# Supplementary material for: Using multiple reference genomes to identify and resolve annotation inconsistencies
Source: BMC Genomics. 2020 Apr 8;21:281. doi: 10.1186/s12864-020-6696-8 (PMC7140576; doi:10.1186/s12864-020-6696-8)
Supplement: Supplementary file 2 — Additional file 2. One-to-one homologs identified in the syntenic homology pipeline. [file 12864_2020_6696_MOESM2_ESM.txt]

	Index	Query_gene	Q_Chr	Q_start	Q_stop	Q_Syn_Chr	Q_Syn_start	Q_Syn_stop	S_Syn_Chr	S_Syn_start	S_Syn_stop	_11	Sytentic_genes	_13	adjacent_genes	gene_type	overlap_metadata	opposite_strands	tandem_dup_percentage	CD2S_low	CD2S_high
0	0	Zm00001d027230	1	44289	49837	1.0	41403.0	44325.0	chr01	14109.0	17031.0	1.0	Zm00008a000001,chr01,17501,22226,+,100.000,331,1842,0.0	0.0	N;A	one_to_one_mapping	1842:330:1512:NA:NA
1	7	Zm00001d027239	1	196942	199159	1.0	177898.0	183398.0	chr01	146263.0	151684.0	1.0	Zm00008a000006,chr01,163839,165053,-,100.000,305,441,3.06e-65	0.0	N;A	one_to_one_mapping	447:310:137:NA:NA
2	8	Zm00001d027240	1	199345	205715	1.0	177898.0	183398.0	chr01	146263.0	151684.0	1.0	Zm00008a000007,chr01,170844,179946,-,99.606,1,254,2.59e-127	0.0	N;A	one_to_one_mapping	300:46:254:NA:NA
3	9	Zm00001d027242	1	209979	215403	1.0	209765.0	212141.0	chr01	181761.0	184149.0	1.0	Zm00008a000008,chr01,181985,186653,-,100.000,1,526,0.0	0.0	N;A	one_to_one_mapping	561:35:526:NA:NA
4	10	Zm00001d027244	1	217904	219526	1.0	209765.0	212141.0	chr01	181761.0	184149.0	1.0	Zm00008a000009,chr01,189538,191548,-,100.000,461,1056,0.0	0.0	N;A	one_to_one_mapping	1101:505:596:NA:NA
5	17	Zm00001d027256	1	559525	560974	1.0	555043.0	562986.0	chr01	601480.0	609426.0	1.0	Zm00008a000016,chr01,605962,607483,+,99.192,33,1017,0.0	0.0	N;A	one_to_one_mapping	1017:32:985:NA:NA
6	18	Zm00001d027257	1	560956	568038	1.0	563111.0	567622.0	chr01	609421.0	613932.0	1.0	Zm00008a000017,chr01,607328,611093,-,99.797,73,564,0.0	0.0	N;A	one_to_one_mapping	564:72:492:NA:NA
7	19	Zm00001d027258	1	689056	689704	1.0	687963.0	692599.0	chr01	751771.0	756377.0	1.0	Zm00008a000018,chr01,752770,753180,+,100.000,1,263,8.28e-134	0.0	N;A	one_to_one_mapping	312:49:263:NA:NA
8	23	Zm00001d027266	1	1027058	1030126	1.0	1027408.0	1032645.0	chr01	1109073.0	1114292.0	1.0	Zm00008a000023,chr01,1109176,1111859,+,99.857,196,894,0.0	0.0	N;A	one_to_one_mapping	894:195:699:NA:NA
9	24	Zm00001d027267	1	1031786	1036456	1.0	1033294.0	1044118.0	chr01	1118569.0	1129403.0	1.0	Zm00008a000024,chr01,1113387,1122554,+,99.898,1,978,0.0	0.0	N;A	one_to_one_mapping	978:0:978:NA:NA
10	25	Zm00001d027268	1	1034777	1037365	1.0	1033294.0	1044118.0	chr01	1118569.0	1129403.0	1.0	Zm00008a000025,chr01,1120246,1122516,-,100.000,1,1578,0.0	0.0	N;A	one_to_one_mapping	1578:0:1578:NA:NA
11	28	Zm00001d027273	1	1198058	1206947	1.0	1194150.0	1210420.0	chr01	1276502.0	1292725.0	1.0	Zm00008a000029,chr01,1278388,1295458,+,100.000,224,290,1.96e-27	0.0	N;A	one_to_one_mapping	294:227:67:NA:NA
12	37	Zm00001d027285	1	1816514	1818676	1.0	1800242.0	1821488.0	chr01	1911906.0	1933145.0	1.0	Zm00008a000041,chr01,1928146,1930340,+,100.000,1,1803,0.0	0.0	N;A	one_to_one_mapping	1803:0:1803:NA:NA
13	38	Zm00001d027286	1	1834232	1835383	1.0	1830487.0	1836115.0	chr01	1944196.0	1949824.0	1.0	Zm00008a000042,chr01,1947941,1949092,+,100.000,1,1152,0.0	0.0	N;A	one_to_one_mapping	1152:0:1152:NA:NA
14	39	Zm00001d027287	1	1835495	1836895	1.0	1836778.0	1840989.0	chr01	1950437.0	1954648.0	1.0	Zm00008a000043,chr01,1949204,1949824,-,100.000,781,1401,0.0	0.0	N;A	one_to_one_mapping	1401:780:621:NA:NA
15	40	Zm00001d027288	1	1841722	1843589	1.0	1840931.0	1859799.0	chr01	1954650.0	1973518.0	1.0	Zm00008a000044,chr01,1955271,1957246,-,90.052,258,636,8.54e-144	0.0	N;A	one_to_one_mapping	636:257:379:NA:NA
16	44	Zm00001d027292	1	2019934	2021379	1.0	2020177.0	2023552.0	chr01	2123585.0	2126969.0	1.0	Zm00008a000046,chr01,2123289,2124787,+,99.830,273,1446,0.0	0.0	N;A	one_to_one_mapping	1446:272:1174:NA:NA
17	45	Zm00001d027293	1	2026825	2034154	1.0	2031196.0	2034161.0	chr01	2134786.0	2137738.0	1.0	Zm00008a000047,chr01,2130987,2137697,-,97.986,1,1425,0.0	0.0	N;A	one_to_one_mapping	1464:39:1425:NA:NA
18	46	Zm00001d027295	1	2104761	2106624	1.0	2104247.0	2106677.0	chr01	2208188.0	2210610.0	1.0	Zm00008a000048,chr01,2208704,2210254,+,98.817,1,507,0.0	0.0	N;A	one_to_one_mapping	1341:834:507:NA:NA
19	47	Zm00001d027296	1	2109189	2113478	1.0	2112825.0	2116070.0	chr01	2215921.0	2219172.0	1.0	Zm00008a000049,chr01,2212486,2216566,-,99.348,1,2145,0.0	0.0	N;A	one_to_one_mapping	2145:0:2145:NA:NA
20	48	Zm00001d027298	1	2154232	2156387	1.0	2156294.0	2160960.0	chr01	2261970.0	2266644.0	1.0	Zm00008a000051,chr01,2259688,2261503,-,99.473,508,1266,0.0	0.0	N;A	one_to_one_mapping	1266:507:759:NA:NA
21	49	Zm00001d027299	1	2157230	2170332	1.0	2167290.0	2170780.0	chr01	2273256.0	2276748.0	1.0	Zm00008a000052,chr01,2263081,2276719,-,98.861,1,5739,0.0	0.0	N;A	one_to_one_mapping	5739:0:5739:NA:NA
22	50	Zm00001d027300	1	2233954	2241438	1.0	2241280.0	2246362.0	chr01	2346855.0	2351931.0	1.0	Zm00008a000053,chr01,2339160,2343911,-,100.000,893,1373,0.0	0.0	N;A	one_to_one_mapping	1389:908:481:NA:NA
23	51	Zm00001d027302	1	2284852	2289401	1.0	2279379.0	2288265.0	chr01	2380225.0	2389176.0	1.0	Zm00008a000054,chr01,2386794,2390515,-,99.814,1,537,0.0	0.0	N;A	one_to_one_mapping	600:63:537:NA:NA
24	53	Zm00001d027304	1	2298093	2302943	1.0	2297717.0	2308982.0	chr01	2391669.0	2402928.0	1.0	Zm00008a000055,chr01,2392229,2396601,+,99.756,1,1227,0.0	0.0	N;A	one_to_one_mapping	1239:12:1227:NA:NA
25	56	Zm00001d027307	1	2523140	2531089	1.0	2521671.0	2531426.0	chr01	2600190.0	2609949.0	1.0	Zm00008a000058,chr01,2602279,2609681,+,98.698,1,3225,0.0	0.0	N;A	one_to_one_mapping	3225:0:3225:NA:NA
26	57	Zm00001d027308	1	2562283	2565147	1.0	2559623.0	2566255.0	chr01	2671591.0	2678243.0	1.0	Zm00008a000059,chr01,2674396,2677129,-,97.584,1,2010,0.0	0.0	N;A	one_to_one_mapping	2010:0:2010:NA:NA
27	58	Zm00001d027309	1	2629289	2635834	1.0	2629144.0	2635646.0	chr01	2690371.0	2696878.0	1.0	Zm00008a000061,chr01,2690445,2696878,-,99.410,55,393,3.11e-172	0.0	N;A	one_to_one_mapping	402:63:339:NA:NA
28	60	Zm00001d027311	1	2746424	2749031	1.0	2748867.0	2750438.0	chr01	2733440.0	2735012.0	1.0	Zm00008a000062,chr01,2731404,2733267,+,100.000,502,1305,0.0	0.0	N;A	one_to_one_mapping	1305:501:804:NA:NA
29	61	Zm00001d027312	1	2774054	2780630	1.0	2772529.0	2782666.0	chr01	2767508.0	2777617.0	1.0	Zm00008a000063,chr01,2769080,2775618,+,99.710,1,690,0.0	0.0	N;A	one_to_one_mapping	690:0:690:NA:NA
30	62	Zm00001d027313	1	2781142	2782403	1.0	2772529.0	2782666.0	chr01	2767508.0	2777617.0	1.0	Zm00008a000064,chr01,2776294,2777889,-,99.007,1,906,0.0	0.0	N;A	one_to_one_mapping	906:0:906:NA:NA
31	64	Zm00001d027315	1	2812496	2813750	1.0	2812355.0	2813912.0	chr01	2800061.0	2801653.0	1.0	Zm00008a000066,chr01,2800408,2800903,-,98.769,133,457,3.18e-161	0.0	N;A	one_to_one_mapping	561:236:325:NA:NA
32	65	Zm00001d027317	1	2818955	2826611	1.0	2825013.0	2836205.0	chr01	2842880.0	2854054.0	1.0	Zm00008a000067,chr01,2836976,2844500,+,99.579,24,1449,0.0	0.0	N;A	one_to_one_mapping	1449:23:1426:NA:NA
33	66	Zm00001d027318	1	2827035	2829836	1.0	2825013.0	2836205.0	chr01	2842880.0	2854054.0	1.0	Zm00008a000068,chr01,2844866,2847603,-,99.101,66,510,0.0	0.0	N;A	one_to_one_mapping	510:65:445:NA:NA
34	70	Zm00001d027322	1	2894775	2897548	1.0	2894586.0	2900438.0	chr01	2914294.0	2920147.0	1.0	Zm00008a000074,chr01,2914473,2917036,+,99.574,1,2115,0.0	0.0	N;A	one_to_one_mapping	2115:0:2115:NA:NA
35	71	Zm00001d027323	1	2934269	2934775	1.0	2934406.0	2936006.0	chr01	2951716.0	2953322.0	1.0	Zm00008a000075,chr01,2917103,2956316,+,99.701,162,496,4.84e-171	0.0	N;A	one_to_one_mapping	507:172:335:NA:NA
36	72	Zm00001d027324	1	2959502	2972168	1.0	2970360.0	2980121.0	chr01	2962832.0	2972665.0	1.0	Zm00008a000076,chr01,2956445,2964678,+,97.911,1,1959,0.0	0.0	N;A	one_to_one_mapping	1959:0:1959:NA:NA
37	73	Zm00001d027325	1	2974258	2976935	1.0	2970360.0	2980121.0	chr01	2962832.0	2972665.0	1.0	Zm00008a000077,chr01,2967021,2969553,+,100.000,54,600,0.0	0.0	N;A	one_to_one_mapping	600:53:547:NA:NA
38	74	Zm00001d027326	1	2977014	2997162	1.0	2989150.0	2996725.0	chr01	2980094.0	2987697.0	1.0	Zm00008a000078,chr01,2980885,2988441,-,99.913,1,1153,0.0	0.0	N;A	one_to_one_mapping	1332:179:1153:NA:NA
39	75	Zm00001d027329	1	3031993	3036913	1.0	3015214.0	3037638.0	chr01	3007572.0	3029978.0	1.0	Zm00008a000079,chr01,3024318,3030899,+,97.784,62,1415,0.0	0.0	N;A	one_to_one_mapping	1419:65:1354:NA:NA
40	76	Zm00001d027330	1	3051538	3052986	1.0	3051444.0	3053042.0	chr01	3062302.0	3063904.0	1.0	Zm00008a000080,chr01,3062209,3063979,+,100.000,1,552,0.0	0.0	N;A	one_to_one_mapping	552:0:552:NA:NA
41	77	Zm00001d027332	1	3095308	3095604	1.0	3051444.0	3053042.0	chr01	3062302.0	3063904.0	1.0	Zm00008a000084,chr01,3083701,3083997,-,96.333,1,297,1.24e-137	0.0	N;A	one_to_one_mapping	297:0:297:NA:NA
42	78	Zm00001d027333	1	3104159	3122867	1.0	3104785.0	3110369.0	chr01	3116109.0	3121696.0	1.0	Zm00008a000085,chr01,3115409,3129235,+,99.061,1,2557,0.0	0.0	N;A	one_to_one_mapping	2580:23:2557:NA:NA
43	79	Zm00001d027334	1	3124648	3135817	1.0	3134727.0	3141009.0	chr01	3143365.0	3149647.0	1.0	Zm00008a000086,chr01,3131661,3144656,+,71.727,2937,4602,0.0	0.0	N;A	one_to_one_mapping	5829:4163:1666:NA:NA
44	80	Zm00001d027335	1	3172313	3176736	1.0	3176587.0	3180173.0	chr01	3258656.0	3262242.0	1.0	Zm00008a000087,chr01,3251077,3258270,-,95.000,1649,2088,0.0	0.0	N;A	one_to_one_mapping	2430:1990:440:NA:NA
45	81	Zm00001d027337	1	3224423	3230647	1.0	3220662.0	3230306.0	chr01	3299731.0	3309375.0	1.0	Zm00008a000088,chr01,3303641,3310049,+,97.959,1673,2358,0.0	0.0	N;A	one_to_one_mapping	2358:1672:686:NA:NA
46	83	Zm00001d027339	1	3232396	3233834	1.0	3231734.0	3238409.0	chr01	3311295.0	3317970.0	1.0	Zm00008a000089,chr01,3311899,3313407,-,100.000,1,513,0.0	0.0	N;A	one_to_one_mapping	513:0:513:NA:NA
47	84	Zm00001d027340	1	3272230	3288228	1.0	3286323.0	3288989.0	chr01	3363197.0	3365860.0	1.0	Zm00008a000090,chr01,3349085,3365178,+,100.000,1,1691,0.0	0.0	N;A	one_to_one_mapping	1710:19:1691:NA:NA
48	85	Zm00001d027341	1	3289535	3291106	1.0	3286323.0	3288989.0	chr01	3363197.0	3365860.0	1.0	Zm00008a000091,chr01,3366385,3368177,-,94.854,310,1572,0.0	0.0	N;A	one_to_one_mapping	1572:309:1263:NA:NA
49	86	Zm00001d027342	1	3292884	3294726	1.0	3286323.0	3288989.0	chr01	3363197.0	3365860.0	1.0	Zm00008a000092,chr01,3370223,3372607,-,99.645,1,282,1.53e-142	0.0	N;A	one_to_one_mapping	282:0:282:NA:NA
50	87	Zm00001d027343	1	3368268	3369884	1.0	3367809.0	3369901.0	chr01	3440699.0	3442791.0	1.0	Zm00008a000093,chr01,3441158,3442774,+,99.753,1,1617,0.0	0.0	N;A	one_to_one_mapping	1617:0:1617:NA:NA
51	88	Zm00001d027344	1	3371324	3374866	1.0	3370860.0	3378327.0	chr01	3443352.0	3450864.0	1.0	Zm00008a000094,chr01,3444084,3447399,+,99.592,1,736,0.0	0.0	N;A	one_to_one_mapping	747:11:736:NA:NA
52	89	Zm00001d027345	1	3377702	3378405	1.0	3370860.0	3378327.0	chr01	3443352.0	3450864.0	1.0	Zm00008a000095,chr01,3450239,3450838,-,99.000,1,600,0.0	0.0	N;A	one_to_one_mapping	600:0:600:NA:NA
53	91	Zm00001d027347	1	3380644	3385523	1.0	3383517.0	3385915.0	chr01	3463693.0	3466072.0	1.0	Zm00008a000096,chr01,3454304,3465617,-,99.363,1,942,0.0	0.0	N;A	one_to_one_mapping	3081:2139:942:NA:NA
54	92	Zm00001d027348	1	3441886	3443394	1.0	3438486.0	3443625.0	chr01	3525657.0	3530697.0	1.0	Zm00008a000097,chr01,3528953,3530461,+,98.807,1,1509,0.0	0.0	N;A	one_to_one_mapping	1509:0:1509:NA:NA
55	93	Zm00001d027349	1	3443598	3446350	1.0	3443623.0	3446137.0	chr01	3531046.0	3533506.0	1.0	Zm00008a000098,chr01,3531096,3534814,-,99.343,90,1458,0.0	0.0	N;A	one_to_one_mapping	1458:89:1369:NA:NA
56	95	Zm00001d027351	1	3482848	3487232	1.0	3443623.0	3446137.0	chr01	3531046.0	3533506.0	1.0	Zm00008a000102,chr01,3606545,3611273,-,99.823,1,2256,0.0	0.0	N;A	one_to_one_mapping	2256:0:2256:NA:NA
57	96	Zm00001d027352	1	3489406	3491807	1.0	3443623.0	3446137.0	chr01	3531046.0	3533506.0	1.0	Zm00008a000100,chr01,3602771,3605192,-,94.498,1,618,0.0	0.0	N;A	one_to_one_mapping	618:0:618:NA:NA
58	97	Zm00001d027353	1	3495121	3497148	1.0	3443623.0	3446137.0	chr01	3531046.0	3533506.0	1.0	Zm00008a000099,chr01,3591505,3593161,+,99.448,1,1086,0.0	0.0	N;A	one_to_one_mapping	1086:0:1086:NA:NA
59	98	Zm00001d027354	1	3544521	3549369	1.0	3544886.0	3549918.0	chr01	3637022.0	3642076.0	1.0	Zm00008a000103,chr01,3635462,3645246,+,99.669,293,897,0.0	0.0	N;A	one_to_one_mapping	960:355:605:NA:NA
60	99	Zm00001d027355	1	3573479	3575207	1.0	3561807.0	3565158.0	chr01	3647341.0	3650688.0	1.0	Zm00008a000104,chr01,3658849,3660713,+,99.074,1,969,0.0	0.0	N;A	one_to_one_mapping	969:0:969:NA:NA
61	102	Zm00001d027361	1	3741739	3744408	1.0	3692642.0	3696485.0	chr01	3765097.0	3768936.0	1.0	Zm00008a000108,chr01,3816103,3818874,+,99.820,343,897,0.0	0.0	N;A	one_to_one_mapping	897:342:555:NA:NA
62	103	Zm00001d027362	1	3772168	3775082	1.0	3773247.0	3778257.0	chr01	3822938.0	3827977.0	1.0	Zm00008a000109,chr01,3821774,3824523,+,95.954,85,1263,0.0	0.0	N;A	one_to_one_mapping	1263:84:1179:NA:NA
63	104	Zm00001d027363	1	3775217	3778050	1.0	3773247.0	3778257.0	chr01	3822938.0	3827977.0	1.0	Zm00008a000110,chr01,3824774,3827882,-,99.357,416,726,1.21e-156	0.0	N;A	one_to_one_mapping	948:637:311:NA:NA
64	105	Zm00001d027365	1	3799515	3801185	1.0	3800523.0	3803150.0	chr01	3835987.0	3838626.0	1.0	Zm00008a000111,chr01,3833816,3836649,+,98.762,1026,1671,0.0	0.0	N;A	one_to_one_mapping	1671:1025:646:NA:NA
65	106	Zm00001d027366	1	3805137	3807525	1.0	3805861.0	3807610.0	chr01	3845385.0	3847110.0	1.0	Zm00008a000112,chr01,3839532,3846862,-,100.000,1,267,1.34e-135	0.0	N;A	one_to_one_mapping	714:447:267:NA:NA
66	107	Zm00001d027367	1	3807343	3810146	1.0	3809155.0	3810804.0	chr01	3852902.0	3854539.0	1.0	Zm00008a000113,chr01,3847805,3853903,+,100.000,109,696,0.0	0.0	N;A	one_to_one_mapping	696:108:588:NA:NA
67	108	Zm00001d027368	1	3811533	3812285	1.0	3811952.0	3813900.0	chr01	3856768.0	3858716.0	1.0	Zm00008a000114,chr01,3855796,3857089,+,99.197,1,741,0.0	0.0	N;A	one_to_one_mapping	753:12:741:NA:NA
68	109	Zm00001d027369	1	3842248	3847295	1.0	3847043.0	3849656.0	chr01	3875499.0	3878106.0	1.0	Zm00008a000115,chr01,3870540,3874628,+,100.000,1,290,1.86e-148	0.0	N;A	one_to_one_mapping	318:28:290:NA:NA
69	111	Zm00001d027371	1	3912856	3917063	1.0	3913963.0	3917968.0	chr01	3921156.0	3925163.0	1.0	Zm00008a000117,chr01,3920026,3924187,+,99.683,349,1608,0.0	0.0	N;A	one_to_one_mapping	1608:348:1260:NA:NA
70	112	Zm00001d027373	1	3960300	3964921	1.0	3962720.0	3969426.0	chr01	3981500.0	3988215.0	1.0	Zm00008a000119,chr01,3980133,3983776,+,99.855,414,1104,0.0	0.0	N;A	one_to_one_mapping	1104:413:691:NA:NA
71	113	Zm00001d027374	1	3966724	3968357	1.0	3962720.0	3969426.0	chr01	3981500.0	3988215.0	1.0	Zm00008a000120,chr01,3984133,3986964,-,99.607,1,763,0.0	0.0	N;A	one_to_one_mapping	786:23:763:NA:NA
72	114	Zm00001d027375	1	3971512	3972133	1.0	3969666.0	3974083.0	chr01	3994707.0	3999132.0	1.0	Zm00008a000121,chr01,3996566,3996904,+,100.000,1,339,5.00e-175	0.0	N;A	one_to_one_mapping	339:0:339:NA:NA
73	115	Zm00001d027376	1	3974143	3987696	1.0	3981964.0	3983955.0	chr01	4012203.0	4014211.0	1.0	Zm00008a000122,chr01,4000262,4012755,-,98.575,35,873,0.0	0.0	N;A	one_to_one_mapping	873:34:839:NA:NA
74	118	Zm00001d027383	1	4110011	4114671	1.0	4109041.0	4114812.0	chr01	4116576.0	4122329.0	1.0	Zm00008a000124,chr01,4117890,4122213,+,99.732,1,747,0.0	0.0	N;A	one_to_one_mapping	747:0:747:NA:NA
75	119	Zm00001d027384	1	4115013	4117719	1.0	4115493.0	4117995.0	chr01	4124831.0	4127285.0	1.0	Zm00008a000125,chr01,4123857,4129827,+,97.204,1,1368,0.0	0.0	N;A	one_to_one_mapping	1374:6:1368:NA:NA
76	120	Zm00001d027385	1	4118697	4120755	1.0	4119109.0	4121128.0	chr01	4128472.0	4130478.0	1.0	Zm00008a000126,chr01,4127783,4130091,-,98.675,1,453,0.0	0.0	N;A	one_to_one_mapping	453:0:453:NA:NA
77	122	Zm00001d027387	1	4133373	4135619	1.0	4133087.0	4135103.0	chr01	4141436.0	4143451.0	1.0	Zm00008a000129,chr01,4141721,4144525,-,98.503,1,2247,0.0	0.0	N;A	one_to_one_mapping	2247:0:2247:NA:NA
78	124	Zm00001d027389	1	4149732	4149992	1.0	4145583.0	4150447.0	chr01	4159060.0	4163953.0	1.0	Zm00008a000130,chr01,4156443,4163743,-,100.000,1,215,7.77e-108	0.0	N;A	one_to_one_mapping	261:46:215:NA:NA
79	126	Zm00001d027392	1	4220852	4296236	1.0	4293287.0	4300021.0	chr01	4252729.0	4259463.0	1.0	Zm00008a000131,chr01,4186490,4255656,+,97.999,1,3870,0.0	0.0	N;A	one_to_one_mapping	3870:0:3870:NA:NA
80	127	Zm00001d027393	1	4317978	4319270	1.0	4317618.0	4320633.0	chr01	4274345.0	4277360.0	1.0	Zm00008a000132,chr01,4274705,4275997,+,100.000,1,1293,0.0	0.0	N;A	one_to_one_mapping	1293:0:1293:NA:NA
81	128	Zm00001d027394	1	4340135	4340790	1.0	4330513.0	4340440.0	chr01	4288049.0	4297975.0	1.0	Zm00008a000133,chr01,4297769,4298629,+,89.855,1,312,3.76e-138	0.0	N;A	one_to_one_mapping	312:0:312:NA:NA
82	129	Zm00001d027395	1	4341041	4351530	1.0	4345481.0	4365502.0	chr01	4305523.0	4325503.0	1.0	Zm00008a000134,chr01,4304346,4311457,+,97.861,1,1823,0.0	0.0	N;A	one_to_one_mapping	1995:172:1823:NA:NA
83	130	Zm00001d027399	1	4402312	4404440	1.0	4396168.0	4406368.0	chr01	4355991.0	4366167.0	1.0	Zm00008a000135,chr01,4362300,4364295,+,100.000,1,420,0.0	0.0	N;A	one_to_one_mapping	420:0:420:NA:NA
84	131	Zm00001d027400	1	4405004	4406685	1.0	4406329.0	4407526.0	chr01	4366169.0	4367366.0	1.0	Zm00008a000136,chr01,4365027,4368753,-,100.000,237,729,0.0	0.0	N;A	one_to_one_mapping	729:236:493:NA:NA
85	132	Zm00001d027401	1	4417538	4425832	1.0	4424946.0	4426088.0	chr01	4385333.0	4386478.0	1.0	Zm00008a000138,chr01,4378418,4386207,-,95.739,1,1017,0.0	0.0	N;A	one_to_one_mapping	1017:0:1017:NA:NA
86	133	Zm00001d027402	1	4417830	4421059	1.0	4413595.0	4421402.0	chr01	4373949.0	4381732.0	1.0	Zm00008a000137,chr01,4378299,4381324,+,99.020,1,204,4.97e-99	0.0	N;A	one_to_one_mapping	336:132:204:NA:NA
87	134	Zm00001d027403	1	4494975	4499451	1.0	4494967.0	4497245.0	chr01	4429584.0	4431862.0	1.0	Zm00008a000139,chr01,4429644,4433585,-,99.583,76,1275,0.0	0.0	N;A	one_to_one_mapping	1275:75:1200:NA:NA
88	136	Zm00001d027405	1	4536701	4538190	1.0	4535983.0	4538433.0	chr01	4441815.0	4444276.0	1.0	Zm00008a000140,chr01,4442101,4444104,-,99.316,1,585,0.0	0.0	N;A	one_to_one_mapping	585:0:585:NA:NA
89	137	Zm00001d027406	1	4586019	4588240	1.0	4571693.0	4591917.0	chr01	4484076.0	4504318.0	1.0	Zm00008a000141,chr01,4473993,4499827,-,100.000,604,845,7.53e-122	0.0	N;A	one_to_one_mapping	1065:823:242:NA:NA
90	140	Zm00001d027409	1	4661492	4662475	1.0	4662075.0	4671505.0	chr01	4555392.0	4564798.0	1.0	Zm00008a000142,chr01,4554833,4555783,+,96.330,1,327,7.91e-153	0.0	N;A	one_to_one_mapping	984:657:327:NA:NA
91	141	Zm00001d027411	1	4718946	4722343	1.0	4721540.0	4733885.0	chr01	4635411.0	4647743.0	1.0	Zm00008a000144,chr01,4632632,4636015,-,91.586,1,570,0.0	0.0	N;A	one_to_one_mapping	990:420:570:NA:NA
92	142	Zm00001d027412	1	4724456	4736832	1.0	4733827.0	4735649.0	chr01	4647745.0	4649566.0	1.0	Zm00008a000145,chr01,4638548,4649564,-,98.404,535,5796,0.0	0.0	N;A	one_to_one_mapping	5796:534:5262:NA:NA
93	145	Zm00001d027416	1	4840100	4842684	1.0	4839366.0	4843080.0	chr01	4871112.0	4874793.0	1.0	Zm00008a000151,chr01,4871830,4874387,-,99.580,1,1428,0.0	0.0	N;A	one_to_one_mapping	1428:0:1428:NA:NA
94	147	Zm00001d027419	1	4891941	4894990	1.0	4893826.0	4895717.0	chr01	4931518.0	4933429.0	1.0	Zm00008a000152,chr01,4928602,4931851,+,96.241,463,846,0.0	0.0	N;A	one_to_one_mapping	936:552:384:NA:NA
95	148	Zm00001d027421	1	4900834	4903371	1.0	4898955.0	4901403.0	chr01	4945921.0	4948371.0	1.0	Zm00008a000153,chr01,4947745,4950264,-,98.318,1,654,0.0	0.0	N;A	one_to_one_mapping	654:0:654:NA:NA
96	149	Zm00001d027422	1	4907157	4909468	1.0	4904865.0	4909106.0	chr01	4952201.0	4956470.0	1.0	Zm00008a000154,chr01,4954248,4956993,-,99.358,1,623,0.0	0.0	N;A	one_to_one_mapping	729:106:623:NA:NA
97	150	Zm00001d027423	1	4909652	4914685	1.0	4904865.0	4909106.0	chr01	4952201.0	4956470.0	1.0	Zm00008a000155,chr01,4957235,4961741,-,99.350,1,769,0.0	0.0	N;A	one_to_one_mapping	1110:341:769:NA:NA
98	151	Zm00001d027424	1	4949860	4952016	1.0	4948937.0	4954432.0	chr01	4994981.0	5000476.0	1.0	Zm00008a000157,chr01,4995949,4997464,+,100.000,1,759,0.0	0.0	N;A	one_to_one_mapping	759:0:759:NA:NA
99	153	Zm00001d027427	1	5095291	5098140	1.0	5095046.0	5097382.0	chr01	5118101.0	5120419.0	1.0	Zm00008a000160,chr01,5118383,5121431,+,93.238,1,483,0.0	0.0	N;A	one_to_one_mapping	483:0:483:NA:NA
100	154	Zm00001d027428	1	5102089	5104469	1.0	5099940.0	5104139.0	chr01	5141683.0	5145862.0	1.0	Zm00008a000161,chr01,5144033,5145828,-,99.532,301,2010,0.0	0.0	N;A	one_to_one_mapping	2010:300:1710:NA:NA
101	155	Zm00001d027429	1	5106818	5108654	1.0	5108630.0	5110661.0	chr01	5151993.0	5154026.0	1.0	Zm00008a000162,chr01,5150100,5151946,+,96.380,1,801,0.0	0.0	N;A	one_to_one_mapping	801:0:801:NA:NA
102	156	Zm00001d027430	1	5111247	5116316	1.0	5114627.0	5119945.0	chr01	5157653.0	5162925.0	1.0	Zm00008a000163,chr01,5155658,5160332,+,97.801,277,1140,0.0	0.0	N;A	one_to_one_mapping	1545:681:864:NA:NA
103	157	Zm00001d027431	1	5123182	5127784	1.0	5126857.0	5143672.0	chr01	5171334.0	5188149.0	1.0	Zm00008a000164,chr01,5170909,5172290,+,89.147,472,933,0.0	0.0	N;A	one_to_one_mapping	933:471:462:NA:NA
104	158	Zm00001d027434	1	5159303	5161741	1.0	5155390.0	5157767.0	chr01	5200555.0	5202932.0	1.0	Zm00008a000165,chr01,5205403,5207503,+,98.813,262,598,3.26e-168	0.0	N;A	one_to_one_mapping	651:314:337:NA:NA
105	159	Zm00001d027435	1	5202748	5208577	1.0	5207784.0	5209238.0	chr01	5252763.0	5254219.0	1.0	Zm00008a000166,chr01,5247906,5252995,+,96.352,1,1569,0.0	0.0	N;A	one_to_one_mapping	1863:294:1569:NA:NA
106	163	Zm00001d027440	1	5422920	5423669	1.0	5419035.0	5421921.0	chr01	5366981.0	5369859.0	1.0	Zm00008a000169,chr01,5371976,5373833,+,95.023,1,637,0.0	0.0	N;A	one_to_one_mapping	645:8:637:NA:NA
107	164	Zm00001d027441	1	5431259	5434466	1.0	5432789.0	5436879.0	chr01	5417172.0	5421265.0	1.0	Zm00008a000171,chr01,5415623,5418652,+,98.949,1,1047,0.0	0.0	N;A	one_to_one_mapping	1047:0:1047:NA:NA
108	165	Zm00001d027442	1	5434308	5435871	1.0	5432789.0	5436879.0	chr01	5417172.0	5421265.0	1.0	Zm00008a000172,chr01,5418061,5420155,-,98.826,1,852,0.0	0.0	N;A	one_to_one_mapping	852:0:852:NA:NA
109	166	Zm00001d027443	1	5463952	5466250	1.0	5432789.0	5436879.0	chr01	5417172.0	5421265.0	1.0	Zm00008a000173,chr01,5424533,5425801,-,99.702,565,900,2.52e-171	0.0	N;A	one_to_one_mapping	900:564:336:NA:NA
110	167	Zm00001d027444	1	5469651	5477988	1.0	5474078.0	5475428.0	chr01	5434559.0	5435909.0	1.0	Zm00008a000174,chr01,5431037,5436552,+,98.861,175,701,0.0	0.0	N;A	one_to_one_mapping	861:334:527:NA:NA
111	168	Zm00001d027445	1	5481138	5487574	1.0	5480956.0	5489493.0	chr01	5465594.0	5474143.0	1.0	Zm00008a000175,chr01,5465820,5469372,+,99.894,1,939,0.0	0.0	N;A	one_to_one_mapping	939:0:939:NA:NA
112	169	Zm00001d027446	1	5491481	5495299	1.0	5492843.0	5496380.0	chr01	5479154.0	5482694.0	1.0	Zm00008a000176,chr01,5477586,5481967,+,97.949,1,1545,0.0	0.0	N;A	one_to_one_mapping	1545:0:1545:NA:NA
113	170	Zm00001d027447	1	5496540	5500644	1.0	5492843.0	5496380.0	chr01	5479154.0	5482694.0	1.0	Zm00008a000177,chr01,5483601,5486470,-,100.000,1,225,2.45e-113	0.0	N;A	one_to_one_mapping	225:0:225:NA:NA
114	172	Zm00001d027449	1	5525424	5526840	1.0	5520472.0	5522231.0	chr01	5492108.0	5493862.0	1.0	Zm00008a000180,chr01,5562626,5563609,+,86.747,1,498,0.0	0.0	N;A	one_to_one_mapping	678:180:498:NA:NA
115	173	Zm00001d027450	1	5528958	5535135	1.0	5531135.0	5533839.0	chr01	5570704.0	5573401.0	1.0	Zm00008a000181,chr01,5567403,5574769,-,98.901,1,819,0.0	0.0	N;A	one_to_one_mapping	819:0:819:NA:NA
116	174	Zm00001d027451	1	5537112	5540505	1.0	5537292.0	5539568.0	chr01	5576643.0	5578920.0	1.0	Zm00008a000182,chr01,5576106,5579905,-,98.941,1,944,0.0	0.0	N;A	one_to_one_mapping	993:49:944:NA:NA
117	175	Zm00001d027453	1	5589770	5590513	1.0	5589025.0	5592026.0	chr01	5595207.0	5598203.0	1.0	Zm00008a000183,chr01,5595953,5596690,-,98.925,1,744,0.0	0.0	N;A	one_to_one_mapping	744:0:744:NA:NA
118	176	Zm00001d027454	1	5603127	5604467	1.0	5589025.0	5592026.0	chr01	5595207.0	5598203.0	1.0	Zm00008a000184,chr01,5637838,5640688,+,97.590,1,326,4.90e-160	0.0	N;A	one_to_one_mapping	702:376:326:NA:NA
119	177	Zm00001d027455	1	5610415	5614949	1.0	5610477.0	5613307.0	chr01	5654710.0	5657535.0	1.0	Zm00008a000185,chr01,5654266,5661955,-,99.126,424,1338,0.0	0.0	N;A	one_to_one_mapping	1338:423:915:NA:NA
120	178	Zm00001d027456	1	5661737	5663089	1.0	5661322.0	5663511.0	chr01	5697606.0	5699695.0	1.0	Zm00008a000186,chr01,5697391,5699408,-,96.078,1,453,0.0	0.0	N;A	one_to_one_mapping	453:0:453:NA:NA
121	180	Zm00001d027458	1	5701680	5704055	1.0	5697288.0	5699043.0	chr01	5717770.0	5719508.0	1.0	Zm00008a000187,chr01,5723202,5725983,-,99.130,1,345,6.21e-174	0.0	N;A	one_to_one_mapping	345:0:345:NA:NA
122	181	Zm00001d027459	1	5706025	5712786	1.0	5707485.0	5714117.0	chr01	5773650.0	5780298.0	1.0	Zm00008a000188,chr01,5772129,5774757,-,99.298,1,1140,0.0	0.0	N;A	one_to_one_mapping	1140:0:1140:NA:NA
123	182	Zm00001d027460	1	5799244	5810862	1.0	5799633.0	5815164.0	chr01	5875269.0	5890800.0	1.0	Zm00008a000190,chr01,5878057,5888511,+,100.000,268,1410,0.0	0.0	N;A	one_to_one_mapping	1716:573:1143:NA:NA
124	183	Zm00001d027461	1	5816871	5819671	1.0	5817595.0	5824582.0	chr01	5893079.0	5900091.0	1.0	Zm00008a000191,chr01,5893085,5895233,+,93.863,451,1281,0.0	0.0	N;A	one_to_one_mapping	1281:450:831:NA:NA
125	184	Zm00001d027462	1	5819752	5825029	1.0	5817595.0	5824582.0	chr01	5893079.0	5900091.0	1.0	Zm00008a000192,chr01,5895227,5899688,-,95.511,1,1047,0.0	0.0	N;A	one_to_one_mapping	1047:0:1047:NA:NA
126	185	Zm00001d027463	1	5883718	5886868	1.0	5884142.0	5889725.0	chr01	5975587.0	5981169.0	1.0	Zm00008a000193,chr01,5975361,5978184,+,100.000,425,2709,0.0	0.0	N;A	one_to_one_mapping	2709:424:2285:NA:NA
127	186	Zm00001d027464	1	5886936	5888408	1.0	5884142.0	5889725.0	chr01	5975587.0	5981169.0	1.0	Zm00008a000194,chr01,5978429,5979889,+,99.859,1,708,0.0	0.0	N;A	one_to_one_mapping	708:0:708:NA:NA
128	187	Zm00001d027466	1	5893819	5906194	1.0	5903145.0	5906092.0	chr01	5992956.0	5995903.0	1.0	Zm00008a000195,chr01,5985550,5995889,-,99.805,904,1417,0.0	0.0	N;A	one_to_one_mapping	1791:1277:514:NA:NA
129	189	Zm00001d027468	1	5943755	5947624	1.0	5942812.0	5952340.0	chr01	6029395.0	6038926.0	1.0	Zm00008a000196,chr01,6028944,6034183,+,100.000,1,475,0.0	0.0	N;A	one_to_one_mapping	1143:668:475:NA:NA
130	190	Zm00001d027469	1	6020779	6023318	1.0	6021052.0	6023374.0	scaffold102225	2323.0	1.0	1.0	Zm00008a040342,scaffold102225,860,2252,-,100.000,1,197,5.94e-98	0.0	N;A	one_to_one_mapping	330:133:197:NA:NA
131	191	Zm00001d027470	1	6027852	6032982	1.0	6027744.0	6036678.0	chr01	6112178.0	6121112.0	1.0	Zm00008a000197,chr01,6112677,6117095,-,94.132,322,706,0.0	0.0	N;A	one_to_one_mapping	1092:707:385:NA:NA
132	192	Zm00001d027471	1	6034724	6035902	1.0	6027744.0	6036678.0	chr01	6112178.0	6121112.0	1.0	Zm00008a000198,chr01,6119158,6120336,+,100.000,1,1179,0.0	0.0	N;A	one_to_one_mapping	1179:0:1179:NA:NA
133	198	Zm00001d027478	1	6239823	6246616	1.0	6246420.0	6254057.0	chr01	6319283.0	6326918.0	1.0	Zm00008a000203,chr01,6313483,6314193,-,96.970,154,384,1.54e-106	0.0	N;A	one_to_one_mapping	408:177:231:NA:NA
134	199	Zm00001d027479	1	6246862	6251356	1.0	6246420.0	6254057.0	chr01	6319283.0	6326918.0	1.0	Zm00008a000204,chr01,6319689,6324127,-,99.831,718,1308,0.0	0.0	N;A	one_to_one_mapping	1308:717:591:NA:NA
135	200	Zm00001d027480	1	6270311	6275109	1.0	6270277.0	6276234.0	chr01	6344490.0	6350447.0	1.0	Zm00008a000205,chr01,6344521,6349938,+,100.000,1113,1635,0.0	0.0	N;A	one_to_one_mapping	1635:1112:523:NA:NA
136	201	Zm00001d027481	1	6274095	6277349	1.0	6276256.0	6277586.0	chr01	6350592.0	6351925.0	1.0	Zm00008a000206,chr01,6349731,6350960,-,94.614,619,1175,0.0	0.0	N;A	one_to_one_mapping	1233:676:557:NA:NA
137	203	Zm00001d027484	1	6296235	6300940	1.0	6296019.0	6297366.0	chr01	6406891.0	6408238.0	1.0	Zm00008a000207,chr01,6407107,6412246,-,99.284,131,549,0.0	0.0	N;A	one_to_one_mapping	549:130:419:NA:NA
138	204	Zm00001d027485	1	6307711	6310327	1.0	6309836.0	6312917.0	chr01	6423071.0	6426168.0	1.0	Zm00008a000208,chr01,6421323,6423462,+,99.758,1,413,0.0	0.0	N;A	one_to_one_mapping	717:304:413:NA:NA
139	205	Zm00001d027486	1	6310322	6313633	1.0	6309836.0	6312917.0	chr01	6423071.0	6426168.0	1.0	Zm00008a000209,chr01,6423631,6426984,-,98.925,1,372,0.0	0.0	N;A	one_to_one_mapping	1734:1362:372:NA:NA
140	207	Zm00001d027488	1	6407153	6409815	1.0	6406538.0	6409694.0	chr01	6528938.0	6532071.0	1.0	Zm00008a000211,chr01,6529707,6532325,+,99.490,367,758,0.0	0.0	N;A	one_to_one_mapping	1350:958:392:NA:NA
141	209	Zm00001d027490	1	6427092	6431383	1.0	6426560.0	6436181.0	chr01	6604557.0	6614176.0	1.0	Zm00008a000214,chr01,6605188,6609286,-,99.344,1963,2877,0.0	0.0	N;A	one_to_one_mapping	2877:1962:915:NA:NA
142	210	Zm00001d027492	1	6524381	6529577	1.0	6528066.0	6531412.0	chr01	6706644.0	6709949.0	1.0	Zm00008a000215,chr01,6704710,6708140,-,94.536,34,564,0.0	0.0	N;A	one_to_one_mapping	858:327:531:NA:NA
143	211	Zm00001d027493	1	6542791	6543117	1.0	6539051.0	6541102.0	chr01	6717807.0	6719880.0	1.0	Zm00008a000217,chr01,6727009,6727335,-,99.388,1,327,8.15e-166	0.0	N;A	one_to_one_mapping	327:0:327:NA:NA
144	217	Zm00001d027499	1	6771571	6773307	1.0	6772519.0	6774275.0	chr01	6923635.0	6925397.0	1.0	Zm00008a000218,chr01,6922748,6924423,+,99.220,969,1737,0.0	0.0	N;A	one_to_one_mapping	1737:968:769:NA:NA
145	218	Zm00001d027500	1	6797799	6798604	1.0	6772519.0	6774275.0	chr01	6923635.0	6925397.0	1.0	Zm00008a000219,chr01,6955926,6957080,+,100.000,1,240,1.90e-121	0.0	N;A	one_to_one_mapping	240:0:240:NA:NA
146	219	Zm00001d027501	1	6821145	6822056	1.0	6821941.0	6825483.0	chr01	6991447.0	6994999.0	1.0	Zm00008a000221,chr01,6983060,6991562,-,91.184,46,435,4.69e-164	0.0	N;A	one_to_one_mapping	435:45:390:NA:NA
147	220	Zm00001d027502	1	6825834	6829116	1.0	6827021.0	6829497.0	chr01	7002436.0	7004911.0	1.0	Zm00008a000222,chr01,7001550,7004673,+,99.474,1,951,0.0	0.0	N;A	one_to_one_mapping	951:0:951:NA:NA
148	221	Zm00001d027503	1	6829809	6840626	1.0	6837629.0	6840659.0	chr01	7015748.0	7018801.0	1.0	Zm00008a000223,chr01,7005406,7018678,-,98.598,6,2204,0.0	0.0	N;A	one_to_one_mapping	2208:9:2199:NA:NA
149	222	Zm00001d027504	1	6907596	6912220	1.0	6907448.0	6910896.0	chr01	7101236.0	7104705.0	1.0	Zm00008a000224,chr01,7101613,7106092,-,99.118,1,2595,0.0	0.0	N;A	one_to_one_mapping	2595:0:2595:NA:NA
150	224	Zm00001d027506	1	7028338	7034080	1.0	7029543.0	7034797.0	chr01	7148274.0	7153524.0	1.0	Zm00008a000226,chr01,7146158,7152811,+,99.891,58,1899,0.0	0.0	N;A	one_to_one_mapping	1899:57:1842:NA:NA
151	227	Zm00001d027510	1	7075161	7079887	1.0	7074328.0	7079782.0	chr01	7196301.0	7201755.0	1.0	Zm00008a000230,chr01,7196301,7200975,-,100.000,1,2705,0.0	0.0	N;A	one_to_one_mapping	2829:124:2705:NA:NA
152	228	Zm00001d027511	1	7144392	7146668	1.0	7146430.0	7149148.0	chr01	7241810.0	7244549.0	1.0	Zm00008a000231,chr01,7239388,7242189,-,99.571,784,1482,0.0	0.0	N;A	one_to_one_mapping	1482:783:699:NA:NA
153	229	Zm00001d027512	1	7148372	7152568	1.0	7149109.0	7151924.0	chr01	7244551.0	7247362.0	1.0	Zm00008a000232,chr01,7244058,7246329,-,100.000,207,627,0.0	0.0	N;A	one_to_one_mapping	906:485:421:NA:NA
154	232	Zm00001d027515	1	7238508	7259024	1.0	7257719.0	7259480.0	chr01	7336462.0	7338222.0	1.0	Zm00008a000238,chr01,7284299,7337740,+,100.000,86,669,0.0	0.0	N;A	one_to_one_mapping	669:85:584:NA:NA
155	233	Zm00001d027516	1	7292688	7296937	1.0	7292702.0	7297070.0	chr01	7437273.0	7441644.0	1.0	Zm00008a000240,chr01,7437233,7441514,+,100.000,353,525,1.04e-84	0.0	N;A	one_to_one_mapping	525:352:173:NA:NA
156	234	Zm00001d027517	1	7297900	7300800	1.0	7297531.0	7300805.0	chr01	7482190.0	7485490.0	1.0	Zm00008a000242,chr01,7482557,7485501,+,99.156,10,246,4.30e-117	0.0	N;A	one_to_one_mapping	246:9:237:NA:NA
157	235	Zm00001d027518	1	7311454	7312602	1.0	7312087.0	7313262.0	chr01	7506176.0	7507346.0	1.0	Zm00008a000243,chr01,7505237,7506691,-,99.532,723,1149,0.0	0.0	N;A	one_to_one_mapping	1149:722:427:NA:NA
158	236	Zm00001d027519	1	7339915	7346200	1.0	7338378.0	7339999.0	chr01	7541391.0	7543007.0	1.0	Zm00008a000244,chr01,7544935,7551007,+,99.020,535,1656,0.0	0.0	N;A	one_to_one_mapping	1656:534:1122:NA:NA
159	237	Zm00001d027520	1	7356309	7358599	1.0	7338378.0	7339999.0	chr01	7541391.0	7543007.0	1.0	Zm00008a000245,chr01,7554462,7555658,+,96.643,1,831,0.0	0.0	N;A	one_to_one_mapping	837:6:831:NA:NA
160	238	Zm00001d027522	1	7387871	7388947	1.0	7338378.0	7339999.0	chr01	7541391.0	7543007.0	1.0	Zm00008a000246,chr01,7622760,7623821,+,95.804,1,429,0.0	0.0	N;A	one_to_one_mapping	1077:648:429:NA:NA
161	239	Zm00001d027523	1	7394984	7399582	1.0	7338378.0	7339999.0	chr01	7541391.0	7543007.0	1.0	Zm00008a000247,chr01,7638201,7643266,+,99.217,344,725,0.0	0.0	N;A	one_to_one_mapping	735:353:382:NA:NA
162	244	Zm00001d027530	1	7490367	7492305	1.0	7491439.0	7492891.0	chr01	7729547.0	7731003.0	1.0	Zm00008a000253,chr01,7728807,7730376,-,95.501,1,978,0.0	0.0	N;A	one_to_one_mapping	978:0:978:NA:NA
163	246	Zm00001d027532	1	7558685	7564087	1.0	7563170.0	7569866.0	chr01	7825887.0	7832562.0	1.0	Zm00008a000254,chr01,7820705,7826713,+,90.323,1,558,0.0	0.0	N;A	one_to_one_mapping	627:69:558:NA:NA
164	247	Zm00001d027533	1	7564459	7567651	1.0	7563170.0	7569866.0	chr01	7825887.0	7832562.0	1.0	Zm00008a000255,chr01,7827305,7829922,+,99.560,1,1137,0.0	0.0	N;A	one_to_one_mapping	1137:0:1137:NA:NA
165	250	Zm00001d027536	1	7686285	7701265	1.0	7697688.0	7701098.0	chr01	7984438.0	7987861.0	1.0	Zm00008a000258,chr01,7973192,7987539,-,99.206,82,207,5.29e-58	0.0	N;A	one_to_one_mapping	207:81:126:NA:NA
166	257	Zm00001d027544	1	7978897	7991204	1.0	7982785.0	7994427.0	chr01	8250952.0	8262596.0	1.0	Zm00008a000265,chr01,8255480,8259284,-,100.000,1,1296,0.0	0.0	N;A	one_to_one_mapping	1296:0:1296:NA:NA
167	259	Zm00001d027546	1	8017653	8019823	1.0	8017760.0	8023332.0	chr01	8282680.0	8288258.0	1.0	Zm00008a000266,chr01,8282439,8284490,-,99.371,1,1107,0.0	0.0	N;A	one_to_one_mapping	1107:0:1107:NA:NA
168	260	Zm00001d027548	1	8046302	8047417	1.0	8046397.0	8047851.0	chr01	8312944.0	8314418.0	1.0	Zm00008a000268,chr01,8312966,8313964,+,100.000,118,1116,0.0	0.0	N;A	one_to_one_mapping	1116:117:999:NA:NA
169	261	Zm00001d027549	1	8053530	8055161	1.0	8053513.0	8057366.0	chr01	8446357.0	8450220.0	1.0	Zm00008a000269,chr01,8446374,8448005,-,99.265,1,1632,0.0	0.0	N;A	one_to_one_mapping	1632:0:1632:NA:NA
170	262	Zm00001d027550	1	8055744	8056160	1.0	8053513.0	8057366.0	chr01	8446357.0	8450220.0	1.0	Zm00008a000270,chr01,8448598,8449014,+,99.760,1,417,0.0	0.0	N;A	one_to_one_mapping	417:0:417:NA:NA
171	263	Zm00001d027551	1	8058918	8065189	1.0	8053513.0	8057366.0	chr01	8446357.0	8450220.0	1.0	Zm00008a000271,chr01,8453272,8458202,-,99.496,543,939,0.0	0.0	N;A	one_to_one_mapping	939:542:397:NA:NA
172	264	Zm00001d027554	1	8114840	8115307	1.0	8114299.0	8117962.0	chr01	8517495.0	8521159.0	1.0	Zm00008a000273,chr01,8518036,8518503,+,100.000,1,468,0.0	0.0	N;A	one_to_one_mapping	468:0:468:NA:NA
173	265	Zm00001d027555	1	8115891	8118284	1.0	8114299.0	8117962.0	chr01	8517495.0	8521159.0	1.0	Zm00008a000274,chr01,8519088,8521145,-,99.417,337,2394,0.0	0.0	N;A	one_to_one_mapping	2394:336:2058:NA:NA
174	266	Zm00001d027556	1	8119828	8122747	1.0	8118953.0	8122199.0	chr01	8522901.0	8526153.0	1.0	Zm00008a000275,chr01,8523624,8527045,-,99.031,379,894,0.0	0.0	N;A	one_to_one_mapping	894:378:516:NA:NA
175	267	Zm00001d027557	1	8129042	8130156	1.0	8129201.0	8130304.0	chr01	8561752.0	8562858.0	1.0	Zm00008a000276,chr01,8560624,8562745,-,98.698,1,765,0.0	0.0	N;A	one_to_one_mapping	765:0:765:NA:NA
176	268	Zm00001d027558	1	8152458	8164250	1.0	8160884.0	8163822.0	chr01	8587598.0	8590530.0	1.0	Zm00008a000277,chr01,8579050,8590517,-,100.000,1,397,0.0	0.0	N;A	one_to_one_mapping	1440:1043:397:NA:NA
177	277	Zm00001d027573	1	8308824	8312491	1.0	8302041.0	8312558.0	chr01	8677522.0	8688022.0	1.0	Zm00008a000282,chr01,8684434,8687893,-,99.880,1,831,0.0	0.0	N;A	one_to_one_mapping	831:0:831:NA:NA
178	282	Zm00001d027581	1	8372150	8373610	1.0	8367965.0	8375159.0	chr01	8744961.0	8752158.0	1.0	Zm00008a000289,chr01,8749250,8751478,+,99.447,1,723,0.0	0.0	N;A	one_to_one_mapping	723:0:723:NA:NA
179	283	Zm00001d027582	1	8373817	8376354	1.0	8375157.0	8379510.0	chr01	8752287.0	8756641.0	1.0	Zm00008a000290,chr01,8750784,8753356,-,99.620,1,1317,0.0	0.0	N;A	one_to_one_mapping	1317:0:1317:NA:NA
180	285	Zm00001d027585	1	8485866	8489268	1.0	8486002.0	8491277.0	chr01	8859518.0	8864807.0	1.0	Zm00008a000294,chr01,8859683,8862600,+,96.459,1,575,0.0	0.0	N;A	one_to_one_mapping	642:67:575:NA:NA
181	286	Zm00001d027587	1	8496660	8498315	1.0	8486002.0	8491277.0	chr01	8859518.0	8864807.0	1.0	Zm00008a000299,chr01,8927905,8931026,+,98.052,1,918,0.0	0.0	N;A	one_to_one_mapping	1143:225:918:NA:NA
182	287	Zm00001d027588	1	8552388	8557230	1.0	8552195.0	8555768.0	chr01	8999277.0	9002848.0	1.0	Zm00008a000300,chr01,9000053,9004440,+,99.248,1,266,1.37e-132	0.0	N;A	one_to_one_mapping	414:148:266:NA:NA
183	288	Zm00001d027589	1	8572245	8574091	1.0	8572087.0	8577878.0	chr01	9004774.0	9010625.0	1.0	Zm00008a000301,chr01,9005065,9006477,+,98.112,1,1215,0.0	0.0	N;A	one_to_one_mapping	1215:0:1215:NA:NA
184	289	Zm00001d027590	1	8573955	8577898	1.0	8572087.0	8577878.0	chr01	9004774.0	9010625.0	1.0	Zm00008a000302,chr01,9006901,9010494,-,97.121,1,3141,0.0	0.0	N;A	one_to_one_mapping	3141:0:3141:NA:NA
185	292	Zm00001d027593	1	8596506	8599611	1.0	8598191.0	8599653.0	chr01	9104552.0	9105986.0	1.0	Zm00008a000303,chr01,9102575,9105889,-,98.912,1,1839,0.0	0.0	N;A	one_to_one_mapping	1839:0:1839:NA:NA
186	296	Zm00001d027598	1	8677635	8679500	1.0	8676227.0	8678177.0	chr01	9217172.0	9219141.0	1.0	Zm00008a000306,chr01,9219378,9222733,-,83.584,1,646,0.0	0.0	N;A	one_to_one_mapping	780:134:646:NA:NA
187	303	Zm00001d027607	1	8919684	8921767	1.0	8921727.0	8924045.0	chr01	9419769.0	9422087.0	1.0	Zm00008a000310,chr01,9416720,9419087,-,99.820,319,873,0.0	0.0	N;A	one_to_one_mapping	873:318:555:NA:NA
188	304	Zm00001d027610	1	8979876	8981567	1.0	8979218.0	8981570.0	chr01	9491875.0	9494228.0	1.0	Zm00008a000311,chr01,9492534,9493892,-,99.338,334,1692,0.0	0.0	N;A	one_to_one_mapping	1692:333:1359:NA:NA
189	305	Zm00001d027611	1	8981882	8983387	1.0	8981805.0	8983934.0	chr01	9496555.0	9498684.0	1.0	Zm00008a000312,chr01,9496698,9498137,+,99.097,67,1506,0.0	0.0	N;A	one_to_one_mapping	1506:66:1440:NA:NA
190	306	Zm00001d027612	1	9008951	9013386	1.0	9011103.0	9014722.0	chr01	9503067.0	9506691.0	1.0	Zm00008a000313,chr01,9500812,9505421,-,100.000,1,1290,0.0	0.0	N;A	one_to_one_mapping	1290:0:1290:NA:NA
191	307	Zm00001d027613	1	9015345	9016646	1.0	9015331.0	9017900.0	chr01	9507094.0	9509688.0	1.0	Zm00008a000314,chr01,9507261,9508435,-,99.721,1,717,0.0	0.0	N;A	one_to_one_mapping	1071:354:717:NA:NA
192	309	Zm00001d027616	1	9108126	9111252	1.0	9107004.0	9111493.0	chr01	9615818.0	9620323.0	1.0	Zm00008a000315,chr01,9617490,9619945,+,97.680,1,1629,0.0	0.0	N;A	one_to_one_mapping	1629:0:1629:NA:NA
193	310	Zm00001d027618	1	9112947	9115668	1.0	9112136.0	9113715.0	chr01	9620883.0	9622464.0	1.0	Zm00008a000316,chr01,9621751,9623961,+,99.798,1,495,0.0	0.0	N;A	one_to_one_mapping	495:0:495:NA:NA
194	311	Zm00001d027619	1	9119707	9122688	1.0	9121072.0	9127101.0	scaffold122657	5576.0	11626.0	1.0	Zm00008a040467,scaffold122657,4680,6818,+,99.414,187,1722,0.0	0.0	N;A	one_to_one_mapping	1722:186:1536:NA:NA
195	312	Zm00001d027620	1	9155900	9158857	1.0	9157197.0	9162394.0	chr01	9693648.0	9698879.0	1.0	Zm00008a000317,chr01,9689708,9695905,+,97.475,121,1031,0.0	0.0	N;A	one_to_one_mapping	1143:232:911:NA:NA
196	315	Zm00001d027623	1	9256393	9258054	1.0	9256053.0	9262331.0	chr01	9760518.0	9766810.0	1.0	Zm00008a000320,chr01,9761148,9762306,-,99.333,1,750,0.0	0.0	N;A	one_to_one_mapping	750:0:750:NA:NA
197	316	Zm00001d027624	1	9341530	9344789	1.0	9339848.0	9345898.0	chr01	9864275.0	9870315.0	1.0	Zm00008a000321,chr01,9865966,9869222,+,99.578,1,1659,0.0	0.0	N;A	one_to_one_mapping	1659:0:1659:NA:NA
198	317	Zm00001d027625	1	9346098	9353496	1.0	9345978.0	9352787.0	chr01	9870498.0	9877307.0	1.0	Zm00008a000322,chr01,9870498,9878418,-,100.000,63,966,0.0	0.0	N;A	one_to_one_mapping	4326:3422:904:NA:NA
199	318	Zm00001d027626	1	9404918	9411381	1.0	9408721.0	9411268.0	chr01	9958804.0	9961352.0	1.0	Zm00008a000323,chr01,9954710,9961528,-,99.126,1,915,0.0	0.0	N;A	one_to_one_mapping	915:0:915:NA:NA
200	321	Zm00001d027630	1	9488000	9492140	1.0	9488021.0	9493495.0	chr01	10055946.0	10061438.0	1.0	Zm00008a000326,chr01,10055989,10059832,+,98.164,1,2700,0.0	0.0	N;A	one_to_one_mapping	2700:0:2700:NA:NA
201	324	Zm00001d027636	1	9637254	9638102	1.0	9636674.0	9644183.0	chr01	10215035.0	10222550.0	1.0	Zm00008a000332,chr01,10215608,10216459,+,98.826,1,849,0.0	0.0	N;A	one_to_one_mapping	849:0:849:NA:NA
202	325	Zm00001d027637	1	9638241	9644168	1.0	9636674.0	9644183.0	chr01	10215035.0	10222550.0	1.0	Zm00008a000333,chr01,10216202,10222438,-,98.753,1,2646,0.0	0.0	N;A	one_to_one_mapping	2646:0:2646:NA:NA
203	330	Zm00001d027645	1	9880364	9883905	1.0	9880284.0	9886184.0	chr01	10365341.0	10371240.0	1.0	Zm00008a000339,chr01,10365411,10368848,-,99.103,1,3123,0.0	0.0	N;A	one_to_one_mapping	3123:0:3123:NA:NA
204	332	Zm00001d027647	1	10028217	10030507	1.0	10027594.0	10032871.0	chr01	10473843.0	10479114.0	1.0	Zm00008a000343,chr01,10474466,10476750,-,99.502,1,2208,0.0	0.0	N;A	one_to_one_mapping	2208:0:2208:NA:NA
205	333	Zm00001d027648	1	10061602	10064837	1.0	10061085.0	10065175.0	chr01	10509427.0	10513523.0	1.0	Zm00008a000344,chr01,10509970,10512993,-,100.000,1,627,0.0	0.0	N;A	one_to_one_mapping	627:0:627:NA:NA
206	336	Zm00001d027652	1	10150836	10152891	1.0	10150001.0	10152409.0	chr01	10565887.0	10568296.0	1.0	Zm00008a000346,chr01,10566560,10569019,-,99.336,1,753,0.0	0.0	N;A	one_to_one_mapping	753:0:753:NA:NA
207	337	Zm00001d027655	1	10257667	10258752	1.0	10257308.0	10258911.0	chr01	10608876.0	10610459.0	1.0	Zm00008a000348,chr01,10609136,10610243,+,99.625,1,267,2.00e-134	0.0	N;A	one_to_one_mapping	267:0:267:NA:NA
208	338	Zm00001d027656	1	10261506	10265855	1.0	10261446.0	10265739.0	chr01	10614070.0	10618368.0	1.0	Zm00008a000349,chr01,10614311,10618690,+,99.317,1,879,0.0	0.0	N;A	one_to_one_mapping	879:0:879:NA:NA
209	341	Zm00001d027659	1	10349113	10358254	1.0	10350483.0	10351758.0	chr01	10740595.0	10741874.0	1.0	Zm00008a000351,chr01,10733539,10742515,+,98.433,1,696,0.0	0.0	N;A	one_to_one_mapping	696:0:696:NA:NA
210	343	Zm00001d027665	1	10492323	10572503	1.0	10551828.0	10576765.0	chr01	10883407.0	10908273.0	1.0	Zm00008a000354,chr01,10895125,10903982,+,91.455,2335,2767,0.0	0.0	N;A	one_to_one_mapping	3546:3113:433:NA:NA
211	344	Zm00001d027667	1	10614579	10622700	1.0	10613427.0	10618425.0	chr01	10971353.0	10976299.0	1.0	Zm00008a000355,chr01,10972536,10976858,-,94.968,1056,1671,0.0	0.0	N;A	one_to_one_mapping	1671:1055:616:NA:NA
212	345	Zm00001d027671	1	10681229	10686519	1.0	10682664.0	10695672.0	chr01	10998990.0	11011995.0	1.0	Zm00008a000356,chr01,10997399,11002778,-,99.183,2061,2427,0.0	0.0	N;A	one_to_one_mapping	2427:2060:367:NA:NA
213	347	Zm00001d027673	1	10752127	10754142	1.0	10751848.0	10756273.0	chr01	11049539.0	11053967.0	1.0	Zm00008a000358,chr01,11049921,11051655,-,99.043,1,1149,0.0	0.0	N;A	one_to_one_mapping	1149:0:1149:NA:NA
214	348	Zm00001d027674	1	10755659	10757365	1.0	10751848.0	10756273.0	chr01	11049539.0	11053967.0	1.0	Zm00008a000359,chr01,11053498,11056291,-,99.054,46,468,0.0	0.0	N;A	one_to_one_mapping	615:192:423:NA:NA
215	349	Zm00001d027675	1	10758933	10761622	1.0	10757498.0	10762039.0	chr01	11056730.0	11061252.0	1.0	Zm00008a000360,chr01,11058151,11060865,-,99.766,26,453,0.0	0.0	N;A	one_to_one_mapping	453:25:428:NA:NA
216	350	Zm00001d027676	1	10854296	10857324	1.0	10854145.0	10864902.0	chr01	11097272.0	11108054.0	1.0	Zm00008a000361,chr01,11097645,11102005,+,99.129,1,1033,0.0	0.0	N;A	one_to_one_mapping	1083:50:1033:NA:NA
217	351	Zm00001d027677	1	10875911	10878329	1.0	10873821.0	10878088.0	chr01	11108050.0	11112323.0	1.0	Zm00008a000362,chr01,11110481,11112261,-,99.549,139,1683,0.0	0.0	N;A	one_to_one_mapping	1689:144:1545:NA:NA
218	354	Zm00001d027680	1	11011198	11015865	1.0	11011289.0	11015736.0	chr01	11245091.0	11249515.0	1.0	Zm00008a000365,chr01,11244867,11250209,-,99.488,1,391,0.0	0.0	N;A	one_to_one_mapping	456:65:391:NA:NA
219	356	Zm00001d027682	1	11066056	11069126	1.0	11066099.0	11069383.0	chr01	11305570.0	11308824.0	1.0	Zm00008a000366,chr01,11305456,11307861,-,98.942,1,1134,0.0	0.0	N;A	one_to_one_mapping	1134:0:1134:NA:NA
220	357	Zm00001d027683	1	11126731	11130713	1.0	11127102.0	11130758.0	chr01	11376433.0	11380065.0	1.0	Zm00008a000367,chr01,11376617,11380190,+,98.778,511,1737,0.0	0.0	N;A	one_to_one_mapping	1737:510:1227:NA:NA
221	362	Zm00001d027688	1	11158115	11165247	1.0	11159974.0	11164738.0	chr01	11427277.0	11432133.0	1.0	Zm00008a000371,chr01,11424076,11432133,-,99.029,202,304,3.87e-45	0.0	N;A	one_to_one_mapping	462:359:103:NA:NA
222	365	Zm00001d027694	1	11299491	11303586	1.0	11302407.0	11305563.0	chr01	11536535.0	11539675.0	1.0	Zm00008a000372,chr01,11533524,11537660,+,99.485,693,1275,0.0	0.0	N;A	one_to_one_mapping	1275:692:583:NA:NA
223	366	Zm00001d027695	1	11304567	11304881	1.0	11302407.0	11305563.0	chr01	11536535.0	11539675.0	1.0	Zm00008a000373,chr01,11538681,11538929,-,98.795,67,315,7.34e-122	0.0	N;A	one_to_one_mapping	315:66:249:NA:NA
224	371	Zm00001d027700	1	11409287	11410861	1.0	11408939.0	11415954.0	chr01	11614301.0	11621318.0	1.0	Zm00008a000375,chr01,11614652,11616226,-,99.175,1,1575,0.0	0.0	N;A	one_to_one_mapping	1575:0:1575:NA:NA
225	372	Zm00001d027701	1	11432184	11438681	1.0	11428644.0	11443347.0	chr01	11630237.0	11644916.0	1.0	Zm00008a000376,chr01,11633740,11640125,-,99.858,1,705,0.0	0.0	N;A	one_to_one_mapping	705:0:705:NA:NA
226	373	Zm00001d027702	1	11490592	11492813	1.0	11485761.0	11494641.0	chr01	11687797.0	11696684.0	1.0	Zm00008a000377,chr01,11640058,11694848,+,99.946,32,1896,0.0	0.0	N;A	one_to_one_mapping	1896:31:1865:NA:NA
227	374	Zm00001d027703	1	11493216	11495046	1.0	11485761.0	11494641.0	chr01	11687797.0	11696684.0	1.0	Zm00008a000378,chr01,11696357,11697407,-,99.283,406,684,2.03e-139	0.0	N;A	one_to_one_mapping	684:405:279:NA:NA
228	376	Zm00001d027706	1	11584062	11590167	1.0	11583967.0	11590876.0	chr01	11728675.0	11735590.0	1.0	Zm00008a000379,chr01,11728786,11734961,+,99.281,1,1668,0.0	0.0	N;A	one_to_one_mapping	1707:39:1668:NA:NA
229	377	Zm00001d027707	1	11591119	11595660	1.0	11590770.0	11596431.0	chr01	11735592.0	11741243.0	1.0	Zm00008a000380,chr01,11735882,11740484,-,99.365,1,1418,0.0	0.0	N;A	one_to_one_mapping	1455:37:1418:NA:NA
230	378	Zm00001d027708	1	11664783	11666908	1.0	11662693.0	11670460.0	chr01	11798597.0	11806336.0	1.0	Zm00008a000381,chr01,11801232,11802833,-,95.024,1,1224,0.0	0.0	N;A	one_to_one_mapping	1224:0:1224:NA:NA
231	379	Zm00001d027709	1	11671171	11678446	1.0	11677608.0	11682257.0	chr01	11811045.0	11815688.0	1.0	Zm00008a000382,chr01,11807595,11811833,+,99.224,1,1160,0.0	0.0	N;A	one_to_one_mapping	1161:1:1160:NA:NA
232	380	Zm00001d027710	1	11715889	11717774	1.0	11712679.0	11727076.0	chr01	11847663.0	11862051.0	1.0	Zm00008a000383,chr01,11851010,11852411,+,99.324,1,1332,0.0	0.0	N;A	one_to_one_mapping	1332:0:1332:NA:NA
233	381	Zm00001d027711	1	11719840	11725110	1.0	11712679.0	11727076.0	chr01	11847663.0	11862051.0	1.0	Zm00008a000384,chr01,11854816,11859980,-,100.000,1,566,0.0	0.0	N;A	one_to_one_mapping	831:265:566:NA:NA
234	383	Zm00001d027714	1	11881252	11887552	1.0	11886956.0	11895897.0	chr01	12031649.0	12040616.0	1.0	Zm00008a000386,chr01,12025369,12032308,+,99.839,151,770,0.0	0.0	N;A	one_to_one_mapping	897:277:620:NA:NA
235	389	Zm00001d027721	1	12140948	12146615	1.0	12140158.0	12146218.0	chr01	12225699.0	12231729.0	1.0	Zm00008a000392,chr01,12226633,12227424,-,99.874,280,1071,0.0	0.0	N;A	one_to_one_mapping	1071:279:792:NA:NA
236	391	Zm00001d027723	1	12176198	12182441	1.0	12177922.0	12183045.0	chr01	12250049.0	12255103.0	1.0	Zm00008a000394,chr01,12248084,12254503,-,98.599,1692,2262,0.0	0.0	N;A	one_to_one_mapping	2262:1691:571:NA:NA
237	394	Zm00001d027727	1	12330534	12331811	1.0	12330747.0	12332577.0	chr01	12327116.0	12328975.0	1.0	Zm00008a000396,chr01,12327182,12328180,+,98.999,280,1278,0.0	0.0	N;A	one_to_one_mapping	1278:279:999:NA:NA
238	395	Zm00001d027728	1	12335763	12340666	1.0	12335555.0	12341626.0	chr01	12332781.0	12338852.0	1.0	Zm00008a000397,chr01,12333132,12338334,+,100.000,1,1515,0.0	0.0	N;A	one_to_one_mapping	1515:0:1515:NA:NA
239	396	Zm00001d027729	1	12340668	12342288	1.0	12342217.0	12350105.0	chr01	12340366.0	12348242.0	1.0	Zm00008a000398,chr01,12337801,12339848,-,94.805,142,1065,0.0	0.0	N;A	one_to_one_mapping	1065:141:924:NA:NA
240	397	Zm00001d027731	1	12354762	12359640	1.0	12359409.0	12383876.0	chr01	12358110.0	12382560.0	1.0	Zm00008a000399,chr01,12352624,12357554,-,99.848,102,2076,0.0	0.0	N;A	one_to_one_mapping	2076:101:1975:NA:NA
241	400	Zm00001d027734	1	12374888	12378539	1.0	12359409.0	12383876.0	chr01	12358110.0	12382560.0	1.0	Zm00008a000401,chr01,12373307,12377232,+,100.000,1,651,0.0	0.0	N;A	one_to_one_mapping	651:0:651:NA:NA
242	401	Zm00001d027735	1	12386436	12387395	1.0	12384231.0	12403797.0	chr01	12383242.0	12402747.0	1.0	Zm00008a000402,chr01,12385411,12386370,+,100.000,237,621,0.0	0.0	N;A	one_to_one_mapping	621:236:385:NA:NA
243	404	Zm00001d027738	1	12393671	12398258	1.0	12384231.0	12403797.0	chr01	12383242.0	12402747.0	1.0	Zm00008a000404,chr01,12392714,12397259,+,100.000,1,624,0.0	0.0	N;A	one_to_one_mapping	624:0:624:NA:NA
244	405	Zm00001d027739	1	12400468	12401019	1.0	12384231.0	12403797.0	chr01	12383242.0	12402747.0	1.0	Zm00008a000405,chr01,12399424,12399960,-,95.676,1,552,0.0	0.0	N;A	one_to_one_mapping	552:0:552:NA:NA
245	406	Zm00001d027740	1	12442621	12443983	1.0	12443492.0	12448209.0	chr01	12431337.0	12436039.0	1.0	Zm00008a000406,chr01,12430646,12431722,-,95.506,1,445,0.0	0.0	N;A	one_to_one_mapping	876:431:445:NA:NA
246	407	Zm00001d027741	1	12444329	12446126	1.0	12443492.0	12448209.0	chr01	12431337.0	12436039.0	1.0	Zm00008a000407,chr01,12432221,12434579,+,98.341,1,1085,0.0	0.0	N;A	one_to_one_mapping	1200:115:1085:NA:NA
247	408	Zm00001d027742	1	12448970	12449458	1.0	12443492.0	12448209.0	chr01	12431337.0	12436039.0	1.0	Zm00008a000408,chr01,12436895,12437398,-,96.032,1,489,0.0	0.0	N;A	one_to_one_mapping	489:0:489:NA:NA
248	409	Zm00001d027743	1	12502776	12510591	1.0	12502672.0	12510563.0	chr01	12509847.0	12517782.0	1.0	Zm00008a000409,chr01,12510137,12517856,+,96.155,1,2479,0.0	0.0	N;A	one_to_one_mapping	2658:179:2479:NA:NA
249	412	Zm00001d027746	1	12532781	12533074	1.0	12525796.0	12528057.0	chr01	12547984.0	12550234.0	1.0	Zm00008a000410,chr01,12550895,12551194,-,96.667,1,294,2.37e-140	0.0	N;A	one_to_one_mapping	294:0:294:NA:NA
250	414	Zm00001d027748	1	12538562	12543035	1.0	12538807.0	12544952.0	chr01	12553178.0	12559320.0	1.0	Zm00008a000411,chr01,12553214,12556503,-,98.691,1,2901,0.0	0.0	N;A	one_to_one_mapping	2904:3:2901:NA:NA
251	415	Zm00001d027749	1	12546659	12552109	1.0	12546152.0	12548444.0	chr01	12560280.0	12562527.0	1.0	Zm00008a000412,chr01,12560583,12565653,-,99.439,1,1962,0.0	0.0	N;A	one_to_one_mapping	1962:0:1962:NA:NA
252	420	Zm00001d027755	1	12675736	12681850	1.0	12676017.0	12683359.0	chr01	12729530.0	12736887.0	1.0	Zm00008a000416,chr01,12729531,12735480,+,92.042,100,765,0.0	0.0	N;A	one_to_one_mapping	765:99:666:NA:NA
253	421	Zm00001d027756	1	12708983	12713231	1.0	12708747.0	12714300.0	chr01	12779364.0	12784940.0	1.0	Zm00008a000418,chr01,12779878,12783771,+,99.355,1,465,0.0	0.0	N;A	one_to_one_mapping	672:207:465:NA:NA
254	422	Zm00001d027757	1	12714065	12716389	1.0	12714349.0	12720927.0	chr01	12785239.0	12791856.0	1.0	Zm00008a000419,chr01,12784894,12787068,+,95.697,114,1149,0.0	0.0	N;A	one_to_one_mapping	1155:119:1036:NA:NA
255	424	Zm00001d027759	1	12848106	12850651	1.0	12848575.0	12857078.0	chr01	12911310.0	12919820.0	1.0	Zm00008a000420,chr01,12910600,12913393,+,97.537,1,403,0.0	0.0	N;A	one_to_one_mapping	1308:905:403:NA:NA
256	428	Zm00001d027763	1	13052386	13053952	1.0	13052433.0	13054143.0	chr01	13107435.0	13109142.0	1.0	Zm00008a000425,chr01,13107585,13108590,+,99.114,1,903,0.0	0.0	N;A	one_to_one_mapping	903:0:903:NA:NA
257	430	Zm00001d027766	1	13137072	13140293	1.0	13136144.0	13137232.0	chr01	13197805.0	13198893.0	1.0	Zm00008a000426,chr01,13199428,13203427,+,98.441,766,1590,0.0	0.0	N;A	one_to_one_mapping	1590:765:825:NA:NA
258	432	Zm00001d027768	1	13166917	13176199	1.0	13173463.0	13177326.0	chr01	13268028.0	13271887.0	1.0	Zm00008a000428,chr01,13260135,13270801,+,99.369,485,1593,0.0	0.0	N;A	one_to_one_mapping	1593:484:1109:NA:NA
259	433	Zm00001d027769	1	13177255	13183634	1.0	13177384.0	13182200.0	chr01	13271976.0	13276782.0	1.0	Zm00008a000430,chr01,13271986,13278409,+,99.709,54,740,0.0	0.0	N;A	one_to_one_mapping	768:81:687:NA:NA
260	441	Zm00001d027789	1	13528222	13533144	1.0	13514420.0	13535712.0	chr01	13582845.0	13604192.0	1.0	Zm00008a000432,chr01,13598065,13601941,+,87.264,91,302,2.07e-73	0.0	N;A	one_to_one_mapping	420:208:212:NA:NA
261	442	Zm00001d027790	1	13576388	13580832	1.0	13576283.0	13583731.0	chr01	13640268.0	13647718.0	1.0	Zm00008a000433,chr01,13641669,13644306,+,99.744,1,781,0.0	0.0	N;A	one_to_one_mapping	813:32:781:NA:NA
262	449	Zm00001d027799	1	13758931	13762071	1.0	13760830.0	13762560.0	chr01	13808673.0	13810406.0	1.0	Zm00008a000434,chr01,13807097,13809514,+,99.378,130,611,0.0	0.0	N;A	one_to_one_mapping	1503:1021:482:NA:NA
263	450	Zm00001d027800	1	13809656	13811605	1.0	13809308.0	13814337.0	chr01	13954867.0	13959888.0	1.0	Zm00008a000435,chr01,13955216,13959758,+,99.326,1,1928,0.0	0.0	N;A	one_to_one_mapping	1950:22:1928:NA:NA
264	451	Zm00001d027801	1	13815367	13827552	1.0	13824343.0	13830502.0	chr01	13970427.0	13976640.0	1.0	Zm00008a000436,chr01,13961181,13973240,+,99.272,1,412,0.0	0.0	N;A	one_to_one_mapping	1098:686:412:NA:NA
265	452	Zm00001d027802	1	13863300	13867102	1.0	13862573.0	13867678.0	chr01	13993555.0	13998647.0	1.0	Zm00008a000437,chr01,13994753,13996920,-,99.604,1,1764,0.0	0.0	N;A	one_to_one_mapping	1764:0:1764:NA:NA
266	453	Zm00001d027803	1	13905218	13911405	1.0	13905336.0	13911103.0	chr01	14034331.0	14040020.0	1.0	Zm00008a000438,chr01,14034174,14040248,-,99.329,1,1788,0.0	0.0	N;A	one_to_one_mapping	1788:0:1788:NA:NA
267	455	Zm00001d027805	1	13965284	13968673	1.0	13905336.0	13911103.0	chr01	14034331.0	14040020.0	1.0	Zm00008a000439,chr01,14045699,14048075,+,99.246,1,663,0.0	0.0	N;A	one_to_one_mapping	663:0:663:NA:NA
268	456	Zm00001d027807	1	14012690	14030730	1.0	14030398.0	14033570.0	chr01	14103320.0	14106492.0	1.0	Zm00008a000441,chr01,14084782,14102819,-,100.000,589,4252,0.0	0.0	N;A	one_to_one_mapping	4344:680:3664:NA:NA
269	457	Zm00001d027808	1	14081196	14083562	1.0	14076837.0	14095097.0	chr01	14149653.0	14167913.0	1.0	Zm00008a000442,chr01,14154102,14165715,+,99.570,1,465,0.0	0.0	N;A	one_to_one_mapping	666:201:465:NA:NA
270	458	Zm00001d027809	1	14207663	14212490	1.0	14202693.0	14215074.0	chr01	14275202.0	14287606.0	1.0	Zm00008a000443,chr01,14280198,14282612,-,100.000,1,939,0.0	0.0	N;A	one_to_one_mapping	939:0:939:NA:NA
271	459	Zm00001d027810	1	14247874	14250263	1.0	14202693.0	14215074.0	chr01	14275202.0	14287606.0	1.0	Zm00008a000445,chr01,14289981,14292324,-,98.220,567,1521,0.0	0.0	N;A	one_to_one_mapping	1521:566:955:NA:NA
272	460	Zm00001d027811	1	14311486	14318456	1.0	14316143.0	14320928.0	chr01	14391762.0	14396481.0	1.0	Zm00008a000446,chr01,14386717,14394081,+,99.921,34,1306,0.0	0.0	N;A	one_to_one_mapping	1371:98:1273:NA:NA
273	461	Zm00001d027812	1	14319418	14320918	1.0	14316143.0	14320928.0	chr01	14391762.0	14396481.0	1.0	Zm00008a000447,chr01,14395214,14396057,+,98.964,1,579,0.0	0.0	N;A	one_to_one_mapping	579:0:579:NA:NA
274	464	Zm00001d027816	1	14361469	14365136	1.0	14362111.0	14366233.0	chr01	14411548.0	14415637.0	1.0	Zm00008a000450,chr01,14410089,14414308,+,99.070,442,1086,0.0	0.0	N;A	one_to_one_mapping	1086:441:645:NA:NA
275	468	Zm00001d027823	1	14576869	14577916	1.0	14566064.0	14584407.0	chr01	14614197.0	14632593.0	1.0	Zm00008a000451,chr01,14624720,14625820,-,100.000,197,336,5.32e-67	0.0	N;A	one_to_one_mapping	336:196:140:NA:NA
276	469	Zm00001d027824	1	14585540	14587374	1.0	14586760.0	14603071.0	chr01	14634892.0	14651230.0	1.0	Zm00008a000452,chr01,14633828,14634388,+,99.784,1,462,0.0	0.0	N;A	one_to_one_mapping	588:126:462:NA:NA
277	470	Zm00001d027826	1	14606179	14611811	1.0	14603071.0	14620063.0	chr01	14651423.0	14668399.0	1.0	Zm00008a000454,chr01,14654481,14660232,-,100.000,1,348,6.69e-180	0.0	N;A	one_to_one_mapping	348:0:348:NA:NA
278	471	Zm00001d027827	1	14612107	14616020	1.0	14603071.0	14620063.0	chr01	14651423.0	14668399.0	1.0	Zm00008a000455,chr01,14660722,14664215,+,100.000,759,1149,0.0	0.0	N;A	one_to_one_mapping	1320:929:391:NA:NA
279	472	Zm00001d027831	1	14651572	14651835	1.0	14639943.0	14655455.0	chr01	14683465.0	14698964.0	1.0	Zm00008a000456,chr01,14694955,14695566,+,93.151,121,259,2.41e-57	0.0	N;A	one_to_one_mapping	264:125:139:NA:NA
280	473	Zm00001d027832	1	14652540	14653598	1.0	14639943.0	14655455.0	chr01	14683465.0	14698964.0	1.0	Zm00008a000457,chr01,14696056,14697191,-,99.115,382,1059,0.0	0.0	N;A	one_to_one_mapping	1059:381:678:NA:NA
281	474	Zm00001d027833	1	14655397	14656475	1.0	14655448.0	14662745.0	chr01	14699361.0	14706658.0	1.0	Zm00008a000458,chr01,14699716,14700388,+,95.663,60,474,0.0	0.0	N;A	one_to_one_mapping	474:59:415:NA:NA
282	476	Zm00001d027835	1	14689445	14692321	1.0	14689505.0	14701052.0	chr01	14724339.0	14735890.0	1.0	Zm00008a000459,chr01,14722799,14732508,+,100.000,1,2748,0.0	0.0	N;A	one_to_one_mapping	2748:0:2748:NA:NA
283	477	Zm00001d027837	1	14702216	14704540	1.0	14702280.0	14706641.0	chr01	14742422.0	14746765.0	1.0	Zm00008a000460,chr01,14742592,14744608,-,100.000,1246,1632,0.0	0.0	N;A	one_to_one_mapping	1632:1245:387:NA:NA
284	478	Zm00001d027838	1	14705335	14706969	1.0	14702280.0	14706641.0	chr01	14742422.0	14746765.0	1.0	Zm00008a000461,chr01,14745459,14747529,-,98.395,390,1635,0.0	0.0	N;A	one_to_one_mapping	1635:389:1246:NA:NA
285	479	Zm00001d027839	1	14754184	14757028	1.0	14754128.0	14755699.0	chr01	14751384.0	14752976.0	1.0	Zm00008a000462,chr01,14751516,14754011,+,99.222,3,259,8.41e-128	0.0	N;A	one_to_one_mapping	336:79:257:NA:NA
286	481	Zm00001d027841	1	14831571	14846630	1.0	14844657.0	14846681.0	chr01	14787342.0	14789334.0	1.0	Zm00008a000463,chr01,14785436,14789300,+,99.221,106,747,0.0	0.0	N;A	one_to_one_mapping	747:105:642:NA:NA
287	482	Zm00001d027842	1	14882458	14891319	1.0	14882802.0	14891089.0	chr01	14879390.0	14887671.0	1.0	Zm00008a000464,chr01,14786197,14887865,-,98.716,1,776,0.0	0.0	N;A	one_to_one_mapping	903:127:776:NA:NA
288	486	Zm00001d027846	1	15060190	15063033	1.0	15060991.0	15072319.0	chr01	15037984.0	15049350.0	1.0	Zm00008a000468,chr01,15037204,15039705,+,99.307,1,1299,0.0	0.0	N;A	one_to_one_mapping	1299:0:1299:NA:NA
289	487	Zm00001d027847	1	15065545	15072521	1.0	15060991.0	15072319.0	chr01	15037984.0	15049350.0	1.0	Zm00008a000469,chr01,15044843,15049446,-,85.965,1,399,5.77e-141	0.0	N;A	one_to_one_mapping	822:423:399:NA:NA
290	490	Zm00001d027850	1	15156918	15162289	1.0	15159024.0	15163877.0	chr01	15086519.0	15091377.0	1.0	Zm00008a000471,chr01,15084417,15089674,-,99.915,1,1173,0.0	0.0	N;A	one_to_one_mapping	1173:0:1173:NA:NA
291	492	Zm00001d027852	1	15193281	15196077	1.0	15192706.0	15196868.0	chr01	15162578.0	15166779.0	1.0	Zm00008a000472,chr01,15163656,15166076,-,99.324,1,1035,0.0	0.0	N;A	one_to_one_mapping	1035:0:1035:NA:NA
292	494	Zm00001d027854	1	15301583	15306925	1.0	15304842.0	15307845.0	chr01	15193004.0	15195985.0	1.0	Zm00008a000474,chr01,15190253,15195068,-,99.162,135,1446,0.0	0.0	N;A	one_to_one_mapping	1446:134:1312:NA:NA
293	496	Zm00001d027856	1	15401478	15402767	1.0	15401789.0	15405023.0	chr01	15353890.0	15357174.0	1.0	Zm00008a000477,chr01,15353033,15356183,+,96.890,1,1286,0.0	0.0	N;A	one_to_one_mapping	1290:4:1286:NA:NA
294	500	Zm00001d027861	1	15582763	15585986	1.0	15581419.0	15593771.0	chr01	15507887.0	15520240.0	1.0	Zm00008a000480,chr01,15509211,15512582,+,100.000,1,1437,0.0	0.0	N;A	one_to_one_mapping	1437:0:1437:NA:NA
295	501	Zm00001d027862	1	15669005	15673015	1.0	15667233.0	15672634.0	chr01	15583778.0	15589179.0	1.0	Zm00008a000481,chr01,15585808,15589120,-,92.696,560,1110,0.0	0.0	N;A	one_to_one_mapping	1110:559:551:NA:NA
296	502	Zm00001d027863	1	15685019	15686716	1.0	15682841.0	15691884.0	chr01	15597989.0	15607033.0	1.0	Zm00008a000482,chr01,15600331,15601668,-,100.000,1,1257,0.0	0.0	N;A	one_to_one_mapping	1257:0:1257:NA:NA
297	503	Zm00001d027864	1	15692720	15693088	1.0	15692143.0	15701823.0	chr01	15607489.0	15617168.0	1.0	Zm00008a000483,chr01,15605067,15608433,-,100.000,1,344,1.06e-177	0.0	N;A	one_to_one_mapping	369:25:344:NA:NA
298	504	Zm00001d027866	1	15753640	15753987	1.0	15742462.0	15760833.0	chr01	15648334.0	15666711.0	1.0	Zm00008a000484,chr01,15659512,15659859,-,100.000,1,348,6.69e-180	0.0	N;A	one_to_one_mapping	348:0:348:NA:NA
299	506	Zm00001d027868	1	15763100	15768449	1.0	15767383.0	15768515.0	chr01	15673888.0	15675039.0	1.0	Zm00008a000485,chr01,15667850,15683160,+,99.735,1,377,0.0	0.0	N;A	one_to_one_mapping	441:64:377:NA:NA
300	508	Zm00001d027870	1	16005938	16006903	1.0	16006103.0	16010715.0	chr01	15863117.0	15867764.0	1.0	Zm00008a000490,chr01,15861994,15863917,+,97.459,186,963,0.0	0.0	N;A	one_to_one_mapping	966:188:778:NA:NA
301	509	Zm00001d027871	1	16007197	16010258	1.0	16006103.0	16010715.0	chr01	15863117.0	15867764.0	1.0	Zm00008a000491,chr01,15864166,15867354,-,99.313,1,1455,0.0	0.0	N;A	one_to_one_mapping	1455:0:1455:NA:NA
302	510	Zm00001d027872	1	16011197	16017413	1.0	16016327.0	16017575.0	chr01	15873108.0	15874353.0	1.0	Zm00008a000492,chr01,15867913,15874354,+,98.276,1,464,0.0	0.0	N;A	one_to_one_mapping	498:34:464:NA:NA
303	511	Zm00001d027873	1	16018915	16019115	1.0	16017576.0	16019800.0	chr01	15874829.0	15877024.0	1.0	Zm00008a000493,chr01,15876138,15876338,-,100.000,1,201,2.32e-100	0.0	N;A	one_to_one_mapping	201:0:201:NA:NA
304	512	Zm00001d027874	1	16038734	16042002	1.0	16038713.0	16042439.0	chr01	15900002.0	15903679.0	1.0	Zm00008a000494,chr01,15900349,15903276,-,100.000,1,396,0.0	0.0	N;A	one_to_one_mapping	396:0:396:NA:NA
305	513	Zm00001d027875	1	16140364	16141359	1.0	16141188.0	16146839.0	chr01	16028984.0	16034681.0	1.0	Zm00008a000495,chr01,16026603,16029155,+,96.332,479,996,0.0	0.0	N;A	one_to_one_mapping	996:478:518:NA:NA
306	514	Zm00001d027876	1	16227533	16235054	1.0	16228400.0	16231140.0	chr01	16101823.0	16104564.0	1.0	Zm00008a000496,chr01,16100859,16105391,+,99.831,86,678,0.0	0.0	N;A	one_to_one_mapping	681:88:593:NA:NA
307	515	Zm00001d027877	1	16284218	16285168	1.0	16279707.0	16281298.0	chr01	16150497.0	16152101.0	1.0	Zm00008a000497,chr01,16155789,16156775,-,95.745,1,951,0.0	0.0	N;A	one_to_one_mapping	951:0:951:NA:NA
308	517	Zm00001d027879	1	16414023	16415818	1.0	16412757.0	16415946.0	chr01	16295556.0	16298692.0	1.0	Zm00008a000500,chr01,16296688,16298458,-,94.468,1,705,0.0	0.0	N;A	one_to_one_mapping	705:0:705:NA:NA
309	518	Zm00001d027880	1	16436908	16447108	1.0	16434090.0	16454148.0	chr01	16317867.0	16337923.0	1.0	Zm00008a000501,chr01,16320705,16330971,-,100.000,408,1056,0.0	0.0	N;A	one_to_one_mapping	1464:815:649:NA:NA
310	519	Zm00001d027881	1	16562282	16562617	1.0	16547738.0	16564794.0	scaffold55485	2646.0	19702.0	1.0	Zm00008a039997,scaffold55485,17190,17525,-,100.000,1,336,2.11e-173	0.0	N;A	one_to_one_mapping	336:0:336:NA:NA
311	520	Zm00001d027882	1	16629251	16630156	1.0	16621863.0	16673101.0	chr01	16436677.0	16487833.0	1.0	Zm00008a000502,chr01,16444618,16444970,-,99.614,1,259,1.60e-129	0.0	N;A	one_to_one_mapping	906:647:259:NA:NA
312	522	Zm00001d027884	1	16707201	16714717	1.0	16714663.0	16715859.0	chr01	16528812.0	16530008.0	1.0	Zm00008a000503,chr01,16520905,16528406,-,99.727,520,2709,0.0	0.0	N;A	one_to_one_mapping	2709:519:2190:NA:NA
313	523	Zm00001d027885	1	16721226	16722692	1.0	16722037.0	16732880.0	chr01	16537251.0	16548094.0	1.0	Zm00008a000504,chr01,16535412,16540628,+,100.000,31,441,0.0	0.0	N;A	one_to_one_mapping	711:300:411:NA:NA
314	524	Zm00001d027886	1	16722714	16730676	1.0	16722037.0	16732880.0	chr01	16537251.0	16548094.0	1.0	Zm00008a000505,chr01,16537898,16545851,-,96.517,1,582,0.0	0.0	N;A	one_to_one_mapping	687:105:582:NA:NA
315	528	Zm00001d027890	1	16810190	16810882	1.0	16810135.0	16812815.0	chr01	16620454.0	16623135.0	1.0	Zm00008a000507,chr01,16620510,16621202,+,100.000,1,693,0.0	0.0	N;A	one_to_one_mapping	693:0:693:NA:NA
316	529	Zm00001d027892	1	16843024	16848595	1.0	16843278.0	16863433.0	chr01	16654090.0	16674341.0	1.0	Zm00008a000508,chr01,16653808,16659014,+,100.000,1,1341,0.0	0.0	N;A	one_to_one_mapping	1341:0:1341:NA:NA
317	532	Zm00001d027895	1	16968886	16977186	1.0	16962415.0	16977562.0	chr01	16772995.0	16788142.0	1.0	Zm00008a000511,chr01,16780479,16790617,+,100.000,1,914,0.0	0.0	N;A	one_to_one_mapping	1098:184:914:NA:NA
318	535	Zm00001d027898	1	17059579	17063351	1.0	17060283.0	17064152.0	chr01	16866173.0	16870042.0	1.0	Zm00008a000514,chr01,16853408,16869374,-,92.049,1,566,0.0	0.0	N;A	one_to_one_mapping	885:319:566:NA:NA
319	540	Zm00001d027903	1	17163385	17164632	1.0	17162921.0	17165058.0	chr01	17005001.0	17007132.0	1.0	Zm00008a000518,chr01,17005459,17006706,+,98.958,1,1248,0.0	0.0	N;A	one_to_one_mapping	1248:0:1248:NA:NA
320	541	Zm00001d027904	1	17186476	17190166	1.0	17165618.0	17167284.0	chr01	17008012.0	17009668.0	1.0	Zm00008a000520,chr01,17011725,17014645,+,96.936,1,1632,0.0	0.0	N;A	one_to_one_mapping	1632:0:1632:NA:NA
321	542	Zm00001d027907	1	17314485	17317861	1.0	17316608.0	17326905.0	chr01	17143774.0	17154074.0	1.0	Zm00008a000522,chr01,17143410,17152713,+,95.978,1,1094,0.0	0.0	N;A	one_to_one_mapping	1098:4:1094:NA:NA
322	543	Zm00001d027908	1	17362175	17365193	1.0	17357253.0	17363827.0	chr01	17164926.0	17171489.0	1.0	Zm00008a000523,chr01,17170039,17173448,+,96.568,1,1253,0.0	0.0	N;A	one_to_one_mapping	1593:340:1253:NA:NA
323	548	Zm00001d027916	1	17533781	17553169	1.0	17532194.0	17538836.0	chr01	17366080.0	17372713.0	1.0	Zm00008a000530,chr01,17367646,17372700,+,95.995,1,747,0.0	0.0	N;A	one_to_one_mapping	1515:768:747:NA:NA
324	552	Zm00001d027921	1	17697601	17709046	1.0	17707725.0	17715805.0	chr01	17826070.0	17834144.0	1.0	Zm00008a000537,chr01,17823918,17827395,+,99.892,301,1229,0.0	0.0	N;A	one_to_one_mapping	1491:562:929:NA:NA
325	553	Zm00001d027922	1	17722776	17726155	1.0	17720743.0	17725809.0	chr01	17841150.0	17846241.0	1.0	Zm00008a000538,chr01,17843161,17847012,-,100.000,174,225,2.91e-19	0.0	N;A	one_to_one_mapping	312:260:52:NA:NA
326	561	Zm00001d027932	1	17929504	17930569	1.0	17806894.0	17809041.0	chr01	17900418.0	17902592.0	1.0	Zm00008a000542,chr01,17973333,17973671,-,98.806,1,332,1.09e-166	0.0	N;A	one_to_one_mapping	519:187:332:NA:NA
327	563	Zm00001d027934	1	17945836	17961550	1.0	17806894.0	17809041.0	chr01	17900418.0	17902592.0	1.0	Zm00008a000543,chr01,18012685,18027660,+,100.000,1,303,2.02e-155	0.0	N;A	one_to_one_mapping	387:84:303:NA:NA
328	564	Zm00001d027935	1	17954328	17956187	1.0	17806894.0	17809041.0	chr01	17900418.0	17902592.0	1.0	Zm00008a000544,chr01,18017182,18022911,-,93.700,1,743,0.0	0.0	N;A	one_to_one_mapping	756:13:743:NA:NA
329	565	Zm00001d027936	1	17962828	17975699	1.0	17973987.0	17977036.0	chr01	18043412.0	18046463.0	1.0	Zm00008a000545,chr01,18033333,18041814,+,100.000,376,1081,0.0	0.0	N;A	one_to_one_mapping	2091:1385:706:NA:NA
330	566	Zm00001d027937	1	17977813	17985594	1.0	17977783.0	17988314.0	chr01	18046484.0	18057076.0	1.0	Zm00008a000547,chr01,18046598,18054138,+,99.083,1,2943,0.0	0.0	N;A	one_to_one_mapping	2967:24:2943:NA:NA
331	567	Zm00001d027938	1	17999743	18003647	1.0	18001731.0	18006650.0	chr01	18071131.0	18076046.0	1.0	Zm00008a000548,chr01,18068273,18072779,+,99.556,1,450,0.0	0.0	N;A	one_to_one_mapping	1782:1332:450:NA:NA
332	568	Zm00001d027939	1	18004874	18006730	1.0	18001731.0	18006650.0	chr01	18071131.0	18076046.0	1.0	Zm00008a000549,chr01,18074195,18076046,-,100.000,1,441,0.0	0.0	N;A	one_to_one_mapping	441:0:441:NA:NA
333	570	Zm00001d027941	1	18019104	18021737	1.0	18016269.0	18018144.0	chr01	18086271.0	18088146.0	1.0	Zm00008a000551,chr01,18089309,18091716,+,100.000,1,552,0.0	0.0	N;A	one_to_one_mapping	999:447:552:NA:NA
334	571	Zm00001d027943	1	18039259	18047225	1.0	18046118.0	18047960.0	chr01	18109186.0	18111003.0	1.0	Zm00008a000552,chr01,18102338,18110288,+,99.371,304,3005,0.0	0.0	N;A	one_to_one_mapping	3060:358:2702:NA:NA
335	572	Zm00001d027944	1	18050316	18050693	1.0	18047955.0	18052403.0	chr01	18144085.0	18148540.0	1.0	Zm00008a000553,chr01,18146083,18147144,+,99.735,1,378,0.0	0.0	N;A	one_to_one_mapping	378:0:378:NA:NA
336	578	Zm00001d027950	1	18185512	18190288	1.0	18189273.0	18190994.0	chr01	18253143.0	18254864.0	1.0	Zm00008a000558,chr01,18250035,18254106,+,99.086,1,547,0.0	0.0	N;A	one_to_one_mapping	606:59:547:NA:NA
337	585	Zm00001d027962	1	18451773	18457720	1.0	18454571.0	18459304.0	chr01	18483881.0	18488611.0	1.0	Zm00008a000563,chr01,18469296,18487023,+,100.000,14,795,0.0	0.0	N;A	one_to_one_mapping	795:13:782:NA:NA
338	587	Zm00001d027965	1	18511901	18513196	1.0	18512032.0	18513963.0	chr01	18529209.0	18531131.0	1.0	Zm00008a000566,chr01,18526379,18530373,+,99.911,175,1296,0.0	0.0	N;A	one_to_one_mapping	1296:174:1122:NA:NA
339	588	Zm00001d027966	1	18514177	18522465	1.0	18522135.0	18523299.0	chr01	18544750.0	18545907.0	1.0	Zm00008a000567,chr01,18536071,18545080,-,93.158,1,534,0.0	0.0	N;A	one_to_one_mapping	534:0:534:NA:NA
340	589	Zm00001d027967	1	18522679	18525819	1.0	18524534.0	18548419.0	chr01	18547112.0	18570947.0	1.0	Zm00008a000568,chr01,18545383,18548224,+,99.364,1,786,0.0	0.0	N;A	one_to_one_mapping	786:0:786:NA:NA
341	590	Zm00001d027968	1	18526350	18531383	1.0	18524534.0	18548419.0	chr01	18547112.0	18570947.0	1.0	Zm00008a000569,chr01,18552193,18553965,+,99.849,271,933,0.0	0.0	N;A	one_to_one_mapping	933:270:663:NA:NA
342	592	Zm00001d027971	1	18761417	18771095	1.0	18769029.0	18774990.0	chr01	18782179.0	18788131.0	1.0	Zm00008a000572,chr01,18771600,18784143,+,97.283,33,805,0.0	0.0	N;A	one_to_one_mapping	2541:1768:773:NA:NA
343	593	Zm00001d027973	1	18907931	18909955	1.0	18898457.0	18919355.0	chr01	18899996.0	18920892.0	1.0	Zm00008a000573,chr01,18909711,18911428,+,100.000,1,534,0.0	0.0	N;A	one_to_one_mapping	534:0:534:NA:NA
344	594	Zm00001d027974	1	18914972	18919323	1.0	18898457.0	18919355.0	chr01	18899996.0	18920892.0	1.0	Zm00008a000574,chr01,18917379,18920815,-,100.000,1073,1674,0.0	0.0	N;A	one_to_one_mapping	1674:1072:602:NA:NA
345	595	Zm00001d027975	1	18954240	18956944	1.0	18951875.0	18956475.0	chr01	18954001.0	18958627.0	1.0	Zm00008a000575,chr01,18956392,18958628,-,99.792,356,1797,0.0	0.0	N;A	one_to_one_mapping	1797:355:1442:NA:NA
346	596	Zm00001d027976	1	19023016	19025659	1.0	19023304.0	19025995.0	chr01	19021171.0	19023862.0	1.0	Zm00008a000578,chr01,19021334,19023057,+,100.000,592,780,3.24e-93	0.0	N;A	one_to_one_mapping	780:591:189:NA:NA
347	601	Zm00001d027982	1	19312947	19319926	1.0	19314921.0	19320967.0	chr01	19315718.0	19321694.0	1.0	Zm00008a000583,chr01,19314138,19320721,+,99.488,1,1173,0.0	0.0	N;A	one_to_one_mapping	1173:0:1173:NA:NA
348	602	Zm00001d027983	1	19323604	19324692	1.0	19314921.0	19320967.0	chr01	19315718.0	19321694.0	1.0	Zm00008a000584,chr01,19323906,19326547,-,86.483,343,1037,0.0	0.0	N;A	one_to_one_mapping	1089:394:695:NA:NA
349	605	Zm00001d027987	1	19433159	19435672	1.0	19433280.0	19435541.0	chr01	19427949.0	19430210.0	1.0	Zm00008a000585,chr01,19427996,19429389,+,93.732,1,996,0.0	0.0	N;A	one_to_one_mapping	996:0:996:NA:NA
350	609	Zm00001d027991	1	19584556	19586616	1.0	19583585.0	19587675.0	chr01	19468037.0	19472103.0	1.0	Zm00008a000587,chr01,19468874,19470664,+,97.961,1,981,0.0	0.0	N;A	one_to_one_mapping	981:0:981:NA:NA
351	611	Zm00001d027993	1	19603547	19621192	1.0	19593105.0	19594880.0	chr01	19492818.0	19494623.0	1.0	Zm00008a000588,chr01,19503923,19504640,-,100.000,1,411,0.0	0.0	N;A	one_to_one_mapping	429:18:411:NA:NA
352	612	Zm00001d027994	1	19638269	19639549	1.0	19639046.0	19642389.0	chr01	19527515.0	19530857.0	1.0	Zm00008a000589,chr01,19526789,19528018,-,100.000,1,504,0.0	0.0	N;A	one_to_one_mapping	1281:777:504:NA:NA
353	617	Zm00001d027999	1	19906136	19909038	1.0	19905299.0	19912018.0	chr01	19748214.0	19754953.0	1.0	Zm00008a000594,chr01,19748709,19751912,-,99.725,1,1089,0.0	0.0	N;A	one_to_one_mapping	1089:0:1089:NA:NA
354	622	Zm00001d028004	1	19965956	19969415	1.0	19967685.0	19969462.0	chr01	19809120.0	19810931.0	1.0	Zm00008a000597,chr01,19807688,19810911,-,96.152,1,1878,0.0	0.0	N;A	one_to_one_mapping	1878:0:1878:NA:NA
355	623	Zm00001d028005	1	20022494	20026685	1.0	20026435.0	20031857.0	chr01	19867810.0	19873232.0	1.0	Zm00008a000598,chr01,19863661,19867996,-,100.000,1,1101,0.0	0.0	N;A	one_to_one_mapping	1101:0:1101:NA:NA
356	624	Zm00001d028006	1	20028789	20032918	1.0	20031797.0	20035416.0	chr01	19873234.0	19876853.0	1.0	Zm00008a000599,chr01,19870141,19874136,-,100.000,1,627,0.0	0.0	N;A	one_to_one_mapping	627:0:627:NA:NA
357	625	Zm00001d028007	1	20105976	20131237	1.0	20124176.0	20132903.0	chr01	19944002.0	19952719.0	1.0	Zm00008a000601,chr01,19936755,19950683,-,100.000,254,369,6.95e-54	0.0	N;A	one_to_one_mapping	405:289:116:NA:NA
358	628	Zm00001d028010	1	20263677	20268913	1.0	20265339.0	20271772.0	chr01	20094544.0	20100989.0	1.0	Zm00008a000605,chr01,20093061,20098103,-,98.765,1,1770,0.0	0.0	N;A	one_to_one_mapping	1770:0:1770:NA:NA
359	629	Zm00001d028011	1	20291775	20293058	1.0	20276058.0	20292682.0	chr01	20105053.0	20121771.0	1.0	Zm00008a000606,chr01,20121118,20122505,-,99.787,251,720,0.0	0.0	N;A	one_to_one_mapping	720:250:470:NA:NA
360	633	Zm00001d028015	1	20351878	20352705	1.0	20352156.0	20353361.0	chr01	20153699.0	20154894.0	1.0	Zm00008a000609,chr01,20152229,20154248,+,99.756,420,828,0.0	0.0	N;A	one_to_one_mapping	828:419:409:NA:NA
361	635	Zm00001d028017	1	20410911	20411813	1.0	20405544.0	20407867.0	chr01	20203193.0	20205510.0	1.0	Zm00008a000617,chr01,20508588,20509725,+,95.085,1,903,0.0	0.0	N;A	one_to_one_mapping	903:0:903:NA:NA
362	636	Zm00001d028018	1	20422195	20426539	1.0	20405544.0	20407867.0	chr01	20203193.0	20205510.0	1.0	Zm00008a000616,chr01,20498245,20503123,+,98.934,726,1569,0.0	0.0	N;A	one_to_one_mapping	1569:725:844:NA:NA
363	637	Zm00001d028019	1	20429324	20431994	1.0	20405544.0	20407867.0	chr01	20203193.0	20205510.0	1.0	Zm00008a000615,chr01,20493152,20495496,-,96.866,1,1404,0.0	0.0	N;A	one_to_one_mapping	1404:0:1404:NA:NA
364	638	Zm00001d028020	1	20533271	20539413	1.0	20405544.0	20407867.0	chr01	20203193.0	20205510.0	1.0	Zm00008a000614,chr01,20422834,20429034,-,99.824,113,1821,0.0	0.0	N;A	one_to_one_mapping	1821:112:1709:NA:NA
365	649	Zm00001d028034	1	20930892	20939295	1.0	20936777.0	20939676.0	chr01	20590172.0	20593070.0	1.0	Zm00008a000618,chr01,20581674,20592727,+,96.007,1,1152,0.0	0.0	N;A	one_to_one_mapping	1188:36:1152:NA:NA
366	650	Zm00001d028035	1	21006759	21008785	1.0	21006650.0	21009761.0	chr01	20615099.0	20618205.0	1.0	Zm00008a000619,chr01,20616438,20617299,-,91.005,1,185,2.50e-69	0.0	N;A	one_to_one_mapping	783:598:185:NA:NA
367	652	Zm00001d028038	1	21187278	21200544	1.0	21196898.0	21201065.0	chr01	20747400.0	20751561.0	1.0	Zm00008a000620,chr01,20738472,20751118,+,93.793,1,958,0.0	0.0	N;A	one_to_one_mapping	999:41:958:NA:NA
368	653	Zm00001d028039	1	21287190	21292030	1.0	21288508.0	21292263.0	chr01	20808902.0	20812646.0	1.0	Zm00008a000621,chr01,20807333,20828316,+,99.468,1,1127,0.0	0.0	N;A	one_to_one_mapping	1131:4:1127:NA:NA
369	654	Zm00001d028040	1	21293997	21296983	1.0	21293714.0	21297063.0	chr01	20813423.0	20816779.0	1.0	Zm00008a000622,chr01,20813619,20819832,-,98.824,34,118,1.30e-35	0.0	N;A	one_to_one_mapping	273:188:85:NA:NA
370	657	Zm00001d028043	1	21388224	21388658	1.0	21310263.0	21312096.0	chr01	20888143.0	20889981.0	1.0	Zm00008a000625,chr01,20893568,20897376,-,99.000,132,431,2.13e-149	0.0	N;A	one_to_one_mapping	435:135:300:NA:NA
371	658	Zm00001d028045	1	21501810	21527021	1.0	21523128.0	21528279.0	chr01	21117372.0	21122516.0	1.0	Zm00008a000627,chr01,21093936,21121346,+,100.000,70,147,3.18e-33	0.0	N;A	one_to_one_mapping	435:357:78:NA:NA
372	659	Zm00001d028046	1	21513845	21553331	1.0	21551529.0	21552963.0	chr01	21195144.0	21196578.0	1.0	Zm00008a000630,chr01,21193854,21196502,-,100.000,445,925,0.0	0.0	N;A	one_to_one_mapping	1866:1385:481:NA:NA
373	661	Zm00001d028050	1	21680697	21686575	1.0	21683838.0	21687062.0	chr01	21326248.0	21329475.0	1.0	Zm00008a000631,chr01,21323254,21329056,+,100.000,1,1710,0.0	0.0	N;A	one_to_one_mapping	1710:0:1710:NA:NA
374	662	Zm00001d028051	1	21690752	21692638	1.0	21687782.0	21695619.0	chr01	21330324.0	21338160.0	1.0	Zm00008a000632,chr01,21332850,21335221,-,100.000,1,1883,0.0	0.0	N;A	one_to_one_mapping	1887:4:1883:NA:NA
375	663	Zm00001d028053	1	21761959	21767021	1.0	21752456.0	21770418.0	chr01	21384601.0	21402559.0	1.0	Zm00008a000633,chr01,21394157,21399110,+,100.000,1,360,0.0	0.0	N;A	one_to_one_mapping	360:0:360:NA:NA
376	664	Zm00001d028054	1	21770615	21773945	1.0	21770555.0	21774331.0	chr01	21403023.0	21406831.0	1.0	Zm00008a000634,chr01,21403204,21406427,+,99.239,1,1051,0.0	0.0	N;A	one_to_one_mapping	1167:116:1051:NA:NA
377	665	Zm00001d028055	1	21774547	21776554	1.0	21770555.0	21774331.0	chr01	21403023.0	21406831.0	1.0	Zm00008a000635,chr01,21407189,21408927,-,98.657,1,819,0.0	0.0	N;A	one_to_one_mapping	819:0:819:NA:NA
378	673	Zm00001d028064	1	21883821	21884689	1.0	21860391.0	21861920.0	chr01	21451644.0	21453163.0	1.0	Zm00008a000640,chr01,21484881,21485375,+,97.037,1,270,8.06e-127	0.0	N;A	one_to_one_mapping	270:0:270:NA:NA
379	678	Zm00001d028071	1	21979236	21982123	1.0	21977987.0	21982458.0	chr01	21539195.0	21543673.0	1.0	Zm00008a000650,chr01,21540566,21543381,+,100.000,1,223,3.30e-112	0.0	N;A	one_to_one_mapping	246:23:223:NA:NA
380	679	Zm00001d028072	1	21983106	21985275	1.0	21977987.0	21982458.0	chr01	21539195.0	21543673.0	1.0	Zm00008a000651,chr01,21544324,21545640,+,94.848,1,327,8.15e-147	0.0	N;A	one_to_one_mapping	327:0:327:NA:NA
381	680	Zm00001d028073	1	21990180	22006881	1.0	22005885.0	22008107.0	chr01	21571658.0	21573882.0	1.0	Zm00008a000652,chr01,21563744,21573175,+,99.874,351,1146,0.0	0.0	N;A	one_to_one_mapping	1224:428:796:NA:NA
382	681	Zm00001d028074	1	22016444	22018586	1.0	22017891.0	22019796.0	chr01	21589805.0	21591706.0	1.0	Zm00008a000653,chr01,21588499,21590271,+,99.107,780,1227,0.0	0.0	N;A	one_to_one_mapping	1227:779:448:NA:NA
383	690	Zm00001d028084	1	22263332	22274326	1.0	22263188.0	22274216.0	chr01	21671400.0	21682422.0	1.0	Zm00008a000656,chr01,21671449,21682186,-,98.772,76,2763,0.0	0.0	N;A	one_to_one_mapping	2763:75:2688:NA:NA
384	691	Zm00001d028085	1	22422888	22424315	1.0	22420526.0	22427612.0	chr01	21754810.0	21761902.0	1.0	Zm00008a000657,chr01,21757314,21758608,+,98.046,73,891,0.0	0.0	N;A	one_to_one_mapping	891:72:819:NA:NA
385	692	Zm00001d028086	1	22485343	22489595	1.0	22452509.0	22456283.0	chr01	21783659.0	21787433.0	1.0	Zm00008a000659,chr01,21870395,21873663,+,99.630,253,522,9.65e-136	0.0	N;A	one_to_one_mapping	522:252:270:NA:NA
386	693	Zm00001d028088	1	22599568	22606524	1.0	22601982.0	22604194.0	chr01	21989747.0	21991997.0	1.0	Zm00008a000660,chr01,21988993,21994047,+,96.770,1,2382,0.0	0.0	N;A	one_to_one_mapping	2382:0:2382:NA:NA
387	694	Zm00001d028089	1	22608980	22613235	1.0	22612877.0	22614869.0	chr01	22001248.0	22003239.0	1.0	Zm00008a000661,chr01,21996823,22001606,-,100.000,1071,1789,0.0	0.0	N;A	one_to_one_mapping	2649:1930:719:NA:NA
388	696	Zm00001d028091	1	22636412	22638075	1.0	22634978.0	22640082.0	chr01	22021298.0	22026402.0	1.0	Zm00008a000662,chr01,22022684,22043273,+,100.000,56,459,0.0	0.0	N;A	one_to_one_mapping	531:127:404:NA:NA
389	697	Zm00001d028092	1	22729803	22732019	1.0	22729586.0	22732437.0	chr01	22053103.0	22055921.0	1.0	Zm00008a000663,chr01,22053475,22054968,+,99.512,1,819,0.0	0.0	N;A	one_to_one_mapping	819:0:819:NA:NA
390	698	Zm00001d028093	1	22735266	22740921	1.0	22734517.0	22741112.0	chr01	22058601.0	22065175.0	1.0	Zm00008a000664,chr01,22059351,22065335,-,99.616,1,2345,0.0	0.0	N;A	one_to_one_mapping	2373:28:2345:NA:NA
391	699	Zm00001d028094	1	22841793	22844037	1.0	22841348.0	22847232.0	chr01	22115330.0	22121248.0	1.0	Zm00008a000665,chr01,22115376,22117783,-,97.727,1,924,0.0	0.0	N;A	one_to_one_mapping	924:0:924:NA:NA
392	700	Zm00001d028096	1	22880022	22891698	1.0	22876755.0	22896061.0	chr01	22126716.0	22146022.0	1.0	Zm00008a000666,chr01,22130054,22141582,-,100.000,1,3381,0.0	0.0	N;A	one_to_one_mapping	5751:2370:3381:NA:NA
393	701	Zm00001d028097	1	22891760	22894405	1.0	22876755.0	22896061.0	chr01	22126716.0	22146022.0	1.0	Zm00008a000667,chr01,22141761,22144374,+,100.000,28,645,0.0	0.0	N;A	one_to_one_mapping	645:27:618:NA:NA
394	702	Zm00001d028098	1	22960075	22971879	1.0	22965983.0	22972750.0	chr01	22210852.0	22217621.0	1.0	Zm00008a000668,chr01,22204829,22217095,+,95.208,1,596,0.0	0.0	N;A	one_to_one_mapping	711:115:596:NA:NA
395	704	Zm00001d028102	1	23004511	23008536	1.0	23004539.0	23009115.0	chr01	22266030.0	22270658.0	1.0	Zm00008a000669,chr01,22265944,22270165,+,99.612,19,534,0.0	0.0	N;A	one_to_one_mapping	534:18:516:NA:NA
396	705	Zm00001d028103	1	23014401	23018862	1.0	23017009.0	23018354.0	chr01	22286694.0	22288030.0	1.0	Zm00008a000670,chr01,22283620,22288354,+,99.119,1,1473,0.0	0.0	N;A	one_to_one_mapping	1743:270:1473:NA:NA
397	706	Zm00001d028104	1	23019510	23022873	1.0	23019513.0	23022114.0	chr01	22289435.0	22292039.0	1.0	Zm00008a000671,chr01,22289398,22293058,-,99.651,1,573,0.0	0.0	N;A	one_to_one_mapping	573:0:573:NA:NA
398	707	Zm00001d028105	1	23022557	23026960	1.0	23026522.0	23028467.0	chr01	22297321.0	22299278.0	1.0	Zm00008a000672,chr01,22293559,22297185,+,99.034,1,828,0.0	0.0	N;A	one_to_one_mapping	828:0:828:NA:NA
399	708	Zm00001d028107	1	23030904	23033285	1.0	23028989.0	23032814.0	chr01	22300816.0	22304693.0	1.0	Zm00008a000674,chr01,22302783,22305386,-,99.874,555,2145,0.0	0.0	N;A	one_to_one_mapping	2145:554:1591:NA:NA
400	710	Zm00001d028109	1	23110479	23114096	1.0	23111010.0	23123609.0	chr01	22424336.0	22436940.0	1.0	Zm00008a000675,chr01,22423489,22427408,+,99.525,202,832,0.0	0.0	N;A	one_to_one_mapping	1767:1136:631:NA:NA
401	711	Zm00001d028110	1	23114397	23116894	1.0	23111010.0	23123609.0	chr01	22424336.0	22436940.0	1.0	Zm00008a000676,chr01,22427822,22430235,-,96.610,255,712,0.0	0.0	N;A	one_to_one_mapping	807:349:458:NA:NA
402	712	Zm00001d028111	1	23118720	23122921	1.0	23111010.0	23123609.0	chr01	22424336.0	22436940.0	1.0	Zm00008a000677,chr01,22432012,22436346,-,100.000,96,942,0.0	0.0	N;A	one_to_one_mapping	942:95:847:NA:NA
403	713	Zm00001d028112	1	23147728	23150781	1.0	23147778.0	23156206.0	chr01	22461703.0	22470149.0	1.0	Zm00008a000678,chr01,22461900,22464741,+,99.587,35,276,1.63e-120	0.0	N;A	one_to_one_mapping	555:313:242:NA:NA
404	714	Zm00001d028113	1	23243301	23250772	1.0	23243104.0	23251925.0	chr01	22559815.0	22568618.0	1.0	Zm00008a000679,chr01,22560101,22567510,+,100.000,1,1028,0.0	0.0	N;A	one_to_one_mapping	1140:112:1028:NA:NA
405	715	Zm00001d028114	1	23265205	23270017	1.0	23264543.0	23275323.0	chr01	22573739.0	22584530.0	1.0	Zm00008a000680,chr01,22574743,22579152,+,100.000,1,2181,0.0	0.0	N;A	one_to_one_mapping	2181:0:2181:NA:NA
406	718	Zm00001d028117	1	23321794	23325398	1.0	23319448.0	23325942.0	chr01	22625442.0	22631942.0	1.0	Zm00008a000681,chr01,22627807,22631412,-,100.000,1,477,0.0	0.0	N;A	one_to_one_mapping	477:0:477:NA:NA
407	719	Zm00001d028118	1	23362248	23363688	1.0	23359275.0	23363134.0	chr01	22678230.0	22682090.0	1.0	Zm00008a000682,chr01,22681521,22684874,-,96.994,150,648,0.0	0.0	N;A	one_to_one_mapping	654:155:499:NA:NA
408	720	Zm00001d028119	1	23365556	23371277	1.0	23365591.0	23376806.0	chr01	22684815.0	22696031.0	1.0	Zm00008a000684,chr01,22685475,22690737,+,100.000,1,172,3.08e-84	0.0	N;A	one_to_one_mapping	450:278:172:NA:NA
409	721	Zm00001d028120	1	23432928	23434498	1.0	23432369.0	23435161.0	chr01	22751293.0	22754053.0	1.0	Zm00008a000685,chr01,22752039,22753328,-,99.235,1,1176,0.0	0.0	N;A	one_to_one_mapping	1176:0:1176:NA:NA
410	722	Zm00001d028122	1	23497185	23499077	1.0	23495303.0	23498964.0	chr01	22772362.0	22776039.0	1.0	Zm00008a000686,chr01,22774467,22775738,+,100.000,1,651,0.0	0.0	N;A	one_to_one_mapping	651:0:651:NA:NA
411	725	Zm00001d028128	1	23601341	23609376	1.0	23604944.0	23616648.0	chr01	22988201.0	22999983.0	1.0	Zm00008a000690,chr01,22984758,22987251,+,100.000,1,295,3.66e-151	0.0	N;A	one_to_one_mapping	324:29:295:NA:NA
412	726	Zm00001d028129	1	23625801	23627370	1.0	23604944.0	23616648.0	chr01	22988201.0	22999983.0	1.0	Zm00008a000693,chr01,23009765,23011419,+,97.083,1,720,0.0	0.0	N;A	one_to_one_mapping	720:0:720:NA:NA
413	727	Zm00001d028130	1	23628624	23634749	1.0	23631539.0	23636639.0	chr01	23016612.0	23021703.0	1.0	Zm00008a000694,chr01,23013728,23019849,-,100.000,1,223,3.71e-112	0.0	N;A	one_to_one_mapping	273:50:223:NA:NA
414	734	Zm00001d028143	1	24000830	24011578	1.0	24000512.0	24015662.0	chr01	23376728.0	23391975.0	1.0	Zm00008a000704,chr01,23376976,23387912,+,99.736,1,758,0.0	0.0	N;A	one_to_one_mapping	771:13:758:NA:NA
415	738	Zm00001d028152	1	24310500	24314120	1.0	24310205.0	24315966.0	chr01	23596281.0	23602042.0	1.0	Zm00008a000708,chr01,23596828,23601243,+,93.112,102,943,0.0	0.0	N;A	one_to_one_mapping	948:106:842:NA:NA
416	739	Zm00001d028153	1	24328898	24333096	1.0	24329805.0	24331594.0	chr01	23615638.0	23617399.0	1.0	Zm00008a000709,chr01,23617192,23618764,+,100.000,409,711,3.88e-155	0.0	N;A	one_to_one_mapping	723:420:303:NA:NA
417	741	Zm00001d028156	1	24496481	24497647	1.0	24472796.0	24506306.0	chr01	23700388.0	23733899.0	1.0	Zm00008a000712,chr01,23724596,23725240,+,99.817,271,816,0.0	0.0	N;A	one_to_one_mapping	816:270:546:NA:NA
418	743	Zm00001d028160	1	24589853	24593712	1.0	24592232.0	24593495.0	chr01	23897173.0	23898436.0	1.0	Zm00008a000713,chr01,23895432,23899036,-,100.000,381,621,1.51e-121	0.0	N;A	one_to_one_mapping	621:380:241:NA:NA
419	747	Zm00001d028165	1	24963473	24967985	1.0	24960127.0	24969592.0	chr01	24278124.0	24287586.0	1.0	Zm00008a000716,chr01,24281471,24285461,-,99.839,133,1377,0.0	0.0	N;A	one_to_one_mapping	1377:132:1245:NA:NA
420	749	Zm00001d028168	1	25094816	25099163	1.0	25095400.0	25102282.0	chr01	24444430.0	24451309.0	1.0	Zm00008a000720,chr01,24445889,24449356,+,100.000,22,343,1.91e-165	0.0	N;A	one_to_one_mapping	735:413:322:NA:NA
421	752	Zm00001d028171	1	25153513	25154838	1.0	25152230.0	25155107.0	chr01	24574303.0	24577190.0	1.0	Zm00008a000723,chr01,24573647,24576913,+,98.643,1,1326,0.0	0.0	N;A	one_to_one_mapping	1326:0:1326:NA:NA
422	753	Zm00001d028172	1	25155607	25160138	1.0	25157534.0	25160139.0	chr01	24580174.0	24582774.0	1.0	Zm00008a000724,chr01,24578374,24583223,-,99.012,1,1113,0.0	0.0	N;A	one_to_one_mapping	1113:0:1113:NA:NA
423	754	Zm00001d028173	1	25305829	25316655	1.0	25313618.0	25327897.0	chr01	24781746.0	24795996.0	1.0	Zm00008a000725,chr01,24773903,24784719,+,100.000,1,1539,0.0	0.0	N;A	one_to_one_mapping	1539:0:1539:NA:NA
424	755	Zm00001d028174	1	25495853	25498760	1.0	25489409.0	25502404.0	chr01	24926902.0	24939897.0	1.0	Zm00008a000726,chr01,24933357,24938089,+,99.561,1,228,3.26e-113	0.0	N;A	one_to_one_mapping	291:63:228:NA:NA
425	758	Zm00001d028177	1	25545505	25566335	1.0	25555502.0	25566382.0	chr01	25024784.0	25035627.0	1.0	Zm00008a000727,chr01,25014102,25035570,-,99.168,121,2162,0.0	0.0	N;A	one_to_one_mapping	2196:154:2042:NA:NA
426	761	Zm00001d028180	1	25632515	25636718	1.0	25632488.0	25646032.0	chr01	25052214.0	25065746.0	1.0	Zm00008a000728,chr01,25052371,25056391,+,100.000,1,795,0.0	0.0	N;A	one_to_one_mapping	795:0:795:NA:NA
427	762	Zm00001d028181	1	25715085	25717227	1.0	25712908.0	25726946.0	chr01	25133179.0	25147163.0	1.0	Zm00008a000729,chr01,25135384,25137496,+,99.769,1,432,0.0	0.0	N;A	one_to_one_mapping	432:0:432:NA:NA
428	763	Zm00001d028182	1	25720877	25723883	1.0	25712908.0	25726946.0	chr01	25133179.0	25147163.0	1.0	Zm00008a000730,chr01,25141529,25143092,+,93.526,403,1110,0.0	0.0	N;A	one_to_one_mapping	1245:537:708:NA:NA
429	764	Zm00001d028183	1	25725534	25732327	1.0	25726889.0	25736509.0	chr01	25147165.0	25156784.0	1.0	Zm00008a000731,chr01,25145680,25152600,-,98.574,1,1107,0.0	0.0	N;A	one_to_one_mapping	1107:0:1107:NA:NA
430	766	Zm00001d028185	1	25738664	25741208	1.0	25736684.0	25741210.0	chr01	25156777.0	25161303.0	1.0	Zm00008a000732,chr01,25158560,25167379,-,97.113,27,972,0.0	0.0	N;A	one_to_one_mapping	972:26:946:NA:NA
431	767	Zm00001d028186	1	25742203	25745382	1.0	25741407.0	25745106.0	chr01	25200834.0	25204520.0	1.0	Zm00008a000739,chr01,25201590,25204602,+,98.396,1,1746,0.0	0.0	N;A	one_to_one_mapping	1746:0:1746:NA:NA
432	768	Zm00001d028187	1	25755280	25759748	1.0	25758076.0	25759830.0	chr01	25209767.0	25211513.0	1.0	Zm00008a000740,chr01,25207171,25211360,+,98.963,408,889,0.0	0.0	N;A	one_to_one_mapping	897:415:482:NA:NA
433	769	Zm00001d028188	1	25760320	25767012	1.0	25764777.0	25766971.0	chr01	25216360.0	25218560.0	1.0	Zm00008a000741,chr01,25212797,25218532,-,98.611,70,500,0.0	0.0	N;A	one_to_one_mapping	504:73:431:NA:NA
434	770	Zm00001d028189	1	25769858	25774094	1.0	25769800.0	25774465.0	chr01	25230904.0	25235558.0	1.0	Zm00008a000742,chr01,25230946,25235193,-,99.686,1,318,5.04e-162	0.0	N;A	one_to_one_mapping	321:3:318:NA:NA
435	771	Zm00001d028191	1	25791635	25805381	1.0	25802247.0	25803597.0	chr01	25346873.0	25348223.0	1.0	Zm00008a000743,chr01,25339184,25349328,+,98.901,1,91,4.16e-39	0.0	N;A	one_to_one_mapping	168:77:91:NA:NA
436	772	Zm00001d028193	1	25916570	25919479	1.0	25916362.0	25920245.0	chr01	25380354.0	25384238.0	1.0	Zm00008a000744,chr01,25380551,25383497,+,99.792,1,963,0.0	0.0	N;A	one_to_one_mapping	963:0:963:NA:NA
437	773	Zm00001d028194	1	25921625	25926361	1.0	25921337.0	25925637.0	chr01	25395322.0	25399614.0	1.0	Zm00008a000746,chr01,25395641,25400690,-,98.448,1,1335,0.0	0.0	N;A	one_to_one_mapping	1593:258:1335:NA:NA
438	774	Zm00001d028195	1	25927770	25930520	1.0	25930286.0	25935465.0	chr01	25417440.0	25422578.0	1.0	Zm00008a000747,chr01,25414595,25417151,-,96.606,307,1632,0.0	0.0	N;A	one_to_one_mapping	1632:306:1326:NA:NA
439	776	Zm00001d028197	1	25933439	25936325	1.0	25936280.0	25938194.0	chr01	25424190.0	25426103.0	1.0	Zm00008a000748,chr01,25420542,25422569,-,100.000,1,732,0.0	0.0	N;A	one_to_one_mapping	732:0:732:NA:NA
440	778	Zm00001d028199	1	26001772	26009085	1.0	26002948.0	26009174.0	chr01	25497119.0	25503314.0	1.0	Zm00008a000750,chr01,25496345,25503082,-,99.758,1,1239,0.0	0.0	N;A	one_to_one_mapping	1239:0:1239:NA:NA
441	780	Zm00001d028201	1	26041525	26045818	1.0	26040969.0	26046913.0	chr01	25559763.0	25565780.0	1.0	Zm00008a000752,chr01,25560444,25564937,+,99.506,1,607,0.0	0.0	N;A	one_to_one_mapping	873:266:607:NA:NA
442	781	Zm00001d028202	1	26122680	26123224	1.0	26121761.0	26124952.0	chr01	25639177.0	25642417.0	1.0	Zm00008a000753,chr01,25640101,25640819,+,99.145,1,117,6.12e-53	0.0	N;A	one_to_one_mapping	300:183:117:NA:NA
443	782	Zm00001d028203	1	26130882	26140505	1.0	26130731.0	26141218.0	chr01	25649329.0	25659773.0	1.0	Zm00008a000754,chr01,25651416,25658424,+,99.233,1,4430,0.0	0.0	N;A	one_to_one_mapping	4497:67:4430:NA:NA
444	783	Zm00001d028204	1	26173773	26181115	1.0	26179579.0	26181835.0	chr01	25712115.0	25714337.0	1.0	Zm00008a000755,chr01,25706289,25713715,+,99.176,1,1329,0.0	0.0	N;A	one_to_one_mapping	1332:3:1329:NA:NA
445	784	Zm00001d028205	1	26182226	26187030	1.0	26182563.0	26184983.0	chr01	25724902.0	25727318.0	1.0	Zm00008a000757,chr01,25724757,25729835,-,99.602,98,1101,0.0	0.0	N;A	one_to_one_mapping	1101:97:1004:NA:NA
446	785	Zm00001d028206	1	26188806	26189613	1.0	26182563.0	26184983.0	chr01	25724902.0	25727318.0	1.0	Zm00008a000758,chr01,25730936,25731514,+,89.172,3,312,5.35e-113	0.0	N;A	one_to_one_mapping	462:152:310:NA:NA
447	786	Zm00001d028207	1	26334264	26346936	1.0	26340363.0	26346882.0	chr01	25821215.0	25827664.0	1.0	Zm00008a000759,chr01,25816650,25827664,+,98.974,124,318,4.19e-94	0.0	N;A	one_to_one_mapping	366:171:195:NA:NA
448	787	Zm00001d028208	1	26428405	26434744	1.0	26428276.0	26435111.0	chr01	25919455.0	25926272.0	1.0	Zm00008a000760,chr01,25919571,25925996,+,99.597,111,606,0.0	0.0	N;A	one_to_one_mapping	630:134:496:NA:NA
449	788	Zm00001d028210	1	26517879	26521293	1.0	26517792.0	26521087.0	chr01	26036707.0	26040057.0	1.0	Zm00008a000761,chr01,26036794,26040508,+,99.137,1,1853,0.0	0.0	N;A	one_to_one_mapping	1854:1:1853:NA:NA
450	789	Zm00001d028211	1	26525210	26529825	1.0	26524663.0	26529904.0	chr01	26051681.0	26056895.0	1.0	Zm00008a000762,chr01,26052302,26057144,-,99.440,1,1428,0.0	0.0	N;A	one_to_one_mapping	1428:0:1428:NA:NA
451	791	Zm00001d028213	1	26605799	26609755	1.0	26608790.0	26610582.0	chr01	26123642.0	26125451.0	1.0	Zm00008a000763,chr01,26118483,26124117,-,99.658,416,1585,0.0	0.0	N;A	one_to_one_mapping	2958:1788:1170:NA:NA
452	792	Zm00001d028214	1	26610563	26614024	1.0	26612422.0	26615441.0	chr01	26127184.0	26130225.0	1.0	Zm00008a000764,chr01,26124754,26129349,-,99.018,590,1098,0.0	0.0	N;A	one_to_one_mapping	1116:607:509:NA:NA
453	795	Zm00001d028217	1	26873846	26883816	1.0	26883314.0	26888237.0	chr01	26341729.0	26346720.0	1.0	Zm00008a000766,chr01,26331467,26342076,-,93.436,1,777,0.0	0.0	N;A	one_to_one_mapping	777:0:777:NA:NA
454	796	Zm00001d028218	1	26887363	26899704	1.0	26893105.0	26897873.0	chr01	26353755.0	26358508.0	1.0	Zm00008a000767,chr01,26345761,26365081,-,98.621,1,2028,0.0	0.0	N;A	one_to_one_mapping	2028:0:2028:NA:NA
455	797	Zm00001d028219	1	26903676	26908356	1.0	26902194.0	26915737.0	chr01	26364484.0	26377964.0	1.0	Zm00008a000768,chr01,26365877,26370609,+,98.833,1,1536,0.0	0.0	N;A	one_to_one_mapping	1536:0:1536:NA:NA
456	798	Zm00001d028220	1	27042552	27048152	1.0	27040228.0	27067582.0	chr01	26498534.0	26525888.0	1.0	Zm00008a000769,chr01,26500871,26506537,+,100.000,1,741,0.0	0.0	N;A	one_to_one_mapping	741:0:741:NA:NA
457	799	Zm00001d028221	1	27049419	27051494	1.0	27040228.0	27067582.0	chr01	26498534.0	26525888.0	1.0	Zm00008a000771,chr01,26507724,26509799,-,99.904,1,2076,0.0	0.0	N;A	one_to_one_mapping	2076:0:2076:NA:NA
458	800	Zm00001d028222	1	27085759	27086718	1.0	27084619.0	27086708.0	chr01	26541708.0	26543800.0	1.0	Zm00008a000772,chr01,26542845,26544496,-,99.054,10,960,0.0	0.0	N;A	one_to_one_mapping	960:9:951:NA:NA
459	801	Zm00001d028225	1	27256288	27266967	1.0	27262028.0	27263942.0	chr01	26677435.0	26679340.0	1.0	Zm00008a000773,chr01,26672155,26673621,+,99.548,1,1107,0.0	0.0	N;A	one_to_one_mapping	1107:0:1107:NA:NA
460	802	Zm00001d028226	1	27268250	27269466	1.0	27268255.0	27269602.0	chr01	26716807.0	26718152.0	1.0	Zm00008a000775,chr01,26716874,26718016,-,99.766,192,1047,0.0	0.0	N;A	one_to_one_mapping	1047:191:856:NA:NA
461	803	Zm00001d028227	1	27280055	27286285	1.0	27280794.0	27287395.0	chr01	26724675.0	26731367.0	1.0	Zm00008a000776,chr01,26723779,26728187,+,99.454,559,2754,0.0	0.0	N;A	one_to_one_mapping	2754:558:2196:NA:NA
462	804	Zm00001d028228	1	27284568	27293763	1.0	27287395.0	27290405.0	chr01	26731477.0	26734483.0	1.0	Zm00008a000777,chr01,26728551,26732351,-,97.839,1062,1570,0.0	0.0	N;A	one_to_one_mapping	1611:1102:509:NA:NA
463	806	Zm00001d028230	1	27307350	27313346	1.0	27310460.0	27317297.0	chr01	26804647.0	26811482.0	1.0	Zm00008a000781,chr01,26802222,26807533,-,99.935,1,1545,0.0	0.0	N;A	one_to_one_mapping	1545:0:1545:NA:NA
464	807	Zm00001d028231	1	27407335	27410561	1.0	27410057.0	27416611.0	chr01	26906157.0	26912716.0	1.0	Zm00008a000782,chr01,26903282,26906490,+,99.378,1,482,0.0	0.0	N;A	one_to_one_mapping	1359:877:482:NA:NA
465	808	Zm00001d028232	1	27413617	27420137	1.0	27416553.0	27439929.0	chr01	26912718.0	26936070.0	1.0	Zm00008a000783,chr01,26909661,26915843,-,100.000,322,528,3.91e-103	0.0	N;A	one_to_one_mapping	564:357:207:NA:NA
466	809	Zm00001d028233	1	27420468	27422652	1.0	27416553.0	27439929.0	chr01	26912718.0	26936070.0	1.0	Zm00008a000784,chr01,26917017,26919275,+,100.000,49,231,1.81e-90	0.0	N;A	one_to_one_mapping	258:75:183:NA:NA
467	810	Zm00001d028235	1	27500580	27502910	1.0	27502903.0	27504086.0	chr01	26999778.0	27000961.0	1.0	Zm00008a000785,chr01,26996795,26998395,-,100.000,280,1800,0.0	0.0	N;A	one_to_one_mapping	1800:279:1521:NA:NA
468	811	Zm00001d028237	1	27571849	27577275	1.0	27573012.0	27578102.0	chr01	27069762.0	27074852.0	1.0	Zm00008a000786,chr01,27068358,27074031,+,100.000,12,804,0.0	0.0	N;A	one_to_one_mapping	804:11:793:NA:NA
469	812	Zm00001d028238	1	27581992	27600885	1.0	27600880.0	27603551.0	chr01	27098444.0	27101115.0	1.0	Zm00008a000787,chr01,27079311,27098338,-,99.903,83,2154,0.0	0.0	N;A	one_to_one_mapping	2154:82:2072:NA:NA
470	813	Zm00001d028240	1	27695825	27697683	1.0	27695379.0	27699192.0	chr01	27190702.0	27194515.0	1.0	Zm00008a000788,chr01,27191111,27193020,+,100.000,1,804,0.0	0.0	N;A	one_to_one_mapping	804:0:804:NA:NA
471	814	Zm00001d028241	1	27700703	27702800	1.0	27702108.0	27703784.0	chr01	27199818.0	27201494.0	1.0	Zm00008a000789,chr01,27197734,27200304,-,96.332,1,1145,0.0	0.0	N;A	one_to_one_mapping	1485:340:1145:NA:NA
472	815	Zm00001d028243	1	27817413	27821834	1.0	27816442.0	27818632.0	chr01	27316596.0	27318786.0	1.0	Zm00008a000790,chr01,27317564,27321808,+,99.404,1,1509,0.0	0.0	N;A	one_to_one_mapping	1509:0:1509:NA:NA
473	818	Zm00001d028248	1	27966867	27969415	1.0	27966681.0	27970130.0	chr01	27496358.0	27499822.0	1.0	Zm00008a000794,chr01,27496866,27498860,-,99.480,1,1923,0.0	0.0	N;A	one_to_one_mapping	1923:0:1923:NA:NA
474	824	Zm00001d028256	1	28086258	28102920	1.0	28101703.0	28103417.0	chr01	27607303.0	27609017.0	1.0	Zm00008a000797,chr01,27591822,27608521,+,95.610,46,1581,0.0	0.0	N;A	one_to_one_mapping	1581:45:1536:NA:NA
475	825	Zm00001d028257	1	28103034	28104556	1.0	28104541.0	28110175.0	chr01	27610275.0	27615909.0	1.0	Zm00008a000798,chr01,27608594,27613077,+,84.951,1,370,1.60e-144	0.0	N;A	one_to_one_mapping	423:53:370:NA:NA
476	826	Zm00001d028258	1	28108217	28109776	1.0	28104541.0	28110175.0	chr01	27610275.0	27615909.0	1.0	Zm00008a000799,chr01,27613951,27615510,-,99.615,1,1560,0.0	0.0	N;A	one_to_one_mapping	1560:0:1560:NA:NA
477	827	Zm00001d028260	1	28169233	28171917	1.0	28110170.0	28114506.0	chr01	27617097.0	27621442.0	1.0	Zm00008a000800,chr01,27638322,27641286,-,95.380,1,1017,0.0	0.0	N;A	one_to_one_mapping	1017:0:1017:NA:NA
478	828	Zm00001d028261	1	28226067	28235042	1.0	28229016.0	28236829.0	chr01	27679481.0	27687293.0	1.0	Zm00008a000802,chr01,27676451,27685163,-,100.000,45,573,0.0	0.0	N;A	one_to_one_mapping	684:155:529:NA:NA
479	829	Zm00001d028262	1	28392801	28405146	1.0	28392194.0	28404404.0	chr01	27826196.0	27838554.0	1.0	Zm00008a000803,chr01,27826979,27839338,+,99.082,393,4313,0.0	0.0	N;A	one_to_one_mapping	4314:393:3921:NA:NA
480	830	Zm00001d028263	1	28482921	28485437	1.0	28482893.0	28485157.0	chr01	27929698.0	27931962.0	1.0	Zm00008a000804,chr01,27929726,27931924,-,99.286,697,2517,0.0	0.0	N;A	one_to_one_mapping	2517:696:1821:NA:NA
481	832	Zm00001d028265	1	28609279	28614414	1.0	28606703.0	28618309.0	chr01	28076367.0	28087918.0	1.0	Zm00008a000807,chr01,28078908,28083984,+,100.000,1,915,0.0	0.0	N;A	one_to_one_mapping	915:0:915:NA:NA
482	833	Zm00001d028266	1	28615299	28617125	1.0	28606703.0	28618309.0	chr01	28076367.0	28087918.0	1.0	Zm00008a000808,chr01,28085091,28086761,-,99.794,1,1455,0.0	0.0	N;A	one_to_one_mapping	1455:0:1455:NA:NA
483	834	Zm00001d028267	1	28638545	28642886	1.0	28641138.0	28645744.0	chr01	28107764.0	28112387.0	1.0	Zm00008a000809,chr01,28104277,28108477,-,99.857,1,699,0.0	0.0	N;A	one_to_one_mapping	2592:1893:699:NA:NA
484	839	Zm00001d028272	1	28789870	28800586	1.0	28800405.0	28803359.0	chr01	28275699.0	28278653.0	1.0	Zm00008a000812,chr01,28264629,28274413,+,99.627,1,1071,0.0	0.0	N;A	one_to_one_mapping	1071:0:1071:NA:NA
485	840	Zm00001d028273	1	28802882	28804087	1.0	28803751.0	28808739.0	chr01	28280019.0	28285048.0	1.0	Zm00008a000813,chr01,28278176,28279447,-,99.167,487,1206,0.0	0.0	N;A	one_to_one_mapping	1206:486:720:NA:NA
486	841	Zm00001d028274	1	28825530	28829211	1.0	28825244.0	28829699.0	chr01	28298742.0	28303189.0	1.0	Zm00008a000816,chr01,28298775,28302663,-,98.208,1,1395,0.0	0.0	N;A	one_to_one_mapping	1395:0:1395:NA:NA
487	842	Zm00001d028275	1	28835340	28836758	1.0	28834406.0	28836491.0	chr01	28303187.0	28305272.0	1.0	Zm00008a000817,chr01,28304121,28305098,-,99.387,442,1419,0.0	0.0	N;A	one_to_one_mapping	1419:441:978:NA:NA
488	844	Zm00001d028277	1	28936381	28939268	1.0	28935213.0	28961723.0	chr01	28393258.0	28419692.0	1.0	Zm00008a000819,chr01,28395539,28396850,+,99.911,484,1605,0.0	0.0	N;A	one_to_one_mapping	1920:798:1122:NA:NA
489	845	Zm00001d028278	1	28959783	28961321	1.0	28935213.0	28961723.0	chr01	28393258.0	28419692.0	1.0	Zm00008a000820,chr01,28417763,28419301,+,99.805,1,1539,0.0	0.0	N;A	one_to_one_mapping	1539:0:1539:NA:NA
490	846	Zm00001d028279	1	28996699	29002980	1.0	28996575.0	29009722.0	chr01	28431482.0	28444617.0	1.0	Zm00008a000821,chr01,28431554,28437949,+,93.333,1,525,0.0	0.0	N;A	one_to_one_mapping	2124:1599:525:NA:NA
491	847	Zm00001d028280	1	29046582	29052596	1.0	29051037.0	29052608.0	chr01	28493684.0	28495245.0	1.0	Zm00008a000822,chr01,28484663,28495034,+,97.952,1,2133,0.0	0.0	N;A	one_to_one_mapping	2133:0:2133:NA:NA
492	849	Zm00001d028282	1	29125756	29127204	1.0	29125487.0	29144292.0	chr01	28527132.0	28545944.0	1.0	Zm00008a000823,chr01,28527403,28528854,+,99.380,1,1449,0.0	0.0	N;A	one_to_one_mapping	1449:0:1449:NA:NA
493	850	Zm00001d028284	1	29163500	29167598	1.0	29167366.0	29169099.0	chr01	28572191.0	28573934.0	1.0	Zm00008a000824,chr01,28566859,28572508,-,99.010,1,1818,0.0	0.0	N;A	one_to_one_mapping	1818:0:1818:NA:NA
494	851	Zm00001d028285	1	29171324	29180599	1.0	29176964.0	29179805.0	chr01	28580199.0	28583038.0	1.0	Zm00008a000825,chr01,28575564,28584336,-,98.232,1068,1463,0.0	0.0	N;A	one_to_one_mapping	1863:1467:396:NA:NA
495	852	Zm00001d028286	1	29234777	29236687	1.0	29230931.0	29237504.0	chr01	28652114.0	28658620.0	1.0	Zm00008a000827,chr01,28656578,28659629,+,98.854,676,1897,0.0	0.0	N;A	one_to_one_mapping	1911:689:1222:NA:NA
496	853	Zm00001d028287	1	29239110	29240679	1.0	29237511.0	29239970.0	chr01	28659418.0	28661888.0	1.0	Zm00008a000828,chr01,28661262,28664932,-,97.679,19,1083,0.0	0.0	N;A	one_to_one_mapping	1083:18:1065:NA:NA
497	855	Zm00001d028293	1	29407035	29412655	1.0	29406699.0	29414083.0	chr01	28734470.0	28741892.0	1.0	Zm00008a000829,chr01,28735030,28740575,+,98.198,1,555,0.0	0.0	N;A	one_to_one_mapping	1209:654:555:NA:NA
498	856	Zm00001d028294	1	29450944	29452323	1.0	29451204.0	29453554.0	chr01	28779782.0	28782144.0	1.0	Zm00008a000831,chr01,28772556,28780895,+,97.817,1,1374,0.0	0.0	N;A	one_to_one_mapping	1380:6:1374:NA:NA
499	858	Zm00001d028296	1	29508943	29510385	1.0	29508831.0	29518272.0	chr01	28809931.0	28819417.0	1.0	Zm00008a000832,chr01,28810064,28811485,+,99.508,22,1443,0.0	0.0	N;A	one_to_one_mapping	1443:21:1422:NA:NA
500	859	Zm00001d028297	1	29513368	29517917	1.0	29508831.0	29518272.0	chr01	28809931.0	28819417.0	1.0	Zm00008a000833,chr01,28813885,28818641,+,99.808,367,886,0.0	0.0	N;A	one_to_one_mapping	894:374:520:NA:NA
501	861	Zm00001d028299	1	29671337	29676427	1.0	29672343.0	29676458.0	chr01	28920629.0	28924693.0	1.0	Zm00008a000838,chr01,28920132,28924415,+,99.540,1,1086,0.0	0.0	N;A	one_to_one_mapping	1086:0:1086:NA:NA
502	863	Zm00001d028303	1	29785411	29788053	1.0	29786662.0	29788230.0	chr01	28941539.0	28943114.0	1.0	Zm00008a000839,chr01,28939914,28942756,-,92.308,111,566,0.0	0.0	N;A	one_to_one_mapping	1125:669:456:NA:NA
503	864	Zm00001d028304	1	29830012	29832203	1.0	29831349.0	29832586.0	chr01	28987344.0	28988581.0	1.0	Zm00008a000840,chr01,28986193,28988016,-,93.848,1,879,0.0	0.0	N;A	one_to_one_mapping	879:0:879:NA:NA
504	866	Zm00001d028307	1	29957661	29960895	1.0	29959537.0	29961884.0	chr01	29097031.0	29099367.0	1.0	Zm00008a000841,chr01,29095370,29098693,-,99.769,1,1296,0.0	0.0	N;A	one_to_one_mapping	1296:0:1296:NA:NA
505	868	Zm00001d028309	1	30017030	30019564	1.0	30017051.0	30027863.0	chr01	29131517.0	29142331.0	1.0	Zm00008a000842,chr01,29132383,29134281,+,100.000,1,350,0.0	0.0	N;A	one_to_one_mapping	531:181:350:NA:NA
506	869	Zm00001d028311	1	30090857	30092572	1.0	30091737.0	30093275.0	chr01	29208854.0	29210397.0	1.0	Zm00008a000844,chr01,29207044,29209689,+,99.476,954,1716,0.0	0.0	N;A	one_to_one_mapping	1716:953:763:NA:NA
507	877	Zm00001d028320	1	30599349	30609154	1.0	30596223.0	30613276.0	chr01	29533192.0	29550247.0	1.0	Zm00008a000850,chr01,29535872,29546269,-,99.754,1011,1417,0.0	0.0	N;A	one_to_one_mapping	1569:1162:407:NA:NA
508	878	Zm00001d028323	1	30655198	30657801	1.0	30650879.0	30654678.0	chr01	29585897.0	29589698.0	1.0	Zm00008a000851,chr01,29584941,29592082,-,100.000,1,609,0.0	0.0	N;A	one_to_one_mapping	612:3:609:NA:NA
509	881	Zm00001d028327	1	30959747	30960283	1.0	30951311.0	30953727.0	chr01	29851813.0	29854229.0	1.0	Zm00008a000855,chr01,29860343,29865984,+,100.000,1,132,1.14e-62	0.0	N;A	one_to_one_mapping	327:195:132:NA:NA
510	882	Zm00001d028328	1	30969605	30971412	1.0	30966669.0	30972781.0	chr01	29868521.0	29874598.0	1.0	Zm00008a000856,chr01,29871454,29880151,-,100.000,162,369,7.16e-104	0.0	N;A	one_to_one_mapping	369:161:208:NA:NA
511	885	Zm00001d028332	1	31051822	31060753	1.0	31057552.0	31060759.0	chr01	29958976.0	29962187.0	1.0	Zm00008a000859,chr01,29952076,29962181,-,92.691,53,953,0.0	0.0	N;A	one_to_one_mapping	1134:233:901:NA:NA
512	890	Zm00001d028338	1	31190849	31194494	1.0	31185739.0	31199308.0	chr01	30058096.0	30071664.0	1.0	Zm00008a000862,chr01,30063160,30066735,+,100.000,1,783,0.0	0.0	N;A	one_to_one_mapping	783:0:783:NA:NA
513	893	Zm00001d028341	1	31323288	31328862	1.0	31324010.0	31336276.0	chr01	30186943.0	30199209.0	1.0	Zm00008a000865,chr01,30190793,30191483,-,90.000,94,293,2.93e-76	0.0	N;A	one_to_one_mapping	315:115:200:NA:NA
514	895	Zm00001d028344	1	31351458	31356305	1.0	31355979.0	31361569.0	chr01	30219574.0	30225156.0	1.0	Zm00008a000866,chr01,30214639,30219717,-,92.486,1,1209,0.0	0.0	N;A	one_to_one_mapping	1209:0:1209:NA:NA
515	900	Zm00001d028352	1	31683717	31688115	1.0	31683846.0	31690020.0	chr01	30560414.0	30566576.0	1.0	Zm00008a000871,chr01,30560358,30564670,+,100.000,367,645,3.68e-142	0.0	N;A	one_to_one_mapping	645:366:279:NA:NA
516	903	Zm00001d028356	1	31810608	31811129	1.0	31807420.0	31809729.0	chr01	30636940.0	30639267.0	1.0	Zm00008a000874,chr01,30654491,30655051,+,91.622,1,522,0.0	0.0	N;A	one_to_one_mapping	522:0:522:NA:NA
517	904	Zm00001d028357	1	31845399	31846019	1.0	31807420.0	31809729.0	chr01	30636940.0	30639267.0	1.0	Zm00008a000875,chr01,30656399,30657316,+,95.090,1,387,6.39e-177	0.0	N;A	one_to_one_mapping	621:234:387:NA:NA
518	905	Zm00001d028358	1	31888102	31908777	1.0	31905105.0	31908874.0	chr01	30731787.0	30735564.0	1.0	Zm00008a000876,chr01,30714631,30735463,+,99.653,133,708,0.0	0.0	N;A	one_to_one_mapping	783:207:576:NA:NA
519	906	Zm00001d028359	1	32043753	32048554	1.0	32043311.0	32048668.0	chr01	30867566.0	30872974.0	1.0	Zm00008a000879,chr01,30867983,30872860,+,99.102,1,1782,0.0	0.0	N;A	one_to_one_mapping	1782:0:1782:NA:NA
520	907	Zm00001d028360	1	32049647	32052463	1.0	32051101.0	32052761.0	chr01	30876846.0	30878499.0	1.0	Zm00008a000880,chr01,30875123,30878035,+,98.730,1,945,0.0	0.0	N;A	one_to_one_mapping	945:0:945:NA:NA
521	908	Zm00001d028361	1	32068552	32072460	1.0	32071479.0	32078001.0	chr01	30889634.0	30896095.0	1.0	Zm00008a000881,chr01,30886855,30890603,-,91.823,1,1359,0.0	0.0	N;A	one_to_one_mapping	1359:0:1359:NA:NA
522	909	Zm00001d028362	1	32137771	32138313	1.0	32133641.0	32143971.0	chr01	30945720.0	30956046.0	1.0	Zm00008a000882,chr01,30949847,30950389,+,100.000,1,543,0.0	0.0	N;A	one_to_one_mapping	543:0:543:NA:NA
523	910	Zm00001d028363	1	32145180	32150879	1.0	32145010.0	32152586.0	chr01	30957911.0	30965490.0	1.0	Zm00008a000883,chr01,30958081,30963907,-,99.946,1,1836,0.0	0.0	N;A	one_to_one_mapping	1836:0:1836:NA:NA
524	911	Zm00001d028365	1	32245893	32249856	1.0	32248691.0	32249978.0	chr01	31010951.0	31012237.0	1.0	Zm00008a000885,chr01,31007215,31012101,-,98.731,1,394,0.0	0.0	N;A	one_to_one_mapping	405:11:394:NA:NA
525	912	Zm00001d028366	1	32270365	32274160	1.0	32271997.0	32274545.0	chr01	31064222.0	31066739.0	1.0	Zm00008a000886,chr01,31063503,31066364,-,99.574,1,939,0.0	0.0	N;A	one_to_one_mapping	1368:429:939:NA:NA
526	915	Zm00001d028369	1	32354777	32360308	1.0	32355571.0	32362104.0	chr01	31177560.0	31184102.0	1.0	Zm00008a000891,chr01,31177221,31182554,+,99.884,244,1962,0.0	0.0	N;A	one_to_one_mapping	1962:243:1719:NA:NA
527	916	Zm00001d028370	1	32363713	32367026	1.0	32364421.0	32369099.0	chr01	31188112.0	31192793.0	1.0	Zm00008a000892,chr01,31188112,31190747,+,99.609,676,2208,0.0	0.0	N;A	one_to_one_mapping	2208:675:1533:NA:NA
528	919	Zm00001d028373	1	32472096	32478283	1.0	32470418.0	32483252.0	chr01	31285728.0	31298562.0	1.0	Zm00008a000895,chr01,31287511,31293578,-,100.000,1,373,0.0	0.0	N;A	one_to_one_mapping	462:89:373:NA:NA
529	920	Zm00001d028374	1	32502433	32503776	1.0	32498603.0	32504155.0	chr01	31313276.0	31318882.0	1.0	Zm00008a000896,chr01,31317160,31318503,-,100.000,1,1344,0.0	0.0	N;A	one_to_one_mapping	1344:0:1344:NA:NA
530	921	Zm00001d028375	1	32602769	32606650	1.0	32605012.0	32608395.0	chr01	31410662.0	31414040.0	1.0	Zm00008a000898,chr01,31408380,31412431,-,99.612,1,258,1.54e-129	0.0	N;A	one_to_one_mapping	267:9:258:NA:NA
531	922	Zm00001d028377	1	32606648	32607667	1.0	32605012.0	32608395.0	chr01	31410662.0	31414040.0	1.0	Zm00008a000899,chr01,31412411,31421695,+,100.000,1,336,2.19e-173	0.0	N;A	one_to_one_mapping	348:12:336:NA:NA
532	923	Zm00001d028378	1	32646827	32647222	1.0	32636559.0	32649107.0	chr01	31442533.0	31455080.0	1.0	Zm00008a000900,chr01,31451128,31453157,-,100.000,1,258,3.70e-131	0.0	N;A	one_to_one_mapping	273:15:258:NA:NA
533	927	Zm00001d028384	1	32801911	32809405	1.0	32808435.0	32810157.0	chr01	31627249.0	31628971.0	1.0	Zm00008a000903,chr01,31612369,31628230,+,97.710,1,393,0.0	0.0	N;A	one_to_one_mapping	393:0:393:NA:NA
534	928	Zm00001d028385	1	32816668	32820422	1.0	32813952.0	32839623.0	chr01	31633590.0	31659261.0	1.0	Zm00008a000904,chr01,31636311,31640031,+,100.000,1,1341,0.0	0.0	N;A	one_to_one_mapping	1341:0:1341:NA:NA
535	929	Zm00001d028386	1	32857622	32861798	1.0	32861675.0	32863575.0	chr01	31680142.0	31682062.0	1.0	Zm00008a000905,chr01,31675783,31679831,-,96.415,1,2088,0.0	0.0	N;A	one_to_one_mapping	2088:0:2088:NA:NA
536	930	Zm00001d028388	1	32948302	32950299	1.0	32947109.0	32952011.0	chr01	31755877.0	31760780.0	1.0	Zm00008a000907,chr01,31756539,31759067,-,100.000,1,1837,0.0	0.0	N;A	one_to_one_mapping	1998:161:1837:NA:NA
537	931	Zm00001d028389	1	33035884	33036654	1.0	33036076.0	33037638.0	chr01	31848723.0	31850285.0	1.0	Zm00008a000908,chr01,31848372,31849301,-,91.918,1,771,0.0	0.0	N;A	one_to_one_mapping	771:0:771:NA:NA
538	933	Zm00001d028391	1	33115669	33118053	1.0	33117828.0	33121742.0	chr01	31919861.0	31923786.0	1.0	Zm00008a000909,chr01,31917610,31920086,-,99.558,576,2385,0.0	0.0	N;A	one_to_one_mapping	2385:575:1810:NA:NA
539	934	Zm00001d028392	1	33147676	33150346	1.0	33149861.0	33155157.0	chr01	31952453.0	31957700.0	1.0	Zm00008a000910,chr01,31950619,31952788,-,100.000,1,169,1.25e-82	0.0	N;A	one_to_one_mapping	432:263:169:NA:NA
540	935	Zm00001d028393	1	33164527	33166953	1.0	33149861.0	33155157.0	chr01	31952453.0	31957700.0	1.0	Zm00008a000911,chr01,31964754,31966671,-,99.795,106,593,0.0	0.0	N;A	one_to_one_mapping	597:109:488:NA:NA
541	937	Zm00001d028395	1	33168640	33169312	1.0	33149861.0	33155157.0	chr01	31952453.0	31957700.0	1.0	Zm00008a000912,chr01,31969669,31970220,-,100.000,3,450,0.0	0.0	N;A	one_to_one_mapping	453:5:448:NA:NA
542	938	Zm00001d028396	1	33303345	33310707	1.0	33306442.0	33312399.0	chr01	32083480.0	32089457.0	1.0	Zm00008a000913,chr01,32082155,32089535,-,99.913,1,1153,0.0	0.0	N;A	one_to_one_mapping	1206:53:1153:NA:NA
543	939	Zm00001d028397	1	33440965	33448136	1.0	33441514.0	33443854.0	chr01	32136502.0	32138839.0	1.0	Zm00008a000914,chr01,32135914,32142988,+,98.182,1,55,2.57e-19	0.0	N;A	one_to_one_mapping	279:224:55:NA:NA
544	943	Zm00001d028401	1	33647427	33651594	1.0	33651043.0	33653888.0	chr01	32315872.0	32318720.0	1.0	Zm00008a000919,chr01,32312276,32315846,+,99.731,1,372,0.0	0.0	N;A	one_to_one_mapping	1563:1191:372:NA:NA
545	944	Zm00001d028402	1	33654729	33656741	1.0	33651043.0	33653888.0	chr01	32315872.0	32318720.0	1.0	Zm00008a000920,chr01,32319369,32326832,-,100.000,58,186,2.59e-61	0.0	N;A	one_to_one_mapping	186:57:129:NA:NA
546	946	Zm00001d028405	1	33744708	33745907	1.0	33740136.0	33746761.0	chr01	32413643.0	32420226.0	1.0	Zm00008a000921,chr01,32418442,32419669,-,99.123,52,849,0.0	0.0	N;A	one_to_one_mapping	849:51:798:NA:NA
547	947	Zm00001d028406	1	33752854	33754497	1.0	33740136.0	33746761.0	chr01	32413643.0	32420226.0	1.0	Zm00008a000923,chr01,32451728,32453371,-,99.513,1,1644,0.0	0.0	N;A	one_to_one_mapping	1644:0:1644:NA:NA
548	948	Zm00001d028408	1	33789050	33790182	1.0	33788546.0	33791377.0	chr01	32468602.0	32471385.0	1.0	Zm00008a000924,chr01,32469229,32470048,+,99.308,1,723,0.0	0.0	N;A	one_to_one_mapping	723:0:723:NA:NA
549	949	Zm00001d028409	1	33800139	33804188	1.0	33799786.0	33804743.0	chr01	32481961.0	32486911.0	1.0	Zm00008a000925,chr01,32482358,32486341,-,99.830,1,1767,0.0	0.0	N;A	one_to_one_mapping	1767:0:1767:NA:NA
550	950	Zm00001d028410	1	33850280	33852910	1.0	33850536.0	33852963.0	chr01	32513077.0	32515484.0	1.0	Zm00008a000926,chr01,32513046,32515437,-,99.232,1,1041,0.0	0.0	N;A	one_to_one_mapping	1086:45:1041:NA:NA
551	951	Zm00001d028412	1	34030313	34038303	1.0	34030819.0	34049016.0	chr01	32690176.0	32708369.0	1.0	Zm00008a000927,chr01,32691689,32697625,+,99.967,113,3120,0.0	0.0	N;A	one_to_one_mapping	3120:112:3008:NA:NA
552	952	Zm00001d028413	1	34109298	34111567	1.0	34111225.0	34114121.0	chr01	32763073.0	32765978.0	1.0	Zm00008a000928,chr01,32760141,32763237,-,96.176,444,783,8.14e-158	0.0	N;A	one_to_one_mapping	783:443:340:NA:NA
553	953	Zm00001d028414	1	34138159	34143845	1.0	34134947.0	34139027.0	chr01	32786128.0	32790109.0	1.0	Zm00008a000930,chr01,32789057,32794042,-,99.064,1,534,0.0	0.0	N;A	one_to_one_mapping	549:15:534:NA:NA
554	954	Zm00001d028415	1	34144566	34150213	1.0	34134947.0	34139027.0	chr01	32786128.0	32790109.0	1.0	Zm00008a000931,chr01,32852300,32856600,+,98.498,1,1864,0.0	0.0	N;A	one_to_one_mapping	1935:71:1864:NA:NA
555	955	Zm00001d028416	1	34211830	34214257	1.0	34212906.0	34224289.0	chr01	32952200.0	32963624.0	1.0	Zm00008a000932,chr01,32952202,32953598,+,99.459,769,1323,0.0	0.0	N;A	one_to_one_mapping	1323:768:555:NA:NA
556	956	Zm00001d028417	1	34216191	34223589	1.0	34212906.0	34224289.0	chr01	32952200.0	32963624.0	1.0	Zm00008a000933,chr01,32955411,32962739,-,99.510,892,1503,0.0	0.0	N;A	one_to_one_mapping	1536:924:612:NA:NA
557	957	Zm00001d028419	1	34328365	34331946	1.0	34328384.0	34331292.0	chr01	32967934.0	32970864.0	1.0	Zm00008a000934,chr01,32967957,32971679,-,98.506,631,1500,0.0	0.0	N;A	one_to_one_mapping	1500:630:870:NA:NA
558	958	Zm00001d028422	1	34508764	34510317	1.0	34507636.0	34511034.0	chr01	33170108.0	33173523.0	1.0	Zm00008a000938,chr01,33170886,33174175,+,99.279,1,1525,0.0	0.0	N;A	one_to_one_mapping	1554:29:1525:NA:NA
559	960	Zm00001d028424	1	34542493	34546543	1.0	34542891.0	34546674.0	chr01	33202956.0	33206749.0	1.0	Zm00008a000939,chr01,33202525,33206656,+,98.929,1,280,9.87e-139	0.0	N;A	one_to_one_mapping	288:8:280:NA:NA
560	961	Zm00001d028425	1	34589914	34593828	1.0	34589871.0	34600686.0	chr01	33292989.0	33303900.0	1.0	Zm00008a000940,chr01,33293043,33296911,+,97.993,1,299,1.31e-144	0.0	N;A	one_to_one_mapping	351:52:299:NA:NA
561	962	Zm00001d028426	1	34649020	34655072	1.0	34652366.0	34656219.0	chr01	33424660.0	33428536.0	1.0	Zm00008a000941,chr01,33423526,33427030,+,99.738,1,381,0.0	0.0	N;A	one_to_one_mapping	381:0:381:NA:NA
562	963	Zm00001d028427	1	34657783	34659222	1.0	34657867.0	34660792.0	chr01	33434033.0	33436983.0	1.0	Zm00008a000942,chr01,33430109,33437596,+,99.205,142,1399,0.0	0.0	N;A	one_to_one_mapping	1440:182:1258:NA:NA
563	964	Zm00001d028428	1	34690471	34704954	1.0	34703962.0	34706447.0	chr01	33441365.0	33443844.0	1.0	Zm00008a000943,chr01,33437936,33442027,-,98.708,1,1161,0.0	0.0	N;A	one_to_one_mapping	1161:0:1161:NA:NA
564	965	Zm00001d028429	1	34709436	34713166	1.0	34706398.0	34720255.0	chr01	33443846.0	33457692.0	1.0	Zm00008a000944,chr01,33447287,33450672,-,99.804,78,588,0.0	0.0	N;A	one_to_one_mapping	588:77:511:NA:NA
565	966	Zm00001d028431	1	34818314	34833657	1.0	34822830.0	34826170.0	chr01	33553771.0	33557112.0	1.0	Zm00008a000945,chr01,33549401,33561607,+,99.802,1,504,0.0	0.0	N;A	one_to_one_mapping	1551:1047:504:NA:NA
566	967	Zm00001d028432	1	34899450	34900187	1.0	34899091.0	34901055.0	chr01	33607551.0	33609536.0	1.0	Zm00008a000947,chr01,33607910,33608578,-,99.701,70,738,0.0	0.0	N;A	one_to_one_mapping	738:69:669:NA:NA
567	970	Zm00001d028436	1	34959814	34966593	1.0	34959371.0	34969609.0	chr01	33748106.0	33758402.0	1.0	Zm00008a000949,chr01,33748534,33755389,+,99.444,1930,2469,0.0	0.0	N;A	one_to_one_mapping	2469:1929:540:NA:NA
568	971	Zm00001d028437	1	34966683	34970269	1.0	34959371.0	34969609.0	chr01	33748106.0	33758402.0	1.0	Zm00008a000950,chr01,33755572,33758902,-,97.115,1,1560,0.0	0.0	N;A	one_to_one_mapping	1560:0:1560:NA:NA
569	972	Zm00001d028438	1	34970608	34979598	1.0	34971049.0	34980656.0	chr01	33759662.0	33769265.0	1.0	Zm00008a000951,chr01,33759738,33768353,+,99.745,27,2772,0.0	0.0	N;A	one_to_one_mapping	2772:26:2746:NA:NA
570	973	Zm00001d028439	1	35020494	35022539	1.0	35021651.0	35026025.0	chr01	33801007.0	33805349.0	1.0	Zm00008a000953,chr01,33796411,33801889,+,98.920,565,2040,0.0	0.0	N;A	one_to_one_mapping	2046:570:1476:NA:NA
571	976	Zm00001d028443	1	35131038	35136000	1.0	35130957.0	35142183.0	chr01	33870833.0	33882090.0	1.0	Zm00008a000954,chr01,33870942,33875829,-,99.451,1,1458,0.0	0.0	N;A	one_to_one_mapping	1458:0:1458:NA:NA
572	977	Zm00001d028445	1	35204318	35205343	1.0	35197758.0	35200970.0	chr01	33907008.0	33910204.0	1.0	Zm00008a000955,chr01,33914296,33914644,-,99.259,1,270,5.80e-135	0.0	N;A	one_to_one_mapping	270:0:270:NA:NA
573	978	Zm00001d028447	1	35263025	35264614	1.0	35263608.0	35265198.0	chr01	34011752.0	34013351.0	1.0	Zm00008a000957,chr01,34011763,34012764,+,97.106,595,1590,0.0	0.0	N;A	one_to_one_mapping	1590:594:996:NA:NA
574	980	Zm00001d028451	1	35300769	35301761	1.0	35301119.0	35306339.0	chr01	34043898.0	34049118.0	1.0	Zm00008a000960,chr01,34043485,34044540,-,99.522,576,993,0.0	0.0	N;A	one_to_one_mapping	993:575:418:NA:NA
575	1006	Zm00001d028486	1	36754520	36755618	1.0	36751061.0	36755846.0	chr01	35392323.0	35397119.0	1.0	Zm00008a000993,chr01,35396016,35396601,+,99.454,1,366,0.0	0.0	N;A	one_to_one_mapping	366:0:366:NA:NA
576	1008	Zm00001d028489	1	36775772	36779056	1.0	36771517.0	36782501.0	chr01	35420505.0	35431508.0	1.0	Zm00008a000995,chr01,35424829,35426929,+,99.590,1,244,1.24e-121	0.0	N;A	one_to_one_mapping	516:272:244:NA:NA
577	1010	Zm00001d028493	1	36894428	36899646	1.0	36889155.0	36899099.0	chr01	35567834.0	35577781.0	1.0	Zm00008a000998,chr01,35572906,35578554,-,99.773,355,1674,0.0	0.0	N;A	one_to_one_mapping	1731:411:1320:NA:NA
578	1019	Zm00001d028502	1	37260628	37261694	1.0	37256716.0	37263054.0	chr01	35884491.0	35890829.0	1.0	Zm00008a001002,chr01,35887483,35890642,+,100.000,124,300,3.94e-87	0.0	N;A	one_to_one_mapping	306:129:177:NA:NA
579	1021	Zm00001d028504	1	37284320	37286411	1.0	37282275.0	37284976.0	chr01	35925667.0	35928348.0	1.0	Zm00008a001003,chr01,35927735,35930920,+,99.817,1,545,0.0	0.0	N;A	one_to_one_mapping	1176:631:545:NA:NA
580	1022	Zm00001d028505	1	37343077	37345202	1.0	37282275.0	37284976.0	chr01	35925667.0	35928348.0	1.0	Zm00008a001004,chr01,35940022,35942090,+,99.459,314,498,1.28e-89	0.0	N;A	one_to_one_mapping	498:313:185:NA:NA
581	1024	Zm00001d028509	1	37475856	37481112	1.0	37477752.0	37478839.0	chr01	36053197.0	36054272.0	1.0	Zm00008a001005,chr01,36045816,36056464,+,99.460,1,741,0.0	0.0	N;A	one_to_one_mapping	741:0:741:NA:NA
582	1025	Zm00001d028510	1	37501237	37502382	1.0	37502007.0	37506444.0	chr01	36108718.0	36113176.0	1.0	Zm00008a001006,chr01,36108028,36109099,-,97.838,1,364,2.32e-179	0.0	N;A	one_to_one_mapping	1146:782:364:NA:NA
583	1026	Zm00001d028511	1	37580598	37594480	1.0	37580083.0	37595900.0	chr01	36177118.0	36192971.0	1.0	Zm00008a001007,chr01,36177504,36191337,-,100.000,1487,2547,0.0	0.0	N;A	one_to_one_mapping	2547:1486:1061:NA:NA
584	1028	Zm00001d028513	1	37762852	37767856	1.0	37761907.0	37767901.0	chr01	36366413.0	36372412.0	1.0	Zm00008a001010,chr01,36367459,36372487,+,99.266,1,681,0.0	0.0	N;A	one_to_one_mapping	681:0:681:NA:NA
585	1029	Zm00001d028514	1	37841039	37846575	1.0	37840766.0	37846498.0	chr01	36409507.0	36415229.0	1.0	Zm00008a001011,chr01,36393535,36415092,-,100.000,1273,1948,0.0	0.0	N;A	one_to_one_mapping	1962:1286:676:NA:NA
586	1030	Zm00001d028515	1	37916605	37927253	1.0	37925356.0	37927417.0	chr01	36485884.0	36487955.0	1.0	Zm00008a001013,chr01,36484303,36487810,-,99.275,1,690,0.0	0.0	N;A	one_to_one_mapping	690:0:690:NA:NA
587	1036	Zm00001d028522	1	38045919	38047692	1.0	38046597.0	38048161.0	scaffold110776	1.0	1565.0	1.0	Zm00008a040395,scaffold110776,2,1064,+,100.000,532,720,2.98e-93	0.0	N;A	one_to_one_mapping	720:531:189:NA:NA
588	1040	Zm00001d028526	1	38187938	38189632	1.0	38183928.0	38192888.0	chr01	36662797.0	36671757.0	1.0	Zm00008a001015,chr01,36666807,36668501,+,100.000,1,1695,0.0	0.0	N;A	one_to_one_mapping	1695:0:1695:NA:NA
589	1042	Zm00001d028528	1	38234408	38242664	1.0	38240012.0	38243102.0	chr01	36706523.0	36709613.0	1.0	Zm00008a001016,chr01,36701209,36709202,+,99.857,1,700,0.0	0.0	N;A	one_to_one_mapping	729:29:700:NA:NA
590	1043	Zm00001d028529	1	38255155	38258570	1.0	38255684.0	38258485.0	chr01	36722542.0	36725343.0	1.0	Zm00008a001017,chr01,36722692,36725228,-,99.794,133,618,0.0	0.0	N;A	one_to_one_mapping	954:468:486:NA:NA
591	1044	Zm00001d028530	1	38320615	38323024	1.0	38318988.0	38320339.0	chr01	36780608.0	36781959.0	1.0	Zm00008a001018,chr01,36760049,36799458,+,100.000,1,135,2.06e-64	0.0	N;A	one_to_one_mapping	258:123:135:NA:NA
592	1045	Zm00001d028531	1	38338679	38342235	1.0	38339777.0	38341165.0	chr01	36802421.0	36803809.0	1.0	Zm00008a001019,chr01,36801408,36806520,+,100.000,1,333,8.87e-172	0.0	N;A	one_to_one_mapping	333:0:333:NA:NA
593	1046	Zm00001d028532	1	38393485	38403506	1.0	38402920.0	38404984.0	chr01	36869878.0	36871942.0	1.0	Zm00008a001020,chr01,36860470,36870235,+,97.872,1,966,0.0	0.0	N;A	one_to_one_mapping	1014:48:966:NA:NA
594	1047	Zm00001d028533	1	38404713	38407235	1.0	38405423.0	38410643.0	chr01	36873235.0	36878455.0	1.0	Zm00008a001021,chr01,36871671,36875047,+,99.545,556,2523,0.0	0.0	N;A	one_to_one_mapping	2523:555:1968:NA:NA
595	1048	Zm00001d028534	1	38449782	38457129	1.0	38454407.0	38457292.0	chr01	36919303.0	36922188.0	1.0	Zm00008a001022,chr01,36914649,36921791,-,100.000,1,423,0.0	0.0	N;A	one_to_one_mapping	468:45:423:NA:NA
596	1049	Zm00001d028535	1	38516176	38520014	1.0	38512734.0	38535419.0	chr01	36983702.0	37006387.0	1.0	Zm00008a001023,chr01,36987008,36990992,+,100.000,65,432,0.0	0.0	N;A	one_to_one_mapping	432:64:368:NA:NA
597	1050	Zm00001d028536	1	38520831	38526529	1.0	38512734.0	38535419.0	chr01	36983702.0	37006387.0	1.0	Zm00008a001024,chr01,36992083,36997481,-,100.000,1,1478,0.0	0.0	N;A	one_to_one_mapping	1524:46:1478:NA:NA
598	1051	Zm00001d028537	1	38582039	38583427	1.0	38582734.0	38611208.0	chr01	37038128.0	37066576.0	1.0	Zm00008a001025,chr01,37037499,37038821,-,100.000,938,1389,0.0	0.0	N;A	one_to_one_mapping	1389:937:452:NA:NA
599	1052	Zm00001d028538	1	38586289	38599861	1.0	38582734.0	38611208.0	chr01	37038128.0	37066576.0	1.0	Zm00008a001026,chr01,37041967,37055186,-,100.000,1,1059,0.0	0.0	N;A	one_to_one_mapping	1128:69:1059:NA:NA
600	1053	Zm00001d028539	1	38638860	38643914	1.0	38639888.0	38646034.0	chr01	37069199.0	37075351.0	1.0	Zm00008a001027,chr01,37067895,37073177,+,99.104,183,740,0.0	0.0	N;A	one_to_one_mapping	1359:801:558:NA:NA
601	1054	Zm00001d028540	1	38644815	38647346	1.0	38639888.0	38646034.0	chr01	37069199.0	37075351.0	1.0	Zm00008a001028,chr01,37074580,37076127,-,98.690,137,594,0.0	0.0	N;A	one_to_one_mapping	594:136:458:NA:NA
602	1056	Zm00001d028542	1	38685403	38697325	1.0	38696655.0	38697688.0	chr01	37184534.0	37185565.0	1.0	Zm00008a001029,chr01,37171944,37176462,+,99.435,1,531,0.0	0.0	N;A	one_to_one_mapping	588:57:531:NA:NA
603	1057	Zm00001d028543	1	38734079	38737199	1.0	38736105.0	38737366.0	chr01	37199976.0	37201241.0	1.0	Zm00008a001031,chr01,37197938,37200869,+,99.642,99,1776,0.0	0.0	N;A	one_to_one_mapping	1776:98:1678:NA:NA
604	1058	Zm00001d028546	1	38902998	38914734	1.0	38902924.0	38914642.0	chr01	37451233.0	37462950.0	1.0	Zm00008a001032,chr01,37451488,37463133,+,99.953,1,2124,0.0	0.0	N;A	one_to_one_mapping	2124:0:2124:NA:NA
605	1059	Zm00001d028547	1	38915529	38915936	1.0	38915467.0	38917792.0	chr01	37463498.0	37465795.0	1.0	Zm00008a001033,chr01,37463560,37463943,+,98.634,1,366,0.0	0.0	N;A	one_to_one_mapping	408:42:366:NA:NA
606	1060	Zm00001d028548	1	38916237	38917464	1.0	38915467.0	38917792.0	chr01	37463498.0	37465795.0	1.0	Zm00008a001034,chr01,37463695,37465420,-,93.561,1,528,0.0	0.0	N;A	one_to_one_mapping	528:0:528:NA:NA
607	1061	Zm00001d028549	1	38968714	38972965	1.0	38968734.0	38972293.0	chr01	37571804.0	37575375.0	1.0	Zm00008a001035,chr01,37571804,37576164,+,100.000,1,159,3.41e-77	0.0	N;A	one_to_one_mapping	438:279:159:NA:NA
608	1062	Zm00001d028550	1	38975759	38978074	1.0	38974622.0	38978226.0	chr01	37582779.0	37586383.0	1.0	Zm00008a001036,chr01,37584064,37586332,+,100.000,1,597,0.0	0.0	N;A	one_to_one_mapping	597:0:597:NA:NA
609	1071	Zm00001d028562	1	39215626	39217472	1.0	39215463.0	39219041.0	chr01	37659383.0	37662965.0	1.0	Zm00008a001043,chr01,37659496,37661315,-,99.036,1,1242,0.0	0.0	N;A	one_to_one_mapping	1242:0:1242:NA:NA
610	1074	Zm00001d028565	1	39236494	39239663	1.0	39237389.0	39243952.0	chr01	37692683.0	37699246.0	1.0	Zm00008a001044,chr01,37691817,37694655,+,100.000,1,542,0.0	0.0	N;A	one_to_one_mapping	1383:841:542:NA:NA
611	1075	Zm00001d028566	1	39242181	39247183	1.0	39243910.0	39247101.0	chr01	37699248.0	37702439.0	1.0	Zm00008a001045,chr01,37697530,37702439,-,100.000,1473,2673,0.0	0.0	N;A	one_to_one_mapping	2673:1472:1201:NA:NA
612	1078	Zm00001d028569	1	39402992	39408469	1.0	39397644.0	39412764.0	chr01	37830302.0	37845423.0	1.0	Zm00008a001049,chr01,37835630,37841054,-,100.000,240,489,1.52e-126	0.0	N;A	one_to_one_mapping	489:239:250:NA:NA
613	1079	Zm00001d028570	1	39410431	39417092	1.0	39411696.0	39433744.0	chr10	108999915.0	109021951.0	1.0	Zm00008a037793,chr10,109000237,109005116,-,97.889,1356,1734,0.0	0.0	N;A	one_to_one_mapping	2283:1904:379:NA:NA
614	1080	Zm00001d028571	1	39418149	39423804	1.0	39411696.0	39433744.0	chr10	108999915.0	109021951.0	1.0	Zm00008a037794,chr10,109006325,109012027,-,97.689,1,1428,0.0	0.0	N;A	one_to_one_mapping	1428:0:1428:NA:NA
615	1081	Zm00001d028572	1	39461169	39464573	1.0	39460951.0	39466640.0	chr01	37888790.0	37894497.0	1.0	Zm00008a001051,chr01,37889303,37890238,-,99.891,173,1086,0.0	0.0	N;A	one_to_one_mapping	1086:172:914:NA:NA
616	1082	Zm00001d028574	1	39490113	39492146	1.0	39487999.0	39491490.0	chr01	37916594.0	37920096.0	1.0	Zm00008a001052,chr01,37919148,37920744,-,95.905,1,453,0.0	0.0	N;A	one_to_one_mapping	1191:738:453:NA:NA
617	1083	Zm00001d028575	1	39563411	39569231	1.0	39568342.0	39579803.0	chr01	37935460.0	37946944.0	1.0	Zm00008a001053,chr01,37929887,37936355,-,95.012,1,822,0.0	0.0	N;A	one_to_one_mapping	822:0:822:NA:NA
618	1084	Zm00001d028576	1	39587411	39593209	1.0	39588303.0	39590941.0	chr01	37970440.0	37973078.0	1.0	Zm00008a001054,chr01,37969995,37975705,+,98.525,538,1542,0.0	0.0	N;A	one_to_one_mapping	1542:537:1005:NA:NA
619	1085	Zm00001d028577	1	39677011	39677832	1.0	39677544.0	39680261.0	chr01	38050638.0	38053303.0	1.0	Zm00008a001055,chr01,38049631,38050926,+,98.568,1,418,0.0	0.0	N;A	one_to_one_mapping	822:404:418:NA:NA
620	1089	Zm00001d028584	1	39957851	39958327	1.0	39953975.0	39959509.0	chr01	38333845.0	38339377.0	1.0	Zm00008a001058,chr01,38337720,38338196,-,100.000,1,477,0.0	0.0	N;A	one_to_one_mapping	477:0:477:NA:NA
621	1090	Zm00001d028585	1	40036028	40038476	1.0	40035974.0	40039405.0	chr01	38400868.0	38404288.0	1.0	Zm00008a001061,chr01,38400868,38403587,+,98.994,1,1587,0.0	0.0	N;A	one_to_one_mapping	1587:0:1587:NA:NA
622	1091	Zm00001d028586	1	40092188	40097279	1.0	40096385.0	40097516.0	chr01	38488193.0	38489325.0	1.0	Zm00008a001062,chr01,38484653,38489129,+,97.401,559,2508,0.0	0.0	N;A	one_to_one_mapping	2508:558:1950:NA:NA
623	1092	Zm00001d028587	1	40098704	40100074	1.0	40097939.0	40102657.0	chr01	38489565.0	38494291.0	1.0	Zm00008a001063,chr01,38490326,38491696,+,99.344,1,1371,0.0	0.0	N;A	one_to_one_mapping	1371:0:1371:NA:NA
624	1093	Zm00001d028588	1	40100220	40103763	1.0	40103009.0	40106105.0	chr01	38494874.0	38497969.0	1.0	Zm00008a001064,chr01,38491840,38495538,-,99.462,1,744,0.0	0.0	N;A	one_to_one_mapping	744:0:744:NA:NA
625	1094	Zm00001d028590	1	40108125	40108961	1.0	40108604.0	40110865.0	chr01	38500263.0	38502501.0	1.0	Zm00008a001065,chr01,38499549,38506457,+,97.643,534,830,4.83e-142	0.0	N;A	one_to_one_mapping	837:540:297:NA:NA
626	1095	Zm00001d028591	1	40117200	40118564	1.0	40116692.0	40118794.0	chr01	38523285.0	38525373.0	1.0	Zm00008a001066,chr01,38523790,38525154,+,99.487,1,1365,0.0	0.0	N;A	one_to_one_mapping	1365:0:1365:NA:NA
627	1097	Zm00001d028593	1	40162847	40168804	1.0	40160605.0	40174314.0	chr01	38568061.0	38581789.0	1.0	Zm00008a001067,chr01,38570289,38576407,+,100.000,1,624,0.0	0.0	N;A	one_to_one_mapping	624:0:624:NA:NA
628	1100	Zm00001d028596	1	40240031	40250055	1.0	40246367.0	40250788.0	chr01	38673173.0	38677596.0	1.0	Zm00008a001068,chr01,38675587,38676863,+,100.000,98,801,0.0	0.0	N;A	one_to_one_mapping	801:97:704:NA:NA
629	1101	Zm00001d028597	1	40253344	40260838	1.0	40259294.0	40262613.0	chr01	38687045.0	38690379.0	1.0	Zm00008a001069,chr01,38681136,38688608,+,99.883,383,1239,0.0	0.0	N;A	one_to_one_mapping	1239:382:857:NA:NA
630	1102	Zm00001d028598	1	40268286	40268585	1.0	40267336.0	40270377.0	chr01	38700390.0	38703459.0	1.0	Zm00008a001070,chr01,38701340,38701639,-,100.000,1,300,6.51e-154	0.0	N;A	one_to_one_mapping	300:0:300:NA:NA
631	1103	Zm00001d028599	1	40283742	40287068	1.0	40280307.0	40288368.0	chr01	38712281.0	38720338.0	1.0	Zm00008a001071,chr01,38715564,38719102,-,100.000,1047,1731,0.0	0.0	N;A	one_to_one_mapping	1731:1046:685:NA:NA
632	1104	Zm00001d028601	1	40428759	40431019	1.0	40428720.0	40431387.0	chr01	38804711.0	38807363.0	1.0	Zm00008a001072,chr01,38804747,38806983,+,99.390,220,711,0.0	0.0	N;A	one_to_one_mapping	711:219:492:NA:NA
633	1105	Zm00001d028603	1	40510526	40516015	1.0	40493714.0	40498064.0	chr01	38838846.0	38843161.0	1.0	Zm00008a001073,chr01,38844891,38849065,-,99.320,1,2205,0.0	0.0	N;A	one_to_one_mapping	2205:0:2205:NA:NA
634	1108	Zm00001d028606	1	40594616	40599175	1.0	40593633.0	40599084.0	chr01	39112666.0	39118139.0	1.0	Zm00008a001077,chr01,39113663,39118866,+,100.000,1,588,0.0	0.0	N;A	one_to_one_mapping	633:45:588:NA:NA
635	1109	Zm00001d028608	1	40713008	40718506	1.0	40713024.0	40720105.0	chr01	39208969.0	39216059.0	1.0	Zm00008a001078,chr01,39208969,39214453,+,100.000,1,2055,0.0	0.0	N;A	one_to_one_mapping	2055:0:2055:NA:NA
636	1114	Zm00001d028615	1	40886065	40889048	1.0	40884309.0	40890679.0	chr01	39372224.0	39378634.0	1.0	Zm00008a001082,chr01,39373991,39376681,+,99.463,1,1491,0.0	0.0	N;A	one_to_one_mapping	1872:381:1491:NA:NA
637	1116	Zm00001d028617	1	40994501	40995457	1.0	40987103.0	40998779.0	chr01	39483121.0	39494798.0	1.0	Zm00008a001085,chr01,39490520,39492259,+,100.000,25,147,5.21e-58	0.0	N;A	one_to_one_mapping	204:81:123:NA:NA
638	1117	Zm00001d028618	1	40996578	41013371	1.0	41011796.0	41015461.0	chr01	39498687.0	39502352.0	1.0	Zm00008a001086,chr01,39492597,39501077,-,100.000,335,928,0.0	0.0	N;A	one_to_one_mapping	1230:636:594:NA:NA
639	1118	Zm00001d028619	1	41016994	41022002	1.0	41019297.0	41028755.0	chr01	39506472.0	39515930.0	1.0	Zm00008a001087,chr01,39504113,39509245,+,100.000,220,355,1.08e-64	0.0	N;A	one_to_one_mapping	453:317:136:NA:NA
640	1119	Zm00001d028620	1	41086669	41088588	1.0	41087422.0	41089590.0	chr01	39563722.0	39565883.0	1.0	Zm00008a001088,chr01,39561056,39564888,-,97.209,1,1899,0.0	0.0	N;A	one_to_one_mapping	1920:21:1899:NA:NA
641	1121	Zm00001d028622	1	41158763	41162190	1.0	41161115.0	41164213.0	chr01	39663013.0	39666081.0	1.0	Zm00008a001089,chr01,39662020,39663777,-,100.000,500,909,0.0	0.0	N;A	one_to_one_mapping	1170:760:410:NA:NA
642	1122	Zm00001d028623	1	41163185	41168227	1.0	41164392.0	41168805.0	chr01	39666078.0	39670489.0	1.0	Zm00008a001090,chr01,39665226,39669955,+,99.035,1,1761,0.0	0.0	N;A	one_to_one_mapping	1761:0:1761:NA:NA
643	1124	Zm00001d028625	1	41269098	41270850	1.0	41268815.0	41271479.0	chr01	39785977.0	39788640.0	1.0	Zm00008a001091,chr01,39786617,39788274,-,99.313,1,1164,0.0	0.0	N;A	one_to_one_mapping	1164:0:1164:NA:NA
644	1127	Zm00001d028631	1	41456759	41459625	1.0	41457965.0	41460146.0	chr01	39986705.0	39988889.0	1.0	Zm00008a001094,chr01,39985954,39988364,-,90.945,1,957,0.0	0.0	N;A	one_to_one_mapping	957:0:957:NA:NA
645	1133	Zm00001d028641	1	41589278	41590864	1.0	41589013.0	41591073.0	chr01	40299527.0	40301582.0	1.0	Zm00008a001101,chr01,40299726,40301408,-,99.187,1,246,5.59e-122	0.0	N;A	one_to_one_mapping	246:0:246:NA:NA
646	1134	Zm00001d028642	1	41591107	41596895	1.0	41591075.0	41593230.0	chr01	40301712.0	40303894.0	1.0	Zm00008a001102,chr01,40301701,40303052,-,93.056,1,206,1.88e-87	0.0	N;A	one_to_one_mapping	495:289:206:NA:NA
647	1138	Zm00001d028647	1	41725195	41726068	1.0	41697008.0	41698787.0	chr01	40338321.0	40340102.0	1.0	Zm00008a001106,chr01,40400043,40400542,-,98.810,1,420,0.0	0.0	N;A	one_to_one_mapping	420:0:420:NA:NA
648	1139	Zm00001d028649	1	41792756	41796270	1.0	41791523.0	41797455.0	chr01	40418241.0	40424141.0	1.0	Zm00008a001108,chr01,40419552,40422799,+,100.000,2052,2715,0.0	0.0	N;A	one_to_one_mapping	2715:2051:664:NA:NA
649	1140	Zm00001d028651	1	41801401	41802524	1.0	41797744.0	41803232.0	chr01	40424126.0	40429623.0	1.0	Zm00008a001109,chr01,40427617,40428914,-,99.380,1,807,0.0	0.0	N;A	one_to_one_mapping	807:0:807:NA:NA
650	1142	Zm00001d028653	1	41833738	41838204	1.0	41834565.0	41838107.0	chr01	40535069.0	40538619.0	1.0	Zm00008a001110,chr01,40533753,40538729,+,99.042,1,1044,0.0	0.0	N;A	one_to_one_mapping	1044:0:1044:NA:NA
651	1143	Zm00001d028654	1	41844935	41848759	1.0	41834565.0	41838107.0	chr01	40535069.0	40538619.0	1.0	Zm00008a001111,chr01,40540672,40542919,+,99.752,1,2019,0.0	0.0	N;A	one_to_one_mapping	2019:0:2019:NA:NA
652	1144	Zm00001d028655	1	41897894	41901694	1.0	41899854.0	41901242.0	chr01	40566493.0	40567881.0	1.0	Zm00008a001112,chr01,40564766,40567874,-,99.638,211,762,0.0	0.0	N;A	one_to_one_mapping	762:210:552:NA:NA
653	1145	Zm00001d028656	1	42051353	42054601	1.0	42054234.0	42055650.0	chr01	40948512.0	40949929.0	1.0	Zm00008a001116,chr01,40945505,40948616,-,98.341,1,1365,0.0	0.0	N;A	one_to_one_mapping	1365:0:1365:NA:NA
654	1149	Zm00001d028660	1	42116981	42126702	1.0	42121914.0	42129959.0	chr01	41038375.0	41046453.0	1.0	Zm00008a001117,chr01,41031608,41043203,+,99.865,1,740,0.0	0.0	N;A	one_to_one_mapping	2028:1288:740:NA:NA
655	1150	Zm00001d028661	1	42128655	42129990	1.0	42121914.0	42129959.0	chr01	41038375.0	41046453.0	1.0	Zm00008a001118,chr01,41045067,41046453,-,99.800,1,501,0.0	0.0	N;A	one_to_one_mapping	501:0:501:NA:NA
656	1151	Zm00001d028662	1	42229599	42239557	1.0	42234999.0	42238678.0	chr01	41149382.0	41153091.0	1.0	Zm00008a001119,chr01,41142667,41153762,-,99.743,136,914,0.0	0.0	N;A	one_to_one_mapping	966:187:779:NA:NA
657	1152	Zm00001d028664	1	42281902	42284171	1.0	42279587.0	42284916.0	chr01	41187017.0	41192330.0	1.0	Zm00008a001122,chr01,41189540,41191201,-,98.750,210,929,0.0	0.0	N;A	one_to_one_mapping	930:210:720:NA:NA
658	1153	Zm00001d028665	1	42291247	42292050	1.0	42289126.0	42291970.0	chr01	41197636.0	41200475.0	1.0	Zm00008a001123,chr01,41199752,41200660,-,99.033,81,804,0.0	0.0	N;A	one_to_one_mapping	804:80:724:NA:NA
659	1154	Zm00001d028667	1	42392374	42392922	1.0	42391889.0	42393262.0	chr01	41280995.0	41282369.0	1.0	Zm00008a001125,chr01,41281480,41281992,-,97.466,40,549,0.0	0.0	N;A	one_to_one_mapping	549:39:510:NA:NA
660	1155	Zm00001d028668	1	42435721	42438109	1.0	42436311.0	42438231.0	chr01	41374120.0	41376051.0	1.0	Zm00008a001126,chr01,41373373,41376020,+,99.673,1,918,0.0	0.0	N;A	one_to_one_mapping	918:0:918:NA:NA
661	1157	Zm00001d028670	1	42455227	42457109	1.0	42454860.0	42457069.0	chr01	41436669.0	41438846.0	1.0	Zm00008a001128,chr01,41437007,41438846,+,99.003,1,702,0.0	0.0	N;A	one_to_one_mapping	702:0:702:NA:NA
662	1158	Zm00001d028671	1	42457173	42465916	1.0	42465647.0	42473156.0	chr01	41447652.0	41455155.0	1.0	Zm00008a001129,chr01,41439350,41447496,-,100.000,2454,4146,0.0	0.0	N;A	one_to_one_mapping	4146:2453:1693:NA:NA
663	1159	Zm00001d028672	1	42563870	42580521	1.0	42550245.0	42572275.0	chr01	41545931.0	41567934.0	1.0	Zm00008a001130,chr01,41559466,41575908,-,100.000,94,1014,0.0	0.0	N;A	one_to_one_mapping	1014:93:921:NA:NA
664	1160	Zm00001d028673	1	42582321	42583087	1.0	42550245.0	42572275.0	chr01	41545931.0	41567934.0	1.0	Zm00008a001131,chr01,41578792,41582576,-,99.510,96,299,6.59e-100	0.0	N;A	one_to_one_mapping	528:324:204:NA:NA
665	1161	Zm00001d028675	1	42746694	42748113	1.0	42739080.0	42749121.0	chr01	41739402.0	41749443.0	1.0	Zm00008a001132,chr01,41747209,41748023,+,100.000,1,243,4.52e-123	0.0	N;A	one_to_one_mapping	243:0:243:NA:NA
666	1163	Zm00001d028678	1	42769094	42770249	1.0	42765534.0	42770310.0	chr01	41758499.0	41763275.0	1.0	Zm00008a001133,chr01,41758961,41775816,+,100.000,84,297,6.57e-107	0.0	N;A	one_to_one_mapping	597:383:214:NA:NA
667	1166	Zm00001d028685	1	43042365	43043297	1.0	43004318.0	43006114.0	chr01	41868011.0	41869779.0	1.0	Zm00008a001136,chr01,41890332,41891273,-,96.730,1,933,0.0	0.0	N;A	one_to_one_mapping	933:0:933:NA:NA
668	1167	Zm00001d028686	1	43080647	43083202	1.0	43079059.0	43093849.0	chr01	41942525.0	41957204.0	1.0	Zm00008a001138,chr01,41944047,41946599,+,99.218,1,2556,0.0	0.0	N;A	one_to_one_mapping	2556:0:2556:NA:NA
669	1168	Zm00001d028687	1	43083284	43088852	1.0	43079059.0	43093849.0	chr01	41942525.0	41957204.0	1.0	Zm00008a001139,chr01,41945671,41952019,-,99.937,1,3186,0.0	0.0	N;A	one_to_one_mapping	3186:0:3186:NA:NA
670	1170	Zm00001d028689	1	43282276	43284648	1.0	43281701.0	43285482.0	chr01	42176624.0	42180388.0	1.0	Zm00008a001141,chr01,42177200,42179572,+,99.284,1,2373,0.0	0.0	N;A	one_to_one_mapping	2373:0:2373:NA:NA
671	1171	Zm00001d028690	1	43285358	43291990	1.0	43286035.0	43294119.0	chr01	42181193.0	42189285.0	1.0	Zm00008a001142,chr01,42181148,42187143,-,99.257,1,3633,0.0	0.0	N;A	one_to_one_mapping	3633:0:3633:NA:NA
672	1172	Zm00001d028691	1	43312091	43316577	1.0	43311627.0	43316872.0	chr01	42227087.0	42232316.0	1.0	Zm00008a001143,chr01,42227310,42232131,-,97.953,1,672,0.0	0.0	N;A	one_to_one_mapping	672:0:672:NA:NA
673	1175	Zm00001d028694	1	43348203	43351664	1.0	43340846.0	43348742.0	chr01	42290766.0	42298664.0	1.0	Zm00008a001146,chr01,42298478,42302297,-,88.920,22,1044,0.0	0.0	N;A	one_to_one_mapping	1263:240:1023:NA:NA
674	1176	Zm00001d028695	1	43355977	43359324	1.0	43357929.0	43359468.0	chr01	42345218.0	42346753.0	1.0	Zm00008a001147,chr01,42343008,42346682,+,98.936,1,188,1.92e-90	0.0	N;A	one_to_one_mapping	273:85:188:NA:NA
675	1177	Zm00001d028696	1	43359353	43361346	1.0	43357929.0	43359468.0	chr01	42345218.0	42346753.0	1.0	Zm00008a001148,chr01,42346663,42348713,-,97.258,283,969,0.0	0.0	N;A	one_to_one_mapping	969:282:687:NA:NA
676	1178	Zm00001d028697	1	43371703	43373490	1.0	43370763.0	43373539.0	chr01	42356453.0	42359234.0	1.0	Zm00008a001149,chr01,42357398,42359185,-,98.937,1,1788,0.0	0.0	N;A	one_to_one_mapping	1788:0:1788:NA:NA
677	1180	Zm00001d028699	1	43566683	43581725	1.0	43575555.0	43579993.0	chr01	42447346.0	42451816.0	1.0	Zm00008a001151,chr01,42439027,42453520,+,92.322,1,510,0.0	0.0	N;A	one_to_one_mapping	510:0:510:NA:NA
678	1181	Zm00001d028701	1	43615021	43621153	1.0	43616983.0	43621661.0	chr01	42493123.0	42497808.0	1.0	Zm00008a001152,chr01,42491986,42497251,-,99.749,1,1194,0.0	0.0	N;A	one_to_one_mapping	1194:0:1194:NA:NA
679	1182	Zm00001d028702	1	43646003	43646671	1.0	43643509.0	43646715.0	chr01	42505230.0	42508435.0	1.0	Zm00008a001153,chr01,42507723,42508391,-,98.804,1,669,0.0	0.0	N;A	one_to_one_mapping	669:0:669:NA:NA
680	1185	Zm00001d028707	1	43825133	43832815	1.0	43824956.0	43831908.0	chr01	42668914.0	42675865.0	1.0	Zm00008a001155,chr01,42668838,42678277,+,100.000,1,372,0.0	0.0	N;A	one_to_one_mapping	372:0:372:NA:NA
681	1187	Zm00001d028709	1	43901180	43904278	1.0	43824956.0	43831908.0	chr01	42668914.0	42675865.0	1.0	Zm00008a001157,chr01,42789216,42793415,+,96.515,1,373,1.23e-177	0.0	N;A	one_to_one_mapping	426:53:373:NA:NA
682	1189	Zm00001d028711	1	43908553	43911257	1.0	43909051.0	43910555.0	chr01	42819351.0	42820849.0	1.0	Zm00008a001159,chr01,42819884,42822129,-,91.938,238,778,0.0	0.0	N;A	one_to_one_mapping	951:410:541:NA:NA
683	1190	Zm00001d028712	1	43999111	44006680	1.0	44003645.0	44007465.0	chr01	42920295.0	42924137.0	1.0	Zm00008a001162,chr01,42915363,42923348,+,100.000,1,397,0.0	0.0	N;A	one_to_one_mapping	414:17:397:NA:NA
684	1191	Zm00001d028713	1	44009629	44012885	1.0	44011135.0	44015005.0	chr01	42927163.0	42931043.0	1.0	Zm00008a001163,chr01,42926010,42928874,+,90.050,244,975,0.0	0.0	N;A	one_to_one_mapping	975:243:732:NA:NA
685	1192	Zm00001d028714	1	44013642	44016256	1.0	44011135.0	44015005.0	chr01	42927163.0	42931043.0	1.0	Zm00008a001164,chr01,42929552,42933278,-,98.586,403,894,0.0	0.0	N;A	one_to_one_mapping	894:402:492:NA:NA
686	1193	Zm00001d028715	1	44168660	44172559	1.0	44164494.0	44173174.0	chr01	43042051.0	43050786.0	1.0	Zm00008a001165,chr01,43046253,43050446,+,99.102,1,999,0.0	0.0	N;A	one_to_one_mapping	999:0:999:NA:NA
687	1196	Zm00001d028720	1	44244619	44246925	1.0	44245423.0	44247058.0	chr01	43057197.0	43058849.0	1.0	Zm00008a001166,chr01,43056428,43058869,-,91.746,1,630,0.0	0.0	N;A	one_to_one_mapping	630:0:630:NA:NA
688	1197	Zm00001d028721	1	44340623	44341737	1.0	44335718.0	44342323.0	chr01	43135755.0	43142308.0	1.0	Zm00008a001167,chr01,43140837,43141645,-,97.609,1,708,0.0	0.0	N;A	one_to_one_mapping	708:0:708:NA:NA
689	1199	Zm00001d028725	1	44361606	44365357	1.0	44363564.0	44364642.0	chr01	43185197.0	43186277.0	1.0	Zm00008a001169,chr01,43183655,43187609,+,95.221,534,1056,0.0	0.0	N;A	one_to_one_mapping	1056:533:523:NA:NA
690	1200	Zm00001d028726	1	44373879	44382034	1.0	44380564.0	44382111.0	chr01	43189583.0	43191151.0	1.0	Zm00008a001170,chr01,43188715,43190930,-,98.383,100,470,0.0	0.0	N;A	one_to_one_mapping	513:142:371:NA:NA
691	1201	Zm00001d028727	1	44512777	44518048	1.0	44517061.0	44524621.0	chr01	43396739.0	43404393.0	1.0	Zm00008a001171,chr01,43393241,43397881,+,99.138,211,1602,0.0	0.0	N;A	one_to_one_mapping	1602:210:1392:NA:NA
692	1202	Zm00001d028728	1	44521225	44532226	1.0	44524636.0	44535423.0	chr01	43404783.0	43415590.0	1.0	Zm00008a001172,chr01,43400992,43412606,+,99.918,1,1215,0.0	0.0	N;A	one_to_one_mapping	1215:0:1215:NA:NA
693	1203	Zm00001d028730	1	44532354	44536303	1.0	44535562.0	44538735.0	chr01	43415588.0	43418762.0	1.0	Zm00008a001173,chr01,43412794,43418680,+,100.000,51,381,3.45e-170	0.0	N;A	one_to_one_mapping	1011:680:331:NA:NA
694	1204	Zm00001d028731	1	44536542	44539529	1.0	44535562.0	44538735.0	chr01	43415588.0	43418762.0	1.0	Zm00008a001174,chr01,43416489,43419400,-,99.505,1,404,0.0	0.0	N;A	one_to_one_mapping	684:280:404:NA:NA
695	1206	Zm00001d028733	1	44554395	44560803	1.0	44553837.0	44566263.0	chr01	43501472.0	43513889.0	1.0	Zm00008a001176,chr01,43501830,43508474,+,100.000,1,1530,0.0	0.0	N;A	one_to_one_mapping	1530:0:1530:NA:NA
696	1208	Zm00001d028736	1	44721407	44722183	1.0	44721673.0	44724193.0	chr01	43663825.0	43666346.0	1.0	Zm00008a001178,chr01,43663274,43664335,+,100.000,297,777,0.0	0.0	N;A	one_to_one_mapping	777:296:481:NA:NA
697	1209	Zm00001d028737	1	44733389	44733898	1.0	44733466.0	44738020.0	chr01	43676674.0	43681246.0	1.0	Zm00008a001179,chr01,43676410,43677106,-,96.275,1,501,0.0	0.0	N;A	one_to_one_mapping	510:9:501:NA:NA
698	1211	Zm00001d028739	1	44836475	44837783	1.0	44833598.0	44839844.0	chr01	43760350.0	43766590.0	1.0	Zm00008a001180,chr01,43763595,43764529,+,99.486,239,627,0.0	0.0	N;A	one_to_one_mapping	627:238:389:NA:NA
699	1214	Zm00001d028742	1	44975070	44978277	1.0	44975651.0	44978310.0	chr01	43826492.0	43829146.0	1.0	Zm00008a001181,chr01,43825693,43829137,+,98.582,358,1344,0.0	0.0	N;A	one_to_one_mapping	1344:357:987:NA:NA
700	1216	Zm00001d028744	1	45107095	45112661	1.0	45112154.0	45119668.0	chr01	43943977.0	43951494.0	1.0	Zm00008a001183,chr01,43940025,43944204,+,94.911,1,1131,0.0	0.0	N;A	one_to_one_mapping	1131:0:1131:NA:NA
701	1217	Zm00001d028745	1	45169934	45171167	1.0	45166383.0	45171180.0	chr01	43999384.0	44004181.0	1.0	Zm00008a001184,chr01,44002909,44004065,-,99.844,1,639,0.0	0.0	N;A	one_to_one_mapping	639:0:639:NA:NA
702	1218	Zm00001d028746	1	45171565	45179033	1.0	45171346.0	45187088.0	chr01	44004181.0	44019921.0	1.0	Zm00008a001185,chr01,44004738,44011864,-,99.153,1,1770,0.0	0.0	N;A	one_to_one_mapping	1770:0:1770:NA:NA
703	1221	Zm00001d028749	1	45270666	45281429	1.0	45280628.0	45281645.0	chr01	44120039.0	44121058.0	1.0	Zm00008a001186,chr01,44110228,44120810,+,99.728,2274,3377,0.0	0.0	N;A	one_to_one_mapping	3501:2397:1104:NA:NA
704	1222	Zm00001d028750	1	45286331	45290076	1.0	45282930.0	45291035.0	chr01	44127969.0	44136024.0	1.0	Zm00008a001187,chr01,44131412,44135001,-,93.257,1,652,0.0	0.0	N;A	one_to_one_mapping	1767:1115:652:NA:NA
705	1223	Zm00001d028751	1	45508893	45512288	1.0	45510103.0	45512871.0	chr01	44313959.0	44316720.0	1.0	Zm00008a001189,chr01,44313058,44316140,+,98.851,1,435,0.0	0.0	N;A	one_to_one_mapping	1668:1233:435:NA:NA
706	1224	Zm00001d028752	1	45537884	45539961	1.0	45510103.0	45512871.0	chr01	44313959.0	44316720.0	1.0	Zm00008a001190,chr01,44382204,44385715,+,98.111,229,1163,0.0	0.0	N;A	one_to_one_mapping	1167:232:935:NA:NA
707	1225	Zm00001d028753	1	45571871	45574484	1.0	45572179.0	45574535.0	chr01	44418847.0	44421223.0	1.0	Zm00008a001191,chr01,44418894,44420873,+,97.880,166,1014,0.0	0.0	N;A	one_to_one_mapping	1014:165:849:NA:NA
708	1226	Zm00001d028754	1	45596914	45598386	1.0	45572179.0	45574535.0	chr01	44418847.0	44421223.0	1.0	Zm00008a001192,chr01,44457581,44459221,+,96.161,684,1192,0.0	0.0	N;A	one_to_one_mapping	1227:718:509:NA:NA
709	1227	Zm00001d028755	1	45602342	45605011	1.0	45602180.0	45604862.0	chr01	44489389.0	44492063.0	1.0	Zm00008a001193,chr01,44489464,44492065,-,99.307,1,433,0.0	0.0	N;A	one_to_one_mapping	492:59:433:NA:NA
710	1230	Zm00001d028759	1	45724685	45729020	1.0	45719415.0	45739184.0	chr01	44612003.0	44631683.0	1.0	Zm00008a001196,chr01,44618204,44621333,-,100.000,1461,1821,0.0	0.0	N;A	one_to_one_mapping	1821:1460:361:NA:NA
711	1232	Zm00001d028761	1	45864595	45867995	1.0	45861183.0	45873682.0	chr01	44751371.0	44763871.0	1.0	Zm00008a001197,chr01,44754765,44758184,+,100.000,1,1272,0.0	0.0	N;A	one_to_one_mapping	1272:0:1272:NA:NA
712	1235	Zm00001d028765	1	45932813	45935826	1.0	45933332.0	45941683.0	chr01	44824053.0	44832404.0	1.0	Zm00008a001200,chr01,44823296,44824504,+,96.296,208,753,0.0	0.0	N;A	one_to_one_mapping	939:393:546:NA:NA
713	1236	Zm00001d028766	1	45936873	45940038	1.0	45933332.0	45941683.0	chr01	44824053.0	44832404.0	1.0	Zm00008a001202,chr01,44827594,44830232,+,99.602,1,753,0.0	0.0	N;A	one_to_one_mapping	918:165:753:NA:NA
714	1237	Zm00001d028767	1	45979356	45980392	1.0	45977976.0	45981269.0	chr01	44867711.0	44871001.0	1.0	Zm00008a001203,chr01,44869369,44870124,+,100.000,40,537,0.0	0.0	N;A	one_to_one_mapping	537:39:498:NA:NA
715	1240	Zm00001d028770	1	46011526	46014654	1.0	46010254.0	46014962.0	chr01	44890559.0	44895262.0	1.0	Zm00008a001206,chr01,44891489,44894744,-,98.748,6,801,0.0	0.0	N;A	one_to_one_mapping	1068:272:796:NA:NA
716	1241	Zm00001d028771	1	46017582	46024037	1.0	46019640.0	46023928.0	chr01	44904094.0	44908470.0	1.0	Zm00008a001207,chr01,44901415,44908212,-,99.640,345,1455,0.0	0.0	N;A	one_to_one_mapping	1461:350:1111:NA:NA
717	1243	Zm00001d028773	1	46156410	46170403	1.0	46167420.0	46170599.0	chr01	45063972.0	45067154.0	1.0	Zm00008a001208,chr01,45063390,45066963,+,99.399,1,333,4.60e-169	0.0	N;A	one_to_one_mapping	333:0:333:NA:NA
718	1244	Zm00001d028774	1	46171809	46175164	1.0	46170642.0	46174106.0	chr01	45068375.0	45071798.0	1.0	Zm00008a001209,chr01,45069507,45072249,-,99.269,1,1779,0.0	0.0	N;A	one_to_one_mapping	1779:0:1779:NA:NA
719	1247	Zm00001d028777	1	46189691	46192097	1.0	46187056.0	46192986.0	chr01	45082397.0	45088359.0	1.0	Zm00008a001212,chr01,45085255,45087218,-,93.750,1,960,0.0	0.0	N;A	one_to_one_mapping	960:0:960:NA:NA
720	1248	Zm00001d028778	1	46192688	46194446	1.0	46187056.0	46192986.0	chr01	45082397.0	45088359.0	1.0	Zm00008a001213,chr01,45088882,45089782,+,100.000,538,669,3.44e-62	0.0	N;A	one_to_one_mapping	939:807:132:NA:NA
721	1249	Zm00001d028779	1	46196145	46197931	1.0	46196857.0	46198697.0	chr01	45092537.0	45094378.0	1.0	Zm00008a001214,chr01,45090767,45093667,-,99.534,1,429,0.0	0.0	N;A	one_to_one_mapping	435:6:429:NA:NA
722	1250	Zm00001d028780	1	46200328	46201633	1.0	46200230.0	46203471.0	chr01	45112059.0	45115321.0	1.0	Zm00008a001215,chr01,45111872,45113451,-,99.015,1,609,0.0	0.0	N;A	one_to_one_mapping	609:0:609:NA:NA
723	1251	Zm00001d028782	1	46316119	46319693	1.0	46316409.0	46320599.0	chr01	45279637.0	45283857.0	1.0	Zm00008a001216,chr01,45278888,45282856,+,100.000,1,768,0.0	0.0	N;A	one_to_one_mapping	930:162:768:NA:NA
724	1252	Zm00001d028783	1	46327873	46334046	1.0	46329658.0	46334072.0	chr01	45293098.0	45297611.0	1.0	Zm00008a001217,chr01,45291450,45297689,+,98.936,1,188,2.65e-90	0.0	N;A	one_to_one_mapping	366:178:188:NA:NA
725	1253	Zm00001d028784	1	46374276	46377587	1.0	46376458.0	46377710.0	chr01	45393818.0	45395069.0	1.0	Zm00008a001219,chr01,45386347,45394948,+,99.225,487,1002,0.0	0.0	N;A	one_to_one_mapping	1002:486:516:NA:NA
726	1254	Zm00001d028785	1	46379532	46380892	1.0	46379596.0	46382155.0	chr01	45396033.0	45398602.0	1.0	Zm00008a001220,chr01,45396004,45397676,-,99.415,1,513,0.0	0.0	N;A	one_to_one_mapping	513:0:513:NA:NA
727	1255	Zm00001d028786	1	46381297	46384012	1.0	46379596.0	46382155.0	chr01	45396033.0	45398602.0	1.0	Zm00008a001221,chr01,45397613,45399481,+,99.307,1,577,0.0	0.0	N;A	one_to_one_mapping	579:2:577:NA:NA
728	1256	Zm00001d028787	1	46389553	46393554	1.0	46389347.0	46394230.0	chr01	45402458.0	45407362.0	1.0	Zm00008a001222,chr01,45402631,45406521,-,99.368,1,1107,0.0	0.0	N;A	one_to_one_mapping	1107:0:1107:NA:NA
729	1257	Zm00001d028788	1	46470270	46475798	1.0	46389347.0	46394230.0	chr01	45402458.0	45407362.0	1.0	Zm00008a001234,chr01,45893888,45895482,-,87.273,814,1528,0.0	0.0	N;A	one_to_one_mapping	1650:935:715:NA:NA
730	1260	Zm00001d028793	1	46498733	46499395	1.0	46389347.0	46394230.0	chr01	45402458.0	45407362.0	1.0	Zm00008a001223,chr01,45491053,45491925,-,92.877,312,662,1.84e-152	0.0	N;A	one_to_one_mapping	663:312:351:NA:NA
731	1263	Zm00001d028796	1	46667081	46670026	1.0	46667323.0	46669405.0	chr01	45601529.0	45603611.0	1.0	Zm00008a001225,chr01,45601189,45608873,+,96.797,1,2469,0.0	0.0	N;A	one_to_one_mapping	2481:12:2469:NA:NA
732	1265	Zm00001d028798	1	46679328	46679813	1.0	46674420.0	46676801.0	chr01	45612058.0	45614438.0	1.0	Zm00008a001228,chr01,45616420,45616917,+,96.787,1,486,0.0	0.0	N;A	one_to_one_mapping	486:0:486:NA:NA
733	1266	Zm00001d028799	1	46732004	46733203	1.0	46732850.0	46735175.0	chr01	45633499.0	45635835.0	1.0	Zm00008a001229,chr01,45633225,45635184,+,89.604,1,184,1.21e-75	0.0	N;A	one_to_one_mapping	369:185:184:NA:NA
734	1267	Zm00001d028801	1	46819355	46823093	1.0	46819525.0	46823209.0	chr01	45729455.0	45733143.0	1.0	Zm00008a001231,chr01,45729583,45733047,+,99.736,1,757,0.0	0.0	N;A	one_to_one_mapping	921:164:757:NA:NA
735	1268	Zm00001d028802	1	46826505	46831989	1.0	46826887.0	46831852.0	chr01	45738857.0	45743826.0	1.0	Zm00008a001232,chr01,45738857,45743777,-,99.499,115,513,0.0	0.0	N;A	one_to_one_mapping	513:114:399:NA:NA
736	1271	Zm00001d028806	1	46955327	46956671	1.0	46956122.0	46958194.0	chr01	45876973.0	45879045.0	1.0	Zm00008a001233,chr01,45875162,45877385,+,100.000,634,1011,0.0	0.0	N;A	one_to_one_mapping	1011:633:378:NA:NA
737	1273	Zm00001d028808	1	47025643	47026431	1.0	47024445.0	47027895.0	chr01	45944639.0	45948140.0	1.0	Zm00008a001236,chr01,45945802,45947012,-,96.412,158,789,0.0	0.0	N;A	one_to_one_mapping	789:157:632:NA:NA
738	1274	Zm00001d028809	1	47129751	47131445	1.0	47129502.0	47132714.0	chr01	46026412.0	46029616.0	1.0	Zm00008a001237,chr01,46026665,46028359,-,99.233,1,1695,0.0	0.0	N;A	one_to_one_mapping	1695:0:1695:NA:NA
739	1275	Zm00001d028810	1	47141802	47151051	1.0	47147443.0	47151548.0	chr01	46111850.0	46116020.0	1.0	Zm00008a001242,chr01,46105398,46115655,+,96.640,1,489,0.0	0.0	N;A	one_to_one_mapping	1389:900:489:NA:NA
740	1277	Zm00001d028812	1	47211776	47217612	1.0	47212516.0	47217047.0	chr01	46124588.0	46129150.0	1.0	Zm00008a001243,chr01,46123770,46130211,-,99.278,1,554,0.0	0.0	N;A	one_to_one_mapping	585:31:554:NA:NA
741	1282	Zm00001d028818	1	47566046	47589502	1.0	47587227.0	47593790.0	chr01	46499321.0	46505904.0	1.0	Zm00008a001252,chr01,46478690,46501628,+,99.446,4416,5317,0.0	0.0	N;A	one_to_one_mapping	5352:4450:902:NA:NA
742	1283	Zm00001d028819	1	47589891	47591591	1.0	47587227.0	47593790.0	chr01	46499321.0	46505904.0	1.0	Zm00008a001253,chr01,46502005,46503705,-,99.295,1,1701,0.0	0.0	N;A	one_to_one_mapping	1701:0:1701:NA:NA
743	1284	Zm00001d028820	1	47593455	47595021	1.0	47593869.0	47595808.0	chr01	46506087.0	46508026.0	1.0	Zm00008a001254,chr01,46506087,46507333,-,100.000,1,295,5.90e-151	0.0	N;A	one_to_one_mapping	507:212:295:NA:NA
744	1288	Zm00001d028824	1	47729285	47730406	1.0	47717500.0	47762012.0	chr01	46626768.0	46671278.0	1.0	Zm00008a001256,chr01,46638551,46639672,+,99.911,1,1122,0.0	0.0	N;A	one_to_one_mapping	1122:0:1122:NA:NA
745	1289	Zm00001d028825	1	47748642	47754005	1.0	47717500.0	47762012.0	chr01	46626768.0	46671278.0	1.0	Zm00008a001257,chr01,46659461,46663282,+,95.714,667,1269,0.0	0.0	N;A	one_to_one_mapping	1269:666:603:NA:NA
746	1290	Zm00001d028826	1	47787874	47789877	1.0	47788211.0	47792485.0	chr01	46689738.0	46694012.0	1.0	Zm00008a001258,chr01,46688908,46691404,+,97.854,1,2004,0.0	0.0	N;A	one_to_one_mapping	2004:0:2004:NA:NA
747	1291	Zm00001d028827	1	47792436	47800509	1.0	47797111.0	47804206.0	chr01	46699771.0	46706866.0	1.0	Zm00008a001259,chr01,46694513,46703045,+,100.000,181,393,1.48e-106	0.0	N;A	one_to_one_mapping	393:180:213:NA:NA
748	1292	Zm00001d028828	1	47876114	47877953	1.0	47874110.0	47880277.0	chr01	46769084.0	46775251.0	1.0	Zm00008a001260,chr01,46771088,46772927,+,100.000,1,1194,0.0	0.0	N;A	one_to_one_mapping	1194:0:1194:NA:NA
749	1293	Zm00001d028829	1	47880745	47883443	1.0	47881070.0	47887207.0	chr01	46776874.0	46783011.0	1.0	Zm00008a001261,chr01,46775985,46779020,+,100.000,1,1506,0.0	0.0	N;A	one_to_one_mapping	1506:0:1506:NA:NA
750	1294	Zm00001d028830	1	47982359	47988628	1.0	47968681.0	47993106.0	chr01	46865824.0	46890249.0	1.0	Zm00008a001262,chr01,46879499,46885548,-,99.442,288,822,0.0	0.0	N;A	one_to_one_mapping	1677:1142:535:NA:NA
751	1297	Zm00001d028834	1	48128232	48128960	1.0	48128551.0	48131327.0	chr01	46994911.0	46997687.0	1.0	Zm00008a001264,chr01,46954447,47010289,+,99.465,354,727,0.0	0.0	N;A	one_to_one_mapping	729:355:374:NA:NA
752	1303	Zm00001d028840	1	48333284	48337489	1.0	48327175.0	48338377.0	chr01	47178952.0	47190154.0	1.0	Zm00008a001265,chr01,47185101,47189243,+,100.000,1,2745,0.0	0.0	N;A	one_to_one_mapping	2745:0:2745:NA:NA
753	1304	Zm00001d028841	1	48337931	48338995	1.0	48338344.0	48345608.0	chr01	47191161.0	47198386.0	1.0	Zm00008a001266,chr01,47189708,47191773,+,100.000,1,393,0.0	0.0	N;A	one_to_one_mapping	1065:672:393:NA:NA
754	1313	Zm00001d028861	1	48754653	48756047	1.0	48732235.0	48739215.0	chr01	47426821.0	47433802.0	1.0	Zm00008a001270,chr01,47446497,47457303,+,99.711,549,894,9.39e-177	0.0	N;A	one_to_one_mapping	900:554:346:NA:NA
755	1314	Zm00001d028862	1	48853966	48855453	1.0	48850085.0	48860251.0	chr01	47546295.0	47556420.0	1.0	Zm00008a001272,chr01,47549985,47551485,-,99.628,1,537,0.0	0.0	N;A	one_to_one_mapping	537:0:537:NA:NA
756	1315	Zm00001d028863	1	48930452	48937928	1.0	48934345.0	48940274.0	chr01	47630452.0	47636375.0	1.0	Zm00008a001273,chr01,47626905,47633731,+,98.845,1,857,0.0	0.0	N;A	one_to_one_mapping	3885:3028:857:NA:NA
757	1317	Zm00001d028866	1	48956482	48959493	1.0	48959413.0	48962154.0	chr01	47683236.0	47685977.0	1.0	Zm00008a001274,chr01,47679612,47682559,-,98.092,1,1887,0.0	0.0	N;A	one_to_one_mapping	1887:0:1887:NA:NA
758	1318	Zm00001d028867	1	49060954	49063784	1.0	49056928.0	49063919.0	chr01	47764929.0	47771918.0	1.0	Zm00008a001275,chr01,47768495,47771783,-,100.000,1,222,1.31e-111	0.0	N;A	one_to_one_mapping	276:54:222:NA:NA
759	1319	Zm00001d028868	1	49087869	49093033	1.0	49087899.0	49093580.0	chr01	47793424.0	47799091.0	1.0	Zm00008a001276,chr01,47793671,47798395,-,99.237,1,1704,0.0	0.0	N;A	one_to_one_mapping	1704:0:1704:NA:NA
760	1324	Zm00001d028874	1	49292250	49293617	1.0	49292139.0	49294077.0	chr01	48030907.0	48032861.0	1.0	Zm00008a001279,chr01,48031030,48032397,-,98.977,1,1368,0.0	0.0	N;A	one_to_one_mapping	1368:0:1368:NA:NA
761	1326	Zm00001d028876	1	49474188	49475858	1.0	49458865.0	49483909.0	chr01	48173809.0	48198833.0	1.0	Zm00008a001282,chr01,48189132,48190757,+,100.000,1,1404,0.0	0.0	N;A	one_to_one_mapping	1404:0:1404:NA:NA
762	1327	Zm00001d028877	1	49476900	49477390	1.0	49458865.0	49483909.0	chr01	48173809.0	48198833.0	1.0	Zm00008a001283,chr01,48191707,48210068,-,100.000,1,36,9.96e-11	0.0	N;A	one_to_one_mapping	228:192:36:NA:NA
763	1328	Zm00001d028878	1	49478393	49479415	1.0	49458865.0	49483909.0	chr01	48173809.0	48198833.0	1.0	Zm00008a001284,chr01,48193634,48194347,+,90.931,104,522,2.83e-174	0.0	N;A	one_to_one_mapping	534:115:419:NA:NA
764	1335	Zm00001d028885	1	49597329	49601184	1.0	49600535.0	49603758.0	chr01	48287214.0	48290434.0	1.0	Zm00008a001286,chr01,48283641,48286803,+,100.000,1,655,0.0	0.0	N;A	one_to_one_mapping	1056:401:655:NA:NA
765	1339	Zm00001d028889	1	49802519	49804621	1.0	49802767.0	49821196.0	chr01	48468385.0	48486834.0	1.0	Zm00008a001291,chr01,48468394,48470456,+,100.000,127,1014,0.0	0.0	N;A	one_to_one_mapping	1014:126:888:NA:NA
766	1340	Zm00001d028890	1	49809777	49823368	1.0	49821819.0	49825397.0	chr01	48488507.0	48492128.0	1.0	Zm00008a001292,chr01,48478999,48489958,-,96.769,1,1300,0.0	0.0	N;A	one_to_one_mapping	1332:32:1300:NA:NA
767	1341	Zm00001d028894	1	49987804	49990811	1.0	49987953.0	49995272.0	chr01	48650910.0	48658260.0	1.0	Zm00008a001293,chr01,48650910,48653790,+,99.827,1,579,0.0	0.0	N;A	one_to_one_mapping	579:0:579:NA:NA
768	1342	Zm00001d028895	1	49992905	49996375	1.0	49995276.0	49996358.0	chr01	48658691.0	48659773.0	1.0	Zm00008a001294,chr01,48651213,48659773,-,100.000,283,891,0.0	0.0	N;A	one_to_one_mapping	942:333:609:NA:NA
769	1343	Zm00001d028896	1	50024922	50033603	1.0	50027540.0	50033198.0	chr01	48687751.0	48693409.0	1.0	Zm00008a001295,chr01,48684713,48693409,-,99.951,1,2061,0.0	0.0	N;A	one_to_one_mapping	2061:0:2061:NA:NA
770	1344	Zm00001d028898	1	50140349	50144895	1.0	50138016.0	50153767.0	chr01	48789583.0	48805329.0	1.0	Zm00008a001296,chr01,48792111,48796466,+,100.000,1,2301,0.0	0.0	N;A	one_to_one_mapping	2301:0:2301:NA:NA
771	1345	Zm00001d028899	1	50154301	50154922	1.0	50138016.0	50153767.0	chr01	48789583.0	48805329.0	1.0	Zm00008a001297,chr01,48806415,48811141,+,100.000,283,531,5.98e-126	0.0	N;A	one_to_one_mapping	546:297:249:NA:NA
772	1346	Zm00001d028900	1	50157165	50159027	1.0	50156643.0	50159786.0	chr01	48810710.0	48813853.0	1.0	Zm00008a001298,chr01,48812024,48812850,+,96.856,145,971,0.0	0.0	N;A	one_to_one_mapping	1014:187:827:NA:NA
773	1347	Zm00001d028901	1	50190087	50200187	1.0	50194753.0	50217639.0	chr01	48856182.0	48879097.0	1.0	Zm00008a001299,chr01,48851066,48861431,-,96.535,1,1260,0.0	0.0	N;A	one_to_one_mapping	1689:429:1260:NA:NA
774	1348	Zm00001d028902	1	50201483	50230198	1.0	50227277.0	50235742.0	chr01	48887415.0	48895880.0	1.0	Zm00008a001300,chr01,48861965,48874693,-,99.957,1,2320,0.0	0.0	N;A	one_to_one_mapping	2349:29:2320:NA:NA
775	1349	Zm00001d028903	1	50231399	50235984	1.0	50235734.0	50244082.0	chr01	48896949.0	48905298.0	1.0	Zm00008a001301,chr01,48891539,48895804,-,100.000,255,730,0.0	0.0	N;A	one_to_one_mapping	1137:661:476:NA:NA
776	1351	Zm00001d028905	1	50443216	50455013	1.0	50453077.0	50461131.0	chr01	49111172.0	49119228.0	1.0	Zm00008a001302,chr01,49100947,49113166,+,100.000,589,3486,0.0	0.0	N;A	one_to_one_mapping	3486:588:2898:NA:NA
777	1353	Zm00001d028907	1	50514018	50524361	1.0	50507416.0	50524024.0	chr01	49166153.0	49182764.0	1.0	Zm00008a001303,chr01,49172703,49181652,-,100.000,37,930,0.0	0.0	N;A	one_to_one_mapping	930:36:894:NA:NA
778	1354	Zm00001d028909	1	50719302	50721399	1.0	50718325.0	50725888.0	chr01	49353326.0	49360889.0	1.0	Zm00008a001305,chr01,49354304,49356418,+,100.000,1,810,0.0	0.0	N;A	one_to_one_mapping	810:0:810:NA:NA
779	1355	Zm00001d028910	1	50775179	50786550	1.0	50778575.0	50784648.0	chr01	49433170.0	49439235.0	1.0	Zm00008a001306,chr01,49429652,49441533,+,100.000,1,1132,0.0	0.0	N;A	one_to_one_mapping	1137:5:1132:NA:NA
780	1356	Zm00001d028912	1	50862352	50863638	1.0	50861087.0	50864236.0	chr01	49510303.0	49513458.0	1.0	Zm00008a001307,chr01,49511568,49512854,-,99.689,1,1287,0.0	0.0	N;A	one_to_one_mapping	1287:0:1287:NA:NA
781	1357	Zm00001d028915	1	51076671	51160417	1.0	51158749.0	51160458.0	chr01	49805123.0	49806834.0	1.0	Zm00008a001309,chr01,49756534,49759302,+,97.488,283,2511,0.0	0.0	N;A	one_to_one_mapping	2511:282:2229:NA:NA
782	1359	Zm00001d028917	1	51458918	51459163	1.0	51457619.0	51459484.0	chr01	49973997.0	49975862.0	1.0	Zm00008a001311,chr01,49974975,49975541,+,100.000,1,246,1.08e-124	0.0	N;A	one_to_one_mapping	246:0:246:NA:NA
783	1360	Zm00001d028918	1	51462257	51464279	1.0	51463882.0	51470017.0	chr01	49980292.0	49986427.0	1.0	Zm00008a001312,chr01,49978649,49980707,+,100.000,1,522,0.0	0.0	N;A	one_to_one_mapping	522:0:522:NA:NA
784	1361	Zm00001d028919	1	51465066	51470982	1.0	51469980.0	51471033.0	chr01	49986928.0	49987981.0	1.0	Zm00008a001313,chr01,49981459,49987775,-,100.000,1,1278,0.0	0.0	N;A	one_to_one_mapping	1278:0:1278:NA:NA
785	1362	Zm00001d028920	1	51491053	51497733	1.0	51486380.0	51500039.0	chr01	50005494.0	50019153.0	1.0	Zm00008a001314,chr01,50010479,50016469,-,100.000,5,864,0.0	0.0	N;A	one_to_one_mapping	864:4:860:NA:NA
786	1363	Zm00001d028921	1	51589142	51593606	1.0	51583270.0	51602892.0	chr01	50102142.0	50121700.0	1.0	Zm00008a001315,chr01,50107932,50112418,+,100.000,93,315,4.79e-112	0.0	N;A	one_to_one_mapping	345:122:223:NA:NA
787	1365	Zm00001d028923	1	51720934	51725330	1.0	51714837.0	51716883.0	chr01	50234324.0	50236370.0	1.0	Zm00008a001317,chr01,50240811,50245764,+,100.000,1,1069,0.0	0.0	N;A	one_to_one_mapping	1095:26:1069:NA:NA
788	1366	Zm00001d028924	1	51726622	51727890	1.0	51725427.0	51733402.0	chr01	50246265.0	50254240.0	1.0	Zm00008a001318,chr01,50247511,50248760,+,100.000,1,666,0.0	0.0	N;A	one_to_one_mapping	666:0:666:NA:NA
789	1367	Zm00001d028925	1	51729487	51730402	1.0	51725427.0	51733402.0	chr01	50246265.0	50254240.0	1.0	Zm00008a001319,chr01,50250042,50251110,+,100.000,1,153,2.02e-74	0.0	N;A	one_to_one_mapping	159:6:153:NA:NA
790	1368	Zm00001d028926	1	51754552	51764566	1.0	51763798.0	51766939.0	chr01	50284885.0	50288031.0	1.0	Zm00008a001320,chr01,50275736,50281398,-,100.000,1,943,0.0	0.0	N;A	one_to_one_mapping	1890:947:943:NA:NA
791	1369	Zm00001d028928	1	51814805	51816926	1.0	51814129.0	51817762.0	chr01	50335533.0	50339166.0	1.0	Zm00008a001322,chr01,50336709,50338290,-,99.694,1,327,7.29e-167	0.0	N;A	one_to_one_mapping	354:27:327:NA:NA
792	1370	Zm00001d028929	1	51817955	51820623	1.0	51817972.0	51821951.0	chr01	50339308.0	50343287.0	1.0	Zm00008a001323,chr01,50339905,50341784,+,100.000,159,366,7.09e-104	0.0	N;A	one_to_one_mapping	366:158:208:NA:NA
793	1371	Zm00001d028930	1	51839504	51841800	1.0	51840752.0	51841823.0	chr01	50365036.0	50366111.0	1.0	Zm00008a001324,chr01,50363284,50366091,-,93.323,401,1011,0.0	0.0	N;A	one_to_one_mapping	1011:400:611:NA:NA
794	1372	Zm00001d028931	1	51977839	51979551	1.0	51977048.0	51978988.0	chr01	50542337.0	50544263.0	1.0	Zm00008a001325,chr01,50543243,50545004,+,99.125,1,1029,0.0	0.0	N;A	one_to_one_mapping	1029:0:1029:NA:NA
795	1373	Zm00001d028935	1	52162848	52164968	1.0	52162471.0	52165083.0	chr01	50659752.0	50662363.0	1.0	Zm00008a001326,chr01,50660002,50663712,+,99.293,1,2121,0.0	0.0	N;A	one_to_one_mapping	2121:0:2121:NA:NA
796	1374	Zm00001d028936	1	52167612	52173614	1.0	52167541.0	52173749.0	chr01	50665015.0	50671267.0	1.0	Zm00008a001327,chr01,50665837,50671127,-,99.024,1,205,1.49e-99	0.0	N;A	one_to_one_mapping	351:146:205:NA:NA
797	1376	Zm00001d028946	1	52499430	52509398	1.0	52503556.0	52509623.0	chr01	51006272.0	51012377.0	1.0	Zm00008a001334,chr01,51005647,51012097,+,99.338,1,906,0.0	0.0	N;A	one_to_one_mapping	906:0:906:NA:NA
798	1377	Zm00001d028947	1	52515222	52517115	1.0	52515739.0	52517604.0	chr01	51016801.0	51018677.0	1.0	Zm00008a001335,chr01,51016803,51017832,+,96.756,439,1332,0.0	0.0	N;A	one_to_one_mapping	1332:438:894:NA:NA
799	1378	Zm00001d028948	1	52518690	52523101	1.0	52521392.0	52524366.0	chr01	51041380.0	51044396.0	1.0	Zm00008a001336,chr01,51040083,51043462,+,99.467,220,594,0.0	0.0	N;A	one_to_one_mapping	594:219:375:NA:NA
800	1379	Zm00001d028949	1	52582858	52587987	1.0	52582704.0	52587704.0	chr01	51089347.0	51094326.0	1.0	Zm00008a001339,chr01,51089520,51094758,-,99.384,1,1137,0.0	0.0	N;A	one_to_one_mapping	1137:0:1137:NA:NA
801	1380	Zm00001d028950	1	52644689	52645454	1.0	52644424.0	52647564.0	chr01	51130922.0	51134033.0	1.0	Zm00008a001340,chr01,51131228,51132038,+,98.333,28,447,0.0	0.0	N;A	one_to_one_mapping	447:27:420:NA:NA
802	1381	Zm00001d028951	1	52645733	52648243	1.0	52647560.0	52649176.0	chr01	51134593.0	51136191.0	1.0	Zm00008a001341,chr01,51132010,51135215,-,99.600,1,750,0.0	0.0	N;A	one_to_one_mapping	750:0:750:NA:NA
803	1382	Zm00001d028952	1	52672158	52680876	1.0	52678427.0	52680966.0	chr01	51159027.0	51161571.0	1.0	Zm00008a001342,chr01,51153732,51161488,-,100.000,69,234,3.97e-81	0.0	N;A	one_to_one_mapping	327:161:166:NA:NA
804	1384	Zm00001d028954	1	52836664	52841244	1.0	52837828.0	52842752.0	chr01	51322528.0	51327456.0	1.0	Zm00008a001343,chr01,51323095,51326126,+,99.829,301,885,0.0	0.0	N;A	one_to_one_mapping	885:300:585:NA:NA
805	1411	Zm00001d028989	1	53771917	53776759	1.0	53771413.0	53775219.0	chr01	52485536.0	52489369.0	1.0	Zm00008a001367,chr01,52486058,52491004,-,97.039,1,903,0.0	0.0	N;A	one_to_one_mapping	903:0:903:NA:NA
806	1412	Zm00001d028992	1	53883358	53885907	1.0	53883186.0	53887210.0	chr01	52583021.0	52587082.0	1.0	Zm00008a001369,chr01,52583188,52585590,-,98.559,1,833,0.0	0.0	N;A	one_to_one_mapping	855:22:833:NA:NA
807	1413	Zm00001d028994	1	53953064	53959267	1.0	53955469.0	53961547.0	chr01	52626104.0	52632210.0	1.0	Zm00008a001370,chr01,52624965,52629825,-,92.126,1,635,0.0	0.0	N;A	one_to_one_mapping	654:19:635:NA:NA
808	1421	Zm00001d029004	1	54451904	54484683	1.0	54472913.0	54477268.0	chr01	53006336.0	53010692.0	1.0	Zm00008a001377,chr01,53001722,53013751,+,98.425,348,2977,0.0	0.0	N;A	one_to_one_mapping	3189:559:2630:NA:NA
809	1422	Zm00001d029008	1	54577150	54580933	1.0	54575263.0	54580324.0	chr01	53087433.0	53092485.0	1.0	Zm00008a001379,chr01,53089386,53109624,-,99.733,1,1500,0.0	0.0	N;A	one_to_one_mapping	1500:0:1500:NA:NA
810	1423	Zm00001d029009	1	54624061	54639249	1.0	54633414.0	54635222.0	chr01	53134095.0	53135907.0	1.0	Zm00008a001380,chr01,53124715,53126835,-,96.863,1,744,0.0	0.0	N;A	one_to_one_mapping	744:0:744:NA:NA
811	1424	Zm00001d029010	1	54753176	54756798	1.0	54742065.0	54756652.0	chr01	53351492.0	53366067.0	1.0	Zm00008a001382,chr01,53362916,53367127,+,97.749,1,1664,0.0	0.0	N;A	one_to_one_mapping	1917:253:1664:NA:NA
812	1425	Zm00001d029011	1	54822256	54826599	1.0	54824924.0	54828094.0	chr01	53431432.0	53434622.0	1.0	Zm00008a001383,chr01,53428709,53432835,-,98.726,213,1860,0.0	0.0	N;A	one_to_one_mapping	1860:212:1648:NA:NA
813	1426	Zm00001d029012	1	54928187	54933748	1.0	54925493.0	54935456.0	scaffold71041	1.0	9965.0	1.0	Zm00008a040112,scaffold71041,2861,8387,+,100.000,1,3168,0.0	0.0	N;A	one_to_one_mapping	3168:0:3168:NA:NA
814	1429	Zm00001d029017	1	55037495	55038870	1.0	55032285.0	55042182.0	chr01	53609565.0	53619459.0	1.0	Zm00008a001387,chr01,53614772,53616126,-,100.000,1,1080,0.0	0.0	N;A	one_to_one_mapping	1080:0:1080:NA:NA
815	1430	Zm00001d029018	1	55041075	55043628	1.0	55032285.0	55042182.0	chr01	53609565.0	53619459.0	1.0	Zm00008a001388,chr01,53618349,53620752,-,100.000,915,1068,4.47e-74	0.0	N;A	one_to_one_mapping	1068:914:154:NA:NA
816	1431	Zm00001d029020	1	55053507	55060129	1.0	55053855.0	55062252.0	chr01	53634309.0	53642708.0	1.0	Zm00008a001389,chr01,53635328,53640648,+,100.000,52,937,0.0	0.0	N;A	one_to_one_mapping	1455:569:886:NA:NA
817	1432	Zm00001d029023	1	55108882	55115021	1.0	55108145.0	55122334.0	chr01	53686765.0	53700965.0	1.0	Zm00008a001390,chr01,53687711,53693370,-,100.000,1,1890,0.0	0.0	N;A	one_to_one_mapping	1890:0:1890:NA:NA
818	1433	Zm00001d029025	1	55178515	55181462	1.0	55175442.0	55181653.0	chr01	53755532.0	53761769.0	1.0	Zm00008a001391,chr01,53758807,53761573,+,100.000,1,1698,0.0	0.0	N;A	one_to_one_mapping	1698:0:1698:NA:NA
819	1435	Zm00001d029028	1	55246805	55247371	1.0	55243703.0	55247578.0	chr01	53831989.0	53835854.0	1.0	Zm00008a001394,chr01,53835082,53835648,-,99.295,1,567,0.0	0.0	N;A	one_to_one_mapping	567:0:567:NA:NA
820	1437	Zm00001d029031	1	55371816	55378351	1.0	55375484.0	55389899.0	chr01	53941068.0	53955446.0	1.0	Zm00008a001396,chr01,53933544,53943646,-,99.872,1,780,0.0	0.0	N;A	one_to_one_mapping	780:0:780:NA:NA
821	1440	Zm00001d029035	1	55558413	55560877	1.0	55558369.0	55563962.0	chr01	54114456.0	54120049.0	1.0	Zm00008a001399,chr01,54114505,54115492,+,90.351,118,324,1.39e-88	0.0	N;A	one_to_one_mapping	1497:1290:207:NA:NA
822	1441	Zm00001d029036	1	55560773	55565406	1.0	55563965.0	55568913.0	chr01	54120143.0	54125144.0	1.0	Zm00008a001400,chr01,54116814,54121563,-,88.822,331,831,0.0	0.0	N;A	one_to_one_mapping	831:330:501:NA:NA
823	1442	Zm00001d029038	1	55696857	55698513	1.0	55695636.0	55701070.0	chr01	54259616.0	54265039.0	1.0	Zm00008a001402,chr01,54260839,54262206,-,99.611,1,771,0.0	0.0	N;A	one_to_one_mapping	771:0:771:NA:NA
824	1443	Zm00001d029039	1	55700209	55704962	1.0	55703157.0	55707376.0	chr01	54277601.0	54281798.0	1.0	Zm00008a001403,chr01,54276407,54279299,-,98.794,1,829,0.0	0.0	N;A	one_to_one_mapping	912:83:829:NA:NA
825	1444	Zm00001d029040	1	55709486	55715009	1.0	55709370.0	55715371.0	chr01	54284169.0	54290180.0	1.0	Zm00008a001404,chr01,54284293,54289820,+,99.452,340,2163,0.0	0.0	N;A	one_to_one_mapping	2163:339:1824:NA:NA
826	1445	Zm00001d029041	1	55779845	55785436	1.0	55782145.0	55792584.0	chr01	54343186.0	54353640.0	1.0	Zm00008a001405,chr01,54340612,54346486,-,99.927,1,1365,0.0	0.0	N;A	one_to_one_mapping	1365:0:1365:NA:NA
827	1447	Zm00001d029044	1	55927611	55936044	1.0	55935003.0	55945684.0	chr01	54452620.0	54463332.0	1.0	Zm00008a001406,chr01,54444786,54453663,+,99.837,1,1230,0.0	0.0	N;A	one_to_one_mapping	1230:0:1230:NA:NA
828	1448	Zm00001d029046	1	56029931	56037966	1.0	56036887.0	56038828.0	chr01	54540217.0	54542184.0	1.0	Zm00008a001407,chr01,54533350,54541091,+,99.424,1,695,0.0	0.0	N;A	one_to_one_mapping	2187:1492:695:NA:NA
829	1449	Zm00001d029047	1	56040100	56042760	1.0	56042136.0	56043378.0	chr01	54547007.0	54548260.0	1.0	Zm00008a001408,chr01,54543433,54548180,+,95.295,1,2657,0.0	0.0	N;A	one_to_one_mapping	2661:4:2657:NA:NA
830	1450	Zm00001d029048	1	56094245	56104240	1.0	56094193.0	56104629.0	chr01	54627308.0	54637808.0	1.0	Zm00008a001409,chr01,54627365,54637428,+,99.634,1,819,0.0	0.0	N;A	one_to_one_mapping	819:0:819:NA:NA
831	1451	Zm00001d029049	1	56106212	56106724	1.0	56104629.0	56107450.0	chr01	54637938.0	54640746.0	1.0	Zm00008a001410,chr01,54639506,54640018,+,99.220,1,513,0.0	0.0	N;A	one_to_one_mapping	513:0:513:NA:NA
832	1452	Zm00001d029050	1	56107554	56110129	1.0	56107510.0	56112071.0	chr01	54640961.0	54645503.0	1.0	Zm00008a001411,chr01,54640930,54645244,-,99.308,1,1446,0.0	0.0	N;A	one_to_one_mapping	1446:0:1446:NA:NA
833	1453	Zm00001d029051	1	56143995	56146719	1.0	56142678.0	56146842.0	chr01	54730385.0	54734587.0	1.0	Zm00008a001412,chr01,54732389,54734458,+,98.093,1,1043,0.0	0.0	N;A	one_to_one_mapping	1317:274:1043:NA:NA
834	1454	Zm00001d029052	1	56147717	56148196	1.0	56142678.0	56146842.0	chr01	54730385.0	54734587.0	1.0	Zm00008a001413,chr01,54735107,54736139,-,98.413,283,471,4.29e-89	0.0	N;A	one_to_one_mapping	480:291:189:NA:NA
835	1455	Zm00001d029053	1	56214309	56220473	1.0	56219620.0	56232902.0	chr01	54801814.0	54815023.0	1.0	Zm00008a001414,chr01,54791624,54833963,-,100.000,1,879,0.0	0.0	N;A	one_to_one_mapping	903:24:879:NA:NA
836	1456	Zm00001d029055	1	56383258	56404978	1.0	56402873.0	56418717.0	chr01	55001167.0	55017020.0	1.0	Zm00008a001417,chr01,54984669,55002972,-,99.779,1091,1542,0.0	0.0	N;A	one_to_one_mapping	1575:1123:452:NA:NA
837	1457	Zm00001d029056	1	56681471	56700079	1.0	56699627.0	56701106.0	chr01	55255459.0	55256937.0	1.0	Zm00008a001418,chr01,55245580,55255997,+,100.000,1,983,0.0	0.0	N;A	one_to_one_mapping	1053:70:983:NA:NA
838	1458	Zm00001d029059	1	56743156	56747187	1.0	56743946.0	56748995.0	chr01	55275499.0	55280564.0	1.0	Zm00008a001419,chr01,55275533,55278683,+,98.781,376,2919,0.0	0.0	N;A	one_to_one_mapping	2919:375:2544:NA:NA
839	1460	Zm00001d029061	1	56853854	56855533	1.0	56854453.0	56858429.0	chr01	55295266.0	55299249.0	1.0	Zm00008a001420,chr01,55294344,55296343,+,98.454,193,1677,0.0	0.0	N;A	one_to_one_mapping	1680:195:1485:NA:NA
840	1461	Zm00001d029062	1	56855736	56858177	1.0	56854453.0	56858429.0	chr01	55295266.0	55299249.0	1.0	Zm00008a001421,chr01,55296816,55298891,-,99.783,1203,1662,0.0	0.0	N;A	one_to_one_mapping	1662:1202:460:NA:NA
841	1462	Zm00001d029064	1	56911430	56916805	1.0	56915564.0	56917327.0	chr01	55383674.0	55385424.0	1.0	Zm00008a001422,chr01,55380070,55384553,+,94.286,1,525,0.0	0.0	N;A	one_to_one_mapping	525:0:525:NA:NA
842	1463	Zm00001d029065	1	56919001	56921369	1.0	56918959.0	56923011.0	chr01	55416382.0	55420437.0	1.0	Zm00008a001423,chr01,55416383,55419179,+,99.167,1,720,0.0	0.0	N;A	one_to_one_mapping	720:0:720:NA:NA
843	1464	Zm00001d029066	1	56975151	56982711	1.0	56975759.0	56982801.0	chr01	55493178.0	55500225.0	1.0	Zm00008a001424,chr01,55493178,55500210,+,99.948,1,1919,0.0	0.0	N;A	one_to_one_mapping	1923:4:1919:NA:NA
844	1466	Zm00001d029071	1	57045275	57045843	1.0	57039994.0	57056558.0	chr01	55543185.0	55559769.0	1.0	Zm00008a001426,chr01,55548785,55549036,+,100.000,1,252,6.13e-128	0.0	N;A	one_to_one_mapping	252:0:252:NA:NA
845	1467	Zm00001d029072	1	57132195	57138858	1.0	57135814.0	57139176.0	chr01	55617540.0	55620926.0	1.0	Zm00008a001427,chr01,55615153,55620310,+,99.371,1,2385,0.0	0.0	N;A	one_to_one_mapping	2385:0:2385:NA:NA
846	1468	Zm00001d029074	1	57250815	57254236	1.0	57250682.0	57254493.0	chr01	55702765.0	55706548.0	1.0	Zm00008a001428,chr01,55702856,55706452,+,99.344,243,547,1.48e-153	0.0	N;A	one_to_one_mapping	651:346:305:NA:NA
847	1469	Zm00001d029075	1	57258183	57259499	1.0	57256783.0	57260637.0	chr01	55710037.0	55713893.0	1.0	Zm00008a001429,chr01,55709757,55712754,+,99.013,1,1317,0.0	0.0	N;A	one_to_one_mapping	1317:0:1317:NA:NA
848	1470	Zm00001d029077	1	57261612	57266206	1.0	57260595.0	57266671.0	chr01	55713895.0	55719993.0	1.0	Zm00008a001430,chr01,55714944,55719551,+,99.910,1,1110,0.0	0.0	N;A	one_to_one_mapping	1110:0:1110:NA:NA
849	1471	Zm00001d029078	1	57267805	57269655	1.0	57267041.0	57268210.0	chr01	55721357.0	55722505.0	1.0	Zm00008a001431,chr01,55722073,55723960,-,98.394,1,495,0.0	0.0	N;A	one_to_one_mapping	495:0:495:NA:NA
850	1475	Zm00001d029083	1	57394910	57397707	1.0	57378001.0	57414885.0	chr01	55797867.0	55834762.0	1.0	Zm00008a001432,chr01,55814905,55817795,+,99.747,1,396,0.0	0.0	N;A	one_to_one_mapping	1359:963:396:NA:NA
851	1485	Zm00001d029093	1	57594777	57598573	1.0	57595417.0	57601563.0	chr01	56011071.0	56017217.0	1.0	Zm00008a001441,chr01,56010214,56012524,+,100.000,553,1488,0.0	0.0	N;A	one_to_one_mapping	1488:552:936:NA:NA
852	1487	Zm00001d029095	1	57648248	57697308	1.0	57692402.0	57701066.0	chr01	56084572.0	56093237.0	1.0	Zm00008a001443,chr01,56066267,56089489,+,100.000,457,850,0.0	0.0	N;A	one_to_one_mapping	1770:1376:394:NA:NA
853	1488	Zm00001d029096	1	57821697	57828028	1.0	57823616.0	57827644.0	chr01	56208389.0	56212417.0	1.0	Zm00008a001444,chr01,56206474,56213229,-,97.363,1,2655,0.0	0.0	N;A	one_to_one_mapping	2655:0:2655:NA:NA
854	1489	Zm00001d029098	1	57988733	57991597	1.0	57987924.0	58002693.0	chr01	56348762.0	56363560.0	1.0	Zm00008a001445,chr01,56349419,56352265,+,100.000,1,954,0.0	0.0	N;A	one_to_one_mapping	954:0:954:NA:NA
855	1491	Zm00001d029100	1	58018569	58018889	1.0	58011399.0	58013586.0	chr01	56366640.0	56368820.0	1.0	Zm00008a001448,chr01,56385214,56387584,+,97.945,30,321,2.14e-141	0.0	N;A	one_to_one_mapping	321:29:292:NA:NA
856	1493	Zm00001d029102	1	58055249	58057968	1.0	58054990.0	58060832.0	chr01	56401782.0	56407584.0	1.0	Zm00008a001450,chr01,56401981,56404614,-,99.248,1,399,0.0	0.0	N;A	one_to_one_mapping	399:0:399:NA:NA
857	1495	Zm00001d029104	1	58176945	58182237	1.0	58176913.0	58186137.0	chr01	56527688.0	56536914.0	1.0	Zm00008a001451,chr01,56527811,56533041,+,99.928,1,1387,0.0	0.0	N;A	one_to_one_mapping	1470:83:1387:NA:NA
858	1496	Zm00001d029105	1	58197901	58201581	1.0	58200637.0	58203241.0	chr01	56553231.0	56555843.0	1.0	Zm00008a001452,chr01,56551369,56554244,+,100.000,853,1341,0.0	0.0	N;A	one_to_one_mapping	1341:852:489:NA:NA
859	1497	Zm00001d029106	1	58272364	58278067	1.0	58266930.0	58280486.0	chr01	56614717.0	56628308.0	1.0	Zm00008a001453,chr01,56620115,56625946,+,100.000,1,1038,0.0	0.0	N;A	one_to_one_mapping	1038:0:1038:NA:NA
860	1506	Zm00001d029118	1	58534876	58540001	1.0	58526458.0	58545210.0	chr01	56852516.0	56871250.0	1.0	Zm00008a001456,chr01,56860857,56866065,-,99.874,1,795,0.0	0.0	N;A	one_to_one_mapping	921:126:795:NA:NA
861	1507	Zm00001d029119	1	58589788	58590988	1.0	58587888.0	58607029.0	chr01	56914539.0	56933632.0	1.0	Zm00008a001457,chr01,56916495,56917359,+,99.187,7,744,0.0	0.0	N;A	one_to_one_mapping	744:6:738:NA:NA
862	1508	Zm00001d029120	1	58742447	58753879	1.0	58731328.0	58773880.0	chr01	57055268.0	57097811.0	1.0	Zm00008a001459,chr01,57066136,57077587,-,100.000,1,1439,0.0	0.0	N;A	one_to_one_mapping	1533:94:1439:NA:NA
863	1509	Zm00001d029121	1	58944824	58953954	1.0	58953630.0	58957517.0	chr01	57303598.0	57307485.0	1.0	Zm00008a001461,chr01,57294468,57303813,-,100.000,156,432,2.98e-141	0.0	N;A	one_to_one_mapping	438:161:277:NA:NA
864	1510	Zm00001d029122	1	59021967	59022404	1.0	59013119.0	59041979.0	chr01	57351240.0	57380101.0	1.0	Zm00008a001462,chr01,57360090,57360488,-,99.749,40,438,0.0	0.0	N;A	one_to_one_mapping	438:39:399:NA:NA
865	1511	Zm00001d029123	1	59023014	59027798	1.0	59013119.0	59041979.0	chr01	57351240.0	57380101.0	1.0	Zm00008a001463,chr01,57361882,57365875,-,99.862,1,724,0.0	0.0	N;A	one_to_one_mapping	771:47:724:NA:NA
866	1512	Zm00001d029124	1	59028004	59030626	1.0	59013119.0	59041979.0	chr01	57351240.0	57380101.0	1.0	Zm00008a001464,chr01,57366065,57368363,+,100.000,1,246,1.08e-124	0.0	N;A	one_to_one_mapping	246:0:246:NA:NA
867	1513	Zm00001d029125	1	59070431	59071868	1.0	59069357.0	59075118.0	chr01	57411301.0	57417061.0	1.0	Zm00008a001465,chr01,57412494,57413751,-,100.000,1,1062,0.0	0.0	N;A	one_to_one_mapping	1062:0:1062:NA:NA
868	1514	Zm00001d029126	1	59132630	59134681	1.0	59115673.0	59119645.0	chr01	57456677.0	57460615.0	1.0	Zm00008a001466,chr01,57488293,57490141,-,98.788,1,660,0.0	0.0	N;A	one_to_one_mapping	1389:729:660:NA:NA
869	1515	Zm00001d029127	1	59251440	59254298	1.0	59253250.0	59268740.0	chr01	57584875.0	57600282.0	1.0	Zm00008a001467,chr01,57583076,57585925,-,99.708,1,684,0.0	0.0	N;A	one_to_one_mapping	684:0:684:NA:NA
870	1516	Zm00001d029129	1	59406804	59421124	1.0	59418671.0	59445940.0	chr01	57763247.0	57790514.0	1.0	Zm00008a001469,chr01,57750170,57765701,+,100.000,55,395,4.89e-176	0.0	N;A	one_to_one_mapping	399:58:341:NA:NA
871	1517	Zm00001d029130	1	59439362	59445017	1.0	59418671.0	59445940.0	chr01	57763247.0	57790514.0	1.0	Zm00008a001470,chr01,57783906,57789546,-,99.901,1,2011,0.0	0.0	N;A	one_to_one_mapping	2016:5:2011:NA:NA
872	1519	Zm00001d029133	1	59759933	59786192	1.0	59780963.0	59789662.0	chr01	58108337.0	58117035.0	1.0	Zm00008a001471,chr01,58080932,58113300,+,99.936,1,1563,0.0	0.0	N;A	one_to_one_mapping	1563:0:1563:NA:NA
873	1521	Zm00001d029135	1	59948045	59951123	1.0	59945556.0	59948662.0	chr01	58269852.0	58272942.0	1.0	Zm00008a001474,chr01,58272674,58274881,-,90.447,1,900,0.0	0.0	N;A	one_to_one_mapping	900:0:900:NA:NA
874	1524	Zm00001d029138	1	60182624	60186722	1.0	60186199.0	60187999.0	chr01	58510353.0	58512148.0	1.0	Zm00008a001475,chr01,58505190,58512496,+,92.520,57,564,0.0	0.0	N;A	one_to_one_mapping	579:71:508:NA:NA
875	1525	Zm00001d029139	1	60187028	60190201	1.0	60188408.0	60189941.0	chr01	58512725.0	58514259.0	1.0	Zm00008a001476,chr01,58511872,58514489,-,96.930,1,1659,0.0	0.0	N;A	one_to_one_mapping	1680:21:1659:NA:NA
876	1526	Zm00001d029140	1	60225658	60228992	1.0	60225459.0	60229153.0	chr01	58558899.0	58562524.0	1.0	Zm00008a001477,chr01,58559053,58562322,-,99.772,22,459,0.0	0.0	N;A	one_to_one_mapping	525:87:438:NA:NA
877	1527	Zm00001d029141	1	60322950	60326019	1.0	60326000.0	60328551.0	chr01	58708809.0	58711360.0	1.0	Zm00008a001478,chr01,58704787,58708193,-,97.074,225,600,1.45e-178	0.0	N;A	one_to_one_mapping	600:224:376:NA:NA
878	1528	Zm00001d029142	1	60327258	60337774	1.0	60333663.0	60344473.0	chr01	58717587.0	58728396.0	1.0	Zm00008a001480,chr01,58710117,58721670,-,94.532,1,1170,0.0	0.0	N;A	one_to_one_mapping	1380:210:1170:NA:NA
879	1529	Zm00001d029143	1	60338845	60344732	1.0	60344684.0	60347953.0	chr01	58728447.0	58731714.0	1.0	Zm00008a001481,chr01,58722699,58728377,-,100.000,138,540,0.0	0.0	N;A	one_to_one_mapping	540:137:403:NA:NA
880	1530	Zm00001d029144	1	60427117	60431202	1.0	60428149.0	60436788.0	chr01	58780100.0	58788695.0	1.0	Zm00008a001482,chr01,58778564,58783197,-,99.703,33,706,0.0	0.0	N;A	one_to_one_mapping	729:55:674:NA:NA
881	1531	Zm00001d029145	1	60435035	60435518	1.0	60428149.0	60436788.0	chr01	58780100.0	58788695.0	1.0	Zm00008a001483,chr01,58787047,58787341,+,100.000,67,261,7.59e-97	0.0	N;A	one_to_one_mapping	345:150:195:NA:NA
882	1533	Zm00001d029147	1	60479076	60480055	1.0	60473145.0	60483037.0	chr01	58813087.0	58822979.0	1.0	Zm00008a001484,chr01,58819018,58819967,-,100.000,153,723,0.0	0.0	N;A	one_to_one_mapping	723:152:571:NA:NA
883	1534	Zm00001d029148	1	60520942	60525017	1.0	60520838.0	60526666.0	chr01	58868112.0	58873940.0	1.0	Zm00008a001485,chr01,58870024,58872268,+,100.000,442,1067,0.0	0.0	N;A	one_to_one_mapping	1596:970:626:NA:NA
884	1535	Zm00001d029149	1	60531179	60535397	1.0	60535327.0	60541761.0	chr01	58885787.0	58892189.0	1.0	Zm00008a001486,chr01,58879609,58883549,+,100.000,205,1194,0.0	0.0	N;A	one_to_one_mapping	1194:204:990:NA:NA
885	1536	Zm00001d029150	1	60631458	60632663	1.0	60630642.0	60632354.0	chr01	59001000.0	59002712.0	1.0	Zm00008a001488,chr01,59001816,59003663,-,100.000,365,1206,0.0	0.0	N;A	one_to_one_mapping	1206:364:842:NA:NA
886	1537	Zm00001d029151	1	60743343	60747986	1.0	60745072.0	60748340.0	chr01	59118080.0	59121352.0	1.0	Zm00008a001489,chr01,59116452,59121065,+,99.297,1,711,0.0	0.0	N;A	one_to_one_mapping	711:0:711:NA:NA
887	1538	Zm00001d029152	1	60781649	60788101	1.0	60750807.0	60754979.0	chr01	59150186.0	59154316.0	1.0	Zm00008a001490,chr01,59165195,59173450,+,98.601,421,1778,0.0	0.0	N;A	one_to_one_mapping	1932:574:1358:NA:NA
888	1549	Zm00001d029165	1	60879438	60888390	1.0	60879104.0	60882809.0	chr01	59206340.0	59210029.0	1.0	Zm00008a001492,chr01,59206546,59213603,-,98.982,28,1206,0.0	0.0	N;A	one_to_one_mapping	1206:27:1179:NA:NA
889	1552	Zm00001d029170	1	60930751	60934311	1.0	60928037.0	60934653.0	chr01	59221610.0	59228176.0	1.0	Zm00008a001493,chr01,59224293,59227915,+,99.537,1,216,1.71e-106	0.0	N;A	one_to_one_mapping	453:237:216:NA:NA
890	1554	Zm00001d029173	1	60948835	60951140	1.0	60950271.0	60953030.0	chr01	59292585.0	59295351.0	1.0	Zm00008a001495,chr01,59292607,59293308,+,99.753,214,618,0.0	0.0	N;A	one_to_one_mapping	618:213:405:NA:NA
891	1555	Zm00001d029174	1	60996905	60999925	1.0	60996455.0	60998571.0	chr01	59331478.0	59333591.0	1.0	Zm00008a001496,chr01,59331882,59335819,-,99.754,419,1638,0.0	0.0	N;A	one_to_one_mapping	1638:418:1220:NA:NA
892	1557	Zm00001d029177	1	61041496	61045956	1.0	61040887.0	61047782.0	chr01	59430518.0	59437448.0	1.0	Zm00008a001498,chr01,59431135,59435601,+,99.654,1,1157,0.0	0.0	N;A	one_to_one_mapping	1374:217:1157:NA:NA
893	1559	Zm00001d029180	1	61214711	61233546	1.0	61231847.0	61233686.0	chr01	59546372.0	59548231.0	1.0	Zm00008a001500,chr01,59529439,59548080,+,98.729,1,4443,0.0	0.0	N;A	one_to_one_mapping	4443:0:4443:NA:NA
894	1562	Zm00001d029184	1	61494251	61495965	1.0	61473324.0	61483670.0	chr01	59610169.0	59620514.0	1.0	Zm00008a001503,chr01,59628727,59632036,+,99.923,58,1355,0.0	0.0	N;A	one_to_one_mapping	1476:178:1298:NA:NA
895	1564	Zm00001d029188	1	61566224	61570528	1.0	61566524.0	61574610.0	chr01	59734750.0	59742835.0	1.0	Zm00008a001506,chr01,59734774,59738758,+,100.000,178,749,0.0	0.0	N;A	one_to_one_mapping	960:388:572:NA:NA
896	1566	Zm00001d029190	1	61638930	61642292	1.0	61642201.0	61645350.0	chr01	59820967.0	59824122.0	1.0	Zm00008a001509,chr01,59817445,59820735,+,95.152,1,990,0.0	0.0	N;A	one_to_one_mapping	990:0:990:NA:NA
897	1567	Zm00001d029191	1	61642456	61663754	1.0	61657502.0	61668926.0	chr01	59849611.0	59860999.0	1.0	Zm00008a001510,chr01,59820059,59823677,-,99.688,1,960,0.0	0.0	N;A	one_to_one_mapping	960:0:960:NA:NA
898	1569	Zm00001d029193	1	61664668	61668706	1.0	61657502.0	61668926.0	chr01	59849611.0	59860999.0	1.0	Zm00008a001511,chr01,59856725,59860756,-,99.886,316,2076,0.0	0.0	N;A	one_to_one_mapping	2076:315:1761:NA:NA
899	1571	Zm00001d029195	1	61777103	61783441	1.0	61783409.0	61789066.0	chr01	60039451.0	60045123.0	1.0	Zm00008a001517,chr01,60036573,60039526,+,99.448,1,1086,0.0	0.0	N;A	one_to_one_mapping	1473:387:1086:NA:NA
900	1572	Zm00001d029196	1	61783914	61789718	1.0	61783409.0	61789066.0	chr01	60039451.0	60045123.0	1.0	Zm00008a001518,chr01,60039981,60046804,-,99.196,73,2559,0.0	0.0	N;A	one_to_one_mapping	2559:72:2487:NA:NA
901	1573	Zm00001d029197	1	61898636	61901310	1.0	61899502.0	61903131.0	chr01	60103105.0	60106750.0	1.0	Zm00008a001520,chr01,60101911,60104618,+,96.632,1,473,0.0	0.0	N;A	one_to_one_mapping	1431:958:473:NA:NA
902	1574	Zm00001d029198	1	61904101	61906749	1.0	61899502.0	61903131.0	chr01	60103105.0	60106750.0	1.0	Zm00008a001521,chr01,60108273,60110992,-,99.802,1,505,0.0	0.0	N;A	one_to_one_mapping	513:8:505:NA:NA
903	1575	Zm00001d029199	1	61907040	61908810	1.0	61899502.0	61903131.0	chr01	60103105.0	60106750.0	1.0	Zm00008a001522,chr01,60111217,60112987,-,99.935,1,1527,0.0	0.0	N;A	one_to_one_mapping	1527:0:1527:NA:NA
904	1576	Zm00001d029200	1	62026473	62031559	1.0	62029340.0	62036760.0	chr01	60223405.0	60230825.0	1.0	Zm00008a001523,chr01,60220440,60225467,-,100.000,1,1014,0.0	0.0	N;A	one_to_one_mapping	1014:0:1014:NA:NA
905	1578	Zm00001d029202	1	62213773	62214369	1.0	62213944.0	62220182.0	chr01	60392579.0	60398819.0	1.0	Zm00008a001526,chr01,60392080,60392977,+,100.000,252,570,6.55e-164	0.0	N;A	one_to_one_mapping	597:278:319:NA:NA
906	1579	Zm00001d029203	1	62216791	62220497	1.0	62213944.0	62220182.0	chr01	60392579.0	60398819.0	1.0	Zm00008a001527,chr01,60395232,60399685,-,99.664,1,596,0.0	0.0	N;A	one_to_one_mapping	621:25:596:NA:NA
907	1580	Zm00001d029205	1	62293811	62296945	1.0	62283653.0	62296021.0	chr01	60467632.0	60479999.0	1.0	Zm00008a001528,chr01,60477855,60480927,-,100.000,82,240,1.78e-77	0.0	N;A	one_to_one_mapping	240:81:159:NA:NA
908	1581	Zm00001d029206	1	62408710	62417139	1.0	62414133.0	62419762.0	chr01	60566645.0	60572274.0	1.0	Zm00008a001529,chr01,60561211,60569923,+,100.000,148,810,0.0	0.0	N;A	one_to_one_mapping	810:147:663:NA:NA
909	1582	Zm00001d029207	1	62417036	62418643	1.0	62414133.0	62419762.0	chr01	60566645.0	60572274.0	1.0	Zm00008a001530,chr01,60569682,60571155,-,100.000,1,1098,0.0	0.0	N;A	one_to_one_mapping	1098:0:1098:NA:NA
910	1583	Zm00001d029208	1	62419477	62427352	1.0	62421705.0	62431998.0	chr01	60574605.0	60584945.0	1.0	Zm00008a001531,chr01,60572203,60580251,+,97.595,1,873,0.0	0.0	N;A	one_to_one_mapping	873:0:873:NA:NA
911	1586	Zm00001d029212	1	62494272	62507307	1.0	62496390.0	62507048.0	chr01	60642947.0	60653588.0	1.0	Zm00008a001534,chr01,60639690,60653485,-,98.878,853,1743,0.0	0.0	N;A	one_to_one_mapping	1746:855:891:NA:NA
912	1587	Zm00001d029214	1	62510497	62516067	1.0	62509062.0	62516103.0	chr01	60675579.0	60682690.0	1.0	Zm00008a001535,chr01,60676964,60682625,-,98.529,158,225,3.51e-26	0.0	N;A	one_to_one_mapping	420:352:68:NA:NA
913	1588	Zm00001d029215	1	62728602	62739088	1.0	62736103.0	62737773.0	chr01	60871874.0	60873561.0	1.0	Zm00008a001536,chr01,60863431,60873323,+,99.620,2277,2802,0.0	0.0	N;A	one_to_one_mapping	2916:2390:526:NA:NA
914	1590	Zm00001d029217	1	62743193	62743990	1.0	62743008.0	62745604.0	chr01	60875509.0	60878121.0	1.0	Zm00008a001537,chr01,60875694,60876821,-,99.624,1,798,0.0	0.0	N;A	one_to_one_mapping	798:0:798:NA:NA
915	1593	Zm00001d029222	1	63023725	63024489	1.0	62969743.0	62971436.0	chr01	60960898.0	60962633.0	1.0	Zm00008a001540,chr01,61027599,61028376,-,94.776,1,390,0.0	0.0	N;A	one_to_one_mapping	765:375:390:NA:NA
916	1594	Zm00001d029223	1	63025344	63042076	1.0	63031646.0	63038139.0	chr01	61035655.0	61042199.0	1.0	Zm00008a001541,chr01,61029520,61044634,-,98.370,126,1287,0.0	0.0	N;A	one_to_one_mapping	4407:3245:1162:NA:NA
917	1596	Zm00001d029226	1	63127214	63131372	1.0	63126889.0	63131362.0	chr01	61112979.0	61117441.0	1.0	Zm00008a001542,chr01,61113482,61117243,-,91.584,6,1014,0.0	0.0	N;A	one_to_one_mapping	1014:5:1009:NA:NA
918	1597	Zm00001d029227	1	63131993	63142494	1.0	63139815.0	63142209.0	chr01	61129851.0	61132247.0	1.0	Zm00008a001543,chr01,61118008,61132247,-,99.124,1,1701,0.0	0.0	N;A	one_to_one_mapping	1701:0:1701:NA:NA
919	1601	Zm00001d029231	1	63222181	63234373	1.0	63220547.0	63224180.0	chr01	61173995.0	61177679.0	1.0	Zm00008a001544,chr01,61168519,61194378,-,99.311,1,726,0.0	0.0	N;A	one_to_one_mapping	747:21:726:NA:NA
920	1602	Zm00001d029232	1	63237376	63240402	1.0	63235609.0	63244902.0	chr01	61199697.0	61209061.0	1.0	Zm00008a001545,chr01,61201464,61204490,-,95.252,1,1356,0.0	0.0	N;A	one_to_one_mapping	1356:0:1356:NA:NA
921	1604	Zm00001d029234	1	63275727	63280169	1.0	63269066.0	63289086.0	chr01	61219923.0	61239944.0	1.0	Zm00008a001546,chr01,61226353,61231039,-,98.754,1,321,2.61e-159	0.0	N;A	one_to_one_mapping	321:0:321:NA:NA
922	1605	Zm00001d029235	1	63282987	63283952	1.0	63269066.0	63289086.0	chr01	61219923.0	61239944.0	1.0	Zm00008a001547,chr01,61233844,61234905,-,100.000,1,966,0.0	0.0	N;A	one_to_one_mapping	966:0:966:NA:NA
923	1607	Zm00001d029238	1	63325315	63328026	1.0	63324804.0	63328008.0	chr01	61276907.0	61280116.0	1.0	Zm00008a001551,chr01,61277424,61280116,+,100.000,1,408,0.0	0.0	N;A	one_to_one_mapping	408:0:408:NA:NA
924	1613	Zm00001d029248	1	63708680	63711620	1.0	63708911.0	63711573.0	chr01	61472553.0	61475214.0	1.0	Zm00008a001556,chr01,61472136,61474978,+,98.407,622,1185,0.0	0.0	N;A	one_to_one_mapping	1185:621:564:NA:NA
925	1614	Zm00001d029249	1	63744994	63752712	1.0	63743080.0	63744538.0	chr01	61637430.0	61638881.0	1.0	Zm00008a001558,chr01,61640480,61643032,+,97.980,1,789,0.0	0.0	N;A	one_to_one_mapping	789:0:789:NA:NA
926	1619	Zm00001d029255	1	63865739	63867379	1.0	63864786.0	63867036.0	chr01	61693018.0	61695271.0	1.0	Zm00008a001560,chr01,61693974,61696241,-,99.922,366,1641,0.0	0.0	N;A	one_to_one_mapping	1641:365:1276:NA:NA
927	1620	Zm00001d029256	1	63867544	63873593	1.0	63867424.0	63875362.0	chr01	61695716.0	61703704.0	1.0	Zm00008a001561,chr01,61695959,61701342,+,99.034,1,207,2.10e-100	0.0	N;A	one_to_one_mapping	585:378:207:NA:NA
928	1623	Zm00001d029260	1	63980014	63987394	1.0	63981305.0	63987493.0	chr01	61837287.0	61843525.0	1.0	Zm00008a001565,chr01,61835942,61841044,-,97.104,1,1485,0.0	0.0	N;A	one_to_one_mapping	1485:0:1485:NA:NA
929	1626	Zm00001d029263	1	64042656	64045687	1.0	64042867.0	64045655.0	chr01	61905103.0	61907883.0	1.0	Zm00008a001567,chr01,61906785,61907895,-,99.597,1,248,4.59e-124	0.0	N;A	one_to_one_mapping	294:46:248:NA:NA
930	1627	Zm00001d029264	1	64207240	64216522	1.0	64205353.0	64216543.0	chr01	62100469.0	62111660.0	1.0	Zm00008a001568,chr01,62103863,62111636,+,99.790,1,954,0.0	0.0	N;A	one_to_one_mapping	954:0:954:NA:NA
931	1628	Zm00001d029266	1	64354033	64357203	1.0	64353877.0	64358077.0	chr01	62230347.0	62234526.0	1.0	Zm00008a001569,chr01,62230544,62233717,+,100.000,171,384,4.13e-107	0.0	N;A	one_to_one_mapping	384:170:214:NA:NA
932	1630	Zm00001d029270	1	64404103	64407052	1.0	64406566.0	64410739.0	chr01	62324061.0	62328253.0	1.0	Zm00008a001570,chr01,62321977,62324402,-,97.614,4,999,0.0	0.0	N;A	one_to_one_mapping	999:3:996:NA:NA
933	1636	Zm00001d029281	1	64728727	64735149	1.0	64727605.0	64733368.0	chr01	62645382.0	62651129.0	1.0	Zm00008a001580,chr01,62646351,62653841,-,99.746,1,393,0.0	0.0	N;A	one_to_one_mapping	459:66:393:NA:NA
934	1637	Zm00001d029285	1	64841576	64846984	1.0	64844249.0	64847423.0	chr01	62761950.0	62765141.0	1.0	Zm00008a001588,chr01,62760041,62764682,+,99.355,190,499,2.29e-156	0.0	N;A	one_to_one_mapping	528:218:310:NA:NA
935	1638	Zm00001d029286	1	64849409	64853265	1.0	64848774.0	64854376.0	chr01	62782623.0	62788210.0	1.0	Zm00008a001589,chr01,62783244,62786643,+,98.906,1,3105,0.0	0.0	N;A	one_to_one_mapping	3105:0:3105:NA:NA
936	1643	Zm00001d029293	1	65078005	65079230	1.0	65077457.0	65090180.0	chr01	63087020.0	63099769.0	1.0	Zm00008a001597,chr01,63087573,63088823,-,97.822,225,723,0.0	0.0	N;A	one_to_one_mapping	723:224:499:NA:NA
937	1645	Zm00001d029297	1	65308658	65317095	1.0	65309387.0	65317809.0	chr01	63275348.0	63283785.0	1.0	Zm00008a001598,chr01,63275761,63282606,+,100.000,547,2508,0.0	0.0	N;A	one_to_one_mapping	2889:927:1962:NA:NA
938	1646	Zm00001d029299	1	65437607	65438264	1.0	65437587.0	65444152.0	chr01	63354654.0	63361247.0	1.0	Zm00008a001599,chr01,63354674,63354970,-,99.663,103,399,1.60e-150	0.0	N;A	one_to_one_mapping	399:102:297:NA:NA
939	1647	Zm00001d029300	1	65439370	65443562	1.0	65437587.0	65444152.0	chr01	63354654.0	63361247.0	1.0	Zm00008a001600,chr01,63356653,63360229,+,99.196,1,1368,0.0	0.0	N;A	one_to_one_mapping	1374:6:1368:NA:NA
940	1649	Zm00001d029303	1	65496452	65501448	1.0	65493177.0	65502060.0	chr01	63407071.0	63416037.0	1.0	Zm00008a001602,chr01,63410330,63415439,-,100.000,1,810,0.0	0.0	N;A	one_to_one_mapping	810:0:810:NA:NA
941	1650	Zm00001d029304	1	65503148	65504147	1.0	65502364.0	65506209.0	chr01	63416654.0	63420499.0	1.0	Zm00008a001603,chr01,63417203,63418437,+,100.000,1,219,4.30e-110	0.0	N;A	one_to_one_mapping	219:0:219:NA:NA
942	1651	Zm00001d029305	1	65548177	65549507	1.0	65533763.0	65549034.0	chr01	63445306.0	63460555.0	1.0	Zm00008a001604,chr01,63459329,63460564,-,99.700,160,492,5.71e-170	0.0	N;A	one_to_one_mapping	492:159:333:NA:NA
943	1652	Zm00001d029307	1	65560691	65565363	1.0	65560097.0	65567992.0	chr07	141612175.0	141604269.0	1.0	Zm00008a028625,chr07,141606905,141608795,+,73.284,1,408,6.48e-81	0.0	N;A	one_to_one_mapping	519:111:408:NA:NA
944	1657	Zm00001d029313	1	65609791	65618895	1.0	65616642.0	65618535.0	chr01	63514302.0	63516176.0	1.0	Zm00008a001606,chr01,63512896,63516458,+,93.794,1,1401,0.0	0.0	N;A	one_to_one_mapping	1401:0:1401:NA:NA
945	1664	Zm00001d029324	1	65941276	65945017	1.0	65942479.0	65944644.0	chr01	63675372.0	63677539.0	1.0	Zm00008a001614,chr01,63673151,63678304,-,100.000,1,174,1.62e-85	0.0	N;A	one_to_one_mapping	297:123:174:NA:NA
946	1665	Zm00001d029325	1	65991013	65992879	1.0	65990200.0	65993284.0	chr01	63782640.0	63785713.0	1.0	Zm00008a001615,chr01,63783334,63785223,-,99.719,503,858,0.0	0.0	N;A	one_to_one_mapping	858:502:356:NA:NA
947	1666	Zm00001d029328	1	66120056	66126500	1.0	66120984.0	66129706.0	chr01	63814586.0	63823276.0	1.0	Zm00008a001618,chr01,63815069,63820147,-,99.842,995,1626,0.0	0.0	N;A	one_to_one_mapping	1626:994:632:NA:NA
948	1667	Zm00001d029329	1	66242685	66248638	1.0	66246729.0	66251702.0	chr01	63939796.0	63944783.0	1.0	Zm00008a001619,chr01,63822198,63941523,+,100.000,190,401,5.86e-106	0.0	N;A	one_to_one_mapping	444:232:212:NA:NA
949	1669	Zm00001d029331	1	66251597	66255370	1.0	66251881.0	66271710.0	chr01	63944894.0	63964704.0	1.0	Zm00008a001620,chr01,63946317,63948360,+,99.526,724,934,2.01e-103	0.0	N;A	one_to_one_mapping	993:782:211:NA:NA
950	1670	Zm00001d029333	1	66318625	66337105	1.0	66309287.0	66343001.0	chr01	63997433.0	64031146.0	1.0	Zm00008a001621,chr01,64008130,64025427,+,96.880,1,1154,0.0	0.0	N;A	one_to_one_mapping	1155:1:1154:NA:NA
951	1674	Zm00001d029339	1	66569893	66572838	1.0	66570018.0	66577599.0	chr01	64232356.0	64239937.0	1.0	Zm00008a001624,chr01,64232454,64235308,+,97.834,1,813,0.0	0.0	N;A	one_to_one_mapping	813:0:813:NA:NA
952	1676	Zm00001d029341	1	66635784	66637299	1.0	66632652.0	66641376.0	chr01	64289457.0	64298181.0	1.0	Zm00008a001626,chr01,64292779,64294059,-,100.000,1,1104,0.0	0.0	N;A	one_to_one_mapping	1104:0:1104:NA:NA
953	1677	Zm00001d029342	1	66637359	66648456	1.0	66642329.0	66649837.0	chr01	64300539.0	64308078.0	1.0	Zm00008a001627,chr01,64294384,64306128,+,100.000,1,424,0.0	0.0	N;A	one_to_one_mapping	462:38:424:NA:NA
954	1700	Zm00001d029375	1	68088360	68098674	1.0	68089582.0	68098971.0	chr02	123508063.0	123517539.0	1.0	Zm00008a008065,chr02,123508812,123516786,+,99.310,506,2823,0.0	0.0	N;A	one_to_one_mapping	2847:529:2318:NA:NA
955	1705	Zm00001d029383	1	68460719	68463139	1.0	68397658.0	68399049.0	chr01	66524727.0	66526110.0	1.0	Zm00008a001649,chr01,66722242,66723786,-,92.995,242,945,0.0	0.0	N;A	one_to_one_mapping	1086:382:704:NA:NA
956	1708	Zm00001d029386	1	68537971	68540134	1.0	68397658.0	68399049.0	chr01	66524727.0	66526110.0	1.0	Zm00008a001650,chr01,66795838,66796842,+,99.440,283,993,0.0	0.0	N;A	one_to_one_mapping	1002:291:711:NA:NA
957	1713	Zm00001d029391	1	68665582	68667909	1.0	68663351.0	68668466.0	chr01	66905633.0	66910749.0	1.0	Zm00008a001654,chr01,66908326,66909937,+,99.485,1,777,0.0	0.0	N;A	one_to_one_mapping	777:0:777:NA:NA
958	1714	Zm00001d029392	1	68668722	68675980	1.0	68671644.0	68676111.0	chr01	66923097.0	66927632.0	1.0	Zm00008a001657,chr01,66921579,66927587,+,99.267,137,1227,0.0	0.0	N;A	one_to_one_mapping	1239:148:1091:NA:NA
959	1715	Zm00001d029393	1	68678959	68683422	1.0	68682277.0	68685537.0	chr01	67008920.0	67012196.0	1.0	Zm00008a001658,chr01,67005366,67010312,+,100.000,1,519,0.0	0.0	N;A	one_to_one_mapping	519:0:519:NA:NA
960	1716	Zm00001d029394	1	68805980	68808399	1.0	68804989.0	68808882.0	chr01	67068128.0	67072034.0	1.0	Zm00008a001659,chr01,67069097,67071649,+,98.540,1,411,0.0	0.0	N;A	one_to_one_mapping	411:0:411:NA:NA
961	1717	Zm00001d029395	1	68809509	68810660	1.0	68804989.0	68808882.0	chr01	67068128.0	67072034.0	1.0	Zm00008a001660,chr01,67073510,67073990,+,97.701,975,1148,1.80e-79	0.0	N;A	one_to_one_mapping	1152:978:174:NA:NA
962	1718	Zm00001d029396	1	68890355	68892811	1.0	68804989.0	68808882.0	chr01	67068128.0	67072034.0	1.0	Zm00008a001661,chr01,67077528,67080685,+,99.603,61,564,0.0	0.0	N;A	one_to_one_mapping	564:60:504:NA:NA
963	1719	Zm00001d029397	1	68934359	68938239	1.0	68931618.0	68949457.0	chr01	67132480.0	67150317.0	1.0	Zm00008a001662,chr01,67135116,67139195,+,99.961,1,2574,0.0	0.0	N;A	one_to_one_mapping	2574:0:2574:NA:NA
964	1722	Zm00001d029402	1	69015049	69017291	1.0	69011441.0	69016724.0	chr01	67205288.0	67210562.0	1.0	Zm00008a001666,chr01,67209987,67212005,-,95.812,352,948,0.0	0.0	N;A	one_to_one_mapping	948:351:597:NA:NA
965	1727	Zm00001d029407	1	69168608	69171384	1.0	69170918.0	69177322.0	chr01	67273586.0	67279993.0	1.0	Zm00008a001667,chr01,67266243,67274065,-,97.748,376,1041,0.0	0.0	N;A	one_to_one_mapping	1041:375:666:NA:NA
966	1730	Zm00001d029410	1	69320905	69324756	1.0	69316353.0	69332861.0	chr01	67390579.0	67407109.0	1.0	Zm00008a001670,chr01,67395166,67399055,-,99.194,903,1398,0.0	0.0	N;A	one_to_one_mapping	1398:902:496:NA:NA
967	1734	Zm00001d029416	1	69619304	69624861	1.0	69621176.0	69623748.0	chr01	67710642.0	67713174.0	1.0	Zm00008a001675,chr01,67708576,67713862,+,99.452,1,912,0.0	0.0	N;A	one_to_one_mapping	912:0:912:NA:NA
968	1735	Zm00001d029417	1	69624781	69628628	1.0	69627461.0	69630265.0	chr01	67717025.0	67719813.0	1.0	Zm00008a001676,chr01,67713460,67717823,-,99.261,1,1083,0.0	0.0	N;A	one_to_one_mapping	1083:0:1083:NA:NA
969	1736	Zm00001d029418	1	69732293	69734824	1.0	69639750.0	69642521.0	chr01	67734502.0	67737271.0	1.0	Zm00008a001678,chr01,67932998,67935413,-,99.301,1,143,4.13e-67	0.0	N;A	one_to_one_mapping	267:124:143:NA:NA
970	1737	Zm00001d029419	1	69743529	69747782	1.0	69639750.0	69642521.0	chr01	67734502.0	67737271.0	1.0	Zm00008a001679,chr01,67987974,67997465,+,97.491,350,628,2.22e-132	0.0	N;A	one_to_one_mapping	657:378:279:NA:NA
971	1738	Zm00001d029420	1	69749777	69753725	1.0	69749155.0	69756873.0	chr01	67998570.0	68006268.0	1.0	Zm00008a001680,chr01,67999201,68003099,-,99.660,1,2355,0.0	0.0	N;A	one_to_one_mapping	2355:0:2355:NA:NA
972	1739	Zm00001d029422	1	69844292	69855894	1.0	69838378.0	69843934.0	chr01	68086036.0	68091570.0	1.0	Zm00008a001681,chr01,68093273,68104369,+,100.000,6249,8133,0.0	0.0	N;A	one_to_one_mapping	8133:6248:1885:NA:NA
973	1740	Zm00001d029424	1	69909438	69910768	1.0	69901250.0	69916780.0	chr01	68146142.0	68161672.0	1.0	Zm00008a001682,chr01,68154277,68156334,-,100.000,434,537,3.68e-47	0.0	N;A	one_to_one_mapping	642:538:104:NA:NA
974	1741	Zm00001d029426	1	70063291	70069406	1.0	70038505.0	70078111.0	chr01	68277638.0	68317242.0	1.0	Zm00008a001683,chr01,68302576,68308541,+,100.000,1,484,0.0	0.0	N;A	one_to_one_mapping	597:113:484:NA:NA
975	1743	Zm00001d029428	1	70124289	70126529	1.0	70123740.0	70126290.0	chr01	68365056.0	68367606.0	1.0	Zm00008a001684,chr01,68365605,68367431,-,100.000,415,2241,0.0	0.0	N;A	one_to_one_mapping	2241:414:1827:NA:NA
976	1744	Zm00001d029429	1	70211480	70219160	1.0	70208445.0	70219537.0	chr01	68445377.0	68456468.0	1.0	Zm00008a001685,chr01,68448381,68456132,+,97.357,1,2043,0.0	0.0	N;A	one_to_one_mapping	2043:0:2043:NA:NA
977	1746	Zm00001d029432	1	70227975	70231727	1.0	70220598.0	70237588.0	chr01	68458481.0	68475465.0	1.0	Zm00008a001686,chr01,68466125,68469604,+,100.000,1,933,0.0	0.0	N;A	one_to_one_mapping	933:0:933:NA:NA
978	1747	Zm00001d029435	1	70296564	70298312	1.0	70297700.0	70314353.0	chr01	68534740.0	68551370.0	1.0	Zm00008a001687,chr01,68532627,68536771,+,97.040,295,1713,0.0	0.0	N;A	one_to_one_mapping	1716:297:1419:NA:NA
979	1748	Zm00001d029437	1	70442356	70448204	1.0	70446476.0	70449023.0	chr01	68696451.0	68699003.0	1.0	Zm00008a001688,chr01,68696851,68697869,+,99.862,208,930,0.0	0.0	N;A	one_to_one_mapping	930:207:723:NA:NA
980	1749	Zm00001d029438	1	70501931	70502683	1.0	70502280.0	70503871.0	chr01	68737620.0	68739207.0	1.0	Zm00008a001689,chr01,68737314,68738014,+,94.495,430,753,1.02e-143	0.0	N;A	one_to_one_mapping	753:429:324:NA:NA
981	1750	Zm00001d029441	1	70619120	70621305	1.0	70618545.0	70635337.0	chr01	68833193.0	68849965.0	1.0	Zm00008a001691,chr01,68833898,68835746,+,100.000,1363,1773,0.0	0.0	N;A	one_to_one_mapping	1773:1362:411:NA:NA
982	1751	Zm00001d029442	1	70784191	70785951	1.0	70783659.0	70785713.0	scaffold72627	81.0	2164.0	1.0	Zm00008a040130,scaffold72627,831,1571,-,97.323,460,1206,0.0	0.0	N;A	one_to_one_mapping	1206:459:747:NA:NA
983	1752	Zm00001d029443	1	70817727	70829834	1.0	70824213.0	70832410.0	chr01	69015291.0	69023488.0	1.0	Zm00008a001692,chr01,69008717,69020610,-,100.000,3144,5463,0.0	0.0	N;A	one_to_one_mapping	5463:3143:2320:NA:NA
984	1753	Zm00001d029444	1	70865328	70865549	1.0	70863165.0	70869536.0	chr01	69053304.0	69059728.0	1.0	Zm00008a001693,chr01,69055467,69055688,-,100.000,1,222,1.03e-111	0.0	N;A	one_to_one_mapping	222:0:222:NA:NA
985	1754	Zm00001d029446	1	70972486	70974851	1.0	70971408.0	70975431.0	chr01	69167162.0	69171182.0	1.0	Zm00008a001694,chr01,69166421,69170535,-,99.924,1,1310,0.0	0.0	N;A	one_to_one_mapping	1359:49:1310:NA:NA
986	1755	Zm00001d029447	1	71155736	71156329	1.0	71155892.0	71159152.0	chr01	69315321.0	69318563.0	1.0	Zm00008a001695,chr01,69315510,69315758,+,99.598,346,594,2.78e-124	0.0	N;A	one_to_one_mapping	594:345:249:NA:NA
987	1760	Zm00001d029455	1	71518886	71523950	1.0	71519134.0	71522059.0	chr01	69686225.0	69689168.0	1.0	Zm00008a001701,chr01,69686113,69696051,+,97.320,128,948,0.0	0.0	N;A	one_to_one_mapping	948:127:821:NA:NA
988	1768	Zm00001d029466	1	72004069	72004902	1.0	72004449.0	72008142.0	chr01	70292959.0	70296652.0	1.0	Zm00008a001710,chr01,70292284,70298452,+,98.387,1,62,3.20e-23	0.0	N;A	one_to_one_mapping	225:163:62:NA:NA
989	1770	Zm00001d029468	1	72028770	72032820	1.0	72031161.0	72033208.0	chr01	70309732.0	70311824.0	1.0	Zm00008a001711,chr01,70307982,70311282,-,99.436,1,1419,0.0	0.0	N;A	one_to_one_mapping	1419:0:1419:NA:NA
990	1771	Zm00001d029473	1	72294486	72300404	1.0	72298325.0	72299796.0	chr01	70514049.0	70515503.0	1.0	Zm00008a001714,chr01,70510177,70516278,+,99.057,1,318,5.75e-159	0.0	N;A	one_to_one_mapping	678:360:318:NA:NA
991	1772	Zm00001d029474	1	72302363	72303943	1.0	72298325.0	72299796.0	chr01	70514049.0	70515503.0	1.0	Zm00008a001715,chr01,70521135,70523287,-,100.000,856,1278,0.0	0.0	N;A	one_to_one_mapping	1581:1158:423:NA:NA
992	1773	Zm00001d029475	1	72345031	72345957	1.0	72344720.0	72346186.0	chr01	70549580.0	70551022.0	1.0	Zm00008a001716,chr01,70549894,70552003,-,99.566,1,921,0.0	0.0	N;A	one_to_one_mapping	927:6:921:NA:NA
993	1779	Zm00001d029482	1	72598357	72602773	1.0	72598204.0	72601823.0	chr01	70647331.0	70651010.0	1.0	Zm00008a001722,chr01,70647426,70651523,-,89.419,1,432,0.0	0.0	N;A	one_to_one_mapping	432:0:432:NA:NA
994	1780	Zm00001d029483	1	72602928	72605955	1.0	72605070.0	72629435.0	chr01	70653150.0	70677530.0	1.0	Zm00008a001723,chr01,70651662,70654130,+,99.177,1,243,2.34e-120	0.0	N;A	one_to_one_mapping	243:0:243:NA:NA
995	1781	Zm00001d029486	1	72780661	72786980	1.0	72770084.0	72779635.0	chr01	70804413.0	70813964.0	1.0	Zm00008a001724,chr01,70817783,70818587,+,98.515,273,474,4.81e-96	0.0	N;A	one_to_one_mapping	606:404:202:NA:NA
996	1782	Zm00001d029487	1	72828318	72836027	1.0	72834575.0	72836056.0	chr01	70869792.0	70871273.0	1.0	Zm00008a001725,chr01,70863825,70871265,+,96.674,31,1425,0.0	0.0	N;A	one_to_one_mapping	1425:30:1395:NA:NA
997	1783	Zm00001d029488	1	72870584	72874612	1.0	72873170.0	72874282.0	chr01	70924343.0	70925456.0	1.0	Zm00008a001726,chr01,70918085,70925570,+,99.490,1,196,5.42e-96	0.0	N;A	one_to_one_mapping	213:17:196:NA:NA
998	1785	Zm00001d029490	1	72889642	72909600	1.0	72894223.0	72907696.0	chr01	70946625.0	70960119.0	1.0	Zm00008a001728,chr01,70941964,70961843,-,100.000,1,1449,0.0	0.0	N;A	one_to_one_mapping	1524:75:1449:NA:NA
999	1786	Zm00001d029495	1	73080404	73081606	1.0	73080094.0	73082055.0	chr01	71036100.0	71038099.0	1.0	Zm00008a001730,chr01,71036417,71037625,-,100.000,1,306,3.68e-157	0.0	N;A	one_to_one_mapping	306:0:306:NA:NA
1000	1787	Zm00001d029497	1	73243641	73246778	1.0	73080094.0	73082055.0	chr01	71036100.0	71038099.0	1.0	Zm00008a001731,chr01,71141826,71145001,-,99.291,244,1089,0.0	0.0	N;A	one_to_one_mapping	1089:243:846:NA:NA
1001	1793	Zm00001d029504	1	73565439	73575651	1.0	73572835.0	73576431.0	chr01	71351758.0	71355364.0	1.0	Zm00008a001737,chr01,71345851,71354581,+,96.768,37,2016,0.0	0.0	N;A	one_to_one_mapping	2016:36:1980:NA:NA
1002	1794	Zm00001d029505	1	73576189	73576857	1.0	73576389.0	73577514.0	chr01	71355366.0	71356485.0	1.0	Zm00008a001738,chr01,71355122,71355837,+,92.262,1,669,0.0	0.0	N;A	one_to_one_mapping	669:0:669:NA:NA
1003	1796	Zm00001d029507	1	73753509	73757673	1.0	73742492.0	73749316.0	chr01	71459497.0	71466321.0	1.0	Zm00008a001739,chr01,71467920,71473999,+,100.000,62,208,6.31e-71	0.0	N;A	one_to_one_mapping	258:111:147:NA:NA
1004	1797	Zm00001d029508	1	73763001	73764221	1.0	73742492.0	73749316.0	chr01	71459497.0	71466321.0	1.0	Zm00008a001741,chr01,71486681,71487974,-,100.000,1,201,2.32e-100	0.0	N;A	one_to_one_mapping	201:0:201:NA:NA
1005	1798	Zm00001d029510	1	73770319	73772509	1.0	73742492.0	73749316.0	chr01	71459497.0	71466321.0	1.0	Zm00008a001742,chr01,71493994,71500219,-,100.000,86,483,0.0	0.0	N;A	one_to_one_mapping	483:85:398:NA:NA
1006	1799	Zm00001d029511	1	73861756	73865273	1.0	73864583.0	73877985.0	chr01	71575947.0	71589348.0	1.0	Zm00008a001743,chr01,71573662,71577895,-,100.000,46,358,1.09e-160	0.0	N;A	one_to_one_mapping	552:239:313:NA:NA
1007	1800	Zm00001d029512	1	73971569	73973965	1.0	73959225.0	73974018.0	chr01	71672488.0	71687266.0	1.0	Zm00008a001744,chr01,71685025,71686711,+,97.277,1,1056,0.0	0.0	N;A	one_to_one_mapping	1056:0:1056:NA:NA
1008	1801	Zm00001d029515	1	74095473	74102001	1.0	74099323.0	74102556.0	chr01	71795472.0	71798729.0	1.0	Zm00008a001745,chr01,71794843,71797757,+,99.240,254,1302,0.0	0.0	N;A	one_to_one_mapping	1302:253:1049:NA:NA
1009	1802	Zm00001d029516	1	74158653	74164282	1.0	74164105.0	74167745.0	chr01	71859664.0	71863304.0	1.0	Zm00008a001747,chr01,71853742,71859033,-,99.863,51,1509,0.0	0.0	N;A	one_to_one_mapping	1509:50:1459:NA:NA
1010	1809	Zm00001d029525	1	74653797	74658730	1.0	74655018.0	74661092.0	chr01	72240798.0	72246892.0	1.0	Zm00008a001754,chr01,72239505,72244514,-,99.080,1,867,0.0	0.0	N;A	one_to_one_mapping	867:0:867:NA:NA
1011	1811	Zm00001d029527	1	74787607	74790957	1.0	74787177.0	74791008.0	chr01	72462871.0	72466659.0	1.0	Zm00008a001759,chr01,72462971,72465107,-,97.840,1,321,1.35e-156	0.0	N;A	one_to_one_mapping	321:0:321:NA:NA
1012	1813	Zm00001d029529	1	74918081	74921222	1.0	74787177.0	74791008.0	chr01	72462871.0	72466659.0	1.0	Zm00008a001762,chr01,72527371,72530354,+,98.336,222,876,0.0	0.0	N;A	one_to_one_mapping	876:221:655:NA:NA
1013	1814	Zm00001d029530	1	75041778	75049211	1.0	75046538.0	75049672.0	chr01	72538764.0	72541924.0	1.0	Zm00008a001763,chr01,72530842,72541477,-,99.194,1,372,0.0	0.0	N;A	one_to_one_mapping	1038:666:372:NA:NA
1014	1815	Zm00001d029531	1	75094561	75101160	1.0	75096580.0	75101288.0	chr01	72567714.0	72572395.0	1.0	Zm00008a001764,chr01,72564821,72572109,-,99.913,197,1345,0.0	0.0	N;A	one_to_one_mapping	1347:198:1149:NA:NA
1015	1816	Zm00001d029534	1	75283292	75289737	1.0	75286249.0	75290122.0	chr01	72695928.0	72699805.0	1.0	Zm00008a001765,chr01,72692140,72699249,-,99.877,430,1245,0.0	0.0	N;A	one_to_one_mapping	1245:429:816:NA:NA
1016	1817	Zm00001d029535	1	75291751	75294163	1.0	75286249.0	75290122.0	chr01	72695928.0	72699805.0	1.0	Zm00008a001766,chr01,72700139,72704844,-,100.000,1,127,9.68e-60	0.0	N;A	one_to_one_mapping	522:395:127:NA:NA
1017	1821	Zm00001d029540	1	75404341	75406495	1.0	75405522.0	75408706.0	chr01	72798457.0	72801627.0	1.0	Zm00008a001768,chr01,72798670,72799425,+,99.735,313,1068,0.0	0.0	N;A	one_to_one_mapping	1068:312:756:NA:NA
1018	1824	Zm00001d029543	1	75646209	75648062	1.0	75640036.0	75675556.0	chr01	73023233.0	73058792.0	1.0	Zm00008a001772,chr01,73029365,73031362,+,100.000,1,438,0.0	0.0	N;A	one_to_one_mapping	438:0:438:NA:NA
1019	1825	Zm00001d029544	1	75649423	75659170	1.0	75640036.0	75675556.0	chr01	73023233.0	73058792.0	1.0	Zm00008a001774,chr01,73040844,73042585,+,99.691,1,324,3.43e-164	0.0	N;A	one_to_one_mapping	324:0:324:NA:NA
1020	1826	Zm00001d029545	1	75662193	75664203	1.0	75640036.0	75675556.0	chr01	73023233.0	73058792.0	1.0	Zm00008a001775,chr01,73045144,73047473,+,91.406,1,512,0.0	0.0	N;A	one_to_one_mapping	519:7:512:NA:NA
1021	1828	Zm00001d029548	1	75699185	75711640	1.0	75708049.0	75710823.0	chr01	73107168.0	73109957.0	1.0	Zm00008a001776,chr01,73089583,73104007,-,92.057,1,1035,0.0	0.0	N;A	one_to_one_mapping	1035:0:1035:NA:NA
1022	1829	Zm00001d029550	1	75797114	75806603	1.0	75805945.0	75811763.0	chr01	73286914.0	73292767.0	1.0	Zm00008a001779,chr01,73274979,73287635,+,97.473,1,1504,0.0	0.0	N;A	one_to_one_mapping	1581:77:1504:NA:NA
1023	1831	Zm00001d029552	1	75899277	75902405	1.0	75899602.0	75902128.0	chr01	73357637.0	73360163.0	1.0	Zm00008a001780,chr01,73357148,73360141,+,99.889,1,1794,0.0	0.0	N;A	one_to_one_mapping	1794:0:1794:NA:NA
1024	1832	Zm00001d029553	1	75904497	75905537	1.0	75902441.0	75906224.0	chr01	73361507.0	73365300.0	1.0	Zm00008a001781,chr01,73363568,73364515,-,98.945,97,1041,0.0	0.0	N;A	one_to_one_mapping	1041:96:945:NA:NA
1025	1834	Zm00001d029555	1	76050551	76055119	1.0	76050580.0	76052147.0	chr01	73423307.0	73424879.0	1.0	Zm00008a001782,chr01,73423342,73427693,+,100.000,1,357,0.0	0.0	N;A	one_to_one_mapping	357:0:357:NA:NA
1026	1835	Zm00001d029557	1	76065155	76078721	1.0	76075264.0	76077971.0	chr01	73459102.0	73461801.0	1.0	Zm00008a001783,chr01,73454376,73462873,+,99.081,1,2937,0.0	0.0	N;A	one_to_one_mapping	2937:0:2937:NA:NA
1027	1836	Zm00001d029558	1	76160502	76161041	1.0	76160133.0	76161416.0	chr01	73493578.0	73494838.0	1.0	Zm00008a001785,chr01,73493941,73494423,-,99.379,58,540,0.0	0.0	N;A	one_to_one_mapping	540:57:483:NA:NA
1028	1837	Zm00001d029559	1	76180529	76181281	1.0	76176840.0	76186459.0	chr01	73506768.0	73516397.0	1.0	Zm00008a001786,chr01,73494458,73511187,-,99.466,1,749,0.0	0.0	N;A	one_to_one_mapping	753:4:749:NA:NA
1029	1839	Zm00001d029561	1	76215206	76224302	1.0	76212924.0	76223470.0	chr01	73523786.0	73534331.0	1.0	Zm00008a001789,chr01,73526114,73535733,-,99.908,1,2169,0.0	0.0	N;A	one_to_one_mapping	2169:0:2169:NA:NA
1030	1840	Zm00001d029562	1	76238126	76238812	1.0	76233318.0	76249958.0	chr01	73544540.0	73561262.0	1.0	Zm00008a001790,chr01,73538130,73609233,+,98.693,1,153,9.98e-72	0.0	N;A	one_to_one_mapping	153:0:153:NA:NA
1031	1841	Zm00001d029563	1	76518613	76526416	1.0	76523525.0	76527937.0	chr01	73888178.0	73892589.0	1.0	Zm00008a001791,chr01,73886027,73890967,+,99.956,64,2349,0.0	0.0	N;A	one_to_one_mapping	2358:72:2286:NA:NA
1032	1842	Zm00001d029564	1	76584638	76589606	1.0	76584833.0	76591377.0	chr01	74013287.0	74019836.0	1.0	Zm00008a001793,chr01,74013287,74018457,+,93.608,196,1118,0.0	0.0	N;A	one_to_one_mapping	1134:211:923:NA:NA
1033	1844	Zm00001d029567	1	76613896	76617755	1.0	76613707.0	76617787.0	chr01	74044172.0	74048275.0	1.0	Zm00008a001796,chr01,74044309,74048240,-,100.000,1,276,6.65e-141	0.0	N;A	one_to_one_mapping	288:12:276:NA:NA
1034	1845	Zm00001d029568	1	76658393	76659887	1.0	76655993.0	76660110.0	chr01	74131932.0	74135996.0	1.0	Zm00008a001797,chr01,74134427,74135500,+,99.596,70,1059,0.0	0.0	N;A	one_to_one_mapping	1059:69:990:NA:NA
1035	1847	Zm00001d029570	1	76771828	76773600	1.0	76771705.0	76773361.0	chr01	74209463.0	74211125.0	1.0	Zm00008a001799,chr01,74209586,74211482,+,97.970,1,1521,0.0	0.0	N;A	one_to_one_mapping	1773:252:1521:NA:NA
1036	1849	Zm00001d029572	1	76869097	76877072	1.0	76868167.0	76869579.0	chr01	74304884.0	74306292.0	1.0	Zm00008a001803,chr01,74305813,74307981,+,100.000,1,210,3.15e-105	0.0	N;A	one_to_one_mapping	210:0:210:NA:NA
1037	1850	Zm00001d029573	1	77065338	77070098	1.0	77064990.0	77085259.0	chr01	74561568.0	74581853.0	1.0	Zm00008a001805,chr01,74562310,74566379,+,99.357,1,3099,0.0	0.0	N;A	one_to_one_mapping	3099:0:3099:NA:NA
1038	1853	Zm00001d029576	1	77168840	77175146	1.0	77168888.0	77178582.0	chr01	74684919.0	74694621.0	1.0	Zm00008a001808,chr01,74685217,74691077,+,95.441,7,334,2.35e-150	0.0	N;A	one_to_one_mapping	576:248:328:NA:NA
1039	1854	Zm00001d029577	1	77398644	77401233	1.0	77398622.0	77402343.0	chr01	74950200.0	74953915.0	1.0	Zm00008a001809,chr01,74950402,74952456,+,99.356,1,1857,0.0	0.0	N;A	one_to_one_mapping	1857:0:1857:NA:NA
1040	1860	Zm00001d029583	1	77839833	77840687	1.0	77831382.0	77841424.0	chr01	75397376.0	75407409.0	1.0	Zm00008a001818,chr01,75405808,75406662,+,99.883,1,855,0.0	0.0	N;A	one_to_one_mapping	855:0:855:NA:NA
1041	1862	Zm00001d029585	1	77951689	77952879	1.0	77937636.0	77940675.0	chr01	75446102.0	75449155.0	1.0	Zm00008a001820,chr01,75484716,75485827,+,99.691,1,970,0.0	0.0	N;A	one_to_one_mapping	975:5:970:NA:NA
1042	1867	Zm00001d029590	1	78107028	78113337	1.0	78108158.0	78111799.0	chr01	75559927.0	75563568.0	1.0	Zm00008a001823,chr01,75541390,75578224,-,100.000,371,720,1.35e-180	0.0	N;A	one_to_one_mapping	816:466:350:NA:NA
1043	1870	Zm00001d029594	1	78239819	78241044	1.0	78232822.0	78240959.0	chr01	75645912.0	75654052.0	1.0	Zm00008a001824,chr01,75652845,75654117,-,99.582,1,717,0.0	0.0	N;A	one_to_one_mapping	717:0:717:NA:NA
1044	1871	Zm00001d029595	1	78348953	78351415	1.0	78348649.0	78357475.0	chr01	75689126.0	75697966.0	1.0	Zm00008a001825,chr01,75689532,75692003,+,100.000,1,74,2.41e-31	0.0	N;A	one_to_one_mapping	234:160:74:NA:NA
1045	1873	Zm00001d029597	1	78379499	78391111	1.0	78389172.0	78402460.0	chr01	75732455.0	75745742.0	1.0	Zm00008a001829,chr01,75725227,75734441,+,100.000,1,513,0.0	0.0	N;A	one_to_one_mapping	654:141:513:NA:NA
1046	1874	Zm00001d029598	1	78391061	78405511	1.0	78402528.0	78406037.0	chr01	75746243.0	75749753.0	1.0	Zm00008a001830,chr01,75734366,75749034,-,100.000,1,672,0.0	0.0	N;A	one_to_one_mapping	2514:1842:672:NA:NA
1047	1875	Zm00001d029599	1	78539089	78540472	1.0	78528242.0	78530048.0	chr01	75858021.0	75859819.0	1.0	Zm00008a001831,chr01,75861097,75862206,+,90.000,1,690,0.0	0.0	N;A	one_to_one_mapping	690:0:690:NA:NA
1048	1878	Zm00001d029603	1	78752783	78763899	1.0	78760782.0	78767456.0	chr01	75997994.0	76004668.0	1.0	Zm00008a001833,chr01,75989303,76001159,-,99.897,511,1482,0.0	0.0	N;A	one_to_one_mapping	1482:510:972:NA:NA
1049	1879	Zm00001d029604	1	78770081	78773320	1.0	78768940.0	78773686.0	chr01	76006129.0	76010885.0	1.0	Zm00008a001834,chr01,76007340,76010332,+,99.202,28,1029,0.0	0.0	N;A	one_to_one_mapping	1029:27:1002:NA:NA
1050	1882	Zm00001d029607	1	79004272	79006164	1.0	79005081.0	79008654.0	chr01	76260542.0	76264114.0	1.0	Zm00008a001836,chr01,76242528,76261625,+,99.900,891,1893,0.0	0.0	N;A	one_to_one_mapping	1893:890:1003:NA:NA
1051	1885	Zm00001d029611	1	79333091	79336790	1.0	79332943.0	79336088.0	chr01	76520019.0	76523162.0	1.0	Zm00008a001840,chr01,76520046,76524253,-,98.907,1,1281,0.0	0.0	N;A	one_to_one_mapping	1281:0:1281:NA:NA
1052	1886	Zm00001d029613	1	79506307	79508357	1.0	79507889.0	79509622.0	chr01	76777468.0	76779205.0	1.0	Zm00008a001841,chr01,76776247,76777936,-,99.622,1,1587,0.0	0.0	N;A	one_to_one_mapping	1593:6:1587:NA:NA
1053	1887	Zm00001d029617	1	79664499	79665299	1.0	79662377.0	79666049.0	chr01	76946116.0	76949788.0	1.0	Zm00008a001843,chr01,76948238,76949038,-,100.000,1,801,0.0	0.0	N;A	one_to_one_mapping	801:0:801:NA:NA
1054	1888	Zm00001d029618	1	79829911	79830843	1.0	79828704.0	79830558.0	chr01	77094770.0	77096624.0	1.0	Zm00008a001844,chr01,77095977,77097228,-,100.000,290,933,0.0	0.0	N;A	one_to_one_mapping	933:289:644:NA:NA
1055	1892	Zm00001d029626	1	80234015	80259023	1.0	80258040.0	80259865.0	chr01	77467596.0	77469421.0	1.0	Zm00008a001846,chr01,77448987,77468575,-,99.915,1,2365,0.0	0.0	N;A	one_to_one_mapping	2478:113:2365:NA:NA
1056	1893	Zm00001d029627	1	80555017	80559987	1.0	80558222.0	80566940.0	chr01	77765244.0	77773962.0	1.0	Zm00008a001847,chr01,77762043,77766927,-,100.000,1,441,0.0	0.0	N;A	one_to_one_mapping	1470:1029:441:NA:NA
1057	1895	Zm00001d029629	1	80604100	80609775	1.0	80608854.0	80610188.0	chr01	77818042.0	77819378.0	1.0	Zm00008a001849,chr01,77812836,77818964,-,100.000,9,138,5.21e-62	0.0	N;A	one_to_one_mapping	138:8:130:NA:NA
1058	1898	Zm00001d029632	1	80760581	80766373	1.0	80741833.0	80746409.0	chr01	77973736.0	77978312.0	1.0	Zm00008a001853,chr01,77993549,77999849,-,100.000,1,458,0.0	0.0	N;A	one_to_one_mapping	462:4:458:NA:NA
1059	1903	Zm00001d029638	1	80880711	80881321	1.0	80879692.0	80881326.0	chr09	148114811.0	148113183.0	1.0	Zm00008a035650,chr09,148111752,148113800,+,97.917,1,240,2.64e-113	0.0	N;A	one_to_one_mapping	240:0:240:NA:NA
1060	1910	Zm00001d029645	1	80944886	80947089	1.0	80943756.0	80947731.0	chr01	78187922.0	78191903.0	1.0	Zm00008a001863,chr01,78189069,78190879,+,98.974,1,1560,0.0	0.0	N;A	one_to_one_mapping	1560:0:1560:NA:NA
1061	1912	Zm00001d029647	1	80970556	80976208	1.0	80970454.0	80976290.0	chr01	78199648.0	78205460.0	1.0	Zm00008a001864,chr01,78199796,78205431,-,98.860,1,2544,0.0	0.0	N;A	one_to_one_mapping	2544:0:2544:NA:NA
1062	1913	Zm00001d029648	1	81308232	81312047	1.0	81310490.0	81315167.0	chr01	78393117.0	78397786.0	1.0	Zm00008a001866,chr01,78390676,78394904,+,98.330,1,955,0.0	0.0	N;A	one_to_one_mapping	2547:1592:955:NA:NA
1063	1914	Zm00001d029649	1	81312293	81321165	1.0	81319362.0	81324002.0	chr01	78397906.0	78402497.0	1.0	Zm00008a001867,chr01,78394649,78399487,-,98.881,1,804,0.0	0.0	N;A	one_to_one_mapping	822:18:804:NA:NA
1064	1915	Zm00001d029650	1	81321642	81337174	1.0	81332998.0	81338334.0	chr01	78413486.0	78418828.0	1.0	Zm00008a001868,chr01,78400084,78406310,-,99.781,1,915,0.0	0.0	N;A	one_to_one_mapping	915:0:915:NA:NA
1065	1916	Zm00001d029651	1	81338597	81343775	1.0	81342093.0	81345795.0	chr01	78423075.0	78426774.0	1.0	Zm00008a001870,chr01,78419560,78424897,+,99.884,13,873,0.0	0.0	N;A	one_to_one_mapping	873:12:861:NA:NA
1066	1917	Zm00001d029652	1	81357683	81361453	1.0	81353280.0	81366638.0	chr01	78434457.0	78447820.0	1.0	Zm00008a001871,chr01,78438861,78442631,-,99.947,1,3771,0.0	0.0	N;A	one_to_one_mapping	3771:0:3771:NA:NA
1067	1918	Zm00001d029653	1	81455004	81458989	1.0	81435871.0	81467978.0	chr01	78525576.0	78557691.0	1.0	Zm00008a001872,chr01,78544634,78548635,-,100.000,1,416,0.0	0.0	N;A	one_to_one_mapping	1590:1174:416:NA:NA
1068	1919	Zm00001d029654	1	81612748	81617458	1.0	81613169.0	81616800.0	chr01	78685252.0	78688883.0	1.0	Zm00008a001873,chr01,78684332,78688871,-,96.575,529,1842,0.0	0.0	N;A	one_to_one_mapping	1842:528:1314:NA:NA
1069	1924	Zm00001d029662	1	81793904	81795995	1.0	81794405.0	81801926.0	chr01	78938995.0	78946421.0	1.0	Zm00008a001876,chr01,78938104,78940786,+,100.000,1,1152,0.0	0.0	N;A	one_to_one_mapping	1152:0:1152:NA:NA
1070	1925	Zm00001d029663	1	81796157	81800824	1.0	81794405.0	81801926.0	chr01	78938995.0	78946421.0	1.0	Zm00008a001877,chr01,78940694,78945122,-,99.759,1,415,0.0	0.0	N;A	one_to_one_mapping	1563:1148:415:NA:NA
1071	1926	Zm00001d029664	1	81803033	81807676	1.0	81805598.0	81808004.0	chr01	78950264.0	78952649.0	1.0	Zm00008a001878,chr01,78947928,78952168,-,96.724,1,702,0.0	0.0	N;A	one_to_one_mapping	1149:447:702:NA:NA
1072	1932	Zm00001d029673	1	82101246	82103796	1.0	82100023.0	82115695.0	chr01	79164661.0	79180343.0	1.0	Zm00008a001882,chr01,79166192,79168457,+,100.000,1,891,0.0	0.0	N;A	one_to_one_mapping	891:0:891:NA:NA
1073	1933	Zm00001d029674	1	82234517	82237350	1.0	82234656.0	82242907.0	chr01	79297539.0	79305749.0	1.0	Zm00008a001883,chr01,79297583,79300165,+,93.841,88,864,0.0	0.0	N;A	one_to_one_mapping	864:87:777:NA:NA
1074	1934	Zm00001d029675	1	82273478	82278371	1.0	82260993.0	82269645.0	chr01	79322121.0	79330773.0	1.0	Zm00008a001884,chr01,79337651,79339324,+,100.000,1,1674,0.0	0.0	N;A	one_to_one_mapping	1674:0:1674:NA:NA
1075	1936	Zm00001d029677	1	82381292	82382977	1.0	82380631.0	82384335.0	chr01	79466394.0	79470083.0	1.0	Zm00008a001885,chr01,79467044,79468729,+,97.924,1,1686,0.0	0.0	N;A	one_to_one_mapping	1686:0:1686:NA:NA
1076	1937	Zm00001d029679	1	82474257	82474886	1.0	82380631.0	82384335.0	chr01	79466394.0	79470083.0	1.0	Zm00008a001886,chr01,79574590,79575181,+,100.000,447,630,1.34e-90	0.0	N;A	one_to_one_mapping	630:446:184:NA:NA
1077	1939	Zm00001d029681	1	82555547	82555900	1.0	82554945.0	82565775.0	chr01	79594684.0	79605508.0	1.0	Zm00008a001888,chr01,79595286,79595639,+,100.000,1,354,0.0	0.0	N;A	one_to_one_mapping	354:0:354:NA:NA
1078	1940	Zm00001d029682	1	82565283	82566387	1.0	82565717.0	82575196.0	chr01	79605510.0	79615003.0	1.0	Zm00008a001889,chr01,79598470,79606079,+,100.000,1,684,0.0	0.0	N;A	one_to_one_mapping	726:42:684:NA:NA
1079	1941	Zm00001d029683	1	82567028	82569436	1.0	82565717.0	82575196.0	chr01	79605510.0	79615003.0	1.0	Zm00008a001890,chr01,79606996,79608906,+,99.519,166,1827,0.0	0.0	N;A	one_to_one_mapping	1827:165:1662:NA:NA
1080	1942	Zm00001d029684	1	82569590	82575849	1.0	82565717.0	82575196.0	chr01	79605510.0	79615003.0	1.0	Zm00008a001891,chr01,79609266,79614895,-,99.887,484,3147,0.0	0.0	N;A	one_to_one_mapping	3147:483:2664:NA:NA
1081	1943	Zm00001d029686	1	82711001	82713262	1.0	82710700.0	82713058.0	chr01	79776548.0	79778905.0	1.0	Zm00008a001892,chr01,79776848,79779467,-,99.463,213,2262,0.0	0.0	N;A	one_to_one_mapping	2262:212:2050:NA:NA
1082	1944	Zm00001d029688	1	82827141	82831219	1.0	82827404.0	82829822.0	chr01	79843247.0	79845660.0	1.0	Zm00008a001894,chr01,79842960,79848889,-,97.913,1,1581,0.0	0.0	N;A	one_to_one_mapping	1581:0:1581:NA:NA
1083	1948	Zm00001d029697	1	83036895	83045156	1.0	83036784.0	83043654.0	chr01	80002936.0	80009760.0	1.0	Zm00008a001898,chr01,80003014,80009755,+,99.251,1,267,2.44e-133	0.0	N;A	one_to_one_mapping	267:0:267:NA:NA
1084	1961	Zm00001d029711	1	83544940	83547374	1.0	83523356.0	83545450.0	chr01	80459181.0	80481346.0	1.0	Zm00008a001912,chr01,80480926,80483539,-,97.257,1,1194,0.0	0.0	N;A	one_to_one_mapping	1194:0:1194:NA:NA
1085	1964	Zm00001d029714	1	83647801	83656803	1.0	83647527.0	83661048.0	chr01	80548043.0	80561548.0	1.0	Zm00008a001913,chr01,80548055,80557340,+,99.619,34,2131,0.0	0.0	N;A	one_to_one_mapping	5445:3347:2098:NA:NA
1086	1965	Zm00001d029715	1	83658962	83662343	1.0	83661202.0	83663743.0	chr01	80561887.0	80564439.0	1.0	Zm00008a001915,chr01,80559810,80562989,-,99.597,1,991,0.0	0.0	N;A	one_to_one_mapping	1398:407:991:NA:NA
1087	1966	Zm00001d029716	1	83791692	83792855	1.0	83790884.0	83794073.0	chr01	80695424.0	80698600.0	1.0	Zm00008a001918,chr01,80696413,80697064,-,95.446,8,516,0.0	0.0	N;A	one_to_one_mapping	516:7:509:NA:NA
1088	1968	Zm00001d029718	1	83823527	83824309	1.0	83818771.0	83828851.0	chr01	80721790.0	80731933.0	1.0	Zm00008a001919,chr01,80726536,80727731,+,96.127,1,705,0.0	0.0	N;A	one_to_one_mapping	783:78:705:NA:NA
1089	1969	Zm00001d029719	1	84025755	84035792	1.0	84034199.0	84038645.0	chr01	80918709.0	80923179.0	1.0	Zm00008a001920,chr01,80909719,80921203,+,100.000,1,1920,0.0	0.0	N;A	one_to_one_mapping	1920:0:1920:NA:NA
1090	1970	Zm00001d029720	1	84035920	84036564	1.0	84034199.0	84038645.0	chr01	80918709.0	80923179.0	1.0	Zm00008a001921,chr01,80920446,80921090,-,100.000,1,645,0.0	0.0	N;A	one_to_one_mapping	645:0:645:NA:NA
1091	1971	Zm00001d029721	1	84037187	84040069	1.0	84038699.0	84040048.0	chr01	80923343.0	80924691.0	1.0	Zm00008a001922,chr01,80921695,80924666,-,100.000,885,1653,0.0	0.0	N;A	one_to_one_mapping	1653:884:769:NA:NA
1092	1973	Zm00001d029723	1	84157846	84158853	1.0	84158321.0	84160050.0	chr01	80995215.0	80996944.0	1.0	Zm00008a001925,chr01,80994505,80995747,+,99.794,524,1008,0.0	0.0	N;A	one_to_one_mapping	1008:523:485:NA:NA
1093	1974	Zm00001d029725	1	84224821	84227369	1.0	84224986.0	84232793.0	chr01	81047429.0	81055215.0	1.0	Zm00008a001926,chr01,81047429,81049893,+,100.000,1,738,0.0	0.0	N;A	one_to_one_mapping	738:0:738:NA:NA
1094	1975	Zm00001d029726	1	84228888	84232398	1.0	84224986.0	84232793.0	chr01	81047429.0	81055215.0	1.0	Zm00008a001927,chr01,81051310,81054387,-,100.000,1,1389,0.0	0.0	N;A	one_to_one_mapping	1389:0:1389:NA:NA
1095	1980	Zm00001d029733	1	84357815	84359846	1.0	84357050.0	84362011.0	chr01	81117746.0	81122707.0	1.0	Zm00008a001929,chr01,81118784,81120592,-,93.750,1,495,0.0	0.0	N;A	one_to_one_mapping	504:9:495:NA:NA
1096	1981	Zm00001d029734	1	84452971	84455490	1.0	84453009.0	84460013.0	chr01	81216875.0	81223878.0	1.0	Zm00008a001930,chr01,81217593,81219265,-,99.937,1,1593,0.0	0.0	N;A	one_to_one_mapping	1593:0:1593:NA:NA
1097	1982	Zm00001d029736	1	84581725	84587077	1.0	84578866.0	84583640.0	chr01	81319331.0	81324114.0	1.0	Zm00008a001932,chr01,81322540,81327308,-,98.076,622,2067,0.0	0.0	N;A	one_to_one_mapping	2067:621:1446:NA:NA
1098	1984	Zm00001d029738	1	84664818	84666506	1.0	84666178.0	84667736.0	chr01	81448996.0	81450561.0	1.0	Zm00008a001933,chr01,81446152,81448460,-,97.222,121,651,0.0	0.0	N;A	one_to_one_mapping	651:120:531:NA:NA
1099	1985	Zm00001d029740	1	84849115	84851294	1.0	84847913.0	84851487.0	chr01	81583557.0	81587078.0	1.0	Zm00008a001936,chr01,81584765,81586819,-,100.000,240,483,2.72e-123	0.0	N;A	one_to_one_mapping	483:239:244:NA:NA
1100	1989	Zm00001d029744	1	85068069	85072051	1.0	85069602.0	85072109.0	chr01	81771148.0	81773619.0	1.0	Zm00008a001937,chr01,81769547,81773623,+,99.604,1,1011,0.0	0.0	N;A	one_to_one_mapping	1011:0:1011:NA:NA
1101	1990	Zm00001d029745	1	85097979	85099597	1.0	85069602.0	85072109.0	chr01	81771148.0	81773619.0	1.0	Zm00008a001938,chr01,81792778,81794475,+,98.429,1,573,0.0	0.0	N;A	one_to_one_mapping	573:0:573:NA:NA
1102	1991	Zm00001d029747	1	85172704	85174464	1.0	85172273.0	85174519.0	chr01	81822951.0	81825196.0	1.0	Zm00008a001939,chr01,81823175,81824711,+,98.962,1,960,0.0	0.0	N;A	one_to_one_mapping	960:0:960:NA:NA
1103	1992	Zm00001d029749	1	85320646	85321467	1.0	85318156.0	85321976.0	chr01	81953875.0	81957692.0	1.0	Zm00008a001942,chr01,81956367,81957188,-,100.000,1,822,0.0	0.0	N;A	one_to_one_mapping	822:0:822:NA:NA
1104	1993	Zm00001d029750	1	85465506	85472221	1.0	85464879.0	85471618.0	chr01	82111711.0	82118507.0	1.0	Zm00008a001944,chr01,82112200,82116585,-,98.965,438,3411,0.0	0.0	N;A	one_to_one_mapping	3411:437:2974:NA:NA
1105	1995	Zm00001d029753	1	85506043	85509564	1.0	85505873.0	85512194.0	chr01	82248037.0	82254411.0	1.0	Zm00008a001947,chr01,82248382,82251906,+,100.000,1,477,0.0	0.0	N;A	one_to_one_mapping	498:21:477:NA:NA
1106	1996	Zm00001d029754	1	85552331	85560838	1.0	85550677.0	85561672.0	chr01	82349547.0	82360525.0	1.0	Zm00008a001948,chr01,82351200,82359578,-,99.688,1,2880,0.0	0.0	N;A	one_to_one_mapping	2922:42:2880:NA:NA
1107	1999	Zm00001d029757	1	85781466	85782473	1.0	85779653.0	85782075.0	chr01	82484832.0	82487251.0	1.0	Zm00008a001949,chr01,82486642,82487031,-,99.744,619,1008,0.0	0.0	N;A	one_to_one_mapping	1008:618:390:NA:NA
1108	2000	Zm00001d029758	1	86001408	86007071	1.0	86004303.0	86006239.0	chr01	82598910.0	82600870.0	1.0	Zm00008a001950,chr01,82596975,82600863,+,99.363,349,662,2.11e-158	0.0	N;A	one_to_one_mapping	711:397:314:NA:NA
1109	2002	Zm00001d029761	1	86062903	86065425	1.0	86062544.0	86065349.0	chr01	82634135.0	82636937.0	1.0	Zm00008a001951,chr01,82634494,82637645,+,99.095,1,2431,0.0	0.0	N;A	one_to_one_mapping	2523:92:2431:NA:NA
1110	2003	Zm00001d029762	1	86130014	86134531	1.0	86128857.0	86135319.0	chr01	82723936.0	82730401.0	1.0	Zm00008a001953,chr01,82724987,82729665,+,99.764,1,847,0.0	0.0	N;A	one_to_one_mapping	1692:845:847:NA:NA
1111	2005	Zm00001d029764	1	86152046	86157931	1.0	86157291.0	86159971.0	chr01	82766175.0	82768855.0	1.0	Zm00008a001954,chr01,82758360,82761507,-,99.925,502,1839,0.0	0.0	N;A	one_to_one_mapping	1890:552:1338:NA:NA
1112	2006	Zm00001d029766	1	86197157	86199615	1.0	86194992.0	86207109.0	chr01	82800374.0	82812471.0	1.0	Zm00008a001956,chr01,82803295,82804993,+,100.000,88,594,0.0	0.0	N;A	one_to_one_mapping	600:93:507:NA:NA
1113	2007	Zm00001d029768	1	86261116	86266872	1.0	86254045.0	86268071.0	chr01	82859556.0	82873573.0	1.0	Zm00008a001957,chr01,82866612,82872220,-,100.000,132,759,0.0	0.0	N;A	one_to_one_mapping	759:131:628:NA:NA
1114	2010	Zm00001d029772	1	86352222	86355516	1.0	86353806.0	86358905.0	chr01	82947847.0	82952944.0	1.0	Zm00008a001958,chr01,82946944,82947858,+,99.578,1,474,0.0	0.0	N;A	one_to_one_mapping	1128:654:474:NA:NA
1115	2013	Zm00001d029776	1	86460138	86462888	1.0	86460380.0	86466242.0	chr01	83072307.0	83078195.0	1.0	Zm00008a001959,chr01,83071810,83074844,-,99.727,1,1463,0.0	0.0	N;A	one_to_one_mapping	1464:1:1463:NA:NA
1116	2015	Zm00001d029778	1	86529694	86530424	1.0	86529211.0	86530613.0	chr01	83181102.0	83182506.0	1.0	Zm00008a001961,chr01,83181853,83182086,+,100.000,1,234,3.33e-118	0.0	N;A	one_to_one_mapping	234:0:234:NA:NA
1117	2016	Zm00001d029782	1	86636234	86641408	1.0	86635992.0	86641299.0	chr01	83243096.0	83248445.0	1.0	Zm00008a001963,chr01,83243395,83248347,-,99.897,1,972,0.0	0.0	N;A	one_to_one_mapping	975:3:972:NA:NA
1118	2017	Zm00001d029783	1	86734087	86736135	1.0	86716160.0	86717916.0	chr01	83357635.0	83359374.0	1.0	Zm00008a001964,chr01,83363305,83365400,+,97.101,1,828,0.0	0.0	N;A	one_to_one_mapping	828:0:828:NA:NA
1119	2019	Zm00001d029785	1	86770300	86776371	1.0	86770584.0	86776734.0	chr01	83415269.0	83421463.0	1.0	Zm00008a001965,chr01,83415066,83421122,+,100.000,616,1674,0.0	0.0	N;A	one_to_one_mapping	1674:615:1059:NA:NA
1120	2030	Zm00001d029803	1	87586799	87591619	1.0	87588729.0	87590474.0	chr01	84117658.0	84119400.0	1.0	Zm00008a001985,chr01,84110376,84120767,-,98.950,38,418,0.0	0.0	N;A	one_to_one_mapping	1035:654:381:NA:NA
1121	2033	Zm00001d029806	1	87745831	87748178	1.0	87747821.0	87753086.0	chr01	84355638.0	84360907.0	1.0	Zm00008a001987,chr01,84353738,84355360,-,99.425,172,693,0.0	0.0	N;A	one_to_one_mapping	693:171:522:NA:NA
1122	2035	Zm00001d029808	1	87835101	87838643	1.0	87832587.0	87851636.0	chr01	84445836.0	84464869.0	1.0	Zm00008a001988,chr01,84448399,84451353,-,99.930,1,1431,0.0	0.0	N;A	one_to_one_mapping	1431:0:1431:NA:NA
1123	2036	Zm00001d029809	1	87838311	87841671	1.0	87832587.0	87851636.0	chr01	84445836.0	84464869.0	1.0	Zm00008a001989,chr01,84451419,84454963,+,99.148,8,359,1.96e-177	0.0	N;A	one_to_one_mapping	663:311:352:NA:NA
1124	2037	Zm00001d029810	1	88015144	88023582	1.0	88011070.0	88025824.0	chr01	84614039.0	84628754.0	1.0	Zm00008a001990,chr01,84618397,84626506,+,100.000,328,1233,0.0	0.0	N;A	one_to_one_mapping	1233:327:906:NA:NA
1125	2038	Zm00001d029811	1	88024924	88032862	1.0	88029994.0	88032752.0	chr01	84634570.0	84637335.0	1.0	Zm00008a001991,chr01,84630837,84637335,-,79.600,1,200,2.51e-69	0.0	N;A	one_to_one_mapping	786:586:200:NA:NA
1126	2039	Zm00001d029812	1	88072227	88073404	1.0	88069555.0	88071898.0	chr01	84644001.0	84646344.0	1.0	Zm00008a001992,chr01,84647045,84660619,+,99.329,28,921,0.0	0.0	N;A	one_to_one_mapping	1140:246:894:NA:NA
1127	2040	Zm00001d029814	1	88197224	88198631	1.0	88196847.0	88198810.0	chr01	84746638.0	84748607.0	1.0	Zm00008a001993,chr01,84746979,84748184,+,99.365,1,945,0.0	0.0	N;A	one_to_one_mapping	945:0:945:NA:NA
1128	2041	Zm00001d029815	1	88272871	88273650	1.0	88273087.0	88274364.0	chr01	84817238.0	84818517.0	1.0	Zm00008a001994,chr01,84816313,84817801,+,98.563,294,780,0.0	0.0	N;A	one_to_one_mapping	780:293:487:NA:NA
1129	2042	Zm00001d029816	1	88322356	88323479	1.0	88273087.0	88274364.0	chr01	84817238.0	84818517.0	1.0	Zm00008a001995,chr01,84821181,84821847,+,97.727,1,528,0.0	0.0	N;A	one_to_one_mapping	528:0:528:NA:NA
1130	2043	Zm00001d029818	1	88440568	88462988	1.0	88461455.0	88470021.0	chr01	84924395.0	84932925.0	1.0	Zm00008a001996,chr01,84902166,84925884,+,99.586,2078,2802,0.0	0.0	N;A	one_to_one_mapping	3381:2656:725:NA:NA
1131	2044	Zm00001d029820	1	88468178	88468588	1.0	88461455.0	88470021.0	chr01	84924395.0	84932925.0	1.0	Zm00008a001997,chr01,84931101,84931508,-,96.837,1,411,0.0	0.0	N;A	one_to_one_mapping	411:0:411:NA:NA
1132	2045	Zm00001d029822	1	88696531	88703297	1.0	88697958.0	88699552.0	chr01	85157908.0	85159497.0	1.0	Zm00008a001998,chr01,85156938,85164004,+,99.281,463,879,0.0	0.0	N;A	one_to_one_mapping	879:462:417:NA:NA
1133	2046	Zm00001d029823	1	88801806	88802468	1.0	88801520.0	88804408.0	chr01	85290311.0	85293186.0	1.0	Zm00008a001999,chr01,85290584,85291246,+,99.698,1,663,0.0	0.0	N;A	one_to_one_mapping	663:0:663:NA:NA
1134	2048	Zm00001d029826	1	89004569	89011482	1.0	89008863.0	89013125.0	chr01	85492870.0	85497167.0	1.0	Zm00008a002000,chr01,85487521,85495553,+,100.000,1,267,4.70e-136	0.0	N;A	one_to_one_mapping	267:0:267:NA:NA
1135	2049	Zm00001d029827	1	89015335	89016583	1.0	89015536.0	89020794.0	chr01	85502110.0	85507376.0	1.0	Zm00008a002001,chr01,85501351,85503034,-,100.000,1,375,0.0	0.0	N;A	one_to_one_mapping	693:318:375:NA:NA
1136	2050	Zm00001d029828	1	89043977	89045196	1.0	89043369.0	89048199.0	chr01	85519090.0	85523910.0	1.0	Zm00008a002002,chr01,85519818,85520920,-,99.254,1,402,0.0	0.0	N;A	one_to_one_mapping	429:27:402:NA:NA
1137	2052	Zm00001d029832	1	89260097	89271027	1.0	89266221.0	89271875.0	chr01	85719486.0	85725117.0	1.0	Zm00008a002005,chr01,85718965,85724180,+,100.000,109,529,0.0	0.0	N;A	one_to_one_mapping	552:131:421:NA:NA
1138	2053	Zm00001d029833	1	89356091	89363713	1.0	89362389.0	89376305.0	chr01	85805827.0	85819743.0	1.0	Zm00008a002006,chr01,85797982,85807329,+,99.068,1,2883,0.0	0.0	N;A	one_to_one_mapping	2883:0:2883:NA:NA
1139	2055	Zm00001d029835	1	89474423	89475256	1.0	89471596.0	89473299.0	chr01	85905885.0	85907588.0	1.0	Zm00008a002007,chr01,85909785,85910976,+,98.791,262,834,0.0	0.0	N;A	one_to_one_mapping	834:261:573:NA:NA
1140	2059	Zm00001d029839	1	89562549	89567492	1.0	89566174.0	89568935.0	chr01	86039375.0	86042124.0	1.0	Zm00008a002010,chr01,86037952,86040600,+,97.997,138,927,0.0	0.0	N;A	one_to_one_mapping	927:137:790:NA:NA
1141	2060	Zm00001d029840	1	89587618	89589865	1.0	89587522.0	89590636.0	chr01	86079023.0	86082145.0	1.0	Zm00008a002011,chr01,86079548,86081379,+,99.830,418,1005,0.0	0.0	N;A	one_to_one_mapping	1005:417:588:NA:NA
1142	2063	Zm00001d029844	1	89748954	89749586	1.0	89745442.0	89750157.0	chr01	86269562.0	86274277.0	1.0	Zm00008a002015,chr01,86273074,86273851,+,100.000,1,409,0.0	0.0	N;A	one_to_one_mapping	633:224:409:NA:NA
1143	2065	Zm00001d029847	1	89925889	89928127	1.0	89907192.0	89926779.0	chr01	86423626.0	86443188.0	1.0	Zm00008a002018,chr01,86439612,86444538,-,97.281,1,1177,0.0	0.0	N;A	one_to_one_mapping	1533:356:1177:NA:NA
1144	2066	Zm00001d029848	1	89930073	89935999	1.0	89929479.0	89943790.0	chr01	86467641.0	86481975.0	1.0	Zm00008a002019,chr01,86468189,86474185,+,99.858,24,727,0.0	0.0	N;A	one_to_one_mapping	798:94:704:NA:NA
1145	2067	Zm00001d029849	1	89947372	89952516	1.0	89947101.0	89958464.0	chr01	86484674.0	86496087.0	1.0	Zm00008a002020,chr01,86484943,86490093,+,100.000,1,1648,0.0	0.0	N;A	one_to_one_mapping	1758:110:1648:NA:NA
1146	2068	Zm00001d029850	1	89958471	89961843	1.0	89958464.0	89961912.0	chr01	86498018.0	86501493.0	1.0	Zm00008a002021,chr01,86497927,86500563,-,98.377,1,1470,0.0	0.0	N;A	one_to_one_mapping	1470:0:1470:NA:NA
1147	2069	Zm00001d029851	1	90087215	90088432	1.0	90087175.0	90089786.0	chr01	86583864.0	86586475.0	1.0	Zm00008a002022,chr01,86583904,86585121,+,100.000,1,1218,0.0	0.0	N;A	one_to_one_mapping	1218:0:1218:NA:NA
1148	2070	Zm00001d029852	1	90292761	90297408	1.0	90294246.0	90298665.0	chr01	86781331.0	86785746.0	1.0	Zm00008a002023,chr01,86780662,86784540,+,99.952,1,2100,0.0	0.0	N;A	one_to_one_mapping	2100:0:2100:NA:NA
1149	2071	Zm00001d029853	1	90315517	90318180	1.0	90316176.0	90317871.0	chr01	86792855.0	86794554.0	1.0	Zm00008a002024,chr01,86792857,86794745,+,95.866,367,1479,0.0	0.0	N;A	one_to_one_mapping	1479:366:1113:NA:NA
1150	2072	Zm00001d029855	1	90443929	90445866	1.0	90445568.0	90453094.0	chr01	86902787.0	86910312.0	1.0	Zm00008a002026,chr01,86901163,86902623,-,99.863,478,1938,0.0	0.0	N;A	one_to_one_mapping	1938:477:1461:NA:NA
1151	2073	Zm00001d029856	1	90494694	90507232	1.0	90495731.0	90498659.0	chr01	86951703.0	86954604.0	1.0	Zm00008a002027,chr01,86951035,86951607,+,96.262,1,321,6.42e-149	0.0	N;A	one_to_one_mapping	378:57:321:NA:NA
1152	2078	Zm00001d029861	1	90928628	90936923	1.0	90923797.0	90933803.0	chr01	87251044.0	87260993.0	1.0	Zm00008a002032,chr01,87255798,87263835,-,92.257,683,1134,0.0	0.0	N;A	one_to_one_mapping	1134:682:452:NA:NA
1153	2079	Zm00001d029862	1	90963400	90964767	1.0	90963899.0	90965743.0	chr01	87310448.0	87312296.0	1.0	Zm00008a002033,chr01,87308860,87311316,+,93.933,1,1368,0.0	0.0	N;A	one_to_one_mapping	1368:0:1368:NA:NA
1154	2080	Zm00001d029865	1	90965701	90968044	1.0	90965735.0	90969398.0	chr01	87312535.0	87316191.0	1.0	Zm00008a002034,chr01,87312521,87314752,-,98.199,1,833,0.0	0.0	N;A	one_to_one_mapping	1323:490:833:NA:NA
1155	2081	Zm00001d029868	1	91135733	91139783	1.0	90965735.0	90969398.0	chr01	87312535.0	87316191.0	1.0	Zm00008a002036,chr01,87735619,87739882,-,98.978,1,1566,0.0	0.0	N;A	one_to_one_mapping	1566:0:1566:NA:NA
1156	2083	Zm00001d029872	1	91251568	91258234	1.0	90965735.0	90969398.0	chr01	87312535.0	87316191.0	1.0	Zm00008a002035,chr01,87595780,87602651,-,97.906,83,894,0.0	0.0	N;A	one_to_one_mapping	894:82:812:NA:NA
1157	2086	Zm00001d029875	1	91421593	91425126	1.0	91418463.0	91437359.0	chr01	87886860.0	87905756.0	1.0	Zm00008a002038,chr01,87890087,87893526,+,100.000,1,954,0.0	0.0	N;A	one_to_one_mapping	954:0:954:NA:NA
1158	2087	Zm00001d029878	1	91625270	91627450	1.0	91623706.0	91628019.0	chr01	88091651.0	88095965.0	1.0	Zm00008a002039,chr01,88093173,88095431,+,99.934,1,1506,0.0	0.0	N;A	one_to_one_mapping	1506:0:1506:NA:NA
1159	2088	Zm00001d029879	1	91814773	91819708	1.0	91819135.0	91821808.0	chr01	88284648.0	88287311.0	1.0	Zm00008a002040,chr01,88281093,88285016,+,99.885,1,873,0.0	0.0	N;A	one_to_one_mapping	873:0:873:NA:NA
1160	2089	Zm00001d029881	1	91831167	91832237	1.0	91819135.0	91821808.0	chr01	88284648.0	88287311.0	1.0	Zm00008a002041,chr01,88297427,88299035,-,100.000,1,189,1.17e-93	0.0	N;A	one_to_one_mapping	297:108:189:NA:NA
1161	2090	Zm00001d029883	1	91987577	91988973	1.0	91986030.0	91990121.0	chr01	88449904.0	88453995.0	1.0	Zm00008a002043,chr01,88450011,88452786,+,99.751,251,651,0.0	0.0	N;A	one_to_one_mapping	651:250:401:NA:NA
1162	2091	Zm00001d029884	1	91990667	91991467	1.0	91990067.0	91991097.0	chr01	88454496.0	88455526.0	1.0	Zm00008a002044,chr01,88455096,88456449,+,95.531,1,801,0.0	0.0	N;A	one_to_one_mapping	801:0:801:NA:NA
1163	2092	Zm00001d029885	1	92217234	92219505	1.0	92050543.0	92054701.0	chr01	88568241.0	88572408.0	1.0	Zm00008a002045,chr01,88682165,88683849,+,97.578,151,852,0.0	0.0	N;A	one_to_one_mapping	852:150:702:NA:NA
1164	2093	Zm00001d029886	1	92222078	92224093	1.0	92222491.0	92224539.0	chr01	88705965.0	88707993.0	1.0	Zm00008a002046,chr01,88705745,88707649,-,98.472,1,1043,0.0	0.0	N;A	one_to_one_mapping	1191:148:1043:NA:NA
1165	2094	Zm00001d029887	1	92228035	92232678	1.0	92228910.0	92232937.0	chr01	88721698.0	88725745.0	1.0	Zm00008a002047,chr01,88720639,88725483,-,100.000,15,432,0.0	0.0	N;A	one_to_one_mapping	432:14:418:NA:NA
1166	2095	Zm00001d029888	1	92327821	92333275	1.0	92330593.0	92333449.0	chr01	88770236.0	88773029.0	1.0	Zm00008a002049,chr01,88769112,88772567,+,98.762,1,966,0.0	0.0	N;A	one_to_one_mapping	966:0:966:NA:NA
1167	2096	Zm00001d029889	1	92552607	92564979	1.0	92555859.0	92564303.0	chr01	88895358.0	88903800.0	1.0	Zm00008a002050,chr01,88892060,88904237,+,99.344,1,2134,0.0	0.0	N;A	one_to_one_mapping	6276:4142:2134:NA:NA
1168	2098	Zm00001d029892	1	92733943	92735043	1.0	92733284.0	92737520.0	chr01	89069618.0	89073854.0	1.0	Zm00008a002051,chr01,89070277,89071377,+,99.909,1,1101,0.0	0.0	N;A	one_to_one_mapping	1101:0:1101:NA:NA
1169	2101	Zm00001d029896	1	92897029	92898887	1.0	92898458.0	92911004.0	chr01	89217629.0	89230177.0	1.0	Zm00008a002053,chr01,89215598,89217755,+,96.360,1,467,0.0	0.0	N;A	one_to_one_mapping	1086:619:467:NA:NA
1170	2112	Zm00001d029910	1	93744451	93750150	1.0	93744149.0	93750022.0	chr01	90057711.0	90063585.0	1.0	Zm00008a002060,chr01,90058125,90063252,+,99.836,1,4281,0.0	0.0	N;A	one_to_one_mapping	4281:0:4281:NA:NA
1171	2115	Zm00001d029917	1	94202204	94203229	1.0	94195414.0	94200957.0	chr01	90473588.0	90479128.0	1.0	Zm00008a002062,chr01,90478711,90481212,+,98.219,300,1026,0.0	0.0	N;A	one_to_one_mapping	1026:299:727:NA:NA
1172	2119	Zm00001d029921	1	94473957	94476161	1.0	94471394.0	94476618.0	chr01	90725872.0	90731101.0	1.0	Zm00008a002066,chr01,90728565,90730735,+,98.936,1,1125,0.0	0.0	N;A	one_to_one_mapping	1125:0:1125:NA:NA
1173	2121	Zm00001d029923	1	94574574	94575251	1.0	94471394.0	94476618.0	chr01	90725872.0	90731101.0	1.0	Zm00008a002070,chr01,90885096,90885843,-,96.419,319,678,7.99e-170	0.0	N;A	one_to_one_mapping	678:318:360:NA:NA
1174	2128	Zm00001d029934	1	95220121	95221774	1.0	95221245.0	95223283.0	chr01	91622952.0	91624993.0	1.0	Zm00008a002077,chr01,91621707,91623184,+,94.002,1,966,0.0	0.0	N;A	one_to_one_mapping	966:0:966:NA:NA
1175	2129	Zm00001d029937	1	95421201	95422724	1.0	95397739.0	95430248.0	chr01	91790636.0	91823211.0	1.0	Zm00008a002080,chr01,91814128,91815636,+,96.063,1,1524,0.0	0.0	N;A	one_to_one_mapping	1524:0:1524:NA:NA
1176	2130	Zm00001d029938	1	95642045	95656709	1.0	95655803.0	95657508.0	chr01	92047982.0	92049687.0	1.0	Zm00008a002081,chr01,92034563,92049035,+,100.000,1,473,0.0	0.0	N;A	one_to_one_mapping	483:10:473:NA:NA
1177	2131	Zm00001d029940	1	95770465	95771190	1.0	95767095.0	95786065.0	chr01	92158908.0	92177881.0	1.0	Zm00008a002083,chr01,92162278,92163003,-,99.449,1,726,0.0	0.0	N;A	one_to_one_mapping	726:0:726:NA:NA
1178	2132	Zm00001d029946	1	95962495	95966999	1.0	95965136.0	95967037.0	chr01	92348600.0	92350471.0	1.0	Zm00008a002084,chr01,92345893,92350487,+,97.277,391,2340,0.0	0.0	N;A	one_to_one_mapping	2340:390:1950:NA:NA
1179	2133	Zm00001d029947	1	96083307	96084227	1.0	96082194.0	96098714.0	chr01	92556591.0	92573084.0	1.0	Zm00008a002086,chr01,92557889,92558760,+,98.819,172,676,0.0	0.0	N;A	one_to_one_mapping	921:416:505:NA:NA
1180	2134	Zm00001d029948	1	96084382	96087383	1.0	96082194.0	96098714.0	chr01	92556591.0	92573084.0	1.0	Zm00008a002087,chr01,92559055,92561683,-,97.815,1,1968,0.0	0.0	N;A	one_to_one_mapping	1968:0:1968:NA:NA
1181	2135	Zm00001d029950	1	96145951	96147477	1.0	96137267.0	96148306.0	chr01	92612943.0	92623948.0	1.0	Zm00008a002088,chr01,92621696,92623212,+,98.098,1,999,0.0	0.0	N;A	one_to_one_mapping	999:0:999:NA:NA
1182	2137	Zm00001d029955	1	96293447	96295018	1.0	96268825.0	96280570.0	chr01	92803217.0	92814994.0	1.0	Zm00008a002091,chr01,92830108,92831682,-,98.416,1,1572,0.0	0.0	N;A	one_to_one_mapping	1572:0:1572:NA:NA
1183	2141	Zm00001d029963	1	96573408	96575415	1.0	96573543.0	96576941.0	chr01	93129094.0	93132494.0	1.0	Zm00008a002093,chr01,93128896,93131073,+,99.248,49,846,0.0	0.0	N;A	one_to_one_mapping	846:48:798:NA:NA
1184	2143	Zm00001d029965	1	96701518	96704228	1.0	96702517.0	96704270.0	chr01	93303561.0	93305314.0	1.0	Zm00008a002095,chr01,93302408,93305331,+,99.838,163,780,0.0	0.0	N;A	one_to_one_mapping	780:162:618:NA:NA
1185	2145	Zm00001d029968	1	96900888	96902992	1.0	96900648.0	96905661.0	chr01	93436366.0	93441389.0	1.0	Zm00008a002096,chr01,93436628,93438845,-,99.111,1,450,0.0	0.0	N;A	one_to_one_mapping	450:0:450:NA:NA
1186	2146	Zm00001d029969	1	96905186	96905818	1.0	96900648.0	96905661.0	chr01	93436366.0	93441389.0	1.0	Zm00008a002097,chr01,93439651,93442051,-,89.667,1,600,0.0	0.0	N;A	one_to_one_mapping	633:33:600:NA:NA
1187	2147	Zm00001d029970	1	97044621	97046748	1.0	97041870.0	97044435.0	chr01	93574606.0	93577149.0	1.0	Zm00008a002099,chr01,93577449,93579904,+,97.863,1,649,0.0	0.0	N;A	one_to_one_mapping	681:32:649:NA:NA
1188	2150	Zm00001d029974	1	97104476	97105441	1.0	97084370.0	97100858.0	chr01	93625962.0	93642437.0	1.0	Zm00008a002101,chr01,93645058,93646181,+,100.000,643,966,2.08e-166	0.0	N;A	one_to_one_mapping	966:642:324:NA:NA
1189	2151	Zm00001d029975	1	97112730	97116269	1.0	97109852.0	97121797.0	chr01	93650865.0	93662809.0	1.0	Zm00008a002102,chr01,93653735,93657332,-,100.000,1,354,0.0	0.0	N;A	one_to_one_mapping	1002:648:354:NA:NA
1190	2152	Zm00001d029976	1	97209569	97214377	1.0	97196535.0	97214628.0	chr01	93738930.0	93757013.0	1.0	Zm00008a002104,chr01,93752335,93755480,+,100.000,1,270,1.12e-137	0.0	N;A	one_to_one_mapping	270:0:270:NA:NA
1191	2153	Zm00001d029978	1	97311624	97317291	1.0	97315936.0	97322920.0	chr01	93868218.0	93875202.0	1.0	Zm00008a002107,chr01,93863864,93869561,+,100.000,26,301,1.03e-140	0.0	N;A	one_to_one_mapping	435:159:276:NA:NA
1192	2154	Zm00001d029979	1	97322758	97327037	1.0	97324408.0	97374724.0	chr01	93876946.0	93927274.0	1.0	Zm00008a002108,chr01,93878358,93879599,+,99.770,931,1365,0.0	0.0	N;A	one_to_one_mapping	1365:930:435:NA:NA
1193	2155	Zm00001d029980	1	97331766	97337093	1.0	97324408.0	97374724.0	chr01	93876946.0	93927274.0	1.0	Zm00008a002109,chr01,93884449,93888470,+,100.000,1,328,4.64e-169	0.0	N;A	one_to_one_mapping	336:8:328:NA:NA
1194	2156	Zm00001d029981	1	97337143	97338258	1.0	97324408.0	97374724.0	chr01	93876946.0	93927274.0	1.0	Zm00008a002110,chr01,93889674,93890831,-,100.000,1,1116,0.0	0.0	N;A	one_to_one_mapping	1116:0:1116:NA:NA
1195	2157	Zm00001d029983	1	97416254	97419693	1.0	97419238.0	97420608.0	chr01	93962204.0	93963574.0	1.0	Zm00008a002111,chr01,93959066,93962659,-,97.061,1,1656,0.0	0.0	N;A	one_to_one_mapping	1656:0:1656:NA:NA
1196	2160	Zm00001d029988	1	97704275	97706222	1.0	97704682.0	97707747.0	chr01	94248767.0	94251826.0	1.0	Zm00008a002114,chr01,94248429,94250259,-,97.283,55,1011,0.0	0.0	N;A	one_to_one_mapping	1011:54:957:NA:NA
1197	2161	Zm00001d029991	1	97887934	97889041	1.0	97888351.0	97890066.0	chr01	94425372.0	94427082.0	1.0	Zm00008a002115,chr01,94425633,94474115,+,95.946,595,668,1.74e-26	0.0	N;A	one_to_one_mapping	711:637:74:NA:NA
1198	2162	Zm00001d029992	1	97989715	98012316	1.0	98004668.0	98009229.0	chr01	94469988.0	94474526.0	1.0	Zm00008a002116,chr01,94508280,94509648,+,98.507,609,675,2.01e-25	0.0	N;A	one_to_one_mapping	675:608:67:NA:NA
1199	2164	Zm00001d029995	1	98257223	98260515	1.0	98259369.0	98264782.0	chr01	94721400.0	94726806.0	1.0	Zm00008a002117,chr01,94710693,94711696,+,96.888,172,653,0.0	0.0	N;A	one_to_one_mapping	1713:1231:482:NA:NA
1200	2166	Zm00001d029997	1	98382117	98384521	1.0	98378681.0	98380544.0	chr01	94859899.0	94861773.0	1.0	Zm00008a002118,chr01,94869011,94871430,+,98.893,135,405,1.10e-133	0.0	N;A	one_to_one_mapping	405:134:271:NA:NA
1201	2167	Zm00001d029999	1	98390539	98392128	1.0	98389941.0	98398327.0	chr01	94874888.0	94883191.0	1.0	Zm00008a002119,chr01,94875303,94877064,-,98.582,1,1552,0.0	0.0	N;A	one_to_one_mapping	1590:38:1552:NA:NA
1202	2169	Zm00001d030002	1	98510056	98512418	1.0	98511079.0	98512287.0	chr01	94973419.0	94974627.0	1.0	Zm00008a002124,chr01,94972611,94975061,+,92.391,576,1086,0.0	0.0	N;A	one_to_one_mapping	1086:575:511:NA:NA
1203	2170	Zm00001d030004	1	98579791	98580687	1.0	98540214.0	98544565.0	chr01	95018600.0	95022975.0	1.0	Zm00008a002126,chr01,95050558,95052375,-,92.241,571,897,3.49e-144	0.0	N;A	one_to_one_mapping	897:570:327:NA:NA
1204	2171	Zm00001d030005	1	98585427	98594780	1.0	98580941.0	98594064.0	chr01	95053159.0	95066280.0	1.0	Zm00008a002127,chr01,95056716,95072138,-,100.000,1,1209,0.0	0.0	N;A	one_to_one_mapping	1209:0:1209:NA:NA
1205	2172	Zm00001d030006	1	98793288	98794243	1.0	98790114.0	98794612.0	chr01	95260790.0	95265286.0	1.0	Zm00008a002128,chr01,95263566,95264760,+,92.816,94,437,3.00e-148	0.0	N;A	one_to_one_mapping	498:154:344:NA:NA
1206	2173	Zm00001d030007	1	98891019	98893883	1.0	98893424.0	98894626.0	chr01	95366948.0	95368148.0	1.0	Zm00008a002129,chr01,95361439,95367135,+,98.380,1,1296,0.0	0.0	N;A	one_to_one_mapping	1299:3:1296:NA:NA
1207	2175	Zm00001d030009	1	98960515	98962408	1.0	98961684.0	98964477.0	chr01	95458534.0	95461325.0	1.0	Zm00008a002130,chr01,95456793,95459552,-,92.410,1,915,0.0	0.0	N;A	one_to_one_mapping	915:0:915:NA:NA
1208	2176	Zm00001d030010	1	98966769	98969288	1.0	98961684.0	98964477.0	chr01	95458534.0	95461325.0	1.0	Zm00008a002133,chr01,95807659,95810154,-,98.718,1,702,0.0	0.0	N;A	one_to_one_mapping	702:0:702:NA:NA
1209	2177	Zm00001d030011	1	99113829	99118558	1.0	98961684.0	98964477.0	chr01	95458534.0	95461325.0	1.0	Zm00008a002132,chr01,95701498,95706301,+,99.769,1,2163,0.0	0.0	N;A	one_to_one_mapping	2163:0:2163:NA:NA
1210	2178	Zm00001d030012	1	99314880	99319254	1.0	98961684.0	98964477.0	chr01	95458534.0	95461325.0	1.0	Zm00008a002131,chr01,95583493,95588256,-,99.709,96,1815,0.0	0.0	N;A	one_to_one_mapping	1815:95:1720:NA:NA
1211	2179	Zm00001d030014	1	99420958	99424537	1.0	99420655.0	99427863.0	chr01	95844374.0	95851597.0	1.0	Zm00008a002134,chr01,95844667,95848222,+,100.000,1,390,0.0	0.0	N;A	one_to_one_mapping	390:0:390:NA:NA
1212	2181	Zm00001d030016	1	99772449	99776664	1.0	99766330.0	99775205.0	chr01	95998099.0	96006975.0	1.0	Zm00008a002135,chr01,96004219,96054610,+,99.407,1,2700,0.0	0.0	N;A	one_to_one_mapping	2910:210:2700:NA:NA
1213	2183	Zm00001d030018	1	99937288	99940239	1.0	99940205.0	99943693.0	chr01	96316697.0	96320194.0	1.0	Zm00008a002136,chr01,96259045,96261912,-,98.907,1,366,0.0	0.0	N;A	one_to_one_mapping	387:21:366:NA:NA
1214	2184	Zm00001d030019	1	99940331	99944552	1.0	99940205.0	99943693.0	chr01	96316697.0	96320194.0	1.0	Zm00008a002138,chr01,96316848,96325985,+,99.265,1,272,5.87e-136	0.0	N;A	one_to_one_mapping	327:55:272:NA:NA
1215	2185	Zm00001d030020	1	99945344	99950682	1.0	99946551.0	99951792.0	chr01	96329420.0	96334650.0	1.0	Zm00008a002139,chr01,96327999,96333550,+,99.482,1,193,2.64e-94	0.0	N;A	one_to_one_mapping	240:47:193:NA:NA
1216	2186	Zm00001d030021	1	100085601	100090561	1.0	100085198.0	100091359.0	chr01	96456215.0	96462360.0	1.0	Zm00008a002142,chr01,96456895,96461664,+,99.385,436,1248,0.0	0.0	N;A	one_to_one_mapping	1425:612:813:NA:NA
1217	2187	Zm00001d030023	1	100385980	100387952	1.0	100383037.0	100390371.0	chr01	96958102.0	96965469.0	1.0	Zm00008a002149,chr01,96961013,96963034,+,96.648,1,1032,0.0	0.0	N;A	one_to_one_mapping	1032:0:1032:NA:NA
1218	2188	Zm00001d030024	1	100454578	100455387	1.0	100451422.0	100465882.0	chr01	97026655.0	97041115.0	1.0	Zm00008a002150,chr01,97029268,97030620,-,99.873,1,787,0.0	0.0	N;A	one_to_one_mapping	810:23:787:NA:NA
1219	2190	Zm00001d030028	1	100650752	100652869	1.0	100651884.0	100653689.0	chr01	97217513.0	97219320.0	1.0	Zm00008a002153,chr01,97215590,97218498,-,97.786,1255,2112,0.0	0.0	N;A	one_to_one_mapping	2118:1260:858:NA:NA
1220	2192	Zm00001d030031	1	100836103	100840993	1.0	100835652.0	100841242.0	chr01	97399896.0	97405495.0	1.0	Zm00008a002154,chr01,97400344,97404965,+,93.393,661,993,9.11e-146	0.0	N;A	one_to_one_mapping	993:660:333:NA:NA
1221	2193	Zm00001d030032	1	101087719	101089690	1.0	101086515.0	101088796.0	chr01	97487832.0	97490118.0	1.0	Zm00008a002155,chr01,97488847,97490510,+,94.591,1,765,0.0	0.0	N;A	one_to_one_mapping	765:0:765:NA:NA
1222	2194	Zm00001d030034	1	101177296	101179297	1.0	101176773.0	101193356.0	chr01	97592070.0	97608650.0	1.0	Zm00008a002157,chr01,97593307,97594526,+,100.000,148,483,3.12e-173	0.0	N;A	one_to_one_mapping	486:150:336:NA:NA
1223	2195	Zm00001d030035	1	101302858	101303517	1.0	101302350.0	101304567.0	chr01	97715846.0	97718063.0	1.0	Zm00008a002158,chr01,97716354,97717013,-,100.000,1,660,0.0	0.0	N;A	one_to_one_mapping	660:0:660:NA:NA
1224	2196	Zm00001d030037	1	101375207	101379033	1.0	101373413.0	101381812.0	chr01	97782308.0	97790705.0	1.0	Zm00008a002159,chr01,97784102,97787924,+,100.000,1,1646,0.0	0.0	N;A	one_to_one_mapping	1704:58:1646:NA:NA
1225	2198	Zm00001d030040	1	101466317	101468065	1.0	101467753.0	101468997.0	chr01	97877539.0	97878784.0	1.0	Zm00008a002160,chr01,97876224,97878315,+,98.990,1,1569,0.0	0.0	N;A	one_to_one_mapping	1578:9:1569:NA:NA
1226	2199	Zm00001d030043	1	101711246	101722568	1.0	101697806.0	101732545.0	chr01	98097633.0	98132374.0	1.0	Zm00008a002162,chr01,98119255,98122113,+,100.000,166,632,0.0	0.0	N;A	one_to_one_mapping	1089:622:467:NA:NA
1227	2200	Zm00001d030045	1	101898451	101899089	1.0	101886093.0	101899416.0	chr01	98292119.0	98305438.0	1.0	Zm00008a002163,chr01,98304473,98305111,-,99.844,1,639,0.0	0.0	N;A	one_to_one_mapping	639:0:639:NA:NA
1228	2203	Zm00001d030048	1	102060297	102063588	1.0	102059383.0	102063702.0	chr01	98450263.0	98454582.0	1.0	Zm00008a002167,chr01,98451079,98454465,-,99.927,1,1377,0.0	0.0	N;A	one_to_one_mapping	1377:0:1377:NA:NA
1229	2204	Zm00001d030051	1	102215687	102221905	1.0	102216317.0	102222970.0	chr01	98594936.0	98601587.0	1.0	Zm00008a002168,chr01,98594266,98601236,+,99.884,1056,2781,0.0	0.0	N;A	one_to_one_mapping	4923:3197:1726:NA:NA
1230	2208	Zm00001d030057	1	102376437	102378258	1.0	102376049.0	102388925.0	chr01	98681637.0	98694513.0	1.0	Zm00008a002172,chr01,98682025,98684730,+,100.000,1,105,4.96e-48	0.0	N;A	one_to_one_mapping	315:210:105:NA:NA
1231	2209	Zm00001d030059	1	102561060	102561768	1.0	102557451.0	102588059.0	chr01	98861933.0	98892541.0	1.0	Zm00008a002173,chr01,98863086,98893379,+,99.259,4,138,8.77e-63	0.0	N;A	one_to_one_mapping	258:123:135:NA:NA
1232	2210	Zm00001d030061	1	102710038	102723105	1.0	102710739.0	102726059.0	chr01	99023332.0	99038653.0	1.0	Zm00008a002175,chr01,99022491,99034372,+,100.000,1,2822,0.0	0.0	N;A	one_to_one_mapping	4329:1507:2822:NA:NA
1233	2213	Zm00001d030067	1	103085031	103086221	1.0	103078917.0	103107321.0	chr01	99388269.0	99416671.0	1.0	Zm00008a002179,chr01,99390468,99395572,+,99.730,3,372,0.0	0.0	N;A	one_to_one_mapping	372:2:370:NA:NA
1234	2214	Zm00001d030068	1	103202199	103204660	1.0	103200804.0	103206130.0	chr01	99505854.0	99511180.0	1.0	Zm00008a002180,chr01,99507419,99509535,+,100.000,133,927,0.0	0.0	N;A	one_to_one_mapping	927:132:795:NA:NA
1235	2215	Zm00001d030069	1	103280320	103286276	1.0	103268679.0	103292049.0	chr01	99567136.0	99590506.0	1.0	Zm00008a002181,chr01,99579523,99584544,-,100.000,1,2655,0.0	0.0	N;A	one_to_one_mapping	2655:0:2655:NA:NA
1236	2216	Zm00001d030070	1	103299212	103301753	1.0	103298201.0	103305424.0	chr01	99595319.0	99602542.0	1.0	Zm00008a002182,chr01,99596330,99597517,+,100.000,1,194,4.03e-96	0.0	N;A	one_to_one_mapping	513:319:194:NA:NA
1237	2217	Zm00001d030072	1	103373766	103374379	1.0	103370226.0	103380560.0	chr01	99658777.0	99669026.0	1.0	Zm00008a002183,chr01,99652668,99664046,+,100.000,1,152,8.77e-74	0.0	N;A	one_to_one_mapping	192:40:152:NA:NA
1238	2219	Zm00001d030074	1	103634381	103637965	1.0	103636585.0	103638345.0	chr01	99923521.0	99925281.0	1.0	Zm00008a002184,chr01,99921388,99925281,+,100.000,385,1149,0.0	0.0	N;A	one_to_one_mapping	1149:384:765:NA:NA
1239	2221	Zm00001d030076	1	103900652	103901825	1.0	103901257.0	103921025.0	chr01	100175407.0	100195174.0	1.0	Zm00008a002186,chr01,100174361,100175886,+,100.000,1,289,8.23e-148	0.0	N;A	one_to_one_mapping	396:107:289:NA:NA
1240	2222	Zm00001d030077	1	104096505	104097569	1.0	104094526.0	104098299.0	chr01	100367499.0	100371272.0	1.0	Zm00008a002188,chr01,100369708,100370521,-,99.401,101,267,3.87e-80	0.0	N;A	one_to_one_mapping	267:100:167:NA:NA
1241	2224	Zm00001d030080	1	104119711	104120879	1.0	104119925.0	104130569.0	chr01	100393808.0	100404452.0	1.0	Zm00008a002191,chr01,100393815,100395559,+,95.699,130,315,1.09e-81	0.0	N;A	one_to_one_mapping	315:129:186:NA:NA
1242	2225	Zm00001d030083	1	104172633	104173661	1.0	104170402.0	104174842.0	chr01	100442763.0	100447203.0	1.0	Zm00008a002192,chr01,100444994,100446022,-,100.000,1,1029,0.0	0.0	N;A	one_to_one_mapping	1029:0:1029:NA:NA
1243	2226	Zm00001d030086	1	104416569	104417982	1.0	104415862.0	104417690.0	chr01	100686187.0	100688013.0	1.0	Zm00008a002193,chr01,100686892,100688653,-,99.800,250,750,0.0	0.0	N;A	one_to_one_mapping	750:249:501:NA:NA
1244	2227	Zm00001d030087	1	104669720	104674047	1.0	104673622.0	104675666.0	chr01	100937699.0	100939743.0	1.0	Zm00008a002197,chr01,100933146,100937660,-,100.000,1,408,0.0	0.0	N;A	one_to_one_mapping	504:96:408:NA:NA
1245	2229	Zm00001d030090	1	104849146	104852816	1.0	104849700.0	104852861.0	chr01	101100711.0	101103821.0	1.0	Zm00008a002198,chr01,101099878,101103773,+,94.411,1,984,0.0	0.0	N;A	one_to_one_mapping	984:0:984:NA:NA
1246	2230	Zm00001d030091	1	105035216	105041237	1.0	105038283.0	105041239.0	chr01	101285803.0	101288759.0	1.0	Zm00008a002199,chr01,101280698,101289102,-,99.291,1,987,0.0	0.0	N;A	one_to_one_mapping	987:0:987:NA:NA
1247	2238	Zm00001d030101	1	105700155	105702010	1.0	105697436.0	105699489.0	chr01	101902933.0	101904995.0	1.0	Zm00008a002204,chr01,101910790,101912488,-,98.843,268,1131,0.0	0.0	N;A	one_to_one_mapping	1134:270:864:NA:NA
1248	2240	Zm00001d030103	1	105862947	105867700	1.0	105866136.0	105867598.0	chr01	102203322.0	102204777.0	1.0	Zm00008a002207,chr01,102200559,102204777,-,99.788,100,1044,0.0	0.0	N;A	one_to_one_mapping	1044:99:945:NA:NA
1249	2243	Zm00001d030108	1	106180425	106186974	1.0	106182833.0	106201146.0	chr01	102496044.0	102514356.0	1.0	Zm00008a002210,chr01,102495502,102500054,+,97.607,1,2325,0.0	0.0	N;A	one_to_one_mapping	2325:0:2325:NA:NA
1250	2244	Zm00001d030109	1	106376178	106378884	1.0	106368428.0	106383334.0	chr01	102679700.0	102694711.0	1.0	Zm00008a002211,chr01,102687691,102690623,+,95.376,166,1203,0.0	0.0	N;A	one_to_one_mapping	1203:165:1038:NA:NA
1251	2245	Zm00001d030110	1	106378899	106383615	1.0	106383613.0	106385726.0	chr01	102695157.0	102697270.0	1.0	Zm00008a002212,chr01,102690169,102693512,-,95.645,1,1115,0.0	0.0	N;A	one_to_one_mapping	1188:73:1115:NA:NA
1252	2246	Zm00001d030114	1	106840123	106842310	1.0	106829297.0	106843478.0	chr01	103291421.0	103305602.0	1.0	Zm00008a002217,chr01,103302236,103306475,-,94.024,7,759,0.0	0.0	N;A	one_to_one_mapping	759:6:753:NA:NA
1253	2247	Zm00001d030116	1	107042927	107056687	1.0	107052042.0	107064701.0	chr01	103505857.0	103518516.0	1.0	Zm00008a002220,chr01,103502109,103510141,+,97.938,1,873,0.0	0.0	N;A	one_to_one_mapping	912:39:873:NA:NA
1254	2248	Zm00001d030117	1	107088822	107096192	1.0	107096060.0	107097976.0	chr01	103549728.0	103551644.0	1.0	Zm00008a002221,chr01,103542620,103549499,-,97.545,123,896,0.0	0.0	N;A	one_to_one_mapping	915:141:774:NA:NA
1255	2250	Zm00001d030121	1	107181209	107185354	1.0	107180059.0	107185512.0	chr01	103627523.0	103632976.0	1.0	Zm00008a002222,chr01,103628673,103632695,+,100.000,1,3480,0.0	0.0	N;A	one_to_one_mapping	3480:0:3480:NA:NA
1256	2251	Zm00001d030123	1	107336969	107338846	1.0	107331228.0	107342883.0	chr01	103780217.0	103791894.0	1.0	Zm00008a002224,chr01,103785958,103787835,-,100.000,1,1878,0.0	0.0	N;A	one_to_one_mapping	1878:0:1878:NA:NA
1257	2253	Zm00001d030126	1	107682051	107686329	1.0	107672936.0	107685580.0	chr01	104111128.0	104123772.0	1.0	Zm00008a002225,chr01,104120163,104124989,-,100.000,1,675,0.0	0.0	N;A	one_to_one_mapping	738:63:675:NA:NA
1258	2255	Zm00001d030129	1	107865921	107867117	1.0	107866846.0	107869568.0	chr01	104305812.0	104308534.0	1.0	Zm00008a002227,chr01,104303891,104306148,-,100.000,778,1184,0.0	0.0	N;A	one_to_one_mapping	1197:790:407:NA:NA
1259	2257	Zm00001d030131	1	108193722	108197646	1.0	108196555.0	108202177.0	chr01	104616668.0	104622315.0	1.0	Zm00008a002229,chr01,104615024,104617601,-,100.000,1,304,5.06e-156	0.0	N;A	one_to_one_mapping	342:38:304:NA:NA
1260	2259	Zm00001d030133	1	108282883	108288994	1.0	108286662.0	108289521.0	chr01	104807647.0	104810514.0	1.0	Zm00008a002232,chr01,104803718,104809625,-,100.000,32,836,0.0	0.0	N;A	one_to_one_mapping	2148:1343:805:NA:NA
1261	2260	Zm00001d030134	1	108360901	108369330	1.0	108366116.0	108369999.0	chr01	104883767.0	104887650.0	1.0	Zm00008a002233,chr01,104879105,104879779,+,77.922,1,154,7.99e-35	0.0	N;A	one_to_one_mapping	5352:5198:154:NA:NA
1262	2262	Zm00001d030138	1	108425304	108427389	1.0	108415329.0	108428637.0	chr01	104936133.0	104949441.0	1.0	Zm00008a002236,chr01,104946157,104948047,-,91.892,1,333,8.17e-141	0.0	N;A	one_to_one_mapping	348:15:333:NA:NA
1263	2265	Zm00001d030146	1	108663640	108666094	1.0	108596508.0	108666558.0	chr01	105112204.0	105182252.0	1.0	Zm00008a002241,chr01,105179324,105181769,-,100.000,1,319,3.40e-164	0.0	N;A	one_to_one_mapping	321:2:319:NA:NA
1264	2267	Zm00001d030148	1	108714459	108717659	1.0	108703937.0	108745713.0	chr01	105219959.0	105261755.0	1.0	Zm00008a002242,chr01,105228309,105233647,+,100.000,311,1089,0.0	0.0	N;A	one_to_one_mapping	1089:310:779:NA:NA
1265	2268	Zm00001d030149	1	108717575	108726921	1.0	108703937.0	108745713.0	chr01	105219959.0	105261755.0	1.0	Zm00008a002243,chr01,105233656,105242427,-,100.000,88,957,0.0	0.0	N;A	one_to_one_mapping	957:87:870:NA:NA
1266	2271	Zm00001d030152	1	109046445	109047845	1.0	109046404.0	109048947.0	chr01	105559313.0	105561856.0	1.0	Zm00008a002245,chr01,105558760,105560646,+,100.000,1,1293,0.0	0.0	N;A	one_to_one_mapping	1401:108:1293:NA:NA
1267	2272	Zm00001d030153	1	109048438	109048917	1.0	109048887.0	109052055.0	chr01	105562087.0	105565260.0	1.0	Zm00008a002246,chr01,105561347,105561826,-,100.000,1,480,0.0	0.0	N;A	one_to_one_mapping	480:0:480:NA:NA
1268	2274	Zm00001d030155	1	109359801	109361667	1.0	109338898.0	109341084.0	chr01	105833944.0	105836124.0	1.0	Zm00008a002250,chr01,105850669,105854907,-,88.433,474,724,2.50e-94	0.0	N;A	one_to_one_mapping	735:484:251:NA:NA
1269	2275	Zm00001d030157	1	109410589	109413669	1.0	109399923.0	109414552.0	chr01	105896177.0	105910810.0	1.0	Zm00008a002252,chr01,105906557,105909905,-,99.829,1,585,0.0	0.0	N;A	one_to_one_mapping	585:0:585:NA:NA
1270	2280	Zm00001d030163	1	109742559	109745194	1.0	109741479.0	109745861.0	chr01	106356813.0	106361185.0	1.0	Zm00008a002256,chr01,106358008,106360526,+,99.490,1,392,0.0	0.0	N;A	one_to_one_mapping	1380:988:392:NA:NA
1271	2281	Zm00001d030164	1	109844576	109871086	1.0	109860044.0	109869456.0	chr01	106498016.0	106507411.0	1.0	Zm00008a002257,chr01,106492339,106508054,+,99.868,1,760,0.0	0.0	N;A	one_to_one_mapping	6468:5708:760:NA:NA
1272	2282	Zm00001d030165	1	109910640	109911650	1.0	109910158.0	109912201.0	chr01	106582889.0	106584943.0	1.0	Zm00008a002259,chr01,106583376,106584437,-,99.604,1,1011,0.0	0.0	N;A	one_to_one_mapping	1011:0:1011:NA:NA
1273	2283	Zm00001d030166	1	110002061	110007926	1.0	110003291.0	110007703.0	chr01	106650667.0	106655098.0	1.0	Zm00008a002261,chr01,106649483,106655098,-,100.000,65,435,0.0	0.0	N;A	one_to_one_mapping	435:64:371:NA:NA
1274	2284	Zm00001d030167	1	110010761	110013627	1.0	110010644.0	110012676.0	chr01	106663175.0	106665220.0	1.0	Zm00008a002262,chr01,106663314,106666701,-,99.598,1,498,0.0	0.0	N;A	one_to_one_mapping	498:0:498:NA:NA
1275	2287	Zm00001d030171	1	110297474	110299921	1.0	110298278.0	110300030.0	chr01	106853820.0	106855574.0	1.0	Zm00008a002266,chr01,106852039,106855463,+,99.178,1,365,0.0	0.0	N;A	one_to_one_mapping	2448:2083:365:NA:NA
1276	2288	Zm00001d030172	1	110342608	110348109	1.0	110347458.0	110361322.0	chr01	107138479.0	107152343.0	1.0	Zm00008a002272,chr01,107134567,107138879,-,98.489,1,1191,0.0	0.0	N;A	one_to_one_mapping	1191:0:1191:NA:NA
1277	2289	Zm00001d030173	1	110378372	110389224	1.0	110376416.0	110402383.0	chr01	107167700.0	107193679.0	1.0	Zm00008a002273,chr01,107169651,107180456,-,100.000,1,1075,0.0	0.0	N;A	one_to_one_mapping	1104:29:1075:NA:NA
1278	2295	Zm00001d030181	1	111081054	111082160	1.0	111080188.0	111086511.0	chr01	109410074.0	109416431.0	1.0	Zm00008a002282,chr01,109410948,109412054,-,99.819,1,1107,0.0	0.0	N;A	one_to_one_mapping	1107:0:1107:NA:NA
1279	2298	Zm00001d030184	1	111872707	111923924	1.0	111923201.0	111926853.0	chr01	109868585.0	109872235.0	1.0	Zm00008a002284,chr01,109853478,109869395,+,99.444,922,1281,0.0	0.0	N;A	one_to_one_mapping	1281:921:360:NA:NA
1280	2301	Zm00001d030191	1	112125984	112127811	1.0	112126247.0	112128087.0	chr01	109966358.0	109968161.0	1.0	Zm00008a002286,chr01,109966628,109967904,-,95.311,1,789,0.0	0.0	N;A	one_to_one_mapping	789:0:789:NA:NA
1281	2302	Zm00001d030193	1	112389810	112390904	1.0	112385163.0	112391404.0	chr01	110136575.0	110142775.0	1.0	Zm00008a002288,chr01,110141181,110143048,-,91.296,1,540,0.0	0.0	N;A	one_to_one_mapping	540:0:540:NA:NA
1282	2303	Zm00001d030194	1	112579258	112586085	1.0	112572442.0	112591954.0	chr01	110325376.0	110344869.0	1.0	Zm00008a002289,chr01,110332163,110339011,-,100.000,1,1032,0.0	0.0	N;A	one_to_one_mapping	1032:0:1032:NA:NA
1283	2310	Zm00001d030214	1	113477268	113478896	1.0	113476571.0	113478936.0	chr01	111609152.0	111611512.0	1.0	Zm00008a002301,chr01,111609860,111611335,+,98.972,1,1362,0.0	0.0	N;A	one_to_one_mapping	1362:0:1362:NA:NA
1284	2313	Zm00001d030218	1	113763280	113766247	1.0	113764848.0	113766282.0	chr01	111827939.0	111829373.0	1.0	Zm00008a002304,chr01,111827274,111829043,+,97.506,1,401,0.0	0.0	N;A	one_to_one_mapping	1674:1273:401:NA:NA
1285	2314	Zm00001d030220	1	113769645	113772634	1.0	113771365.0	113802263.0	chr01	111834958.0	111865791.0	1.0	Zm00008a002305,chr01,111833126,111836237,-,99.813,1,1068,0.0	0.0	N;A	one_to_one_mapping	1068:0:1068:NA:NA
1286	2315	Zm00001d030222	1	114052702	114073743	1.0	114062377.0	114067809.0	chr01	112117582.0	112123014.0	1.0	Zm00008a002306,chr01,112107524,112111217,-,99.649,1,570,0.0	0.0	N;A	one_to_one_mapping	570:0:570:NA:NA
1287	2316	Zm00001d030223	1	114094770	114096277	1.0	114089713.0	114108537.0	chr01	112142736.0	112161571.0	1.0	Zm00008a002307,chr01,112147796,112149381,+,100.000,1,819,0.0	0.0	N;A	one_to_one_mapping	819:0:819:NA:NA
1288	2319	Zm00001d030229	1	114513403	114514301	1.0	114508936.0	114514693.0	chr01	112491966.0	112497723.0	1.0	Zm00008a002310,chr01,112496442,112497338,+,99.679,166,789,0.0	0.0	N;A	one_to_one_mapping	789:165:624:NA:NA
1289	2320	Zm00001d030230	1	114671981	114679939	1.0	114677357.0	114678837.0	chr01	112657289.0	112658771.0	1.0	Zm00008a002311,chr01,112652398,112659886,-,99.668,1,1809,0.0	0.0	N;A	one_to_one_mapping	1809:0:1809:NA:NA
1290	2321	Zm00001d030231	1	114871271	114880505	1.0	114880405.0	114882404.0	chr01	112828447.0	112830444.0	1.0	Zm00008a002312,chr01,112820627,112827499,+,99.392,1,2466,0.0	0.0	N;A	one_to_one_mapping	2466:0:2466:NA:NA
1291	2322	Zm00001d030232	1	114928784	114930818	1.0	114929423.0	114934928.0	chr01	112876034.0	112881514.0	1.0	Zm00008a002313,chr01,112875529,112877514,-,98.858,1,963,0.0	0.0	N;A	one_to_one_mapping	963:0:963:NA:NA
1292	2326	Zm00001d030236	1	115306970	115307682	1.0	115303810.0	115337835.0	chr01	114241085.0	114275178.0	1.0	Zm00008a002330,chr01,114244292,114245006,+,100.000,1,318,1.17e-163	0.0	N;A	one_to_one_mapping	318:0:318:NA:NA
1293	2329	Zm00001d030247	1	116368337	116370156	1.0	116369225.0	116371300.0	chr01	114965712.0	114967805.0	1.0	Zm00008a002333,chr01,114966092,114966604,-,99.200,1,500,0.0	0.0	N;A	one_to_one_mapping	768:268:500:NA:NA
1294	2331	Zm00001d030250	1	116773992	116777183	1.0	116775985.0	116781996.0	chr01	116068522.0	116074545.0	1.0	Zm00008a002337,chr01,116066460,116069730,+,99.618,1,1569,0.0	0.0	N;A	one_to_one_mapping	1569:0:1569:NA:NA
1295	2332	Zm00001d030251	1	116811699	116813033	1.0	116811605.0	116813068.0	chr01	116103218.0	116104681.0	1.0	Zm00008a002338,chr01,116103312,116104646,+,98.427,1,1335,0.0	0.0	N;A	one_to_one_mapping	1335:0:1335:NA:NA
1296	2335	Zm00001d030255	1	116942840	116943186	1.0	116937773.0	116944569.0	chr01	116237120.0	116243929.0	1.0	Zm00008a002341,chr01,116240978,116251683,+,96.257,1,187,7.28e-83	0.0	N;A	one_to_one_mapping	261:74:187:NA:NA
1297	2336	Zm00001d030256	1	117002474	117006192	1.0	117001222.0	117006408.0	chr01	116254931.0	116260133.0	1.0	Zm00008a002342,chr01,116256280,116259961,+,99.335,59,807,0.0	0.0	N;A	one_to_one_mapping	807:58:749:NA:NA
1298	2341	Zm00001d030266	1	117619933	117695083	1.0	117691205.0	117694939.0	chr01	116688271.0	116692012.0	1.0	Zm00008a002346,chr01,116621201,116692271,+,98.626,1,4221,0.0	0.0	N;A	one_to_one_mapping	4284:63:4221:NA:NA
1299	2343	Zm00001d030269	1	118075580	118079335	1.0	118078250.0	118082179.0	chr01	117273553.0	117277493.0	1.0	Zm00008a002353,chr01,117270982,117274636,-,93.706,1,858,0.0	0.0	N;A	one_to_one_mapping	858:0:858:NA:NA
1300	2344	Zm00001d030270	1	118102744	118125713	1.0	118113323.0	118133282.0	chr01	117305028.0	117325076.0	1.0	Zm00008a002354,chr01,117302847,117317488,-,99.690,1,967,0.0	0.0	N;A	one_to_one_mapping	2190:1223:967:NA:NA
1301	2352	Zm00001d030282	1	118828597	118879142	1.0	118878922.0	118881473.0	chr01	118362991.0	118365544.0	1.0	Zm00008a002362,chr01,118356512,118362621,-,98.541,1,1697,0.0	0.0	N;A	one_to_one_mapping	1704:7:1697:NA:NA
1302	2353	Zm00001d030285	1	119480815	119493835	1.0	119492435.0	119495912.0	chr01	118928012.0	118931492.0	1.0	Zm00008a002363,chr01,118912151,118929167,-,99.471,832,1398,0.0	0.0	N;A	one_to_one_mapping	2055:1488:567:NA:NA
1303	2354	Zm00001d030287	1	119697338	119701670	1.0	119701645.0	119713162.0	chr01	119120954.0	119132480.0	1.0	Zm00008a002364,chr01,119116186,119117006,-,100.000,466,564,1.67e-44	0.0	N;A	one_to_one_mapping	564:465:99:NA:NA
1304	2355	Zm00001d030289	1	119708367	119713184	1.0	119701645.0	119713162.0	chr01	119120954.0	119132480.0	1.0	Zm00008a002365,chr01,119128354,119129603,-,100.000,235,570,3.69e-173	0.0	N;A	one_to_one_mapping	570:234:336:NA:NA
1305	2356	Zm00001d030290	1	119840788	119847803	1.0	119787610.0	119856028.0	chr01	119201989.0	119270353.0	1.0	Zm00008a002366,chr01,119255124,119261801,-,100.000,19,849,0.0	0.0	N;A	one_to_one_mapping	1041:210:831:NA:NA
1306	2362	Zm00001d030301	1	120802390	120812980	1.0	120800297.0	120830728.0	chr01	120143000.0	120173519.0	1.0	Zm00008a002380,chr01,120147208,120155718,+,100.000,12,274,7.24e-134	0.0	N;A	one_to_one_mapping	276:13:263:NA:NA
1307	2365	Zm00001d030305	1	121211811	121213196	1.0	121211150.0	121215577.0	chr01	120521872.0	120526316.0	1.0	Zm00008a002384,chr01,120522553,120523520,+,98.568,1,762,0.0	0.0	N;A	one_to_one_mapping	762:0:762:NA:NA
1308	2367	Zm00001d030308	1	121352960	121354912	1.0	121244246.0	121251113.0	chr01	120556274.0	120563187.0	1.0	Zm00008a002385,chr01,120598601,120599827,+,98.452,736,1953,0.0	0.0	N;A	one_to_one_mapping	1953:735:1218:NA:NA
1309	2368	Zm00001d030310	1	121458401	121462310	1.0	121458200.0	121462070.0	chr01	120774142.0	120778046.0	1.0	Zm00008a002387,chr01,120774767,120778801,-,96.909,1,1635,0.0	0.0	N;A	one_to_one_mapping	1635:0:1635:NA:NA
1310	2370	Zm00001d030312	1	121800630	121814864	1.0	121799733.0	121815941.0	chr01	121046185.0	121062406.0	1.0	Zm00008a002388,chr01,121058177,121060193,+,99.340,2200,2502,7.13e-152	0.0	N;A	one_to_one_mapping	2502:2199:303:NA:NA
1311	2373	Zm00001d030317	1	122082952	122084098	1.0	122082898.0	122085251.0	chr01	121301016.0	121303368.0	1.0	Zm00008a002391,chr01,121300990,121446739,-,98.910,192,558,0.0	0.0	N;A	one_to_one_mapping	558:191:367:NA:NA
1312	2374	Zm00001d030323	1	122199005	122202892	1.0	122112131.0	122151246.0	chr01	121517104.0	121556174.0	1.0	Zm00008a002394,chr01,121580008,121583632,+,98.855,1,3318,0.0	0.0	N;A	one_to_one_mapping	3318:0:3318:NA:NA
1313	2375	Zm00001d030328	1	122695681	122697988	1.0	122695841.0	122699054.0	chr01	121973745.0	121976955.0	1.0	Zm00008a002396,chr01,121938635,121976126,-,99.304,1,1293,0.0	0.0	N;A	one_to_one_mapping	1305:12:1293:NA:NA
1314	2376	Zm00001d030329	1	122753347	122753682	1.0	122751726.0	122756535.0	chr01	122038443.0	122043275.0	1.0	Zm00008a002397,chr01,122040079,122040414,-,100.000,1,336,2.11e-173	0.0	N;A	one_to_one_mapping	336:0:336:NA:NA
1315	2377	Zm00001d030330	1	122754466	122756273	1.0	122751726.0	122756535.0	chr01	122038443.0	122043275.0	1.0	Zm00008a002398,chr01,122041464,122043013,-,98.824,1,255,6.40e-125	0.0	N;A	one_to_one_mapping	483:228:255:NA:NA
1316	2381	Zm00001d030338	1	123276181	123277143	1.0	123184319.0	123190543.0	chr01	122248305.0	122254499.0	1.0	Zm00008a002402,chr01,122259882,122260832,-,97.092,1,963,0.0	0.0	N;A	one_to_one_mapping	963:0:963:NA:NA
1317	2382	Zm00001d030339	1	123359112	123359663	1.0	123358698.0	123376469.0	chr01	122311091.0	122328833.0	1.0	Zm00008a002403,chr01,122310226,122312058,-,100.000,1,516,0.0	0.0	N;A	one_to_one_mapping	552:36:516:NA:NA
1318	2384	Zm00001d030341	1	123440640	123463706	1.0	123461282.0	123462670.0	chr01	122413869.0	122415257.0	1.0	Zm00008a002407,chr01,122395277,122414852,+,100.000,1078,2284,0.0	0.0	N;A	one_to_one_mapping	2382:1175:1207:NA:NA
1319	2385	Zm00001d030342	1	123464937	123467804	1.0	123466094.0	123468815.0	chr01	122417639.0	122420360.0	1.0	Zm00008a002408,chr01,122416263,122419345,-,100.000,1,432,0.0	0.0	N;A	one_to_one_mapping	432:0:432:NA:NA
1320	2387	Zm00001d030345	1	123930193	123931383	1.0	123925884.0	123956756.0	chr01	122798935.0	122829846.0	1.0	Zm00008a002411,chr01,122803284,122804540,-,100.000,1,666,0.0	0.0	N;A	one_to_one_mapping	666:0:666:NA:NA
1321	2388	Zm00001d030346	1	124047279	124048368	1.0	124039491.0	124049146.0	chr01	122913076.0	122922731.0	1.0	Zm00008a002412,chr01,122920864,122921962,-,100.000,1,627,0.0	0.0	N;A	one_to_one_mapping	627:0:627:NA:NA
1322	2391	Zm00001d030350	1	124513774	124516163	1.0	124515776.0	124517909.0	chr01	123334898.0	123337032.0	1.0	Zm00008a002418,chr01,123318022,123335285,-,94.481,264,570,5.02e-134	0.0	N;A	one_to_one_mapping	633:326:307:NA:NA
1323	2394	Zm00001d030357	1	125658990	125678568	1.0	125675342.0	125679675.0	chr01	124228770.0	124233109.0	1.0	Zm00008a002420,chr01,124197609,124214318,-,99.570,517,1213,0.0	0.0	N;A	one_to_one_mapping	1227:530:697:NA:NA
1324	2396	Zm00001d030361	1	126093183	126094591	1.0	126087819.0	126102165.0	chr01	124538080.0	124552462.0	1.0	Zm00008a002421,chr01,124543560,124584599,+,99.749,1,1197,0.0	0.0	N;A	one_to_one_mapping	1215:18:1197:NA:NA
1325	2398	Zm00001d030363	1	126440825	126441344	1.0	126440145.0	126441946.0	chr01	124837798.0	124839596.0	1.0	Zm00008a002422,chr01,124838497,124838997,-,99.601,1,501,0.0	0.0	N;A	one_to_one_mapping	501:0:501:NA:NA
1326	2399	Zm00001d030364	1	126597854	126599207	1.0	126596823.0	126598055.0	chr01	124995698.0	124996928.0	1.0	Zm00008a002423,chr01,124994608,124997745,+,99.538,89,738,0.0	0.0	N;A	one_to_one_mapping	738:88:650:NA:NA
1327	2400	Zm00001d030366	1	126625958	126667073	1.0	126664439.0	126669551.0	chr01	125066889.0	125072005.0	1.0	Zm00008a002424,chr01,125022957,125024020,-,99.020,37,441,0.0	0.0	N;A	one_to_one_mapping	441:36:405:NA:NA
1328	2404	Zm00001d030372	1	126990768	126997787	1.0	126973425.0	126977165.0	chr01	125305658.0	125309407.0	1.0	Zm00008a002426,chr01,125323008,125330189,+,99.798,1,1488,0.0	0.0	N;A	one_to_one_mapping	1488:0:1488:NA:NA
1329	2405	Zm00001d030373	1	127221590	127227817	1.0	127216586.0	127232811.0	chr01	125531023.0	125547286.0	1.0	Zm00008a002430,chr01,125536021,125542574,-,87.288,1,1062,0.0	0.0	N;A	one_to_one_mapping	1062:0:1062:NA:NA
1330	2406	Zm00001d030374	1	127338708	127340306	1.0	127337094.0	127358336.0	chr07	118641369.0	118620126.0	1.0	Zm00008a028120,chr07,118638198,118639752,-,100.000,1,795,0.0	0.0	N;A	one_to_one_mapping	795:0:795:NA:NA
1331	2407	Zm00001d030375	1	127342003	127343048	1.0	127337094.0	127358336.0	chr07	118641369.0	118620126.0	1.0	Zm00008a028119,chr07,118635416,118635863,+,97.222,1,140,3.84e-63	0.0	N;A	one_to_one_mapping	381:241:140:NA:NA
1332	2409	Zm00001d030379	1	127537249	127540620	1.0	127535065.0	127543369.0	chr01	125863580.0	125871917.0	1.0	Zm00008a002431,chr01,125867349,125868174,-,100.000,76,318,6.09e-123	0.0	N;A	one_to_one_mapping	318:75:243:NA:NA
1333	2410	Zm00001d030380	1	127549696	127552596	1.0	127544545.0	127548147.0	chr01	125873679.0	125877281.0	1.0	Zm00008a002432,chr01,125879990,125883078,+,99.906,646,1708,0.0	0.0	N;A	one_to_one_mapping	2091:1028:1063:NA:NA
1334	2411	Zm00001d030381	1	127553498	127556739	1.0	127544545.0	127548147.0	chr01	125873679.0	125877281.0	1.0	Zm00008a002433,chr01,125884658,125887251,-,100.000,1,1061,0.0	0.0	N;A	one_to_one_mapping	1131:70:1061:NA:NA
1335	2412	Zm00001d030382	1	127760090	127762045	1.0	127755751.0	127782104.0	chr01	126083877.0	126110225.0	1.0	Zm00008a002434,chr01,126088207,126091670,-,100.000,1,793,0.0	0.0	N;A	one_to_one_mapping	798:5:793:NA:NA
1336	2413	Zm00001d030385	1	127955212	127967875	1.0	127965724.0	127969383.0	chr01	126297699.0	126301356.0	1.0	Zm00008a002436,chr01,126287387,126299848,-,97.010,1,876,0.0	0.0	N;A	one_to_one_mapping	876:0:876:NA:NA
1337	2414	Zm00001d030388	1	128511544	128512044	1.0	128510075.0	128514154.0	chr01	126812962.0	126817042.0	1.0	Zm00008a002440,chr01,126814435,126814935,+,100.000,1,501,0.0	0.0	N;A	one_to_one_mapping	501:0:501:NA:NA
1338	2415	Zm00001d030391	1	128840477	128843676	1.0	128841849.0	128847048.0	chr01	127131512.0	127136708.0	1.0	Zm00008a002442,chr01,127129947,127133135,+,97.655,1,1407,0.0	0.0	N;A	one_to_one_mapping	1407:0:1407:NA:NA
1339	2424	Zm00001d030402	1	129889303	129891523	1.0	129889495.0	129898976.0	chr01	128906490.0	128915969.0	1.0	Zm00008a002454,chr01,128891803,128981854,+,99.558,90,315,8.37e-112	0.0	N;A	one_to_one_mapping	585:359:226:NA:NA
1340	2425	Zm00001d030406	1	130029430	130045459	1.0	130029294.0	130049922.0	chr01	129020573.0	129041191.0	1.0	Zm00008a002455,chr01,129035615,129036550,+,97.619,1,630,0.0	0.0	N;A	one_to_one_mapping	630:0:630:NA:NA
1341	2428	Zm00001d030409	1	130328301	130345471	1.0	130342288.0	130348314.0	chr01	129360336.0	129366335.0	1.0	Zm00008a002456,chr01,129329100,129330264,-,100.000,115,555,0.0	0.0	N;A	one_to_one_mapping	555:114:441:NA:NA
1342	2434	Zm00001d030421	1	131281887	131300922	1.0	131293305.0	131301235.0	chr01	130382034.0	130389961.0	1.0	Zm00008a002463,chr01,130384006,130389659,-,99.799,1,996,0.0	0.0	N;A	one_to_one_mapping	1083:87:996:NA:NA
1343	2437	Zm00001d030424	1	131546951	131550038	1.0	131523938.0	131537384.0	chr01	130629280.0	130642754.0	1.0	Zm00008a002464,chr01,130651092,130654361,-,99.099,393,723,1.54e-166	0.0	N;A	one_to_one_mapping	723:392:331:NA:NA
1344	2438	Zm00001d030426	1	131875688	131877322	1.0	131858223.0	131878796.0	chr01	130959310.0	130979857.0	1.0	Zm00008a002468,chr01,130976749,130980998,-,100.000,1,44,1.14e-15	0.0	N;A	one_to_one_mapping	75:31:44:NA:NA
1345	2441	Zm00001d030438	1	133024764	133026755	1.0	133024255.0	133035858.0	chr01	132065234.0	132076837.0	1.0	Zm00008a002483,chr01,132066649,132067555,-,99.611,112,882,0.0	0.0	N;A	one_to_one_mapping	882:111:771:NA:NA
1346	2444	Zm00001d030453	1	133432270	133433048	1.0	133428703.0	133452715.0	chr01	132463748.0	132487759.0	1.0	Zm00008a002492,chr01,132458504,132468083,-,99.582,1,239,4.16e-119	0.0	N;A	one_to_one_mapping	342:103:239:NA:NA
1347	2445	Zm00001d030459	1	133984549	133985322	1.0	133981902.0	133987239.0	chr01	133031510.0	133036848.0	1.0	Zm00008a002501,chr01,133020442,133034450,-,99.574,442,676,1.38e-116	0.0	N;A	one_to_one_mapping	735:500:235:NA:NA
1348	2446	Zm00001d030464	1	134521008	134522680	1.0	134517512.0	134531011.0	chr01	133542303.0	133555799.0	1.0	Zm00008a002503,chr01,133546003,133547415,+,99.929,115,1527,0.0	0.0	N;A	one_to_one_mapping	1527:114:1413:NA:NA
1349	2448	Zm00001d030468	1	134962829	134965595	1.0	134710454.0	134714965.0	chr01	133713368.0	133717879.0	1.0	Zm00008a002504,chr01,133879008,133880748,+,100.000,136,1770,0.0	0.0	N;A	one_to_one_mapping	1770:135:1635:NA:NA
1350	2451	Zm00001d030479	1	136610641	136612155	1.0	136610698.0	136615341.0	chr01	135550232.0	135554876.0	1.0	Zm00008a002513,chr01,135542863,135553281,+,100.000,73,1513,0.0	0.0	N;A	one_to_one_mapping	1515:74:1441:NA:NA
1351	2459	Zm00001d030494	1	137947283	137948557	1.0	137944247.0	137949233.0	chr01	137173860.0	137178846.0	1.0	Zm00008a002518,chr01,137176896,137178170,+,100.000,1,1275,0.0	0.0	N;A	one_to_one_mapping	1275:0:1275:NA:NA
1352	2466	Zm00001d030506	1	140052049	140055625	1.0	140047922.0	140061082.0	chr01	139162430.0	139175588.0	1.0	Zm00008a002525,chr01,139166646,139170057,+,98.646,1,1551,0.0	0.0	N;A	one_to_one_mapping	1551:0:1551:NA:NA
1353	2467	Zm00001d030507	1	140167988	140169981	1.0	140167672.0	140199175.0	chr01	139299980.0	139331479.0	1.0	Zm00008a002527,chr01,139300262,139302377,-,81.849,1,240,5.95e-90	0.0	N;A	one_to_one_mapping	792:552:240:NA:NA
1354	2468	Zm00001d030508	1	140235550	140243657	1.0	140231373.0	140250214.0	chr01	139365390.0	139384235.0	1.0	Zm00008a002528,chr01,139364401,139377692,+,99.448,146,507,0.0	0.0	N;A	one_to_one_mapping	1755:1393:362:NA:NA
1355	2469	Zm00001d030509	1	140364656	140376186	1.0	140376011.0	140378639.0	chr01	139506441.0	139509069.0	1.0	Zm00008a002529,chr01,139492662,139504791,+,100.000,1,519,0.0	0.0	N;A	one_to_one_mapping	519:0:519:NA:NA
1356	2470	Zm00001d030513	1	140679257	140680084	1.0	140670115.0	140695386.0	chr01	139802066.0	139827335.0	1.0	Zm00008a002532,chr01,139811205,139812032,+,99.638,1,828,0.0	0.0	N;A	one_to_one_mapping	828:0:828:NA:NA
1357	2474	Zm00001d030518	1	140875083	140886542	1.0	140865223.0	140886190.0	chr01	139981815.0	140002854.0	1.0	Zm00008a002534,chr01,139991725,140002770,-,100.000,50,746,0.0	0.0	N;A	one_to_one_mapping	750:53:697:NA:NA
1358	2475	Zm00001d030523	1	141151918	141161050	1.0	141147608.0	141175239.0	chr01	140259464.0	140287094.0	1.0	Zm00008a002535,chr01,140263869,140272955,+,97.772,1,1077,0.0	0.0	N;A	one_to_one_mapping	1077:0:1077:NA:NA
1359	2476	Zm00001d030526	1	141705734	141709496	1.0	141687748.0	141714128.0	chr01	140799653.0	140826036.0	1.0	Zm00008a002537,chr01,140817649,140821132,+,99.945,1,1818,0.0	0.0	N;A	one_to_one_mapping	1818:0:1818:NA:NA
1360	2477	Zm00001d030527	1	141837963	141840802	1.0	141837557.0	141845918.0	chr01	140941779.0	140950140.0	1.0	Zm00008a002539,chr01,140942194,140944300,+,99.946,1,1851,0.0	0.0	N;A	one_to_one_mapping	1866:15:1851:NA:NA
1361	2478	Zm00001d030529	1	142030972	142031706	1.0	142027749.0	142032048.0	chr01	141125291.0	141129594.0	1.0	Zm00008a002540,chr01,141128471,141129514,+,100.000,1,624,0.0	0.0	N;A	one_to_one_mapping	624:0:624:NA:NA
1362	2481	Zm00001d030532	1	142193026	142194949	1.0	142193868.0	142195303.0	chr01	141298063.0	141299524.0	1.0	Zm00008a002541,chr01,141259180,141299517,+,99.392,97,918,0.0	0.0	N;A	one_to_one_mapping	918:96:822:NA:NA
1363	2482	Zm00001d030533	1	142260864	142278394	1.0	142270863.0	142280218.0	chr01	141371788.0	141381134.0	1.0	Zm00008a002542,chr01,141360942,141374262,-,100.000,1,519,0.0	0.0	N;A	one_to_one_mapping	522:3:519:NA:NA
1364	2486	Zm00001d030537	1	142487080	142487673	1.0	142487349.0	142497821.0	chr01	141583573.0	141594032.0	1.0	Zm00008a002544,chr01,141583352,141583897,-,100.000,1,325,3.61e-167	0.0	N;A	one_to_one_mapping	594:269:325:NA:NA
1365	2489	Zm00001d030544	1	142961537	142965543	1.0	142964725.0	142968711.0	chr01	141954798.0	141958811.0	1.0	Zm00008a002548,chr01,141952567,141955489,-,99.377,1,963,0.0	0.0	N;A	one_to_one_mapping	963:0:963:NA:NA
1366	2491	Zm00001d030548	1	143163535	143165480	1.0	143158597.0	143168176.0	chr01	142131589.0	142141166.0	1.0	Zm00008a002549,chr01,142136223,142138487,+,99.718,1,1062,0.0	0.0	N;A	one_to_one_mapping	1062:0:1062:NA:NA
1367	2492	Zm00001d030549	1	143230400	143232667	1.0	143230167.0	143232771.0	chr01	142202270.0	142204873.0	1.0	Zm00008a002550,chr01,142202371,142204638,-,100.000,1,999,0.0	0.0	N;A	one_to_one_mapping	999:0:999:NA:NA
1368	2493	Zm00001d030550	1	143283392	143284877	1.0	143267177.0	143301791.0	chr01	142239776.0	142274384.0	1.0	Zm00008a002551,chr01,142255968,142257405,-,100.000,1,525,0.0	0.0	N;A	one_to_one_mapping	525:0:525:NA:NA
1369	2496	Zm00001d030554	1	143495759	143510908	1.0	143504000.0	143509398.0	chr01	142510812.0	142516194.0	1.0	Zm00008a002554,chr01,142501735,142516193,-,99.549,1,1774,0.0	0.0	N;A	one_to_one_mapping	1776:2:1774:NA:NA
1370	2497	Zm00001d030555	1	143649093	143651483	1.0	143647820.0	143652845.0	chr01	142823423.0	142828453.0	1.0	Zm00008a002556,chr01,142826443,142827084,+,99.377,1750,2391,0.0	0.0	N;A	one_to_one_mapping	2391:1749:642:NA:NA
1371	2498	Zm00001d030556	1	143750002	143752321	1.0	143749224.0	143763112.0	chr01	142892974.0	142906935.0	1.0	Zm00008a002557,chr01,142893745,142896092,+,99.899,1,991,0.0	0.0	N;A	one_to_one_mapping	1404:413:991:NA:NA
1372	2502	Zm00001d030561	1	144149596	144156576	1.0	144139690.0	144158627.0	chr01	143286355.0	143305291.0	1.0	Zm00008a002561,chr01,143296369,143303157,-,97.415,1,717,0.0	0.0	N;A	one_to_one_mapping	1230:513:717:NA:NA
1373	2503	Zm00001d030562	1	144194016	144197311	1.0	144195940.0	144203354.0	chr01	143324616.0	143332026.0	1.0	Zm00008a002562,chr01,143309064,143322108,+,89.015,16,279,7.71e-101	0.0	N;A	one_to_one_mapping	741:477:264:NA:NA
1374	2504	Zm00001d030563	1	144321282	144322084	1.0	144311285.0	144324045.0	chr01	143422147.0	143434833.0	1.0	Zm00008a002564,chr01,143431917,143438810,+,100.000,1,355,0.0	0.0	N;A	one_to_one_mapping	384:29:355:NA:NA
1375	2505	Zm00001d030566	1	144612612	144613223	1.0	144610276.0	144614583.0	chr01	143730551.0	143734842.0	1.0	Zm00008a002565,chr01,143732871,143733803,+,99.672,1,610,0.0	0.0	N;A	one_to_one_mapping	612:2:610:NA:NA
1376	2506	Zm00001d030567	1	144615176	144617649	1.0	144614526.0	144619114.0	chr01	143735343.0	143739931.0	1.0	Zm00008a002566,chr01,143735785,143738701,-,100.000,1,331,1.61e-170	0.0	N;A	one_to_one_mapping	486:155:331:NA:NA
1377	2511	Zm00001d030577	1	145543611	145545618	1.0	145540815.0	145571484.0	chr01	144872728.0	144903391.0	1.0	Zm00008a002578,chr01,144838727,144877486,+,100.000,1,183,3.50e-90	0.0	N;A	one_to_one_mapping	477:294:183:NA:NA
1378	2512	Zm00001d030578	1	145680160	145680700	1.0	145645216.0	145688340.0	chr01	144984352.0	145027476.0	1.0	Zm00008a002579,chr01,145017624,145019837,-,100.000,149,273,5.89e-59	0.0	N;A	one_to_one_mapping	273:148:125:NA:NA
1379	2513	Zm00001d030579	1	145820512	145824791	1.0	145810906.0	145833291.0	chr01	145151960.0	145174343.0	1.0	Zm00008a002580,chr01,145161577,145166356,+,100.000,1,1047,0.0	0.0	N;A	one_to_one_mapping	1047:0:1047:NA:NA
1380	2514	Zm00001d030581	1	146069754	146080187	1.0	146066276.0	146102177.0	chr01	145408569.0	145444450.0	1.0	Zm00008a002581,chr01,145411740,145422563,-,100.000,648,1047,0.0	0.0	N;A	one_to_one_mapping	1485:1085:400:NA:NA
1381	2515	Zm00001d030583	1	146258219	146259989	1.0	146241817.0	146290161.0	chr01	145574285.0	145622627.0	1.0	Zm00008a002583,chr01,145591254,145592457,-,100.000,130,816,0.0	0.0	N;A	one_to_one_mapping	1035:348:687:NA:NA
1382	2516	Zm00001d030584	1	146389914	146397654	1.0	146379738.0	146399731.0	chr01	145708351.0	145728318.0	1.0	Zm00008a002586,chr01,145718631,145726286,+,100.000,1,1398,0.0	0.0	N;A	one_to_one_mapping	1398:0:1398:NA:NA
1383	2517	Zm00001d030587	1	146601933	146603737	1.0	146552155.0	146605766.0	chr01	145876064.0	145929607.0	1.0	Zm00008a002587,chr01,145925758,145927565,-,100.000,91,339,3.61e-126	0.0	N;A	one_to_one_mapping	339:90:249:NA:NA
1384	2518	Zm00001d030588	1	146631961	146632800	1.0	146625257.0	146636448.0	chr01	145950706.0	145961885.0	1.0	Zm00008a002588,chr01,145954644,145958156,-,100.000,1,270,1.26e-137	0.0	N;A	one_to_one_mapping	300:30:270:NA:NA
1385	2519	Zm00001d030590	1	146741769	146742539	1.0	146725498.0	146755083.0	chr01	146040096.0	146069694.0	1.0	Zm00008a002589,chr01,146056380,146057150,+,100.000,1,771,0.0	0.0	N;A	one_to_one_mapping	771:0:771:NA:NA
1386	2520	Zm00001d030591	1	146989290	146991727	1.0	146966763.0	146992087.0	chr01	146272676.0	146297994.0	1.0	Zm00008a002590,chr01,146291616,146297488,+,100.000,80,456,0.0	0.0	N;A	one_to_one_mapping	858:481:377:NA:NA
1387	2521	Zm00001d030593	1	147206043	147223612	1.0	147214322.0	147223759.0	chr01	146526590.0	146536027.0	1.0	Zm00008a002592,chr01,146532774,146535773,-,100.000,1,1391,0.0	0.0	N;A	one_to_one_mapping	1437:46:1391:NA:NA
1388	2522	Zm00001d030595	1	147275758	147279068	1.0	147275932.0	147291899.0	chr01	146592247.0	146608214.0	1.0	Zm00008a002595,chr01,146592523,146595383,+,100.000,1214,1581,0.0	0.0	N;A	one_to_one_mapping	1581:1213:368:NA:NA
1389	2524	Zm00001d030601	1	147622995	147641527	1.0	147636829.0	147652160.0	chr01	146950814.0	146966142.0	1.0	Zm00008a002601,chr01,146952879,146955354,-,100.000,1,624,0.0	0.0	N;A	one_to_one_mapping	1104:480:624:NA:NA
1390	2527	Zm00001d030604	1	147996510	147997695	1.0	147987512.0	148001485.0	chr01	147273043.0	147287031.0	1.0	Zm00008a002602,chr01,147282055,147284386,+,99.758,1,828,0.0	0.0	N;A	one_to_one_mapping	894:66:828:NA:NA
1391	2531	Zm00001d030612	1	148420982	148425811	1.0	148420263.0	148430030.0	chr01	148361221.0	148371007.0	1.0	Zm00008a002613,chr01,148361933,148366780,-,100.000,1,1638,0.0	0.0	N;A	one_to_one_mapping	1638:0:1638:NA:NA
1392	2532	Zm00001d030613	1	148632020	148635396	1.0	148634131.0	148637367.0	chr01	148570453.0	148573681.0	1.0	Zm00008a002614,chr01,148568153,148571720,-,100.000,1,942,0.0	0.0	N;A	one_to_one_mapping	942:0:942:NA:NA
1393	2533	Zm00001d030614	1	148687296	148692171	1.0	148690740.0	148692045.0	chr01	148633693.0	148635001.0	1.0	Zm00008a002615,chr01,148630245,148637384,-,98.311,32,2163,0.0	0.0	N;A	one_to_one_mapping	2163:31:2132:NA:NA
1394	2534	Zm00001d030617	1	148806103	148807147	1.0	148804863.0	148808295.0	chr01	148744708.0	148748133.0	1.0	Zm00008a002618,chr01,148746552,148747007,+,99.123,1,456,0.0	0.0	N;A	one_to_one_mapping	456:0:456:NA:NA
1395	2535	Zm00001d030618	1	148822878	148823223	1.0	148821634.0	148824146.0	chr01	148773667.0	148776161.0	1.0	Zm00008a002619,chr01,148774635,148783999,-,97.906,1,191,5.53e-89	0.0	N;A	one_to_one_mapping	192:1:191:NA:NA
1396	2536	Zm00001d030620	1	148968958	148978546	1.0	148964878.0	148970839.0	chr01	148820969.0	148826972.0	1.0	Zm00008a002621,chr01,148825513,148936904,-,98.958,433,624,4.49e-92	0.0	N;A	one_to_one_mapping	885:693:192:NA:NA
1397	2539	Zm00001d030623	1	149354547	149359154	1.0	149353321.0	149368401.0	chr01	149199770.0	149214921.0	1.0	Zm00008a002625,chr01,149201000,149205376,-,98.942,1,567,0.0	0.0	N;A	one_to_one_mapping	567:0:567:NA:NA
1398	2540	Zm00001d030624	1	149517794	149522592	1.0	149518566.0	149525798.0	chr01	149394726.0	149402041.0	1.0	Zm00008a002626,chr01,149394759,149398888,+,99.605,337,2613,0.0	0.0	N;A	one_to_one_mapping	2613:336:2277:NA:NA
1399	2541	Zm00001d030626	1	149605257	149616644	1.0	149604045.0	149616794.0	chr01	149489890.0	149502635.0	1.0	Zm00008a002628,chr01,149491535,149502190,+,99.648,1,850,0.0	0.0	N;A	one_to_one_mapping	2430:1580:850:NA:NA
1400	2544	Zm00001d030638	1	150127232	150129938	1.0	150127036.0	150133824.0	chr01	150215789.0	150222543.0	1.0	Zm00008a002632,chr01,150215988,150218685,-,99.688,431,1071,0.0	0.0	N;A	one_to_one_mapping	1071:430:641:NA:NA
1401	2545	Zm00001d030639	1	150130069	150133395	1.0	150127036.0	150133824.0	chr01	150215789.0	150222543.0	1.0	Zm00008a002633,chr01,150218925,150222143,+,99.757,1,824,0.0	0.0	N;A	one_to_one_mapping	1857:1033:824:NA:NA
1402	2546	Zm00001d030640	1	150287615	150295914	1.0	150295609.0	150297862.0	chr01	150396965.0	150399251.0	1.0	Zm00008a002635,chr01,150387603,150395824,+,100.000,35,597,0.0	0.0	N;A	one_to_one_mapping	609:46:563:NA:NA
1403	2549	Zm00001d030644	1	150483395	150485385	1.0	150482705.0	150492424.0	chr01	150601832.0	150611585.0	1.0	Zm00008a002639,chr01,150602698,150604400,-,96.887,47,1056,0.0	0.0	N;A	one_to_one_mapping	1056:46:1010:NA:NA
1404	2554	Zm00001d030652	1	151023944	151029791	1.0	151020347.0	151034728.0	chr01	151014133.0	151028620.0	1.0	Zm00008a002644,chr01,151017732,151023572,-,100.000,1,620,0.0	0.0	N;A	one_to_one_mapping	1623:1003:620:NA:NA
1405	2556	Zm00001d030656	1	151221229	151225821	1.0	151212267.0	151234522.0	chr01	151217036.0	151239292.0	1.0	Zm00008a002645,chr01,151226041,151230724,+,100.000,1,2130,0.0	0.0	N;A	one_to_one_mapping	2130:0:2130:NA:NA
1406	2559	Zm00001d030659	1	151464303	151472649	1.0	151468012.0	151476104.0	chr01	151467734.0	151475827.0	1.0	Zm00008a002650,chr01,151463997,151472357,+,99.579,1,4509,0.0	0.0	N;A	one_to_one_mapping	4509:0:4509:NA:NA
1407	2560	Zm00001d030661	1	151627586	151634045	1.0	151634024.0	151637449.0	chr01	151641203.0	151644622.0	1.0	Zm00008a002651,chr01,151634554,151640603,+,96.848,343,1386,0.0	0.0	N;A	one_to_one_mapping	1389:345:1044:NA:NA
1408	2562	Zm00001d030663	1	151766314	151768663	1.0	151759023.0	151768553.0	chr01	151732047.0	151741577.0	1.0	Zm00008a002652,chr01,151739686,151741575,-,97.835,1,231,3.80e-109	0.0	N;A	one_to_one_mapping	516:285:231:NA:NA
1409	2563	Zm00001d030665	1	151874653	151884858	1.0	151882853.0	151885062.0	chr01	151831339.0	151833559.0	1.0	Zm00008a002654,chr01,151828858,151833375,+,99.688,1,321,1.18e-163	0.0	N;A	one_to_one_mapping	321:0:321:NA:NA
1410	2564	Zm00001d030666	1	152032065	152040608	1.0	152032107.0	152042253.0	chr01	151922070.0	151932139.0	1.0	Zm00008a002655,chr01,151922192,151930589,+,99.886,1376,2250,0.0	0.0	N;A	one_to_one_mapping	2313:1438:875:NA:NA
1411	2567	Zm00001d030670	1	152150826	152153067	1.0	152152343.0	152158444.0	chr01	152006174.0	152012249.0	1.0	Zm00008a002658,chr01,152003544,152006877,-,99.847,1,654,0.0	0.0	N;A	one_to_one_mapping	654:0:654:NA:NA
1412	2572	Zm00001d030677	1	152629439	152642557	1.0	152640690.0	152646482.0	chr01	152482360.0	152488112.0	1.0	Zm00008a002664,chr01,152473056,152484271,+,99.784,133,1059,0.0	0.0	N;A	one_to_one_mapping	1059:132:927:NA:NA
1413	2573	Zm00001d030678	1	152667851	152669369	1.0	152667842.0	152671957.0	chr01	152495481.0	152499595.0	1.0	Zm00008a002665,chr01,152495180,152497024,-,99.343,121,729,0.0	0.0	N;A	one_to_one_mapping	729:120:609:NA:NA
1414	2577	Zm00001d030682	1	152817120	152818589	1.0	152809241.0	152820653.0	chr01	152616833.0	152628216.0	1.0	Zm00008a002667,chr01,152621957,152626191,-,95.193,1,1467,0.0	0.0	N;A	one_to_one_mapping	1470:3:1467:NA:NA
1415	2578	Zm00001d030683	1	152852768	152854605	1.0	152851031.0	152854528.0	chr01	152699706.0	152703219.0	1.0	Zm00008a002669,chr01,152701497,152703129,+,99.448,1,1087,0.0	0.0	N;A	one_to_one_mapping	1131:44:1087:NA:NA
1416	2582	Zm00001d030687	1	152965275	152966705	1.0	152965258.0	152967696.0	chr01	152767741.0	152770181.0	1.0	Zm00008a002670,chr01,152767758,152769870,+,98.876,532,887,2.18e-178	0.0	N;A	one_to_one_mapping	888:532:356:NA:NA
1417	2583	Zm00001d030688	1	152992024	152995476	1.0	152991889.0	152995737.0	chr01	152786528.0	152790377.0	1.0	Zm00008a002671,chr01,152786568,152790248,+,95.659,248,846,0.0	0.0	N;A	one_to_one_mapping	846:247:599:NA:NA
1418	2584	Zm00001d030690	1	153223874	153227226	1.0	153226356.0	153237163.0	chr01	153037671.0	153048501.0	1.0	Zm00008a002672,chr01,153035327,153038548,+,100.000,483,606,4.81e-58	0.0	N;A	one_to_one_mapping	606:482:124:NA:NA
1419	2585	Zm00001d030691	1	153357400	153359291	1.0	153350126.0	153363256.0	chr01	153159351.0	153172482.0	1.0	Zm00008a002675,chr01,153166605,153168633,+,100.000,1,786,0.0	0.0	N;A	one_to_one_mapping	786:0:786:NA:NA
1420	2586	Zm00001d030693	1	153699766	153703568	1.0	153651579.0	153705942.0	chr01	153456773.0	153511040.0	1.0	Zm00008a002676,chr01,153504868,153515713,+,91.476,1,657,0.0	0.0	N;A	one_to_one_mapping	888:231:657:NA:NA
1421	2587	Zm00001d030694	1	153742904	153749377	1.0	153744682.0	153765773.0	chr01	153550737.0	153571817.0	1.0	Zm00008a002677,chr01,153550363,153554037,+,100.000,1,373,0.0	0.0	N;A	one_to_one_mapping	2619:2246:373:NA:NA
1422	2590	Zm00001d030697	1	154088591	154092627	1.0	154083888.0	154094310.0	chr01	153892951.0	153903373.0	1.0	Zm00008a002680,chr01,153897526,153901555,-,86.772,1,165,1.41e-64	0.0	N;A	one_to_one_mapping	582:417:165:NA:NA
1423	2592	Zm00001d030701	1	154400174	154406420	1.0	154398093.0	154409042.0	chr01	154792777.0	154803727.0	1.0	Zm00008a002683,chr01,154797335,154801197,+,99.173,777,1743,0.0	0.0	N;A	one_to_one_mapping	1743:776:967:NA:NA
1424	2594	Zm00001d030707	1	154854396	154857054	1.0	154853885.0	154857962.0	chr01	154942361.0	154946428.0	1.0	Zm00008a002684,chr01,154942893,154945405,+,98.459,1,1038,0.0	0.0	N;A	one_to_one_mapping	1086:48:1038:NA:NA
1425	2601	Zm00001d030720	1	155599277	155601949	1.0	155598615.0	155603284.0	chr01	155553984.0	155558641.0	1.0	Zm00008a002687,chr01,155548372,155557296,-,99.637,1,551,0.0	0.0	N;A	one_to_one_mapping	597:46:551:NA:NA
1426	2605	Zm00001d030727	1	156208993	156211073	1.0	156210433.0	156219595.0	chr01	156086640.0	156095805.0	1.0	Zm00008a002692,chr01,156085033,156086929,+,100.000,1,459,0.0	0.0	N;A	one_to_one_mapping	1026:567:459:NA:NA
1427	2607	Zm00001d030733	1	156692386	156700482	1.0	156700259.0	156701682.0	chr01	156497850.0	156499273.0	1.0	Zm00008a002697,chr01,156492553,156497286,+,99.921,1,2529,0.0	0.0	N;A	one_to_one_mapping	2529:0:2529:NA:NA
1428	2610	Zm00001d030737	1	156875930	156877042	1.0	156812108.0	156818230.0	chr01	156682565.0	156688707.0	1.0	Zm00008a002698,chr01,156743537,156744538,-,99.796,1,490,0.0	0.0	N;A	one_to_one_mapping	1113:623:490:NA:NA
1429	2611	Zm00001d030738	1	156958973	156962027	1.0	156960279.0	156964024.0	chr01	156819077.0	156822822.0	1.0	Zm00008a002699,chr01,156819339,156819955,-,98.374,101,223,1.74e-54	0.0	N;A	one_to_one_mapping	1185:1062:123:NA:NA
1430	2612	Zm00001d030739	1	157118914	157125507	1.0	157121712.0	157125303.0	chr01	156915241.0	156918842.0	1.0	Zm00008a002700,chr01,156912952,156918842,-,100.000,1,141,1.77e-67	0.0	N;A	one_to_one_mapping	387:246:141:NA:NA
1431	2613	Zm00001d030741	1	157310472	157315669	1.0	157306562.0	157318386.0	chr01	157133641.0	157145501.0	1.0	Zm00008a002701,chr01,157137905,157142777,-,99.691,1,3237,0.0	0.0	N;A	one_to_one_mapping	3237:0:3237:NA:NA
1432	2614	Zm00001d030742	1	157497130	157511072	1.0	157510312.0	157511381.0	chr01	157315260.0	157316330.0	1.0	Zm00008a002702,chr01,157307206,157316345,+,99.349,3,616,0.0	0.0	N;A	one_to_one_mapping	735:121:614:NA:NA
1433	2616	Zm00001d030744	1	157566433	157567911	1.0	157566438.0	157568636.0	chr01	157374775.0	157376978.0	1.0	Zm00008a002703,chr01,157374965,157376248,+,100.000,196,1479,0.0	0.0	N;A	one_to_one_mapping	1479:195:1284:NA:NA
1434	2617	Zm00001d030745	1	157825175	157826488	1.0	157824507.0	157826981.0	chr01	157461162.0	157463627.0	1.0	Zm00008a002704,chr01,157445607,157466708,-,97.885,1,1314,0.0	0.0	N;A	one_to_one_mapping	1314:0:1314:NA:NA
1435	2618	Zm00001d030748	1	158031934	158032197	1.0	158029610.0	158034791.0	chr01	157784241.0	157789420.0	1.0	Zm00008a002708,chr01,157786564,157786827,+,99.242,1,264,1.02e-131	0.0	N;A	one_to_one_mapping	264:0:264:NA:NA
1436	2619	Zm00001d030750	1	158117469	158117690	1.0	158113369.0	158115722.0	chr01	157885513.0	157887868.0	1.0	Zm00008a002709,chr01,157891155,157891370,+,96.847,1,222,1.74e-102	0.0	N;A	one_to_one_mapping	222:0:222:NA:NA
1437	2620	Zm00001d030751	1	158118006	158120990	1.0	158119546.0	158121767.0	chr01	157894187.0	157896395.0	1.0	Zm00008a002710,chr01,157892182,157895943,-,95.752,324,1806,0.0	0.0	N;A	one_to_one_mapping	1899:416:1483:NA:NA
1438	2624	Zm00001d030755	1	158275893	158278516	1.0	158277878.0	158291780.0	chr01	157951744.0	157965646.0	1.0	Zm00008a002711,chr01,157896814,157954002,-,98.529,222,289,2.60e-26	0.0	N;A	one_to_one_mapping	318:250:68:NA:NA
1439	2629	Zm00001d030761	1	158663738	158666141	1.0	158662187.0	158666350.0	scaffold7993	4164.0	1.0	1.0	Zm00008a039601,scaffold7993,1092,2608,+,100.000,199,525,2.60e-168	0.0	N;A	one_to_one_mapping	525:198:327:NA:NA
1440	2630	Zm00001d030762	1	158943124	158944072	1.0	158918984.0	158945802.0	chr01	158569654.0	158596521.0	1.0	Zm00008a002716,chr01,158594069,158595235,-,93.269,1,582,0.0	0.0	N;A	one_to_one_mapping	582:0:582:NA:NA
1441	2633	Zm00001d030766	1	159018373	159022893	1.0	159007740.0	159022997.0	chr01	158655611.0	158670868.0	1.0	Zm00008a002718,chr01,158666332,158671590,+,100.000,1,1881,0.0	0.0	N;A	one_to_one_mapping	1881:0:1881:NA:NA
1442	2635	Zm00001d030770	1	159024989	159029990	1.0	159023857.0	159033646.0	chr01	158673302.0	158683091.0	1.0	Zm00008a002719,chr01,158674342,158679482,-,98.042,1,2145,0.0	0.0	N;A	one_to_one_mapping	2145:0:2145:NA:NA
1443	2636	Zm00001d030772	1	159066629	159067242	1.0	159053300.0	159067078.0	chr01	158703117.0	158716895.0	1.0	Zm00008a002721,chr01,158716446,158717622,-,100.000,280,570,9.90e-149	0.0	N;A	one_to_one_mapping	570:279:291:NA:NA
1444	2638	Zm00001d030774	1	159112614	159127146	1.0	159120216.0	159131225.0	chr01	158773608.0	158784623.0	1.0	Zm00008a002722,chr01,158765040,158780504,+,97.039,1,1317,0.0	0.0	N;A	one_to_one_mapping	1317:0:1317:NA:NA
1445	2639	Zm00001d030775	1	159139619	159140641	1.0	159140320.0	159148274.0	chr01	158795479.0	158803433.0	1.0	Zm00008a002723,chr01,158794750,158795800,+,94.767,508,1023,0.0	0.0	N;A	one_to_one_mapping	1023:507:516:NA:NA
1446	2640	Zm00001d030777	1	159291664	159299959	1.0	159297006.0	159303330.0	chr01	158952888.0	158959212.0	1.0	Zm00008a002724,chr01,158948165,158954383,+,96.804,1,219,3.80e-100	0.0	N;A	one_to_one_mapping	315:96:219:NA:NA
1447	2641	Zm00001d030780	1	159379143	159381634	1.0	159380404.0	159382953.0	chr01	159029627.0	159032182.0	1.0	Zm00008a002725,chr01,159028451,159030847,-,100.000,52,537,0.0	0.0	N;A	one_to_one_mapping	537:51:486:NA:NA
1448	2642	Zm00001d030781	1	159403240	159403947	1.0	159401579.0	159405648.0	chr01	159051870.0	159055939.0	1.0	Zm00008a002726,chr01,159053531,159054238,-,100.000,1,324,6.62e-167	0.0	N;A	one_to_one_mapping	324:0:324:NA:NA
1449	2644	Zm00001d030784	1	159576278	159582102	1.0	159571973.0	159592852.0	chr01	159747046.0	159767925.0	1.0	Zm00008a002733,chr01,159751460,159757141,-,100.000,1,2379,0.0	0.0	N;A	one_to_one_mapping	2379:0:2379:NA:NA
1450	2649	Zm00001d030791	1	159884602	159889326	1.0	159875152.0	159893723.0	chr01	160069334.0	160087905.0	1.0	Zm00008a002740,chr01,160078687,160082352,-,100.000,1,925,0.0	0.0	N;A	one_to_one_mapping	927:2:925:NA:NA
1451	2650	Zm00001d030795	1	160029616	160033712	1.0	160028314.0	160037264.0	chr01	160216462.0	160225412.0	1.0	Zm00008a002743,chr01,160218065,160221913,-,100.000,1,2163,0.0	0.0	N;A	one_to_one_mapping	2163:0:2163:NA:NA
1452	2652	Zm00001d030797	1	160156130	160157319	1.0	160150688.0	160212481.0	chr01	160339051.0	160400845.0	1.0	Zm00008a002745,chr01,160344874,160345800,+,98.256,109,615,0.0	0.0	N;A	one_to_one_mapping	627:120:507:NA:NA
1453	2657	Zm00001d030809	1	161199365	161204231	1.0	161188572.0	161189761.0	chr01	161360855.0	161362044.0	1.0	Zm00008a002751,chr01,161365948,161375416,+,96.175,281,829,0.0	0.0	N;A	one_to_one_mapping	1290:741:549:NA:NA
1454	2663	Zm00001d030817	1	161681235	161682791	1.0	161678291.0	161683438.0	chr01	161827905.0	161833055.0	1.0	Zm00008a002756,chr01,161830852,161832161,-,96.054,103,1368,0.0	0.0	N;A	one_to_one_mapping	1368:102:1266:NA:NA
1455	2675	Zm00001d030832	1	162231719	162233777	1.0	162231576.0	162233829.0	chr01	162450639.0	162452882.0	1.0	Zm00008a002767,chr01,162450880,162452475,+,99.732,1,1494,0.0	0.0	N;A	one_to_one_mapping	1494:0:1494:NA:NA
1456	2676	Zm00001d030833	1	162240102	162241109	1.0	162239393.0	162241591.0	chr01	162502812.0	162504981.0	1.0	Zm00008a002768,chr01,162503493,162504500,+,99.405,1,1008,0.0	0.0	N;A	one_to_one_mapping	1008:0:1008:NA:NA
1457	2677	Zm00001d030834	1	162279664	162280982	1.0	162239393.0	162241591.0	chr01	162502812.0	162504981.0	1.0	Zm00008a002769,chr01,162538808,162540022,+,86.494,4,648,0.0	0.0	N;A	one_to_one_mapping	648:3:645:NA:NA
1458	2678	Zm00001d030837	1	162455095	162458202	1.0	162455653.0	162458348.0	chr01	162687311.0	162690002.0	1.0	Zm00008a002771,chr01,162687367,162689138,+,99.813,367,1437,0.0	0.0	N;A	one_to_one_mapping	1437:366:1071:NA:NA
1459	2682	Zm00001d030843	1	162767578	162769472	1.0	162655556.0	162684471.0	chr01	162846206.0	162875155.0	1.0	Zm00008a002772,chr01,162908085,162909004,-,97.000,145,738,0.0	0.0	N;A	one_to_one_mapping	738:144:594:NA:NA
1460	2692	Zm00001d030858	1	163697126	163697959	1.0	163637906.0	163639330.0	chr01	163795729.0	163797138.0	1.0	Zm00008a002786,chr01,163869982,163870842,+,94.002,1,834,0.0	0.0	N;A	one_to_one_mapping	834:0:834:NA:NA
1461	2693	Zm00001d030859	1	163875186	163880577	1.0	163877159.0	163878566.0	chr01	164047345.0	164048755.0	1.0	Zm00008a002788,chr01,164044933,164047852,+,98.553,1,1373,0.0	0.0	N;A	one_to_one_mapping	1890:517:1373:NA:NA
1462	2694	Zm00001d030860	1	164016950	164031018	1.0	164030032.0	164032936.0	chr01	164179705.0	164182607.0	1.0	Zm00008a002789,chr01,164166799,164180634,+,99.941,1,1698,0.0	0.0	N;A	one_to_one_mapping	1743:45:1698:NA:NA
1463	2696	Zm00001d030862	1	164035614	164036858	1.0	164035071.0	164040832.0	chr01	164189159.0	164194935.0	1.0	Zm00008a002790,chr01,164189703,164190953,+,99.201,1,1245,0.0	0.0	N;A	one_to_one_mapping	1245:0:1245:NA:NA
1464	2697	Zm00001d030863	1	164037038	164042167	1.0	164035071.0	164040832.0	chr01	164189159.0	164194935.0	1.0	Zm00008a002791,chr01,164191150,164197049,-,97.751,1,578,0.0	0.0	N;A	one_to_one_mapping	636:58:578:NA:NA
1465	2698	Zm00001d030864	1	164072998	164077720	1.0	164076738.0	164081673.0	chr01	164266357.0	164271305.0	1.0	Zm00008a002792,chr01,164262135,164267520,-,96.419,1,1926,0.0	0.0	N;A	one_to_one_mapping	1926:0:1926:NA:NA
1466	2702	Zm00001d030868	1	164196407	164205410	1.0	164194574.0	164206247.0	chr01	164359275.0	164370955.0	1.0	Zm00008a002793,chr01,164361332,164370225,+,99.767,531,960,0.0	0.0	N;A	one_to_one_mapping	1020:590:430:NA:NA
1467	2703	Zm00001d030870	1	164365589	164368297	1.0	164352390.0	164370326.0	chr01	164520639.0	164538584.0	1.0	Zm00008a002796,chr01,164533894,164536476,+,98.936,1,94,2.24e-40	0.0	N;A	one_to_one_mapping	354:260:94:NA:NA
1468	2704	Zm00001d030871	1	164371116	164373690	1.0	164369729.0	164387329.0	chr01	164549668.0	164567262.0	1.0	Zm00008a002797,chr01,164534398,164553552,-,99.591,1,1466,0.0	0.0	N;A	one_to_one_mapping	1470:4:1466:NA:NA
1469	2705	Zm00001d030874	1	164821762	164822455	1.0	164817588.0	164871707.0	chr01	164853721.0	164907804.0	1.0	Zm00008a002801,chr01,164854429,164859499,+,99.670,1,303,7.29e-154	0.0	N;A	one_to_one_mapping	333:30:303:NA:NA
1470	2707	Zm00001d030877	1	164902050	164912870	1.0	164906930.0	164929820.0	chr01	164948172.0	164971062.0	1.0	Zm00008a002802,chr01,164941528,164942852,-,100.000,685,1755,0.0	0.0	N;A	one_to_one_mapping	1755:684:1071:NA:NA
1471	2709	Zm00001d030881	1	165231736	165237486	1.0	165236961.0	165239305.0	chr01	165273792.0	165276136.0	1.0	Zm00008a002805,chr01,165265960,165266511,-,100.000,127,393,7.16e-136	0.0	N;A	one_to_one_mapping	393:126:267:NA:NA
1472	2710	Zm00001d030888	1	165741227	165745488	1.0	165741919.0	165749741.0	chr01	165784758.0	165792545.0	1.0	Zm00008a002809,chr01,165784758,165788463,+,100.000,706,2616,0.0	0.0	N;A	one_to_one_mapping	2616:705:1911:NA:NA
1473	2711	Zm00001d030891	1	166009842	166012367	1.0	166008676.0	166011858.0	chr01	166050845.0	166054027.0	1.0	Zm00008a002810,chr01,166052550,166054027,-,100.000,151,1101,0.0	0.0	N;A	one_to_one_mapping	1101:150:951:NA:NA
1474	2712	Zm00001d030892	1	166128618	166133279	1.0	166128383.0	166133227.0	chr01	166301804.0	166306664.0	1.0	Zm00008a002812,chr01,166302140,166306681,+,98.411,239,1053,0.0	0.0	N;A	one_to_one_mapping	1053:238:815:NA:NA
1475	2713	Zm00001d030893	1	166141957	166148221	1.0	166143325.0	166147370.0	chr01	166586733.0	166590780.0	1.0	Zm00008a002813,chr01,166585318,166591595,+,99.396,1,2816,0.0	0.0	N;A	one_to_one_mapping	2820:4:2816:NA:NA
1476	2714	Zm00001d030894	1	166194776	166197012	1.0	166194327.0	166197093.0	chr01	166630825.0	166633597.0	1.0	Zm00008a002814,chr01,166631249,166633505,-,99.742,1,387,0.0	0.0	N;A	one_to_one_mapping	1038:651:387:NA:NA
1477	2715	Zm00001d030895	1	166287332	166290184	1.0	166285807.0	166288362.0	chr01	166693754.0	166696308.0	1.0	Zm00008a002815,chr01,166695322,166698197,-,98.711,1,543,0.0	0.0	N;A	one_to_one_mapping	543:0:543:NA:NA
1478	2716	Zm00001d030897	1	166299983	166300456	1.0	166299166.0	166310258.0	chr01	166732500.0	166743573.0	1.0	Zm00008a002816,chr01,166733311,166734117,-,97.468,1,474,0.0	0.0	N;A	one_to_one_mapping	474:0:474:NA:NA
1479	2718	Zm00001d030900	1	166624511	166627207	1.0	166624757.0	166627882.0	chr01	167125650.0	167128775.0	1.0	Zm00008a002819,chr01,167125113,167128100,+,97.998,1,2697,0.0	0.0	N;A	one_to_one_mapping	2697:0:2697:NA:NA
1480	2719	Zm00001d030901	1	166628878	166630410	1.0	166628319.0	166630338.0	chr01	167129581.0	167131616.0	1.0	Zm00008a002820,chr01,167126529,167135546,-,96.426,1,1509,0.0	0.0	N;A	one_to_one_mapping	1533:24:1509:NA:NA
1481	2726	Zm00001d030911	1	166811332	166812308	1.0	166762495.0	166763754.0	chr01	167232618.0	167233887.0	1.0	Zm00008a002827,chr01,167247096,167250145,+,98.462,373,502,1.22e-58	0.0	N;A	one_to_one_mapping	537:407:130:NA:NA
1482	2727	Zm00001d030914	1	166903822	166924697	1.0	166921538.0	166925866.0	chr01	167415669.0	167419976.0	1.0	Zm00008a002829,chr01,167390868,167418827,-,95.970,1,1737,0.0	0.0	N;A	one_to_one_mapping	1803:66:1737:NA:NA
1483	2728	Zm00001d030915	1	167087181	167087501	1.0	167086565.0	167089836.0	chr01	167463699.0	167466931.0	1.0	Zm00008a002830,chr01,167464315,167464635,+,98.131,1,321,3.87e-157	0.0	N;A	one_to_one_mapping	321:0:321:NA:NA
1484	2729	Zm00001d030916	1	167088410	167093959	1.0	167093703.0	167098660.0	chr01	167470789.0	167475760.0	1.0	Zm00008a002831,chr01,167465507,167470795,-,98.697,259,2637,0.0	0.0	N;A	one_to_one_mapping	2637:258:2379:NA:NA
1485	2742	Zm00001d030935	1	168021607	168091886	1.0	168090393.0	168098439.0	chr01	168458738.0	168466739.0	1.0	Zm00008a002840,chr01,168431150,168459732,+,99.743,1435,2211,0.0	0.0	N;A	one_to_one_mapping	2211:1434:777:NA:NA
1486	2744	Zm00001d030937	1	168391020	168397836	1.0	168396581.0	168403981.0	chr01	168683300.0	168690644.0	1.0	Zm00008a002841,chr01,168678302,168684235,+,99.583,1,3120,0.0	0.0	N;A	one_to_one_mapping	3120:0:3120:NA:NA
1487	2746	Zm00001d030939	1	168399558	168404587	1.0	168396581.0	168403981.0	chr01	168683300.0	168690644.0	1.0	Zm00008a002842,chr01,168686236,168692371,-,100.000,1,26,8.96e-05	0.0	N;A	one_to_one_mapping	705:679:26:NA:NA
1488	2747	Zm00001d030940	1	168453787	168458127	1.0	168457221.0	168458620.0	chr01	168889334.0	168890722.0	1.0	Zm00008a002843,chr01,168885650,168890261,+,98.698,247,1398,0.0	0.0	N;A	one_to_one_mapping	1398:246:1152:NA:NA
1489	2750	Zm00001d030944	1	168495355	168497554	1.0	168490806.0	168499346.0	chr01	168924495.0	168933026.0	1.0	Zm00008a002845,chr01,168929126,168931036,-,99.336,1,452,0.0	0.0	N;A	one_to_one_mapping	498:46:452:NA:NA
1490	2751	Zm00001d030945	1	168549311	168550507	1.0	168547641.0	168549739.0	chr01	169003706.0	169005803.0	1.0	Zm00008a002848,chr01,169005375,169007392,+,88.723,728,1197,0.0	0.0	N;A	one_to_one_mapping	1197:727:470:NA:NA
1491	2754	Zm00001d030951	1	168634818	168645497	1.0	168643731.0	168645959.0	chr01	169098288.0	169100480.0	1.0	Zm00008a002851,chr01,169093482,169100018,-,99.005,1,1206,0.0	0.0	N;A	one_to_one_mapping	1206:0:1206:NA:NA
1492	2756	Zm00001d030953	1	168697730	168709504	1.0	168703505.0	168709902.0	chr01	169151962.0	169158358.0	1.0	Zm00008a002852,chr01,169152504,169157968,+,96.696,33,1515,0.0	0.0	N;A	one_to_one_mapping	1515:32:1483:NA:NA
1493	2757	Zm00001d030954	1	168741764	168745611	1.0	168742133.0	168745829.0	chr01	169259033.0	169262693.0	1.0	Zm00008a002856,chr01,169259126,169262236,+,99.160,1,357,5.02e-180	0.0	N;A	one_to_one_mapping	870:513:357:NA:NA
1494	2758	Zm00001d030955	1	168915204	168928386	1.0	168926162.0	168929353.0	chr01	169407928.0	169411148.0	1.0	Zm00008a002857,chr01,169401334,169408209,+,99.678,1,621,0.0	0.0	N;A	one_to_one_mapping	678:57:621:NA:NA
1495	2760	Zm00001d030959	1	169192699	169193565	1.0	169193003.0	169197043.0	chr01	169545663.0	169549702.0	1.0	Zm00008a002862,chr01,169544382,169546224,-,97.264,1,329,4.27e-157	0.0	N;A	one_to_one_mapping	351:22:329:NA:NA
1496	2762	Zm00001d030962	1	169327810	169330606	1.0	169325693.0	169333186.0	chr01	169691159.0	169698652.0	1.0	Zm00008a002866,chr01,169693303,169696028,-,99.698,856,1518,0.0	0.0	N;A	one_to_one_mapping	1518:855:663:NA:NA
1497	2763	Zm00001d030963	1	169507769	169509000	1.0	169494154.0	169495582.0	chr01	169858468.0	169859896.0	1.0	Zm00008a002867,chr01,169870606,169871822,+,99.306,1,144,1.18e-67	0.0	N;A	one_to_one_mapping	267:123:144:NA:NA
1498	2766	Zm00001d030967	1	169596826	169609280	1.0	169609201.0	169615595.0	chr01	169980443.0	169986837.0	1.0	Zm00008a002868,chr01,169967475,169980602,-,100.000,1,673,0.0	0.0	N;A	one_to_one_mapping	735:62:673:NA:NA
1499	2767	Zm00001d030968	1	169609308	169615972	1.0	169615535.0	169618919.0	chr01	169986897.0	169990282.0	1.0	Zm00008a002869,chr01,169980885,169986381,+,100.000,1,462,0.0	0.0	N;A	one_to_one_mapping	657:195:462:NA:NA
1500	2768	Zm00001d030969	1	169641684	169643906	1.0	169641776.0	169643654.0	chr01	170004411.0	170006283.0	1.0	Zm00008a002870,chr01,170004578,170006895,-,100.000,469,1125,0.0	0.0	N;A	one_to_one_mapping	1125:468:657:NA:NA
1501	2772	Zm00001d030974	1	170241390	170244727	1.0	170219428.0	170223485.0	chr01	170568292.0	170572357.0	1.0	Zm00008a002874,chr01,170576349,170585090,-,99.558,1,453,0.0	0.0	N;A	one_to_one_mapping	516:63:453:NA:NA
1502	2774	Zm00001d030976	1	170450302	170451750	1.0	170448211.0	170449837.0	chr01	170781552.0	170783179.0	1.0	Zm00008a002877,chr01,170783594,170784727,-,97.725,451,1449,0.0	0.0	N;A	one_to_one_mapping	1449:450:999:NA:NA
1503	2776	Zm00001d030981	1	171564539	171568092	1.0	171558586.0	171577261.0	chr01	171952211.0	171970893.0	1.0	Zm00008a002881,chr01,171958237,171961574,+,99.289,40,3273,0.0	0.0	N;A	one_to_one_mapping	3273:39:3234:NA:NA
1504	2777	Zm00001d030982	1	171818548	171823296	1.0	171819669.0	171845062.0	chr01	172219857.0	172245250.0	1.0	Zm00008a002883,chr01,172218835,172223427,+,100.000,210,571,0.0	0.0	N;A	one_to_one_mapping	597:235:362:NA:NA
1505	2778	Zm00001d030984	1	172056749	172058475	1.0	172049832.0	172069915.0	chr01	172402470.0	172422553.0	1.0	Zm00008a002884,chr01,172409537,172410956,-,100.000,1,900,0.0	0.0	N;A	one_to_one_mapping	900:0:900:NA:NA
1506	2779	Zm00001d030985	1	172065913	172071656	1.0	172069854.0	172072052.0	chr01	172422555.0	172424753.0	1.0	Zm00008a002885,chr01,172418656,172424152,-,100.000,1,394,0.0	0.0	N;A	one_to_one_mapping	1431:1037:394:NA:NA
1507	2783	Zm00001d030990	1	172352530	172357352	1.0	172354687.0	172357330.0	chr01	172645157.0	172647803.0	1.0	Zm00008a002887,chr01,172642973,172647612,+,98.635,541,1785,0.0	0.0	N;A	one_to_one_mapping	1785:540:1245:NA:NA
1508	2786	Zm00001d030993	1	172413967	172415265	1.0	172413208.0	172414921.0	chr01	172804337.0	172806023.0	1.0	Zm00008a002889,chr01,172805302,172807367,+,90.686,1,585,0.0	0.0	N;A	one_to_one_mapping	600:15:585:NA:NA
1509	2787	Zm00001d030994	1	172446566	172449101	1.0	172437966.0	172446417.0	chr01	172818176.0	172826626.0	1.0	Zm00008a002890,chr01,172825753,172829509,-,100.000,425,1148,0.0	0.0	N;A	one_to_one_mapping	1278:554:724:NA:NA
1510	2788	Zm00001d030995	1	172452608	172457478	1.0	172456895.0	172467256.0	chr01	172837726.0	172848140.0	1.0	Zm00008a002891,chr01,172833230,172838321,+,95.710,1,297,3.56e-138	0.0	N;A	one_to_one_mapping	297:0:297:NA:NA
1511	2789	Zm00001d030996	1	172559275	172567962	1.0	172554242.0	172569088.0	chr01	172934454.0	172949279.0	1.0	Zm00008a002892,chr01,172939433,172948108,-,96.070,507,1422,0.0	0.0	N;A	one_to_one_mapping	1422:506:916:NA:NA
1512	2790	Zm00001d030997	1	172610221	172611532	1.0	172607748.0	172612664.0	chr01	172986537.0	172991453.0	1.0	Zm00008a002893,chr01,172988766,172990123,-,98.440,130,898,0.0	0.0	N;A	one_to_one_mapping	939:170:769:NA:NA
1513	2791	Zm00001d030998	1	172695821	172722797	1.0	172717804.0	172723913.0	chr01	173079999.0	173086175.0	1.0	Zm00008a002894,chr01,173058442,173082055,+,91.142,1,508,0.0	0.0	N;A	one_to_one_mapping	1467:959:508:NA:NA
1514	2792	Zm00001d030999	1	172720285	172725171	1.0	172717804.0	172723913.0	chr01	173079999.0	173086175.0	1.0	Zm00008a002895,chr01,173082752,173090562,-,96.212,1,1824,0.0	0.0	N;A	one_to_one_mapping	1824:0:1824:NA:NA
1515	2795	Zm00001d031002	1	172832218	172839410	1.0	172831306.0	172842222.0	chr01	173191299.0	173202223.0	1.0	Zm00008a002896,chr01,173192221,173199405,-,100.000,1,155,4.12e-75	0.0	N;A	one_to_one_mapping	360:205:155:NA:NA
1516	2796	Zm00001d031003	1	172842083	172846319	1.0	172842641.0	172849553.0	chr01	173202437.0	173209348.0	1.0	Zm00008a002897,chr01,173202610,173204343,-,100.000,7,483,0.0	0.0	N;A	one_to_one_mapping	927:450:477:NA:NA
1517	2797	Zm00001d031004	1	172848448	172850901	1.0	172849825.0	172851480.0	chr01	173209632.0	173211287.0	1.0	Zm00008a002898,chr01,173208320,173209096,-,100.000,516,777,7.57e-133	0.0	N;A	one_to_one_mapping	777:515:262:NA:NA
1518	2798	Zm00001d031005	1	172956483	172964147	1.0	172948491.0	172964817.0	chr01	173266622.0	173282918.0	1.0	Zm00008a002900,chr01,173274827,173282277,-,98.978,1,4746,0.0	0.0	N;A	one_to_one_mapping	4746:0:4746:NA:NA
1519	2799	Zm00001d031008	1	173135204	173140452	1.0	173137380.0	173140190.0	chr01	173413361.0	173416146.0	1.0	Zm00008a002901,chr01,173411008,173416145,-,98.758,139,299,9.69e-76	0.0	N;A	one_to_one_mapping	300:139:161:NA:NA
1520	2802	Zm00001d031013	1	173396175	173402763	1.0	173397545.0	173402814.0	chr01	173652588.0	173657867.0	1.0	Zm00008a002905,chr01,173651245,173657854,+,96.873,73,1383,0.0	0.0	N;A	one_to_one_mapping	1383:72:1311:NA:NA
1521	2806	Zm00001d031019	1	173937105	173940807	1.0	173937321.0	173940532.0	chr01	174256385.0	174259609.0	1.0	Zm00008a002909,chr01,174256385,174259609,+,99.157,1,593,0.0	0.0	N;A	one_to_one_mapping	1041:448:593:NA:NA
1522	2810	Zm00001d031024	1	174046270	174052289	1.0	174052176.0	174053411.0	chr01	174332778.0	174334017.0	1.0	Zm00008a002914,chr01,174325170,174331446,-,94.444,268,1311,0.0	0.0	N;A	one_to_one_mapping	1311:267:1044:NA:NA
1523	2811	Zm00001d031026	1	174112352	174114291	1.0	174112436.0	174113735.0	chr01	174334016.0	174335318.0	1.0	Zm00008a002915,chr01,174333163,174335810,-,98.864,1,352,1.73e-176	0.0	N;A	one_to_one_mapping	489:137:352:NA:NA
1524	2813	Zm00001d031028	1	174127485	174133094	1.0	174129647.0	174136844.0	chr01	174388692.0	174395836.0	1.0	Zm00008a002916,chr01,174387165,174392126,+,99.119,1,681,0.0	0.0	N;A	one_to_one_mapping	681:0:681:NA:NA
1525	2816	Zm00001d031032	1	174319622	174320513	1.0	174146685.0	174152614.0	chr01	174442268.0	174448202.0	1.0	Zm00008a002918,chr01,174597139,174597552,-,100.000,1,108,2.75e-49	0.0	N;A	one_to_one_mapping	708:600:108:NA:NA
1526	2822	Zm00001d031040	1	174739638	174747699	1.0	174742190.0	174747232.0	chr01	174887954.0	174893054.0	1.0	Zm00008a002924,chr01,174886323,174893054,-,99.306,118,982,0.0	0.0	N;A	one_to_one_mapping	1008:143:865:NA:NA
1527	2823	Zm00001d031041	1	174748246	174754584	1.0	174748054.0	174754586.0	chr01	174900148.0	174906771.0	1.0	Zm00008a002926,chr01,174900468,174906835,+,99.386,1,1140,0.0	0.0	N;A	one_to_one_mapping	1140:0:1140:NA:NA
1528	2826	Zm00001d031045	1	174815475	174816824	1.0	174814105.0	174817115.0	chr01	174932875.0	174935904.0	1.0	Zm00008a002922,chr01,174746251,174753197,-,77.451,1,299,4.99e-62	0.0	N;A	one_to_one_mapping	1350:1051:299:NA:NA
1529	2827	Zm00001d031047	1	174833825	174835336	1.0	174834161.0	174844375.0	chr01	175022990.0	175033264.0	1.0	Zm00008a002931,chr01,175023019,175024115,-,96.926,1,618,0.0	0.0	N;A	one_to_one_mapping	618:0:618:NA:NA
1530	2828	Zm00001d031049	1	174839919	174844064	1.0	174834161.0	174844375.0	chr01	175022990.0	175033264.0	1.0	Zm00008a002932,chr01,175028806,175033077,-,99.647,1,1134,0.0	0.0	N;A	one_to_one_mapping	1134:0:1134:NA:NA
1531	2829	Zm00001d031050	1	174872589	174876413	1.0	174873588.0	174877167.0	chr01	175066923.0	175070502.0	1.0	Zm00008a002934,chr01,175064547,175069661,-,94.860,1,1836,0.0	0.0	N;A	one_to_one_mapping	1836:0:1836:NA:NA
1532	2831	Zm00001d031053	1	174882516	174885087	1.0	174873588.0	174877167.0	chr01	175066923.0	175070502.0	1.0	Zm00008a002935,chr01,175073026,175073555,-,99.608,1117,1371,4.47e-127	0.0	N;A	one_to_one_mapping	1680:1425:255:NA:NA
1533	2836	Zm00001d031058	1	175149398	175154334	1.0	175147971.0	175154597.0	chr01	175362167.0	175368871.0	1.0	Zm00008a002938,chr01,175363657,175368520,+,98.274,754,1506,0.0	0.0	N;A	one_to_one_mapping	1506:753:753:NA:NA
1534	2837	Zm00001d031059	1	175156310	175162258	1.0	175159830.0	175162538.0	chr01	175388123.0	175390867.0	1.0	Zm00008a002939,chr01,175383552,175389776,-,99.364,1,944,0.0	0.0	N;A	one_to_one_mapping	987:43:944:NA:NA
1535	2838	Zm00001d031060	1	175163704	175169767	1.0	175167636.0	175169382.0	chr01	175396083.0	175397829.0	1.0	Zm00008a002940,chr01,175394286,175397624,-,99.283,526,1083,0.0	0.0	N;A	one_to_one_mapping	1083:525:558:NA:NA
1536	2839	Zm00001d031061	1	175170463	175176066	1.0	175170954.0	175174296.0	chr01	175400907.0	175404257.0	1.0	Zm00008a002941,chr01,175400340,175406149,-,98.665,1,2022,0.0	0.0	N;A	one_to_one_mapping	2022:0:2022:NA:NA
1537	2840	Zm00001d031062	1	175258666	175260443	1.0	175257894.0	175260595.0	chr01	175463878.0	175466575.0	1.0	Zm00008a002942,chr01,175464776,175466476,+,99.556,1,450,0.0	0.0	N;A	one_to_one_mapping	450:0:450:NA:NA
1538	2841	Zm00001d031063	1	175263789	175269072	1.0	175265693.0	175268866.0	chr01	175470064.0	175473316.0	1.0	Zm00008a002943,chr01,175470037,175473316,-,99.387,253,415,5.23e-77	0.0	N;A	one_to_one_mapping	2229:2066:163:NA:NA
1539	2843	Zm00001d031065	1	175602323	175609344	1.0	175607544.0	175609978.0	chr01	175962461.0	175964928.0	1.0	Zm00008a002946,chr01,175960149,175964564,+,94.128,1,547,0.0	0.0	N;A	one_to_one_mapping	690:143:547:NA:NA
1540	2844	Zm00001d031066	1	175632203	175633203	1.0	175630529.0	175634467.0	chr01	175975133.0	175979073.0	1.0	Zm00008a002947,chr01,175976808,175977809,-,100.000,1,511,0.0	0.0	N;A	one_to_one_mapping	831:320:511:NA:NA
1541	2845	Zm00001d031068	1	175807851	175809432	1.0	175805012.0	175807134.0	chr01	176113908.0	176116026.0	1.0	Zm00008a002950,chr01,176117991,176119495,+,98.210,478,921,0.0	0.0	N;A	one_to_one_mapping	1476:1032:444:NA:NA
1542	2846	Zm00001d031070	1	175958631	175968210	1.0	175964086.0	175968495.0	chr01	176306339.0	176310747.0	1.0	Zm00008a002952,chr01,176301895,176303318,-,100.000,1,667,0.0	0.0	N;A	one_to_one_mapping	702:35:667:NA:NA
1543	2847	Zm00001d031071	1	175969709	175971563	1.0	175968630.0	175971300.0	chr01	176311813.0	176314483.0	1.0	Zm00008a002954,chr01,176312747,176314455,-,100.000,178,1053,0.0	0.0	N;A	one_to_one_mapping	1053:177:876:NA:NA
1544	2848	Zm00001d031072	1	175972206	175977764	1.0	175977547.0	175978910.0	chr01	176320473.0	176321839.0	1.0	Zm00008a002955,chr01,176315207,176319426,-,100.000,1,429,0.0	0.0	N;A	one_to_one_mapping	438:9:429:NA:NA
1545	2850	Zm00001d031074	1	175985334	175996008	1.0	175992325.0	175995653.0	chr01	176387902.0	176391253.0	1.0	Zm00008a002958,chr01,176386210,176391043,-,96.309,160,2834,0.0	0.0	N;A	one_to_one_mapping	2886:211:2675:NA:NA
1546	2851	Zm00001d031075	1	176010195	176010779	1.0	176010323.0	176011339.0	chr01	176408137.0	176409153.0	1.0	Zm00008a002959,chr01,176406909,176408593,-,100.000,1,442,0.0	0.0	N;A	one_to_one_mapping	585:143:442:NA:NA
1547	2855	Zm00001d031081	1	176353803	176359878	1.0	176352743.0	176359634.0	chr01	176749510.0	176756378.0	1.0	Zm00008a002966,chr01,176749052,176756376,-,96.559,88,581,0.0	0.0	N;A	one_to_one_mapping	1641:1147:494:NA:NA
1548	2856	Zm00001d031082	1	176367093	176368044	1.0	176360875.0	176371750.0	chr01	176757952.0	176768826.0	1.0	Zm00008a002967,chr01,176764291,176764949,-,100.000,31,288,6.83e-131	0.0	N;A	one_to_one_mapping	483:225:258:NA:NA
1549	2859	Zm00001d031086	1	176495793	176506822	1.0	176505139.0	176507772.0	chr01	176902569.0	176905211.0	1.0	Zm00008a002969,chr01,176902960,176904252,+,99.768,418,1710,0.0	0.0	N;A	one_to_one_mapping	1710:417:1293:NA:NA
1550	2860	Zm00001d031088	1	176622337	176632882	1.0	176629516.0	176632642.0	chr01	177124995.0	177128111.0	1.0	Zm00008a002970,chr01,177117617,177128059,-,99.365,1,2991,0.0	0.0	N;A	one_to_one_mapping	2991:0:2991:NA:NA
1551	2861	Zm00001d031090	1	176657208	176661126	1.0	176657157.0	176660646.0	chr01	177130372.0	177133852.0	1.0	Zm00008a002971,chr01,177130364,177134763,-,98.968,1,969,0.0	0.0	N;A	one_to_one_mapping	969:0:969:NA:NA
1552	2862	Zm00001d031091	1	176782700	176787696	1.0	176781900.0	176787762.0	chr01	177251238.0	177257030.0	1.0	Zm00008a002972,chr01,177251967,177256849,-,99.066,142,1212,0.0	0.0	N;A	one_to_one_mapping	1212:141:1071:NA:NA
1553	2865	Zm00001d031094	1	176987913	176988938	1.0	176869203.0	176873624.0	chr01	177412224.0	177416670.0	1.0	Zm00008a002976,chr01,177451047,177451469,-,96.690,610,1026,0.0	0.0	N;A	one_to_one_mapping	1026:609:417:NA:NA
1554	2866	Zm00001d031098	1	177158122	177163096	1.0	177159253.0	177162049.0	chr01	177501892.0	177504682.0	1.0	Zm00008a002978,chr01,177500639,177505830,-,94.966,1,891,0.0	0.0	N;A	one_to_one_mapping	891:0:891:NA:NA
1555	2867	Zm00001d031099	1	177231869	177233915	1.0	177159253.0	177162049.0	chr01	177501892.0	177504682.0	1.0	Zm00008a002979,chr01,177506811,177509480,+,97.664,1,214,3.19e-99	0.0	N;A	one_to_one_mapping	225:11:214:NA:NA
1556	2868	Zm00001d031100	1	177235181	177235636	1.0	177159253.0	177162049.0	chr01	177501892.0	177504682.0	1.0	Zm00008a002980,chr01,177510360,177511355,+,96.247,1,364,1.96e-175	0.0	N;A	one_to_one_mapping	456:92:364:NA:NA
1557	2869	Zm00001d031101	1	177235739	177243001	1.0	177235681.0	177238282.0	chr01	177511164.0	177513762.0	1.0	Zm00008a002981,chr01,177511651,177517156,-,93.415,1,896,0.0	0.0	N;A	one_to_one_mapping	1287:391:896:NA:NA
1558	2874	Zm00001d031109	1	177577710	177583959	1.0	177580451.0	177584827.0	chr01	177748577.0	177752965.0	1.0	Zm00008a002984,chr01,177745754,177752370,+,91.449,1,573,0.0	0.0	N;A	one_to_one_mapping	573:0:573:NA:NA
1559	2877	Zm00001d031114	1	177789387	177789677	1.0	177788895.0	177803229.0	chr01	177949296.0	177963625.0	1.0	Zm00008a002985,chr01,177949797,177950087,-,99.313,1,291,2.51e-146	0.0	N;A	one_to_one_mapping	291:0:291:NA:NA
1560	2878	Zm00001d031115	1	177821450	177829359	1.0	177823563.0	177825728.0	chr01	178008376.0	178010517.0	1.0	Zm00008a002986,chr01,178003983,178011043,-,99.554,4,675,0.0	0.0	N;A	one_to_one_mapping	675:3:672:NA:NA
1561	2879	Zm00001d031118	1	177976720	177983073	1.0	177973278.0	177975802.0	chr01	178153727.0	178156234.0	1.0	Zm00008a002988,chr01,178036125,178045325,-,97.555,1,777,0.0	0.0	N;A	one_to_one_mapping	777:0:777:NA:NA
1562	2881	Zm00001d031120	1	178020480	178025593	1.0	178020720.0	178024214.0	chr01	178191567.0	178195057.0	1.0	Zm00008a002993,chr01,178191567,178196156,-,97.701,1,1281,0.0	0.0	N;A	one_to_one_mapping	1281:0:1281:NA:NA
1563	2886	Zm00001d031127	1	178717020	178719023	1.0	178714923.0	178718388.0	chr01	178784010.0	178787480.0	1.0	Zm00008a002998,chr01,178786003,178787912,-,96.508,1,930,0.0	0.0	N;A	one_to_one_mapping	930:0:930:NA:NA
1564	2887	Zm00001d031128	1	178799384	178803593	1.0	178799955.0	178804322.0	chr01	178841471.0	178845849.0	1.0	Zm00008a003000,chr01,178838930,178845290,+,99.006,1,1308,0.0	0.0	N;A	one_to_one_mapping	1308:0:1308:NA:NA
1565	2889	Zm00001d031130	1	178917351	178919435	1.0	178917306.0	178919491.0	chr01	178874426.0	178876611.0	1.0	Zm00008a003001,chr01,178874714,178876555,+,99.409,733,2085,0.0	0.0	N;A	one_to_one_mapping	2085:732:1353:NA:NA
1566	2890	Zm00001d031131	1	178922269	178923900	1.0	178917306.0	178919491.0	chr01	178874426.0	178876611.0	1.0	Zm00008a003002,chr01,178880440,178882164,+,99.022,1224,1632,0.0	0.0	N;A	one_to_one_mapping	1632:1223:409:NA:NA
1567	2891	Zm00001d031132	1	178992773	178997888	1.0	178983717.0	178986622.0	chr01	178902022.0	178904916.0	1.0	Zm00008a003004,chr01,178962643,178968232,-,99.419,60,231,6.35e-83	0.0	N;A	one_to_one_mapping	231:59:172:NA:NA
1568	2893	Zm00001d031134	1	178998581	179001994	1.0	178998775.0	179001893.0	chr01	178968618.0	178971759.0	1.0	Zm00008a003005,chr01,178968618,178970655,-,99.191,1,1854,0.0	0.0	N;A	one_to_one_mapping	1854:0:1854:NA:NA
1569	2894	Zm00001d031135	1	179005355	179009556	1.0	179008255.0	179010266.0	chr01	178986639.0	178988641.0	1.0	Zm00008a003006,chr01,178983813,178987632,+,99.778,1,900,0.0	0.0	N;A	one_to_one_mapping	900:0:900:NA:NA
1570	2895	Zm00001d031136	1	179010347	179015072	1.0	179011555.0	179014803.0	chr01	178989852.0	178993093.0	1.0	Zm00008a003007,chr01,178988551,178993411,-,99.387,1,978,0.0	0.0	N;A	one_to_one_mapping	978:0:978:NA:NA
1571	2901	Zm00001d031146	1	179600373	179600708	1.0	179596487.0	179598082.0	chr01	179610048.0	179611636.0	1.0	Zm00008a003011,chr01,179611824,179612162,-,98.230,1,336,2.40e-166	0.0	N;A	one_to_one_mapping	336:0:336:NA:NA
1572	2902	Zm00001d031148	1	179742377	179743363	1.0	179740344.0	179743449.0	chr01	179704120.0	179707221.0	1.0	Zm00008a003012,chr01,179706152,179707135,+,98.987,1,987,0.0	0.0	N;A	one_to_one_mapping	987:0:987:NA:NA
1573	2903	Zm00001d031149	1	179744678	179749229	1.0	179747350.0	179749304.0	chr01	179715885.0	179717832.0	1.0	Zm00008a003014,chr01,179712472,179717857,+,99.327,1,594,0.0	0.0	N;A	one_to_one_mapping	804:210:594:NA:NA
1574	2906	Zm00001d031153	1	179780683	179781123	1.0	179777379.0	179787966.0	chr01	179757578.0	179768163.0	1.0	Zm00008a003016,chr01,179760881,179763686,+,97.268,1,183,3.67e-83	0.0	N;A	one_to_one_mapping	441:258:183:NA:NA
1575	2912	Zm00001d031163	1	180291502	180295682	1.0	180291325.0	180295819.0	chr01	180018239.0	180022765.0	1.0	Zm00008a003022,chr01,180018279,180022379,-,100.000,157,564,0.0	0.0	N;A	one_to_one_mapping	1332:924:408:NA:NA
1576	2914	Zm00001d031167	1	180398895	180403600	1.0	180375513.0	180380786.0	chr01	180147624.0	180152910.0	1.0	Zm00008a003026,chr01,180189978,180194055,-,98.205,16,1182,0.0	0.0	N;A	one_to_one_mapping	1182:15:1167:NA:NA
1577	2915	Zm00001d031168	1	180447018	180448137	1.0	180447588.0	180450284.0	chr01	180261586.0	180264285.0	1.0	Zm00008a003028,chr01,180260928,180262132,-,99.652,1,287,5.07e-145	0.0	N;A	one_to_one_mapping	468:181:287:NA:NA
1578	2917	Zm00001d031171	1	180490442	180495243	1.0	180477311.0	180478697.0	chr01	180292635.0	180294021.0	1.0	Zm00008a003029,chr01,180302841,180333741,-,98.270,1,289,9.39e-141	0.0	N;A	one_to_one_mapping	396:107:289:NA:NA
1579	2918	Zm00001d031173	1	180741755	180744283	1.0	180736984.0	180752290.0	chr01	180557618.0	180572894.0	1.0	Zm00008a003030,chr01,180553230,180565015,+,100.000,1,305,3.23e-156	0.0	N;A	one_to_one_mapping	732:427:305:NA:NA
1580	2919	Zm00001d031175	1	181154824	181156369	1.0	181152142.0	181155879.0	chr01	180960202.0	180963939.0	1.0	Zm00008a003031,chr01,180961753,180964672,-,98.797,457,1287,0.0	0.0	N;A	one_to_one_mapping	1296:465:831:NA:NA
1581	2920	Zm00001d031177	1	181305847	181307566	1.0	181298165.0	181309663.0	chr01	181089981.0	181101411.0	1.0	Zm00008a003032,chr01,181094792,181098868,-,88.000,1,503,0.0	0.0	N;A	one_to_one_mapping	567:64:503:NA:NA
1582	2921	Zm00001d031178	1	181310179	181314255	1.0	181310400.0	181315985.0	chr01	181103695.0	181109308.0	1.0	Zm00008a003033,chr01,181102950,181107276,+,100.000,1,1530,0.0	0.0	N;A	one_to_one_mapping	1530:0:1530:NA:NA
1583	2922	Zm00001d031179	1	181314460	181317451	1.0	181315946.0	181317543.0	scaffold119599	1.0	1598.0	1.0	Zm00008a040445,scaffold119599,578,1326,-,100.000,1,292,3.07e-149	0.0	N;A	one_to_one_mapping	615:323:292:NA:NA
1584	2923	Zm00001d031180	1	181338652	181340600	1.0	181329246.0	181345377.0	chr01	181122238.0	181138339.0	1.0	Zm00008a003035,chr01,181132584,181133573,+,100.000,451,1440,0.0	0.0	N;A	one_to_one_mapping	1440:450:990:NA:NA
1585	2924	Zm00001d031182	1	181575354	181579654	1.0	181569048.0	181579977.0	chr01	181358777.0	181369721.0	1.0	Zm00008a003037,chr01,181364977,181369517,+,100.000,1,1969,0.0	0.0	N;A	one_to_one_mapping	2007:38:1969:NA:NA
1586	2925	Zm00001d031183	1	181580507	181584714	1.0	181581694.0	181586550.0	chr01	181371423.0	181376279.0	1.0	Zm00008a003038,chr01,181370259,181374380,-,100.000,213,810,0.0	0.0	N;A	one_to_one_mapping	810:212:598:NA:NA
1587	2926	Zm00001d031184	1	181585445	181586170	1.0	181581694.0	181586550.0	chr01	181371423.0	181376279.0	1.0	Zm00008a003039,chr01,181375174,181379159,-,100.000,1,726,0.0	0.0	N;A	one_to_one_mapping	726:0:726:NA:NA
1588	2927	Zm00001d031186	1	181630809	181632504	1.0	181630716.0	181632550.0	chr01	181422847.0	181424681.0	1.0	Zm00008a003042,chr01,181422926,181424518,-,100.000,118,681,0.0	0.0	N;A	one_to_one_mapping	681:117:564:NA:NA
1589	2928	Zm00001d031187	1	181633974	181636095	1.0	181632640.0	181634606.0	chr01	181425182.0	181427148.0	1.0	Zm00008a003043,chr01,181426620,181428337,-,96.203,274,1185,0.0	0.0	N;A	one_to_one_mapping	1185:273:912:NA:NA
1590	2932	Zm00001d031192	1	181719044	181719451	1.0	181632640.0	181634606.0	chr01	181425182.0	181427148.0	1.0	Zm00008a003044,chr01,181471695,181472724,+,92.398,1,330,2.78e-141	0.0	N;A	one_to_one_mapping	408:78:330:NA:NA
1591	2935	Zm00001d031196	1	181859731	181860228	1.0	181832208.0	181834773.0	chr01	181556626.0	181559200.0	1.0	Zm00008a003045,chr01,181594124,181594609,-,96.988,1,498,0.0	0.0	N;A	one_to_one_mapping	498:0:498:NA:NA
1592	2939	Zm00001d031200	1	181951854	181954505	1.0	181952308.0	181954976.0	chr01	181704916.0	181707610.0	1.0	Zm00008a003048,chr01,181699849,181707576,+,98.854,1,349,6.80e-175	0.0	N;A	one_to_one_mapping	453:104:349:NA:NA
1593	2944	Zm00001d031205	1	182002231	182006778	1.0	182005421.0	182006851.0	chr01	181790147.0	181791592.0	1.0	Zm00008a003053,chr01,181783541,181791617,-,99.342,1,304,2.42e-153	0.0	N;A	one_to_one_mapping	318:14:304:NA:NA
1594	2949	Zm00001d031211	1	182336147	182340221	1.0	182336173.0	182338216.0	chr01	181996204.0	181998215.0	1.0	Zm00008a003058,chr01,181996339,182000306,-,99.441,1,1074,0.0	0.0	N;A	one_to_one_mapping	1074:0:1074:NA:NA
1595	2950	Zm00001d031212	1	182379167	182384473	1.0	182378771.0	182385845.0	chr01	182026893.0	182033946.0	1.0	Zm00008a003059,chr01,182027214,182033420,+,98.293,1,410,0.0	0.0	N;A	one_to_one_mapping	1005:595:410:NA:NA
1596	2951	Zm00001d031213	1	182385065	182386594	1.0	182386047.0	182388783.0	chr01	182034249.0	182036983.0	1.0	Zm00008a003060,chr01,182033166,182034871,-,100.000,1,522,0.0	0.0	N;A	one_to_one_mapping	1530:1008:522:NA:NA
1597	2953	Zm00001d031217	1	182484848	182492517	1.0	182479500.0	182488743.0	chr01	182103001.0	182112180.0	1.0	Zm00008a003063,chr01,182108294,182113307,-,99.141,1,2562,0.0	0.0	N;A	one_to_one_mapping	2562:0:2562:NA:NA
1598	2958	Zm00001d031223	1	182657007	182661933	1.0	182659158.0	182661665.0	chr01	182281514.0	182284008.0	1.0	Zm00008a003069,chr01,182282081,182284664,+,99.573,1255,1956,0.0	0.0	N;A	one_to_one_mapping	1956:1254:702:NA:NA
1599	2960	Zm00001d031225	1	182664294	182665524	1.0	182659158.0	182661665.0	chr01	182281514.0	182284008.0	1.0	Zm00008a003070,chr01,182287788,182288852,-,91.932,1,874,0.0	0.0	N;A	one_to_one_mapping	876:2:874:NA:NA
1600	2962	Zm00001d031227	1	182704313	182705449	1.0	182690209.0	182692219.0	chr01	182352341.0	182354350.0	1.0	Zm00008a003073,chr01,182404137,182405551,+,98.333,1,417,0.0	0.0	N;A	one_to_one_mapping	417:0:417:NA:NA
1601	2963	Zm00001d031228	1	182716723	182717302	1.0	182690209.0	182692219.0	chr01	182352341.0	182354350.0	1.0	Zm00008a003074,chr01,182432438,182433151,+,95.992,6,495,0.0	0.0	N;A	one_to_one_mapping	495:5:490:NA:NA
1602	2964	Zm00001d031229	1	182801962	182803223	1.0	182690209.0	182692219.0	chr01	182352341.0	182354350.0	1.0	Zm00008a003075,chr01,182478108,182479418,+,98.677,1,378,0.0	0.0	N;A	one_to_one_mapping	378:0:378:NA:NA
1603	2965	Zm00001d031230	1	182805322	182808465	1.0	182803576.0	182808883.0	chr01	182480198.0	182485511.0	1.0	Zm00008a003076,chr01,182482208,182484910,-,99.815,187,2889,0.0	0.0	N;A	one_to_one_mapping	2889:186:2703:NA:NA
1604	2966	Zm00001d031231	1	182805413	182827505	1.0	182824064.0	182827250.0	chr01	182504872.0	182508058.0	1.0	Zm00008a003077,chr01,182501990,182508058,-,97.373,226,2052,0.0	0.0	N;A	one_to_one_mapping	2763:936:1827:NA:NA
1605	2973	Zm00001d031244	1	183455011	183455957	1.0	183449990.0	183455014.0	chr01	183114307.0	183119320.0	1.0	Zm00008a003085,chr01,183119968,183147970,-,98.326,197,435,5.75e-115	0.0	N;A	one_to_one_mapping	720:481:239:NA:NA
1606	2977	Zm00001d031251	1	183678306	183679759	1.0	183678142.0	183683037.0	chr01	183344309.0	183349219.0	1.0	Zm00008a003088,chr01,183343428,183345819,+,99.487,1,390,0.0	0.0	N;A	one_to_one_mapping	390:0:390:NA:NA
1607	2978	Zm00001d031253	1	183880314	183892062	1.0	183881759.0	183890921.0	chr01	183501733.0	183510970.0	1.0	Zm00008a003090,chr01,183499521,183511861,-,99.247,196,1656,0.0	0.0	N;A	one_to_one_mapping	1656:195:1461:NA:NA
1608	2979	Zm00001d031254	1	183895158	183901422	1.0	183900821.0	183904516.0	chr01	183522358.0	183526088.0	1.0	Zm00008a003091,chr01,183515417,183520454,+,99.020,1,408,0.0	0.0	N;A	one_to_one_mapping	630:222:408:NA:NA
1609	2980	Zm00001d031256	1	184086535	184104528	1.0	184099729.0	184104815.0	chr01	183738435.0	183743491.0	1.0	Zm00008a003092,chr01,183725158,183743213,+,99.012,1,810,0.0	0.0	N;A	one_to_one_mapping	834:24:810:NA:NA
1610	2982	Zm00001d031258	1	184110087	184113451	1.0	184108673.0	184119902.0	chr01	183747838.0	183759068.0	1.0	Zm00008a003093,chr01,183749760,183752564,-,100.000,1,828,0.0	0.0	N;A	one_to_one_mapping	828:0:828:NA:NA
1611	2983	Zm00001d031259	1	184113625	184115681	1.0	184108673.0	184119902.0	chr01	183747838.0	183759068.0	1.0	Zm00008a003094,chr01,183752790,183754866,-,100.000,1,600,0.0	0.0	N;A	one_to_one_mapping	600:0:600:NA:NA
1612	2985	Zm00001d031261	1	184229339	184230472	1.0	184228655.0	184231427.0	chr01	183863933.0	183866655.0	1.0	Zm00008a003096,chr01,183864582,183865718,+,99.033,1,1134,0.0	0.0	N;A	one_to_one_mapping	1134:0:1134:NA:NA
1613	2987	Zm00001d031263	1	184281834	184284331	1.0	184278845.0	184284407.0	chr01	183898484.0	183904055.0	1.0	Zm00008a003097,chr01,183901568,183903724,+,99.780,1,455,0.0	0.0	N;A	one_to_one_mapping	1938:1483:455:NA:NA
1614	2988	Zm00001d031264	1	184285253	184286332	1.0	184284403.0	184298104.0	chr01	183943553.0	183957245.0	1.0	Zm00008a003098,chr01,183944403,183945395,+,100.000,276,789,0.0	0.0	N;A	one_to_one_mapping	789:275:514:NA:NA
1615	2989	Zm00001d031265	1	184286253	184295887	1.0	184284403.0	184298104.0	chr01	183943553.0	183957245.0	1.0	Zm00008a003099,chr01,183945428,183954973,-,100.000,799,1170,0.0	0.0	N;A	one_to_one_mapping	1170:798:372:NA:NA
1616	2991	Zm00001d031267	1	184397570	184400001	1.0	184395574.0	184404381.0	chr01	184047704.0	184056512.0	1.0	Zm00008a003103,chr01,184049790,184052125,+,100.000,1,1017,0.0	0.0	N;A	one_to_one_mapping	1017:0:1017:NA:NA
1617	2992	Zm00001d031268	1	184422806	184436805	1.0	184425102.0	184463195.0	chr01	184073051.0	184111144.0	1.0	Zm00008a003104,chr01,184071251,184084144,+,100.000,529,3510,0.0	0.0	N;A	one_to_one_mapping	3510:528:2982:NA:NA
1618	2993	Zm00001d031269	1	184545305	184548977	1.0	184542880.0	184550770.0	chr01	184193447.0	184201337.0	1.0	Zm00008a003105,chr01,184196771,184199488,-,99.869,1,765,0.0	0.0	N;A	one_to_one_mapping	771:6:765:NA:NA
1619	2994	Zm00001d031270	1	184550117	184551424	1.0	184550714.0	184552069.0	chr01	184201552.0	184202907.0	1.0	Zm00008a003106,chr01,184200831,184202168,-,100.000,1,495,0.0	0.0	N;A	one_to_one_mapping	945:450:495:NA:NA
1620	2995	Zm00001d031271	1	184629579	184634811	1.0	184607697.0	184640877.0	chr01	184256714.0	184289876.0	1.0	Zm00008a003107,chr01,184278585,184284110,+,78.776,171,415,8.58e-66	0.0	N;A	one_to_one_mapping	438:193:245:NA:NA
1621	2996	Zm00001d031272	1	184633692	184634300	1.0	184607697.0	184640877.0	chr01	184256714.0	184289876.0	1.0	Zm00008a003108,chr01,184282709,184283317,-,100.000,1,609,0.0	0.0	N;A	one_to_one_mapping	609:0:609:NA:NA
1622	2997	Zm00001d031273	1	184641867	184642736	1.0	184640896.0	184643793.0	chr01	184290424.0	184293328.0	1.0	Zm00008a003109,chr01,184291402,184292271,-,99.770,1,870,0.0	0.0	N;A	one_to_one_mapping	870:0:870:NA:NA
1623	2998	Zm00001d031274	1	184687395	184688348	1.0	184685293.0	184688812.0	chr01	184332695.0	184336213.0	1.0	Zm00008a003110,chr01,184334773,184337146,-,97.468,257,414,3.05e-71	0.0	N;A	one_to_one_mapping	417:259:158:NA:NA
1624	2999	Zm00001d031275	1	184817129	184819486	1.0	184814934.0	184819257.0	chr01	184392976.0	184397291.0	1.0	Zm00008a003111,chr01,184395072,184397406,+,99.900,1,1002,0.0	0.0	N;A	one_to_one_mapping	1002:0:1002:NA:NA
1625	3000	Zm00001d031277	1	184854483	184855256	1.0	184814934.0	184819257.0	chr01	184392976.0	184397291.0	1.0	Zm00008a003112,chr01,184398581,184399039,-,96.581,307,774,0.0	0.0	N;A	one_to_one_mapping	774:306:468:NA:NA
1626	3001	Zm00001d031278	1	184859499	184860221	1.0	184856341.0	184858190.0	chr01	184401113.0	184402963.0	1.0	Zm00008a003113,chr01,184401351,184405282,+,94.896,195,723,0.0	0.0	N;A	one_to_one_mapping	723:194:529:NA:NA
1627	3002	Zm00001d031279	1	184897760	184900636	1.0	184897714.0	184901380.0	chr01	184408942.0	184412632.0	1.0	Zm00008a003114,chr01,184408966,184411579,+,96.187,1,888,0.0	0.0	N;A	one_to_one_mapping	888:0:888:NA:NA
1628	3008	Zm00001d031287	1	185120590	185122949	1.0	185119957.0	185123510.0	chr01	184623359.0	184626901.0	1.0	Zm00008a003116,chr01,184623983,184629484,+,99.732,1,2238,0.0	0.0	N;A	one_to_one_mapping	2268:30:2238:NA:NA
1629	3009	Zm00001d031288	1	185175760	185177518	1.0	185159163.0	185179076.0	chr01	184661510.0	184681397.0	1.0	Zm00008a003118,chr01,184678501,184679497,-,98.333,1,540,0.0	0.0	N;A	one_to_one_mapping	540:0:540:NA:NA
1630	3010	Zm00001d031289	1	185319207	185332363	1.0	185316232.0	185320531.0	chr01	184791443.0	184795743.0	1.0	Zm00008a003119,chr01,184794434,184805895,+,99.933,45,1533,0.0	0.0	N;A	one_to_one_mapping	1533:44:1489:NA:NA
1631	3011	Zm00001d031290	1	185334136	185334576	1.0	185316232.0	185320531.0	chr01	184791443.0	184795743.0	1.0	Zm00008a003120,chr01,184808143,184808580,-,99.093,1,441,0.0	0.0	N;A	one_to_one_mapping	441:0:441:NA:NA
1632	3015	Zm00001d031296	1	185533157	185536651	1.0	185536198.0	185537911.0	chr01	184985227.0	184986939.0	1.0	Zm00008a003124,chr01,184982374,184985608,-,94.747,342,2328,0.0	0.0	N;A	one_to_one_mapping	2328:341:1987:NA:NA
1633	3024	Zm00001d031310	1	185845156	185845758	1.0	185845304.0	185851615.0	chr01	185277596.0	185283834.0	1.0	Zm00008a003132,chr01,185271036,185281361,-,99.742,217,603,0.0	0.0	N;A	one_to_one_mapping	603:216:387:NA:NA
1634	3025	Zm00001d031311	1	185849377	185850081	1.0	185845304.0	185851615.0	chr01	185277596.0	185283834.0	1.0	Zm00008a003133,chr01,185281669,185282293,-,100.000,271,705,0.0	0.0	N;A	one_to_one_mapping	705:270:435:NA:NA
1635	3027	Zm00001d031315	1	185871254	185874831	1.0	185873848.0	185875961.0	chr01	185496776.0	185498828.0	1.0	Zm00008a003137,chr01,185494401,185497931,-,95.133,1,1353,0.0	0.0	N;A	one_to_one_mapping	1353:0:1353:NA:NA
1636	3028	Zm00001d031316	1	185876713	185882166	1.0	185876379.0	185879633.0	chr01	185498825.0	185502111.0	1.0	Zm00008a003138,chr01,185499205,185504836,-,98.837,1,688,0.0	0.0	N;A	one_to_one_mapping	1827:1139:688:NA:NA
1637	3029	Zm00001d031317	1	185911720	185913708	1.0	185908926.0	185914800.0	chr01	185532515.0	185538468.0	1.0	Zm00008a003139,chr01,185534690,185537358,+,99.145,1,1989,0.0	0.0	N;A	one_to_one_mapping	1989:0:1989:NA:NA
1638	3030	Zm00001d031318	1	185915536	185921483	1.0	185917124.0	185921625.0	chr01	185540781.0	185545326.0	1.0	Zm00008a003140,chr01,185538986,185545205,+,99.521,390,2060,0.0	0.0	N;A	one_to_one_mapping	2238:567:1671:NA:NA
1639	3031	Zm00001d031321	1	185960624	185962003	1.0	185960877.0	185964811.0	chr01	185584828.0	185588731.0	1.0	Zm00008a003142,chr01,185584839,185587221,+,99.529,265,689,0.0	0.0	N;A	one_to_one_mapping	1380:955:425:NA:NA
1640	3033	Zm00001d031323	1	185977739	185981604	1.0	185974883.0	185981663.0	chr01	185598914.0	185605754.0	1.0	Zm00008a003144,chr01,185601820,185605615,-,100.000,1,999,0.0	0.0	N;A	one_to_one_mapping	999:0:999:NA:NA
1641	3034	Zm00001d031325	1	186052724	186053956	1.0	186048081.0	186054282.0	chr01	185670848.0	185677146.0	1.0	Zm00008a003145,chr01,185675847,185676866,-,99.473,1,759,0.0	0.0	N;A	one_to_one_mapping	759:0:759:NA:NA
1642	3035	Zm00001d031326	1	186054718	186062670	1.0	186059239.0	186061918.0	chr01	185682063.0	185684738.0	1.0	Zm00008a003146,chr01,185677380,185684689,-,94.429,136,1902,0.0	0.0	N;A	one_to_one_mapping	1902:135:1767:NA:NA
1643	3036	Zm00001d031327	1	186062762	186075460	1.0	186074170.0	186076842.0	chr01	185696328.0	185699000.0	1.0	Zm00008a003147,chr01,185687134,185697417,+,99.801,1,1005,0.0	0.0	N;A	one_to_one_mapping	1017:12:1005:NA:NA
1644	3037	Zm00001d031328	1	186081296	186085558	1.0	186085338.0	186090689.0	chr01	185715787.0	185721176.0	1.0	Zm00008a003148,chr01,185709959,185715998,-,99.868,1,1515,0.0	0.0	N;A	one_to_one_mapping	1515:0:1515:NA:NA
1645	3038	Zm00001d031329	1	186194755	186199511	1.0	186195092.0	186199853.0	chr01	185788756.0	185793515.0	1.0	Zm00008a003149,chr01,185788613,185793058,-,95.741,1,1035,0.0	0.0	N;A	one_to_one_mapping	1035:0:1035:NA:NA
1646	3039	Zm00001d031331	1	186314543	186324863	1.0	186323222.0	186325178.0	chr01	185893047.0	185895020.0	1.0	Zm00008a003150,chr01,185884721,185893853,+,100.000,148,819,0.0	0.0	N;A	one_to_one_mapping	1266:594:672:NA:NA
1647	3040	Zm00001d031332	1	186376331	186380883	1.0	186378759.0	186380112.0	chr01	185942536.0	185943888.0	1.0	Zm00008a003151,chr01,185940637,185945328,-,99.296,307,732,0.0	0.0	N;A	one_to_one_mapping	732:306:426:NA:NA
1648	3054	Zm00001d031349	1	187058938	187060839	1.0	186852687.0	186858902.0	chr01	186138847.0	186145084.0	1.0	Zm00008a003161,chr01,186306392,186308675,+,99.257,1,1212,0.0	0.0	N;A	one_to_one_mapping	1212:0:1212:NA:NA
1649	3056	Zm00001d031352	1	187068910	187076465	1.0	187065085.0	187086998.0	chr01	187425364.0	187447297.0	1.0	Zm00008a003169,chr01,187432246,187436988,-,98.592,278,561,1.79e-139	0.0	N;A	one_to_one_mapping	606:322:284:NA:NA
1650	3057	Zm00001d031355	1	187098827	187114428	1.0	187113271.0	187115112.0	chr01	187475007.0	187476825.0	1.0	Zm00008a003171,chr01,187456578,187458488,-,97.718,1,701,0.0	0.0	N;A	one_to_one_mapping	726:25:701:NA:NA
1651	3095	Zm00001d031412	1	189290752	189294828	1.0	189293543.0	189295164.0	chr01	190135939.0	190137578.0	1.0	Zm00008a003201,chr01,190133613,190137225,+,99.174,1,726,0.0	0.0	N;A	one_to_one_mapping	1617:891:726:NA:NA
1652	3096	Zm00001d031413	1	189318543	189320561	1.0	189318495.0	189321777.0	chr01	190150407.0	190153686.0	1.0	Zm00008a003202,chr01,190150469,190152472,-,99.706,1,1698,0.0	0.0	N;A	one_to_one_mapping	1701:3:1698:NA:NA
1653	3098	Zm00001d031415	1	189358631	189362122	1.0	189346251.0	189378511.0	chr01	190177614.0	190209882.0	1.0	Zm00008a003203,chr01,190190321,190193545,+,99.935,1,1545,0.0	0.0	N;A	one_to_one_mapping	1545:0:1545:NA:NA
1654	3099	Zm00001d031416	1	189440085	189443079	1.0	189438104.0	189439780.0	chr01	190258053.0	190259729.0	1.0	Zm00008a003204,chr01,190248802,190263324,+,94.214,357,1272,0.0	0.0	N;A	one_to_one_mapping	1272:356:916:NA:NA
1655	3100	Zm00001d031418	1	189511676	189514775	1.0	189511940.0	189514652.0	chr01	190375404.0	190378116.0	1.0	Zm00008a003206,chr01,190375404,190379529,+,98.833,1,600,0.0	0.0	N;A	one_to_one_mapping	600:0:600:NA:NA
1656	3101	Zm00001d031419	1	189514811	189515143	1.0	189511940.0	189514652.0	chr01	190375404.0	190378116.0	1.0	Zm00008a003207,chr01,190378453,190378785,-,97.598,1,333,6.39e-161	0.0	N;A	one_to_one_mapping	333:0:333:NA:NA
1657	3102	Zm00001d031420	1	189574082	189577299	1.0	189576717.0	189579459.0	chr01	190487592.0	190490372.0	1.0	Zm00008a003208,chr01,190483449,190488076,+,94.155,1,1095,0.0	0.0	N;A	one_to_one_mapping	1095:0:1095:NA:NA
1658	3103	Zm00001d031421	1	189577347	189578120	1.0	189576717.0	189579459.0	chr01	190487592.0	190490372.0	1.0	Zm00008a003209,chr01,190488242,190489015,-,99.742,1,774,0.0	0.0	N;A	one_to_one_mapping	774:0:774:NA:NA
1659	3104	Zm00001d031422	1	189580903	189591158	1.0	189589185.0	189591312.0	chr01	190498257.0	190500383.0	1.0	Zm00008a003210,chr01,190494105,190499955,+,99.718,1731,2085,0.0	0.0	N;A	one_to_one_mapping	2085:1730:355:NA:NA
1660	3107	Zm00001d031426	1	189631780	189633108	1.0	189631297.0	189633827.0	chr01	190565007.0	190567500.0	1.0	Zm00008a003213,chr01,190565486,190566778,+,95.109,1,1329,0.0	0.0	N;A	one_to_one_mapping	1329:0:1329:NA:NA
1661	3109	Zm00001d031428	1	189808671	189811445	1.0	189777690.0	189781171.0	chr01	190602463.0	190605943.0	1.0	Zm00008a003215,chr01,190661322,190663545,-,99.154,1,473,0.0	0.0	N;A	one_to_one_mapping	1449:976:473:NA:NA
1662	3110	Zm00001d031429	1	189856343	189862099	1.0	189856853.0	189867454.0	chr01	190665645.0	190676243.0	1.0	Zm00008a003216,chr01,190665658,190668888,+,99.677,329,948,0.0	0.0	N;A	one_to_one_mapping	954:334:620:NA:NA
1663	3111	Zm00001d031430	1	189862644	189867912	1.0	189856853.0	189867454.0	chr01	190665645.0	190676243.0	1.0	Zm00008a003218,chr01,190671718,190674748,-,97.765,1,2055,0.0	0.0	N;A	one_to_one_mapping	2088:33:2055:NA:NA
1664	3116	Zm00001d031436	1	190176192	190179802	1.0	190176845.0	190180456.0	chr01	190802139.0	190805750.0	1.0	Zm00008a003223,chr01,190801336,190805612,+,99.247,1,930,0.0	0.0	N;A	one_to_one_mapping	930:0:930:NA:NA
1665	3119	Zm00001d031441	1	190232595	190235627	1.0	190227586.0	190228881.0	chr01	190848499.0	190849790.0	1.0	Zm00008a003227,chr01,190853837,190856398,+,99.010,55,455,0.0	0.0	N;A	one_to_one_mapping	1143:742:401:NA:NA
1666	3121	Zm00001d031443	1	190264315	190265262	1.0	190255593.0	190257754.0	chr01	190859032.0	190861152.0	1.0	Zm00008a003228,chr01,190869053,190869961,+,100.000,1,540,0.0	0.0	N;A	one_to_one_mapping	540:0:540:NA:NA
1667	3122	Zm00001d031444	1	190266395	190269706	1.0	190269305.0	190271411.0	chr01	190874148.0	190876254.0	1.0	Zm00008a003229,chr01,190871214,190874361,-,99.934,284,1809,0.0	0.0	N;A	one_to_one_mapping	1809:283:1526:NA:NA
1668	3125	Zm00001d031449	1	190316537	190321767	1.0	190318403.0	190325720.0	chr01	190923571.0	190930880.0	1.0	Zm00008a003234,chr01,190921728,190930008,+,98.031,1,2435,0.0	0.0	N;A	one_to_one_mapping	2871:436:2435:NA:NA
1669	3126	Zm00001d031450	1	190370386	190373502	1.0	190371951.0	190374410.0	chr01	190992207.0	190994666.0	1.0	Zm00008a003235,chr01,190990684,190993931,+,100.000,1,762,0.0	0.0	N;A	one_to_one_mapping	762:0:762:NA:NA
1670	3128	Zm00001d031453	1	190556791	190558314	1.0	190552167.0	190558334.0	chr01	191162980.0	191169117.0	1.0	Zm00008a003237,chr01,191167529,191168933,-,99.881,1,843,0.0	0.0	N;A	one_to_one_mapping	843:0:843:NA:NA
1671	3129	Zm00001d031454	1	190649919	190653721	1.0	190652837.0	190661153.0	chr01	191305323.0	191313676.0	1.0	Zm00008a003238,chr01,191302682,191305949,-,99.235,496,1932,0.0	0.0	N;A	one_to_one_mapping	1932:495:1437:NA:NA
1672	3131	Zm00001d031457	1	190910668	190943061	1.0	190940915.0	190948437.0	chr01	191589848.0	191597371.0	1.0	Zm00008a003239,chr01,191563252,191584478,+,100.000,319,2651,0.0	0.0	N;A	one_to_one_mapping	2856:523:2333:NA:NA
1673	3133	Zm00001d031459	1	190964811	190978369	1.0	190967776.0	190986639.0	chr01	191616747.0	191635609.0	1.0	Zm00008a003240,chr01,191625827,191627001,+,100.000,470,810,1.27e-175	0.0	N;A	one_to_one_mapping	999:658:341:NA:NA
1674	3135	Zm00001d031462	1	191059764	191062054	1.0	191055514.0	191080777.0	chr01	191714216.0	191739411.0	1.0	Zm00008a003244,chr01,191715942,191720637,+,94.835,77,560,0.0	0.0	N;A	one_to_one_mapping	576:92:484:NA:NA
1675	3136	Zm00001d031463	1	191081875	191084627	1.0	191080997.0	191092718.0	chr01	191740177.0	191751857.0	1.0	Zm00008a003245,chr01,191741405,191743471,-,97.986,283,1269,0.0	0.0	N;A	one_to_one_mapping	1269:282:987:NA:NA
1676	3142	Zm00001d031470	1	191263840	191267976	1.0	191263347.0	191266406.0	chr01	191930492.0	191933550.0	1.0	Zm00008a003249,chr01,191930990,191934701,-,99.867,229,1734,0.0	0.0	N;A	one_to_one_mapping	1734:228:1506:NA:NA
1677	3143	Zm00001d031471	1	191269980	191275295	1.0	191272890.0	191275048.0	chr01	191939659.0	191941828.0	1.0	Zm00008a003250,chr01,191936866,191941695,-,98.870,1,354,1.01e-177	0.0	N;A	one_to_one_mapping	354:0:354:NA:NA
1678	3144	Zm00001d031473	1	191327828	191332219	1.0	191328319.0	191332364.0	chr01	191943699.0	191947740.0	1.0	Zm00008a003251,chr01,191942873,191947539,-,99.105,1,1341,0.0	0.0	N;A	one_to_one_mapping	1341:0:1341:NA:NA
1679	3146	Zm00001d031476	1	191373405	191374899	1.0	191373852.0	191375723.0	chr01	192011021.0	192012893.0	1.0	Zm00008a003252,chr01,192009716,192012237,+,100.000,1,273,2.66e-139	0.0	N;A	one_to_one_mapping	273:0:273:NA:NA
1680	3147	Zm00001d031479	1	191382562	191383508	1.0	191375687.0	191384184.0	chr01	192012895.0	192021392.0	1.0	Zm00008a003253,chr01,192019337,192020609,-,100.000,1,445,0.0	0.0	N;A	one_to_one_mapping	495:50:445:NA:NA
1681	3148	Zm00001d031480	1	191518541	191521006	1.0	191516233.0	191533748.0	chr01	192150743.0	192168296.0	1.0	Zm00008a003254,chr01,192147488,192155525,+,100.000,653,1056,0.0	0.0	N;A	one_to_one_mapping	1056:652:404:NA:NA
1682	3149	Zm00001d031481	1	191521128	191523748	1.0	191516233.0	191533748.0	chr01	192150743.0	192168296.0	1.0	Zm00008a003255,chr01,192155634,192158914,-,92.671,1,614,0.0	0.0	N;A	one_to_one_mapping	1239:625:614:NA:NA
1683	3150	Zm00001d031482	1	191554665	191555908	1.0	191553739.0	191556175.0	chr01	192188718.0	192191154.0	1.0	Zm00008a003256,chr01,192188012,192190978,+,100.000,15,657,0.0	0.0	N;A	one_to_one_mapping	657:14:643:NA:NA
1684	3152	Zm00001d031484	1	191582403	191584575	1.0	191584216.0	191585748.0	chr01	192220143.0	192221677.0	1.0	Zm00008a003257,chr01,192217190,192220238,+,99.376,268,748,0.0	0.0	N;A	one_to_one_mapping	771:290:481:NA:NA
1685	3153	Zm00001d031485	1	191586051	191588335	1.0	191586296.0	191588714.0	chr01	192222417.0	192224835.0	1.0	Zm00008a003258,chr01,192222417,192224213,+,100.000,223,990,0.0	0.0	N;A	one_to_one_mapping	990:222:768:NA:NA
1686	3154	Zm00001d031486	1	191639760	191644954	1.0	191641049.0	191648772.0	chr01	192281249.0	192288970.0	1.0	Zm00008a003259,chr01,192280125,192285148,+,96.890,118,1332,0.0	0.0	N;A	one_to_one_mapping	1332:117:1215:NA:NA
1687	3155	Zm00001d031487	1	191766320	191771809	1.0	191767264.0	191773780.0	chr01	192387690.0	192394196.0	1.0	Zm00008a003260,chr01,192386952,192392413,+,100.000,633,3321,0.0	0.0	N;A	one_to_one_mapping	3321:632:2689:NA:NA
1688	3158	Zm00001d031490	1	191819199	191824621	1.0	191819155.0	191823473.0	chr01	192406530.0	192410826.0	1.0	Zm00008a003262,chr01,192406568,192411637,-,99.798,166,660,0.0	0.0	N;A	one_to_one_mapping	660:165:495:NA:NA
1689	3161	Zm00001d031494	1	191908229	191910980	1.0	191907540.0	191910780.0	chr01	192538533.0	192541798.0	1.0	Zm00008a003263,chr01,192539161,192542096,+,99.643,1,841,0.0	0.0	N;A	one_to_one_mapping	873:32:841:NA:NA
1690	3163	Zm00001d031496	1	192002834	192004606	1.0	192002792.0	192013987.0	chr01	192559708.0	192570931.0	1.0	Zm00008a003264,chr01,192559922,192561521,+,96.863,1,761,0.0	0.0	N;A	one_to_one_mapping	771:10:761:NA:NA
1691	3168	Zm00001d031502	1	192122013	192126968	1.0	192115735.0	192139658.0	chr01	192666280.0	192690201.0	1.0	Zm00008a003269,chr01,192672566,192677476,-,100.000,123,457,1.14e-172	0.0	N;A	one_to_one_mapping	510:175:335:NA:NA
1692	3169	Zm00001d031503	1	192155541	192156325	1.0	192145010.0	192159930.0	chr01	192695226.0	192710148.0	1.0	Zm00008a003270,chr01,192687657,192708688,+,99.649,85,369,4.90e-144	0.0	N;A	one_to_one_mapping	375:90:285:NA:NA
1693	3170	Zm00001d031504	1	192156676	192158122	1.0	192145010.0	192159930.0	chr01	192695226.0	192710148.0	1.0	Zm00008a003271,chr01,192706790,192708340,-,100.000,508,940,0.0	0.0	N;A	one_to_one_mapping	990:557:433:NA:NA
1694	3172	Zm00001d031508	1	192284598	192288060	1.0	192285427.0	192288439.0	chr01	192842384.0	192845396.0	1.0	Zm00008a003272,chr01,192844073,192845017,+,99.788,241,1185,0.0	0.0	N;A	one_to_one_mapping	1185:240:945:NA:NA
1695	3173	Zm00001d031509	1	192301631	192304353	1.0	192303330.0	192304950.0	chr01	192863035.0	192864655.0	1.0	Zm00008a003273,chr01,192860450,192863927,+,97.470,1,2253,0.0	0.0	N;A	one_to_one_mapping	2253:0:2253:NA:NA
1696	3174	Zm00001d031510	1	192357371	192358661	1.0	192357073.0	192362491.0	chr01	192916443.0	192921861.0	1.0	Zm00008a003274,chr01,192916712,192918165,-,100.000,1,759,0.0	0.0	N;A	one_to_one_mapping	759:0:759:NA:NA
1697	3175	Zm00001d031511	1	192366141	192367785	1.0	192362432.0	192369622.0	chr01	192922362.0	192929546.0	1.0	Zm00008a003276,chr01,192926382,192929603,-,88.660,31,321,5.39e-111	0.0	N;A	one_to_one_mapping	321:30:291:NA:NA
1698	3177	Zm00001d031514	1	192436661	192437457	1.0	192436593.0	192437824.0	chr01	193029924.0	193031157.0	1.0	Zm00008a003277,chr01,193029959,193030744,-,97.842,1,417,0.0	0.0	N;A	one_to_one_mapping	417:0:417:NA:NA
1699	3178	Zm00001d031515	1	192483919	192484951	1.0	192483817.0	192485710.0	chr01	193106971.0	193108849.0	1.0	Zm00008a003278,chr01,193107069,193108089,+,98.092,1,885,0.0	0.0	N;A	one_to_one_mapping	885:0:885:NA:NA
1700	3183	Zm00001d031520	1	192675721	192679397	1.0	192676815.0	192681863.0	chr01	193234811.0	193239849.0	1.0	Zm00008a003279,chr01,193233867,193237533,+,100.000,1,336,2.11e-173	0.0	N;A	one_to_one_mapping	336:0:336:NA:NA
1701	3184	Zm00001d031522	1	192746884	192762316	1.0	192708787.0	192711194.0	chr01	193277876.0	193280282.0	1.0	Zm00008a003280,chr01,193283787,193299074,+,100.000,172,3261,0.0	0.0	N;A	one_to_one_mapping	3261:171:3090:NA:NA
1702	3185	Zm00001d031523	1	192799114	192800514	1.0	192797984.0	192801486.0	chr01	193327271.0	193330833.0	1.0	Zm00008a003281,chr01,193328402,193346821,+,99.316,362,1384,0.0	0.0	N;A	one_to_one_mapping	1401:378:1023:NA:NA
1703	3187	Zm00001d031525	1	192892598	192897923	1.0	192894644.0	192898114.0	chr01	193386459.0	193389925.0	1.0	Zm00008a003282,chr01,193383403,193389775,+,98.732,68,540,0.0	0.0	N;A	one_to_one_mapping	540:67:473:NA:NA
1704	3188	Zm00001d031526	1	192898539	192899528	1.0	192898258.0	192899986.0	chr01	193390393.0	193392111.0	1.0	Zm00008a003283,chr01,193390674,193391663,+,99.394,1,990,0.0	0.0	N;A	one_to_one_mapping	990:0:990:NA:NA
1705	3189	Zm00001d031527	1	192952026	192956458	1.0	192952103.0	192956762.0	chr01	193401065.0	193405704.0	1.0	Zm00008a003284,chr01,193401082,193405489,+,99.458,37,1143,0.0	0.0	N;A	one_to_one_mapping	1143:36:1107:NA:NA
1706	3190	Zm00001d031528	1	192957133	192959320	1.0	192956758.0	192959577.0	chr01	193405873.0	193408703.0	1.0	Zm00008a003285,chr01,193406256,193408443,+,99.857,1,2091,0.0	0.0	N;A	one_to_one_mapping	2091:0:2091:NA:NA
1707	3191	Zm00001d031529	1	192960961	192972116	1.0	192964716.0	192972052.0	chr01	193412676.0	193419999.0	1.0	Zm00008a003286,chr01,193410450,193418081,-,99.769,1,3028,0.0	0.0	N;A	one_to_one_mapping	3144:116:3028:NA:NA
1708	3192	Zm00001d031530	1	192976559	192979894	1.0	192979746.0	192981702.0	chr01	193470009.0	193471974.0	1.0	Zm00008a003288,chr01,193466375,193473289,-,98.963,1,1540,0.0	0.0	N;A	one_to_one_mapping	1545:5:1540:NA:NA
1709	3193	Zm00001d031531	1	192992193	192996753	1.0	192990225.0	192996524.0	chr01	193480112.0	193486420.0	1.0	Zm00008a003289,chr01,193482042,193486420,-,95.176,1,1341,0.0	0.0	N;A	one_to_one_mapping	1341:0:1341:NA:NA
1710	3194	Zm00001d031532	1	193249982	193256980	1.0	193250692.0	193257495.0	chr01	193586403.0	193593262.0	1.0	Zm00008a003290,chr01,193585466,193593046,+,98.214,637,1140,0.0	0.0	N;A	one_to_one_mapping	1362:858:504:NA:NA
1711	3195	Zm00001d031533	1	193316763	193318712	1.0	193315977.0	193320291.0	chr01	193659610.0	193663937.0	1.0	Zm00008a003292,chr01,193660403,193662352,+,99.590,1,1950,0.0	0.0	N;A	one_to_one_mapping	1950:0:1950:NA:NA
1712	3196	Zm00001d031534	1	193343064	193348037	1.0	193343595.0	193346535.0	chr01	193669781.0	193672769.0	1.0	Zm00008a003293,chr01,193670040,193674378,-,97.432,259,2364,0.0	0.0	N;A	one_to_one_mapping	2514:408:2106:NA:NA
1713	3198	Zm00001d031536	1	193620437	193622803	1.0	193453117.0	193456489.0	chr01	193684217.0	193687614.0	1.0	Zm00008a003297,chr01,193764744,193766346,-,99.176,579,1185,0.0	0.0	N;A	one_to_one_mapping	1185:578:607:NA:NA
1714	3199	Zm00001d031539	1	193693869	193697232	1.0	193688742.0	193698099.0	chr01	193861656.0	193871033.0	1.0	Zm00008a003298,chr01,193866884,193870205,+,100.000,474,843,0.0	0.0	N;A	one_to_one_mapping	843:473:370:NA:NA
1715	3200	Zm00001d031540	1	193698635	193701525	1.0	193698275.0	193702757.0	chr01	193871406.0	193875892.0	1.0	Zm00008a003299,chr01,193871871,193874700,+,99.633,1,1089,0.0	0.0	N;A	one_to_one_mapping	1089:0:1089:NA:NA
1716	3202	Zm00001d031542	1	193753195	193766058	1.0	193762119.0	193767996.0	chr01	194023395.0	194029361.0	1.0	Zm00008a003300,chr01,194019464,194027935,+,98.663,1,1870,0.0	0.0	N;A	one_to_one_mapping	2007:137:1870:NA:NA
1717	3203	Zm00001d031543	1	193767746	193780529	1.0	193779694.0	193782557.0	chr01	194041337.0	194044193.0	1.0	Zm00008a003301,chr01,194029832,194042199,+,98.258,1,2928,0.0	0.0	N;A	one_to_one_mapping	3138:210:2928:NA:NA
1718	3204	Zm00001d031544	1	193781401	193782215	1.0	193779694.0	193782557.0	chr01	194041337.0	194044193.0	1.0	Zm00008a003302,chr01,194043049,194043851,-,98.229,1,621,0.0	0.0	N;A	one_to_one_mapping	621:0:621:NA:NA
1719	3205	Zm00001d031545	1	193834072	193835680	1.0	193779694.0	193782557.0	chr01	194041337.0	194044193.0	1.0	Zm00008a003303,chr01,194047308,194048240,-,98.780,328,819,0.0	0.0	N;A	one_to_one_mapping	819:327:492:NA:NA
1720	3206	Zm00001d031546	1	193839225	193839605	1.0	193835719.0	193838116.0	chr01	194049588.0	194051960.0	1.0	Zm00008a003304,chr01,194066350,194066832,+,93.931,9,381,9.61e-166	0.0	N;A	one_to_one_mapping	381:8:373:NA:NA
1721	3212	Zm00001d031554	1	194112919	194119847	1.0	194113498.0	194115154.0	chr01	194380663.0	194382321.0	1.0	Zm00008a003311,chr01,194380700,194387004,+,99.337,2601,3354,0.0	0.0	N;A	one_to_one_mapping	3354:2600:754:NA:NA
1722	3215	Zm00001d031557	1	194159049	194162479	1.0	194158006.0	194159655.0	chr01	194441141.0	194442792.0	1.0	Zm00008a003314,chr01,194442190,194444833,+,100.000,11,53,4.17e-14	0.0	N;A	one_to_one_mapping	561:518:43:NA:NA
1723	3218	Zm00001d031560	1	194266307	194270465	1.0	194268880.0	194285232.0	chr04	67774292.0	67790621.0	1.0	Zm00008a016032,chr04,67772641,67775629,+,99.751,217,618,0.0	0.0	N;A	one_to_one_mapping	618:216:402:NA:NA
1724	3220	Zm00001d031562	1	194370600	194371395	1.0	194370732.0	194382392.0	chr01	194667528.0	194679243.0	1.0	Zm00008a003317,chr01,194665463,194667843,-,100.000,1,310,3.09e-159	0.0	N;A	one_to_one_mapping	375:65:310:NA:NA
1725	3223	Zm00001d031569	1	194687973	194691805	1.0	194679268.0	194692022.0	chr01	194964243.0	194976976.0	1.0	Zm00008a003325,chr01,194973006,194976760,+,100.000,1,1560,0.0	0.0	N;A	one_to_one_mapping	1743:183:1560:NA:NA
1726	3224	Zm00001d031570	1	194692157	194696937	1.0	194692021.0	194697370.0	chr01	194992071.0	194997471.0	1.0	Zm00008a003326,chr01,194992431,194996454,-,98.784,222,3018,0.0	0.0	N;A	one_to_one_mapping	3018:221:2797:NA:NA
1727	3225	Zm00001d031571	1	194764720	194766698	1.0	194756852.0	194767648.0	chr01	195049835.0	195060610.0	1.0	Zm00008a003328,chr01,195058042,195059361,-,99.923,118,1412,0.0	0.0	N;A	one_to_one_mapping	1449:154:1295:NA:NA
1728	3226	Zm00001d031572	1	194778144	194780073	1.0	194768417.0	194781326.0	chr01	195061899.0	195074828.0	1.0	Zm00008a003329,chr01,195060380,195074094,-,100.000,1,820,0.0	0.0	N;A	one_to_one_mapping	960:140:820:NA:NA
1729	3227	Zm00001d031573	1	194911369	194916219	1.0	194908525.0	194927490.0	chr01	195203314.0	195222280.0	1.0	Zm00008a003330,chr01,195206158,195208997,-,100.000,619,1158,0.0	0.0	N;A	one_to_one_mapping	1158:618:540:NA:NA
1730	3228	Zm00001d031574	1	195022397	195027607	1.0	195015071.0	195028984.0	chr01	195298319.0	195312231.0	1.0	Zm00008a003332,chr01,195305916,195310854,-,100.000,662,1053,0.0	0.0	N;A	one_to_one_mapping	1167:775:392:NA:NA
1731	3229	Zm00001d031575	1	195067278	195068835	1.0	195064479.0	195070729.0	chr01	195348963.0	195355213.0	1.0	Zm00008a003333,chr01,195351294,195352901,+,100.000,82,207,2.81e-59	0.0	N;A	one_to_one_mapping	438:312:126:NA:NA
1732	3231	Zm00001d031577	1	195092276	195093628	1.0	195093098.0	195094144.0	chr01	195375758.0	195376802.0	1.0	Zm00008a003334,chr01,195374660,195376288,-,100.000,886,1353,0.0	0.0	N;A	one_to_one_mapping	1353:885:468:NA:NA
1733	3232	Zm00001d031578	1	195116930	195128043	1.0	195126269.0	195142672.0	chr01	195403467.0	195419866.0	1.0	Zm00008a003335,chr01,195402726,195405173,+,98.099,136,912,0.0	0.0	N;A	one_to_one_mapping	918:141:777:NA:NA
1734	3238	Zm00001d031587	1	195526969	195533151	1.0	195532385.0	195545918.0	chr01	195784485.0	195798098.0	1.0	Zm00008a003342,chr01,195778611,195782594,-,100.000,854,1260,0.0	0.0	N;A	one_to_one_mapping	1260:853:407:NA:NA
1735	3239	Zm00001d031588	1	195607301	195608107	1.0	195606272.0	195608509.0	chr01	195861668.0	195863928.0	1.0	Zm00008a003343,chr01,195862714,195863526,+,98.401,1,807,0.0	0.0	N;A	one_to_one_mapping	807:0:807:NA:NA
1736	3240	Zm00001d031589	1	195608214	195611534	1.0	195608456.0	195610166.0	chr01	195864035.0	195865747.0	1.0	Zm00008a003344,chr01,195863747,195866965,-,99.676,295,603,1.08e-156	0.0	N;A	one_to_one_mapping	852:543:309:NA:NA
1737	3243	Zm00001d031594	1	195810416	195812223	1.0	195810559.0	195812860.0	chr01	196068505.0	196070801.0	1.0	Zm00008a003348,chr01,196068550,196070170,-,99.742,1,775,0.0	0.0	N;A	one_to_one_mapping	1314:539:775:NA:NA
1738	3248	Zm00001d031599	1	195873413	195875927	1.0	195873593.0	195874993.0	chr01	196128243.0	196129617.0	1.0	Zm00008a003349,chr01,196128041,196131166,+,93.945,83,660,0.0	0.0	N;A	one_to_one_mapping	660:82:578:NA:NA
1739	3249	Zm00001d031600	1	195876042	195877707	1.0	195873593.0	195874993.0	chr01	196128243.0	196129617.0	1.0	Zm00008a003350,chr01,196132135,196133706,-,95.533,1,1188,0.0	0.0	N;A	one_to_one_mapping	1188:0:1188:NA:NA
1740	3250	Zm00001d031601	1	195947691	195948932	1.0	195873593.0	195874993.0	chr01	196128243.0	196129617.0	1.0	Zm00008a003351,chr01,196165745,196167203,+,97.794,823,1230,0.0	0.0	N;A	one_to_one_mapping	1242:834:408:NA:NA
1741	3251	Zm00001d031602	1	195958619	195965889	1.0	195964230.0	195966137.0	chr01	196202048.0	196203910.0	1.0	Zm00008a003354,chr01,196196410,196203705,+,100.000,1080,1470,0.0	0.0	N;A	one_to_one_mapping	1470:1079:391:NA:NA
1742	3255	Zm00001d031607	1	196126863	196128094	1.0	196126848.0	196128184.0	chr01	196224272.0	196225620.0	1.0	Zm00008a003355,chr01,196224360,196225644,+,98.611,48,1050,0.0	0.0	N;A	one_to_one_mapping	1050:47:1003:NA:NA
1743	3256	Zm00001d031611	1	196150569	196153475	1.0	196147631.0	196161223.0	chr01	196239667.0	196253260.0	1.0	Zm00008a003356,chr01,196242606,196245515,-,100.000,1,516,0.0	0.0	N;A	one_to_one_mapping	516:0:516:NA:NA
1744	3257	Zm00001d031612	1	196177002	196177950	1.0	196168986.0	196181619.0	chr01	196261375.0	196274005.0	1.0	Zm00008a003357,chr01,196266270,196273185,-,100.000,1,647,0.0	0.0	N;A	one_to_one_mapping	723:76:647:NA:NA
1745	3258	Zm00001d031613	1	196180914	196182272	1.0	196168986.0	196181619.0	chr01	196261375.0	196274005.0	1.0	Zm00008a003358,chr01,196273766,196274847,-,100.000,1,34,6.25e-10	0.0	N;A	one_to_one_mapping	129:95:34:NA:NA
1746	3259	Zm00001d031614	1	196188046	196189851	1.0	196188766.0	196191006.0	chr01	196281365.0	196283594.0	1.0	Zm00008a003359,chr01,196280761,196282450,+,98.795,10,507,0.0	0.0	N;A	one_to_one_mapping	1806:1308:498:NA:NA
1747	3262	Zm00001d031617	1	196224574	196228047	1.0	196224947.0	196228213.0	chr01	196293464.0	196296760.0	1.0	Zm00008a003360,chr01,196293894,196297806,+,98.905,280,1284,0.0	0.0	N;A	one_to_one_mapping	1284:279:1005:NA:NA
1748	3263	Zm00001d031618	1	196228023	196229672	1.0	196228341.0	196230164.0	chr01	196296790.0	196298629.0	1.0	Zm00008a003361,chr01,196296690,196298094,-,99.203,1,753,0.0	0.0	N;A	one_to_one_mapping	753:0:753:NA:NA
1749	3264	Zm00001d031619	1	196232433	196236937	1.0	196233748.0	196239366.0	chr01	196301987.0	196307567.0	1.0	Zm00008a003362,chr01,196300524,196305008,+,96.875,1,1693,0.0	0.0	N;A	one_to_one_mapping	1776:83:1693:NA:NA
1750	3266	Zm00001d031621	1	196575044	196584218	1.0	196579804.0	196586714.0	chr01	196591887.0	196598805.0	1.0	Zm00008a003365,chr01,196586905,196596221,+,99.720,1,357,0.0	0.0	N;A	one_to_one_mapping	357:0:357:NA:NA
1751	3269	Zm00001d031627	1	196865024	196868008	1.0	196856973.0	196869343.0	chr01	196975143.0	196987515.0	1.0	Zm00008a003367,chr01,196983149,196986145,-,99.674,1,307,7.24e-156	0.0	N;A	one_to_one_mapping	480:173:307:NA:NA
1752	3275	Zm00001d031633	1	196910694	196914075	1.0	196891414.0	196893860.0	chr01	197000623.0	197003088.0	1.0	Zm00008a003368,chr01,197005855,197009047,-,100.000,1,555,0.0	0.0	N;A	one_to_one_mapping	576:21:555:NA:NA
1753	3277	Zm00001d031635	1	196944233	196947143	1.0	196943273.0	196947083.0	chr01	197032287.0	197036091.0	1.0	Zm00008a003371,chr01,197033094,197035982,-,99.704,1,1014,0.0	0.0	N;A	one_to_one_mapping	1014:0:1014:NA:NA
1754	3278	Zm00001d031636	1	197046358	197048201	1.0	197048075.0	197051671.0	chr01	197109469.0	197113065.0	1.0	Zm00008a003372,chr01,197107021,197108109,-,100.000,142,546,0.0	0.0	N;A	one_to_one_mapping	546:141:405:NA:NA
1755	3279	Zm00001d031637	1	197049256	197052349	1.0	197051611.0	197053932.0	chr01	197113067.0	197115388.0	1.0	Zm00008a003373,chr01,197110646,197113258,-,100.000,1,192,2.35e-95	0.0	N;A	one_to_one_mapping	258:66:192:NA:NA
1756	3282	Zm00001d031640	1	197108702	197111394	1.0	197108819.0	197111640.0	chr01	197178356.0	197181174.0	1.0	Zm00008a003376,chr01,197178225,197180647,-,93.645,4,774,0.0	0.0	N;A	one_to_one_mapping	774:3:771:NA:NA
1757	3283	Zm00001d031641	1	197111866	197115583	1.0	197113047.0	197116281.0	chr01	197183761.0	197186997.0	1.0	Zm00008a003377,chr01,197182852,197186385,+,100.000,1,249,2.57e-126	0.0	N;A	one_to_one_mapping	249:0:249:NA:NA
1758	3287	Zm00001d031647	1	197308955	197311791	1.0	197309713.0	197320426.0	chr01	197358087.0	197368908.0	1.0	Zm00008a003380,chr01,197357233,197360148,-,99.554,1,897,0.0	0.0	N;A	one_to_one_mapping	933:36:897:NA:NA
1759	3288	Zm00001d031648	1	197351130	197355424	1.0	197353163.0	197355213.0	chr01	197399430.0	197401480.0	1.0	Zm00008a003381,chr01,197397086,197401368,-,99.868,552,1308,0.0	0.0	N;A	one_to_one_mapping	1308:551:757:NA:NA
1760	3291	Zm00001d031653	1	197494482	197499476	1.0	197493449.0	197500114.0	chr01	197532221.0	197538957.0	1.0	Zm00008a003384,chr01,197533559,197538339,+,99.812,825,1356,0.0	0.0	N;A	one_to_one_mapping	1356:824:532:NA:NA
1761	3293	Zm00001d031655	1	197545631	197549052	1.0	197546770.0	197551204.0	chr01	197592695.0	197597131.0	1.0	Zm00008a003385,chr01,197590366,197594970,+,81.942,1,466,1.75e-158	0.0	N;A	one_to_one_mapping	594:128:466:NA:NA
1762	3295	Zm00001d031657	1	197692665	197700005	1.0	197693025.0	197698509.0	chr01	197695457.0	197700949.0	1.0	Zm00008a003387,chr01,197695469,197703092,-,98.885,76,1956,0.0	0.0	N;A	one_to_one_mapping	1956:75:1881:NA:NA
1763	3297	Zm00001d031659	1	197760195	197776370	1.0	197773348.0	197777401.0	chr01	197750694.0	197754761.0	1.0	Zm00008a003388,chr01,197740537,197752942,+,100.000,112,1194,0.0	0.0	N;A	one_to_one_mapping	1194:111:1083:NA:NA
1764	3298	Zm00001d031660	1	197840680	197849444	1.0	197845692.0	197852203.0	chr01	197784165.0	197790674.0	1.0	Zm00008a003389,chr01,197779319,197787902,+,100.000,1,1409,0.0	0.0	N;A	one_to_one_mapping	1449:40:1409:NA:NA
1765	3299	Zm00001d031661	1	197917030	197917588	1.0	197914903.0	197919033.0	chr01	197847483.0	197851602.0	1.0	Zm00008a003390,chr01,197849611,197850035,+,100.000,1,250,1.07e-126	0.0	N;A	one_to_one_mapping	351:101:250:NA:NA
1766	3300	Zm00001d031662	1	197918030	197921539	1.0	197914903.0	197919033.0	chr01	197847483.0	197851602.0	1.0	Zm00008a003391,chr01,197849913,197853467,-,98.492,769,1362,0.0	0.0	N;A	one_to_one_mapping	1470:876:594:NA:NA
1767	3301	Zm00001d031665	1	198078399	198080869	1.0	198076505.0	198083264.0	chr01	198157895.0	198164655.0	1.0	Zm00008a003392,chr01,198159683,198162265,-,99.263,1,947,0.0	0.0	N;A	one_to_one_mapping	948:1:947:NA:NA
1768	3302	Zm00001d031666	1	198113791	198116973	1.0	198113760.0	198117211.0	chr01	198199804.0	198203197.0	1.0	Zm00008a003393,chr01,198200308,198202988,-,99.833,1,599,0.0	0.0	N;A	one_to_one_mapping	603:4:599:NA:NA
1769	3303	Zm00001d031667	1	198119172	198130785	1.0	198128788.0	198130534.0	chr01	198233433.0	198235180.0	1.0	Zm00008a003394,chr01,198224018,198235157,-,99.258,1,1752,0.0	0.0	N;A	one_to_one_mapping	1752:0:1752:NA:NA
1770	3309	Zm00001d031673	1	198259709	198260293	1.0	198257848.0	198260917.0	chr01	198318594.0	198321659.0	1.0	Zm00008a003396,chr01,198320451,198321035,+,100.000,1,585,0.0	0.0	N;A	one_to_one_mapping	585:0:585:NA:NA
1771	3310	Zm00001d031674	1	198267827	198271992	1.0	198268643.0	198274663.0	chr01	198323598.0	198329608.0	1.0	Zm00008a003397,chr01,198322420,198326658,+,99.617,1398,2181,0.0	0.0	N;A	one_to_one_mapping	2181:1397:784:NA:NA
1772	3311	Zm00001d031675	1	198288147	198289508	1.0	198268643.0	198274663.0	chr01	198323598.0	198329608.0	1.0	Zm00008a003398,chr01,198338044,198340660,+,92.842,1,428,0.0	0.0	N;A	one_to_one_mapping	444:16:428:NA:NA
1773	3313	Zm00001d031677	1	198453958	198455760	1.0	198452831.0	198454320.0	scaffold44321	63.0	1560.0	1.0	Zm00008a039892,scaffold44321,1287,4045,+,100.000,1,260,1.51e-131	0.0	N;A	one_to_one_mapping	1257:997:260:NA:NA
1774	3314	Zm00001d031678	1	198531549	198538490	1.0	198531421.0	198537521.0	chr01	198549284.0	198555377.0	1.0	Zm00008a003401,chr01,198549352,198556422,-,99.555,1,2918,0.0	0.0	N;A	one_to_one_mapping	3072:154:2918:NA:NA
1775	3316	Zm00001d031682	1	198599007	198601825	1.0	198599529.0	198603734.0	chr01	198625920.0	198630108.0	1.0	Zm00008a003402,chr01,198625992,198628070,+,95.740,178,2023,0.0	0.0	N;A	one_to_one_mapping	2031:185:1846:NA:NA
1776	3321	Zm00001d031688	1	198649578	198653105	1.0	198618839.0	198620120.0	chr01	198733496.0	198734778.0	1.0	Zm00008a003405,chr01,198747641,198751197,+,99.483,1,774,0.0	0.0	N;A	one_to_one_mapping	774:0:774:NA:NA
1777	3324	Zm00001d031691	1	198667935	198671896	1.0	198667834.0	198671028.0	chr01	198803248.0	198806448.0	1.0	Zm00008a003408,chr01,198803516,198808442,+,95.566,1,654,0.0	0.0	N;A	one_to_one_mapping	654:0:654:NA:NA
1778	3326	Zm00001d031694	1	198706330	198713467	1.0	198708584.0	198713853.0	chr01	198845781.0	198851101.0	1.0	Zm00008a003409,chr01,198842511,198850721,+,93.567,1,849,0.0	0.0	N;A	one_to_one_mapping	849:0:849:NA:NA
1779	3327	Zm00001d031696	1	198748082	198750106	1.0	198747605.0	198754848.0	chr01	198899272.0	198906468.0	1.0	Zm00008a003410,chr01,198899840,198900289,+,100.000,1,342,1.19e-176	0.0	N;A	one_to_one_mapping	342:0:342:NA:NA
1780	3328	Zm00001d031697	1	198774832	198777673	1.0	198771985.0	198779104.0	chr01	198918732.0	198925828.0	1.0	Zm00008a003412,chr01,198921804,198924039,-,97.608,1,669,0.0	0.0	N;A	one_to_one_mapping	750:81:669:NA:NA
1781	3332	Zm00001d031701	1	198847487	198849568	1.0	198840101.0	198841384.0	chr01	198998562.0	198999887.0	1.0	Zm00008a003416,chr01,199005665,199012377,-,99.034,91,297,1.02e-100	0.0	N;A	one_to_one_mapping	297:90:207:NA:NA
1782	3334	Zm00001d031703	1	198955378	198957377	1.0	198947559.0	198958216.0	chr01	199058574.0	199069236.0	1.0	Zm00008a003417,chr01,199066254,199068401,+,99.873,1,789,0.0	0.0	N;A	one_to_one_mapping	789:0:789:NA:NA
1783	3336	Zm00001d031705	1	199015599	199019446	1.0	199015021.0	199019981.0	chr01	199175689.0	199180672.0	1.0	Zm00008a003418,chr01,199176400,199180222,+,96.189,79,629,0.0	0.0	N;A	one_to_one_mapping	645:94:551:NA:NA
1784	3337	Zm00001d031706	1	199023409	199026623	1.0	199021369.0	199026865.0	chr01	199207544.0	199213025.0	1.0	Zm00008a003419,chr01,199210270,199212809,+,99.408,1,1686,0.0	0.0	N;A	one_to_one_mapping	1686:0:1686:NA:NA
1785	3338	Zm00001d031707	1	199074702	199078961	1.0	199074963.0	199084389.0	chr01	199236442.0	199245868.0	1.0	Zm00008a003420,chr01,199236442,199240408,+,99.307,139,1293,0.0	0.0	N;A	one_to_one_mapping	1293:138:1155:NA:NA
1786	3339	Zm00001d031708	1	199079407	199080842	1.0	199074963.0	199084389.0	chr01	199236442.0	199245868.0	1.0	Zm00008a003421,chr01,199240805,199242293,-,92.680,28,915,0.0	0.0	N;A	one_to_one_mapping	915:27:888:NA:NA
1787	3340	Zm00001d031709	1	199082322	199102858	1.0	199084775.0	199088777.0	chr01	199246315.0	199250317.0	1.0	Zm00008a003422,chr01,199243791,199264482,-,96.557,143,839,0.0	0.0	N;A	one_to_one_mapping	867:170:697:NA:NA
1788	3341	Zm00001d031711	1	199127990	199131577	1.0	199120595.0	199138058.0	chr01	199280783.0	199298246.0	1.0	Zm00008a003424,chr01,199288178,199291765,-,100.000,1,3588,0.0	0.0	N;A	one_to_one_mapping	3588:0:3588:NA:NA
1789	3342	Zm00001d031712	1	199132108	199139506	1.0	199137998.0	199139950.0	chr01	199298248.0	199300200.0	1.0	Zm00008a003425,chr01,199292334,199299497,-,99.412,1,1692,0.0	0.0	N;A	one_to_one_mapping	1725:33:1692:NA:NA
1790	3345	Zm00001d031717	1	199251192	199251956	1.0	199251655.0	199252719.0	chr01	199399266.0	199400332.0	1.0	Zm00008a003426,chr01,199397992,199399567,-,92.941,1,765,0.0	0.0	N;A	one_to_one_mapping	765:0:765:NA:NA
1791	3347	Zm00001d031720	1	199415229	199417577	1.0	199415337.0	199417507.0	chr01	199461522.0	199463686.0	1.0	Zm00008a003427,chr01,199461382,199463597,-,98.740,166,1991,0.0	0.0	N;A	one_to_one_mapping	1995:169:1826:NA:NA
1792	3349	Zm00001d031723	1	199502427	199506388	1.0	199502979.0	199506551.0	chr01	199592007.0	199595562.0	1.0	Zm00008a003429,chr01,199591663,199595803,+,99.484,430,1398,0.0	0.0	N;A	one_to_one_mapping	1398:429:969:NA:NA
1793	3350	Zm00001d031724	1	199517587	199526569	1.0	199517241.0	199526745.0	chr01	199686606.0	199696126.0	1.0	Zm00008a003430,chr01,199687025,199696000,+,99.623,3013,4074,0.0	0.0	N;A	one_to_one_mapping	4074:3012:1062:NA:NA
1794	3351	Zm00001d031725	1	199651976	199653028	1.0	199652807.0	199654700.0	chr01	199792840.0	199794717.0	1.0	Zm00008a003432,chr01,199792087,199793061,-,98.639,319,1053,0.0	0.0	N;A	one_to_one_mapping	1053:318:735:NA:NA
1795	3352	Zm00001d031726	1	199707996	199710074	1.0	199707788.0	199709364.0	chr01	199924720.0	199926305.0	1.0	Zm00008a003433,chr01,199924931,199926918,-,98.824,725,2079,0.0	0.0	N;A	one_to_one_mapping	2079:724:1355:NA:NA
1796	3353	Zm00001d031727	1	199715758	199718643	1.0	199715529.0	199717898.0	chr01	199932779.0	199935126.0	1.0	Zm00008a003434,chr01,199932893,199935582,+,98.724,710,1101,0.0	0.0	N;A	one_to_one_mapping	1101:709:392:NA:NA
1797	3355	Zm00001d031729	1	199827411	199829671	1.0	199715529.0	199717898.0	chr01	199932779.0	199935126.0	1.0	Zm00008a003435,chr01,200055456,200057572,+,99.718,694,1047,0.0	0.0	N;A	one_to_one_mapping	1047:693:354:NA:NA
1798	3356	Zm00001d031730	1	199913788	199915380	1.0	199904065.0	199935508.0	chr01	200127614.0	200159053.0	1.0	Zm00008a003436,chr01,200137337,200138929,-,100.000,1,1593,0.0	0.0	N;A	one_to_one_mapping	1593:0:1593:NA:NA
1799	3358	Zm00001d031732	1	200052338	200054134	1.0	200053587.0	200055876.0	chr01	200243408.0	200245678.0	1.0	Zm00008a003437,chr01,200241568,200242882,-,97.980,100,693,0.0	0.0	N;A	one_to_one_mapping	963:369:594:NA:NA
1800	3362	Zm00001d031736	1	200197812	200199489	1.0	200191272.0	200201116.0	chr01	200277049.0	200286886.0	1.0	Zm00008a003438,chr01,200283869,200285106,-,98.517,106,1245,0.0	0.0	N;A	one_to_one_mapping	1245:105:1140:NA:NA
1801	3363	Zm00001d031737	1	200260170	200262141	1.0	200258527.0	200264131.0	chr01	200365963.0	200371598.0	1.0	Zm00008a003440,chr01,200367644,200369585,-,98.495,1,861,0.0	0.0	N;A	one_to_one_mapping	873:12:861:NA:NA
1802	3364	Zm00001d031738	1	200303755	200305654	1.0	200300883.0	200311466.0	chr01	200404419.0	200415002.0	1.0	Zm00008a003441,chr01,200407235,200409284,+,95.631,1,591,0.0	0.0	N;A	one_to_one_mapping	591:0:591:NA:NA
1803	3366	Zm00001d031740	1	200312199	200315515	1.0	200312019.0	200314693.0	chr01	200417116.0	200419790.0	1.0	Zm00008a003442,chr01,200417324,200421009,-,99.148,1,1047,0.0	0.0	N;A	one_to_one_mapping	1047:0:1047:NA:NA
1804	3368	Zm00001d031743	1	200572724	200575450	1.0	200571189.0	200602505.0	chr01	200670222.0	200701538.0	1.0	Zm00008a003443,chr01,200669026,200674031,+,100.000,6,100,2.67e-42	0.0	N;A	one_to_one_mapping	606:511:95:NA:NA
1805	3369	Zm00001d031745	1	200647593	200649580	1.0	200648654.0	200651954.0	chr01	200747360.0	200750686.0	1.0	Zm00008a003445,chr01,200745543,200747953,-,94.706,283,1287,0.0	0.0	N;A	one_to_one_mapping	1332:327:1005:NA:NA
1806	3370	Zm00001d031747	1	200675571	200679396	1.0	200670316.0	200682911.0	chr01	200775414.0	200788007.0	1.0	Zm00008a003446,chr01,200780588,200784058,+,100.000,1,738,0.0	0.0	N;A	one_to_one_mapping	738:0:738:NA:NA
1807	3372	Zm00001d031749	1	200686322	200689932	1.0	200685246.0	200696127.0	chr01	200790563.0	200801475.0	1.0	Zm00008a003448,chr01,200791938,200794937,-,99.863,46,775,0.0	0.0	N;A	one_to_one_mapping	1320:590:730:NA:NA
1808	3375	Zm00001d031753	1	200737709	200739807	1.0	200734766.0	200746890.0	chr01	200831072.0	200843196.0	1.0	Zm00008a003450,chr01,200834427,200836078,-,96.667,1,900,0.0	0.0	N;A	one_to_one_mapping	900:0:900:NA:NA
1809	3377	Zm00001d031759	1	200944200	200947414	1.0	200945183.0	200950236.0	chr01	201025443.0	201030501.0	1.0	Zm00008a003452,chr01,201024862,201027679,+,100.000,350,1557,0.0	0.0	N;A	one_to_one_mapping	1557:349:1208:NA:NA
1810	3378	Zm00001d031760	1	201015465	201016943	1.0	201006987.0	201008893.0	chr01	201072524.0	201074451.0	1.0	Zm00008a003453,chr01,201081422,201084274,+,99.821,289,1404,0.0	0.0	N;A	one_to_one_mapping	1479:363:1116:NA:NA
1811	3381	Zm00001d031766	1	201189628	201191621	1.0	201188963.0	201191609.0	chr01	201185807.0	201188446.0	1.0	Zm00008a003455,chr01,201186676,201188412,+,99.210,1,1266,0.0	0.0	N;A	one_to_one_mapping	1266:0:1266:NA:NA
1812	3383	Zm00001d031769	1	201195222	201199817	1.0	201198229.0	201200048.0	chr01	201217651.0	201219472.0	1.0	Zm00008a003456,chr01,201214467,201219122,-,98.744,1,2067,0.0	0.0	N;A	one_to_one_mapping	2067:0:2067:NA:NA
1813	3386	Zm00001d031773	1	201397643	201398823	1.0	201384033.0	201398700.0	chr01	201471557.0	201486194.0	1.0	Zm00008a003460,chr01,201485533,201486414,-,99.045,26,339,4.11e-157	0.0	N;A	one_to_one_mapping	339:25:314:NA:NA
1814	3388	Zm00001d031777	1	201510972	201513199	1.0	201384033.0	201398700.0	chr01	201471557.0	201486194.0	1.0	Zm00008a003462,chr01,201491788,201494184,+,98.910,387,1212,0.0	0.0	N;A	one_to_one_mapping	1212:386:826:NA:NA
1815	3391	Zm00001d031780	1	201527097	201532243	1.0	201522993.0	201532243.0	chr01	201532572.0	201541822.0	1.0	Zm00008a003464,chr01,201536813,201541822,-,100.000,1,296,2.59e-151	0.0	N;A	one_to_one_mapping	762:466:296:NA:NA
1816	3392	Zm00001d031781	1	201578936	201579691	1.0	201578410.0	201582587.0	chr01	201593013.0	201597159.0	1.0	Zm00008a003465,chr01,201593539,201594294,+,99.603,1,756,0.0	0.0	N;A	one_to_one_mapping	756:0:756:NA:NA
1817	3394	Zm00001d031783	1	201735779	201737876	1.0	201735149.0	201738438.0	chr01	201750416.0	201753707.0	1.0	Zm00008a003466,chr01,201745697,201753131,+,100.000,451,552,3.94e-46	0.0	N;A	one_to_one_mapping	567:465:102:NA:NA
1818	3395	Zm00001d031784	1	201757780	201763642	1.0	201759884.0	201765023.0	chr01	201757362.0	201762522.0	1.0	Zm00008a003467,chr01,201755188,201761403,+,99.683,1120,1749,0.0	0.0	N;A	one_to_one_mapping	1749:1119:630:NA:NA
1819	3396	Zm00001d031785	1	201799808	201802246	1.0	201799623.0	201802468.0	chr01	201775369.0	201778190.0	1.0	Zm00008a003468,chr01,201775544,201777970,-,98.524,1,2439,0.0	0.0	N;A	one_to_one_mapping	2439:0:2439:NA:NA
1820	3397	Zm00001d031789	1	201868285	201873117	1.0	201869228.0	201873694.0	chr01	201950028.0	201954501.0	1.0	Zm00008a003470,chr01,201949547,201953744,+,93.070,1,1512,0.0	0.0	N;A	one_to_one_mapping	1512:0:1512:NA:NA
1821	3398	Zm00001d031790	1	201947175	201952222	1.0	201869228.0	201873694.0	chr01	201950028.0	201954501.0	1.0	Zm00008a003471,chr01,201985238,201990106,+,98.025,244,1053,0.0	0.0	N;A	one_to_one_mapping	1053:243:810:NA:NA
1822	3400	Zm00001d031793	1	202076092	202089121	1.0	202086424.0	202088354.0	chr01	202129504.0	202131440.0	1.0	Zm00008a003473,chr01,202122656,202133291,+,95.897,121,510,1.06e-180	0.0	N;A	one_to_one_mapping	651:261:390:NA:NA
1823	3401	Zm00001d031794	1	202093618	202095506	1.0	202092675.0	202096573.0	chr01	202173413.0	202177263.0	1.0	Zm00008a003474,chr01,202174242,202176057,+,98.793,1,1326,0.0	0.0	N;A	one_to_one_mapping	1326:0:1326:NA:NA
1824	3403	Zm00001d031796	1	202103550	202104359	1.0	202103296.0	202105273.0	chr01	202203763.0	202205736.0	1.0	Zm00008a003475,chr01,202204010,202204831,+,97.202,1,810,0.0	0.0	N;A	one_to_one_mapping	810:0:810:NA:NA
1825	3405	Zm00001d031798	1	202174123	202174818	1.0	202173130.0	202175089.0	chr01	202435933.0	202437877.0	1.0	Zm00008a003477,chr01,202436902,202437600,-,98.283,1,696,0.0	0.0	N;A	one_to_one_mapping	696:0:696:NA:NA
1826	3406	Zm00001d031799	1	202175993	202181535	1.0	202179249.0	202182229.0	chr01	202510708.0	202513681.0	1.0	Zm00008a003478,chr01,202510005,202512989,-,99.531,1,852,0.0	0.0	N;A	one_to_one_mapping	852:0:852:NA:NA
1827	3409	Zm00001d031802	1	202214939	202217025	1.0	202214872.0	202217250.0	chr01	202557736.0	202560144.0	1.0	Zm00008a003479,chr01,202557973,202559924,+,99.162,70,1143,0.0	0.0	N;A	one_to_one_mapping	1143:69:1074:NA:NA
1828	3412	Zm00001d031806	1	202360536	202360844	1.0	202355184.0	202362956.0	chr01	202726117.0	202733877.0	1.0	Zm00008a003483,chr01,202719926,202731755,+,98.026,9,309,2.20e-147	0.0	N;A	one_to_one_mapping	309:8:301:NA:NA
1829	3413	Zm00001d031807	1	202456321	202462069	1.0	202460033.0	202466098.0	chr01	202820180.0	202826210.0	1.0	Zm00008a003484,chr01,202817131,202821491,+,96.398,775,1357,0.0	0.0	N;A	one_to_one_mapping	1818:1235:583:NA:NA
1830	3414	Zm00001d031808	1	202464156	202467819	1.0	202466053.0	202468544.0	chr01	202826419.0	202828925.0	1.0	Zm00008a003485,chr01,202824866,202827694,+,95.865,1,774,0.0	0.0	N;A	one_to_one_mapping	774:0:774:NA:NA
1831	3415	Zm00001d031809	1	202468442	202472613	1.0	202470270.0	202472735.0	chr01	202830796.0	202833246.0	1.0	Zm00008a003486,chr01,202829063,202833105,-,99.259,1,270,5.94e-135	0.0	N;A	one_to_one_mapping	276:6:270:NA:NA
1832	3416	Zm00001d031810	1	202550575	202551372	1.0	202548864.0	202551611.0	chr01	202861685.0	202864458.0	1.0	Zm00008a003487,chr01,202863408,202864205,+,99.624,1,798,0.0	0.0	N;A	one_to_one_mapping	798:0:798:NA:NA
1833	3421	Zm00001d031816	1	202751686	202757066	1.0	202755165.0	202757019.0	chr01	203094066.0	203095916.0	1.0	Zm00008a003492,chr01,203090369,203095927,-,99.413,1,511,0.0	0.0	N;A	one_to_one_mapping	561:50:511:NA:NA
1834	3422	Zm00001d031817	1	202884656	202896386	1.0	202894545.0	202899350.0	chr01	203108310.0	203113107.0	1.0	Zm00008a003493,chr01,203103605,203110218,+,99.245,1,1056,0.0	0.0	N;A	one_to_one_mapping	1113:57:1056:NA:NA
1835	3423	Zm00001d031818	1	202899615	202900464	1.0	202900047.0	202902533.0	chr01	203114738.0	203117235.0	1.0	Zm00008a003494,chr01,203113869,203115161,+,97.959,329,720,0.0	0.0	N;A	one_to_one_mapping	720:328:392:NA:NA
1836	3429	Zm00001d031824	1	202983117	202992232	1.0	202989350.0	202991843.0	chr01	203181204.0	203183679.0	1.0	Zm00008a003495,chr01,203180294,203186504,-,98.561,1,278,1.45e-136	0.0	N;A	one_to_one_mapping	285:7:278:NA:NA
1837	3430	Zm00001d031825	1	202992962	202996130	1.0	202992742.0	202997373.0	chr01	203189491.0	203194138.0	1.0	Zm00008a003496,chr01,203189618,203193001,-,100.000,1,276,6.34e-141	0.0	N;A	one_to_one_mapping	276:0:276:NA:NA
1838	3431	Zm00001d031826	1	203010395	203011279	1.0	202992742.0	202997373.0	chr01	203189491.0	203194138.0	1.0	Zm00008a003497,chr01,203195238,203267846,-,96.462,433,855,0.0	0.0	N;A	one_to_one_mapping	885:462:423:NA:NA
1839	3436	Zm00001d031832	1	203118551	203127762	1.0	203125751.0	203127649.0	chr01	203276194.0	203278089.0	1.0	Zm00008a003500,chr01,203270236,203278761,-,98.337,1,842,0.0	0.0	N;A	one_to_one_mapping	846:4:842:NA:NA
1840	3437	Zm00001d031833	1	203133495	203134475	1.0	203132417.0	203133968.0	chr01	203297684.0	203299230.0	1.0	Zm00008a003502,chr01,203298757,203300154,-,99.272,570,981,0.0	0.0	N;A	one_to_one_mapping	981:569:412:NA:NA
1841	3440	Zm00001d031837	1	203221978	203225256	1.0	203220872.0	203225158.0	chr01	203380292.0	203384584.0	1.0	Zm00008a003505,chr01,203381807,203384135,+,94.341,1,1275,0.0	0.0	N;A	one_to_one_mapping	1275:0:1275:NA:NA
1842	3442	Zm00001d031840	1	203354978	203355904	1.0	203351317.0	203353055.0	chr01	203499226.0	203500962.0	1.0	Zm00008a003506,chr01,203503089,203505633,-,100.000,460,883,0.0	0.0	N;A	one_to_one_mapping	927:503:424:NA:NA
1843	3445	Zm00001d031844	1	203695884	203699106	1.0	203684244.0	203709222.0	chr01	203851067.0	203876045.0	1.0	Zm00008a003508,chr01,203862653,203865729,-,100.000,808,1404,0.0	0.0	N;A	one_to_one_mapping	1404:807:597:NA:NA
1844	3446	Zm00001d031845	1	203911284	203917374	1.0	203905192.0	203919217.0	chr01	204050862.0	204064888.0	1.0	Zm00008a003509,chr01,204056997,204061100,-,100.000,1,762,0.0	0.0	N;A	one_to_one_mapping	762:0:762:NA:NA
1845	3448	Zm00001d031847	1	203973238	203990097	1.0	203970520.0	203991399.0	chr01	204105050.0	204125929.0	1.0	Zm00008a003510,chr01,204107808,204124630,+,99.860,1,715,0.0	0.0	N;A	one_to_one_mapping	1896:1181:715:NA:NA
1846	3449	Zm00001d031848	1	203990154	203991662	1.0	203991353.0	203995900.0	chr01	204125931.0	204130478.0	1.0	Zm00008a003511,chr01,204124893,204126047,-,95.518,1,1023,0.0	0.0	N;A	one_to_one_mapping	1023:0:1023:NA:NA
1847	3450	Zm00001d031849	1	203993172	203996773	1.0	203995896.0	203997956.0	chr01	204130571.0	204132631.0	1.0	Zm00008a003512,chr01,204127700,204131453,-,99.149,1,823,0.0	0.0	N;A	one_to_one_mapping	825:2:823:NA:NA
1848	3451	Zm00001d031850	1	204132855	204133635	1.0	204117609.0	204146086.0	chr01	204247115.0	204275592.0	1.0	Zm00008a003513,chr01,204262122,204262944,-,100.000,1,378,0.0	0.0	N;A	one_to_one_mapping	378:0:378:NA:NA
1849	3452	Zm00001d031851	1	204134344	204138811	1.0	204117609.0	204146086.0	chr01	204247115.0	204275592.0	1.0	Zm00008a003514,chr01,204263727,204268191,-,100.000,1,872,0.0	0.0	N;A	one_to_one_mapping	924:52:872:NA:NA
1850	3453	Zm00001d031852	1	204140568	204140852	1.0	204117609.0	204146086.0	chr01	204247115.0	204275592.0	1.0	Zm00008a003515,chr01,204270073,204274183,+,100.000,1,281,1.27e-143	0.0	N;A	one_to_one_mapping	285:4:281:NA:NA
1851	3454	Zm00001d031853	1	204145139	204149948	1.0	204146662.0	204148736.0	chr01	204276058.0	204278094.0	1.0	Zm00008a003516,chr01,204275040,204278736,+,96.242,1,1617,0.0	0.0	N;A	one_to_one_mapping	1617:0:1617:NA:NA
1852	3455	Zm00001d031854	1	204236527	204241415	1.0	204236834.0	204248186.0	chr01	204377218.0	204388639.0	1.0	Zm00008a003517,chr01,204377218,204381861,+,98.228,346,1842,0.0	0.0	N;A	one_to_one_mapping	1842:345:1497:NA:NA
1853	3456	Zm00001d031855	1	204241497	204242651	1.0	204236834.0	204248186.0	chr01	204377218.0	204388639.0	1.0	Zm00008a003518,chr01,204381908,204383062,-,100.000,1,1155,0.0	0.0	N;A	one_to_one_mapping	1155:0:1155:NA:NA
1854	3457	Zm00001d031856	1	204243279	204248168	1.0	204236834.0	204248186.0	chr01	204377218.0	204388639.0	1.0	Zm00008a003519,chr01,204383655,204388632,-,99.606,1,254,2.17e-127	0.0	N;A	one_to_one_mapping	255:1:254:NA:NA
1855	3458	Zm00001d031858	1	204348028	204349986	1.0	204348784.0	204355413.0	chr01	204489228.0	204495857.0	1.0	Zm00008a003520,chr01,204488490,204490430,+,99.832,770,1959,0.0	0.0	N;A	one_to_one_mapping	1959:769:1190:NA:NA
1856	3459	Zm00001d031859	1	204431583	204433029	1.0	204430748.0	204433438.0	chr01	204578786.0	204581474.0	1.0	Zm00008a003521,chr01,204580057,204580885,+,97.740,1,177,2.00e-81	0.0	N;A	one_to_one_mapping	177:0:177:NA:NA
1857	3460	Zm00001d031860	1	204433977	204438771	1.0	204436678.0	204439513.0	chr01	204585359.0	204588194.0	1.0	Zm00008a003522,chr01,204582111,204587458,+,100.000,1,212,8.72e-106	0.0	N;A	one_to_one_mapping	648:436:212:NA:NA
1858	3461	Zm00001d031861	1	204458557	204459636	1.0	204457724.0	204460248.0	chr01	204605213.0	204607735.0	1.0	Zm00008a003523,chr01,204606046,204607125,+,100.000,1,1080,0.0	0.0	N;A	one_to_one_mapping	1080:0:1080:NA:NA
1859	3463	Zm00001d031863	1	204518458	204537518	1.0	204528090.0	204541517.0	chr01	204655177.0	204668598.0	1.0	Zm00008a003524,chr01,204645087,204664408,-,99.195,1,1239,0.0	0.0	N;A	one_to_one_mapping	1302:63:1239:NA:NA
1860	3465	Zm00001d031866	1	204668605	204670641	1.0	204669031.0	204670060.0	chr01	204894497.0	204895526.0	1.0	Zm00008a003526,chr01,204893563,204896266,-,98.199,650,2037,0.0	0.0	N;A	one_to_one_mapping	2037:649:1388:NA:NA
1861	3470	Zm00001d031871	1	204748411	204755635	1.0	204751618.0	204753125.0	chr01	205009400.0	205010880.0	1.0	Zm00008a003528,chr01,205006274,205013630,-,99.104,712,3710,0.0	0.0	N;A	one_to_one_mapping	4251:1252:2999:NA:NA
1862	3471	Zm00001d031872	1	204948169	204956506	1.0	204955689.0	204957876.0	chr01	205107987.0	205110170.0	1.0	Zm00008a003529,chr01,205105132,205108804,-,94.958,1,595,0.0	0.0	N;A	one_to_one_mapping	1119:524:595:NA:NA
1863	3472	Zm00001d031873	1	204962467	204987181	1.0	204983072.0	204987701.0	chr01	205127412.0	205132034.0	1.0	Zm00008a003530,chr01,205111926,205131084,-,100.000,1917,2279,0.0	0.0	N;A	one_to_one_mapping	2382:2019:363:NA:NA
1864	3474	Zm00001d031875	1	205091435	205093066	1.0	205093064.0	205094667.0	chr01	205347171.0	205348772.0	1.0	Zm00008a003531,chr01,205345343,205346968,-,98.713,1,1632,0.0	0.0	N;A	one_to_one_mapping	1632:0:1632:NA:NA
1865	3477	Zm00001d031878	1	205166704	205167543	1.0	205164932.0	205167038.0	chr05	13530894.0	13528799.0	1.0	Zm00008a019654,chr05,13528134,13532431,-,88.501,366,840,0.0	0.0	N;A	one_to_one_mapping	840:365:475:NA:NA
1866	3478	Zm00001d031880	1	205241191	205242150	1.0	205241427.0	205244300.0	chr05	13464425.0	13461545.0	1.0	Zm00008a019653,chr05,13463702,13464753,-,96.610,259,960,0.0	0.0	N;A	one_to_one_mapping	960:258:702:NA:NA
1867	3479	Zm00001d031882	1	205250102	205251502	1.0	205245151.0	205252732.0	chr05	13453646.0	13446023.0	1.0	Zm00008a019652,chr05,13447115,13448658,-,99.846,1,648,0.0	0.0	N;A	one_to_one_mapping	648:0:648:NA:NA
1868	3480	Zm00001d031883	1	205253220	205256933	1.0	205256002.0	205259977.0	chr05	13443104.0	13439128.0	1.0	Zm00008a019651,chr05,13442152,13445759,-,99.458,1,369,0.0	0.0	N;A	one_to_one_mapping	369:0:369:NA:NA
1869	3481	Zm00001d031887	1	205332444	205333253	1.0	205331268.0	205340385.0	chr01	205554191.0	205563306.0	1.0	Zm00008a003532,chr01,205555367,205556176,+,100.000,1,810,0.0	0.0	N;A	one_to_one_mapping	810:0:810:NA:NA
1870	3482	Zm00001d031888	1	205336690	205337790	1.0	205331268.0	205340385.0	chr01	205554191.0	205563306.0	1.0	Zm00008a003533,chr01,205559654,205560380,-,100.000,136,371,7.49e-119	0.0	N;A	one_to_one_mapping	597:361:236:NA:NA
1871	3485	Zm00001d031891	1	205429718	205442392	1.0	205430980.0	205442251.0	chr01	205649776.0	205661040.0	1.0	Zm00008a003535,chr01,205649081,205660607,+,100.000,2263,2904,0.0	0.0	N;A	one_to_one_mapping	2904:2262:642:NA:NA
1872	3487	Zm00001d031893	1	205617823	205620362	1.0	205619519.0	205624763.0	chr01	205777696.0	205782955.0	1.0	Zm00008a003536,chr01,205776160,205778148,+,100.000,934,1335,0.0	0.0	N;A	one_to_one_mapping	1335:933:402:NA:NA
1873	3488	Zm00001d031894	1	205693708	205696793	1.0	205694672.0	205696449.0	chr01	205846105.0	205847878.0	1.0	Zm00008a003537,chr01,205839663,205848532,+,99.330,1,597,0.0	0.0	N;A	one_to_one_mapping	597:0:597:NA:NA
1874	3489	Zm00001d031895	1	205808285	205809544	1.0	205694672.0	205696449.0	chr01	205846105.0	205847878.0	1.0	Zm00008a003539,chr01,205972853,205991600,+,97.054,1,1256,0.0	0.0	N;A	one_to_one_mapping	1260:4:1256:NA:NA
1875	3490	Zm00001d031898	1	205925213	205930258	1.0	205923465.0	205929797.0	chr01	206042332.0	206048634.0	1.0	Zm00008a003540,chr01,206044170,206049222,+,100.000,1,730,0.0	0.0	N;A	one_to_one_mapping	795:65:730:NA:NA
1876	3491	Zm00001d031899	1	205992135	205996030	1.0	205987185.0	205998708.0	chr01	206094248.0	206105736.0	1.0	Zm00008a003541,chr01,206099103,206103020,-,100.000,1,1299,0.0	0.0	N;A	one_to_one_mapping	1299:0:1299:NA:NA
1877	3492	Zm00001d031900	1	206061437	206064016	1.0	206060891.0	206077615.0	chr01	206147115.0	206163838.0	1.0	Zm00008a003542,chr01,206147661,206148795,-,100.000,127,585,0.0	0.0	N;A	one_to_one_mapping	882:423:459:NA:NA
1878	3499	Zm00001d031908	1	206405716	206408991	1.0	206407704.0	206411808.0	chr01	206508381.0	206512412.0	1.0	Zm00008a003546,chr01,206505478,206509797,-,100.000,1,621,0.0	0.0	N;A	one_to_one_mapping	621:0:621:NA:NA
1879	3500	Zm00001d031909	1	206465399	206471722	1.0	206469371.0	206471901.0	chr01	206599628.0	206602171.0	1.0	Zm00008a003547,chr01,206594137,206597446,-,99.214,215,977,0.0	0.0	N;A	one_to_one_mapping	1731:968:763:NA:NA
1880	3502	Zm00001d031911	1	206533163	206537215	1.0	206493772.0	206495443.0	chr01	206640951.0	206642623.0	1.0	Zm00008a003548,chr01,206760631,206764989,+,97.239,271,1785,0.0	0.0	N;A	one_to_one_mapping	1785:270:1515:NA:NA
1881	3503	Zm00001d031913	1	206640378	206642606	1.0	206640263.0	206642902.0	chr01	206770728.0	206773387.0	1.0	Zm00008a003549,chr01,206770930,206773107,-,97.667,1,1182,0.0	0.0	N;A	one_to_one_mapping	1182:0:1182:NA:NA
1882	3504	Zm00001d031915	1	206651968	206653716	1.0	206651366.0	206660346.0	chr01	206814600.0	206823563.0	1.0	Zm00008a003550,chr01,206815402,206820353,+,99.700,84,416,4.88e-170	0.0	N;A	one_to_one_mapping	423:90:333:NA:NA
1883	3507	Zm00001d031921	1	206850565	206850807	1.0	206651366.0	206660346.0	chr01	206814600.0	206823563.0	1.0	Zm00008a003551,chr01,206967077,206967855,-,90.171,1,234,4.84e-91	0.0	N;A	one_to_one_mapping	243:9:234:NA:NA
1884	3508	Zm00001d031922	1	206914295	206916976	1.0	206906720.0	206924029.0	chr01	207113463.0	207130759.0	1.0	Zm00008a003554,chr01,207117585,207126943,+,95.905,31,1319,0.0	0.0	N;A	one_to_one_mapping	1335:46:1289:NA:NA
1885	3509	Zm00001d031923	1	206917642	206923152	1.0	206906720.0	206924029.0	chr01	207113463.0	207130759.0	1.0	Zm00008a003555,chr01,207124398,207129921,-,99.630,1,1080,0.0	0.0	N;A	one_to_one_mapping	1080:0:1080:NA:NA
1886	3511	Zm00001d031926	1	206982602	206985131	1.0	206984115.0	206985541.0	chr01	207202656.0	207204075.0	1.0	Zm00008a003557,chr01,207200853,207203444,-,94.095,25,1056,0.0	0.0	N;A	one_to_one_mapping	1323:291:1032:NA:NA
1887	3513	Zm00001d031928	1	207098114	207099390	1.0	207096781.0	207099403.0	chr01	207239793.0	207242438.0	1.0	Zm00008a003558,chr01,207241116,207242378,-,97.567,1,411,0.0	0.0	N;A	one_to_one_mapping	411:0:411:NA:NA
1888	3514	Zm00001d031929	1	207099867	207105197	1.0	207099732.0	207114188.0	chr01	207242670.0	207257127.0	1.0	Zm00008a003559,chr01,207242930,207247961,-,99.872,32,813,0.0	0.0	N;A	one_to_one_mapping	813:31:782:NA:NA
1889	3515	Zm00001d031930	1	207130514	207131870	1.0	207122169.0	207145195.0	chr01	207264922.0	207287925.0	1.0	Zm00008a003560,chr01,207273544,207274579,-,92.773,1,636,0.0	0.0	N;A	one_to_one_mapping	642:6:636:NA:NA
[truncated: 64,734 more rows]
