# Supplementary material for: Using multiple reference genomes to identify and resolve annotation inconsistencies
Source: BMC Genomics. 2020 Apr 8;21:281. doi: 10.1186/s12864-020-6696-8 (PMC7140576; doi:10.1186/s12864-020-6696-8)
Supplement: Supplementary file 3 — Additional file 3. One-to-many homologs identified in the syntenic homology pipeline. A filtered subset of these entries are the split-gene candidates analyzed in this study. [file 12864_2020_6696_MOESM3_ESM.txt]

Index	Query_gene	Q_Chr	Q_start	Q_stop	Q_Syn_Chr	Q_Syn_start	Q_Syn_stop	S_Syn_Chr	S_Syn_start	S_Syn_stop	_11	Sytentic_genes	_13	adjacent_genes	gene_type	overlap_metadata	opposite_strands	tandem_dup_percentage	CD2S_low	CD2S_high
20	Zm00001d027259	1	689483	716826	1.0	714444.0	716156.0	chr01	784890.0	786602.0	2.0	Zm00008a000019,chr01,752918,771332,-,94.991,2743,3274,0.0;Zm00008a000020,chr01,781601,787250,-,99.818,1,2741,0.0	2.0	Zm00008a000019,chr01,752918,771332,-,94.991,2743,3274,0.0;Zm00008a000020,chr01,781601,787250,-,99.818,1,2741,0.0	adjacent_genes_syntenic	3546:273:3273:0:NA	False	0.0
22	Zm00001d027265	1	1012255	1023640	1.0	1020890.0	1024577.0	chr01	1105397.0	1109082.0	2.0	Zm00008a000021,chr01,1099867,1107893,+,100.000,433,1197,0.0;Zm00008a000022,chr01,1100175,1107868,-,100.000,1,61,1.60e-23	2.0	Zm00008a000021,chr01,1099867,1107893,+,100.000,433,1197,0.0;Zm00008a000022,chr01,1100175,1107868,-,100.000,1,61,1.60e-23	adjacent_genes_syntenic	1245:419:826:0:NA	True	0.0
32	Zm00001d027278	1	1492439	1533158	1.0	1527262.0	1535348.0	chr01	1617616.0	1625772.0	2.0	Zm00008a000034,chr01,1587056,1602076,+,100.000,3894,5347,0.0;Zm00008a000035,chr01,1612029,1623647,+,99.645,5368,5931,0.0	2.0	Zm00008a000034,chr01,1587056,1602076,+,100.000,3894,5347,0.0;Zm00008a000035,chr01,1612029,1623647,+,99.645,5368,5931,0.0	adjacent_genes_syntenic	7365:5347:2018:0:NA	False	0.0
54	Zm00001d027305	1	2386120	2388018	1.0	2386731.0	2391034.0	chr01	2486929.0	2491230.0	2.0	Zm00008a000056,chr01,2486565,2488086,-,98.466,1,1434,0.0;Zm00008a000057,chr01,2487869,2499183,+,99.541,1,218,4.64e-107	2.0	Zm00008a000056,chr01,2486565,2488086,-,98.466,1,1434,0.0;Zm00008a000057,chr01,2487869,2499183,+,99.541,1,218,4.64e-107	adjacent_genes_syntenic	1434:0:1216:218:NA	True	0.15202231520223153
100	Zm00001d027359	1	3651033	3661251	1.0	3657808.0	3661449.0	chr01	3741234.0	3744877.0	2.0	Zm00008a000105,chr01,3731143,3731446,-,100.000,1108,1338,8.91e-116;Zm00008a000106,chr01,3741950,3744468,-,97.078,1,918,0.0	2.0	Zm00008a000105,chr01,3731143,3731446,-,100.000,1108,1338,8.91e-116;Zm00008a000106,chr01,3741950,3744468,-,97.078,1,918,0.0	adjacent_genes_syntenic	1338:189:1149:0:NA	False	0.0
121	Zm00001d027386	1	4121780	4126391	1.0	4122867.0	4126366.0	chr01	4132340.0	4135848.0	2.0	Zm00008a000127,chr01,4130202,4135923,+,99.550,1,889,0.0;Zm00008a000128,chr01,4131745,4135711,-,98.683,1,2505,0.0	2.0	Zm00008a000127,chr01,4130202,4135923,+,99.550,1,889,0.0;Zm00008a000128,chr01,4131745,4135711,-,98.683,1,2505,0.0	adjacent_genes_syntenic	2505:0:1616:889:NA	True	0.35489021956087824
144	Zm00001d027415	1	4832874	4838381	1.0	4819384.0	4835406.0	chr01	4737692.0	4753712.0	3.0	Zm00008a000146,chr01,4751344,4756991,+,100.000,1,414,0.0;Zm00008a000147,chr01,4811128,4816673,+,92.497,1,766,0.0;Zm00008a000149,chr01,4861306,4866735,+,90.962,247,766,0.0	3.0	Zm00008a000146,chr01,4751344,4756991,+,100.000,1,414,0.0;Zm00008a000147,chr01,4811128,4816673,+,92.497,1,766,0.0;Zm00008a000149,chr01,4861306,4866735,+,90.962,247,766,0.0	adjacent_genes_syntenic	789:23:0:598:168	False	0.2193211488250653
171	Zm00001d027448	1	5518494	5523341	1.0	5520472.0	5522231.0	chr01	5492108.0	5493862.0	2.0	Zm00008a000178,chr01,5490715,5493904,+,99.805,196,1219,0.0;Zm00008a000179,chr01,5508453,5509312,+,92.810,1279,1584,8.13e-130	2.0	Zm00008a000178,chr01,5490715,5493904,+,99.805,196,1219,0.0;Zm00008a000179,chr01,5508453,5509312,+,92.810,1279,1584,8.13e-130	adjacent_genes_syntenic	1584:254:1330:0:NA	False	0.0
208	Zm00001d027489	1	6419426	6422501	1.0	6406538.0	6409694.0	chr01	6528938.0	6532071.0	2.0	Zm00008a000212,chr01,6586649,6594199,-,99.371,600,1076,0.0;Zm00008a000213,chr01,6586692,6593226,+,99.363,600,1070,0.0	2.0	Zm00008a000212,chr01,6586649,6594199,-,99.371,600,1076,0.0;Zm00008a000213,chr01,6586692,6593226,+,99.363,600,1070,0.0	adjacent_genes_syntenic	1107:630:6:471:NA	True	0.9874213836477987
231	Zm00001d027514	1	7177670	7183179	1.0	7181927.0	7185051.0	chr01	7257623.0	7260733.0	2.0	Zm00008a000234,chr01,7251693,7256413,+,100.000,852,958,2.23e-48;Zm00008a000235,chr01,7252463,7258695,-,99.779,253,1611,0.0	2.0	Zm00008a000234,chr01,7251693,7256413,+,100.000,852,958,2.23e-48;Zm00008a000235,chr01,7252463,7258695,-,99.779,253,1611,0.0	adjacent_genes_syntenic	1611:252:1252:107:NA	True	0.07873436350257543
323	Zm00001d027633	1	9547625	9612900	1.0	9610546.0	9612727.0	chr01	10181551.0	10183721.0	2.0	Zm00008a000329,chr01,10145045,10162584,+,99.520,1,1042,0.0;Zm00008a000330,chr01,10164840,10184783,+,87.500,1786,2025,2.85e-86	2.0	Zm00008a000329,chr01,10145045,10162584,+,99.520,1,1042,0.0;Zm00008a000330,chr01,10164840,10184783,+,87.500,1786,2025,2.85e-86	adjacent_genes_syntenic	2058:776:1282:0:NA	False	0.0
331	Zm00001d027646	1	9986510	9996961	1.0	9996064.0	9997298.0	chr01	10437256.0	10438490.0	2.0	Zm00008a000340,chr01,10416971,10437982,+,99.630,248,787,0.0;Zm00008a000341,chr01,10417286,10469459,-,99.654,253,541,1.15e-145	2.0	Zm00008a000340,chr01,10416971,10437982,+,99.630,248,787,0.0;Zm00008a000341,chr01,10417286,10469459,-,99.654,253,541,1.15e-145	adjacent_genes_syntenic	1248:708:251:289:NA	True	0.5351851851851852
384	Zm00001d027715	1	11952380	11984542	1.0	11970369.0	11997971.0	chr01	12101552.0	12129156.0	2.0	Zm00008a000387,chr01,12081469,12098955,+,100.000,1517,2107,0.0;Zm00008a000388,chr01,12113791,12115606,+,100.000,2328,2997,0.0	2.0	Zm00008a000387,chr01,12081469,12098955,+,100.000,1517,2107,0.0;Zm00008a000388,chr01,12113791,12115606,+,100.000,2328,2997,0.0	adjacent_genes_syntenic	2997:1736:1261:0:NA	False	0.0
507	Zm00001d027869	1	15961983	15975352	1.0	15974418.0	15976071.0	chr01	15799535.0	15801187.0	2.0	Zm00008a000488,chr01,15785668,15795518,+,98.675,1,604,0.0;Zm00008a000489,chr01,15795950,15798939,+,97.134,1316,2292,0.0	2.0	Zm00008a000488,chr01,15785668,15795518,+,98.675,1,604,0.0;Zm00008a000489,chr01,15795950,15798939,+,97.134,1316,2292,0.0	adjacent_genes_syntenic	2292:711:1581:0:NA	False	0.0
516	Zm00001d027878	1	16356238	16360518	1.0	16358783.0	16369497.0	chr01	16240419.0	16251133.0	2.0	Zm00008a000498,chr01,16237916,16240135,-,92.837,912,1623,0.0;Zm00008a000499,chr01,16240440,16241932,-,100.000,1,723,0.0	2.0	Zm00008a000498,chr01,16237916,16240135,-,92.837,912,1623,0.0;Zm00008a000499,chr01,16240440,16241932,-,100.000,1,723,0.0	adjacent_genes_syntenic	1623:188:1435:0:NA	False	0.0
533	Zm00001d027896	1	16977162	16980228	1.0	16979848.0	16981363.0	chr01	16791508.0	16793023.0	2.0	Zm00008a000512,chr01,16787021,16790829,-,93.854,171,736,0.0;Zm00008a000513,chr01,16790848,16791746,-,71.713,1,182,1.82e-45	2.0	Zm00008a000512,chr01,16787021,16790829,-,93.854,171,736,0.0;Zm00008a000513,chr01,16790848,16791746,-,71.713,1,182,1.82e-45	adjacent_genes_syntenic	741:5:724:12:NA	False	0.016304347826086956
591	Zm00001d027969	1	18597035	18617718	1.0	18604383.0	18621723.0	chr01	18622415.0	18639778.0	2.0	Zm00008a000570,chr01,18614709,18620951,+,98.856,304,3275,0.0;Zm00008a000571,chr01,18634273,18635795,+,98.969,3268,3558,1.41e-143	2.0	Zm00008a000570,chr01,18614709,18620951,+,98.856,304,3275,0.0;Zm00008a000571,chr01,18634273,18635795,+,98.969,3268,3558,1.41e-143	adjacent_genes_syntenic	3558:303:3247:8:NA	False	0.002457757296466974
615	Zm00001d027997	1	19761914	19767203	1.0	19756640.0	19768321.0	chr01	19634028.0	19645709.0	2.0	Zm00008a000592,chr01,19641139,19641531,-,100.000,958,1318,0.0;Zm00008a000593,chr01,19641698,19642411,-,100.000,259,825,0.0	2.0	Zm00008a000592,chr01,19641139,19641531,-,100.000,958,1318,0.0;Zm00008a000593,chr01,19641698,19642411,-,100.000,259,825,0.0	adjacent_genes_syntenic	1683:755:928:0:NA	False	0.0
640	Zm00001d028022	1	20604487	20614451	1.0	20405544.0	20407867.0	chr01	20203193.0	20205510.0	2.0	Zm00008a000612,chr01,20331177,20343880,+,100.000,162,203,1.08e-12;Zm00008a000613,chr01,20331266,20344297,-,94.749,3103,3997,0.0	2.0	Zm00008a000612,chr01,20331177,20343880,+,100.000,162,203,1.08e-12;Zm00008a000613,chr01,20331266,20344297,-,94.749,3103,3997,0.0	adjacent_genes_syntenic	3999:3062:937:0:NA	True	0.0
723	Zm00001d028125	1	23561220	23562368	1.0	23560431.0	23562075.0	chr01	22848162.0	22849809.0	3.0	Zm00008a000687,chr01,22845770,22850582,-,95.212,1,1083,0.0;Zm00008a000688,chr01,22846273,22849145,+,100.000,955,1146,1.13e-94;Zm00008a000689,chr01,22849360,22850484,+,93.905,301,740,0.0	3.0	Zm00008a000687,chr01,22845770,22850582,-,95.212,1,1083,0.0;Zm00008a000688,chr01,22846273,22849145,+,100.000,955,1146,1.13e-94;Zm00008a000689,chr01,22849360,22850484,+,93.905,301,740,0.0	adjacent_genes_syntenic	1149:3:577:569:0	True	0.0
805	Zm00001d028229	1	27301799	27306634	1.0	27303688.0	27306996.0	chr01	26745270.0	26748607.0	2.0	Zm00008a000778,chr01,26743917,26748159,+,97.114,1290,1878,0.0;Zm00008a000779,chr01,26745987,26798223,-,97.753,1086,1174,7.98e-36	2.0	Zm00008a000778,chr01,26743917,26748159,+,97.114,1290,1878,0.0;Zm00008a000779,chr01,26745987,26798223,-,97.753,1086,1174,7.98e-36	adjacent_genes_syntenic	1881:1203:678:0:NA	True	0.0
860	Zm00001d028298	1	29611603	29617384	1.0	29614101.0	29616557.0	chr01	28908786.0	28911241.0	2.0	Zm00008a000836,chr01,28905860,28914965,+,95.699,167,352,2.18e-81;Zm00008a000837,chr01,28906770,28914608,-,100.000,427,453,2.19e-05	2.0	Zm00008a000836,chr01,28905860,28914965,+,95.699,167,352,2.18e-81;Zm00008a000837,chr01,28906770,28914608,-,100.000,427,453,2.19e-05	adjacent_genes_syntenic	606:393:213:0:NA	True	0.0
879	Zm00001d028325	1	30793737	30799897	1.0	30798064.0	30800492.0	chr01	29733349.0	29735769.0	2.0	Zm00008a000853,chr01,29729185,29735174,-,98.866,1081,1521,0.0;Zm00008a000854,chr01,29733762,29734388,+,99.539,366,582,1.72e-106	2.0	Zm00008a000853,chr01,29729185,29735174,-,98.866,1081,1521,0.0;Zm00008a000854,chr01,29733762,29734388,+,99.539,366,582,1.72e-106	adjacent_genes_syntenic	1521:863:658:0:NA	True	0.0
884	Zm00001d028331	1	31049530	31051714	1.0	31050179.0	31052298.0	chr01	29950128.0	29952243.0	2.0	Zm00008a000857,chr01,29948056,29950444,+,96.154,319,732,0.0;Zm00008a000858,chr01,29950557,29951599,+,99.385,751,1563,0.0	2.0	Zm00008a000857,chr01,29948056,29950444,+,96.154,319,732,0.0;Zm00008a000858,chr01,29950557,29951599,+,99.385,751,1563,0.0	adjacent_genes_syntenic	1563:336:1227:0:NA	False	0.0
940	Zm00001d028398	1	33451482	33454805	1.0	33452054.0	33454800.0	chr01	32148767.0	32151512.0	2.0	Zm00008a000915,chr01,32148240,32151299,+,99.668,1,1206,0.0;Zm00008a000916,chr01,32150639,32169439,-,93.997,546,1128,0.0	2.0	Zm00008a000915,chr01,32148240,32151299,+,99.668,1,1206,0.0;Zm00008a000916,chr01,32150639,32169439,-,93.997,546,1128,0.0	adjacent_genes_syntenic	1206:0:623:583:NA	True	0.4834162520729685
979	Zm00001d028450	1	35276821	35278948	1.0	35272029.0	35279799.0	chr01	34020426.0	34028196.0	2.0	Zm00008a000958,chr01,34019708,34026836,+,100.000,332,549,4.05e-109;Zm00008a000959,chr01,34026521,34027178,-,100.000,1,549,0.0	2.0	Zm00008a000958,chr01,34019708,34026836,+,100.000,332,549,4.05e-109;Zm00008a000959,chr01,34026521,34027178,-,100.000,1,549,0.0	adjacent_genes_syntenic	549:0:331:218:NA	True	0.3970856102003643
1009	Zm00001d028490	1	36826368	36843555	1.0	36840163.0	36845523.0	chr01	35494724.0	35500064.0	2.0	Zm00008a000996,chr01,35474756,35481898,+,89.671,475,1077,0.0;Zm00008a000997,chr01,35488964,35498105,+,100.000,1291,1862,0.0	2.0	Zm00008a000996,chr01,35474756,35481898,+,89.671,475,1077,0.0;Zm00008a000997,chr01,35488964,35498105,+,100.000,1291,1862,0.0	adjacent_genes_syntenic	2037:862:1175:0:NA	False	0.0
1027	Zm00001d028512	1	37678345	37682334	1.0	37678414.0	37682978.0	chr01	36257056.0	36261615.0	2.0	Zm00008a001008,chr01,36257282,36260942,+,99.172,1,1326,0.0;Zm00008a001009,chr01,36257413,36257854,-,100.000,129,415,4.33e-146	2.0	Zm00008a001008,chr01,36257282,36260942,+,99.172,1,1326,0.0;Zm00008a001009,chr01,36257413,36257854,-,100.000,129,415,4.33e-146	adjacent_genes_syntenic	1629:303:1039:287:NA	True	0.21644042232277527
1115	Zm00001d028616	1	40942152	40945320	1.0	40942799.0	40945271.0	chr01	39437744.0	39440231.0	2.0	Zm00008a001083,chr01,39435905,39438794,+,92.369,689,931,2.10e-98;Zm00008a001084,chr01,39437523,39440150,-,99.726,1,1096,0.0	2.0	Zm00008a001083,chr01,39435905,39438794,+,92.369,689,931,2.10e-98;Zm00008a001084,chr01,39437523,39440150,-,99.726,1,1096,0.0	adjacent_genes_syntenic	1341:245:853:243:NA	True	0.22171532846715328
1135	Zm00001d028643	1	41696883	41698484	1.0	41697008.0	41698787.0	chr01	40338321.0	40340102.0	2.0	Zm00008a001104,chr01,40337413,40339466,-,85.081,1,248,4.00e-83;Zm00008a001105,chr01,40338538,40339797,+,98.730,343,1602,0.0	2.0	Zm00008a001104,chr01,40337413,40339466,-,85.081,1,248,4.00e-83;Zm00008a001105,chr01,40338538,40339797,+,98.730,343,1602,0.0	adjacent_genes_syntenic	1602:94:1508:0:NA	True	0.0
1239	Zm00001d028769	1	46006891	46011253	1.0	46010254.0	46014962.0	chr01	44890559.0	44895262.0	2.0	Zm00008a001204,chr01,44885665,44890574,+,99.421,1,518,0.0;Zm00008a001205,chr01,44890597,44890824,+,99.123,2680,2907,4.31e-111	2.0	Zm00008a001204,chr01,44885665,44890574,+,99.421,1,518,0.0;Zm00008a001205,chr01,44890597,44890824,+,99.123,2680,2907,4.31e-111	adjacent_genes_syntenic	2907:2161:746:0:NA	False	0.0
1264	Zm00001d028797	1	46672702	46675540	1.0	46674420.0	46676801.0	chr01	45612058.0	45614438.0	2.0	Zm00008a001226,chr01,45609324,45612177,+,98.235,354,1027,0.0;Zm00008a001227,chr01,45612228,45612974,+,99.732,1078,1824,0.0	2.0	Zm00008a001226,chr01,45609324,45612177,+,98.235,354,1027,0.0;Zm00008a001227,chr01,45612228,45612974,+,99.732,1078,1824,0.0	adjacent_genes_syntenic	1824:403:1421:0:NA	False	0.0
1278	Zm00001d028813	1	47398578	47403781	1.0	47402004.0	47403974.0	chr01	46306743.0	46308697.0	2.0	Zm00008a001246,chr01,46254383,46257568,+,99.301,1,1287,0.0;Zm00008a001248,chr01,46301382,46308284,+,99.153,1301,1890,0.0	2.0	Zm00008a001246,chr01,46254383,46257568,+,99.301,1,1287,0.0;Zm00008a001248,chr01,46301382,46308284,+,99.153,1301,1890,0.0	adjacent_genes_syntenic	1890:13:1877:0:NA	False	0.0
1325	Zm00001d028875	1	49355748	49389986	1.0	49389548.0	49390717.0	chr01	48107406.0	48108575.0	2.0	Zm00008a001280,chr01,48075602,48082510,-,97.401,613,1997,0.0;Zm00008a001281,chr01,48104291,48118290,-,97.035,3,609,0.0	2.0	Zm00008a001280,chr01,48075602,48082510,-,97.401,613,1997,0.0;Zm00008a001281,chr01,48104291,48118290,-,97.035,3,609,0.0	adjacent_genes_syntenic	2184:192:1992:0:NA	False	0.0
1416	Zm00001d028998	1	54251798	54253443	1.0	54033561.0	54035576.0	chr01	52669373.0	52671409.0	2.0	Zm00008a001373,chr01,52684006,52684813,+,99.070,313,1065,0.0;Zm00008a001374,chr01,52684034,52685296,-,92.935,1,1037,0.0	2.0	Zm00008a001373,chr01,52684006,52684813,+,99.070,313,1065,0.0;Zm00008a001374,chr01,52684034,52685296,-,92.935,1,1037,0.0	adjacent_genes_syntenic	1092:27:340:725:NA	True	0.6807511737089202
1439	Zm00001d029034	1	55454318	55483990	1.0	55483859.0	55494794.0	chr01	54042021.0	54053011.0	2.0	Zm00008a001397,chr01,54016441,54034400,+,94.454,273,885,0.0;Zm00008a001398,chr01,54034478,54041679,+,100.000,1009,2214,0.0	2.0	Zm00008a001397,chr01,54016441,54034400,+,94.454,273,885,0.0;Zm00008a001398,chr01,54034478,54041679,+,100.000,1009,2214,0.0	adjacent_genes_syntenic	2214:395:1819:0:NA	False	0.0
1520	Zm00001d029134	1	59846904	59876808	1.0	59875943.0	59879168.0	chr01	58206230.0	58209457.0	2.0	Zm00008a001472,chr01,58171320,58182026,-,98.067,1771,4098,0.0;Zm00008a001473,chr01,58200711,58203805,-,100.000,493,1761,0.0	2.0	Zm00008a001472,chr01,58171320,58182026,-,98.067,1771,4098,0.0;Zm00008a001473,chr01,58200711,58203805,-,100.000,493,1761,0.0	adjacent_genes_syntenic	4098:501:3597:0:NA	False	0.0
1565	Zm00001d029189	1	61571718	61574795	1.0	61566524.0	61574610.0	chr01	59734750.0	59742835.0	2.0	Zm00008a001507,chr01,59739849,59742822,-,100.000,22,987,0.0;Zm00008a001508,chr01,59742631,59743128,+,92.958,1,213,3.17e-88	2.0	Zm00008a001507,chr01,59739849,59742822,-,100.000,22,987,0.0;Zm00008a001508,chr01,59742631,59743128,+,92.958,1,213,3.17e-88	adjacent_genes_syntenic	987:0:795:192:NA	True	0.1945288753799392
1577	Zm00001d029201	1	62065593	62069082	1.0	62061780.0	62071473.0	chr01	60257480.0	60267164.0	2.0	Zm00008a001524,chr01,60235368,60263821,+,100.000,35,95,8.63e-24;Zm00008a001525,chr01,60261257,60264780,-,100.000,1,681,0.0	2.0	Zm00008a001524,chr01,60235368,60263821,+,100.000,35,95,8.63e-24;Zm00008a001525,chr01,60261257,60264780,-,100.000,1,681,0.0	adjacent_genes_syntenic	681:0:620:61:NA	True	0.08957415565345081
1591	Zm00001d029218	1	62747068	62748525	1.0	62743008.0	62745604.0	chr01	60875509.0	60878121.0	2.0	Zm00008a001538,chr01,60880111,60881807,-,98.339,22,924,0.0;Zm00008a001539,chr01,60941055,60942809,-,77.964,26,915,0.0	2.0	Zm00008a001538,chr01,60880111,60881807,-,98.339,22,924,0.0;Zm00008a001539,chr01,60941055,60942809,-,77.964,26,915,0.0	adjacent_genes_syntenic	927:24:13:890:NA	False	0.9856035437430788
1622	Zm00001d029258	1	63928318	63930254	1.0	63926926.0	63933001.0	chr01	61766639.0	61772763.0	2.0	Zm00008a001562,chr01,61753727,61768877,-,90.997,1,569,0.0;Zm00008a001563,chr01,61768189,61769723,+,97.216,1,1299,0.0	2.0	Zm00008a001562,chr01,61753727,61768877,-,90.997,1,569,0.0;Zm00008a001563,chr01,61768189,61769723,+,97.216,1,1299,0.0	adjacent_genes_syntenic	1299:0:730:569:NA	True	0.4380292532717475
1631	Zm00001d029272	1	64438231	64479765	1.0	64477377.0	64493889.0	chr01	62374232.0	62390732.0	3.0	Zm00008a001571,chr01,62331629,62341730,+,99.301,1,143,3.27e-66;Zm00008a001572,chr01,62365780,62373068,+,90.582,151,1137,0.0;Zm00008a001573,chr01,62374760,62376614,+,98.276,1182,1935,0.0	3.0	Zm00008a001571,chr01,62331629,62341730,+,99.301,1,143,3.27e-66;Zm00008a001572,chr01,62365780,62373068,+,90.582,151,1137,0.0;Zm00008a001573,chr01,62374760,62376614,+,98.276,1182,1935,0.0	adjacent_genes_syntenic	1935:51:1884:0:0	False	0.0
1733	Zm00001d029415	1	69604756	69609617	1.0	69607653.0	69609093.0	chr01	67695549.0	67696989.0	2.0	Zm00008a001673,chr01,67673169,67707247,+,97.006,1,167,3.54e-73;Zm00008a001674,chr01,67696153,67697768,-,98.246,487,657,3.78e-79	2.0	Zm00008a001673,chr01,67673169,67707247,+,97.006,1,167,3.54e-73;Zm00008a001674,chr01,67696153,67697768,-,98.246,487,657,3.78e-79	adjacent_genes_syntenic	702:364:338:0:NA	True	0.0
1764	Zm00001d029460	1	71820234	71820986	1.0	71796429.0	71798006.0	chr01	70011666.0	70013249.0	2.0	Zm00008a001704,chr01,69931639,70016076,-,95.791,1,671,0.0;Zm00008a001705,chr01,70015388,70019989,+,96.899,1,627,0.0	2.0	Zm00008a001704,chr01,69931639,70016076,-,95.791,1,671,0.0;Zm00008a001705,chr01,70015388,70019989,+,96.899,1,627,0.0	adjacent_genes_syntenic	753:82:44:627:NA	True	0.9344262295081968
1791	Zm00001d029502	1	73436800	73454549	1.0	73452703.0	73454714.0	chr01	71230976.0	71232997.0	2.0	Zm00008a001733,chr01,71216700,71217829,+,97.400,76,649,0.0;Zm00008a001734,chr01,71231262,71232715,+,99.475,784,1926,0.0	2.0	Zm00008a001733,chr01,71216700,71217829,+,97.400,76,649,0.0;Zm00008a001734,chr01,71231262,71232715,+,99.475,784,1926,0.0	adjacent_genes_syntenic	1926:209:1717:0:NA	False	0.0
1810	Zm00001d029526	1	74783210	74785241	1.0	74775960.0	74783145.0	chr01	72448263.0	72455448.0	2.0	Zm00008a001757,chr01,72456346,72457448,-,96.842,997,1548,0.0;Zm00008a001758,chr01,72458208,72459588,-,99.054,252,568,4.68e-158	2.0	Zm00008a001757,chr01,72456346,72457448,-,96.842,997,1548,0.0;Zm00008a001758,chr01,72458208,72459588,-,99.054,252,568,4.68e-158	adjacent_genes_syntenic	1548:679:869:0:NA	False	0.0
1823	Zm00001d029542	1	75636490	75642893	1.0	75640036.0	75675556.0	chr01	73023233.0	73058792.0	2.0	Zm00008a001770,chr01,73020282,73021364,+,100.000,425,910,0.0;Zm00008a001771,chr01,73024999,73026473,+,92.966,2677,3003,6.18e-141	2.0	Zm00008a001770,chr01,73020282,73021364,+,100.000,425,910,0.0;Zm00008a001771,chr01,73024999,73026473,+,92.966,2677,3003,6.18e-141	adjacent_genes_syntenic	3003:2190:813:0:NA	False	0.0
1843	Zm00001d029566	1	76607988	76612585	1.0	76609440.0	76612016.0	chr01	74039856.0	74042385.0	2.0	Zm00008a001794,chr01,74037295,74039196,+,98.214,1501,1612,2.23e-48;Zm00008a001795,chr01,74038494,74041442,-,89.731,1021,1614,0.0	2.0	Zm00008a001794,chr01,74037295,74039196,+,98.214,1501,1612,2.23e-48;Zm00008a001795,chr01,74038494,74041442,-,89.731,1021,1614,0.0	adjacent_genes_syntenic	1614:1020:482:112:NA	True	0.18855218855218853
1848	Zm00001d029571	1	76848049	76858595	1.0	76856776.0	76858569.0	chr01	74296293.0	74298072.0	2.0	Zm00008a001800,chr01,74262409,74264451,+,99.697,1,330,7.14e-168;Zm00008a001802,chr01,74288602,74296876,+,100.000,414,909,0.0	2.0	Zm00008a001800,chr01,74262409,74264451,+,99.697,1,330,7.14e-168;Zm00008a001802,chr01,74288602,74296876,+,100.000,414,909,0.0	adjacent_genes_syntenic	1398:572:826:0:NA	False	0.0
1872	Zm00001d029596	1	78357846	78361045	1.0	78359547.0	78361425.0	chr01	75706206.0	75708081.0	3.0	Zm00008a001826,chr01,75696884,75704606,-,99.758,872,1284,0.0;Zm00008a001827,chr01,75706063,75706449,-,93.814,516,709,1.73e-80;Zm00008a001828,chr01,75706517,75707573,-,99.806,1,515,0.0	3.0	Zm00008a001826,chr01,75696884,75704606,-,99.758,872,1284,0.0;Zm00008a001827,chr01,75706063,75706449,-,93.814,516,709,1.73e-80;Zm00008a001828,chr01,75706517,75707573,-,99.806,1,515,0.0	adjacent_genes_syntenic	1344:222:1122:0:0	False	0.0
1883	Zm00001d029608	1	79094881	79118107	1.0	79116559.0	79118124.0	chr01	76372410.0	76373953.0	2.0	Zm00008a001837,chr01,76347044,76348787,-,98.898,790,1515,0.0;Zm00008a001838,chr01,76362987,76373620,-,99.670,184,789,0.0	2.0	Zm00008a001837,chr01,76347044,76348787,-,98.898,790,1515,0.0;Zm00008a001838,chr01,76362987,76373620,-,99.670,184,789,0.0	adjacent_genes_syntenic	1515:183:1332:0:NA	False	0.0
1900	Zm00001d029635	1	80850183	80851874	1.0	80826988.0	80831609.0	chr01	78026841.0	78031462.0	4.0	Zm00008a001857,chr01,78040709,78041485,-,99.485,838,1614,0.0;Zm00008a001859,chr01,78045577,78046207,-,96.264,170,624,0.0;Zm00008a001860,chr01,78052432,78052692,-,98.467,1354,1614,1.50e-126;Zm00008a001861,chr01,78052800,78058914,-,97.791,78,1246,0.0	4.0	Zm00008a001857,chr01,78040709,78041485,-,99.485,838,1614,0.0;Zm00008a001859,chr01,78045577,78046207,-,96.264,170,624,0.0;Zm00008a001860,chr01,78052432,78052692,-,98.467,1354,1614,1.50e-126;Zm00008a001861,chr01,78052800,78058914,-,97.791,78,1246,0.0	adjacent_genes_syntenic	1614:too many combinations:NA:NA	False
1994	Zm00001d029752	1	85474834	85477147	1.0	85464879.0	85471618.0	chr01	82111711.0	82118507.0	2.0	Zm00008a001945,chr01,82121011,82121870,+,99.000,1,497,0.0;Zm00008a001946,chr01,82121276,82160150,-,97.717,279,497,2.79e-102	2.0	Zm00008a001945,chr01,82121011,82121870,+,99.000,1,497,0.0;Zm00008a001946,chr01,82121276,82160150,-,97.717,279,497,2.79e-102	adjacent_genes_syntenic	1128:631:278:219:NA	True	0.4406438631790745
2051	Zm00001d029829	1	89157703	89163658	1.0	89162821.0	89176335.0	chr01	85599241.0	85612756.0	2.0	Zm00008a002003,chr01,85595344,85676251,-,98.630,1205,1569,0.0;Zm00008a002004,chr01,85595905,85599844,+,98.034,1,1622,0.0	2.0	Zm00008a002003,chr01,85595344,85676251,-,98.630,1205,1569,0.0;Zm00008a002004,chr01,85595905,85599844,+,98.034,1,1622,0.0	adjacent_genes_syntenic	1854:232:1257:365:NA	True	0.2250308261405672
2062	Zm00001d029842	1	89643144	89645830	1.0	89640416.0	89646937.0	chr01	86163945.0	86170429.0	2.0	Zm00008a002012,chr01,86167062,86169261,-,97.809,1,1500,0.0;Zm00008a002013,chr01,86169041,86211846,+,100.000,1,221,2.69e-110	2.0	Zm00008a002012,chr01,86167062,86169261,-,97.809,1,1500,0.0;Zm00008a002013,chr01,86169041,86211846,+,100.000,1,221,2.69e-110	adjacent_genes_syntenic	1500:0:1279:221:NA	True	0.14733333333333334
2064	Zm00001d029846	1	89860313	89863306	1.0	89841404.0	89865711.0	chr01	86359278.0	86383587.0	2.0	Zm00008a002016,chr01,86369313,86381222,+,100.000,1,363,0.0;Zm00008a002017,chr01,86378190,86381183,-,100.000,1,2994,0.0	2.0	Zm00008a002016,chr01,86369313,86381222,+,100.000,1,363,0.0;Zm00008a002017,chr01,86378190,86381183,-,100.000,1,2994,0.0	adjacent_genes_syntenic	2994:0:2631:363:NA	True	0.12124248496993988
2077	Zm00001d029860	1	90857432	90869865	1.0	90866347.0	90870245.0	chr01	87210619.0	87214522.0	2.0	Zm00008a002030,chr01,87199263,87201378,-,99.306,790,1221,0.0;Zm00008a002031,chr01,87211546,87214176,-,98.997,1,795,0.0	2.0	Zm00008a002030,chr01,87199263,87201378,-,99.306,790,1221,0.0;Zm00008a002031,chr01,87211546,87214176,-,98.997,1,795,0.0	adjacent_genes_syntenic	1221:0:1215:6:NA	False	0.004914004914004914
2168	Zm00001d030001	1	98395850	98397572	1.0	98389941.0	98398327.0	chr01	94874888.0	94883191.0	3.0	Zm00008a002121,chr01,94880790,94881017,+,97.143,1,175,6.62e-78;Zm00008a002122,chr01,94881042,94881260,+,98.113,201,412,3.66e-100;Zm00008a002123,chr01,94881261,94882259,+,91.703,232,460,9.19e-89	3.0	Zm00008a002121,chr01,94880790,94881017,+,97.143,1,175,6.62e-78;Zm00008a002122,chr01,94881042,94881260,+,98.113,201,412,3.66e-100;Zm00008a002123,chr01,94881261,94882259,+,91.703,232,460,9.19e-89	adjacent_genes_syntenic	999:564:254:181:0	False	0.0
2189	Zm00001d030026	1	100613958	100647262	1.0	100630057.0	100651271.0	chr01	97194845.0	97216103.0	2.0	Zm00008a002151,chr01,97180644,97195855,-,100.000,138,218,1.22e-33;Zm00008a002152,chr01,97180653,97212098,+,100.000,1,6702,0.0	2.0	Zm00008a002151,chr01,97180644,97195855,-,100.000,138,218,1.22e-33;Zm00008a002152,chr01,97180653,97212098,+,100.000,1,6702,0.0	adjacent_genes_syntenic	6702:0:6621:81:NA	True	0.012085944494180842
2223	Zm00001d030079	1	104118705	104119586	1.0	104094526.0	104098299.0	chr01	100367499.0	100371272.0	2.0	Zm00008a002189,chr01,100385697,100393417,+,95.312,84,208,6.80e-52;Zm00008a002190,chr01,100392242,100393386,-,100.000,1,276,6.34e-141	2.0	Zm00008a002189,chr01,100385697,100393417,+,95.312,84,208,6.80e-52;Zm00008a002190,chr01,100392242,100393386,-,100.000,1,276,6.34e-141	adjacent_genes_syntenic	276:0:151:125:NA	True	0.4528985507246377
2258	Zm00001d030132	1	108199942	108209147	1.0	108203838.0	108208671.0	chr01	104623970.0	104628803.0	2.0	Zm00008a002230,chr01,104620119,104628720,-,100.000,376,1062,0.0;Zm00008a002231,chr01,104623367,104629803,+,99.838,313,931,0.0	2.0	Zm00008a002230,chr01,104620119,104628720,-,100.000,376,1062,0.0;Zm00008a002231,chr01,104623367,104629803,+,99.838,313,931,0.0	adjacent_genes_syntenic	1065:315:194:556:NA	True	0.7413333333333333
2273	Zm00001d030154	1	109218162	109224977	1.0	109208215.0	109224032.0	chr01	105707402.0	105723217.0	2.0	Zm00008a002247,chr01,105716148,105721071,-,100.000,925,1206,1.78e-143;Zm00008a002248,chr01,105722386,105724458,-,98.196,70,457,0.0	2.0	Zm00008a002247,chr01,105716148,105721071,-,100.000,925,1206,1.78e-143;Zm00008a002248,chr01,105722386,105724458,-,98.196,70,457,0.0	adjacent_genes_syntenic	1302:632:670:0:NA	False	0.0
2290	Zm00001d030174	1	110508512	110509792	1.0	110479091.0	110512149.0	chr01	107261509.0	107294527.0	2.0	Zm00008a002274,chr01,107290915,107291925,+,99.799,1,996,0.0;Zm00008a002275,chr01,107291986,107292210,+,98.667,1057,1281,3.39e-108	2.0	Zm00008a002274,chr01,107290915,107291925,+,99.799,1,996,0.0;Zm00008a002275,chr01,107291986,107292210,+,98.667,1057,1281,3.39e-108	adjacent_genes_syntenic	1281:60:1221:0:NA	False	0.0
2312	Zm00001d030217	1	113696772	113712522	1.0	113709299.0	113714506.0	chr01	111801499.0	111806708.0	2.0	Zm00008a002302,chr01,111784366,111786945,+,99.816,1,1088,0.0;Zm00008a002303,chr01,111801918,111804723,+,98.805,1087,3240,0.0	2.0	Zm00008a002302,chr01,111784366,111786945,+,99.816,1,1088,0.0;Zm00008a002303,chr01,111801918,111804723,+,98.805,1087,3240,0.0	adjacent_genes_syntenic	3240:0:3238:2:NA	False	0.0006172839506172839
2357	Zm00001d030295	1	120059292	120060691	1.0	120032622.0	120059170.0	chr01	119443617.0	119470159.0	2.0	Zm00008a002370,chr01,119462591,119463083,-,96.056,238,668,0.0;Zm00008a002371,chr01,119470104,119471607,-,90.121,1,482,0.0	2.0	Zm00008a002370,chr01,119462591,119463083,-,96.056,238,668,0.0;Zm00008a002371,chr01,119470104,119471607,-,90.121,1,482,0.0	adjacent_genes_syntenic	897:229:423:245:NA	False	0.36676646706586813
2359	Zm00001d030297	1	120263198	120268532	1.0	120262575.0	120301237.0	chr01	119752361.0	119790980.0	3.0	Zm00008a002373,chr01,119752922,119753617,+,96.715,1,487,0.0;Zm00008a002374,chr01,119754654,119754929,-,98.188,520,795,4.37e-133;Zm00008a002375,chr01,119754960,119759745,+,96.891,826,1018,6.09e-87	3.0	Zm00008a002373,chr01,119752922,119753617,+,96.715,1,487,0.0;Zm00008a002374,chr01,119754654,119754929,-,98.188,520,795,4.37e-133;Zm00008a002375,chr01,119754960,119759745,+,96.891,826,1018,6.09e-87	adjacent_genes_syntenic	1542:586:956:0:0	True	0.0
2383	Zm00001d030340	1	123383744	123433372	1.0	123429969.0	123445986.0	chr01	122383309.0	122399312.0	2.0	Zm00008a002405,chr01,122337201,122363994,-,97.022,1172,2344,0.0;Zm00008a002406,chr01,122375417,122390666,-,99.727,1,366,0.0	2.0	Zm00008a002405,chr01,122337201,122363994,-,97.022,1172,2344,0.0;Zm00008a002406,chr01,122375417,122390666,-,99.727,1,366,0.0	adjacent_genes_syntenic	2373:834:1539:0:NA	False	0.0
2386	Zm00001d030343	1	123707667	123709274	1.0	123703974.0	123710007.0	chr01	122632478.0	122638510.0	2.0	Zm00008a002409,chr01,122633087,122637164,+,93.574,613,1608,0.0;Zm00008a002410,chr01,122636169,122637776,-,99.876,1,1608,0.0	2.0	Zm00008a002409,chr01,122633087,122637164,+,93.574,613,1608,0.0;Zm00008a002410,chr01,122636169,122637776,-,99.876,1,1608,0.0	adjacent_genes_syntenic	1608:0:612:996:NA	True	0.6194029850746269
2408	Zm00001d030376	1	127344674	127353195	1.0	127337094.0	127358336.0	chr07	118641369.0	118620126.0	4.0	Zm00008a028111,chr07,118396432,118400176,-,78.866,4810,5003,1.26e-38;Zm00008a028116,chr07,118625520,118627721,-,100.000,4517,5004,0.0;Zm00008a028117,chr07,118628748,118630892,-,99.806,1909,3971,0.0;Zm00008a028118,chr07,118631841,118632383,-,98.995,980,1178,4.38e-95	3.0	Zm00008a028116,chr07,118625520,118627721,-,100.000,4517,5004,0.0;Zm00008a028117,chr07,118628748,118630892,-,99.806,1909,3971,0.0;Zm00008a028118,chr07,118631841,118632383,-,98.995,980,1178,4.38e-95	adjacent_genes_syntenic	5325:2575:2750:0:0	False	0.0
2420	Zm00001d030398	1	129227423	129274590	1.0	129271109.0	129275589.0	chr01	128228137.0	128232604.0	2.0	Zm00008a002448,chr01,128179133,128185815,-,100.000,2494,2898,0.0;Zm00008a002449,chr01,128224645,128231566,-,98.465,1,2280,0.0	2.0	Zm00008a002448,chr01,128179133,128185815,-,100.000,2494,2898,0.0;Zm00008a002449,chr01,128224645,128231566,-,98.465,1,2280,0.0	adjacent_genes_syntenic	2994:309:2685:0:NA	False	0.0
2439	Zm00001d030429	1	132386406	132390900	1.0	132368798.0	132379826.0	chr01	131464212.0	131475241.0	2.0	Zm00008a002470,chr01,131479135,131486001,-,99.756,228,636,0.0;Zm00008a002471,chr01,131486151,131487361,-,100.000,1,78,7.14e-33	2.0	Zm00008a002470,chr01,131479135,131486001,-,99.756,228,636,0.0;Zm00008a002471,chr01,131486151,131487361,-,100.000,1,78,7.14e-33	adjacent_genes_syntenic	945:458:487:0:NA	False	0.0
2494	Zm00001d030551	1	143317201	143322716	1.0	143303656.0	143340240.0	chr01	142276522.0	142313078.0	2.0	Zm00008a002552,chr01,142289469,142293455,+,98.605,738,952,1.55e-102;Zm00008a002553,chr01,142289859,142295600,-,100.000,1,2163,0.0	2.0	Zm00008a002552,chr01,142289469,142293455,+,98.605,738,952,1.55e-102;Zm00008a002553,chr01,142289859,142295600,-,100.000,1,2163,0.0	adjacent_genes_syntenic	2163:0:1948:215:NA	True	0.09939898289412852
2523	Zm00001d030598	1	147514973	147540407	1.0	147538439.0	147546869.0	chr01	146861225.0	146869655.0	2.0	Zm00008a002598,chr01,146834830,146845801,+,93.964,1,994,0.0;Zm00008a002599,chr01,146859130,146863155,+,100.000,1717,1986,8.95e-137	2.0	Zm00008a002598,chr01,146834830,146845801,+,93.964,1,994,0.0;Zm00008a002599,chr01,146859130,146863155,+,100.000,1717,1986,8.95e-137	adjacent_genes_syntenic	1986:722:1264:0:NA	False	0.0
2529	Zm00001d030609	1	148162035	148190548	1.0	148186503.0	148191284.0	chr01	147460061.0	147464841.0	2.0	Zm00008a002603,chr01,147435934,147450240,+,100.000,1,724,0.0;Zm00008a002604,chr01,147461653,147464168,+,100.000,1768,2182,0.0	2.0	Zm00008a002603,chr01,147435934,147450240,+,100.000,1,724,0.0;Zm00008a002604,chr01,147461653,147464168,+,100.000,1768,2182,0.0	adjacent_genes_syntenic	2232:1093:1139:0:NA	False	0.0
2598	Zm00001d030712	1	155196623	155201582	1.0	155200179.0	155205666.0	chr01	155264380.0	155269878.0	2.0	Zm00008a002685,chr01,155242126,155245241,+,93.152,130,900,0.0;Zm00008a002686,chr01,155263719,155266196,+,96.982,409,903,0.0	2.0	Zm00008a002685,chr01,155242126,155245241,+,93.152,130,900,0.0;Zm00008a002686,chr01,155263719,155266196,+,96.982,409,903,0.0	adjacent_genes_syntenic	903:129:282:492:NA	False	0.6356589147286822
2603	Zm00001d030725	1	155959518	155963384	1.0	155958812.0	155963034.0	chr01	155856241.0	155860520.0	2.0	Zm00008a002690,chr01,155857398,155860595,+,98.873,623,1776,0.0;Zm00008a002691,chr01,155857849,155860483,-,95.996,616,1739,0.0	2.0	Zm00008a002690,chr01,155857398,155860595,+,98.873,623,1776,0.0;Zm00008a002691,chr01,155857849,155860483,-,95.996,616,1739,0.0	adjacent_genes_syntenic	1950:789:44:1117:NA	True	0.9621016365202412
2606	Zm00001d030732	1	156409808	156421643	1.0	156416171.0	156430151.0	chr01	156284286.0	156298223.0	2.0	Zm00008a002695,chr01,156257539,156274846,+,100.000,1795,1998,6.08e-101;Zm00008a002696,chr01,156274251,156276550,-,99.501,796,1998,0.0	2.0	Zm00008a002695,chr01,156257539,156274846,+,100.000,1795,1998,6.08e-101;Zm00008a002696,chr01,156274251,156276550,-,99.501,796,1998,0.0	adjacent_genes_syntenic	1998:795:999:204:NA	True	0.16957605985037408
2627	Zm00001d030759	1	158390476	158392548	1.0	158390662.0	158396501.0	chr01	158057399.0	158063238.0	2.0	Zm00008a002712,chr01,158056740,158058889,+,99.697,397,2048,0.0;Zm00008a002713,chr01,158056978,158059285,-,98.842,1,2073,0.0	2.0	Zm00008a002712,chr01,158056740,158058889,+,99.697,397,2048,0.0;Zm00008a002713,chr01,158056978,158059285,-,98.842,1,2073,0.0	adjacent_genes_syntenic	2073:0:421:1652:NA	True	0.7969126869271587
2628	Zm00001d030760	1	158436910	158446284	1.0	158444572.0	158446799.0	chr01	158111115.0	158113342.0	2.0	Zm00008a002714,chr01,158098228,158103332,-,100.000,2623,3390,0.0;Zm00008a002715,chr01,158105119,158112832,-,93.673,1500,2068,0.0	2.0	Zm00008a002714,chr01,158098228,158103332,-,100.000,2623,3390,0.0;Zm00008a002715,chr01,158105119,158112832,-,93.673,1500,2068,0.0	adjacent_genes_syntenic	3390:2053:1337:0:NA	False	0.0
2643	Zm00001d030782	1	159423056	159433779	1.0	159427943.0	159436717.0	chr01	159079756.0	159088529.0	2.0	Zm00008a002727,chr01,159076461,159085602,-,100.000,1,994,0.0;Zm00008a002728,chr01,159079895,159085397,+,100.000,4352,4475,5.06e-57	2.0	Zm00008a002727,chr01,159076461,159085602,-,100.000,1,994,0.0;Zm00008a002728,chr01,159079895,159085397,+,100.000,4352,4475,5.06e-57	adjacent_genes_syntenic	6132:5014:1118:0:NA	True	0.0
2708	Zm00001d030879	1	165078840	165083962	1.0	165058200.0	165102287.0	chr01	165096031.0	165140107.0	2.0	Zm00008a002803,chr01,165117003,165118684,+,98.947,344,438,1.74e-40;Zm00008a002804,chr01,165118704,165121189,+,100.000,478,918,0.0	2.0	Zm00008a002803,chr01,165117003,165118684,+,98.947,344,438,1.74e-40;Zm00008a002804,chr01,165118704,165121189,+,100.000,478,918,0.0	adjacent_genes_syntenic	918:382:536:0:NA	False	0.0
2773	Zm00001d030975	1	170334423	170337201	1.0	170332920.0	170373460.0	chr01	170673573.0	170714119.0	2.0	Zm00008a002875,chr01,170675077,170675730,+,98.934,1,469,0.0;Zm00008a002876,chr01,170675734,170677852,+,99.634,469,1014,0.0	2.0	Zm00008a002875,chr01,170675077,170675730,+,98.934,1,469,0.0;Zm00008a002876,chr01,170675734,170677852,+,99.634,469,1014,0.0	adjacent_genes_syntenic	1014:0:1013:1:NA	False	0.0009861932938856016
2800	Zm00001d031009	1	173165434	173190178	1.0	173169887.0	173233587.0	chr01	173447029.0	173510600.0	2.0	Zm00008a002902,chr01,173442550,173447120,-,100.000,2053,2457,0.0;Zm00008a002903,chr01,173461828,173466332,-,96.942,233,1944,0.0	2.0	Zm00008a002902,chr01,173442550,173447120,-,100.000,2053,2457,0.0;Zm00008a002903,chr01,173461828,173466332,-,96.942,233,1944,0.0	adjacent_genes_syntenic	2499:382:2117:0:NA	False	0.0
2825	Zm00001d031044	1	174811257	174813790	1.0	174770511.0	174772507.0	chr01	174920006.0	174922009.0	2.0	Zm00008a002928,chr01,174922727,174923432,+,95.522,1,128,5.04e-55;Zm00008a002929,chr01,174924531,174931455,+,88.218,776,1090,6.12e-130	2.0	Zm00008a002928,chr01,174922727,174923432,+,95.522,1,128,5.04e-55;Zm00008a002929,chr01,174924531,174931455,+,88.218,776,1090,6.12e-130	adjacent_genes_syntenic	1200:757:443:0:NA	False	0.0
2842	Zm00001d031064	1	175371170	175379288	1.0	175370504.0	175378672.0	chr01	175581184.0	175589329.0	2.0	Zm00008a002944,chr01,175581856,175589329,-,100.000,1,1986,0.0;Zm00008a002945,chr01,175582056,175583961,+,100.000,644,852,1.17e-103	2.0	Zm00008a002944,chr01,175581856,175589329,-,100.000,1,1986,0.0;Zm00008a002945,chr01,175582056,175583961,+,100.000,644,852,1.17e-103	adjacent_genes_syntenic	1986:0:1777:209:NA	True	0.1052366565961732
2863	Zm00001d031092	1	176869959	176875893	1.0	176869203.0	176873624.0	chr01	177412224.0	177416670.0	2.0	Zm00008a002974,chr01,177379260,177416619,+,95.082,103,285,5.26e-77;Zm00008a002975,chr01,177412961,177415770,-,99.051,282,597,6.82e-158	2.0	Zm00008a002974,chr01,177379260,177416619,+,95.082,103,285,5.26e-77;Zm00008a002975,chr01,177412961,177415770,-,99.051,282,597,6.82e-158	adjacent_genes_syntenic	660:165:491:4:NA	True	0.008080808080808079
2900	Zm00001d031145	1	179585581	179594014	1.0	179534387.0	179537776.0	chr01	179569918.0	179573307.0	2.0	Zm00008a003009,chr01,179597257,179599082,-,95.518,439,1497,0.0;Zm00008a003010,chr01,179603570,179605098,-,100.000,180,351,1.07e-83	2.0	Zm00008a003009,chr01,179597257,179599082,-,95.518,439,1497,0.0;Zm00008a003010,chr01,179603570,179605098,-,100.000,180,351,1.07e-83	adjacent_genes_syntenic	1497:266:1231:0:NA	False	0.0
2913	Zm00001d031164	1	180369693	180371167	1.0	180369170.0	180372935.0	chr01	180125386.0	180129157.0	2.0	Zm00008a003024,chr01,180126130,180127278,-,95.754,1,921,0.0;Zm00008a003025,chr01,180126216,180191107,+,86.786,292,839,0.0	2.0	Zm00008a003024,chr01,180126130,180127278,-,95.754,1,921,0.0;Zm00008a003025,chr01,180126216,180191107,+,86.786,292,839,0.0	adjacent_genes_syntenic	921:0:373:548:NA	True	0.5950054288816504
2940	Zm00001d031201	1	181968293	181971430	1.0	181970614.0	181971847.0	chr01	181729463.0	181730703.0	2.0	Zm00008a003049,chr01,181726169,181730273,-,97.846,835,1809,0.0;Zm00008a003050,chr01,181727281,181728922,+,99.385,850,1825,0.0	2.0	Zm00008a003049,chr01,181726169,181730273,-,97.846,835,1809,0.0;Zm00008a003050,chr01,181727281,181728922,+,99.385,850,1825,0.0	adjacent_genes_syntenic	3012:2021:31:960:NA	True	0.968718466195762
2952	Zm00001d031216	1	182480607	182484830	1.0	182479500.0	182488743.0	chr01	182103001.0	182112180.0	2.0	Zm00008a003061,chr01,182104396,182105099,+,99.501,111,511,0.0;Zm00008a003062,chr01,182105171,182111983,+,100.000,511,831,1.06e-164	2.0	Zm00008a003061,chr01,182104396,182105099,+,99.501,111,511,0.0;Zm00008a003062,chr01,182105171,182111983,+,100.000,511,831,1.06e-164	adjacent_genes_syntenic	1149:428:720:1:NA	False	0.0013869625520110955
2990	Zm00001d031266	1	184358938	184359897	1.0	184359208.0	184364999.0	chr01	184017259.0	184023050.0	2.0	Zm00008a003101,chr01,184016492,184017936,-,96.526,28,948,0.0;Zm00008a003102,chr01,184017301,184017948,+,100.000,313,960,0.0	2.0	Zm00008a003101,chr01,184016492,184017936,-,96.526,28,948,0.0;Zm00008a003102,chr01,184017301,184017948,+,100.000,313,960,0.0	adjacent_genes_syntenic	960:27:297:636:NA	True	0.6816720257234726
3026	Zm00001d031312	1	185850815	185852753	1.0	185845304.0	185851615.0	chr01	185277596.0	185283834.0	2.0	Zm00008a003134,chr01,185283124,185283425,+,99.363,1,157,6.14e-74;Zm00008a003135,chr01,185283455,185285014,+,97.566,445,937,0.0	2.0	Zm00008a003134,chr01,185283124,185283425,+,99.363,1,157,6.14e-74;Zm00008a003135,chr01,185283455,185285014,+,97.566,445,937,0.0	adjacent_genes_syntenic	1455:805:650:0:NA	False	0.0
3118	Zm00001d031439	1	190215777	190218891	1.0	190217985.0	190219404.0	chr01	190843373.0	190844794.0	2.0	Zm00008a003225,chr01,190813627,190844248,+,90.865,204,411,1.11e-80;Zm00008a003226,chr01,190839482,190844269,-,99.684,236,867,0.0	2.0	Zm00008a003225,chr01,190813627,190844248,+,90.865,204,411,1.11e-80;Zm00008a003226,chr01,190839482,190844269,-,99.684,236,867,0.0	adjacent_genes_syntenic	867:203:488:176:NA	True	0.26506024096385544
3123	Zm00001d031445	1	190274859	190276757	1.0	190274320.0	190279214.0	chr01	190879586.0	190884480.0	2.0	Zm00008a003230,chr01,190880125,190882023,+,100.000,1,441,0.0;Zm00008a003231,chr01,190880158,190882464,-,100.000,34,208,3.20e-85	2.0	Zm00008a003230,chr01,190880125,190882023,+,100.000,1,441,0.0;Zm00008a003231,chr01,190880158,190882464,-,100.000,34,208,3.20e-85	adjacent_genes_syntenic	1899:1458:266:175:NA	True	0.3968253968253968
3124	Zm00001d031447	1	190284563	190291949	1.0	190279800.0	190287518.0	chr01	190885063.0	190892826.0	2.0	Zm00008a003232,chr01,190882235,190895596,+,100.000,1628,1824,8.68e-97;Zm00008a003233,chr01,190890082,190897335,-,98.664,1,4491,0.0	2.0	Zm00008a003232,chr01,190882235,190895596,+,100.000,1628,1824,8.68e-97;Zm00008a003233,chr01,190890082,190897335,-,98.664,1,4491,0.0	adjacent_genes_syntenic	4491:0:4294:197:NA	True	0.04386550879536851
3197	Zm00001d031535	1	193452711	193455986	1.0	193453117.0	193456489.0	chr01	193684217.0	193687614.0	2.0	Zm00008a003294,chr01,193683181,193687059,+,99.595,1301,2288,0.0;Zm00008a003295,chr01,193683328,193686814,-,88.163,80,569,0.0	2.0	Zm00008a003294,chr01,193683181,193687059,+,99.595,1301,2288,0.0;Zm00008a003295,chr01,193683328,193686814,-,88.163,80,569,0.0	adjacent_genes_syntenic	3276:1798:1478:0:NA	True	0.0
3219	Zm00001d031561	1	194339694	194342403	1.0	194340207.0	194341683.0	chr01	194612098.0	194613574.0	2.0	Zm00008a003315,chr01,194612175,194614100,+,100.000,361,837,0.0;Zm00008a003316,chr01,194612985,194614042,-,95.904,764,1056,9.50e-134	2.0	Zm00008a003315,chr01,194612175,194614100,+,100.000,361,837,0.0;Zm00008a003316,chr01,194612985,194614042,-,95.904,764,1056,9.50e-134	adjacent_genes_syntenic	1176:480:622:74:NA	True	0.10632183908045977
3221	Zm00001d031563	1	194556283	194557848	1.0	194538211.0	194553000.0	chr01	194827901.0	194842612.0	2.0	Zm00008a003318,chr01,194847908,194848944,-,91.620,46,537,0.0;Zm00008a003319,chr01,194848948,194849489,-,97.619,1,42,5.97e-12	2.0	Zm00008a003318,chr01,194847908,194848944,-,91.620,46,537,0.0;Zm00008a003319,chr01,194848948,194849489,-,97.619,1,42,5.97e-12	adjacent_genes_syntenic	543:9:534:0:NA	False	0.0
3233	Zm00001d031580	1	195291757	195294291	1.0	195292684.0	195296916.0	chr01	195552360.0	195556618.0	2.0	Zm00008a003336,chr01,195551262,195552239,-,100.000,292,717,0.0;Zm00008a003337,chr01,195552364,195554090,-,100.000,61,318,1.03e-130	2.0	Zm00008a003336,chr01,195551262,195552239,-,100.000,292,717,0.0;Zm00008a003337,chr01,195552364,195554090,-,100.000,61,318,1.03e-130	adjacent_genes_syntenic	717:60:630:27:NA	False	0.0410958904109589
3234	Zm00001d031581	1	195388615	195402490	1.0	195398221.0	195403119.0	chr01	195656451.0	195661349.0	2.0	Zm00008a003338,chr01,195645712,195655570,+,94.105,1,475,0.0;Zm00008a003339,chr01,195656079,195659414,+,100.000,904,3850,0.0	2.0	Zm00008a003338,chr01,195645712,195655570,+,94.105,1,475,0.0;Zm00008a003339,chr01,195656079,195659414,+,100.000,904,3850,0.0	adjacent_genes_syntenic	3975:553:3422:0:NA	False	0.0
3242	Zm00001d031593	1	195672265	195678558	1.0	195677324.0	195679250.0	chr01	195953311.0	195955213.0	2.0	Zm00008a003346,chr01,195947769,195952854,+,94.813,1,1041,0.0;Zm00008a003347,chr01,195953122,195954536,+,99.238,1117,1638,0.0	2.0	Zm00008a003346,chr01,195947769,195952854,+,94.813,1,1041,0.0;Zm00008a003347,chr01,195953122,195954536,+,99.238,1117,1638,0.0	adjacent_genes_syntenic	1638:75:1563:0:NA	False	0.0
3276	Zm00001d031634	1	196930708	196940546	1.0	196937984.0	196940597.0	chr01	197029036.0	197031701.0	2.0	Zm00008a003369,chr01,197027407,197030557,+,98.744,1,1274,0.0;Zm00008a003370,chr01,197030860,197031327,+,97.863,1324,1791,0.0	2.0	Zm00008a003369,chr01,197027407,197030557,+,98.744,1,1274,0.0;Zm00008a003370,chr01,197030860,197031327,+,97.863,1324,1791,0.0	adjacent_genes_syntenic	1791:49:1742:0:NA	False	0.0
3318	Zm00001d031684	1	198609064	198620174	1.0	198618839.0	198620120.0	chr01	198733496.0	198734778.0	2.0	Zm00008a003403,chr01,198693663,198696246,+,99.180,1,366,0.0;Zm00008a003404,chr01,198727724,198734839,+,98.291,664,1245,0.0	2.0	Zm00008a003403,chr01,198693663,198696246,+,99.180,1,366,0.0;Zm00008a003404,chr01,198727724,198734839,+,98.291,664,1245,0.0	adjacent_genes_syntenic	1245:297:948:0:NA	False	0.0
3322	Zm00001d031689	1	198655372	198659835	1.0	198655038.0	198660014.0	chr01	198794267.0	198799244.0	2.0	Zm00008a003406,chr01,198794586,198799443,+,99.585,1,723,0.0;Zm00008a003407,chr01,198795330,198799528,-,97.727,680,723,6.62e-13	2.0	Zm00008a003406,chr01,198794586,198799443,+,99.585,1,723,0.0;Zm00008a003407,chr01,198795330,198799528,-,97.727,680,723,6.62e-13	adjacent_genes_syntenic	723:0:679:44:NA	True	0.06085753803596128
3331	Zm00001d031700	1	198833249	198838390	1.0	198833189.0	198837558.0	chr01	198991445.0	198995825.0	2.0	Zm00008a003414,chr01,198991668,198995381,-,98.840,1,2241,0.0;Zm00008a003415,chr01,198992179,198995192,+,98.724,534,925,0.0	2.0	Zm00008a003414,chr01,198991668,198995381,-,98.840,1,2241,0.0;Zm00008a003415,chr01,198992179,198995192,+,98.724,534,925,0.0	adjacent_genes_syntenic	2241:0:1849:392:NA	True	0.1749219098616689
3540	Zm00001d031959	1	208016871	208019338	1.0	208015928.0	208017691.0	chr01	208003760.0	208005512.0	2.0	Zm00008a003578,chr01,208004946,208012309,-,93.218,43,1209,0.0;Zm00008a003579,chr01,208039450,208039868,-,83.663,39,240,6.73e-55	2.0	Zm00008a003578,chr01,208004946,208012309,-,93.218,43,1209,0.0;Zm00008a003579,chr01,208039450,208039868,-,83.663,39,240,6.73e-55	adjacent_genes_syntenic	1593:422:973:198:NA	False	0.1690862510674637
3543	Zm00001d031963	1	208073597	208078429	1.0	208075439.0	208078440.0	chr01	208123471.0	208126487.0	2.0	Zm00008a003581,chr01,208103649,208124561,-,98.160,343,668,2.02e-159;Zm00008a003582,chr01,208126025,208126387,-,99.128,1,344,5.42e-173	2.0	Zm00008a003581,chr01,208103649,208124561,-,98.160,343,668,2.02e-159;Zm00008a003582,chr01,208126025,208126387,-,99.128,1,344,5.42e-173	adjacent_genes_syntenic	825:157:666:2:NA	False	0.002994011976047905
3566	Zm00001d031997	1	209095982	209098528	1.0	209096171.0	209100725.0	chr01	208959316.0	208963901.0	2.0	Zm00008a003604,chr01,208959317,208961797,+,99.448,73,1158,0.0;Zm00008a003605,chr01,208959844,209005074,-,100.000,405,459,2.69e-20	2.0	Zm00008a003604,chr01,208959317,208961797,+,99.448,73,1158,0.0;Zm00008a003605,chr01,208959844,209005074,-,100.000,405,459,2.69e-20	adjacent_genes_syntenic	1158:72:1031:55:NA	True	0.050644567219152864
3602	Zm00001d032049	1	210749060	210752906	1.0	210748907.0	210750134.0	chr01	210707606.0	210708813.0	2.0	Zm00008a003648,chr01,210707885,210713637,-,99.533,111,753,0.0;Zm00008a003649,chr01,210708387,210712681,+,99.167,186,305,3.81e-54	2.0	Zm00008a003648,chr01,210707885,210713637,-,99.533,111,753,0.0;Zm00008a003649,chr01,210708387,210712681,+,99.167,186,305,3.81e-54	adjacent_genes_syntenic	753:110:523:120:NA	True	0.18662519440124414
3643	Zm00001d032096	1	212544489	212560643	1.0	212559499.0	212560700.0	chr01	212679218.0	212680423.0	2.0	Zm00008a003684,chr01,212663943,212667549,+,100.000,1,330,2.66e-169;Zm00008a003685,chr01,212678154,212680412,+,98.611,1387,1746,1.57e-178	2.0	Zm00008a003684,chr01,212663943,212667549,+,100.000,1,330,2.66e-169;Zm00008a003685,chr01,212678154,212680412,+,98.611,1387,1746,1.57e-178	adjacent_genes_syntenic	2196:1506:690:0:NA	False	0.0
3645	Zm00001d032099	1	212671142	212697676	1.0	212696092.0	212697906.0	chr01	212778017.0	212779830.0	2.0	Zm00008a003687,chr01,212758786,212779488,-,100.000,1600,2349,0.0;Zm00008a003688,chr01,212759066,212779534,+,100.000,90,178,1.93e-38	2.0	Zm00008a003687,chr01,212758786,212779488,-,100.000,1600,2349,0.0;Zm00008a003688,chr01,212759066,212779534,+,100.000,90,178,1.93e-38	adjacent_genes_syntenic	2349:1510:839:0:NA	True	0.0
3657	Zm00001d032114	1	213508794	213513171	1.0	213509119.0	213516238.0	chr01	213617825.0	213624814.0	2.0	Zm00008a003704,chr01,213617975,213621850,+,98.955,325,994,0.0;Zm00008a003705,chr01,213620869,213625464,-,99.550,1309,1974,0.0	2.0	Zm00008a003704,chr01,213617975,213621850,+,98.955,325,994,0.0;Zm00008a003705,chr01,213620869,213625464,-,99.550,1309,1974,0.0	adjacent_genes_syntenic	1980:644:1336:0:NA	True	0.0
3680	Zm00001d032152	1	214573739	214579407	1.0	214572715.0	214575787.0	chr01	214675945.0	214678977.0	2.0	Zm00008a003725,chr01,214677248,214682550,+,100.000,259,644,0.0;Zm00008a003726,chr01,214680181,214682237,-,100.000,993,1131,7.17e-66	2.0	Zm00008a003725,chr01,214677248,214682550,+,100.000,259,644,0.0;Zm00008a003726,chr01,214680181,214682237,-,100.000,993,1131,7.17e-66	adjacent_genes_syntenic	1227:702:525:0:NA	True	0.0
3699	Zm00001d032175	1	215598100	215599221	1.0	215586910.0	215597317.0	chr01	215771427.0	215781833.0	2.0	Zm00008a003745,chr01,215783663,215784379,+,96.735,388,1122,0.0;Zm00008a003746,chr01,215882377,215883277,+,86.957,227,272,2.79e-07	2.0	Zm00008a003745,chr01,215783663,215784379,+,96.735,388,1122,0.0;Zm00008a003746,chr01,215882377,215883277,+,86.957,227,272,2.79e-07	adjacent_genes_syntenic	1122:341:781:0:NA	False	0.0
3719	Zm00001d032198	1	216773235	216782201	1.0	216770977.0	216783638.0	chr01	216926179.0	216938812.0	2.0	Zm00008a003769,chr01,216928406,216937474,-,99.747,1,395,0.0;Zm00008a003770,chr01,216928536,216937278,+,99.457,1,184,3.76e-89	2.0	Zm00008a003769,chr01,216928406,216937474,-,99.747,1,395,0.0;Zm00008a003770,chr01,216928536,216937278,+,99.457,1,184,3.76e-89	adjacent_genes_syntenic	423:28:211:184:NA	True	0.4658227848101266
3741	Zm00001d032224	1	217877924	217882338	1.0	217873487.0	217885114.0	chr01	217884994.0	217896588.0	2.0	Zm00008a003795,chr01,217887010,217889868,-,100.000,1,344,4.27e-177;Zm00008a003796,chr01,217889525,217892631,+,99.929,1,1416,0.0	2.0	Zm00008a003795,chr01,217887010,217889868,-,100.000,1,344,4.27e-177;Zm00008a003796,chr01,217889525,217892631,+,99.929,1,1416,0.0	adjacent_genes_syntenic	1416:0:1072:344:NA	True	0.24293785310734464
3756	Zm00001d032242	1	218581174	218582804	1.0	218581228.0	218593208.0	chr01	218637225.0	218649205.0	2.0	Zm00008a003810,chr01,218636745,218644252,-,100.000,169,272,1.77e-47;Zm00008a003811,chr01,218637154,218638636,+,100.000,159,321,1.65e-79	2.0	Zm00008a003810,chr01,218636745,218644252,-,100.000,169,272,1.77e-47;Zm00008a003811,chr01,218637154,218638636,+,100.000,159,321,1.65e-79	adjacent_genes_syntenic	321:158:59:104:NA	True	0.6380368098159509
3782	Zm00001d032282	1	220213723	220251567	1.0	220246043.0	220250547.0	chr01	220395620.0	220400139.0	2.0	Zm00008a003839,chr01,220359680,220364274,+,99.885,358,1230,0.0;Zm00008a003840,chr01,220383046,220384601,+,98.744,1414,2289,0.0	2.0	Zm00008a003839,chr01,220359680,220364274,+,99.885,358,1230,0.0;Zm00008a003840,chr01,220383046,220384601,+,98.744,1414,2289,0.0	adjacent_genes_syntenic	2301:552:1749:0:NA	False	0.0
3804	Zm00001d032312	1	221837917	221839950	1.0	221831153.0	221840393.0	chr01	222121403.0	222130633.0	2.0	Zm00008a003863,chr01,222127811,222128326,-,97.516,287,447,7.69e-73;Zm00008a003864,chr01,222128341,222130540,-,96.703,1,272,5.89e-125	2.0	Zm00008a003863,chr01,222127811,222128326,-,97.516,287,447,7.69e-73;Zm00008a003864,chr01,222128341,222130540,-,96.703,1,272,5.89e-125	adjacent_genes_syntenic	447:14:433:0:NA	False	0.0
3824	Zm00001d032334	1	222824114	222841357	1.0	222834168.0	222841062.0	chr01	223242224.0	223249117.0	2.0	Zm00008a003881,chr01,223232119,223233609,-,100.000,2162,2865,0.0;Zm00008a003882,chr01,223243544,223256775,-,98.320,1,2166,0.0	2.0	Zm00008a003881,chr01,223232119,223233609,-,100.000,2162,2865,0.0;Zm00008a003882,chr01,223243544,223256775,-,98.320,1,2166,0.0	adjacent_genes_syntenic	2865:0:2860:5:NA	False	0.0017452006980802793
3867	Zm00001d032387	1	225072691	225076056	1.0	225074984.0	225076914.0	chr01	225524261.0	225526192.0	2.0	Zm00008a003925,chr01,225521992,225523362,+,99.841,172,1426,0.0;Zm00008a003926,chr01,225523429,225525321,+,97.709,1426,3171,0.0	2.0	Zm00008a003925,chr01,225521992,225523362,+,99.841,172,1426,0.0;Zm00008a003926,chr01,225523429,225525321,+,97.709,1426,3171,0.0	adjacent_genes_syntenic	3183:183:2999:1:NA	False	0.0003333333333333333
3893	Zm00001d032420	1	225930295	225933936	1.0	225933867.0	225936000.0	chr01	226202300.0	226204425.0	2.0	Zm00008a003950,chr01,226198466,226201895,+,99.713,337,685,2.36e-178;Zm00008a003951,chr01,226198714,226202306,-,98.708,35,963,0.0	2.0	Zm00008a003950,chr01,226198466,226201895,+,99.713,337,685,2.36e-178;Zm00008a003951,chr01,226198714,226202306,-,98.708,35,963,0.0	adjacent_genes_syntenic	963:34:580:349:NA	True	0.3756727664155005
3904	Zm00001d032433	1	226319440	226320621	1.0	226318985.0	226320895.0	chr01	226682672.0	226684594.0	2.0	Zm00008a003959,chr01,226623050,226684009,+,98.518,300,1176,0.0;Zm00008a003960,chr01,226683127,226684308,-,99.915,1,1182,0.0	2.0	Zm00008a003959,chr01,226623050,226684009,+,98.518,300,1176,0.0;Zm00008a003960,chr01,226683127,226684308,-,99.915,1,1182,0.0	adjacent_genes_syntenic	1182:0:305:877:NA	True	0.7419627749576988
3948	Zm00001d032484	1	228131592	228139893	1.0	228121290.0	228149481.0	chr01	228615893.0	228644074.0	2.0	Zm00008a004006,chr01,228627668,228628415,+,100.000,79,475,0.0;Zm00008a004007,chr01,228631674,228634519,+,100.000,478,828,0.0	2.0	Zm00008a004006,chr01,228627668,228628415,+,100.000,79,475,0.0;Zm00008a004007,chr01,228631674,228634519,+,100.000,478,828,0.0	adjacent_genes_syntenic	828:80:748:0:NA	False	0.0
4026	Zm00001d032575	1	231049610	231065263	1.0	231063696.0	231065574.0	chr01	231486544.0	231488412.0	2.0	Zm00008a004075,chr01,231463275,231487233,+,100.000,77,109,1.71e-08;Zm00008a004076,chr01,231481172,231487950,-,99.269,1,821,0.0	2.0	Zm00008a004075,chr01,231463275,231487233,+,100.000,77,109,1.71e-08;Zm00008a004076,chr01,231481172,231487950,-,99.269,1,821,0.0	adjacent_genes_syntenic	843:22:788:33:NA	True	0.04019488428745432
4104	Zm00001d032676	1	233777365	233788177	1.0	233783650.0	233788490.0	chr01	234560862.0	234565702.0	2.0	Zm00008a004153,chr01,234559016,234563796,-,94.074,400,933,0.0;Zm00008a004154,chr01,234563890,234568790,-,100.000,1,62,3.42e-24	2.0	Zm00008a004153,chr01,234559016,234563796,-,94.074,400,933,0.0;Zm00008a004154,chr01,234563890,234568790,-,100.000,1,62,3.42e-24	adjacent_genes_syntenic	933:337:596:0:NA	False	0.0
4134	Zm00001d032722	1	236116315	236118149	1.0	236116688.0	236118126.0	chr01	236819052.0	236820500.0	2.0	Zm00008a004194,chr01,236819025,236819672,-,96.703,562,834,7.63e-127;Zm00008a004195,chr01,236819677,236820381,-,99.336,112,563,0.0	2.0	Zm00008a004194,chr01,236819025,236819672,-,96.703,562,834,7.63e-127;Zm00008a004195,chr01,236819677,236820381,-,99.336,112,563,0.0	adjacent_genes_syntenic	834:111:721:2:NA	False	0.0027662517289073307
4138	Zm00001d032728	1	236340547	236344085	1.0	236340512.0	236344371.0	chr01	237011218.0	237015068.0	2.0	Zm00008a004199,chr01,236999272,237012459,+,99.580,595,1308,0.0;Zm00008a004200,chr01,237011653,237014366,-,99.358,1,1401,0.0	2.0	Zm00008a004199,chr01,236999272,237012459,+,99.580,595,1308,0.0;Zm00008a004200,chr01,237011653,237014366,-,99.358,1,1401,0.0	adjacent_genes_syntenic	1401:0:687:714:NA	True	0.5096359743040685
4270	Zm00001d032896	1	242000818	242001861	1.0	242001312.0	242002553.0	chr01	242327637.0	242328878.0	2.0	Zm00008a004317,chr01,242326611,242346404,+,97.156,1,422,0.0;Zm00008a004318,chr01,242327014,242327966,-,100.000,194,426,2.24e-117	2.0	Zm00008a004317,chr01,242326611,242346404,+,97.156,1,422,0.0;Zm00008a004318,chr01,242327014,242327966,-,100.000,194,426,2.24e-117	adjacent_genes_syntenic	426:0:197:229:NA	True	0.5375586854460094
4291	Zm00001d032919	1	243027744	243032761	1.0	243031475.0	243044772.0	chr01	243115798.0	243129095.0	2.0	Zm00008a004336,chr01,243111709,243113828,+,100.000,1,667,0.0;Zm00008a004337,chr01,243116933,243123515,+,100.000,1450,1547,1.67e-43	2.0	Zm00008a004336,chr01,243111709,243113828,+,100.000,1,667,0.0;Zm00008a004337,chr01,243116933,243123515,+,100.000,1450,1547,1.67e-43	adjacent_genes_syntenic	1569:804:765:0:NA	False	0.0
4292	Zm00001d032921	1	243105233	243132987	1.0	243126649.0	243135008.0	chr01	243208737.0	243217096.0	3.0	Zm00008a004339,chr01,243186165,243190918,+,100.000,1,1084,0.0;Zm00008a004340,chr01,243191068,243198477,+,100.000,1083,1557,0.0;Zm00008a004341,chr01,243208145,243215290,+,100.000,1557,1759,2.01e-100	3.0	Zm00008a004339,chr01,243186165,243190918,+,100.000,1,1084,0.0;Zm00008a004340,chr01,243191068,243198477,+,100.000,1083,1557,0.0;Zm00008a004341,chr01,243208145,243215290,+,100.000,1557,1759,2.01e-100	adjacent_genes_syntenic	1890:131:1756:3:0	False	0.0
4301	Zm00001d032933	1	243735038	243744089	1.0	243734260.0	243748760.0	chr01	243883714.0	243898246.0	2.0	Zm00008a004350,chr01,243884702,243892800,-,95.785,1812,3116,0.0;Zm00008a004351,chr01,243892831,243893467,-,100.000,1,97,2.90e-42	2.0	Zm00008a004350,chr01,243884702,243892800,-,95.785,1812,3116,0.0;Zm00008a004351,chr01,243892831,243893467,-,100.000,1,97,2.90e-42	adjacent_genes_syntenic	7719:6317:1402:0:NA	False	0.0
4338	Zm00001d032980	1	245685122	245715000	1.0	245710420.0	245720886.0	chr01	245720366.0	245730913.0	2.0	Zm00008a004391,chr01,245692710,245708749,+,100.000,1,362,0.0;Zm00008a004392,chr01,245720893,245724970,+,100.000,361,2004,0.0	2.0	Zm00008a004391,chr01,245692710,245708749,+,100.000,1,362,0.0;Zm00008a004392,chr01,245720893,245724970,+,100.000,361,2004,0.0	adjacent_genes_syntenic	2004:0:2002:2:NA	False	0.000998003992015968
4442	Zm00001d033112	1	250446439	250452170	1.0	250446406.0	250452359.0	chr01	250576761.0	250582756.0	2.0	Zm00008a004504,chr01,250576848,250582382,-,97.810,7,3246,0.0;Zm00008a004505,chr01,250577519,250581257,+,100.000,2695,2964,1.47e-136	2.0	Zm00008a004504,chr01,250576848,250582382,-,97.810,7,3246,0.0;Zm00008a004505,chr01,250577519,250581257,+,100.000,2695,2964,1.47e-136	adjacent_genes_syntenic	3246:6:2970:270:NA	True	0.08333333333333333
4452	Zm00001d033126	1	251441007	251442437	1.0	251413975.0	251423618.0	chr01	251203248.0	251212887.0	3.0	Zm00008a004506,chr01,250793557,250796606,-,89.926,187,1385,0.0;Zm00008a004510,chr01,251224576,251225946,-,95.478,61,1431,0.0;Zm00008a004511,chr01,251226416,251227275,-,77.558,130,419,8.38e-66	2.0	Zm00008a004510,chr01,251224576,251225946,-,95.478,61,1431,0.0;Zm00008a004511,chr01,251226416,251227275,-,77.558,130,419,8.38e-66	adjacent_genes_syntenic	1431:60:1081:290:NA	False	0.21152443471918309
4468	Zm00001d033148	1	252112084	252129762	1.0	252128280.0	252130694.0	chr01	251902262.0	251904679.0	2.0	Zm00008a004523,chr01,251899830,251903765,+,98.667,253,2127,0.0;Zm00008a004524,chr01,251900020,251903805,-,98.696,1898,2127,1.10e-110	2.0	Zm00008a004523,chr01,251899830,251903765,+,98.667,253,2127,0.0;Zm00008a004524,chr01,251900020,251903805,-,98.696,1898,2127,1.10e-110	adjacent_genes_syntenic	2127:252:1645:230:NA	True	0.12266666666666665
4474	Zm00001d033155	1	252350669	252389978	1.0	252376878.0	252389530.0	chr01	252118136.0	252130868.0	2.0	Zm00008a004529,chr01,252094119,252114670,-,100.000,1467,2028,0.0;Zm00008a004530,chr01,252117672,252130805,-,99.808,427,1468,0.0	2.0	Zm00008a004529,chr01,252094119,252114670,-,100.000,1467,2028,0.0;Zm00008a004530,chr01,252117672,252130805,-,99.808,427,1468,0.0	adjacent_genes_syntenic	2028:426:1600:2:NA	False	0.0012484394506866415
4485	Zm00001d033169	1	252679842	252681785	1.0	252679398.0	252681513.0	chr01	252403643.0	252405746.0	2.0	Zm00008a004539,chr01,252404496,252404789,-,98.966,473,762,1.03e-143;Zm00008a004540,chr01,252404919,252405607,-,100.000,205,474,3.37e-137	2.0	Zm00008a004539,chr01,252404496,252404789,-,98.966,473,762,1.03e-143;Zm00008a004540,chr01,252404919,252405607,-,100.000,205,474,3.37e-137	adjacent_genes_syntenic	762:204:556:2:NA	False	0.003584229390681004
4524	Zm00001d033219	1	254711019	254712606	1.0	254703007.0	254712215.0	chr01	254253483.0	254262683.0	3.0	Zm00008a004581,chr01,254261928,254272334,-,99.112,57,394,8.99e-170;Zm00008a004582,chr01,254262045,254272380,+,90.441,57,328,4.37e-104;Zm00008a004593,chr01,254643564,254644553,-,75.000,57,188,3.16e-17	2.0	Zm00008a004581,chr01,254261928,254272334,-,99.112,57,394,8.99e-170;Zm00008a004582,chr01,254262045,254272380,+,90.441,57,328,4.37e-104	adjacent_genes_syntenic	759:421:66:272:NA	True	0.8047337278106509
4561	Zm00001d033267	1	256575051	256579029	1.0	256573675.0	256579334.0	chr01	255895802.0	255901499.0	3.0	Zm00008a004615,chr01,255891572,255898364,-,100.000,1157,1636,0.0;Zm00008a004616,chr01,255898455,255898933,-,100.000,949,1161,6.51e-106;Zm00008a004617,chr01,255899006,255900094,-,99.784,1,925,0.0	3.0	Zm00008a004615,chr01,255891572,255898364,-,100.000,1157,1636,0.0;Zm00008a004616,chr01,255898455,255898933,-,100.000,949,1161,6.51e-106;Zm00008a004617,chr01,255899006,255900094,-,99.784,1,925,0.0	adjacent_genes_syntenic	1647:34:1608:5:0	False	0.0
4595	Zm00001d033310	1	258515868	258524876	1.0	258520181.0	258526721.0	chr01	257890980.0	257897394.0	2.0	Zm00008a004654,chr01,257886645,257888754,-,97.554,646,1296,0.0;Zm00008a004655,chr01,257890729,257895510,-,92.110,1,618,0.0	2.0	Zm00008a004654,chr01,257886645,257888754,-,97.554,646,1296,0.0;Zm00008a004655,chr01,257890729,257895510,-,92.110,1,618,0.0	adjacent_genes_syntenic	1296:27:1269:0:NA	False	0.0
4623	Zm00001d033344	1	259650360	259655654	1.0	259651464.0	259674647.0	chr01	258761213.0	258784406.0	2.0	Zm00008a004679,chr01,258759739,258765564,+,99.843,1,1908,0.0;Zm00008a004680,chr01,258761796,258852832,-,100.000,1325,1906,0.0	2.0	Zm00008a004679,chr01,258759739,258765564,+,99.843,1,1908,0.0;Zm00008a004680,chr01,258761796,258852832,-,100.000,1325,1906,0.0	adjacent_genes_syntenic	1908:0:1326:582:NA	True	0.3050314465408805
4643	Zm00001d033367	1	260532563	260535314	1.0	260531751.0	260537868.0	chr01	259665884.0	259672003.0	2.0	Zm00008a004694,chr01,259666708,259669195,+,99.930,1,1431,0.0;Zm00008a004695,chr01,259667125,259670734,-,100.000,409,631,2.39e-111	2.0	Zm00008a004694,chr01,259666708,259669195,+,99.930,1,1431,0.0;Zm00008a004695,chr01,259667125,259670734,-,100.000,409,631,2.39e-111	adjacent_genes_syntenic	1623:192:1208:223:NA	True	0.15583508036338226
4649	Zm00001d033375	1	260986515	261031711	1.0	261027529.0	261031931.0	chr01	260035666.0	260040063.0	2.0	Zm00008a004701,chr01,259999728,260025582,-,99.374,7611,8088,0.0;Zm00008a004702,chr01,260035647,260039561,-,99.893,1,936,0.0	2.0	Zm00008a004701,chr01,259999728,260025582,-,99.374,7611,8088,0.0;Zm00008a004702,chr01,260035647,260039561,-,99.893,1,936,0.0	adjacent_genes_syntenic	8088:6674:1414:0:NA	False	0.0
4667	Zm00001d033396	1	261791305	261794041	1.0	261788774.0	261793319.0	chr01	260555103.0	260559648.0	2.0	Zm00008a004717,chr01,260553890,260559451,+,100.000,923,1116,1.07e-95;Zm00008a004718,chr01,260557555,260560491,-,99.924,1,1317,0.0	2.0	Zm00008a004717,chr01,260553890,260559451,+,100.000,923,1116,1.07e-95;Zm00008a004718,chr01,260557555,260560491,-,99.924,1,1317,0.0	adjacent_genes_syntenic	1317:0:1123:194:NA	True	0.14730447987851178
4672	Zm00001d033402	1	261930159	261931759	1.0	261920792.0	261930192.0	chr01	260689928.0	260699329.0	2.0	Zm00008a004725,chr01,260688924,260699765,-,81.065,1,168,6.31e-39;Zm00008a004726,chr01,260700811,260701059,-,95.984,1,243,9.33e-113	2.0	Zm00008a004725,chr01,260688924,260699765,-,81.065,1,168,6.31e-39;Zm00008a004726,chr01,260700811,260701059,-,95.984,1,243,9.33e-113	adjacent_genes_syntenic	243:0:75:168:NA	False	0.6913580246913579
4685	Zm00001d033419	1	262565235	262566607	1.0	262563364.0	262566893.0	chr01	261270211.0	261273747.0	2.0	Zm00008a004736,chr01,261272206,261272703,+,100.000,1,462,0.0;Zm00008a004737,chr01,261272824,261273442,+,99.732,472,843,0.0	2.0	Zm00008a004736,chr01,261272206,261272703,+,100.000,1,462,0.0;Zm00008a004737,chr01,261272824,261273442,+,99.732,472,843,0.0	adjacent_genes_syntenic	843:9:834:0:NA	False	0.0
4747	Zm00001d033496	1	264462071	264463236	1.0	264461168.0	264462557.0	chr01	262903463.0	262904856.0	2.0	Zm00008a004802,chr01,262904370,262904816,-,99.105,634,1080,0.0;Zm00008a004803,chr01,262904989,262905409,-,100.000,1,185,6.71e-91	2.0	Zm00008a004802,chr01,262904370,262904816,-,99.105,634,1080,0.0;Zm00008a004803,chr01,262904989,262905409,-,100.000,1,185,6.71e-91	adjacent_genes_syntenic	1080:448:632:0:NA	False	0.0
4748	Zm00001d033497	1	264501735	264510064	1.0	264507736.0	264510262.0	chr01	262954683.0	262957236.0	2.0	Zm00008a004805,chr01,262952859,263009664,-,100.000,1,102,1.10e-45;Zm00008a004806,chr01,262952899,262957176,+,96.875,1,1536,0.0	2.0	Zm00008a004805,chr01,262952859,263009664,-,100.000,1,102,1.10e-45;Zm00008a004806,chr01,262952899,262957176,+,96.875,1,1536,0.0	adjacent_genes_syntenic	1536:0:1434:102:NA	True	0.06640625
4839	Zm00001d033614	1	268754135	268772581	1.0	268765281.0	268794544.0	chr01	267108644.0	267137823.0	2.0	Zm00008a004902,chr01,267098816,267112135,-,93.814,1012,1302,3.89e-127;Zm00008a004904,chr01,267114148,267120310,-,98.298,1,940,0.0	2.0	Zm00008a004902,chr01,267098816,267112135,-,93.814,1012,1302,3.89e-127;Zm00008a004904,chr01,267114148,267120310,-,98.298,1,940,0.0	adjacent_genes_syntenic	1467:236:1231:0:NA	False	0.0
4887	Zm00001d033671	1	270391709	270392980	1.0	270389127.0	270392565.0	chr01	268774378.0	268777815.0	2.0	Zm00008a004950,chr01,268773678,268778225,+,100.000,1,1206,0.0;Zm00008a004951,chr01,268777955,268778260,-,100.000,936,1241,1.63e-156	2.0	Zm00008a004950,chr01,268773678,268778225,+,100.000,1,1206,0.0;Zm00008a004951,chr01,268777955,268778260,-,100.000,936,1241,1.63e-156	adjacent_genes_syntenic	1272:31:970:271:NA	True	0.21837228041901693
4933	Zm00001d033734	1	272416586	272421931	1.0	272413362.0	272423132.0	chr01	270872263.0	270882001.0	2.0	Zm00008a004979,chr01,270828361,270880094,+,98.780,2934,3015,7.16e-33;Zm00008a004981,chr01,270875712,270880838,-,100.000,1,3243,0.0	2.0	Zm00008a004979,chr01,270828361,270880094,+,98.780,2934,3015,7.16e-33;Zm00008a004981,chr01,270875712,270880838,-,100.000,1,3243,0.0	adjacent_genes_syntenic	3243:0:3161:82:NA	True	0.02528522972556275
4960	Zm00001d033776	1	273326665	273347324	1.0	273342834.0	273346337.0	chr01	271658223.0	271661725.0	2.0	Zm00008a005001,chr01,271637318,271662777,-,99.239,1,657,0.0;Zm00008a005002,chr01,271657430,271662531,+,100.000,247,448,1.11e-99	2.0	Zm00008a005001,chr01,271637318,271662777,-,99.239,1,657,0.0;Zm00008a005002,chr01,271657430,271662531,+,100.000,247,448,1.11e-99	adjacent_genes_syntenic	2988:2331:455:202:NA	True	0.3074581430745814
5096	Zm00001d033948	1	279366100	279372370	1.0	279366063.0	279372692.0	chr01	277220819.0	277227448.0	2.0	Zm00008a005130,chr01,277221272,277227126,-,100.000,243,474,1.01e-116;Zm00008a005131,chr01,277227189,277237582,-,85.000,9,68,7.32e-11	2.0	Zm00008a005130,chr01,277221272,277227126,-,100.000,243,474,1.01e-116;Zm00008a005131,chr01,277227189,277237582,-,85.000,9,68,7.32e-11	adjacent_genes_syntenic	546:254:292:0:NA	False	0.0
5101	Zm00001d033954	1	279578119	279582280	1.0	279572308.0	279592848.0	chr01	277409184.0	277429815.0	2.0	Zm00008a005133,chr01,277415296,277419241,+,100.000,1,2292,0.0;Zm00008a005134,chr01,277415786,277423115,-,87.500,226,537,1.54e-115	2.0	Zm00008a005133,chr01,277415296,277419241,+,100.000,1,2292,0.0;Zm00008a005134,chr01,277415786,277423115,-,87.500,226,537,1.54e-115	adjacent_genes_syntenic	2292:0:1980:312:NA	True	0.13612565445026178
5131	Zm00001d033995	1	280610045	280612130	1.0	280610180.0	280612708.0	chr01	278432439.0	278434924.0	2.0	Zm00008a005165,chr01,278427677,278433583,-,97.542,1,773,0.0;Zm00008a005166,chr01,278433242,278433863,+,98.969,1,97,1.20e-41	2.0	Zm00008a005165,chr01,278427677,278433583,-,97.542,1,773,0.0;Zm00008a005166,chr01,278433242,278433863,+,98.969,1,97,1.20e-41	adjacent_genes_syntenic	777:4:676:97:NA	True	0.12548512289780078
5140	Zm00001d034005	1	280996414	281000773	1.0	280996638.0	281001197.0	chr01	278769605.0	278774164.0	2.0	Zm00008a005175,chr01,278769260,278773801,+,99.827,1,1729,0.0;Zm00008a005176,chr01,278773190,278775222,-,100.000,1877,1952,1.85e-31	2.0	Zm00008a005175,chr01,278769260,278773801,+,99.827,1,1729,0.0;Zm00008a005176,chr01,278773190,278775222,-,100.000,1877,1952,1.85e-31	adjacent_genes_syntenic	1980:175:1805:0:NA	True	0.0
5162	Zm00001d034030	1	281612900	281621753	1.0	281621432.0	281622961.0	chr01	279319730.0	279321255.0	2.0	Zm00008a005196,chr01,279278199,279318851,-,98.936,1,94,1.18e-39;Zm00008a005197,chr01,279311239,279320077,+,97.206,1,1718,0.0	2.0	Zm00008a005196,chr01,279278199,279318851,-,98.936,1,94,1.18e-39;Zm00008a005197,chr01,279311239,279320077,+,97.206,1,1718,0.0	adjacent_genes_syntenic	1755:37:1624:94:NA	True	0.05471478463329453
5182	Zm00001d034050	1	282500016	282508569	1.0	282499825.0	282506736.0	chr01	280213782.0	280220696.0	2.0	Zm00008a005221,chr01,280213884,280222851,+,98.700,1,923,0.0;Zm00008a005222,chr01,280219795,280244554,-,98.077,84,447,2.61e-178	2.0	Zm00008a005221,chr01,280213884,280222851,+,98.700,1,923,0.0;Zm00008a005222,chr01,280219795,280244554,-,98.077,84,447,2.61e-178	adjacent_genes_syntenic	1062:139:559:364:NA	True	0.39436619718309857
5232	Zm00001d034109	1	284176337	284179392	1.0	284178151.0	284180446.0	chr01	281737697.0	281739990.0	2.0	Zm00008a005261,chr01,281735485,281738913,-,95.357,249,1131,0.0;Zm00008a005262,chr01,281736340,281738382,+,99.057,424,635,8.02e-103	2.0	Zm00008a005261,chr01,281735485,281738913,-,95.357,249,1131,0.0;Zm00008a005262,chr01,281736340,281738382,+,99.057,424,635,8.02e-103	adjacent_genes_syntenic	1131:248:671:212:NA	True	0.24009060022650056
5238	Zm00001d034117	1	284352796	284361278	1.0	284351098.0	284352470.0	chr01	281893607.0	281894979.0	2.0	Zm00008a005269,chr01,281896380,281903620,-,100.000,94,206,4.16e-52;Zm00008a005271,chr01,281901488,281905088,+,99.448,21,561,0.0	2.0	Zm00008a005269,chr01,281896380,281903620,-,100.000,94,206,4.16e-52;Zm00008a005271,chr01,281901488,281905088,+,99.448,21,561,0.0	adjacent_genes_syntenic	561:20:428:113:NA	True	0.2088724584103512
5304	Zm00001d034207	1	286820094	286821828	1.0	286820295.0	286824142.0	chr01	284234645.0	284238374.0	2.0	Zm00008a005336,chr01,284215856,284235051,+,97.059,651,854,1.37e-92;Zm00008a005337,chr01,284234469,284236379,-,98.942,1,945,0.0	2.0	Zm00008a005336,chr01,284215856,284235051,+,97.059,651,854,1.37e-92;Zm00008a005337,chr01,284234469,284236379,-,98.942,1,945,0.0	adjacent_genes_syntenic	945:0:741:204:NA	True	0.21587301587301588
5307	Zm00001d034212	1	286887707	286896784	1.0	286895619.0	286897934.0	chr01	284403163.0	284405493.0	2.0	Zm00008a005338,chr01,284388943,284390846,+,99.525,361,991,0.0;Zm00008a005339,chr01,284390870,284403985,-,97.917,990,1421,0.0	2.0	Zm00008a005338,chr01,284388943,284390846,+,99.525,361,991,0.0;Zm00008a005339,chr01,284390870,284403985,-,97.917,990,1421,0.0	adjacent_genes_syntenic	1455:394:1059:2:NA	True	0.001885014137606032
5328	Zm00001d034240	1	287654011	287658261	1.0	287597260.0	287599513.0	chr01	284888952.0	284891194.0	2.0	Zm00008a005355,chr01,284920309,284922701,-,96.630,1,1187,0.0;Zm00008a005356,chr01,284920402,284925564,+,98.319,1,2593,0.0	2.0	Zm00008a005355,chr01,284920309,284922701,-,96.630,1,1187,0.0;Zm00008a005356,chr01,284920402,284925564,+,98.319,1,2593,0.0	adjacent_genes_syntenic	2745:152:1406:1187:NA	True	0.4577709217123023
5394	Zm00001d034338	1	290204343	290207367	1.0	290204017.0	290207617.0	chr01	287506242.0	287509838.0	2.0	Zm00008a005396,chr01,287506611,287509632,+,99.295,1,1134,0.0;Zm00008a005397,chr01,287506731,287512887,-,97.980,134,331,1.66e-92	2.0	Zm00008a005396,chr01,287506611,287509632,+,99.295,1,1134,0.0;Zm00008a005397,chr01,287506731,287512887,-,97.980,134,331,1.66e-92	adjacent_genes_syntenic	1134:0:936:198:NA	True	0.1746031746031746
5432	Zm00001d034389	1	291685815	291686300	1.0	291677173.0	291680653.0	chr01	288903446.0	288906927.0	2.0	Zm00008a005437,chr01,288914055,288914534,+,98.148,1,486,0.0;Zm00008a005438,chr01,288915217,288916577,+,77.206,304,439,3.14e-21	2.0	Zm00008a005437,chr01,288914055,288914534,+,98.148,1,486,0.0;Zm00008a005438,chr01,288915217,288916577,+,77.206,304,439,3.14e-21	adjacent_genes_syntenic	486:0:350:136:NA	False	0.2798353909465021
5537	Zm00001d034515	1	295313706	295336499	1.0	295334249.0	295336808.0	chr01	291818941.0	291821491.0	2.0	Zm00008a005531,chr01,291802362,291816161,-,99.160,1143,3404,0.0;Zm00008a005532,chr01,291816820,291821083,-,99.132,1,1152,0.0	2.0	Zm00008a005531,chr01,291802362,291816161,-,99.160,1143,3404,0.0;Zm00008a005532,chr01,291816820,291821083,-,99.132,1,1152,0.0	adjacent_genes_syntenic	3426:22:3394:10:NA	False	0.002937720329024677
5574	Zm00001d034555	1	296175631	296185070	1.0	296177074.0	296178452.0	chr01	292675047.0	292676423.0	2.0	Zm00008a005564,chr01,292674073,292683419,+,94.245,238,1627,0.0;Zm00008a005565,chr01,292699421,292703139,+,95.333,1768,2367,0.0	2.0	Zm00008a005564,chr01,292674073,292683419,+,94.245,238,1627,0.0;Zm00008a005565,chr01,292699421,292703139,+,95.333,1768,2367,0.0	adjacent_genes_syntenic	4173:2183:1990:0:NA	False	0.0
5627	Zm00001d034624	1	298189987	298238898	1.0	298236954.0	298239070.0	chr01	294682344.0	294684460.0	3.0	Zm00008a005620,chr01,294565276,294642347,+,100.000,6379,6532,2.88e-73;Zm00008a005622,chr01,294628350,294643170,-,99.904,2575,3619,0.0;Zm00008a005623,chr01,294670901,294684477,-,99.821,83,2313,0.0	3.0	Zm00008a005620,chr01,294565276,294642347,+,100.000,6379,6532,2.88e-73;Zm00008a005622,chr01,294628350,294643170,-,99.904,2575,3619,0.0;Zm00008a005623,chr01,294670901,294684477,-,99.821,83,2313,0.0	adjacent_genes_syntenic	6744:3314:3430:0:0	True	0.0
5632	Zm00001d034633	1	298548893	298572907	1.0	298570243.0	298580246.0	chr01	295040961.0	295050970.0	2.0	Zm00008a005628,chr01,295015580,295017724,-,99.839,30,1269,0.0;Zm00008a005629,chr01,295031410,295043019,-,100.000,1,34,7.44e-09	2.0	Zm00008a005628,chr01,295015580,295017724,-,99.839,30,1269,0.0;Zm00008a005629,chr01,295031410,295043019,-,100.000,1,34,7.44e-09	adjacent_genes_syntenic	1269:0:1264:5:NA	False	0.003940110323089046
5693	Zm00001d034711	1	300433186	300446993	1.0	300444294.0	300447190.0	chr01	296620161.0	296623073.0	3.0	Zm00008a005688,chr01,296563905,296569194,+,77.675,8,3126,0.0;Zm00008a005689,chr01,296564189,296572042,-,79.564,2760,3126,3.62e-87;Zm00008a005690,chr01,296616537,296622551,+,97.721,1,702,0.0	3.0	Zm00008a005688,chr01,296563905,296569194,+,77.675,8,3126,0.0;Zm00008a005689,chr01,296564189,296572042,-,79.564,2760,3126,3.62e-87;Zm00008a005690,chr01,296616537,296622551,+,97.721,1,702,0.0	adjacent_genes_syntenic	3174:48:2064:1062:0	True	0.0
5719	Zm00001d034740	1	301042431	301052478	1.0	301051213.0	301052458.0	chr01	297180545.0	297181791.0	2.0	Zm00008a005714,chr01,297147614,297159269,-,99.807,475,993,0.0;Zm00008a005715,chr01,297181060,297181728,-,98.952,1,477,0.0	2.0	Zm00008a005714,chr01,297147614,297159269,-,99.807,475,993,0.0;Zm00008a005715,chr01,297181060,297181728,-,98.952,1,477,0.0	adjacent_genes_syntenic	996:3:990:3:NA	False	0.0030211480362537764
5730	Zm00001d034752	1	301368751	301374143	1.0	301371030.0	301385712.0	chr01	297376615.0	297391284.0	2.0	Zm00008a005724,chr01,297375043,297379562,+,99.295,1,567,0.0;Zm00008a005725,chr01,297375108,297379128,-,98.601,66,351,1.48e-140	2.0	Zm00008a005724,chr01,297375043,297379562,+,99.295,1,567,0.0;Zm00008a005725,chr01,297375108,297379128,-,98.601,66,351,1.48e-140	adjacent_genes_syntenic	612:45:281:286:NA	True	0.5044091710758377
5745	Zm00001d034768	1	301674705	301677768	1.0	301676425.0	301681725.0	chr01	297678197.0	297683497.0	2.0	Zm00008a005738,chr01,297675480,297677689,+,100.000,1,393,0.0;Zm00008a005739,chr01,297678300,297679757,+,100.000,560,608,2.55e-17	2.0	Zm00008a005738,chr01,297675480,297677689,+,100.000,1,393,0.0;Zm00008a005739,chr01,297678300,297679757,+,100.000,560,608,2.55e-17	adjacent_genes_syntenic	618:176:442:0:NA	False	0.0
5820	Zm00001d034858	1	303927049	303933356	1.0	303932695.0	303934384.0	chr01	299699437.0	299701126.0	2.0	Zm00008a005810,chr01,299693781,299698152,+,93.936,1,841,0.0;Zm00008a005811,chr01,299699452,299700250,+,99.583,1681,2160,0.0	2.0	Zm00008a005810,chr01,299693781,299698152,+,93.936,1,841,0.0;Zm00008a005811,chr01,299699452,299700250,+,99.583,1681,2160,0.0	adjacent_genes_syntenic	2160:839:1321:0:NA	False	0.0
5825	Zm00001d034865	1	304197047	304201731	1.0	304197778.0	304204516.0	chr01	299818675.0	299825415.0	2.0	Zm00008a005815,chr01,299817734,299820242,+,97.858,1,1074,0.0;Zm00008a005816,chr01,299820889,299822631,+,99.254,1387,3129,0.0	2.0	Zm00008a005815,chr01,299817734,299820242,+,97.858,1,1074,0.0;Zm00008a005816,chr01,299820889,299822631,+,99.254,1387,3129,0.0	adjacent_genes_syntenic	3129:312:2817:0:NA	False	0.0
5875	Zm00001d034927	1	305714286	305755159	1.0	305746412.0	305758058.0	chr01	301629774.0	301641429.0	3.0	Zm00008a005860,chr01,301547000,301556606,-,72.000,2605,2779,4.18e-18;Zm00008a005863,chr01,301597227,301607620,-,100.000,3454,4056,0.0;Zm00008a005864,chr01,301622807,301638015,-,94.272,4,422,0.0	2.0	Zm00008a005863,chr01,301597227,301607620,-,100.000,3454,4056,0.0;Zm00008a005864,chr01,301622807,301638015,-,94.272,4,422,0.0	adjacent_genes_syntenic	4152:3130:1022:0:NA	False	0.0
5888	Zm00001d034941	1	306278603	306290988	1.0	306286825.0	306302671.0	chr01	302130615.0	302146461.0	2.0	Zm00008a005877,chr01,302123144,302125561,+,100.000,1,960,0.0;Zm00008a005878,chr01,302130725,302131406,-,100.000,1070,1158,9.40e-39	2.0	Zm00008a005877,chr01,302123144,302125561,+,100.000,1,960,0.0;Zm00008a005878,chr01,302130725,302131406,-,100.000,1070,1158,9.40e-39	adjacent_genes_syntenic	1158:109:1049:0:NA	True	0.0
5924	Zm00001d023233	10	973083	985644	10.0	964246.0	966403.0	chr10	1492537.0	1494694.0	2.0	Zm00008a036296,chr10,1502325,1504640,-,99.759,5770,6599,0.0;Zm00008a036297,chr10,1505615,1510434,-,98.870,787,5386,0.0	2.0	Zm00008a036296,chr10,1502325,1504640,-,99.759,5770,6599,0.0;Zm00008a036297,chr10,1505615,1510434,-,98.870,787,5386,0.0	adjacent_genes_syntenic	7095:1665:5430:0:NA	False	0.0
5938	Zm00001d023252	10	1469476	1469964	10.0	1469846.0	1473354.0	chr10	1963973.0	1967488.0	2.0	Zm00008a036313,chr10,1961330,1964230,+,98.462,224,483,1.52e-126;Zm00008a036314,chr10,1963142,1963429,-,98.485,220,483,1.03e-128	2.0	Zm00008a036313,chr10,1961330,1964230,+,98.462,224,483,1.52e-126;Zm00008a036314,chr10,1963142,1963429,-,98.485,220,483,1.03e-128	adjacent_genes_syntenic	489:225:4:260:NA	True	0.9848484848484848
5959	Zm00001d023277	10	2014035	2017856	10.0	2015630.0	2018448.0	chr10	2701200.0	2704018.0	2.0	Zm00008a036342,chr10,2699797,2703713,+,100.000,1,1206,0.0;Zm00008a036343,chr10,2700776,2704018,-,92.248,73,584,0.0	2.0	Zm00008a036342,chr10,2699797,2703713,+,100.000,1,1206,0.0;Zm00008a036343,chr10,2700776,2704018,-,92.248,73,584,0.0	adjacent_genes_syntenic	1206:0:694:512:NA	True	0.42454394693200653
5973	Zm00001d023291	10	2233456	2236785	10.0	2234979.0	2240721.0	chr10	2799087.0	2804790.0	2.0	Zm00008a036352,chr10,2797915,2800929,+,100.000,262,1455,0.0;Zm00008a036353,chr10,2798256,2803493,-,100.000,603,846,8.51e-123	2.0	Zm00008a036352,chr10,2797915,2800929,+,100.000,262,1455,0.0;Zm00008a036353,chr10,2798256,2803493,-,100.000,603,846,8.51e-123	adjacent_genes_syntenic	1455:261:950:244:NA	True	0.20435510887772196
5990	Zm00001d023311	10	2743366	2754357	10.0	2749632.0	2751736.0	chr10	3337779.0	3339913.0	3.0	Zm00008a036369,chr10,3249676,3259211,+,94.867,1,1764,0.0;Zm00008a036370,chr10,3250156,3280238,-,96.491,670,726,1.76e-18;Zm00008a036371,chr10,3330965,3341281,+,93.554,111,1764,0.0	3.0	Zm00008a036369,chr10,3249676,3259211,+,94.867,1,1764,0.0;Zm00008a036370,chr10,3250156,3280238,-,96.491,670,726,1.76e-18;Zm00008a036371,chr10,3330965,3341281,+,93.554,111,1764,0.0	adjacent_genes_syntenic	1764:0:110:1597:57	True	0.03231292517006803
5995	Zm00001d023316	10	2854293	2860135	10.0	2857329.0	2860918.0	chr10	3431008.0	3434607.0	2.0	Zm00008a036375,chr10,3428409,3433874,+,95.267,1,1473,0.0;Zm00008a036377,chr10,3502576,3503485,+,95.635,976,1473,0.0	2.0	Zm00008a036375,chr10,3428409,3433874,+,95.267,1,1473,0.0;Zm00008a036377,chr10,3502576,3503485,+,95.635,976,1473,0.0	adjacent_genes_syntenic	1473:0:975:498:NA	False	0.3380855397148676
6157	Zm00001d023511	10	8205715	8210084	10.0	8202067.0	8207818.0	chr10	7987466.0	7993230.0	4.0	Zm00008a036506,chr10,7991116,7992900,+,99.890,1,912,0.0;Zm00008a036507,chr10,7994245,7996378,+,98.399,1314,2125,0.0;Zm00008a036513,chr10,8199306,8201099,+,96.851,1,912,0.0;Zm00008a036514,chr10,8205120,8207796,+,97.906,1314,2125,0.0	4.0	Zm00008a036506,chr10,7991116,7992900,+,99.890,1,912,0.0;Zm00008a036507,chr10,7994245,7996378,+,98.399,1314,2125,0.0;Zm00008a036513,chr10,8199306,8201099,+,96.851,1,912,0.0;Zm00008a036514,chr10,8205120,8207796,+,97.906,1314,2125,0.0	adjacent_genes_syntenic	2184:too many combinations:NA:NA	False
6159	Zm00001d023513	10	8284989	8287040	10.0	8285502.0	8286540.0	chr10	8265324.0	8266359.0	2.0	Zm00008a036515,chr10,8264264,8267349,-,97.951,1,485,0.0;Zm00008a036516,chr10,8264436,8265522,+,94.314,1371,1880,0.0	2.0	Zm00008a036515,chr10,8264264,8267349,-,97.951,1,485,0.0;Zm00008a036516,chr10,8264436,8265522,+,94.314,1371,1880,0.0	adjacent_genes_syntenic	2052:1057:995:0:NA	True	0.0
6189	Zm00001d023553	10	9909774	9929107	10.0	9922818.0	9928015.0	chr10	9528440.0	9533616.0	2.0	Zm00008a036542,chr10,9486788,9489387,+,97.496,938,1572,0.0;Zm00008a036543,chr10,9532699,9534648,+,90.355,2624,3525,0.0	2.0	Zm00008a036542,chr10,9486788,9489387,+,97.496,938,1572,0.0;Zm00008a036543,chr10,9532699,9534648,+,90.355,2624,3525,0.0	adjacent_genes_syntenic	3525:1988:1537:0:NA	False	0.0
6200	Zm00001d023564	10	10303268	10309476	10.0	10298459.0	10307856.0	chr10	9819577.0	9828974.0	2.0	Zm00008a036551,chr10,9824363,9831190,+,98.142,1,1537,0.0;Zm00008a036552,chr10,9824453,9831013,-,99.679,16,327,5.70e-158	2.0	Zm00008a036551,chr10,9824363,9831190,+,98.142,1,1537,0.0;Zm00008a036552,chr10,9824453,9831013,-,99.679,16,327,5.70e-158	adjacent_genes_syntenic	1878:341:1225:312:NA	True	0.202992843201041
6216	Zm00001d023582	10	10762553	10767953	10.0	10764858.0	10768065.0	chr10	10447422.0	10450611.0	2.0	Zm00008a036564,chr10,10445359,10450590,+,98.657,1,819,0.0;Zm00008a036565,chr10,10445562,10473811,-,95.522,70,203,4.05e-55	2.0	Zm00008a036564,chr10,10445359,10450590,+,98.657,1,819,0.0;Zm00008a036565,chr10,10445562,10473811,-,95.522,70,203,4.05e-55	adjacent_genes_syntenic	969:150:685:134:NA	True	0.16361416361416362
6252	Zm00001d023631	10	12867583	12868935	10.0	12863933.0	12885406.0	chr10	12547833.0	12569310.0	2.0	Zm00008a036598,chr10,12549523,12552769,+,100.000,67,429,0.0;Zm00008a036599,chr10,12551483,12552835,-,100.000,1,1353,0.0	2.0	Zm00008a036598,chr10,12549523,12552769,+,100.000,67,429,0.0;Zm00008a036599,chr10,12551483,12552835,-,100.000,1,1353,0.0	adjacent_genes_syntenic	1353:0:990:363:NA	True	0.2682926829268293
6253	Zm00001d023632	10	12872799	12890396	10.0	12887749.0	12900524.0	chr10	12572422.0	12585131.0	3.0	Zm00008a036591,chr10,12149147,12196392,+,97.661,1195,1365,9.25e-78;Zm00008a036600,chr10,12557112,12558772,-,99.415,1195,1365,1.47e-81;Zm00008a036601,chr10,12574312,12575439,-,100.000,1,699,0.0	2.0	Zm00008a036600,chr10,12557112,12558772,-,99.415,1195,1365,1.47e-81;Zm00008a036601,chr10,12574312,12575439,-,100.000,1,699,0.0	adjacent_genes_syntenic	1386:516:870:0:NA	False	0.0
6258	Zm00001d023640	10	13316511	13341579	10.0	13339969.0	13341650.0	chr10	13012317.0	13014004.0	2.0	Zm00008a036608,chr10,12969231,12986823,-,99.638,1016,1567,0.0;Zm00008a036609,chr10,13004869,13013625,-,100.000,21,481,0.0	2.0	Zm00008a036608,chr10,12969231,12986823,-,99.638,1016,1567,0.0;Zm00008a036609,chr10,13004869,13013625,-,100.000,21,481,0.0	adjacent_genes_syntenic	2967:1954:1013:0:NA	False	0.0
6290	Zm00001d023689	10	15540107	15574823	10.0	15572135.0	15573718.0	chr10	15260045.0	15261644.0	3.0	Zm00008a036643,chr10,15228304,15262606,-,98.876,1,89,1.71e-37;Zm00008a036644,chr10,15228368,15238955,+,99.338,1,151,3.76e-71;Zm00008a036645,chr10,15242343,15249914,+,100.000,243,438,3.29e-97	3.0	Zm00008a036643,chr10,15228304,15262606,-,98.876,1,89,1.71e-37;Zm00008a036644,chr10,15228368,15238955,+,99.338,1,151,3.76e-71;Zm00008a036645,chr10,15242343,15249914,+,100.000,243,438,3.29e-97	adjacent_genes_syntenic	510:163:258:89:0	True	0.0
6295	Zm00001d023695	10	15879253	15882783	10.0	15878463.0	15883833.0	chr10	15578447.0	15583863.0	2.0	Zm00008a036650,chr10,15579181,15582809,-,100.000,1,279,1.51e-142;Zm00008a036652,chr10,15701659,15706104,-,78.889,1,270,4.95e-60	2.0	Zm00008a036650,chr10,15579181,15582809,-,100.000,1,279,1.51e-142;Zm00008a036652,chr10,15701659,15706104,-,78.889,1,270,4.95e-60	adjacent_genes_syntenic	279:0:9:270:NA	False	0.967741935483871
6327	Zm00001d023736	10	18031501	18037018	10.0	18030123.0	18038588.0	chr10	17450923.0	17459379.0	2.0	Zm00008a036683,chr10,17452552,17456443,+,100.000,191,444,1.66e-128;Zm00008a036684,chr10,17456998,17457450,+,100.000,482,774,1.12e-149	2.0	Zm00008a036683,chr10,17452552,17456443,+,100.000,191,444,1.66e-128;Zm00008a036684,chr10,17456998,17457450,+,100.000,482,774,1.12e-149	adjacent_genes_syntenic	774:227:547:0:NA	False	0.0
6338	Zm00001d023749	10	18613505	18627300	10.0	18625132.0	18630226.0	chr10	17936247.0	17941330.0	2.0	Zm00008a036689,chr10,17921444,17932505,-,100.000,362,713,0.0;Zm00008a036690,chr10,17937169,17938421,-,100.000,1,84,5.66e-36	2.0	Zm00008a036689,chr10,17921444,17932505,-,100.000,362,713,0.0;Zm00008a036690,chr10,17937169,17938421,-,100.000,1,84,5.66e-36	adjacent_genes_syntenic	1341:905:436:0:NA	False	0.0
6363	Zm00001d023788	10	20294622	20305450	10.0	20287939.0	20311439.0	chr10	19547085.0	19570581.0	2.0	Zm00008a036712,chr10,19543640,19563865,+,100.000,4029,4248,2.68e-109;Zm00008a036713,chr10,19553642,19564603,-,99.694,1,4248,0.0	2.0	Zm00008a036712,chr10,19543640,19563865,+,100.000,4029,4248,2.68e-109;Zm00008a036713,chr10,19553642,19564603,-,99.694,1,4248,0.0	adjacent_genes_syntenic	4248:0:4028:220:NA	True	0.051789077212806026
6368	Zm00001d023796	10	21488311	21534611	10.0	21533457.0	21538514.0	chr10	20412441.0	20417544.0	2.0	Zm00008a036723,chr10,20360448,20361590,+,100.000,250,976,0.0;Zm00008a036724,chr10,20375957,20413606,+,100.000,1524,2712,0.0	2.0	Zm00008a036723,chr10,20360448,20361590,+,100.000,250,976,0.0;Zm00008a036724,chr10,20375957,20413606,+,100.000,1524,2712,0.0	adjacent_genes_syntenic	3147:1231:1916:0:NA	False	0.0
6380	Zm00001d023813	10	22948296	22951424	10.0	22947075.0	22951386.0	chr10	21629454.0	21633794.0	2.0	Zm00008a036738,chr10,21630758,21633757,-,98.932,76,1386,0.0;Zm00008a036739,chr10,21634301,21634965,-,95.833,22,93,4.21e-25	2.0	Zm00008a036738,chr10,21630758,21633757,-,98.932,76,1386,0.0;Zm00008a036739,chr10,21634301,21634965,-,95.833,22,93,4.21e-25	adjacent_genes_syntenic	1386:21:1347:18:NA	False	0.013186813186813187
6385	Zm00001d023820	10	23416496	23420812	10.0	23416352.0	23418098.0	chr10	21930073.0	21931819.0	2.0	Zm00008a036744,chr10,21927829,21931603,+,99.281,1395,1533,6.99e-64;Zm00008a036745,chr10,21927943,21933089,-,99.222,457,2763,0.0	2.0	Zm00008a036744,chr10,21927829,21931603,+,99.281,1395,1533,6.99e-64;Zm00008a036745,chr10,21927943,21933089,-,99.222,457,2763,0.0	adjacent_genes_syntenic	2781:474:2168:139:NA	True	0.06025140875596013
6391	Zm00001d023827	10	23689303	23693766	10.0	23690035.0	23692449.0	chr10	22472323.0	22474738.0	2.0	Zm00008a036752,chr10,22489647,22489916,-,95.865,847,1112,1.74e-119;Zm00008a036753,chr10,22489990,22490648,-,93.677,348,773,0.0	2.0	Zm00008a036752,chr10,22489647,22489916,-,95.865,847,1112,1.74e-119;Zm00008a036753,chr10,22489990,22490648,-,93.677,348,773,0.0	adjacent_genes_syntenic	1644:952:692:0:NA	False	0.0
6506	Zm00001d024003	10	35842772	35856493	10.0	35850250.0	35861210.0	chr10	34064774.0	34075750.0	2.0	Zm00008a036868,chr10,34057319,34058757,+,100.000,1,699,0.0;Zm00008a036869,chr10,34069504,34070582,+,100.000,1084,1701,0.0	2.0	Zm00008a036868,chr10,34057319,34058757,+,100.000,1,699,0.0;Zm00008a036869,chr10,34069504,34070582,+,100.000,1084,1701,0.0	adjacent_genes_syntenic	1701:384:1317:0:NA	False	0.0
6538	Zm00001d024053	10	40250482	40256679	10.0	40234765.0	40236111.0	chr10	38592668.0	38594014.0	2.0	Zm00008a036909,chr10,38607113,38613534,+,100.000,1,230,1.48e-115;Zm00008a036910,chr10,38607191,38611545,-,99.425,79,252,1.59e-83	2.0	Zm00008a036909,chr10,38607113,38613534,+,100.000,1,230,1.48e-115;Zm00008a036910,chr10,38607191,38611545,-,99.425,79,252,1.59e-83	adjacent_genes_syntenic	651:399:100:152:NA	True	0.6031746031746031
6639	Zm00001d024220	10	57648579	57651264	10.0	57648326.0	57660265.0	chr10	55767944.0	55779906.0	2.0	Zm00008a037021,chr10,55768399,55770084,-,93.074,940,1161,3.28e-95;Zm00008a037022,chr10,55770262,55770627,-,100.000,16,377,0.0	2.0	Zm00008a037021,chr10,55768399,55770084,-,93.074,940,1161,3.28e-95;Zm00008a037022,chr10,55770262,55770627,-,100.000,16,377,0.0	adjacent_genes_syntenic	1161:577:584:0:NA	False	0.0
6656	Zm00001d024243	10	59240906	59242285	10.0	59241231.0	59243722.0	chr10	58807568.0	58810060.0	2.0	Zm00008a037056,chr10,58807582,58919675,+,100.000,340,1365,0.0;Zm00008a037057,chr10,58808286,58918820,-,100.000,1044,1247,4.18e-101	2.0	Zm00008a037056,chr10,58807582,58919675,+,100.000,340,1365,0.0;Zm00008a037057,chr10,58808286,58918820,-,100.000,1044,1247,4.18e-101	adjacent_genes_syntenic	1380:354:822:204:NA	True	0.19883040935672516
6701	Zm00001d024317	10	63998482	64015910	10.0	64013338.0	64016896.0	chr10	63260976.0	63264530.0	2.0	Zm00008a037100,chr10,63248574,63249821,-,99.742,972,1359,0.0;Zm00008a037101,chr10,63250854,63263548,-,99.791,1,479,0.0	2.0	Zm00008a037100,chr10,63248574,63249821,-,99.742,972,1359,0.0;Zm00008a037101,chr10,63250854,63263548,-,99.791,1,479,0.0	adjacent_genes_syntenic	1368:501:867:0:NA	False	0.0
6706	Zm00001d024322	10	64559410	64560171	10.0	64559486.0	64561382.0	chr10	63803235.0	63805151.0	2.0	Zm00008a037106,chr10,63795340,63815071,-,100.000,78,453,0.0;Zm00008a037107,chr10,63802883,63804980,+,100.000,159,749,0.0	2.0	Zm00008a037106,chr10,63795340,63815071,-,100.000,78,453,0.0;Zm00008a037107,chr10,63802883,63804980,+,100.000,159,749,0.0	adjacent_genes_syntenic	762:90:377:295:NA	True	0.4389880952380952
6710	Zm00001d024327	10	64819539	64877233	10.0	64801817.0	64812511.0	chr10	64100783.0	64111570.0	2.0	Zm00008a037111,chr10,64262195,64276995,+,99.770,511,1380,0.0;Zm00008a037113,chr10,64299614,64337082,+,99.728,1819,4026,0.0	2.0	Zm00008a037111,chr10,64262195,64276995,+,99.770,511,1380,0.0;Zm00008a037113,chr10,64299614,64337082,+,99.728,1819,4026,0.0	adjacent_genes_syntenic	4026:948:3078:0:NA	False	0.0
6725	Zm00001d024348	10	65976164	65985734	10.0	65981795.0	65986522.0	chr10	65151380.0	65156124.0	2.0	Zm00008a037126,chr10,65151950,65153451,+,100.000,1,316,4.80e-162;Zm00008a037127,chr10,65153456,65155143,+,98.664,413,1011,0.0	2.0	Zm00008a037126,chr10,65151950,65153451,+,100.000,1,316,4.80e-162;Zm00008a037127,chr10,65153456,65155143,+,98.664,413,1011,0.0	adjacent_genes_syntenic	1011:96:915:0:NA	False	0.0
6755	Zm00001d024393	10	68584698	68594748	10.0	68589302.0	68593877.0	chr10	68037724.0	68042299.0	2.0	Zm00008a037157,chr10,67876247,68042118,+,98.758,140,300,5.16e-73;Zm00008a037158,chr10,68032374,68043052,-,91.293,1,352,1.06e-157	2.0	Zm00008a037157,chr10,67876247,68042118,+,98.758,140,300,5.16e-73;Zm00008a037158,chr10,68032374,68043052,-,91.293,1,352,1.06e-157	adjacent_genes_syntenic	1014:662:191:161:NA	True	0.4573863636363637
6759	Zm00001d024397	10	68920396	68920830	10.0	68897137.0	68911504.0	chr10	68202665.0	68217011.0	2.0	Zm00008a037162,chr10,68225757,68226191,-,98.851,1,435,0.0;Zm00008a037163,chr10,68238669,68265747,+,93.533,2,431,0.0	2.0	Zm00008a037162,chr10,68225757,68226191,-,98.851,1,435,0.0;Zm00008a037163,chr10,68238669,68265747,+,93.533,2,431,0.0	adjacent_genes_syntenic	435:0:5:430:NA	True	0.9885057471264368
6817	Zm00001d024470	10	72345216	72358785	10.0	72355712.0	72359079.0	chr10	71440516.0	71443910.0	2.0	Zm00008a037205,chr10,71405697,71413681,-,97.684,2822,3771,0.0;Zm00008a037206,chr10,71441040,71442441,-,99.431,1,879,0.0	2.0	Zm00008a037205,chr10,71405697,71413681,-,97.684,2822,3771,0.0;Zm00008a037206,chr10,71441040,71442441,-,99.431,1,879,0.0	adjacent_genes_syntenic	3780:1951:1829:0:NA	False	0.0
6837	Zm00001d024497	10	74153903	74159100	10.0	74158338.0	74159819.0	chr10	72189290.0	72190779.0	2.0	Zm00008a037216,chr10,72185870,72186862,-,99.398,1189,2184,0.0;Zm00008a037217,chr10,72189297,72190075,-,98.214,1,333,7.08e-164	2.0	Zm00008a037216,chr10,72185870,72186862,-,99.398,1189,2184,0.0;Zm00008a037217,chr10,72189297,72190075,-,98.214,1,333,7.08e-164	adjacent_genes_syntenic	2184:855:1329:0:NA	False	0.0
6847	Zm00001d024514	10	75446562	75449964	10.0	75445652.0	75453921.0	chr10	75071592.0	75079873.0	2.0	Zm00008a037234,chr10,74729169,74741880,-,87.770,1315,1592,1.87e-94;Zm00008a037236,chr10,75071748,75076359,+,98.839,1,603,0.0	2.0	Zm00008a037234,chr10,74729169,74741880,-,87.770,1315,1592,1.87e-94;Zm00008a037236,chr10,75071748,75076359,+,98.839,1,603,0.0	adjacent_genes_syntenic	1878:997:881:0:NA	True	0.0
6867	Zm00001d024536	10	76949485	76951690	10.0	76940408.0	76952042.0	chr10	76608261.0	76619897.0	2.0	Zm00008a037258,chr10,76615461,76618422,-,83.333,241,445,3.95e-78;Zm00008a037259,chr10,76618668,76619545,-,97.990,1,199,2.49e-93	2.0	Zm00008a037258,chr10,76615461,76618422,-,83.333,241,445,3.95e-78;Zm00008a037259,chr10,76618668,76619545,-,97.990,1,199,2.49e-93	adjacent_genes_syntenic	606:202:404:0:NA	False	0.0
6913	Zm00001d024601	10	80002018	80033465	10.0	80033155.0	80034483.0	chr10	79829493.0	79830821.0	2.0	Zm00008a037309,chr10,79801209,79829196,+,93.907,2386,3501,0.0;Zm00008a037310,chr10,79801388,79815248,-,98.990,513,611,4.57e-42	2.0	Zm00008a037309,chr10,79801209,79829196,+,93.907,2386,3501,0.0;Zm00008a037310,chr10,79801388,79815248,-,98.990,513,611,4.57e-42	adjacent_genes_syntenic	3501:2286:1215:0:NA	True	0.0
6931	Zm00001d024625	10	80856442	80879275	10.0	80878659.0	80881896.0	chr10	80400199.0	80403417.0	2.0	Zm00008a037326,chr10,80372452,80372912,+,97.238,1,181,1.73e-81;Zm00008a037327,chr10,80383660,80400600,+,98.978,180,1632,0.0	2.0	Zm00008a037326,chr10,80372452,80372912,+,97.238,1,181,1.73e-81;Zm00008a037327,chr10,80383660,80400600,+,98.978,180,1632,0.0	adjacent_genes_syntenic	1635:3:1630:2:NA	False	0.0012254901960784314
6939	Zm00001d024634	10	81353456	81354480	10.0	81347266.0	81352621.0	chr10	80690025.0	80695376.0	2.0	Zm00008a037333,chr10,80764604,80765940,+,87.966,345,693,3.49e-131;Zm00008a037334,chr10,80765980,80766180,+,99.329,692,840,7.71e-70	2.0	Zm00008a037333,chr10,80764604,80765940,+,87.966,345,693,3.49e-131;Zm00008a037334,chr10,80765980,80766180,+,99.329,692,840,7.71e-70	adjacent_genes_syntenic	840:344:494:2:NA	False	0.004032258064516129
6941	Zm00001d024637	10	81459381	81466000	10.0	81458537.0	81466178.0	chr10	80866512.0	80874144.0	2.0	Zm00008a037337,chr10,80866719,80872954,-,99.652,2747,3033,4.61e-144;Zm00008a037338,chr10,80867350,80873965,+,98.047,1,4044,0.0	2.0	Zm00008a037337,chr10,80866719,80872954,-,99.652,2747,3033,4.61e-144;Zm00008a037338,chr10,80867350,80873965,+,98.047,1,4044,0.0	adjacent_genes_syntenic	4044:0:3757:287:NA	True	0.07096933728981207
6971	Zm00001d024677	10	83366109	83371712	10.0	83368339.0	83371550.0	chr10	82291484.0	82294693.0	2.0	Zm00008a037360,chr10,82288969,82295051,+,99.431,82,1839,0.0;Zm00008a037361,chr10,82293142,82331807,-,98.690,1328,1785,0.0	2.0	Zm00008a037360,chr10,82288969,82295051,+,99.431,82,1839,0.0;Zm00008a037361,chr10,82293142,82331807,-,98.690,1328,1785,0.0	adjacent_genes_syntenic	1839:81:1300:458:NA	True	0.2605233219567691
6977	Zm00001d024683	10	83544385	83545263	10.0	83539711.0	83554884.0	chr10	82488284.0	82503503.0	2.0	Zm00008a037367,chr10,82493073,82493485,+,100.000,1,164,5.07e-80;Zm00008a037368,chr10,82493586,82503131,-,100.000,263,342,2.02e-34	2.0	Zm00008a037367,chr10,82493073,82493485,+,100.000,1,164,5.07e-80;Zm00008a037368,chr10,82493586,82503131,-,100.000,263,342,2.02e-34	adjacent_genes_syntenic	342:98:244:0:NA	True	0.0
6995	Zm00001d024708	10	84431354	84435330	10.0	84429375.0	84437487.0	chr10	83376492.0	83384604.0	2.0	Zm00008a037388,chr10,83378579,83378779,+,100.000,1,132,3.91e-62;Zm00008a037389,chr10,83379875,83382462,+,99.760,233,1065,0.0	2.0	Zm00008a037388,chr10,83378579,83378779,+,100.000,1,132,3.91e-62;Zm00008a037389,chr10,83379875,83382462,+,99.760,233,1065,0.0	adjacent_genes_syntenic	1065:100:965:0:NA	False	0.0
7009	Zm00001d024723	10	85128123	85133157	10.0	85123715.0	85133463.0	chr10	84068007.0	84077784.0	2.0	Zm00008a037401,chr10,84070648,84076418,+,100.000,316,373,1.11e-21;Zm00008a037402,chr10,84072097,84077523,-,100.000,1,2013,0.0	2.0	Zm00008a037401,chr10,84070648,84076418,+,100.000,316,373,1.11e-21;Zm00008a037402,chr10,84072097,84077523,-,100.000,1,2013,0.0	adjacent_genes_syntenic	2013:0:1955:58:NA	True	0.028812717337307506
7014	Zm00001d024732	10	85589259	85592180	10.0	85589101.0	85592537.0	chr10	84520628.0	84524023.0	2.0	Zm00008a037409,chr10,84520974,84523168,+,98.851,1,1218,0.0;Zm00008a037410,chr10,84522283,84527433,-,98.492,622,1218,0.0	2.0	Zm00008a037409,chr10,84520974,84523168,+,98.851,1,1218,0.0;Zm00008a037410,chr10,84522283,84527433,-,98.492,622,1218,0.0	adjacent_genes_syntenic	1218:0:621:597:NA	True	0.4901477832512315
7052	Zm00001d024781	10	87545456	87546629	10.0	87545009.0	87547044.0	chr10	86276544.0	86278582.0	2.0	Zm00008a037457,chr10,86277036,86277686,+,99.837,34,648,0.0;Zm00008a037458,chr10,86277763,86407944,+,98.928,649,1021,0.0	2.0	Zm00008a037457,chr10,86277036,86277686,+,99.837,34,648,0.0;Zm00008a037458,chr10,86277763,86407944,+,98.928,649,1021,0.0	adjacent_genes_syntenic	1062:74:988:0:NA	False	0.0
7054	Zm00001d024784	10	87973477	87976336	10.0	87974709.0	87983229.0	chr10	86756464.0	86765002.0	2.0	Zm00008a037460,chr10,86755793,86758043,-,96.818,1,639,0.0;Zm00008a037461,chr10,86757591,86761822,+,100.000,1,102,5.43e-46	2.0	Zm00008a037460,chr10,86755793,86758043,-,96.818,1,639,0.0;Zm00008a037461,chr10,86757591,86761822,+,100.000,1,102,5.43e-46	adjacent_genes_syntenic	771:132:537:102:NA	True	0.1596244131455399
7099	Zm00001d024841	10	90403804	90415670	10.0	90413059.0	90415511.0	chr10	89148279.0	89150700.0	3.0	Zm00008a037495,chr10,89123594,89142050,-,100.000,1,733,0.0;Zm00008a037496,chr10,89139609,89142437,+,100.000,1,733,0.0;Zm00008a037497,chr10,89149153,89151122,+,94.195,814,2553,0.0	3.0	Zm00008a037495,chr10,89123594,89142050,-,100.000,1,733,0.0;Zm00008a037496,chr10,89139609,89142437,+,100.000,1,733,0.0;Zm00008a037497,chr10,89149153,89151122,+,94.195,814,2553,0.0	adjacent_genes_syntenic	2553:80:1740:733:0	True	0.0
7127	Zm00001d024878	10	91887070	91894300	10.0	91890091.0	91897109.0	chr10	90788021.0	90795021.0	2.0	Zm00008a037520,chr10,90782976,90790574,+,98.367,298,542,9.06e-118;Zm00008a037521,chr10,90784176,90792221,-,99.507,1,203,9.06e-99	2.0	Zm00008a037520,chr10,90782976,90790574,+,98.367,298,542,9.06e-118;Zm00008a037521,chr10,90784176,90792221,-,99.507,1,203,9.06e-99	adjacent_genes_syntenic	2007:1559:448:0:NA	True	0.0
7161	Zm00001d024924	10	95199922	95203758	10.0	95195580.0	95198535.0	chr10	93967498.0	93970445.0	6.0	Zm00008a037546,chr10,93978924,93982528,+,98.916,1,2952,0.0;Zm00008a037547,chr10,93979029,93982281,-,100.000,88,516,0.0;Zm00008a037548,chr10,94042389,94046388,-,98.538,1,1505,0.0;Zm00008a037549,chr10,94080712,94081470,-,86.215,2508,2920,4.09e-143;Zm00008a037550,chr10,94081474,94083976,-,88.019,226,848,0.0;Zm00008a037551,chr10,94083656,94084444,+,100.000,77,298,1.53e-110	6.0	Zm00008a037546,chr10,93978924,93982528,+,98.916,1,2952,0.0;Zm00008a037547,chr10,93979029,93982281,-,100.000,88,516,0.0;Zm00008a037548,chr10,94042389,94046388,-,98.538,1,1505,0.0;Zm00008a037549,chr10,94080712,94081470,-,86.215,2508,2920,4.09e-143;Zm00008a037550,chr10,94081474,94083976,-,88.019,226,848,0.0;Zm00008a037551,chr10,94083656,94084444,+,100.000,77,298,1.53e-110	adjacent_genes_syntenic	2952:too many combinations:NA:NA	True
7174	Zm00001d024939	10	95933122	95935711	10.0	95933074.0	95935249.0	chr10	94667618.0	94669780.0	2.0	Zm00008a037566,chr10,94667017,94670235,-,99.582,1,479,0.0;Zm00008a037567,chr10,94715165,94720432,-,76.068,1,432,2.80e-98	2.0	Zm00008a037566,chr10,94667017,94670235,-,99.582,1,479,0.0;Zm00008a037567,chr10,94715165,94720432,-,76.068,1,432,2.80e-98	adjacent_genes_syntenic	528:49:47:432:NA	False	0.9018789144050104
7181	Zm00001d024947	10	96358474	96363316	10.0	96359780.0	96365924.0	chr10	95083098.0	95089238.0	2.0	Zm00008a037572,chr10,95081743,95085970,-,99.899,1,1973,0.0;Zm00008a037573,chr10,95083148,95084314,+,75.921,1076,1428,9.00e-80	2.0	Zm00008a037572,chr10,95081743,95085970,-,99.899,1,1973,0.0;Zm00008a037573,chr10,95083148,95084314,+,75.921,1076,1428,9.00e-80	adjacent_genes_syntenic	1992:19:1620:353:NA	True	0.1789153573238723
7187	Zm00001d024953	10	96630696	96658868	10.0	96612695.0	96667569.0	chr10	95231260.0	95286140.0	3.0	Zm00008a037578,chr10,95249348,95255243,-,99.852,3000,4351,0.0;Zm00008a037579,chr10,95260034,95261733,-,100.000,2305,2876,0.0;Zm00008a037580,chr10,95272376,95277324,-,98.931,1,1684,0.0	3.0	Zm00008a037578,chr10,95249348,95255243,-,99.852,3000,4351,0.0;Zm00008a037579,chr10,95260034,95261733,-,100.000,2305,2876,0.0;Zm00008a037580,chr10,95272376,95277324,-,98.931,1,1684,0.0	adjacent_genes_syntenic	4566:958:3608:0:0	False	0.0
7215	Zm00001d024990	10	98099672	98113821	10.0	98105755.0	98116045.0	chr10	96411927.0	96422193.0	2.0	Zm00008a037598,chr10,96406359,96410060,-,98.495,2973,5298,0.0;Zm00008a037599,chr10,96415774,96417632,-,98.681,857,2140,0.0	2.0	Zm00008a037598,chr10,96406359,96410060,-,98.495,2973,5298,0.0;Zm00008a037599,chr10,96415774,96417632,-,98.681,857,2140,0.0	adjacent_genes_syntenic	5298:1688:3610:0:NA	False	0.0
7224	Zm00001d025003	10	99104436	99134098	10.0	99132320.0	99134632.0	chr10	97374067.0	97376398.0	2.0	Zm00008a037611,chr10,97324819,97346688,+,89.801,285,648,9.23e-162;Zm00008a037612,chr10,97363285,97441778,+,91.449,1054,1895,0.0	2.0	Zm00008a037611,chr10,97324819,97346688,+,89.801,285,648,9.23e-162;Zm00008a037612,chr10,97363285,97441778,+,91.449,1054,1895,0.0	adjacent_genes_syntenic	1917:711:1206:0:NA	False	0.0
7244	Zm00001d025031	10	100543845	100549482	10.0	100543048.0	100548244.0	chr10	98928303.0	98933491.0	2.0	Zm00008a037639,chr10,98920989,98931709,+,98.932,934,1214,2.33e-138;Zm00008a037640,chr10,98929081,98933137,-,99.046,1,2093,0.0	2.0	Zm00008a037639,chr10,98920989,98931709,+,98.932,934,1214,2.33e-138;Zm00008a037640,chr10,98929081,98933137,-,99.046,1,2093,0.0	adjacent_genes_syntenic	2193:100:1812:281:NA	True	0.13425704730052554
7256	Zm00001d025047	10	101525953	101527964	10.0	101525012.0	101528824.0	chr10	99926205.0	99930016.0	2.0	Zm00008a037658,chr10,99927059,99929190,-,99.796,286,774,0.0;Zm00008a037659,chr10,99929046,99965064,+,100.000,1,32,5.46e-08	2.0	Zm00008a037658,chr10,99927059,99929190,-,99.796,286,774,0.0;Zm00008a037659,chr10,99929046,99965064,+,100.000,1,32,5.46e-08	adjacent_genes_syntenic	774:253:521:0:NA	True	0.0
7263	Zm00001d025055	10	101885723	101890901	10.0	101888685.0	101891469.0	chr10	100281205.0	100283971.0	2.0	Zm00008a037667,chr10,100277512,100278129,+,100.000,1,539,0.0;Zm00008a037668,chr10,100280155,100282986,+,99.554,1040,1263,2.49e-110	2.0	Zm00008a037667,chr10,100277512,100278129,+,100.000,1,539,0.0;Zm00008a037668,chr10,100280155,100282986,+,99.554,1040,1263,2.49e-110	adjacent_genes_syntenic	1395:632:763:0:NA	False	0.0
7281	Zm00001d025081	10	102855786	102857533	10.0	102855574.0	102857110.0	chr10	101353619.0	101355140.0	2.0	Zm00008a037686,chr10,101353901,101357379,-,93.217,1,486,0.0;Zm00008a037687,chr10,101355358,101393458,+,97.710,1,131,1.33e-57	2.0	Zm00008a037686,chr10,101353901,101357379,-,93.217,1,486,0.0;Zm00008a037687,chr10,101355358,101393458,+,97.710,1,131,1.33e-57	adjacent_genes_syntenic	486:0:355:131:NA	True	0.26954732510288065
7336	Zm00001d025154	10	106792690	106795236	10.0	106782203.0	106784189.0	chr10	105045405.0	105047391.0	3.0	Zm00008a037730,chr10,105052958,105055617,-,98.768,103,1235,0.0;Zm00008a037731,chr10,105055734,105072632,-,97.917,809,856,9.11e-15;Zm00008a037732,chr10,105056792,105062254,+,99.745,569,960,0.0	3.0	Zm00008a037730,chr10,105052958,105055617,-,98.768,103,1235,0.0;Zm00008a037731,chr10,105055734,105072632,-,97.917,809,856,9.11e-15;Zm00008a037732,chr10,105056792,105062254,+,99.745,569,960,0.0	adjacent_genes_syntenic	1452:319:741:344:48	True	0.04236540158870256
7367	Zm00001d025200	10	108836325	108838302	10.0	108836089.0	108838474.0	chr10	107092741.0	107095133.0	2.0	Zm00008a037759,chr10,106954949,106956765,+,77.723,163,976,0.0;Zm00008a037760,chr10,107093106,107094963,+,98.374,1,1661,0.0	2.0	Zm00008a037759,chr10,106954949,106956765,+,77.723,163,976,0.0;Zm00008a037760,chr10,107093106,107094963,+,98.374,1,1661,0.0	adjacent_genes_syntenic	1662:1:847:814:NA	False	0.4900662251655629
7381	Zm00001d025217	10	109650438	109656595	10.0	109635580.0	109658304.0	chr10	107773567.0	107796321.0	2.0	Zm00008a037773,chr10,107788430,107788874,+,100.000,1,118,3.56e-54;Zm00008a037774,chr10,107789840,107792279,+,100.000,1863,2307,0.0	2.0	Zm00008a037773,chr10,107788430,107788874,+,100.000,1,118,3.56e-54;Zm00008a037774,chr10,107789840,107792279,+,100.000,1863,2307,0.0	adjacent_genes_syntenic	2403:1840:563:0:NA	False	0.0
7416	Zm00001d025262	10	111717816	111722054	10.0	111696951.0	111742585.0	chr10	109858560.0	109904186.0	2.0	Zm00008a037804,chr10,109879700,109882956,+,100.000,276,544,1.99e-136;Zm00008a037805,chr10,109882968,109883663,+,100.000,1062,1275,1.44e-106	2.0	Zm00008a037804,chr10,109879700,109882956,+,100.000,276,544,1.99e-136;Zm00008a037805,chr10,109882968,109883663,+,100.000,1062,1275,1.44e-106	adjacent_genes_syntenic	1275:792:483:0:NA	False	0.0
7423	Zm00001d025271	10	112016686	112023339	10.0	112021557.0	112023504.0	chr10	110172196.0	110174133.0	2.0	Zm00008a037811,chr10,110166744,110174009,+,100.000,1,265,6.65e-135;Zm00008a037812,chr10,110167553,110169734,-,100.000,1,139,1.68e-66	2.0	Zm00008a037811,chr10,110166744,110174009,+,100.000,1,265,6.65e-135;Zm00008a037812,chr10,110167553,110169734,-,100.000,1,139,1.68e-66	adjacent_genes_syntenic	306:41:126:139:NA	True	0.5245283018867924
7496	Zm00001d025361	10	115668682	115669017	10.0	115667437.0	115668912.0	chr10	113140254.0	113141729.0	2.0	Zm00008a037861,chr10,113093546,113155113,+,98.361,1,183,5.31e-86;Zm00008a037862,chr10,113141338,113141720,-,98.585,1,212,9.60e-102	2.0	Zm00008a037861,chr10,113093546,113155113,+,98.361,1,183,5.31e-86;Zm00008a037862,chr10,113141338,113141720,-,98.585,1,212,9.60e-102	adjacent_genes_syntenic	336:124:29:183:NA	True	0.8632075471698113
7584	Zm00001d025463	10	119743657	119745792	10.0	119743550.0	119754309.0	chr10	117104953.0	117115664.0	2.0	Zm00008a037941,chr10,117004086,117105138,-,96.667,51,80,7.96e-05;Zm00008a037943,chr10,117105059,117115538,+,99.435,1,2124,0.0	2.0	Zm00008a037941,chr10,117004086,117105138,-,96.667,51,80,7.96e-05;Zm00008a037943,chr10,117105059,117115538,+,99.435,1,2124,0.0	adjacent_genes_syntenic	2136:12:2094:30:NA	True	0.014124293785310734
7628	Zm00001d025524	10	121268606	121272616	10.0	121270865.0	121272615.0	chr10	118599038.0	118600783.0	2.0	Zm00008a037977,chr10,118591734,118600681,+,93.705,1,2790,0.0;Zm00008a037978,chr10,118592010,118593547,-,97.964,362,803,0.0	2.0	Zm00008a037977,chr10,118591734,118600681,+,93.705,1,2790,0.0;Zm00008a037978,chr10,118592010,118593547,-,97.964,362,803,0.0	adjacent_genes_syntenic	2790:0:2348:442:NA	True	0.15842293906810034
7644	Zm00001d025549	10	121938353	121939321	10.0	121934193.0	121946404.0	chr10	119218584.0	119230815.0	2.0	Zm00008a037996,chr10,119222744,119223455,+,100.000,1,590,0.0;Zm00008a037997,chr10,119223509,119223712,+,100.000,766,969,2.91e-101	2.0	Zm00008a037996,chr10,119222744,119223455,+,100.000,1,590,0.0;Zm00008a037997,chr10,119223509,119223712,+,100.000,766,969,2.91e-101	adjacent_genes_syntenic	969:175:794:0:NA	False	0.0
7752	Zm00001d025673	10	125893015	125901899	10.0	125901345.0	125904048.0	chr10	122964539.0	122967242.0	2.0	Zm00008a038098,chr10,122955437,122963535,+,100.000,1,460,0.0;Zm00008a038099,chr10,122956340,122963583,-,96.552,227,255,8.76e-05	2.0	Zm00008a038098,chr10,122955437,122963535,+,100.000,1,460,0.0;Zm00008a038099,chr10,122956340,122963583,-,96.552,227,255,8.76e-05	adjacent_genes_syntenic	690:230:431:29:NA	True	0.06304347826086956
7781	Zm00001d025706	10	126880549	126888843	10.0	126881795.0	126890262.0	chr10	123937346.0	123945812.0	2.0	Zm00008a038127,chr10,123874850,123942073,+,100.000,183,356,4.97e-85;Zm00008a038128,chr10,123939321,123943666,-,99.878,1,823,0.0	2.0	Zm00008a038127,chr10,123874850,123942073,+,100.000,183,356,4.97e-85;Zm00008a038128,chr10,123939321,123943666,-,99.878,1,823,0.0	adjacent_genes_syntenic	858:35:649:174:NA	True	0.21142162818955046
7788	Zm00001d025714	10	127160289	127165558	10.0	127163634.0	127172687.0	chr10	124227922.0	124236976.0	2.0	Zm00008a038135,chr10,124223807,124229355,-,93.854,14,1533,0.0;Zm00008a038136,chr10,124223901,124229092,+,100.000,1322,1439,2.26e-54	2.0	Zm00008a038135,chr10,124223807,124229355,-,93.854,14,1533,0.0;Zm00008a038136,chr10,124223901,124229092,+,100.000,1322,1439,2.26e-54	adjacent_genes_syntenic	1533:13:1402:118:NA	True	0.07763157894736843
7853	Zm00001d025795	10	129817569	129851935	10.0	129847654.0	129851935.0	chr10	126500903.0	126505171.0	2.0	Zm00008a038193,chr10,126485210,126487125,+,99.160,1,357,6.81e-180;Zm00008a038194,chr10,126501192,126505973,+,99.012,364,1173,0.0	2.0	Zm00008a038193,chr10,126485210,126487125,+,99.160,1,357,6.81e-180;Zm00008a038194,chr10,126501192,126505973,+,99.012,364,1173,0.0	adjacent_genes_syntenic	1173:6:1167:0:NA	False	0.0
7855	Zm00001d025797	10	129855497	129872386	10.0	129870610.0	129873055.0	chr10	126633786.0	126636232.0	2.0	Zm00008a038195,chr10,126588303,126588988,+,99.415,178,348,1.30e-81;Zm00008a038196,chr10,126634238,126635834,+,98.919,857,1226,0.0	2.0	Zm00008a038195,chr10,126588303,126588988,+,99.415,178,348,1.30e-81;Zm00008a038196,chr10,126634238,126635834,+,98.919,857,1226,0.0	adjacent_genes_syntenic	1230:689:541:0:NA	False	0.0
7872	Zm00001d025817	10	130522455	130537454	10.0	130527330.0	130537519.0	chr10	127280056.0	127290250.0	2.0	Zm00008a038213,chr10,127263637,127265766,-,87.184,1837,2310,0.0;Zm00008a038214,chr10,127281503,127289979,-,99.769,1,1731,0.0	2.0	Zm00008a038213,chr10,127263637,127265766,-,87.184,1837,2310,0.0;Zm00008a038214,chr10,127281503,127289979,-,99.769,1,1731,0.0	adjacent_genes_syntenic	2310:105:2205:0:NA	False	0.0
7949	Zm00001d025913	10	133665354	133665806	10.0	133657377.0	133675277.0	chr10	129640262.0	129658165.0	2.0	Zm00008a038285,chr10,129641494,129648808,+,99.117,1,453,0.0;Zm00008a038286,chr10,129648241,129648693,-,100.000,1,453,0.0	2.0	Zm00008a038285,chr10,129641494,129648808,+,99.117,1,453,0.0;Zm00008a038286,chr10,129648241,129648693,-,100.000,1,453,0.0	adjacent_genes_syntenic	453:0:0:453:NA	True	1.0
8026	Zm00001d026012	10	135966636	135967690	10.0	135960445.0	135969309.0	chr10	131986989.0	131995852.0	2.0	Zm00008a038357,chr10,131980832,131993844,+,99.677,186,495,1.76e-157;Zm00008a038358,chr10,131993394,131994412,-,100.000,1,495,0.0	2.0	Zm00008a038357,chr10,131980832,131993844,+,99.677,186,495,1.76e-157;Zm00008a038358,chr10,131993394,131994412,-,100.000,1,495,0.0	adjacent_genes_syntenic	495:0:185:310:NA	True	0.6262626262626263
8079	Zm00001d026079	10	137925928	137929631	10.0	137926622.0	137930704.0	chr10	133541572.0	133545652.0	2.0	Zm00008a038417,chr10,133540078,133544697,+,100.000,1144,1926,0.0;Zm00008a038418,chr10,133542317,133546704,-,100.000,1812,1905,3.05e-41	2.0	Zm00008a038417,chr10,133540078,133544697,+,100.000,1144,1926,0.0;Zm00008a038418,chr10,133542317,133546704,-,100.000,1812,1905,3.05e-41	adjacent_genes_syntenic	1926:1143:689:94:NA	True	0.12005108556832696
8086	Zm00001d026089	10	138139152	138145141	10.0	138143108.0	138144669.0	chr10	133840800.0	133842359.0	2.0	Zm00008a038424,chr10,133834917,133837627,-,98.633,558,996,0.0;Zm00008a038426,chr10,133839130,133842814,-,98.574,1,561,0.0	2.0	Zm00008a038424,chr10,133834917,133837627,-,98.633,558,996,0.0;Zm00008a038426,chr10,133839130,133842814,-,98.574,1,561,0.0	adjacent_genes_syntenic	996:0:992:4:NA	False	0.004016064257028112
8103	Zm00001d026111	10	138699397	138708217	10.0	138705935.0	138708124.0	chr10	134215986.0	134218172.0	2.0	Zm00008a038439,chr10,134200313,134205351,+,97.042,1,1893,0.0;Zm00008a038440,chr10,134216087,134218134,+,98.802,2257,3258,0.0	2.0	Zm00008a038439,chr10,134200313,134205351,+,97.042,1,1893,0.0;Zm00008a038440,chr10,134216087,134218134,+,98.802,2257,3258,0.0	adjacent_genes_syntenic	3258:363:2895:0:NA	False	0.0
8111	Zm00001d026121	10	138895014	138896501	10.0	138891896.0	138897021.0	chr10	134319803.0	134324874.0	2.0	Zm00008a038448,chr10,134322865,134390426,-,98.813,1,1429,0.0;Zm00008a038449,chr10,134323096,134324370,+,98.983,211,1488,0.0	2.0	Zm00008a038448,chr10,134322865,134390426,-,98.813,1,1429,0.0;Zm00008a038449,chr10,134323096,134324370,+,98.983,211,1488,0.0	adjacent_genes_syntenic	1488:0:269:1219:NA	True	0.8192204301075269
8127	Zm00001d026140	10	139505527	139507905	10.0	139505008.0	139509357.0	chr10	134883706.0	134888034.0	2.0	Zm00008a038465,chr10,134882439,134884556,+,86.826,2046,2379,1.70e-121;Zm00008a038466,chr10,134884223,134886595,-,99.369,1,2379,0.0	2.0	Zm00008a038465,chr10,134882439,134884556,+,86.826,2046,2379,1.70e-121;Zm00008a038466,chr10,134884223,134886595,-,99.369,1,2379,0.0	adjacent_genes_syntenic	2379:0:2045:334:NA	True	0.1403951240016814
8134	Zm00001d026148	10	139803834	139806665	10.0	139803737.0	139806983.0	chr10	135180602.0	135183890.0	2.0	Zm00008a038471,chr10,135176603,135183454,+,96.190,94,303,1.17e-94;Zm00008a038472,chr10,135181136,135183496,-,100.000,207,312,1.63e-48	2.0	Zm00008a038471,chr10,135176603,135183454,+,96.190,94,303,1.17e-94;Zm00008a038472,chr10,135181136,135183496,-,100.000,207,312,1.63e-48	adjacent_genes_syntenic	357:138:122:97:NA	True	0.4429223744292237
8149	Zm00001d026165	10	140169659	140174926	10.0	140172123.0	140182855.0	chr10	135440815.0	135451546.0	2.0	Zm00008a038488,chr10,135438745,135443666,+,100.000,369,1437,0.0;Zm00008a038489,chr10,135442903,135443722,-,100.000,1140,1404,3.34e-134	2.0	Zm00008a038488,chr10,135438745,135443666,+,100.000,369,1437,0.0;Zm00008a038489,chr10,135442903,135443722,-,100.000,1140,1404,3.34e-134	adjacent_genes_syntenic	1437:368:804:265:NA	True	0.2478952291861553
8183	Zm00001d026207	10	140946552	140949521	10.0	140946096.0	140973003.0	scaffold128253	16214.0	43113.0	2.0	Zm00008a040553,scaffold128253,16737,19455,+,99.368,1,2214,0.0;Zm00008a040554,scaffold128253,18784,37074,-,99.674,1598,2211,0.0	2.0	Zm00008a040553,scaffold128253,16737,19455,+,99.368,1,2214,0.0;Zm00008a040554,scaffold128253,18784,37074,-,99.674,1598,2211,0.0	adjacent_genes_syntenic	2214:0:1600:614:NA	True	0.2773261065943993
8246	Zm00001d026289	10	142956463	142961794	10.0	142957073.0	142962078.0	chr10	138847378.0	138852383.0	2.0	Zm00008a038592,chr10,138845290,138846847,+,86.652,1626,2058,2.52e-169;Zm00008a038593,chr10,138845817,138852099,-,93.308,265,2088,0.0	2.0	Zm00008a038592,chr10,138845290,138846847,+,86.652,1626,2058,2.52e-169;Zm00008a038593,chr10,138845817,138852099,-,93.308,265,2088,0.0	adjacent_genes_syntenic	2088:264:1391:433:NA	True	0.23739035087719296
8252	Zm00001d026296	10	143156312	143161817	10.0	143158835.0	143164759.0	chr10	139022784.0	139028708.0	2.0	Zm00008a038598,chr10,139014753,139025806,+,99.818,50,597,0.0;Zm00008a038599,chr10,139015904,139028189,-,100.000,480,554,1.89e-31	2.0	Zm00008a038598,chr10,139014753,139025806,+,99.818,50,597,0.0;Zm00008a038599,chr10,139015904,139028189,-,100.000,480,554,1.89e-31	adjacent_genes_syntenic	597:49:473:75:NA	True	0.13686131386861314
8255	Zm00001d026300	10	143197942	143203163	10.0	143198441.0	143203839.0	chr10	139090095.0	139095444.0	2.0	Zm00008a038603,chr10,139083499,139094814,+,98.488,1,2646,0.0;Zm00008a038604,chr10,139083653,139093984,-,100.000,1273,1511,8.07e-120	2.0	Zm00008a038603,chr10,139083499,139094814,+,98.488,1,2646,0.0;Zm00008a038604,chr10,139083653,139093984,-,100.000,1273,1511,8.07e-120	adjacent_genes_syntenic	2646:0:2407:239:NA	True	0.09032501889644746
8292	Zm00001d026350	10	144091288	144093948	10.0	144089815.0	144096305.0	chr10	139861005.0	139867506.0	3.0	Zm00008a038641,chr10,139863528,139864035,+,98.413,1051,1428,0.0;Zm00008a038642,chr10,139864293,139864596,+,99.429,1816,1990,1.91e-83;Zm00008a038643,chr10,139864854,139865138,+,99.298,2377,2661,4.49e-142	3.0	Zm00008a038641,chr10,139863528,139864035,+,98.413,1051,1428,0.0;Zm00008a038642,chr10,139864293,139864596,+,99.429,1816,1990,1.91e-83;Zm00008a038643,chr10,139864854,139865138,+,99.298,2377,2661,4.49e-142	adjacent_genes_syntenic	2661:1823:838:0:0	False	0.0
8323	Zm00001d026388	10	144896623	144898409	10.0	144823822.0	144827647.0	chr10	140378072.0	140381991.0	2.0	Zm00008a038672,chr10,140542012,140545895,-,100.000,446,501,3.45e-21;Zm00008a038673,chr10,140545977,140547508,-,95.455,1,170,1.78e-75	2.0	Zm00008a038672,chr10,140542012,140545895,-,100.000,446,501,3.45e-21;Zm00008a038673,chr10,140545977,140547508,-,95.455,1,170,1.78e-75	adjacent_genes_syntenic	531:305:226:0:NA	False	0.0
8385	Zm00001d026467	10	146439215	146440716	10.0	146430376.0	146432596.0	chr10	141837366.0	141839590.0	2.0	Zm00008a038728,chr10,141848269,141849174,-,99.419,798,969,2.98e-82;Zm00008a038729,chr10,141849203,141850202,-,96.947,1,769,0.0	2.0	Zm00008a038728,chr10,141848269,141849174,-,99.419,798,969,2.98e-82;Zm00008a038729,chr10,141849203,141850202,-,96.947,1,769,0.0	adjacent_genes_syntenic	993:52:941:0:NA	False	0.0
8408	Zm00001d026491	10	147051884	147055513	10.0	147054535.0	147056997.0	chr10	142413320.0	142415802.0	2.0	Zm00008a038760,chr10,142335038,142336676,-,97.311,1,409,0.0;Zm00008a038761,chr10,142396568,142416197,+,86.857,672,1169,0.0	2.0	Zm00008a038760,chr10,142335038,142336676,-,97.311,1,409,0.0;Zm00008a038761,chr10,142396568,142416197,+,86.857,672,1169,0.0	adjacent_genes_syntenic	1191:284:907:0:NA	True	0.0
8424	Zm00001d026513	10	147434126	147434913	10.0	147431251.0	147435230.0	chr10	142633397.0	142637357.0	2.0	Zm00008a038775,chr10,142636244,142637060,-,97.032,1,429,0.0;Zm00008a038776,chr10,142636893,142640191,+,100.000,1,84,1.73e-36	2.0	Zm00008a038775,chr10,142636244,142637060,-,97.032,1,429,0.0;Zm00008a038776,chr10,142636893,142640191,+,100.000,1,84,1.73e-36	adjacent_genes_syntenic	429:0:345:84:NA	True	0.1958041958041958
8433	Zm00001d026522	10	147504707	147524137	10.0	147502063.0	147505085.0	scaffold3686	20067.0	23091.0	2.0	Zm00008a039567,scaffold3686,36103,36809,+,100.000,75,164,1.69e-39;Zm00008a039568,scaffold3686,87770,88270,+,100.000,75,164,1.69e-39	2.0	Zm00008a039567,scaffold3686,36103,36809,+,100.000,75,164,1.69e-39;Zm00008a039568,scaffold3686,87770,88270,+,100.000,75,164,1.69e-39	adjacent_genes_syntenic	735:645:0:90:NA	False	1.0
8468	Zm00001d026569	10	148186747	148188802	10.0	148186164.0	148192882.0	chr10	143082447.0	143089164.0	3.0	Zm00008a038810,chr10,143083024,143083799,+,97.104,1,647,0.0;Zm00008a038811,chr10,143083757,143085736,-,98.718,645,722,4.15e-31;Zm00008a038812,chr10,143083896,143085085,+,98.762,959,1281,2.60e-160	3.0	Zm00008a038810,chr10,143083024,143083799,+,97.104,1,647,0.0;Zm00008a038811,chr10,143083757,143085736,-,98.718,645,722,4.15e-31;Zm00008a038812,chr10,143083896,143085085,+,98.762,959,1281,2.60e-160	adjacent_genes_syntenic	1281:236:1042:3:0	True	0.0
8515	Zm00001d026623	10	149113706	149116474	10.0	149096022.0	149097028.0	chr10	143738367.0	143739373.0	2.0	Zm00008a038854,chr10,143748569,143764332,+,99.807,157,673,0.0;Zm00008a038855,chr10,143764709,143764960,+,100.000,997,1248,3.30e-127	2.0	Zm00008a038854,chr10,143748569,143764332,+,99.807,157,673,0.0;Zm00008a038855,chr10,143764709,143764960,+,100.000,997,1248,3.30e-127	adjacent_genes_syntenic	1248:479:769:0:NA	False	0.0
8537	Zm00001d026650	10	149387703	149390780	10.0	149383218.0	149388448.0	chr10	144111634.0	144116794.0	2.0	Zm00008a038880,chr10,144116052,144116829,+,97.608,1,627,0.0;Zm00008a038881,chr10,144187347,144189952,+,98.670,741,1116,0.0	2.0	Zm00008a038880,chr10,144116052,144116829,+,97.608,1,627,0.0;Zm00008a038881,chr10,144187347,144189952,+,98.670,741,1116,0.0	adjacent_genes_syntenic	3078:2075:1003:0:NA	False	0.0
8551	Zm00001d026668	10	149652422	149656130	10.0	149648476.0	149651889.0	chr10	144394640.0	144398088.0	2.0	Zm00008a038897,chr10,144398828,144401456,-,98.745,337,2877,0.0;Zm00008a038898,chr10,144400757,144401336,+,90.664,457,1007,0.0	2.0	Zm00008a038897,chr10,144398828,144401456,-,98.745,337,2877,0.0;Zm00008a038898,chr10,144400757,144401336,+,90.664,457,1007,0.0	adjacent_genes_syntenic	2877:336:1990:551:NA	True	0.21684376229830776
8560	Zm00001d026678	10	149762509	149763738	10.0	149760097.0	149763161.0	chr10	144509278.0	144512380.0	2.0	Zm00008a038906,chr10,144511701,144512354,-,95.566,604,1230,0.0;Zm00008a038907,chr10,144511948,144513284,+,99.767,581,1010,0.0	2.0	Zm00008a038906,chr10,144511701,144512354,-,95.566,604,1230,0.0;Zm00008a038907,chr10,144511948,144513284,+,99.767,581,1010,0.0	adjacent_genes_syntenic	1230:580:243:407:NA	True	0.6261538461538462
8626	Zm00001d001809	2	1294932	1314979	2.0	1305078.0	1311117.0	chr02	1204665.0	1210671.0	2.0	Zm00008a005923,chr02,1191380,1192704,-,99.490,965,1356,0.0;Zm00008a005924,chr02,1206148,1214700,-,99.740,592,975,0.0	2.0	Zm00008a005923,chr02,1191380,1192704,-,99.490,965,1356,0.0;Zm00008a005924,chr02,1206148,1214700,-,99.740,592,975,0.0	adjacent_genes_syntenic	1356:591:754:11:NA	False	0.014379084967320259
8644	Zm00001d001832	2	1623040	1623795	2.0	1617555.0	1619812.0	chr02	1443928.0	1446196.0	2.0	Zm00008a005940,chr02,1452286,1453543,+,99.156,283,756,0.0;Zm00008a005941,chr02,1453198,1455073,-,99.689,411,732,8.38e-164	2.0	Zm00008a005940,chr02,1452286,1453543,+,99.156,283,756,0.0;Zm00008a005941,chr02,1453198,1455073,-,99.689,411,732,8.38e-164	adjacent_genes_syntenic	756:282:152:322:NA	True	0.679324894514768
8692	Zm00001d001887	2	2472648	2482331	2.0	2481480.0	2485177.0	chr02	2351302.0	2355002.0	2.0	Zm00008a005981,chr02,2311633,2343702,+,98.892,180,540,0.0;Zm00008a005982,chr02,2349573,2351857,+,100.000,453,597,1.89e-69	2.0	Zm00008a005981,chr02,2311633,2343702,+,98.892,180,540,0.0;Zm00008a005982,chr02,2349573,2351857,+,100.000,453,597,1.89e-69	adjacent_genes_syntenic	597:179:330:88:NA	False	0.21052631578947367
8730	Zm00001d001933	2	3097287	3101632	2.0	3097763.0	3105634.0	chr02	3059114.0	3066881.0	2.0	Zm00008a006015,chr02,3058338,3063093,-,100.000,1,635,0.0;Zm00008a006016,chr02,3059172,3062977,+,100.000,433,623,3.16e-94	2.0	Zm00008a006015,chr02,3058338,3063093,-,100.000,1,635,0.0;Zm00008a006016,chr02,3059172,3062977,+,100.000,433,623,3.16e-94	adjacent_genes_syntenic	924:289:444:191:NA	True	0.3007874015748032
8783	Zm00001d001997	2	4132333	4133568	2.0	4129581.0	4133686.0	chr02	4046896.0	4050960.0	2.0	Zm00008a006065,chr02,4048074,4050676,+,98.639,167,313,1.70e-67;Zm00008a006066,chr02,4048334,4050842,-,98.966,1,387,0.0	2.0	Zm00008a006065,chr02,4048074,4050676,+,98.639,167,313,1.70e-67;Zm00008a006066,chr02,4048334,4050842,-,98.966,1,387,0.0	adjacent_genes_syntenic	1236:849:240:147:NA	True	0.3798449612403101
8790	Zm00001d002006	2	4277523	4284581	2.0	4282469.0	4284517.0	chr02	4246178.0	4248226.0	2.0	Zm00008a006073,chr02,4241133,4247978,-,99.773,63,2262,0.0;Zm00008a006074,chr02,4242466,4245927,+,100.000,401,832,0.0	2.0	Zm00008a006073,chr02,4241133,4247978,-,99.773,63,2262,0.0;Zm00008a006074,chr02,4242466,4245927,+,100.000,401,832,0.0	adjacent_genes_syntenic	2262:62:1768:432:NA	True	0.19636363636363635
8838	Zm00001d002062	2	5099824	5101829	2.0	5100671.0	5101992.0	chr02	4959209.0	4960530.0	2.0	Zm00008a006112,chr02,4953661,4959880,+,98.958,112,207,2.62e-41;Zm00008a006113,chr02,4958245,4960133,-,99.670,1,303,1.11e-153	2.0	Zm00008a006112,chr02,4953661,4959880,+,98.958,112,207,2.62e-41;Zm00008a006113,chr02,4958245,4960133,-,99.670,1,303,1.11e-153	adjacent_genes_syntenic	495:192:207:96:NA	True	0.31683168316831684
8860	Zm00001d002089	2	5787176	5800531	2.0	5797638.0	5799223.0	chr02	5652671.0	5654244.0	2.0	Zm00008a006134,chr02,5641403,5652730,-,97.828,2755,4043,0.0;Zm00008a006135,chr02,5653747,5655226,-,97.987,1,298,2.05e-143	2.0	Zm00008a006134,chr02,5641403,5652730,-,97.828,2755,4043,0.0;Zm00008a006135,chr02,5653747,5655226,-,97.987,1,298,2.05e-143	adjacent_genes_syntenic	5154:3567:1587:0:NA	False	0.0
8995	Zm00001d002247	2	8911631	8912173	2.0	8902144.0	8920303.0	chr02	7985291.0	8003450.0	2.0	Zm00008a006238,chr02,7983403,7984140,-,76.571,11,180,7.27e-30;Zm00008a006240,chr02,7994778,7995320,-,100.000,1,543,0.0	2.0	Zm00008a006238,chr02,7983403,7984140,-,76.571,11,180,7.27e-30;Zm00008a006240,chr02,7994778,7995320,-,100.000,1,543,0.0	adjacent_genes_syntenic	543:0:373:170:NA	False	0.31307550644567217
8997	Zm00001d002250	2	8963531	8979381	2.0	8961851.0	8980663.0	chr02	8045532.0	8064344.0	2.0	Zm00008a006241,chr02,8047212,8049437,+,100.000,1,1295,0.0;Zm00008a006242,chr02,8049843,8063034,+,100.000,1297,9405,0.0	2.0	Zm00008a006241,chr02,8047212,8049437,+,100.000,1,1295,0.0;Zm00008a006242,chr02,8049843,8063034,+,100.000,1297,9405,0.0	adjacent_genes_syntenic	9405:1:9404:0:NA	False	0.0
9039	Zm00001d002304	2	9802200	9802541	2.0	9771390.0	9777524.0	chr02	8796453.0	8802599.0	2.0	Zm00008a006280,chr02,8838560,8838862,-,88.444,118,342,2.63e-77;Zm00008a006282,chr02,8875395,8875745,-,96.866,1,342,2.01e-167	2.0	Zm00008a006280,chr02,8838560,8838862,-,88.444,118,342,2.63e-77;Zm00008a006282,chr02,8875395,8875745,-,96.866,1,342,2.01e-167	adjacent_genes_syntenic	342:0:117:225:NA	False	0.6578947368421053
9152	Zm00001d002432	2	12555275	12557201	2.0	12554872.0	12556711.0	chr02	11329975.0	11331817.0	2.0	Zm00008a006380,chr02,11330487,11332350,+,93.740,1,1170,0.0;Zm00008a006381,chr02,11331967,11343041,-,100.000,1089,1165,3.10e-32	2.0	Zm00008a006380,chr02,11330487,11332350,+,93.740,1,1170,0.0;Zm00008a006381,chr02,11331967,11343041,-,100.000,1089,1165,3.10e-32	adjacent_genes_syntenic	1170:0:1093:77:NA	True	0.06581196581196581
9160	Zm00001d002441	2	12745249	12759139	2.0	12754222.0	12759344.0	chr02	11523298.0	11528419.0	2.0	Zm00008a006389,chr02,11512573,11519848,-,98.137,3046,8406,0.0;Zm00008a006390,chr02,11523798,11527061,-,99.391,235,2697,0.0	2.0	Zm00008a006389,chr02,11512573,11519848,-,98.137,3046,8406,0.0;Zm00008a006390,chr02,11523798,11527061,-,99.391,235,2697,0.0	adjacent_genes_syntenic	8406:582:7824:0:NA	False	0.0
9237	Zm00001d002539	2	14990724	14993381	2.0	14989095.0	14997484.0	chr02	13697932.0	13706321.0	2.0	Zm00008a006466,chr02,13699561,13702218,+,100.000,1,2658,0.0;Zm00008a006467,chr02,13700347,13702236,-,100.000,2495,2658,4.21e-79	2.0	Zm00008a006466,chr02,13699561,13702218,+,100.000,1,2658,0.0;Zm00008a006467,chr02,13700347,13702236,-,100.000,2495,2658,4.21e-79	adjacent_genes_syntenic	2658:0:2494:164:NA	True	0.061700526711813385
9259	Zm00001d002565	2	15543044	15543589	2.0	15537808.0	15543881.0	chr02	14201265.0	14207333.0	2.0	Zm00008a006484,chr02,14206488,14207033,+,99.451,1,546,0.0;Zm00008a006485,chr02,14206901,14208024,-,97.744,414,546,1.24e-58	2.0	Zm00008a006484,chr02,14206488,14207033,+,99.451,1,546,0.0;Zm00008a006485,chr02,14206901,14208024,-,97.744,414,546,1.24e-58	adjacent_genes_syntenic	546:0:413:133:NA	True	0.2435897435897436
9291	Zm00001d002603	2	16547586	16553128	2.0	16550789.0	16556461.0	chr02	15146144.0	15151780.0	2.0	Zm00008a006510,chr02,15137843,15139867,-,99.594,1459,3183,0.0;Zm00008a006511,chr02,15140423,15151703,-,98.192,351,1456,0.0	2.0	Zm00008a006510,chr02,15137843,15139867,-,99.594,1459,3183,0.0;Zm00008a006511,chr02,15140423,15151703,-,98.192,351,1456,0.0	adjacent_genes_syntenic	3183:352:2831:0:NA	False	0.0
9293	Zm00001d002607	2	16643404	16644693	2.0	16550789.0	16556461.0	chr02	15146144.0	15151780.0	2.0	Zm00008a006512,chr02,15176473,15177627,-,99.155,28,382,9.14e-179;Zm00008a006513,chr02,15176478,15180293,+,99.071,1,969,0.0	2.0	Zm00008a006512,chr02,15176473,15177627,-,99.155,28,382,9.14e-179;Zm00008a006513,chr02,15176478,15180293,+,99.071,1,969,0.0	adjacent_genes_syntenic	1290:321:614:355:NA	True	0.3663570691434469
9347	Zm00001d002675	2	19011894	19013937	2.0	19007871.0	19019166.0	chr02	16663328.0	16674643.0	2.0	Zm00008a006551,chr02,16667463,16668023,+,99.762,1,420,0.0;Zm00008a006552,chr02,16668201,16669154,+,98.661,442,1188,0.0	2.0	Zm00008a006551,chr02,16667463,16668023,+,99.762,1,420,0.0;Zm00008a006552,chr02,16668201,16669154,+,98.661,442,1188,0.0	adjacent_genes_syntenic	1188:21:1167:0:NA	False	0.0
9374	Zm00001d002707	2	19851191	19852588	2.0	19851126.0	19857288.0	chr02	17430938.0	17437116.0	3.0	Zm00008a006576,chr02,17280819,17282207,-,76.568,22,1398,0.0;Zm00008a006581,chr02,17431003,17432400,-,99.857,1,1398,0.0;Zm00008a006582,chr02,17431754,17432284,+,99.812,117,647,0.0	2.0	Zm00008a006581,chr02,17431003,17432400,-,99.857,1,1398,0.0;Zm00008a006582,chr02,17431754,17432284,+,99.812,117,647,0.0	adjacent_genes_syntenic	1398:0:867:531:NA	True	0.3798283261802575
9443	Zm00001d002788	2	22629133	22631572	2.0	22617988.0	22638470.0	chr02	19847907.0	19868392.0	2.0	Zm00008a006647,chr02,19845648,19860831,+,100.000,523,576,4.97e-20;Zm00008a006648,chr02,19859092,19861399,-,99.840,1,624,0.0	2.0	Zm00008a006647,chr02,19845648,19860831,+,100.000,523,576,4.97e-20;Zm00008a006648,chr02,19859092,19861399,-,99.840,1,624,0.0	adjacent_genes_syntenic	624:0:570:54:NA	True	0.08653846153846154
9462	Zm00001d002812	2	23397758	23400810	2.0	23397764.0	23400891.0	chr02	20536318.0	20539442.0	2.0	Zm00008a006666,chr02,20536329,20539453,+,99.682,1,943,0.0;Zm00008a006667,chr02,20634487,20636784,+,75.758,43,138,4.13e-11	2.0	Zm00008a006666,chr02,20536329,20539453,+,99.682,1,943,0.0;Zm00008a006667,chr02,20634487,20636784,+,75.758,43,138,4.13e-11	adjacent_genes_syntenic	1050:107:847:96:NA	False	0.10180275715800637
9472	Zm00001d002822	2	23764187	23768501	2.0	23764116.0	23770177.0	chr02	20952342.0	20958446.0	2.0	Zm00008a006675,chr02,20952515,20954868,-,100.000,1,217,6.17e-108;Zm00008a006676,chr02,20952633,20956818,+,99.437,1,2310,0.0	2.0	Zm00008a006675,chr02,20952515,20954868,-,100.000,1,217,6.17e-108;Zm00008a006676,chr02,20952633,20956818,+,99.437,1,2310,0.0	adjacent_genes_syntenic	2310:0:2093:217:NA	True	0.09393939393939392
9527	Zm00001d002885	2	25740464	25741423	2.0	25735958.0	25739970.0	chr02	22713726.0	22717755.0	2.0	Zm00008a006733,chr02,22738727,22742455,+,99.602,430,931,0.0;Zm00008a006734,chr02,22741925,22742584,-,99.394,301,960,0.0	2.0	Zm00008a006733,chr02,22738727,22742455,+,99.602,430,931,0.0;Zm00008a006734,chr02,22741925,22742584,-,99.394,301,960,0.0	adjacent_genes_syntenic	960:300:158:502:NA	True	0.7606060606060606
9552	Zm00001d002925	2	26726246	26737510	2.0	26707700.0	26708854.0	chr02	23675643.0	23676797.0	2.0	Zm00008a006756,chr02,23714501,23719896,-,100.000,2251,2827,0.0;Zm00008a006757,chr02,23720090,23723517,-,99.946,1,1843,0.0	2.0	Zm00008a006756,chr02,23714501,23719896,-,100.000,2251,2827,0.0;Zm00008a006757,chr02,23720090,23723517,-,99.946,1,1843,0.0	adjacent_genes_syntenic	4215:1795:2420:0:NA	False	0.0
9556	Zm00001d002933	2	27103956	27117008	2.0	27115179.0	27117710.0	chr02	24055818.0	24058350.0	2.0	Zm00008a006765,chr02,24044253,24055259,+,99.928,2807,4202,0.0;Zm00008a006766,chr02,24046741,24056722,-,100.000,3739,3856,7.35e-54	2.0	Zm00008a006765,chr02,24044253,24055259,+,99.928,2807,4202,0.0;Zm00008a006766,chr02,24046741,24056722,-,100.000,3739,3856,7.35e-54	adjacent_genes_syntenic	4935:3539:1278:118:NA	True	0.08452722063037249
9564	Zm00001d002942	2	27638886	27641667	2.0	27638722.0	27643531.0	chr02	24585198.0	24590017.0	4.0	Zm00008a006777,chr02,24585296,24590921,-,99.306,1,720,0.0;Zm00008a006782,chr02,24790293,24794096,+,98.346,1,665,0.0;Zm00008a006785,chr02,24994851,25012947,-,95.327,1,107,3.89e-41;Zm00008a006786,chr02,25029764,25033566,+,95.951,1,720,0.0	2.0	Zm00008a006785,chr02,24994851,25012947,-,95.327,1,107,3.89e-41;Zm00008a006786,chr02,25029764,25033566,+,95.951,1,720,0.0	adjacent_genes_syntenic	720:0:613:107:NA	True	0.1486111111111111
9565	Zm00001d002943	2	27769845	27779192	2.0	27774990.0	27784244.0	chr02	25327892.0	25337197.0	3.0	Zm00008a006784,chr02,24992094,24992971,+,90.924,115,682,0.0;Zm00008a006793,chr02,25305133,25308540,+,99.702,1,2016,0.0;Zm00008a006794,chr02,25305287,25305786,-,100.000,1,189,8.53e-93	2.0	Zm00008a006793,chr02,25305133,25308540,+,99.702,1,2016,0.0;Zm00008a006794,chr02,25305287,25305786,-,100.000,1,189,8.53e-93	adjacent_genes_syntenic	2016:0:1827:189:NA	True	0.09375
9576	Zm00001d002956	2	28085003	28089074	2.0	28077594.0	28087302.0	chr02	25652830.0	25662552.0	2.0	Zm00008a006807,chr02,25659711,25662659,+,100.000,882,968,1.08e-37;Zm00008a006808,chr02,25660239,25663365,-,88.757,1,882,0.0	2.0	Zm00008a006807,chr02,25659711,25662659,+,100.000,882,968,1.08e-37;Zm00008a006808,chr02,25660239,25663365,-,88.757,1,882,0.0	adjacent_genes_syntenic	1095:127:967:1:NA	True	0.0010330578512396695
9601	Zm00001d002987	2	28909230	28916069	2.0	28903703.0	28921510.0	chr02	26448985.0	26466792.0	2.0	Zm00008a006837,chr02,26454914,26459214,-,99.380,1151,1632,0.0;Zm00008a006838,chr02,26459218,26474099,-,100.000,1,940,0.0	2.0	Zm00008a006837,chr02,26454914,26459214,-,99.380,1151,1632,0.0;Zm00008a006838,chr02,26459218,26474099,-,100.000,1,940,0.0	adjacent_genes_syntenic	1683:261:1422:0:NA	False	0.0
9642	Zm00001d003035	2	30053282	30054643	2.0	30047487.0	30051159.0	chr02	27804828.0	27808508.0	2.0	Zm00008a006881,chr02,27816907,27819622,+,96.624,136,837,0.0;Zm00008a006882,chr02,27819270,27842629,-,94.595,690,837,4.54e-60	2.0	Zm00008a006881,chr02,27816907,27819622,+,96.624,136,837,0.0;Zm00008a006882,chr02,27819270,27842629,-,94.595,690,837,4.54e-60	adjacent_genes_syntenic	837:135:554:148:NA	True	0.21082621082621086
9801	Zm00001d003226	2	36779809	36782444	2.0	36780182.0	36785564.0	chr02	33825915.0	33831305.0	2.0	Zm00008a007024,chr02,33824385,33828323,-,100.000,1,468,0.0;Zm00008a007025,chr02,33827918,33830880,+,100.000,118,173,3.02e-21	2.0	Zm00008a007024,chr02,33824385,33828323,-,100.000,1,468,0.0;Zm00008a007025,chr02,33827918,33830880,+,100.000,118,173,3.02e-21	adjacent_genes_syntenic	468:0:412:56:NA	True	0.11965811965811965
9862	Zm00001d003300	2	39371689	39384197	2.0	39382147.0	39383924.0	chr02	37236831.0	37238609.0	2.0	Zm00008a007091,chr02,37233633,37237156,+,98.832,1,856,0.0;Zm00008a007092,chr02,37237169,37237788,+,99.077,1275,1816,0.0	2.0	Zm00008a007091,chr02,37233633,37237156,+,98.832,1,856,0.0;Zm00008a007092,chr02,37237169,37237788,+,99.077,1275,1816,0.0	adjacent_genes_syntenic	2244:846:1398:0:NA	False	0.0
9871	Zm00001d003310	2	39700454	39702802	2.0	39693333.0	39703410.0	chr02	37467061.0	37477135.0	2.0	Zm00008a007099,chr02,37474263,37475091,-,100.000,406,1068,0.0;Zm00008a007100,chr02,37475257,37476462,-,97.421,1,349,5.42e-168	2.0	Zm00008a007099,chr02,37474263,37475091,-,100.000,406,1068,0.0;Zm00008a007100,chr02,37475257,37476462,-,97.421,1,349,5.42e-168	adjacent_genes_syntenic	1068:56:1012:0:NA	False	0.0
10003	Zm00001d003494	2	46044776	46046493	2.0	46045436.0	46047012.0	scaffold12287	61589.0	63165.0	2.0	Zm00008a039635,scaffold12287,61658,62556,-,100.000,147,342,2.34e-97;Zm00008a039636,scaffold12287,63915,69962,-,86.500,147,346,1.30e-62	2.0	Zm00008a039635,scaffold12287,61658,62556,-,100.000,147,342,2.34e-97;Zm00008a039636,scaffold12287,63915,69962,-,86.500,147,346,1.30e-62	adjacent_genes_syntenic	369:169:4:196:NA	False	0.98
10034	Zm00001d003533	2	47105187	47109372	2.0	47107102.0	47108363.0	chr02	43365454.0	43366716.0	2.0	Zm00008a007260,chr02,43300352,43368839,-,98.884,1414,2399,0.0;Zm00008a007261,chr02,43366416,43367977,+,98.661,383,606,2.64e-107	2.0	Zm00008a007260,chr02,43300352,43368839,-,98.884,1414,2399,0.0;Zm00008a007261,chr02,43366416,43367977,+,98.661,383,606,2.64e-107	adjacent_genes_syntenic	2826:1616:1210:0:NA	True	0.0
10095	Zm00001d003621	2	50696420	50706825	2.0	50701880.0	50708451.0	chr02	46966232.0	46972786.0	2.0	Zm00008a007327,chr02,46960857,46965594,+,100.000,1,772,0.0;Zm00008a007328,chr02,46966232,46971231,+,100.000,2515,6357,0.0	2.0	Zm00008a007327,chr02,46960857,46965594,+,100.000,1,772,0.0;Zm00008a007328,chr02,46966232,46971231,+,100.000,2515,6357,0.0	adjacent_genes_syntenic	6357:1742:4615:0:NA	False	0.0
10211	Zm00001d003763	2	57889151	57889933	2.0	57886240.0	57892815.0	chr02	53437903.0	53444478.0	2.0	Zm00008a007428,chr02,53430924,53442051,+,100.000,1,212,5.20e-106;Zm00008a007429,chr02,53431063,53443514,-,100.000,1,298,1.07e-152	2.0	Zm00008a007428,chr02,53430924,53442051,+,100.000,1,212,5.20e-106;Zm00008a007429,chr02,53431063,53443514,-,100.000,1,298,1.07e-152	adjacent_genes_syntenic	396:98:86:212:NA	True	0.7114093959731543
10270	Zm00001d003840	2	61892174	61893274	2.0	61793581.0	61801365.0	chr02	57158639.0	57166490.0	2.0	Zm00008a007491,chr02,57172946,57174372,+,99.307,381,1101,0.0;Zm00008a007492,chr02,57173008,57174140,-,97.391,411,869,0.0	2.0	Zm00008a007491,chr02,57172946,57174372,+,99.307,381,1101,0.0;Zm00008a007492,chr02,57173008,57174140,-,97.391,411,869,0.0	adjacent_genes_syntenic	1101:380:262:459:NA	True	0.6366158113730931
10315	Zm00001d003913	2	66964007	66969688	2.0	66963308.0	66964855.0	chr02	63538511.0	63540045.0	2.0	Zm00008a007564,chr02,63538588,63547423,-,95.222,1,586,0.0;Zm00008a007565,chr02,63539223,63546959,+,98.246,160,273,6.73e-50	2.0	Zm00008a007564,chr02,63538588,63547423,-,95.222,1,586,0.0;Zm00008a007565,chr02,63539223,63546959,+,98.246,160,273,6.73e-50	adjacent_genes_syntenic	609:23:472:114:NA	True	0.1945392491467577
10316	Zm00001d003914	2	67259619	67260338	2.0	67258907.0	67263862.0	chr02	63774077.0	63778940.0	2.0	Zm00008a007566,chr02,63774784,63775503,+,99.028,1,720,0.0;Zm00008a007567,chr02,63775406,63786766,-,100.000,623,720,7.50e-44	2.0	Zm00008a007566,chr02,63774784,63775503,+,99.028,1,720,0.0;Zm00008a007567,chr02,63775406,63786766,-,100.000,623,720,7.50e-44	adjacent_genes_syntenic	720:0:622:98:NA	True	0.1361111111111111
10331	Zm00001d003937	2	70442887	70460767	2.0	70460571.0	70462655.0	chr02	66851953.0	66854066.0	2.0	Zm00008a007593,chr02,66822791,66831327,+,99.195,568,1064,0.0;Zm00008a007595,chr02,66848320,66851862,+,99.282,1063,2037,0.0	2.0	Zm00008a007593,chr02,66822791,66831327,+,99.195,568,1064,0.0;Zm00008a007595,chr02,66848320,66851862,+,99.282,1063,2037,0.0	adjacent_genes_syntenic	2037:567:1468:2:NA	False	0.0013605442176870747
10368	Zm00001d003994	2	74388931	74393436	2.0	74390343.0	74391451.0	chr02	70440377.0	70441484.0	2.0	Zm00008a007623,chr02,70438914,70441447,+,99.788,1,471,0.0;Zm00008a007624,chr02,70446361,70447501,+,98.627,701,1137,0.0	2.0	Zm00008a007623,chr02,70438914,70441447,+,99.788,1,471,0.0;Zm00008a007624,chr02,70446361,70447501,+,98.627,701,1137,0.0	adjacent_genes_syntenic	1137:229:908:0:NA	False	0.0
10381	Zm00001d004012	2	75641850	75675408	2.0	75662795.0	75693034.0	chr02	71828533.0	71858762.0	2.0	Zm00008a007637,chr02,71806902,71810439,+,100.000,1,883,0.0;Zm00008a007638,chr02,71832731,71841336,+,100.000,2958,3285,4.86e-168	2.0	Zm00008a007637,chr02,71806902,71810439,+,100.000,1,883,0.0;Zm00008a007638,chr02,71832731,71841336,+,100.000,2958,3285,4.86e-168	adjacent_genes_syntenic	3285:2074:1211:0:NA	False	0.0
10386	Zm00001d004018	2	75952432	75953346	2.0	75941177.0	75956103.0	chr02	72102439.0	72117365.0	2.0	Zm00008a007641,chr02,72104624,72105602,-,97.297,379,526,1.18e-65;Zm00008a007642,chr02,72113239,72114214,-,100.000,430,526,2.13e-43	2.0	Zm00008a007641,chr02,72104624,72105602,-,97.297,379,526,1.18e-65;Zm00008a007642,chr02,72113239,72114214,-,100.000,430,526,2.13e-43	adjacent_genes_syntenic	591:443:51:97:NA	False	0.6554054054054054
10417	Zm00001d004067	2	80060966	80069467	2.0	80056606.0	80058104.0	chr02	76112182.0	76113680.0	2.0	Zm00008a007676,chr02,76115688,76118531,-,91.468,4163,4748,0.0;Zm00008a007677,chr02,76118965,76123715,-,99.856,1,4173,0.0	2.0	Zm00008a007676,chr02,76115688,76118531,-,91.468,4163,4748,0.0;Zm00008a007677,chr02,76118965,76123715,-,99.856,1,4173,0.0	adjacent_genes_syntenic	6330:1582:4737:11:NA	False	0.0023167649536647013
10419	Zm00001d004071	2	80170140	80171831	2.0	80165096.0	80179624.0	chr02	76220552.0	76235092.0	2.0	Zm00008a007680,chr02,76225608,76226725,+,100.000,1,983,0.0;Zm00008a007681,chr02,76227036,76227299,+,100.000,1429,1692,1.38e-133	2.0	Zm00008a007680,chr02,76225608,76226725,+,100.000,1,983,0.0;Zm00008a007681,chr02,76227036,76227299,+,100.000,1429,1692,1.38e-133	adjacent_genes_syntenic	1692:445:1247:0:NA	False	0.0
10443	Zm00001d004099	2	82708337	82715538	2.0	82711398.0	82715039.0	chr02	80289084.0	80292737.0	2.0	Zm00008a007705,chr02,80289021,80292737,-,95.020,631,1584,0.0;Zm00008a007706,chr02,80292527,80298080,+,100.000,555,597,1.21e-13	2.0	Zm00008a007705,chr02,80289021,80292737,-,95.020,631,1584,0.0;Zm00008a007706,chr02,80292527,80298080,+,100.000,555,597,1.21e-13	adjacent_genes_syntenic	1584:587:997:0:NA	True	0.0
10458	Zm00001d004127	2	84787296	84790508	2.0	84771677.0	84779761.0	chr02	81578001.0	81586079.0	3.0	Zm00008a007717,chr02,81586678,81593328,-,98.834,1,3173,0.0;Zm00008a007719,chr02,81698406,81703893,-,95.107,89,3168,0.0;Zm00008a007720,chr02,81796979,81801052,-,94.851,95,3172,0.0	3.0	Zm00008a007717,chr02,81586678,81593328,-,98.834,1,3173,0.0;Zm00008a007719,chr02,81698406,81703893,-,95.107,89,3168,0.0;Zm00008a007720,chr02,81796979,81801052,-,94.851,95,3172,0.0	adjacent_genes_syntenic	3213:40:89:10:3074	False	0.9687992436180269
10465	Zm00001d004134	2	85504775	85517397	2.0	85504595.0	85517079.0	chr02	82470866.0	82483381.0	2.0	Zm00008a007726,chr02,82419214,82474144,+,99.523,1084,1712,0.0;Zm00008a007727,chr02,82471046,82483582,-,84.483,1,588,0.0	2.0	Zm00008a007726,chr02,82419214,82474144,+,99.523,1084,1712,0.0;Zm00008a007727,chr02,82471046,82483582,-,84.483,1,588,0.0	adjacent_genes_syntenic	1716:499:1217:0:NA	True	0.0
10473	Zm00001d004146	2	86233344	86236604	2.0	86219923.0	86236453.0	chr02	83072107.0	83088634.0	2.0	Zm00008a007733,chr02,83085534,83087237,-,98.788,637,801,1.86e-77;Zm00008a007734,chr02,83087244,83088615,-,99.069,61,597,0.0	2.0	Zm00008a007733,chr02,83085534,83087237,-,98.788,637,801,1.86e-77;Zm00008a007734,chr02,83087244,83088615,-,99.069,61,597,0.0	adjacent_genes_syntenic	807:105:702:0:NA	False	0.0
10521	Zm00001d004238	2	94750208	94752752	2.0	94751139.0	94756000.0	chr02	92294010.0	92298859.0	2.0	Zm00008a007796,chr02,92260821,92454333,-,100.000,512,1161,0.0;Zm00008a007797,chr02,92294623,92295621,+,99.884,319,1179,0.0	2.0	Zm00008a007796,chr02,92260821,92454333,-,100.000,512,1161,0.0;Zm00008a007797,chr02,92294623,92295621,+,99.884,319,1179,0.0	adjacent_genes_syntenic	1179:318:211:650:NA	True	0.7549361207897793
10588	Zm00001d004359	2	106089345	106094524	2.0	106077454.0	106098734.0	chr02	104708422.0	104729689.0	3.0	Zm00008a007864,chr02,104719029,104722552,-,99.160,1918,2155,1.64e-116;Zm00008a007865,chr02,104722826,104723958,-,99.885,1006,1878,0.0;Zm00008a007866,chr02,104724252,104771683,-,100.000,498,790,4.38e-149	3.0	Zm00008a007864,chr02,104719029,104722552,-,99.160,1918,2155,1.64e-116;Zm00008a007865,chr02,104722826,104723958,-,99.885,1006,1878,0.0;Zm00008a007866,chr02,104724252,104771683,-,100.000,498,790,4.38e-149	adjacent_genes_syntenic	2961:1557:1404:0:0	False	0.0
10639	Zm00001d004434	2	111528064	111532562	2.0	111526885.0	111605619.0	chr02	110163476.0	110242190.0	2.0	Zm00008a007911,chr02,110164935,110165861,-,100.000,894,1194,8.38e-154;Zm00008a007912,chr02,110165868,110168844,-,100.000,44,427,0.0	2.0	Zm00008a007911,chr02,110164935,110165861,-,100.000,894,1194,8.38e-154;Zm00008a007912,chr02,110165868,110168844,-,100.000,44,427,0.0	adjacent_genes_syntenic	1263:578:685:0:NA	False	0.0
10677	Zm00001d004483	2	114559829	114560905	2.0	114559619.0	114561011.0	chr02	113522667.0	113524062.0	2.0	Zm00008a007966,chr02,113522877,113523953,-,99.257,1,1077,0.0;Zm00008a007967,chr02,113523664,113529463,+,100.000,10,290,5.13e-143	2.0	Zm00008a007966,chr02,113522877,113523953,-,99.257,1,1077,0.0;Zm00008a007967,chr02,113523664,113529463,+,100.000,10,290,5.13e-143	adjacent_genes_syntenic	1077:0:796:281:NA	True	0.2609099350046425
10680	Zm00001d004486	2	114663592	114665718	2.0	114647224.0	114652357.0	chr02	113667435.0	113672587.0	2.0	Zm00008a007969,chr02,113681839,113725756,-,100.000,170,853,0.0;Zm00008a007970,chr02,113681854,113683905,+,100.000,185,917,0.0	2.0	Zm00008a007969,chr02,113681839,113725756,-,100.000,170,853,0.0;Zm00008a007970,chr02,113681854,113683905,+,100.000,185,917,0.0	adjacent_genes_syntenic	1062:314:79:669:NA	True	0.8943850267379679
10734	Zm00001d004557	2	117903594	117908380	2.0	117903532.0	117909037.0	chr02	116797363.0	116802936.0	2.0	Zm00008a008018,chr02,116797430,116802060,-,99.219,147,784,0.0;Zm00008a008019,chr02,116797629,116801496,+,99.005,1219,1419,1.33e-96	2.0	Zm00008a008018,chr02,116797430,116802060,-,99.219,147,784,0.0;Zm00008a008019,chr02,116797629,116801496,+,99.005,1219,1419,1.33e-96	adjacent_genes_syntenic	1983:1144:839:0:NA	True	0.0
10772	Zm00001d004611	2	121662299	121662886	2.0	121633928.0	121674029.0	chr02	120245057.0	120285085.0	2.0	Zm00008a008044,chr02,120310094,120310806,+,95.592,226,588,4.35e-166;Zm00008a008045,chr02,120310380,120310583,-,97.537,386,588,6.91e-94	2.0	Zm00008a008044,chr02,120310094,120310806,+,95.592,226,588,4.35e-166;Zm00008a008045,chr02,120310380,120310583,-,97.537,386,588,6.91e-94	adjacent_genes_syntenic	588:225:160:203:NA	True	0.5592286501377409
10835	Zm00001d004707	2	132433054	132465319	2.0	132462273.0	132465838.0	chr02	132857379.0	132860954.0	2.0	Zm00008a008124,chr02,132804232,132821636,-,99.654,1193,3216,0.0;Zm00008a008125,chr02,132841999,132860343,-,98.918,1,462,0.0	2.0	Zm00008a008124,chr02,132804232,132821636,-,99.654,1193,3216,0.0;Zm00008a008125,chr02,132841999,132860343,-,98.918,1,462,0.0	adjacent_genes_syntenic	3216:730:2486:0:NA	False	0.0
10837	Zm00001d004709	2	132743325	132766708	2.0	132757079.0	132767599.0	chr02	133237855.0	133248454.0	2.0	Zm00008a008126,chr02,133223573,133232410,-,98.936,757,2636,0.0;Zm00008a008127,chr02,133243005,133247387,-,99.531,1,639,0.0	2.0	Zm00008a008126,chr02,133223573,133232410,-,98.936,757,2636,0.0;Zm00008a008127,chr02,133243005,133247387,-,99.531,1,639,0.0	adjacent_genes_syntenic	2931:412:2519:0:NA	False	0.0
10843	Zm00001d004720	2	133771845	133775173	2.0	133766110.0	133776670.0	chr02	134230167.0	134240727.0	2.0	Zm00008a008131,chr02,134236175,134239197,+,100.000,1,2721,0.0;Zm00008a008132,chr02,134238903,134267904,-,100.000,2505,2721,7.28e-108	2.0	Zm00008a008131,chr02,134236175,134239197,+,100.000,1,2721,0.0;Zm00008a008132,chr02,134238903,134267904,-,100.000,2505,2721,7.28e-108	adjacent_genes_syntenic	2721:0:2504:217:NA	True	0.07975009187798604
10887	Zm00001d004775	2	138470096	138479847	2.0	138477527.0	138479994.0	chr02	140242668.0	140245129.0	2.0	Zm00008a008179,chr02,140233023,140238643,+,100.000,1,744,0.0;Zm00008a008180,chr02,140233154,140241392,-,100.000,132,315,1.66e-90	2.0	Zm00008a008179,chr02,140233023,140238643,+,100.000,1,744,0.0;Zm00008a008180,chr02,140233154,140241392,-,100.000,132,315,1.66e-90	adjacent_genes_syntenic	771:27:560:184:NA	True	0.24731182795698925
10889	Zm00001d004779	2	138647642	138657256	2.0	138656072.0	138658559.0	chr02	140425431.0	140427912.0	2.0	Zm00008a008182,chr02,140403425,140405101,-,99.759,646,1476,0.0;Zm00008a008183,chr02,140422994,140426571,-,99.846,1,648,0.0	2.0	Zm00008a008182,chr02,140403425,140405101,-,99.759,646,1476,0.0;Zm00008a008183,chr02,140422994,140426571,-,99.846,1,648,0.0	adjacent_genes_syntenic	1476:0:1473:3:NA	False	0.002032520325203252
10890	Zm00001d004782	2	138884630	138899209	2.0	138891412.0	138899430.0	chr02	140595316.0	140603339.0	2.0	Zm00008a008184,chr02,140574502,140601310,+,100.000,793,852,5.49e-23;Zm00008a008185,chr02,140597842,140602819,-,99.756,1,410,0.0	2.0	Zm00008a008184,chr02,140574502,140601310,+,100.000,793,852,5.49e-23;Zm00008a008185,chr02,140597842,140602819,-,99.756,1,410,0.0	adjacent_genes_syntenic	1221:751:470:0:NA	True	0.0
10928	Zm00001d004836	2	142526160	142527494	2.0	142521970.0	142541762.0	chr02	143584106.0	143603898.0	3.0	Zm00008a008214,chr02,143586665,143588868,+,100.000,1,427,0.0;Zm00008a008215,chr02,143588287,143588860,-,90.398,1,427,4.07e-176;Zm00008a008216,chr02,143588956,143589630,+,100.000,439,1113,0.0	3.0	Zm00008a008214,chr02,143586665,143588868,+,100.000,1,427,0.0;Zm00008a008215,chr02,143588287,143588860,-,90.398,1,427,4.07e-176;Zm00008a008216,chr02,143588956,143589630,+,100.000,439,1113,0.0	adjacent_genes_syntenic	1113:11:675:427:0	True	0.0
10959	Zm00001d004877	2	145962314	145989846	2.0	145978566.0	145989469.0	chr02	147073902.0	147084800.0	2.0	Zm00008a008253,chr02,147059925,147066186,-,100.000,761,970,1.63e-104;Zm00008a008254,chr02,147082017,147084647,-,100.000,1,762,0.0	2.0	Zm00008a008253,chr02,147059925,147066186,-,100.000,761,970,1.63e-104;Zm00008a008254,chr02,147082017,147084647,-,100.000,1,762,0.0	adjacent_genes_syntenic	984:14:968:2:NA	False	0.002061855670103093
11002	Zm00001d004933	2	149548555	149551030	2.0	149548461.0	149552307.0	chr02	151366045.0	151369867.0	2.0	Zm00008a008330,chr02,151366293,151368743,+,98.769,1,731,0.0;Zm00008a008331,chr02,151366525,151379415,-,98.789,139,551,0.0	2.0	Zm00008a008330,chr02,151366293,151368743,+,98.769,1,731,0.0;Zm00008a008331,chr02,151366525,151379415,-,98.789,139,551,0.0	adjacent_genes_syntenic	1026:295:318:413:NA	True	0.5649794801641587
11019	Zm00001d004956	2	150578240	150597318	2.0	150595724.0	150600971.0	chr02	152573311.0	152578560.0	2.0	Zm00008a008341,chr02,152544845,152566189,+,99.877,139,1758,0.0;Zm00008a008342,chr02,152566343,152574908,+,100.000,1804,2178,0.0	2.0	Zm00008a008341,chr02,152544845,152566189,+,99.877,139,1758,0.0;Zm00008a008342,chr02,152566343,152574908,+,100.000,1804,2178,0.0	adjacent_genes_syntenic	2715:720:1995:0:NA	False	0.0
11034	Zm00001d004979	2	151892428	151907067	2.0	151902499.0	151907400.0	chr02	153814779.0	153819665.0	2.0	Zm00008a008354,chr02,153798667,153819213,-,99.757,1,3288,0.0;Zm00008a008355,chr02,153798983,153813093,+,100.000,3090,3288,5.21e-98	2.0	Zm00008a008354,chr02,153798667,153819213,-,99.757,1,3288,0.0;Zm00008a008355,chr02,153798983,153813093,+,100.000,3090,3288,5.21e-98	adjacent_genes_syntenic	3288:0:3089:199:NA	True	0.06052311435523115
11116	Zm00001d005090	2	157782896	157793519	2.0	157782362.0	157792540.0	chr02	159150735.0	159160900.0	2.0	Zm00008a008426,chr02,159149485,159161940,+,100.000,3085,3271,2.23e-91;Zm00008a008427,chr02,159151373,159162435,-,99.837,1,615,0.0	2.0	Zm00008a008426,chr02,159149485,159161940,+,100.000,3085,3271,2.23e-91;Zm00008a008427,chr02,159151373,159162435,-,99.837,1,615,0.0	adjacent_genes_syntenic	4305:3503:802:0:NA	True	0.0
11143	Zm00001d005137	2	160527706	160580969	2.0	160574730.0	160586423.0	chr02	161972863.0	161984556.0	2.0	Zm00008a008455,chr02,161925844,161928356,-,99.303,523,2232,0.0;Zm00008a008457,chr02,161957570,161965813,-,100.000,36,276,5.58e-121	2.0	Zm00008a008455,chr02,161925844,161928356,-,99.303,523,2232,0.0;Zm00008a008457,chr02,161957570,161965813,-,100.000,36,276,5.58e-121	adjacent_genes_syntenic	2232:281:1951:0:NA	False	0.0
11165	Zm00001d005165	2	161938325	161939860	2.0	161924287.0	161932775.0	chr02	163275538.0	163284026.0	2.0	Zm00008a008477,chr02,163288698,163289626,-,97.391,573,687,2.02e-48;Zm00008a008478,chr02,163289642,163291117,-,97.222,61,1464,0.0	2.0	Zm00008a008477,chr02,163288698,163289626,-,97.391,573,687,2.02e-48;Zm00008a008478,chr02,163289642,163291117,-,97.222,61,1464,0.0	adjacent_genes_syntenic	1464:60:1289:115:NA	False	0.08190883190883191
11167	Zm00001d005168	2	162092060	162124973	2.0	162120819.0	162126860.0	chr02	163470768.0	163476809.0	2.0	Zm00008a008480,chr02,163441059,163455569,+,100.000,1,548,0.0;Zm00008a008481,chr02,163472732,163474894,+,100.000,790,1542,0.0	2.0	Zm00008a008480,chr02,163441059,163455569,+,100.000,1,548,0.0;Zm00008a008481,chr02,163472732,163474894,+,100.000,790,1542,0.0	adjacent_genes_syntenic	1542:241:1301:0:NA	False	0.0
11211	Zm00001d005244	2	165521128	165527158	2.0	165523831.0	165526689.0	chr02	166751762.0	166754620.0	2.0	Zm00008a008521,chr02,166656353,166754421,+,100.000,270,404,8.45e-64;Zm00008a008522,chr02,166748707,166754435,-,100.000,261,834,0.0	2.0	Zm00008a008521,chr02,166656353,166754421,+,100.000,270,404,8.45e-64;Zm00008a008522,chr02,166748707,166754435,-,100.000,261,834,0.0	adjacent_genes_syntenic	981:407:439:135:NA	True	0.23519163763066206
11226	Zm00001d005265	2	166217704	166218330	2.0	166216369.0	166219281.0	chr02	167400324.0	167403295.0	2.0	Zm00008a008535,chr02,167401718,167402344,+,100.000,1,627,0.0;Zm00008a008536,chr02,167402150,167435170,-,100.000,433,604,4.37e-84	2.0	Zm00008a008535,chr02,167401718,167402344,+,100.000,1,627,0.0;Zm00008a008536,chr02,167402150,167435170,-,100.000,433,604,4.37e-84	adjacent_genes_syntenic	627:0:455:172:NA	True	0.2743221690590112
11245	Zm00001d005289	2	167772075	167772904	2.0	167772148.0	167779965.0	chr02	168900111.0	168907925.0	2.0	Zm00008a008559,chr02,168856124,168900866,-,100.000,95,381,1.35e-146;Zm00008a008560,chr02,168945192,168945836,-,96.789,95,525,0.0	2.0	Zm00008a008559,chr02,168856124,168900866,-,100.000,95,381,1.35e-146;Zm00008a008560,chr02,168945192,168945836,-,96.789,95,525,0.0	adjacent_genes_syntenic	525:94:144:287:NA	False	0.6658932714617171
11250	Zm00001d005297	2	168256464	168265313	2.0	168263585.0	168288687.0	chr02	169342090.0	169367258.0	2.0	Zm00008a008564,chr02,169334622,169338122,+,98.425,5,2290,0.0;Zm00008a008565,chr02,169340056,169343505,+,100.000,2288,2437,1.55e-71	2.0	Zm00008a008564,chr02,169334622,169338122,+,98.425,5,2290,0.0;Zm00008a008565,chr02,169340056,169343505,+,100.000,2288,2437,1.55e-71	adjacent_genes_syntenic	2463:30:2430:3:NA	False	0.0012330456226880395
11283	Zm00001d005342	2	170110817	170111497	2.0	170110475.0	170114569.0	chr02	171174047.0	171178122.0	2.0	Zm00008a008595,chr02,171164233,171165063,-,98.788,127,456,1.56e-164;Zm00008a008596,chr02,171174284,171174947,-,93.421,104,407,1.67e-132	2.0	Zm00008a008595,chr02,171164233,171165063,-,98.788,127,456,1.56e-164;Zm00008a008596,chr02,171174284,171174947,-,93.421,104,407,1.67e-132	adjacent_genes_syntenic	501:148:72:281:NA	False	0.7960339943342776
11310	Zm00001d005373	2	171265620	171276393	2.0	171272332.0	171277673.0	chr02	172305717.0	172311058.0	2.0	Zm00008a008616,chr02,172297880,172303305,-,98.968,1880,3606,0.0;Zm00008a008618,chr02,172304827,172309770,-,100.000,45,447,0.0	2.0	Zm00008a008616,chr02,172297880,172303305,-,98.968,1880,3606,0.0;Zm00008a008618,chr02,172304827,172309770,-,100.000,45,447,0.0	adjacent_genes_syntenic	3606:1476:2130:0:NA	False	0.0
11336	Zm00001d005407	2	173082255	173089865	2.0	173080877.0	173095074.0	chr02	174150061.0	174164257.0	2.0	Zm00008a008649,chr02,174151595,174153466,-,99.862,130,852,0.0;Zm00008a008650,chr02,174153911,174157302,-,86.275,1,88,4.09e-29	2.0	Zm00008a008649,chr02,174151595,174153466,-,99.862,130,852,0.0;Zm00008a008650,chr02,174153911,174157302,-,86.275,1,88,4.09e-29	adjacent_genes_syntenic	858:47:811:0:NA	False	0.0
11366	Zm00001d005456	2	174866938	174869050	2.0	174859711.0	174871147.0	chr02	175753273.0	175764751.0	2.0	Zm00008a008679,chr02,175760766,175762292,-,99.434,1,1413,0.0;Zm00008a008680,chr02,175761298,175761714,+,96.021,505,881,1.81e-175	2.0	Zm00008a008679,chr02,175760766,175762292,-,99.434,1,1413,0.0;Zm00008a008680,chr02,175761298,175761714,+,96.021,505,881,1.81e-175	adjacent_genes_syntenic	1413:0:1036:377:NA	True	0.2668082094833687
11377	Zm00001d005468	2	175202127	175205252	2.0	175204061.0	175210714.0	chr02	176116653.0	176123305.0	2.0	Zm00008a008691,chr02,176115291,176118000,+,99.475,1,762,0.0;Zm00008a008692,chr02,176115450,176151423,-,98.058,160,262,7.96e-44	2.0	Zm00008a008691,chr02,176115291,176118000,+,99.475,1,762,0.0;Zm00008a008692,chr02,176115450,176151423,-,98.058,160,262,7.96e-44	adjacent_genes_syntenic	762:0:659:103:NA	True	0.13517060367454067
11455	Zm00001d005584	2	179525467	179531907	2.0	179530131.0	179532764.0	chr02	180346534.0	180349173.0	2.0	Zm00008a008761,chr02,180341472,180348220,-,99.389,105,759,0.0;Zm00008a008762,chr02,180342013,180348088,+,100.000,536,584,3.16e-17	2.0	Zm00008a008761,chr02,180341472,180348220,-,99.389,105,759,0.0;Zm00008a008762,chr02,180342013,180348088,+,100.000,536,584,3.16e-17	adjacent_genes_syntenic	759:104:606:49:NA	True	0.07480916030534351
11620	Zm00001d005805	2	189322882	189368274	2.0	189354496.0	189359521.0	chr02	189900076.0	189905099.0	4.0	Zm00008a008952,chr02,189870904,189891395,+,100.000,1378,2292,0.0;Zm00008a008953,chr02,189891871,189904358,+,99.310,2322,2899,0.0;Zm00008a008954,chr02,189904359,189913285,+,100.000,3164,4048,0.0;Zm00008a008955,chr02,189913325,189928567,+,100.000,4047,4276,1.01e-114	4.0	Zm00008a008952,chr02,189870904,189891395,+,100.000,1378,2292,0.0;Zm00008a008953,chr02,189891871,189904358,+,99.310,2322,2899,0.0;Zm00008a008954,chr02,189904359,189913285,+,100.000,3164,4048,0.0;Zm00008a008955,chr02,189913325,189928567,+,100.000,4047,4276,1.01e-114	adjacent_genes_syntenic	4290:too many combinations:NA:NA	False
11627	Zm00001d005814	2	189518235	189520622	2.0	189463468.0	189467392.0	chr02	190007325.0	190011247.0	2.0	Zm00008a008961,chr02,190065085,190065520,+,98.958,51,242,4.13e-92;Zm00008a008962,chr02,190066247,190067409,+,99.415,475,816,1.53e-173	2.0	Zm00008a008961,chr02,190065085,190065520,+,98.958,51,242,4.13e-92;Zm00008a008962,chr02,190066247,190067409,+,99.415,475,816,1.53e-173	adjacent_genes_syntenic	816:282:534:0:NA	False	0.0
11688	Zm00001d005889	2	191792061	191795245	2.0	191794529.0	191799822.0	chr02	192276508.0	192281808.0	2.0	Zm00008a009023,chr02,192271007,192275994,-,99.360,361,829,0.0;Zm00008a009024,chr02,192276602,192277287,-,94.158,1,274,3.57e-128	2.0	Zm00008a009023,chr02,192271007,192275994,-,99.360,361,829,0.0;Zm00008a009024,chr02,192276602,192277287,-,94.158,1,274,3.57e-128	adjacent_genes_syntenic	1635:892:743:0:NA	False	0.0
11692	Zm00001d005893	2	191929625	191936363	2.0	191932008.0	191937236.0	chr02	192430723.0	192435955.0	2.0	Zm00008a009028,chr02,192347177,192443343,-,99.057,2158,2263,4.70e-46;Zm00008a009029,chr02,192432547,192434940,+,98.248,1,2283,0.0	2.0	Zm00008a009028,chr02,192347177,192443343,-,99.057,2158,2263,4.70e-46;Zm00008a009029,chr02,192432547,192434940,+,98.248,1,2283,0.0	adjacent_genes_syntenic	2283:0:2177:106:NA	True	0.04643013578624617
11693	Zm00001d005894	2	192024817	192028922	2.0	192028655.0	192032236.0	chr02	192547108.0	192550689.0	2.0	Zm00008a009030,chr02,192543381,192545311,+,100.000,620,1521,0.0;Zm00008a009031,chr02,192546195,192552236,+,100.000,1912,2214,1.23e-154	2.0	Zm00008a009030,chr02,192543381,192545311,+,100.000,620,1521,0.0;Zm00008a009031,chr02,192546195,192552236,+,100.000,1912,2214,1.23e-154	adjacent_genes_syntenic	2244:1039:1205:0:NA	False	0.0
11722	Zm00001d005928	2	193091484	193094035	2.0	193090913.0	193094874.0	chr02	193259808.0	193263739.0	2.0	Zm00008a009059,chr02,193260553,193261678,+,97.930,1,483,0.0;Zm00008a009060,chr02,193261706,193262373,+,96.822,681,1086,0.0	2.0	Zm00008a009059,chr02,193260553,193261678,+,97.930,1,483,0.0;Zm00008a009060,chr02,193261706,193262373,+,96.822,681,1086,0.0	adjacent_genes_syntenic	1086:197:889:0:NA	False	0.0
11724	Zm00001d005932	2	193258782	193262494	2.0	193258513.0	193260361.0	chr02	193392259.0	193394094.0	2.0	Zm00008a009062,chr02,193392409,193393603,-,93.043,343,1032,0.0;Zm00008a009063,chr02,193428968,193432426,-,100.000,1,332,1.01e-170	2.0	Zm00008a009062,chr02,193392409,193393603,-,93.043,343,1032,0.0;Zm00008a009063,chr02,193428968,193432426,-,100.000,1,332,1.01e-170	adjacent_genes_syntenic	1032:10:1022:0:NA	False	0.0
11808	Zm00001d006036	2	195892796	195896295	2.0	195892200.0	195897144.0	chr02	195667078.0	195672022.0	2.0	Zm00008a009135,chr02,195667464,195669294,+,100.000,1147,1366,1.28e-109;Zm00008a009136,chr02,195668041,195671213,-,100.000,1,448,0.0	2.0	Zm00008a009135,chr02,195667464,195669294,+,100.000,1147,1366,1.28e-109;Zm00008a009136,chr02,195668041,195671213,-,100.000,1,448,0.0	adjacent_genes_syntenic	2046:1378:668:0:NA	True	0.0
11809	Zm00001d006037	2	195921515	195924088	2.0	195922401.0	195924433.0	chr02	195715085.0	195717098.0	2.0	Zm00008a009137,chr02,195703058,195703526,-,99.180,631,996,0.0;Zm00008a009138,chr02,195715517,195716632,-,98.286,266,615,2.30e-172	2.0	Zm00008a009137,chr02,195703058,195703526,-,99.180,631,996,0.0;Zm00008a009138,chr02,195715517,195716632,-,98.286,266,615,2.30e-172	adjacent_genes_syntenic	999:283:716:0:NA	False	0.0
11846	Zm00001d006081	2	197580361	197581317	2.0	197575533.0	197584648.0	chr02	196810132.0	196819239.0	2.0	Zm00008a009168,chr02,196814852,196818950,+,98.795,71,153,3.07e-34;Zm00008a009169,chr02,196815149,196821052,-,100.000,6,329,1.07e-166	2.0	Zm00008a009168,chr02,196814852,196818950,+,98.795,71,153,3.07e-34;Zm00008a009169,chr02,196815149,196821052,-,100.000,6,329,1.07e-166	adjacent_genes_syntenic	507:183:241:83:NA	True	0.2561728395061729
11866	Zm00001d006107	2	198318592	198324907	2.0	198321034.0	198324903.0	chr02	197644905.0	197648712.0	2.0	Zm00008a009192,chr02,197640419,197648785,+,100.000,38,251,1.17e-106;Zm00008a009193,chr02,197641658,197644378,-,100.000,23,122,9.02e-45	2.0	Zm00008a009192,chr02,197640419,197648785,+,100.000,38,251,1.17e-106;Zm00008a009193,chr02,197641658,197644378,-,100.000,23,122,9.02e-45	adjacent_genes_syntenic	1044:815:144:85:NA	True	0.37117903930131
11872	Zm00001d006113	2	198798411	198822169	2.0	198813249.0	198827101.0	chr02	197982712.0	197996592.0	2.0	Zm00008a009199,chr02,197966064,197966708,-,89.497,1,457,0.0;Zm00008a009200,chr02,197966185,197991828,+,99.586,1888,2370,0.0	2.0	Zm00008a009199,chr02,197966064,197966708,-,89.497,1,457,0.0;Zm00008a009200,chr02,197966185,197991828,+,99.586,1888,2370,0.0	adjacent_genes_syntenic	2370:1430:940:0:NA	True	0.0
11875	Zm00001d006117	2	199028000	199036096	2.0	199025398.0	199031504.0	chr02	198195742.0	198201826.0	2.0	Zm00008a009202,chr02,198198344,198201187,-,98.296,1635,3453,0.0;Zm00008a009203,chr02,198210408,198212585,-,98.661,577,1024,0.0	2.0	Zm00008a009202,chr02,198198344,198201187,-,98.296,1635,3453,0.0;Zm00008a009203,chr02,198210408,198212585,-,98.661,577,1024,0.0	adjacent_genes_syntenic	3453:1186:2267:0:NA	False	0.0
11919	Zm00001d006172	2	200515460	200522859	2.0	200521877.0	200525121.0	chr02	199502106.0	199505282.0	2.0	Zm00008a009244,chr02,199495420,199504057,-,99.641,29,585,0.0;Zm00008a009245,chr02,199500436,199502830,+,100.000,18,66,5.69e-17	2.0	Zm00008a009244,chr02,199495420,199504057,-,99.641,29,585,0.0;Zm00008a009245,chr02,199500436,199502830,+,100.000,18,66,5.69e-17	adjacent_genes_syntenic	1347:779:530:38:NA	True	0.06690140845070422
11971	Zm00001d006233	2	202423940	202437607	2.0	202434461.0	202451429.0	chr02	200790428.0	200807428.0	2.0	Zm00008a009274,chr02,200780653,200780958,+,98.955,424,710,8.18e-142;Zm00008a009275,chr02,200781010,200820216,+,92.867,733,1396,0.0	2.0	Zm00008a009274,chr02,200780653,200780958,+,98.955,424,710,8.18e-142;Zm00008a009275,chr02,200781010,200820216,+,92.867,733,1396,0.0	adjacent_genes_syntenic	1401:450:951:0:NA	False	0.0
11990	Zm00001d006254	2	202895910	202898244	2.0	202897719.0	202902225.0	chr02	201207604.0	201212066.0	2.0	Zm00008a009292,chr02,201205834,201208053,-,94.325,1,1392,0.0;Zm00008a009293,chr02,201206815,201208161,+,99.533,1,428,0.0	2.0	Zm00008a009292,chr02,201205834,201208053,-,94.325,1,1392,0.0;Zm00008a009293,chr02,201206815,201208161,+,99.533,1,428,0.0	adjacent_genes_syntenic	1392:0:964:428:NA	True	0.3074712643678161
12034	Zm00001d006308	2	204222180	204225586	2.0	204212242.0	204226998.0	chr02	202223844.0	202238617.0	2.0	Zm00008a009337,chr02,202190348,202235605,+,100.000,895,1000,6.12e-48;Zm00008a009338,chr02,202233780,202237048,-,100.000,1,1275,0.0	2.0	Zm00008a009337,chr02,202190348,202235605,+,100.000,895,1000,6.12e-48;Zm00008a009338,chr02,202233780,202237048,-,100.000,1,1275,0.0	adjacent_genes_syntenic	1275:0:1169:106:NA	True	0.08313725490196078
12050	Zm00001d006327	2	204637780	204641095	2.0	204640131.0	204644434.0	chr02	202685697.0	202689990.0	2.0	Zm00008a009354,chr02,202681048,202682617,-,93.333,67,1131,0.0;Zm00008a009355,chr02,202686491,202735746,-,100.000,1,55,2.63e-20	2.0	Zm00008a009354,chr02,202681048,202682617,-,93.333,67,1131,0.0;Zm00008a009355,chr02,202686491,202735746,-,100.000,1,55,2.63e-20	adjacent_genes_syntenic	1131:11:1120:0:NA	False	0.0
12093	Zm00001d006377	2	206076000	206098072	2.0	206076449.0	206082778.0	chr02	204136943.0	204143267.0	2.0	Zm00008a009401,chr02,204136555,204142629,-,99.849,990,1650,0.0;Zm00008a009402,chr02,204143618,204200198,-,100.000,246,346,4.13e-45	2.0	Zm00008a009401,chr02,204136555,204142629,-,99.849,990,1650,0.0;Zm00008a009402,chr02,204143618,204200198,-,100.000,246,346,4.13e-45	adjacent_genes_syntenic	1650:888:762:0:NA	False	0.0
12095	Zm00001d006382	2	206162736	206214491	2.0	206213413.0	206214878.0	chr02	204501747.0	204503205.0	2.0	Zm00008a009404,chr02,204445733,204454466,+,99.607,1,509,0.0;Zm00008a009405,chr02,204465421,204474708,+,99.700,511,1176,0.0	2.0	Zm00008a009404,chr02,204445733,204454466,+,99.607,1,509,0.0;Zm00008a009405,chr02,204465421,204474708,+,99.700,511,1176,0.0	adjacent_genes_syntenic	1179:4:1175:0:NA	False	0.0
12121	Zm00001d006416	2	207289644	207290750	2.0	207285552.0	207294306.0	chr02	205111036.0	205119787.0	2.0	Zm00008a009419,chr02,205115128,205115589,+,100.000,1,460,0.0;Zm00008a009420,chr02,205115641,205126279,+,99.818,514,1062,0.0	2.0	Zm00008a009419,chr02,205115128,205115589,+,100.000,1,460,0.0;Zm00008a009420,chr02,205115641,205126279,+,99.818,514,1062,0.0	adjacent_genes_syntenic	1107:98:1009:0:NA	False	0.0
12138	Zm00001d006440	2	208245555	208249764	2.0	208243950.0	208248400.0	chr02	206164308.0	206168725.0	2.0	Zm00008a009442,chr02,206166427,206167250,-,99.172,427,909,0.0;Zm00008a009443,chr02,206167538,206169825,-,99.167,1,240,4.04e-118	2.0	Zm00008a009442,chr02,206166427,206167250,-,99.172,427,909,0.0;Zm00008a009443,chr02,206167538,206169825,-,99.167,1,240,4.04e-118	adjacent_genes_syntenic	909:186:723:0:NA	False	0.0
12141	Zm00001d006443	2	208320521	208366475	2.0	208364763.0	208366944.0	chr02	206341590.0	206343778.0	2.0	Zm00008a009444,chr02,206301113,206314984,+,96.204,1725,2409,0.0;Zm00008a009445,chr02,206329823,206344454,+,94.199,2461,3546,0.0	2.0	Zm00008a009444,chr02,206301113,206314984,+,96.204,1725,2409,0.0;Zm00008a009445,chr02,206329823,206344454,+,94.199,2461,3546,0.0	adjacent_genes_syntenic	3672:1901:1771:0:NA	False	0.0
12143	Zm00001d006446	2	208457127	208458693	2.0	208457070.0	208459862.0	chr02	206415942.0	206418703.0	2.0	Zm00008a009448,chr02,206415152,206416841,+,99.845,628,1273,0.0;Zm00008a009449,chr02,206415992,206417550,-,99.766,1,1284,0.0	2.0	Zm00008a009448,chr02,206415152,206416841,+,99.845,628,1273,0.0;Zm00008a009449,chr02,206415992,206417550,-,99.766,1,1284,0.0	adjacent_genes_syntenic	1284:0:638:646:NA	True	0.5031152647975078
12234	Zm00001d006552	2	210871304	210879533	2.0	210877983.0	210879824.0	chr02	208473989.0	208475823.0	2.0	Zm00008a009526,chr02,208468403,208471218,+,100.000,1,95,4.44e-42;Zm00008a009527,chr02,208471415,208475514,+,99.364,208,993,0.0	2.0	Zm00008a009526,chr02,208468403,208471218,+,100.000,1,95,4.44e-42;Zm00008a009527,chr02,208471415,208475514,+,99.364,208,993,0.0	adjacent_genes_syntenic	993:112:881:0:NA	False	0.0
12244	Zm00001d006563	2	210989743	210992007	2.0	210988382.0	210995834.0	chr02	208554260.0	208561712.0	3.0	Zm00008a009533,chr02,208553141,208553527,+,84.868,572,723,2.02e-45;Zm00008a009534,chr02,208553529,208556399,+,100.000,1,153,1.19e-73;Zm00008a009535,chr02,208556432,208557885,+,88.781,152,819,0.0	3.0	Zm00008a009533,chr02,208553141,208553527,+,84.868,572,723,2.02e-45;Zm00008a009534,chr02,208553529,208556399,+,100.000,1,153,1.19e-73;Zm00008a009535,chr02,208556432,208557885,+,88.781,152,819,0.0	adjacent_genes_syntenic	819:0:665:154:0	False	0.0
12260	Zm00001d006581	2	211470992	211473362	2.0	211473044.0	211476332.0	chr02	208953696.0	208956980.0	2.0	Zm00008a009548,chr02,208951831,208953863,-,99.275,487,1038,0.0;Zm00008a009549,chr02,208952063,208953325,+,82.803,650,806,8.97e-45	2.0	Zm00008a009548,chr02,208951831,208953863,-,99.275,487,1038,0.0;Zm00008a009549,chr02,208952063,208953325,+,82.803,650,806,8.97e-45	adjacent_genes_syntenic	1038:486:395:157:NA	True	0.28442028985507245
12321	Zm00001d006649	2	213393425	213394974	2.0	213392398.0	213406007.0	chr02	210859651.0	210873260.0	3.0	Zm00008a009605,chr02,210815700,210822756,-,87.634,1117,1302,8.17e-60;Zm00008a009606,chr02,210860678,210861049,-,100.000,1117,1488,0.0;Zm00008a009607,chr02,210861115,210862227,-,100.000,1,1060,0.0	3.0	Zm00008a009605,chr02,210815700,210822756,-,87.634,1117,1302,8.17e-60;Zm00008a009606,chr02,210860678,210861049,-,100.000,1117,1488,0.0;Zm00008a009607,chr02,210861115,210862227,-,100.000,1,1060,0.0	adjacent_genes_syntenic	1488:56:1246:186:0	False	0.0
12375	Zm00001d006717	2	215049468	215062063	2.0	215059249.0	215064247.0	chr02	212382793.0	212387780.0	2.0	Zm00008a009660,chr02,212373566,212385564,+,98.627,29,465,0.0;Zm00008a009661,chr02,212383907,212418748,-,99.048,204,308,3.19e-46	2.0	Zm00008a009660,chr02,212373566,212385564,+,98.627,29,465,0.0;Zm00008a009661,chr02,212383907,212418748,-,99.048,204,308,3.19e-46	adjacent_genes_syntenic	465:28:332:105:NA	True	0.2402745995423341
12406	Zm00001d006754	2	215966072	215966626	2.0	215959851.0	215961042.0	chr02	213291964.0	213293160.0	2.0	Zm00008a009691,chr02,213306472,213308352,-,97.207,10,185,2.43e-80;Zm00008a009692,chr02,213308165,213308719,+,97.670,1,555,0.0	2.0	Zm00008a009691,chr02,213306472,213308352,-,97.207,10,185,2.43e-80;Zm00008a009692,chr02,213308165,213308719,+,97.670,1,555,0.0	adjacent_genes_syntenic	555:0:379:176:NA	True	0.3171171171171171
12407	Zm00001d006755	2	215971156	215975172	2.0	215973871.0	215976052.0	chr02	213348872.0	213351042.0	2.0	Zm00008a009693,chr02,213315472,213317547,-,99.188,1603,3079,0.0;Zm00008a009694,chr02,213347760,213350026,-,96.481,1,1165,0.0	2.0	Zm00008a009693,chr02,213315472,213317547,-,99.188,1603,3079,0.0;Zm00008a009694,chr02,213347760,213350026,-,96.481,1,1165,0.0	adjacent_genes_syntenic	3201:559:2642:0:NA	False	0.0
12430	Zm00001d006786	2	216663796	216665186	2.0	216659414.0	216671936.0	chr02	214279374.0	214291911.0	2.0	Zm00008a009718,chr02,214283613,214284269,-,96.355,814,1252,0.0;Zm00008a009719,chr02,214284375,214285159,-,97.765,349,706,7.16e-174	2.0	Zm00008a009718,chr02,214283613,214284269,-,96.355,814,1252,0.0;Zm00008a009719,chr02,214284375,214285159,-,97.765,349,706,7.16e-174	adjacent_genes_syntenic	1314:517:797:0:NA	False	0.0
12436	Zm00001d006793	2	216853848	216858411	2.0	216856717.0	216858139.0	chr02	214524171.0	214525594.0	2.0	Zm00008a009726,chr02,214462473,214462673,+,81.250,265,424,2.52e-36;Zm00008a009728,chr02,214520554,214525704,+,99.344,1163,2076,0.0	2.0	Zm00008a009726,chr02,214462473,214462673,+,81.250,265,424,2.52e-36;Zm00008a009728,chr02,214520554,214525704,+,99.344,1163,2076,0.0	adjacent_genes_syntenic	2076:1002:1074:0:NA	False	0.0
12441	Zm00001d006798	2	216935090	216965652	2.0	216961767.0	216965560.0	chr02	214649167.0	214652953.0	2.0	Zm00008a009735,chr02,214634473,214642256,-,99.511,499,1725,0.0;Zm00008a009736,chr02,214647675,214652933,-,99.197,1,498,0.0	2.0	Zm00008a009735,chr02,214634473,214642256,-,99.511,499,1725,0.0;Zm00008a009736,chr02,214647675,214652933,-,99.197,1,498,0.0	adjacent_genes_syntenic	1725:0:1725:0:NA	False	0.0
12452	Zm00001d006816	2	217207633	217208481	2.0	217200640.0	217205579.0	chr02	214966914.0	214971899.0	2.0	Zm00008a009743,chr02,214979953,214980900,-,98.822,1,849,0.0;Zm00008a009744,chr02,214980613,214993948,+,97.884,1,189,9.48e-88	2.0	Zm00008a009743,chr02,214979953,214980900,-,98.822,1,849,0.0;Zm00008a009744,chr02,214980613,214993948,+,97.884,1,189,9.48e-88	adjacent_genes_syntenic	849:0:660:189:NA	True	0.2226148409893993
12455	Zm00001d006822	2	217284796	217286250	2.0	217284675.0	217285948.0	chr02	215117854.0	215119127.0	2.0	Zm00008a009751,chr02,215115916,215119018,-,99.711,412,1449,0.0;Zm00008a009752,chr02,215116679,215139427,+,100.000,331,642,1.03e-159	2.0	Zm00008a009751,chr02,215115916,215119018,-,99.711,412,1449,0.0;Zm00008a009752,chr02,215116679,215139427,+,100.000,331,642,1.03e-159	adjacent_genes_syntenic	1455:336:888:231:NA	True	0.2064343163538874
12503	Zm00001d006881	2	218466765	218475876	2.0	218455614.0	218481140.0	chr02	215972775.0	215998266.0	2.0	Zm00008a009785,chr02,215987273,215989117,+,100.000,1,132,4.23e-62;Zm00008a009786,chr02,215990411,215993084,+,100.000,313,1149,0.0	2.0	Zm00008a009785,chr02,215987273,215989117,+,100.000,1,132,4.23e-62;Zm00008a009786,chr02,215990411,215993084,+,100.000,313,1149,0.0	adjacent_genes_syntenic	1149:180:969:0:NA	False	0.0
12552	Zm00001d006938	2	219878672	219891411	2.0	219884461.0	219894236.0	chr02	217466356.0	217476131.0	2.0	Zm00008a009825,chr02,217460765,217473368,+,100.000,1,1845,0.0;Zm00008a009826,chr02,217461054,217468074,-,100.000,129,209,3.33e-34	2.0	Zm00008a009825,chr02,217460765,217473368,+,100.000,1,1845,0.0;Zm00008a009826,chr02,217461054,217468074,-,100.000,129,209,3.33e-34	adjacent_genes_syntenic	1845:0:1764:81:NA	True	0.043902439024390234
12600	Zm00001d007053	2	220960644	220965700	2.0	220960931.0	220966212.0	chr02	218302618.0	218307884.0	2.0	Zm00008a009860,chr02,218302620,218307417,+,99.647,277,843,0.0;Zm00008a009861,chr02,218302769,218306886,-,100.000,360,627,4.56e-136	2.0	Zm00008a009860,chr02,218302620,218307417,+,99.647,277,843,0.0;Zm00008a009861,chr02,218302769,218306886,-,100.000,360,627,4.56e-136	adjacent_genes_syntenic	843:276:299:268:NA	True	0.472663139329806
12616	Zm00001d007070	2	221396699	221400079	2.0	221396385.0	221400352.0	chr02	218731148.0	218735104.0	2.0	Zm00008a009874,chr02,218731710,218733119,-,99.700,280,1614,0.0;Zm00008a009875,chr02,218734242,218734969,-,98.925,1,279,2.08e-137	2.0	Zm00008a009874,chr02,218731710,218733119,-,99.700,280,1614,0.0;Zm00008a009875,chr02,218734242,218734969,-,98.925,1,279,2.08e-137	adjacent_genes_syntenic	1614:0:1614:0:NA	False	0.0
12637	Zm00001d007092	2	222127551	222132890	2.0	222127818.0	222132099.0	chr02	219394553.0	219398813.0	2.0	Zm00008a009895,chr02,219394561,219398568,+,98.636,1,660,0.0;Zm00008a009896,chr02,219399393,219399773,+,99.738,886,1266,0.0	2.0	Zm00008a009895,chr02,219394561,219398568,+,98.636,1,660,0.0;Zm00008a009896,chr02,219399393,219399773,+,99.738,886,1266,0.0	adjacent_genes_syntenic	1266:225:1041:0:NA	False	0.0
12664	Zm00001d007124	2	222817974	222819401	2.0	222816853.0	222821588.0	chr02	220053776.0	220058520.0	2.0	Zm00008a009919,chr02,220054958,220057825,+,99.278,1,277,1.25e-138;Zm00008a009921,chr02,220058337,220067976,+,98.148,169,276,6.92e-47	2.0	Zm00008a009919,chr02,220054958,220057825,+,99.278,1,277,1.25e-138;Zm00008a009921,chr02,220058337,220067976,+,98.148,169,276,6.92e-47	adjacent_genes_syntenic	357:80:169:108:NA	False	0.3898916967509025
12726	Zm00001d007202	2	224615447	224646665	2.0	224645389.0	224646966.0	chr02	221789260.0	221790835.0	2.0	Zm00008a009977,chr02,221756265,221756597,+,99.682,1,314,1.83e-159;Zm00008a009978,chr02,221770477,221775860,+,100.000,361,638,1.50e-141	2.0	Zm00008a009977,chr02,221756265,221756597,+,99.682,1,314,1.83e-159;Zm00008a009978,chr02,221770477,221775860,+,100.000,361,638,1.50e-141	adjacent_genes_syntenic	750:158:592:0:NA	False	0.0
12894	Zm00001d007434	2	231628490	231635655	2.0	231628909.0	231640102.0	chr02	228596478.0	228607656.0	2.0	Zm00008a010154,chr02,228592820,228602185,+,100.000,124,240,1.66e-54;Zm00008a010156,chr02,228598601,228602982,-,98.230,43,268,2.99e-108	2.0	Zm00008a010154,chr02,228592820,228602185,+,100.000,124,240,1.66e-54;Zm00008a010156,chr02,228598601,228602982,-,98.230,43,268,2.99e-108	adjacent_genes_syntenic	342:116:109:117:NA	True	0.5176991150442478
12903	Zm00001d007445	2	231913591	231917937	2.0	231915565.0	231918052.0	chr02	228875490.0	228877980.0	2.0	Zm00008a010164,chr02,228868606,228877912,+,98.525,1,1830,0.0;Zm00008a010165,chr02,228868767,228875943,-,100.000,174,239,4.59e-26	2.0	Zm00008a010164,chr02,228868606,228877912,+,98.525,1,1830,0.0;Zm00008a010165,chr02,228868767,228875943,-,100.000,174,239,4.59e-26	adjacent_genes_syntenic	1830:0:1764:66:NA	True	0.036065573770491806
12908	Zm00001d007451	2	232005074	232005745	2.0	232003946.0	232008531.0	chr02	228996839.0	229001426.0	2.0	Zm00008a010171,chr02,228992952,228998190,-,98.947,1,190,3.43e-91;Zm00008a010172,chr02,228997969,229000957,+,98.579,1,560,0.0	2.0	Zm00008a010171,chr02,228992952,228998190,-,98.947,1,190,3.43e-91;Zm00008a010172,chr02,228997969,229000957,+,98.579,1,560,0.0	adjacent_genes_syntenic	564:4:370:190:NA	True	0.3392857142857143
12943	Zm00001d007490	2	232866952	232869775	2.0	232859300.0	232873207.0	chr02	229993642.0	230007564.0	2.0	Zm00008a010200,chr02,230000028,230001776,+,100.000,1,438,0.0;Zm00008a010201,chr02,230003098,230004172,+,100.000,541,1035,0.0	2.0	Zm00008a010200,chr02,230000028,230001776,+,100.000,1,438,0.0;Zm00008a010201,chr02,230003098,230004172,+,100.000,541,1035,0.0	adjacent_genes_syntenic	1035:102:933:0:NA	False	0.0
13010	Zm00001d007575	2	235079224	235080825	2.0	235065637.0	235082574.0	chr02	231789181.0	231806118.0	2.0	Zm00008a010263,chr02,231802768,231803682,-,100.000,211,1125,0.0;Zm00008a010264,chr02,231803706,231804414,-,100.000,25,187,6.13e-79	2.0	Zm00008a010263,chr02,231802768,231803682,-,100.000,211,1125,0.0;Zm00008a010264,chr02,231803706,231804414,-,100.000,25,187,6.13e-79	adjacent_genes_syntenic	1125:47:1078:0:NA	False	0.0
13022	Zm00001d007592	2	235868896	235871791	2.0	235868401.0	235874493.0	chr02	232422118.0	232428130.0	2.0	Zm00008a010276,chr02,232422780,232425238,-,99.002,1,1500,0.0;Zm00008a010277,chr02,232423007,232423605,+,98.901,963,1144,2.07e-86	2.0	Zm00008a010276,chr02,232422780,232425238,-,99.002,1,1500,0.0;Zm00008a010277,chr02,232423007,232423605,+,98.901,963,1144,2.07e-86	adjacent_genes_syntenic	1500:0:1318:182:NA	True	0.12133333333333332
13102	Zm00001d007706	2	237885050	237887941	2.0	237885496.0	237887204.0	chr02	234573720.0	234575428.0	3.0	Zm00008a010354,chr02,234550455,234573964,+,90.464,595,967,7.68e-147;Zm00008a010355,chr02,234571951,234572492,-,78.000,605,749,1.70e-28;Zm00008a010356,chr02,234572522,234576312,-,98.027,1,811,0.0	3.0	Zm00008a010354,chr02,234550455,234573964,+,90.464,595,967,7.68e-147;Zm00008a010355,chr02,234571951,234572492,-,78.000,605,749,1.70e-28;Zm00008a010356,chr02,234572522,234576312,-,98.027,1,811,0.0	adjacent_genes_syntenic	1020:53:750:72:145	True	0.1499482936918304
13109	Zm00001d007714	2	238013082	238015359	2.0	238012306.0	238014137.0	chr02	234715057.0	234716887.0	2.0	Zm00008a010365,chr02,234715935,234716887,+,97.717,1,654,0.0;Zm00008a010366,chr02,234716967,234717710,+,99.866,835,1578,0.0	2.0	Zm00008a010365,chr02,234715935,234716887,+,97.717,1,654,0.0;Zm00008a010366,chr02,234716967,234717710,+,99.866,835,1578,0.0	adjacent_genes_syntenic	1578:180:1398:0:NA	False	0.0
13114	Zm00001d007719	2	238191950	238200554	2.0	238186234.0	238199750.0	chr02	235382243.0	235395821.0	2.0	Zm00008a010378,chr02,235388369,235394332,+,87.009,1,660,0.0;Zm00008a010379,chr02,235394335,235399323,+,99.387,3749,3911,9.58e-77	2.0	Zm00008a010378,chr02,235388369,235394332,+,87.009,1,660,0.0;Zm00008a010379,chr02,235394335,235399323,+,99.387,3749,3911,9.58e-77	adjacent_genes_syntenic	4062:3239:823:0:NA	False	0.0
13130	Zm00001d007750	2	238771364	238773125	2.0	238608761.0	238613882.0	chr02	235678760.0	235683901.0	10.0	Zm00008a010387,chr02,235791358,235805085,+,87.536,4,346,1.96e-116;Zm00008a010388,chr02,235802026,235803166,-,86.694,31,276,2.39e-77;Zm00008a010389,chr02,235813129,235817914,+,92.550,1,346,4.03e-144;Zm00008a010390,chr02,235814256,235819167,-,94.767,105,276,2.24e-71;Zm00008a010391,chr02,235825156,235854284,+,88.372,4,346,1.08e-119;Zm00008a010394,chr02,235861070,235869433,+,87.906,8,346,8.88e-121;Zm…	10.0	Zm00008a010387,chr02,235791358,235805085,+,87.536,4,346,1.96e-116;Zm00008a010388,chr02,235802026,235803166,-,86.694,31,276,2.39e-77;Zm00008a010389,chr02,235813129,235817914,+,92.550,1,346,4.03e-144;Zm00008a010390,chr02,235814256,235819167,-,94.767,105,276,2.24e-71;Zm00008a010391,chr02,235825156,235854284,+,88.372,4,346,1.08e-119;Zm00008a010394,chr02,235861070,235869433,+,87.906,8,346,8.88e-121;Zm…	adjacent_genes_syntenic	1032:too many combinations:NA:NA	True
13180	Zm00001d007807	2	240011428	240022438	2.0	240001321.0	240009516.0	chr02	236988489.0	236996645.0	2.0	Zm00008a010445,chr02,236998760,237011269,-,99.620,568,830,1.00e-131;Zm00008a010446,chr02,237018158,237029534,-,99.400,1,830,0.0	2.0	Zm00008a010445,chr02,236998760,237011269,-,99.620,568,830,1.00e-131;Zm00008a010446,chr02,237018158,237029534,-,99.400,1,830,0.0	adjacent_genes_syntenic	843:13:567:263:NA	False	0.3168674698795181
13251	Zm00001d007894	2	241897454	241898638	2.0	241892198.0	241898967.0	chr02	237524015.0	237530867.0	2.0	Zm00008a010471,chr02,237529296,237530495,-,98.950,5,480,0.0;Zm00008a010473,chr02,237588120,237590501,-,97.955,648,1185,0.0	2.0	Zm00008a010471,chr02,237529296,237530495,-,98.950,5,480,0.0;Zm00008a010473,chr02,237588120,237590501,-,97.955,648,1185,0.0	adjacent_genes_syntenic	1185:171:1014:0:NA	False	0.0
13254	Zm00001d007898	2	241934956	241935747	2.0	241935266.0	241938152.0	chr02	237620453.0	237623316.0	2.0	Zm00008a010476,chr02,237616687,237620934,-,94.318,1,792,0.0;Zm00008a010477,chr02,237616896,237621048,+,93.434,1,792,0.0	2.0	Zm00008a010476,chr02,237616687,237620934,-,94.318,1,792,0.0;Zm00008a010477,chr02,237616896,237621048,+,93.434,1,792,0.0	adjacent_genes_syntenic	792:0:0:792:NA	True	1.0
13272	Zm00001d007919	2	242414840	242416891	2.0	242411157.0	242412601.0	chr02	238303912.0	238305357.0	2.0	Zm00008a010499,chr02,238310919,238311593,+,96.024,1,648,0.0;Zm00008a010500,chr02,238312034,238312729,-,90.571,1425,1809,1.20e-160	2.0	Zm00008a010499,chr02,238310919,238311593,+,96.024,1,648,0.0;Zm00008a010500,chr02,238312034,238312729,-,90.571,1425,1809,1.20e-160	adjacent_genes_syntenic	2052:1019:1033:0:NA	True	0.0
13295	Zm00001d007945	2	243752222	243771474	2.0	243760624.0	243771772.0	chr02	240036042.0	240047192.0	2.0	Zm00008a010547,chr02,240027531,240034225,+,99.930,31,1452,0.0;Zm00008a010548,chr02,240044785,240045993,+,99.744,1453,1842,0.0	2.0	Zm00008a010547,chr02,240027531,240034225,+,99.930,31,1452,0.0;Zm00008a010548,chr02,240044785,240045993,+,99.744,1453,1842,0.0	adjacent_genes_syntenic	2064:252:1812:0:NA	False	0.0
13318	Zm00001d007971	2	244349184	244350764	2.0	244346099.0	244350543.0	chr02	240383374.0	240387818.0	2.0	Zm00008a010567,chr02,240385478,240387129,-,100.000,1,671,0.0;Zm00008a010568,chr02,240386459,240388594,+,100.000,1,1581,0.0	2.0	Zm00008a010567,chr02,240385478,240387129,-,100.000,1,671,0.0;Zm00008a010568,chr02,240386459,240388594,+,100.000,1,1581,0.0	adjacent_genes_syntenic	1581:0:910:671:NA	True	0.4244149272612271
13348	Zm00001d039260	3	750258	754984	3.0	703794.0	705723.0	chr03	1714926.0	1716867.0	2.0	Zm00008a010622,chr03,1770276,1773497,+,97.522,1,804,0.0;Zm00008a010623,chr03,1773629,1774919,+,98.542,1044,1386,5.81e-169	2.0	Zm00008a010622,chr03,1770276,1773497,+,97.522,1,804,0.0;Zm00008a010623,chr03,1773629,1774919,+,98.542,1044,1386,5.81e-169	adjacent_genes_syntenic	1386:239:1147:0:NA	False	0.0
13359	Zm00001d039271	3	888050	889900	3.0	887323.0	889567.0	chr03	1905653.0	1907897.0	2.0	Zm00008a010632,chr03,1906380,1907933,+,100.000,1,1518,0.0;Zm00008a010633,chr03,1906497,1908743,-,100.000,118,459,6.84e-176	2.0	Zm00008a010632,chr03,1906380,1907933,+,100.000,1,1518,0.0;Zm00008a010633,chr03,1906497,1908743,-,100.000,118,459,6.84e-176	adjacent_genes_syntenic	1851:333:1176:342:NA	True	0.22529644268774704
13363	Zm00001d039276	3	916629	921348	3.0	916451.0	921146.0	chr03	1935608.0	1940399.0	2.0	Zm00008a010637,chr03,1938301,1939027,-,99.786,1264,1731,0.0;Zm00008a010638,chr03,1939325,1940296,-,99.432,310,1190,0.0	2.0	Zm00008a010637,chr03,1938301,1939027,-,99.786,1264,1731,0.0;Zm00008a010638,chr03,1939325,1940296,-,99.432,310,1190,0.0	adjacent_genes_syntenic	1731:382:1349:0:NA	False	0.0
13389	Zm00001d039307	3	1431991	1433866	3.0	1425803.0	1434212.0	chr03	2667257.0	2675711.0	2.0	Zm00008a010670,chr03,2673538,2676809,+,90.816,1550,1728,7.59e-74;Zm00008a010671,chr03,2674568,2676788,-,98.498,1,799,0.0	2.0	Zm00008a010670,chr03,2673538,2676809,+,90.816,1550,1728,7.59e-74;Zm00008a010671,chr03,2674568,2676788,-,98.498,1,799,0.0	adjacent_genes_syntenic	1794:816:978:0:NA	True	0.0
13419	Zm00001d039343	3	2185548	2190937	3.0	2186055.0	2199315.0	chr03	3493946.0	3507244.0	2.0	Zm00008a010699,chr03,3488356,3494329,-,98.947,431,810,0.0;Zm00008a010700,chr03,3489333,3497619,+,99.337,455,1962,0.0	2.0	Zm00008a010699,chr03,3488356,3494329,-,98.947,431,810,0.0;Zm00008a010700,chr03,3489333,3497619,+,99.337,455,1962,0.0	adjacent_genes_syntenic	1962:430:1176:356:NA	True	0.23237597911227156
13447	Zm00001d039375	3	2758522	2759166	3.0	2737540.0	2740675.0	chr03	4038514.0	4041660.0	2.0	Zm00008a010727,chr03,4069401,4070030,+,96.279,1,645,0.0;Zm00008a010728,chr03,4069589,4070653,-,97.321,198,645,0.0	2.0	Zm00008a010727,chr03,4069401,4070030,+,96.279,1,645,0.0;Zm00008a010728,chr03,4069589,4070653,-,97.321,198,645,0.0	adjacent_genes_syntenic	645:0:197:448:NA	True	0.6945736434108527
13460	Zm00001d039390	3	3168983	3171512	3.0	3168943.0	3173060.0	chr03	4404258.0	4408394.0	2.0	Zm00008a010745,chr03,4404235,4404669,+,98.828,1,256,5.39e-125;Zm00008a010746,chr03,4405479,4406667,+,98.026,469,1371,0.0	2.0	Zm00008a010745,chr03,4404235,4404669,+,98.828,1,256,5.39e-125;Zm00008a010746,chr03,4405479,4406667,+,98.026,469,1371,0.0	adjacent_genes_syntenic	1371:212:1159:0:NA	False	0.0
13560	Zm00001d039511	3	6183762	6187111	3.0	6184814.0	6189311.0	chr03	7060367.0	7064857.0	2.0	Zm00008a010835,chr03,7041699,7060854,+,100.000,1687,1772,9.48e-37;Zm00008a010836,chr03,7043178,7062562,-,99.937,97,1687,0.0	2.0	Zm00008a010835,chr03,7041699,7060854,+,100.000,1687,1772,9.48e-37;Zm00008a010836,chr03,7043178,7062562,-,99.937,97,1687,0.0	adjacent_genes_syntenic	2712:1036:1675:1:NA	True	0.0005966587112171838
13570	Zm00001d039524	3	7085192	7086610	3.0	7086004.0	7089325.0	chr03	7839143.0	7842523.0	2.0	Zm00008a010853,chr03,7837137,7839836,+,98.238,1,1419,0.0;Zm00008a010854,chr03,7838069,7839749,-,99.084,1,1419,0.0	2.0	Zm00008a010853,chr03,7837137,7839836,+,98.238,1,1419,0.0;Zm00008a010854,chr03,7838069,7839749,-,99.084,1,1419,0.0	adjacent_genes_syntenic	1419:0:0:1419:NA	True	1.0
13572	Zm00001d039527	3	7133054	7133722	3.0	7127472.0	7130281.0	chr03	7923262.0	7926071.0	2.0	Zm00008a010856,chr03,7927600,7928544,-,97.319,45,669,0.0;Zm00008a010857,chr03,7928267,7939378,+,97.183,69,281,1.25e-97	2.0	Zm00008a010856,chr03,7927600,7928544,-,97.319,45,669,0.0;Zm00008a010857,chr03,7928267,7939378,+,97.183,69,281,1.25e-97	adjacent_genes_syntenic	669:44:412:213:NA	True	0.3408
13579	Zm00001d039534	3	7451813	7457371	3.0	7455170.0	7456447.0	chr03	8158714.0	8159992.0	2.0	Zm00008a010864,chr03,8154987,8155959,-,98.485,673,804,1.61e-59;Zm00008a010865,chr03,8156080,8161779,-,92.543,1,523,0.0	2.0	Zm00008a010864,chr03,8154987,8155959,-,98.485,673,804,1.61e-59;Zm00008a010865,chr03,8156080,8161779,-,92.543,1,523,0.0	adjacent_genes_syntenic	852:197:655:0:NA	False	0.0
13583	Zm00001d039538	3	7522982	7524007	3.0	7479603.0	7481004.0	chr03	8163352.0	8164744.0	2.0	Zm00008a010876,chr03,8325514,8326040,-,99.145,1,351,1.07e-176;Zm00008a010877,chr03,8327949,8429745,+,99.440,1,357,0.0	2.0	Zm00008a010876,chr03,8325514,8326040,-,99.145,1,351,1.07e-176;Zm00008a010877,chr03,8327949,8429745,+,99.440,1,357,0.0	adjacent_genes_syntenic	1026:669:6:351:NA	True	0.9831932773109244
13620	Zm00001d039582	3	8333382	8337535	3.0	8334642.0	8336560.0	chr03	9331393.0	9333299.0	2.0	Zm00008a010907,chr03,9330300,9330956,+,91.813,1,159,1.22e-65;Zm00008a010908,chr03,9332177,9335562,+,97.839,409,1889,0.0	2.0	Zm00008a010907,chr03,9330300,9330956,+,91.813,1,159,1.22e-65;Zm00008a010908,chr03,9332177,9335562,+,97.839,409,1889,0.0	adjacent_genes_syntenic	2076:436:1640:0:NA	False	0.0
13692	Zm00001d039664	3	11337018	11344782	3.0	11198482.0	11200733.0	chr03	12050867.0	12053098.0	2.0	Zm00008a010969,chr03,12050910,12054489,+,97.196,1,214,4.44e-98;Zm00008a010970,chr03,12145112,12150116,+,98.131,1,214,8.57e-101	2.0	Zm00008a010969,chr03,12050910,12054489,+,97.196,1,214,4.44e-98;Zm00008a010970,chr03,12145112,12150116,+,98.131,1,214,8.57e-101	adjacent_genes_syntenic	2805:2591:0:214:NA	False	1.0
13708	Zm00001d039682	3	11808671	11813842	3.0	11812099.0	11814032.0	chr03	12441687.0	12443619.0	2.0	Zm00008a010982,chr03,12438762,12439181,+,94.444,1,342,2.30e-149;Zm00008a010983,chr03,12439773,12442976,+,99.093,792,1563,0.0	2.0	Zm00008a010982,chr03,12438762,12439181,+,94.444,1,342,2.30e-149;Zm00008a010983,chr03,12439773,12442976,+,99.093,792,1563,0.0	adjacent_genes_syntenic	1563:449:1114:0:NA	False	0.0
13724	Zm00001d039701	3	12554733	12560537	3.0	12554900.0	12558403.0	chr03	13375162.0	13378650.0	2.0	Zm00008a010999,chr03,13374432,13377714,+,89.009,1,1018,0.0;Zm00008a011000,chr03,13378723,13379615,+,92.308,1269,1411,9.00e-53	2.0	Zm00008a010999,chr03,13374432,13377714,+,89.009,1,1018,0.0;Zm00008a011000,chr03,13378723,13379615,+,92.308,1269,1411,9.00e-53	adjacent_genes_syntenic	1437:276:1161:0:NA	False	0.0
13768	Zm00001d039757	3	14091333	14109853	3.0	14106185.0	14145457.0	chr03	14594092.0	14633341.0	2.0	Zm00008a011031,chr03,14580019,14580501,+,99.123,1,114,1.18e-50;Zm00008a011032,chr03,14595036,14597727,+,99.861,230,951,0.0	2.0	Zm00008a011031,chr03,14580019,14580501,+,99.123,1,114,1.18e-50;Zm00008a011032,chr03,14595036,14597727,+,99.861,230,951,0.0	adjacent_genes_syntenic	1278:442:836:0:NA	False	0.0
13846	Zm00001d039856	3	16786916	16799630	3.0	16795738.0	16802583.0	chr03	17278525.0	17285362.0	2.0	Zm00008a011104,chr03,17269653,17273113,-,100.000,947,1542,0.0;Zm00008a011105,chr03,17274104,17282305,-,100.000,1,948,0.0	2.0	Zm00008a011104,chr03,17269653,17273113,-,100.000,947,1542,0.0;Zm00008a011105,chr03,17274104,17282305,-,100.000,1,948,0.0	adjacent_genes_syntenic	1542:0:1540:2:NA	False	0.0012970168612191958
13857	Zm00001d039873	3	17358564	17364997	3.0	17361498.0	17365162.0	chr03	17720912.0	17724585.0	2.0	Zm00008a011115,chr03,17706461,17720178,+,99.685,244,560,1.16e-160;Zm00008a011116,chr03,17716574,17724252,-,99.140,65,1918,0.0	2.0	Zm00008a011115,chr03,17706461,17720178,+,99.685,244,560,1.16e-160;Zm00008a011116,chr03,17716574,17724252,-,99.140,65,1918,0.0	adjacent_genes_syntenic	1974:120:1537:317:NA	True	0.1709816612729234
13865	Zm00001d039882	3	17546111	17550377	3.0	17542017.0	17553468.0	chr03	17854736.0	17866256.0	2.0	Zm00008a011123,chr03,17858853,17859056,+,100.000,1,202,2.00e-100;Zm00008a011124,chr03,17859910,17876138,+,100.000,283,446,8.52e-80	2.0	Zm00008a011123,chr03,17858853,17859056,+,100.000,1,202,2.00e-100;Zm00008a011124,chr03,17859910,17876138,+,100.000,283,446,8.52e-80	adjacent_genes_syntenic	558:192:366:0:NA	False	0.0
13882	Zm00001d039903	3	18828114	18860141	3.0	18858557.0	18860334.0	chr03	18592117.0	18593887.0	2.0	Zm00008a011136,chr03,18552723,18553802,-,98.240,1046,1386,2.47e-167;Zm00008a011137,chr03,18567929,18593757,-,96.117,430,1047,0.0	2.0	Zm00008a011136,chr03,18552723,18553802,-,98.240,1046,1386,2.47e-167;Zm00008a011137,chr03,18567929,18593757,-,96.117,430,1047,0.0	adjacent_genes_syntenic	1386:429:955:2:NA	False	0.0020898641588296767
13885	Zm00001d039907	3	18927896	18929032	3.0	18928720.0	18930970.0	chr03	18735503.0	18737746.0	2.0	Zm00008a011139,chr03,18734332,18735815,-,97.162,407,1137,0.0;Zm00008a011140,chr03,18734471,18735948,+,88.750,436,995,0.0	2.0	Zm00008a011139,chr03,18734332,18735815,-,97.162,407,1137,0.0;Zm00008a011140,chr03,18734471,18735948,+,88.750,436,995,0.0	adjacent_genes_syntenic	1137:406:171:560:NA	True	0.7660738714090287
13894	Zm00001d039918	3	19350843	19355642	3.0	19331818.0	19332924.0	chr03	19337119.0	19338226.0	2.0	Zm00008a011150,chr03,19368651,19378337,+,99.109,1016,1576,0.0;Zm00008a011151,chr03,19369126,19373943,-,98.551,549,617,4.24e-26	2.0	Zm00008a011150,chr03,19368651,19378337,+,99.109,1016,1576,0.0;Zm00008a011151,chr03,19369126,19373943,-,98.551,549,617,4.24e-26	adjacent_genes_syntenic	1692:1062:630:0:NA	True	0.0
13937	Zm00001d039973	3	21311762	21317259	3.0	21311725.0	21317301.0	chr03	21395843.0	21401469.0	2.0	Zm00008a011191,chr03,21394242,21396364,-,98.901,1,182,2.24e-86;Zm00008a011192,chr03,21395840,21401178,+,97.515,1,1620,0.0	2.0	Zm00008a011191,chr03,21394242,21396364,-,98.901,1,182,2.24e-86;Zm00008a011192,chr03,21395840,21401178,+,97.515,1,1620,0.0	adjacent_genes_syntenic	1620:0:1438:182:NA	True	0.11234567901234567
13941	Zm00001d039977	3	21462332	21463135	3.0	21459670.0	21463789.0	chr03	21676073.0	21680187.0	2.0	Zm00008a011202,chr03,21674389,21679512,+,99.617,22,804,0.0;Zm00008a011203,chr03,21678733,21679533,-,99.627,1,804,0.0	2.0	Zm00008a011202,chr03,21674389,21679512,+,99.617,22,804,0.0;Zm00008a011203,chr03,21678733,21679533,-,99.627,1,804,0.0	adjacent_genes_syntenic	804:0:21:783:NA	True	0.9738805970149254
13960	Zm00001d040006	3	22671932	22673242	3.0	22672742.0	22677238.0	chr03	22787481.0	22791940.0	2.0	Zm00008a011227,chr03,22786117,22786581,-,98.904,235,690,0.0;Zm00008a011228,chr03,22786705,22787992,-,100.000,126,197,9.34e-30	2.0	Zm00008a011227,chr03,22786117,22786581,-,98.904,235,690,0.0;Zm00008a011228,chr03,22786705,22787992,-,100.000,126,197,9.34e-30	adjacent_genes_syntenic	690:162:528:0:NA	False	0.0
14020	Zm00001d040094	3	27358348	27364324	3.0	27354540.0	27369708.0	chr03	27138492.0	27153660.0	2.0	Zm00008a011280,chr03,27124135,27147219,-,100.000,1133,1245,1.54e-51;Zm00008a011281,chr03,27145270,27148215,+,100.000,1,2007,0.0	2.0	Zm00008a011280,chr03,27124135,27147219,-,100.000,1133,1245,1.54e-51;Zm00008a011281,chr03,27145270,27148215,+,100.000,1,2007,0.0	adjacent_genes_syntenic	2007:0:1894:113:NA	True	0.05630293971101146
14060	Zm00001d040149	3	29238403	29239929	3.0	29232513.0	29236775.0	chr03	28926736.0	28930998.0	2.0	Zm00008a011319,chr03,28933533,28934641,+,99.846,1,648,0.0;Zm00008a011320,chr03,28934675,28958396,+,100.000,649,744,9.77e-43	2.0	Zm00008a011319,chr03,28933533,28934641,+,99.846,1,648,0.0;Zm00008a011320,chr03,28934675,28958396,+,100.000,649,744,9.77e-43	adjacent_genes_syntenic	768:24:744:0:NA	False	0.0
14074	Zm00001d040166	3	30043617	30172018	3.0	30166041.0	30172185.0	chr03	29845722.0	29851903.0	7.0	Zm00008a011335,chr03,29707811,29731160,-,99.928,8173,9569,0.0;Zm00008a011336,chr03,29741501,29745777,-,98.342,7486,8088,0.0;Zm00008a011337,chr03,29768446,29784109,-,94.835,5989,6956,0.0;Zm00008a011338,chr03,29785086,29785461,-,100.000,5674,5869,6.49e-96;Zm00008a011339,chr03,29797474,29833999,-,99.772,4695,5573,0.0;Zm00008a011340,chr03,29846174,29849763,-,100.000,643,1281,0.0;Zm00008a011341,chr03,…	7.0	Zm00008a011335,chr03,29707811,29731160,-,99.928,8173,9569,0.0;Zm00008a011336,chr03,29741501,29745777,-,98.342,7486,8088,0.0;Zm00008a011337,chr03,29768446,29784109,-,94.835,5989,6956,0.0;Zm00008a011338,chr03,29785086,29785461,-,100.000,5674,5869,6.49e-96;Zm00008a011339,chr03,29797474,29833999,-,99.772,4695,5573,0.0;Zm00008a011340,chr03,29846174,29849763,-,100.000,643,1281,0.0;Zm00008a011341,chr03,…	adjacent_genes_syntenic	9588:too many combinations:NA:NA	False
14114	Zm00001d040223	3	32749014	32750911	3.0	32684856.0	32688023.0	chr03	32243428.0	32246581.0	2.0	Zm00008a011381,chr03,32329351,32330748,+,99.449,445,807,0.0;Zm00008a011382,chr03,32329381,32341151,-,99.590,454,697,1.98e-121	2.0	Zm00008a011381,chr03,32329351,32330748,+,99.449,445,807,0.0;Zm00008a011382,chr03,32329381,32341151,-,99.590,454,697,1.98e-121	adjacent_genes_syntenic	807:444:119:244:NA	True	0.6721763085399449
14196	Zm00001d040327	3	38307615	38310386	3.0	38304194.0	38306360.0	chr03	38520057.0	38522223.0	2.0	Zm00008a011476,chr03,38508852,38523648,-,100.000,1090,1215,8.09e-59;Zm00008a011477,chr03,38523693,38526321,-,95.149,1,1039,0.0	2.0	Zm00008a011476,chr03,38508852,38523648,-,100.000,1090,1215,8.09e-59;Zm00008a011477,chr03,38523693,38526321,-,95.149,1,1039,0.0	adjacent_genes_syntenic	1215:50:1165:0:NA	False	0.0
14256	Zm00001d040413	3	42223446	42229577	3.0	42214947.0	42216933.0	chr03	42883107.0	42885093.0	2.0	Zm00008a011549,chr03,42888226,42894105,+,100.000,905,1026,4.60e-56;Zm00008a011550,chr03,42894112,42899564,+,99.903,1472,2498,0.0	2.0	Zm00008a011549,chr03,42888226,42894105,+,100.000,905,1026,4.60e-56;Zm00008a011550,chr03,42894112,42899564,+,99.903,1472,2498,0.0	adjacent_genes_syntenic	4587:3438:1149:0:NA	False	0.0
14295	Zm00001d040468	3	45120037	45134869	3.0	45134269.0	45137598.0	chr03	46094710.0	46098040.0	2.0	Zm00008a011592,chr03,46080367,46085567,-,95.397,228,1422,0.0;Zm00008a011593,chr03,46086107,46095202,-,100.000,1,187,7.30e-92	2.0	Zm00008a011592,chr03,46080367,46085567,-,95.397,228,1422,0.0;Zm00008a011593,chr03,46086107,46095202,-,100.000,1,187,7.30e-92	adjacent_genes_syntenic	1422:40:1382:0:NA	False	0.0
14376	Zm00001d040596	3	52321295	52324902	3.0	52318748.0	52328741.0	chr03	53637811.0	53647802.0	2.0	Zm00008a011669,chr03,53640251,53643930,+,100.000,1,234,3.53e-118;Zm00008a011670,chr03,53640273,53643701,-,100.000,82,246,1.01e-80	2.0	Zm00008a011669,chr03,53640251,53643930,+,100.000,1,234,3.53e-118;Zm00008a011670,chr03,53640273,53643701,-,100.000,82,246,1.01e-80	adjacent_genes_syntenic	246:0:93:153:NA	True	0.6219512195121951
14378	Zm00001d040599	3	52499476	52521065	3.0	52519963.0	52526688.0	chr03	53837649.0	53844372.0	2.0	Zm00008a011672,chr03,53808851,53819110,+,100.000,144,828,0.0;Zm00008a011674,chr03,53833283,53834389,+,100.000,829,1466,0.0	2.0	Zm00008a011672,chr03,53808851,53819110,+,100.000,144,828,0.0;Zm00008a011674,chr03,53833283,53834389,+,100.000,829,1466,0.0	adjacent_genes_syntenic	1602:279:1323:0:NA	False	0.0
14403	Zm00001d040629	3	55075888	55088174	3.0	55087905.0	55089089.0	chr03	56801496.0	56802680.0	2.0	Zm00008a011702,chr03,56786628,56789147,-,98.747,724,1122,0.0;Zm00008a011703,chr03,56800425,56801368,-,99.012,166,570,0.0	2.0	Zm00008a011702,chr03,56786628,56789147,-,98.747,724,1122,0.0;Zm00008a011703,chr03,56800425,56801368,-,99.012,166,570,0.0	adjacent_genes_syntenic	1122:318:804:0:NA	False	0.0
14420	Zm00001d040652	3	56429593	56438793	3.0	56429294.0	56430788.0	chr03	57994257.0	57995736.0	2.0	Zm00008a011721,chr03,57949853,58003648,+,100.000,807,1113,4.07e-157;Zm00008a011722,chr03,57994544,58004801,-,98.838,1,1113,0.0	2.0	Zm00008a011721,chr03,57949853,58003648,+,100.000,807,1113,4.07e-157;Zm00008a011722,chr03,57994544,58004801,-,98.838,1,1113,0.0	adjacent_genes_syntenic	1113:0:806:307:NA	True	0.27583108715184185
14441	Zm00001d040686	3	58049539	58063745	3.0	58045123.0	58064654.0	chr03	59731342.0	59750870.0	2.0	Zm00008a011745,chr03,59723857,59749798,-,100.000,2617,3352,0.0;Zm00008a011746,chr03,59732395,59749616,+,99.541,183,400,1.11e-106	2.0	Zm00008a011745,chr03,59723857,59749798,-,100.000,2617,3352,0.0;Zm00008a011746,chr03,59732395,59749616,+,99.541,183,400,1.11e-106	adjacent_genes_syntenic	3393:2439:954:0:NA	True	0.0
14443	Zm00001d040689	3	58288839	58305955	3.0	58303846.0	58306344.0	chr03	60028940.0	60031439.0	2.0	Zm00008a011749,chr03,60011118,60015872,-,100.000,643,881,2.87e-120;Zm00008a011750,chr03,60030239,60030993,-,99.753,1,405,0.0	2.0	Zm00008a011749,chr03,60011118,60015872,-,100.000,643,881,2.87e-120;Zm00008a011750,chr03,60030239,60030993,-,99.753,1,405,0.0	adjacent_genes_syntenic	957:313:644:0:NA	False	0.0
14481	Zm00001d040735	3	60817984	60822374	3.0	60819235.0	60825368.0	chr03	62492346.0	62498479.0	2.0	Zm00008a011786,chr03,62491743,62515927,-,81.416,462,800,3.62e-97;Zm00008a011787,chr03,62491798,62495460,+,100.000,517,1884,0.0	2.0	Zm00008a011786,chr03,62491743,62515927,-,81.416,462,800,3.62e-97;Zm00008a011787,chr03,62491798,62495460,+,100.000,517,1884,0.0	adjacent_genes_syntenic	1884:461:1139:284:NA	True	0.19957835558678846
14521	Zm00001d040788	3	65988895	65991327	3.0	65988907.0	65991860.0	chr03	67713353.0	67716292.0	2.0	Zm00008a011831,chr03,67712021,67713982,+,100.000,1792,1936,7.94e-69;Zm00008a011832,chr03,67713299,67715773,-,99.959,1,2421,0.0	2.0	Zm00008a011831,chr03,67712021,67713982,+,100.000,1792,1936,7.94e-69;Zm00008a011832,chr03,67713299,67715773,-,99.959,1,2421,0.0	adjacent_genes_syntenic	2433:12:2276:145:NA	True	0.05989260636100785
14532	Zm00001d040807	3	67151874	67157763	3.0	67156085.0	67165394.0	chr03	68969597.0	68978906.0	2.0	Zm00008a011843,chr03,68956969,68965774,+,99.698,333,663,9.51e-169;Zm00008a011844,chr03,68965436,68971160,-,99.849,1,663,0.0	2.0	Zm00008a011843,chr03,68956969,68965774,+,99.698,333,663,9.51e-169;Zm00008a011844,chr03,68965436,68971160,-,99.849,1,663,0.0	adjacent_genes_syntenic	663:0:332:331:NA	True	0.4992458521870287
14542	Zm00001d040823	3	68049564	68070844	3.0	68062833.0	68097015.0	chr03	69766888.0	69801070.0	2.0	Zm00008a011851,chr03,69753666,69763080,+,100.000,1,1057,0.0;Zm00008a011852,chr03,69773472,69774775,+,99.062,1166,1485,1.06e-159	2.0	Zm00008a011851,chr03,69753666,69763080,+,100.000,1,1057,0.0;Zm00008a011852,chr03,69773472,69774775,+,99.062,1166,1485,1.06e-159	adjacent_genes_syntenic	1485:108:1377:0:NA	False	0.0
14554	Zm00001d040837	3	69485812	69486249	3.0	69476484.0	69492779.0	chr03	71160091.0	71176386.0	2.0	Zm00008a011860,chr03,70689826,70690137,-,84.244,1,311,4.30e-93;Zm00008a011861,chr03,71169545,71169856,+,100.000,1,312,2.08e-160	2.0	Zm00008a011860,chr03,70689826,70690137,-,84.244,1,311,4.30e-93;Zm00008a011861,chr03,71169545,71169856,+,100.000,1,312,2.08e-160	adjacent_genes_syntenic	312:0:1:311:NA	True	0.9967948717948718
14563	Zm00001d040850	3	71571869	71601459	3.0	71596510.0	71602766.0	chr03	73320012.0	73326268.0	2.0	Zm00008a011872,chr03,73295815,73311763,+,100.000,1,860,0.0;Zm00008a011873,chr03,73322444,73324878,+,100.000,1174,1320,3.61e-70	2.0	Zm00008a011872,chr03,73295815,73311763,+,100.000,1,860,0.0;Zm00008a011873,chr03,73322444,73324878,+,100.000,1174,1320,3.61e-70	adjacent_genes_syntenic	1359:352:1007:0:NA	False	0.0
14568	Zm00001d040864	3	73203868	73290655	3.0	73286593.0	73298498.0	chr03	74934636.0	74946541.0	3.0	Zm00008a011879,chr03,74858166,74859745,-,100.000,6858,7513,0.0;Zm00008a011880,chr03,74879167,74883009,-,100.000,2581,6305,0.0;Zm00008a011881,chr03,74925397,74938646,-,100.000,823,1050,2.24e-113	3.0	Zm00008a011879,chr03,74858166,74859745,-,100.000,6858,7513,0.0;Zm00008a011880,chr03,74879167,74883009,-,100.000,2581,6305,0.0;Zm00008a011881,chr03,74925397,74938646,-,100.000,823,1050,2.24e-113	adjacent_genes_syntenic	7794:3185:4609:0:0	False	0.0
14592	Zm00001d040920	3	79222601	79256661	3.0	79238291.0	79271277.0	chr03	80774629.0	80807615.0	2.0	Zm00008a011902,chr03,80758418,80772232,+,100.000,271,1140,0.0;Zm00008a011903,chr03,80786224,80787669,+,99.401,1377,1710,8.27e-169	2.0	Zm00008a011902,chr03,80758418,80772232,+,100.000,271,1140,0.0;Zm00008a011903,chr03,80786224,80787669,+,99.401,1377,1710,8.27e-169	adjacent_genes_syntenic	1962:758:1204:0:NA	False	0.0
14608	Zm00001d040960	3	83471507	83498515	3.0	83492547.0	83502718.0	chr03	84886200.0	84896357.0	2.0	Zm00008a011914,chr03,84864718,84872802,-,100.000,1562,1822,6.61e-132;Zm00008a011915,chr03,84887633,84892154,-,99.672,1,1219,0.0	2.0	Zm00008a011914,chr03,84864718,84872802,-,100.000,1562,1822,6.61e-132;Zm00008a011915,chr03,84887633,84892154,-,99.672,1,1219,0.0	adjacent_genes_syntenic	1905:425:1480:0:NA	False	0.0
14627	Zm00001d040991	3	88848426	88849686	3.0	88841447.0	88855607.0	chr03	104783417.0	104797577.0	2.0	Zm00008a012096,chr03,104790420,104791323,-,100.000,220,459,3.83e-121;Zm00008a012097,chr03,104791444,104792032,-,100.000,11,209,6.92e-99	2.0	Zm00008a012096,chr03,104790420,104791323,-,100.000,220,459,3.83e-121;Zm00008a012097,chr03,104791444,104792032,-,100.000,11,209,6.92e-99	adjacent_genes_syntenic	459:20:439:0:NA	False	0.0
14636	Zm00001d041025	3	91251614	91253409	3.0	91251489.0	91257266.0	chr03	107120662.0	107126355.0	2.0	Zm00008a012106,chr03,107118355,107122226,-,99.691,348,1641,0.0;Zm00008a012107,chr03,107122297,107122582,-,98.601,1,286,1.44e-139	2.0	Zm00008a012106,chr03,107118355,107122226,-,99.691,348,1641,0.0;Zm00008a012107,chr03,107122297,107122582,-,98.601,1,286,1.44e-139	adjacent_genes_syntenic	1653:73:1580:0:NA	False	0.0
14676	Zm00001d041092	3	96989702	97015813	3.0	97015751.0	97020350.0	chr03	112719216.0	112723815.0	2.0	Zm00008a012151,chr03,112692499,112718951,+,100.000,634,841,1.86e-103;Zm00008a012152,chr03,112700767,112709691,-,100.000,613,703,6.09e-40	2.0	Zm00008a012151,chr03,112692499,112718951,+,100.000,634,841,1.86e-103;Zm00008a012152,chr03,112700767,112709691,-,100.000,613,703,6.09e-40	adjacent_genes_syntenic	921:692:159:70:NA	True	0.3056768558951965
14687	Zm00001d041108	3	97773979	97798160	3.0	97769657.0	97811035.0	chr03	113452633.0	113494011.0	2.0	Zm00008a012157,chr03,113457038,113462693,+,100.000,1,267,1.35e-135;Zm00008a012158,chr03,113477786,113481109,+,99.548,481,701,5.38e-109	2.0	Zm00008a012157,chr03,113457038,113462693,+,100.000,1,267,1.35e-135;Zm00008a012158,chr03,113477786,113481109,+,99.548,481,701,5.38e-109	adjacent_genes_syntenic	720:232:488:0:NA	False	0.0
14889	Zm00001d041438	3	119806037	119835241	3.0	119832761.0	119841004.0	chr03	120244552.0	120252698.0	2.0	Zm00008a012220,chr03,120214617,120218059,+,99.355,1,465,0.0;Zm00008a012221,chr03,120239205,120243459,+,98.551,796,2586,0.0	2.0	Zm00008a012220,chr03,120214617,120218059,+,99.355,1,465,0.0;Zm00008a012221,chr03,120239205,120243459,+,98.551,796,2586,0.0	adjacent_genes_syntenic	2586:330:2256:0:NA	False	0.0
14910	Zm00001d041472	3	122367956	122372020	3.0	122370043.0	122373858.0	chr03	122954324.0	122958141.0	2.0	Zm00008a012246,chr03,122951892,122956019,+,97.473,1,1020,0.0;Zm00008a012247,chr03,122955645,122980858,-,96.821,655,991,3.98e-163	2.0	Zm00008a012246,chr03,122951892,122956019,+,97.473,1,1020,0.0;Zm00008a012247,chr03,122955645,122980858,-,96.821,655,991,3.98e-163	adjacent_genes_syntenic	1020:0:683:337:NA	True	0.3303921568627451
14923	Zm00001d041498	3	124367636	124370607	3.0	124366636.0	124374347.0	chr03	124636232.0	124643991.0	2.0	Zm00008a012267,chr03,124637238,124639011,-,96.373,754,946,1.73e-85;Zm00008a012268,chr03,124639435,124640013,-,95.539,157,425,3.12e-120	2.0	Zm00008a012267,chr03,124637238,124639011,-,96.373,754,946,1.73e-85;Zm00008a012268,chr03,124639435,124640013,-,95.539,157,425,3.12e-120	adjacent_genes_syntenic	1038:576:462:0:NA	False	0.0
14933	Zm00001d041515	3	125289850	125330088	3.0	125319677.0	125341191.0	chr03	125477413.0	125498969.0	3.0	Zm00008a012280,chr03,125433759,125447264,-,99.301,6228,6369,1.33e-64;Zm00008a012281,chr03,125451544,125465201,-,99.878,5411,6232,0.0;Zm00008a012282,chr03,125480278,125487884,-,99.511,3341,5385,0.0	3.0	Zm00008a012280,chr03,125433759,125447264,-,99.301,6228,6369,1.33e-64;Zm00008a012281,chr03,125451544,125465201,-,99.878,5411,6232,0.0;Zm00008a012282,chr03,125480278,125487884,-,99.511,3341,5385,0.0	adjacent_genes_syntenic	6423:3419:2999:5:0	False	0.0
14961	Zm00001d041550	3	126862145	126865908	3.0	126859640.0	126876080.0	chr03	126827397.0	126843834.0	2.0	Zm00008a012301,chr03,126817627,126833265,+,100.000,267,1635,0.0;Zm00008a012302,chr03,126830025,126832958,-,100.000,268,1635,0.0	2.0	Zm00008a012301,chr03,126817627,126833265,+,100.000,267,1635,0.0;Zm00008a012302,chr03,126830025,126832958,-,100.000,268,1635,0.0	adjacent_genes_syntenic	1635:266:1:1368:NA	True	0.9992695398100804
15022	Zm00001d041626	3	129953081	129955906	3.0	129947929.0	129954683.0	chr03	130251134.0	130257894.0	2.0	Zm00008a012365,chr03,130204058,130258943,+,100.000,723,1116,0.0;Zm00008a012366,chr03,130256319,130259137,-,99.693,529,2799,0.0	2.0	Zm00008a012365,chr03,130204058,130258943,+,100.000,723,1116,0.0;Zm00008a012366,chr03,130256319,130259137,-,99.693,529,2799,0.0	adjacent_genes_syntenic	2826:555:1877:394:NA	True	0.17349185380889476
15070	Zm00001d041702	3	133967231	133968997	3.0	133960716.0	133968727.0	chr03	134079425.0	134087404.0	2.0	Zm00008a012427,chr03,134085911,134087734,+,99.198,1,1497,0.0;Zm00008a012428,chr03,134086963,134093218,-,92.894,1188,1764,0.0	2.0	Zm00008a012427,chr03,134085911,134087734,+,99.198,1,1497,0.0;Zm00008a012428,chr03,134086963,134093218,-,92.894,1188,1764,0.0	adjacent_genes_syntenic	1767:3:1454:310:NA	True	0.17573696145124718
15074	Zm00001d041708	3	134378935	134385716	3.0	134379381.0	134388806.0	chr03	134469918.0	134479360.0	2.0	Zm00008a012436,chr03,134468769,134469447,+,100.000,1,324,5.38e-166;Zm00008a012437,chr03,134469930,134476225,+,99.588,1003,2457,0.0	2.0	Zm00008a012436,chr03,134468769,134469447,+,100.000,1,324,5.38e-166;Zm00008a012437,chr03,134469930,134476225,+,99.588,1003,2457,0.0	adjacent_genes_syntenic	2457:678:1779:0:NA	False	0.0
15078	Zm00001d041712	3	134638681	134640014	3.0	134636017.0	134638349.0	chr03	134641954.0	134644278.0	2.0	Zm00008a012441,chr03,134645316,134647105,+,98.387,365,798,0.0;Zm00008a012442,chr03,134669194,134670479,+,98.551,25,849,0.0	2.0	Zm00008a012441,chr03,134645316,134647105,+,98.387,365,798,0.0;Zm00008a012442,chr03,134669194,134670479,+,98.551,25,849,0.0	adjacent_genes_syntenic	849:24:391:434:NA	False	0.526060606060606
15108	Zm00001d041752	3	135965422	135969913	3.0	135961757.0	135969962.0	chr03	136077462.0	136085684.0	2.0	Zm00008a012470,chr03,136081286,136085599,-,99.933,1,1503,0.0;Zm00008a012471,chr03,136083186,136084192,+,99.049,1327,1957,0.0	2.0	Zm00008a012470,chr03,136081286,136085599,-,99.933,1,1503,0.0;Zm00008a012471,chr03,136083186,136084192,+,99.049,1327,1957,0.0	adjacent_genes_syntenic	4233:2276:1780:177:NA	True	0.09044455799693407
15147	Zm00001d041800	3	138802145	138803843	3.0	138795723.0	138797689.0	chr03	138339621.0	138341584.0	2.0	Zm00008a012508,chr03,138371614,138373286,+,91.513,84,602,0.0;Zm00008a012509,chr03,138372182,138372954,-,99.091,715,934,5.17e-107	2.0	Zm00008a012508,chr03,138371614,138373286,+,91.513,84,602,0.0;Zm00008a012509,chr03,138372182,138372954,-,99.091,715,934,5.17e-107	adjacent_genes_syntenic	1596:857:739:0:NA	True	0.0
15195	Zm00001d041861	3	141390345	141396115	3.0	141391440.0	141396175.0	chr03	140679087.0	140683822.0	2.0	Zm00008a012556,chr03,140678549,140680647,+,100.000,486,1416,0.0;Zm00008a012557,chr03,140680651,140683597,+,100.000,1867,2529,0.0	2.0	Zm00008a012556,chr03,140678549,140680647,+,100.000,486,1416,0.0;Zm00008a012557,chr03,140680651,140683597,+,100.000,1867,2529,0.0	adjacent_genes_syntenic	2529:935:1594:0:NA	False	0.0
15207	Zm00001d041873	3	141735093	141752537	3.0	141746313.0	141760872.0	chr03	141027402.0	141041943.0	3.0	Zm00008a012564,chr03,141015392,141018289,-,100.000,1414,2664,0.0;Zm00008a012565,chr03,141027482,141028094,-,100.000,891,1317,0.0;Zm00008a012567,chr03,141032061,141033470,-,100.000,1,892,0.0	3.0	Zm00008a012564,chr03,141015392,141018289,-,100.000,1414,2664,0.0;Zm00008a012565,chr03,141027482,141028094,-,100.000,891,1317,0.0;Zm00008a012567,chr03,141032061,141033470,-,100.000,1,892,0.0	adjacent_genes_syntenic	2664:96:2566:2:0	False	0.0
15208	Zm00001d041877	3	142032875	142037003	3.0	142033842.0	142037059.0	chr03	141337788.0	141341006.0	2.0	Zm00008a012568,chr03,141335420,141340988,+,98.888,1,2787,0.0;Zm00008a012569,chr03,141336628,141412792,-,98.305,5,122,2.16e-51	2.0	Zm00008a012568,chr03,141335420,141340988,+,98.888,1,2787,0.0;Zm00008a012569,chr03,141336628,141412792,-,98.305,5,122,2.16e-51	adjacent_genes_syntenic	2811:24:2669:118:NA	True	0.042339433082167206
15213	Zm00001d041886	3	142368826	142369290	3.0	142366920.0	142405251.0	chr03	141645637.0	141683921.0	2.0	Zm00008a012576,chr03,141641515,141647878,-,99.580,90,327,2.01e-118;Zm00008a012577,chr03,141647537,141648088,+,99.355,1,465,0.0	2.0	Zm00008a012576,chr03,141641515,141647878,-,99.580,90,327,2.01e-118;Zm00008a012577,chr03,141647537,141648088,+,99.355,1,465,0.0	adjacent_genes_syntenic	465:0:227:238:NA	True	0.5118279569892473
15237	Zm00001d041923	3	143812482	143817371	3.0	143812564.0	143820971.0	chr03	142801142.0	142809556.0	2.0	Zm00008a012591,chr03,142801136,142805337,-,99.389,748,1729,0.0;Zm00008a012592,chr03,142805820,142812806,-,100.000,4,139,4.35e-64	2.0	Zm00008a012591,chr03,142801136,142805337,-,99.389,748,1729,0.0;Zm00008a012592,chr03,142805820,142812806,-,100.000,4,139,4.35e-64	adjacent_genes_syntenic	1740:622:1118:0:NA	False	0.0
15244	Zm00001d041935	3	144357752	144358546	3.0	144357020.0	144358735.0	chr03	143317657.0	143319359.0	2.0	Zm00008a012597,chr03,143293745,143318830,-,98.251,96,435,4.01e-168;Zm00008a012598,chr03,143318387,143319181,+,97.368,1,795,0.0	2.0	Zm00008a012597,chr03,143293745,143318830,-,98.251,96,435,4.01e-168;Zm00008a012598,chr03,143318387,143319181,+,97.368,1,795,0.0	adjacent_genes_syntenic	795:0:455:340:NA	True	0.4276729559748428
15289	Zm00001d041993	3	146855534	146858397	3.0	146855204.0	146859031.0	chr03	145615951.0	145619752.0	2.0	Zm00008a012642,chr03,145611943,145618726,+,98.817,158,326,5.07e-80;Zm00008a012643,chr03,145616263,145619200,-,98.830,1,342,3.19e-171	2.0	Zm00008a012642,chr03,145611943,145618726,+,98.817,158,326,5.07e-80;Zm00008a012643,chr03,145616263,145619200,-,98.830,1,342,3.19e-171	adjacent_genes_syntenic	342:0:173:169:NA	True	0.4941520467836257
15360	Zm00001d042082	3	150113590	150114479	3.0	150108997.0	150112916.0	chr03	149494185.0	149498104.0	2.0	Zm00008a012718,chr03,149553992,149559091,-,88.989,131,627,0.0;Zm00008a012719,chr03,149554368,149557998,+,97.753,131,308,6.48e-82	2.0	Zm00008a012718,chr03,149553992,149559091,-,88.989,131,627,0.0;Zm00008a012719,chr03,149554368,149557998,+,97.753,131,308,6.48e-82	adjacent_genes_syntenic	627:130:319:178:NA	True	0.35814889336016104
15482	Zm00001d042234	3	157121471	157126766	3.0	157122267.0	157126821.0	chr03	156326327.0	156330874.0	2.0	Zm00008a012834,chr03,156238306,156330644,+,100.000,1,273,2.55e-138;Zm00008a012835,chr03,156326436,156330617,-,99.616,1,2081,0.0	2.0	Zm00008a012834,chr03,156238306,156330644,+,100.000,1,273,2.55e-138;Zm00008a012835,chr03,156326436,156330617,-,99.616,1,2081,0.0	adjacent_genes_syntenic	2403:322:1808:273:NA	True	0.1311869293608842
15508	Zm00001d042269	3	158421207	158424170	3.0	158420162.0	158426655.0	chr03	157717765.0	157724241.0	2.0	Zm00008a012859,chr03,157719208,157721691,-,100.000,1,470,0.0;Zm00008a012860,chr03,157719274,157724825,+,94.969,1527,2162,0.0	2.0	Zm00008a012859,chr03,157719208,157721691,-,100.000,1,470,0.0;Zm00008a012860,chr03,157719274,157724825,+,94.969,1527,2162,0.0	adjacent_genes_syntenic	2289:1183:1106:0:NA	True	0.0
15511	Zm00001d042272	3	158433826	158447664	3.0	158444239.0	158447740.0	chr03	157793962.0	157797439.0	2.0	Zm00008a012863,chr03,157773027,157783324,-,98.077,856,959,3.19e-44;Zm00008a012864,chr03,157795710,157797406,-,98.974,1,682,0.0	2.0	Zm00008a012863,chr03,157773027,157783324,-,98.077,856,959,3.19e-44;Zm00008a012864,chr03,157795710,157797406,-,98.974,1,682,0.0	adjacent_genes_syntenic	1056:270:786:0:NA	False	0.0
15554	Zm00001d042329	3	161487765	161493201	3.0	161483032.0	161484498.0	chr03	160364185.0	160365647.0	2.0	Zm00008a012910,chr03,160369138,160374703,-,100.000,1,480,0.0;Zm00008a012911,chr03,160369558,160373562,+,94.898,388,485,2.11e-36	2.0	Zm00008a012910,chr03,160369138,160374703,-,100.000,1,480,0.0;Zm00008a012911,chr03,160369558,160373562,+,94.898,388,485,2.11e-36	adjacent_genes_syntenic	516:31:392:93:NA	True	0.19175257731958764
15578	Zm00001d042359	3	163195349	163196269	3.0	163188834.0	163193912.0	chr03	161765662.0	161770764.0	2.0	Zm00008a012936,chr03,161772657,161774306,-,96.020,318,914,0.0;Zm00008a012937,chr03,161772673,161773809,+,97.000,334,921,0.0	2.0	Zm00008a012936,chr03,161772657,161774306,-,96.020,318,914,0.0;Zm00008a012937,chr03,161772673,161773809,+,97.000,334,921,0.0	adjacent_genes_syntenic	921:317:23:581:NA	True	0.9619205298013244
15597	Zm00001d042383	3	164038335	164038655	3.0	164035923.0	164038340.0	chr03	162540572.0	162542989.0	2.0	Zm00008a012958,chr03,162542606,162543575,+,100.000,1,321,2.79e-165;Zm00008a012959,chr03,162543163,162543483,-,100.000,1,321,2.79e-165	2.0	Zm00008a012958,chr03,162542606,162543575,+,100.000,1,321,2.79e-165;Zm00008a012959,chr03,162543163,162543483,-,100.000,1,321,2.79e-165	adjacent_genes_syntenic	321:0:0:321:NA	True	1.0
15614	Zm00001d042409	3	165739566	165740901	3.0	165704098.0	165706506.0	chrUNKNOWN	5857509.0	5859920.0	2.0	Zm00008a039482,chrUNKNOWN,5717499,5727730,+,100.000,334,509,2.47e-86;Zm00008a039484,chrUNKNOWN,5727875,5733227,+,100.000,1,189,2.17e-93	2.0	Zm00008a039482,chrUNKNOWN,5717499,5727730,+,100.000,334,509,2.47e-86;Zm00008a039484,chrUNKNOWN,5727875,5733227,+,100.000,1,189,2.17e-93	adjacent_genes_syntenic	531:166:365:0:NA	False	0.0
15624	Zm00001d042426	3	166838943	166858049	3.0	166856016.0	166862900.0	chr03	164418859.0	164425743.0	2.0	Zm00008a012980,chr03,164400363,164402655,-,100.000,499,1074,0.0;Zm00008a012981,chr03,164403317,164420680,-,100.000,196,461,7.11e-135	2.0	Zm00008a012980,chr03,164400363,164402655,-,100.000,499,1074,0.0;Zm00008a012981,chr03,164403317,164420680,-,100.000,196,461,7.11e-135	adjacent_genes_syntenic	1074:232:842:0:NA	False	0.0
15626	Zm00001d042430	3	167003724	167005221	3.0	167003079.0	167009191.0	chr03	164563223.0	164569311.0	2.0	Zm00008a012983,chr03,164544978,164550876,-,99.490,1,588,0.0;Zm00008a012984,chr03,164551064,164565339,-,98.173,1,1368,0.0	2.0	Zm00008a012983,chr03,164544978,164550876,-,99.490,1,588,0.0;Zm00008a012984,chr03,164551064,164565339,-,98.173,1,1368,0.0	adjacent_genes_syntenic	1434:66:780:588:NA	False	0.4298245614035088
15629	Zm00001d042434	3	167058898	167060553	3.0	167054594.0	167061285.0	chr03	164615499.0	164622196.0	2.0	Zm00008a012987,chr03,164619804,164621462,+,99.518,1,1656,0.0;Zm00008a012988,chr03,164620265,164620841,-,98.966,459,747,2.78e-142	2.0	Zm00008a012987,chr03,164619804,164621462,+,99.518,1,1656,0.0;Zm00008a012988,chr03,164620265,164620841,-,98.966,459,747,2.78e-142	adjacent_genes_syntenic	1656:0:1367:289:NA	True	0.17451690821256038
15657	Zm00001d042470	3	168688446	168712549	3.0	168706348.0	168714186.0	chr03	166066918.0	166074686.0	2.0	Zm00008a013020,chr03,166049702,166050226,+,98.814,1,253,1.43e-123;Zm00008a013021,chr03,166060769,166071020,+,99.023,248,861,0.0	2.0	Zm00008a013020,chr03,166049702,166050226,+,98.814,1,253,1.43e-123;Zm00008a013021,chr03,166060769,166071020,+,99.023,248,861,0.0	adjacent_genes_syntenic	861:0:855:6:NA	False	0.006968641114982578
15764	Zm00001d042608	3	173419423	173424858	3.0	173419373.0	173423842.0	chr03	170651515.0	170655975.0	2.0	Zm00008a013120,chr03,170651654,170655467,-,98.713,370,2778,0.0;Zm00008a013121,chr03,170657599,170704914,-,98.980,170,267,1.26e-41	2.0	Zm00008a013120,chr03,170651654,170655467,-,98.713,370,2778,0.0;Zm00008a013121,chr03,170657599,170704914,-,98.980,170,267,1.26e-41	adjacent_genes_syntenic	2778:271:2507:0:NA	False	0.0
15784	Zm00001d042631	3	174609009	174610682	3.0	174610544.0	174619025.0	chr03	172109150.0	172117621.0	2.0	Zm00008a013141,chr03,172107053,172107571,-,100.000,141,642,0.0;Zm00008a013142,chr03,172107642,172108339,-,100.000,1,108,2.48e-49	2.0	Zm00008a013141,chr03,172107053,172107571,-,100.000,141,642,0.0;Zm00008a013142,chr03,172107642,172108339,-,100.000,1,108,2.48e-49	adjacent_genes_syntenic	642:32:610:0:NA	False	0.0
15791	Zm00001d042639	3	174860172	174893608	3.0	174886732.0	174893652.0	chr03	172410134.0	172417072.0	2.0	Zm00008a013155,chr03,172395096,172396759,-,93.573,2389,2906,0.0;Zm00008a013156,chr03,172398827,172416813,-,98.642,1,2038,0.0	2.0	Zm00008a013155,chr03,172395096,172396759,-,93.573,2389,2906,0.0;Zm00008a013156,chr03,172398827,172416813,-,98.642,1,2038,0.0	adjacent_genes_syntenic	3201:645:2556:0:NA	False	0.0
15820	Zm00001d042672	3	176262551	176264469	3.0	176261379.0	176270447.0	chr03	173575163.0	173584245.0	2.0	Zm00008a013182,chr03,173576339,173577156,+,87.744,1,359,4.13e-123;Zm00008a013183,chr03,173577227,173578465,+,91.981,495,706,4.14e-85	2.0	Zm00008a013182,chr03,173576339,173577156,+,87.744,1,359,4.13e-123;Zm00008a013183,chr03,173577227,173578465,+,91.981,495,706,4.14e-85	adjacent_genes_syntenic	720:149:571:0:NA	False	0.0
15849	Zm00001d042712	3	177902537	177928714	3.0	177919224.0	177935286.0	chr03	174786520.0	174802580.0	2.0	Zm00008a013211,chr03,174775853,174780399,+,100.000,1,520,0.0;Zm00008a013212,chr03,174794506,174795919,+,99.324,1443,2034,0.0	2.0	Zm00008a013211,chr03,174775853,174780399,+,100.000,1,520,0.0;Zm00008a013212,chr03,174794506,174795919,+,99.324,1443,2034,0.0	adjacent_genes_syntenic	2034:922:1112:0:NA	False	0.0
15885	Zm00001d042754	3	178933958	178934329	3.0	178927785.0	178929828.0	chr03	175852948.0	175854994.0	2.0	Zm00008a013245,chr03,175857287,175857673,-,95.090,1,372,1.07e-177;Zm00008a013246,chr03,175857384,175857851,+,93.448,1,275,4.86e-125	2.0	Zm00008a013245,chr03,175857287,175857673,-,95.090,1,372,1.07e-177;Zm00008a013246,chr03,175857384,175857851,+,93.448,1,275,4.86e-125	adjacent_genes_syntenic	372:0:97:275:NA	True	0.739247311827957
15916	Zm00001d042793	3	179875467	179900638	3.0	179898944.0	179900238.0	chr03	176974372.0	176975685.0	2.0	Zm00008a013274,chr03,176939973,176946949,+,98.749,1,3425,0.0;Zm00008a013275,chr03,176973592,176975589,+,100.000,4099,4362,3.58e-133	2.0	Zm00008a013274,chr03,176939973,176946949,+,98.749,1,3425,0.0;Zm00008a013275,chr03,176973592,176975589,+,100.000,4099,4362,3.58e-133	adjacent_genes_syntenic	4362:673:3689:0:NA	False	0.0
15917	Zm00001d042794	3	179902053	179907809	3.0	179903454.0	179908370.0	chr03	176981631.0	176986571.0	2.0	Zm00008a013276,chr03,176976682,176985457,+,90.657,1,278,2.91e-109;Zm00008a013277,chr03,176978341,176983382,-,99.791,860,1338,0.0	2.0	Zm00008a013276,chr03,176976682,176985457,+,90.657,1,278,2.91e-109;Zm00008a013277,chr03,176978341,176983382,-,99.791,860,1338,0.0	adjacent_genes_syntenic	1338:581:757:0:NA	True	0.0
15933	Zm00001d042817	3	181088183	181090771	3.0	181087526.0	181090176.0	chr03	178184024.0	178186654.0	2.0	Zm00008a013295,chr03,178184664,178188157,+,98.652,1,1855,0.0;Zm00008a013296,chr03,178185702,178190289,-,98.827,1042,1808,0.0	2.0	Zm00008a013295,chr03,178184664,178188157,+,98.652,1,1855,0.0;Zm00008a013296,chr03,178185702,178190289,-,98.827,1042,1808,0.0	adjacent_genes_syntenic	1905:50:1088:767:NA	True	0.41347708894878704
15952	Zm00001d042841	3	181694529	181701897	3.0	181694493.0	181702334.0	chr03	178813888.0	178821717.0	2.0	Zm00008a013308,chr03,178813901,178821277,+,94.608,1736,2718,0.0;Zm00008a013309,chr03,178814260,178821519,-,97.092,2272,2718,0.0	2.0	Zm00008a013308,chr03,178813901,178821277,+,94.608,1736,2718,0.0;Zm00008a013309,chr03,178814260,178821519,-,97.092,2272,2718,0.0	adjacent_genes_syntenic	2718:1735:536:447:NA	True	0.4547304170905392
15958	Zm00001d042848	3	181947006	181957835	3.0	181945959.0	181961668.0	chr03	179003240.0	179018954.0	2.0	Zm00008a013313,chr03,179006040,179015243,-,99.761,1753,3004,0.0;Zm00008a013314,chr03,179015250,179015761,-,73.684,1402,1515,5.26e-09	2.0	Zm00008a013313,chr03,179006040,179015243,-,99.761,1753,3004,0.0;Zm00008a013314,chr03,179015250,179015761,-,73.684,1402,1515,5.26e-09	adjacent_genes_syntenic	3096:1730:1366:0:NA	False	0.0
16013	Zm00001d042922	3	184004259	184007974	3.0	183982757.0	183991186.0	chr03	180905679.0	180914099.0	2.0	Zm00008a013362,chr03,180927109,180930231,-,99.483,595,1947,0.0;Zm00008a013363,chr03,180927905,180929990,+,100.000,909,1151,3.99e-122	2.0	Zm00008a013362,chr03,180927109,180930231,-,99.483,595,1947,0.0;Zm00008a013363,chr03,180927905,180929990,+,100.000,909,1151,3.99e-122	adjacent_genes_syntenic	1947:594:1110:243:NA	True	0.17960088691796008
16017	Zm00001d042926	3	184171009	184171755	3.0	184171596.0	184175519.0	chr03	181094586.0	181098477.0	2.0	Zm00008a013365,chr03,181092883,181094745,+,93.566,135,483,1.23e-165;Zm00008a013366,chr03,181093722,181094732,-,92.179,113,470,3.78e-153	2.0	Zm00008a013365,chr03,181092883,181094745,+,93.566,135,483,1.23e-165;Zm00008a013366,chr03,181093722,181094732,-,92.179,113,470,3.78e-153	adjacent_genes_syntenic	483:112:35:336:NA	True	0.9056603773584906
16023	Zm00001d042932	3	184468612	184471516	3.0	184469964.0	184475866.0	chr03	181365780.0	181371719.0	2.0	Zm00008a013373,chr03,181364577,181365942,+,99.448,1,725,0.0;Zm00008a013374,chr03,181366929,181367111,+,93.750,1117,1257,4.34e-56	2.0	Zm00008a013373,chr03,181364577,181365942,+,99.448,1,725,0.0;Zm00008a013374,chr03,181366929,181367111,+,93.750,1117,1257,4.34e-56	adjacent_genes_syntenic	1257:391:866:0:NA	False	0.0
16066	Zm00001d042983	3	185812615	185814453	3.0	185810429.0	185824779.0	chr03	182844838.0	182859149.0	2.0	Zm00008a013417,chr03,182847055,182847831,+,100.000,1,169,2.24e-82;Zm00008a013418,chr03,182848692,182866120,-,98.780,660,741,1.61e-33	2.0	Zm00008a013417,chr03,182847055,182847831,+,100.000,1,169,2.24e-82;Zm00008a013418,chr03,182848692,182866120,-,98.780,660,741,1.61e-33	adjacent_genes_syntenic	750:499:251:0:NA	True	0.0
16143	Zm00001d043083	3	188687080	188692074	3.0	188686098.0	188693060.0	chr03	185795336.0	185802288.0	2.0	Zm00008a013502,chr03,185785808,185800194,+,100.000,143,186,1.60e-14;Zm00008a013503,chr03,185796415,185801258,-,100.000,1,744,0.0	2.0	Zm00008a013502,chr03,185785808,185800194,+,100.000,143,186,1.60e-14;Zm00008a013503,chr03,185796415,185801258,-,100.000,1,744,0.0	adjacent_genes_syntenic	744:0:700:44:NA	True	0.05913978494623656
16150	Zm00001d043091	3	188976388	189005061	3.0	189004890.0	189007926.0	chr03	186094347.0	186097405.0	3.0	Zm00008a013511,chr03,186063249,186067663,-,100.000,4031,4530,0.0;Zm00008a013512,chr03,186067696,186068001,-,97.351,2530,2676,7.69e-66;Zm00008a013513,chr03,186080535,186089544,-,100.000,632,2529,0.0	3.0	Zm00008a013511,chr03,186063249,186067663,-,100.000,4031,4530,0.0;Zm00008a013512,chr03,186067696,186068001,-,97.351,2530,2676,7.69e-66;Zm00008a013513,chr03,186080535,186089544,-,100.000,632,2529,0.0	adjacent_genes_syntenic	4530:1985:2545:0:0	False	0.0
16152	Zm00001d043093	3	189074865	189122752	3.0	189111770.0	189142652.0	chr03	186177999.0	186208813.0	2.0	Zm00008a013514,chr03,186141523,186142391,+,100.000,1,394,0.0;Zm00008a013515,chr03,186160143,186188795,+,99.887,457,2220,0.0	2.0	Zm00008a013514,chr03,186141523,186142391,+,100.000,1,394,0.0;Zm00008a013515,chr03,186160143,186188795,+,99.887,457,2220,0.0	adjacent_genes_syntenic	5988:3830:2158:0:NA	False	0.0
16153	Zm00001d043094	3	189129421	189137112	3.0	189111770.0	189142652.0	chr03	186177999.0	186208813.0	2.0	Zm00008a013516,chr03,186195646,186198181,+,100.000,1,813,0.0;Zm00008a013517,chr03,186198533,186204558,+,100.000,1106,2334,0.0	2.0	Zm00008a013516,chr03,186195646,186198181,+,100.000,1,813,0.0;Zm00008a013517,chr03,186198533,186204558,+,100.000,1106,2334,0.0	adjacent_genes_syntenic	4203:2161:2042:0:NA	False	0.0
16249	Zm00001d043205	3	191580135	191580848	3.0	191579053.0	191582582.0	chr03	188657741.0	188661271.0	2.0	Zm00008a013605,chr03,188580678,188581223,-,82.123,91,269,2.13e-44;Zm00008a013607,chr03,188658822,188659535,-,99.440,1,714,0.0	2.0	Zm00008a013605,chr03,188580678,188581223,-,82.123,91,269,2.13e-44;Zm00008a013607,chr03,188658822,188659535,-,99.440,1,714,0.0	adjacent_genes_syntenic	714:0:535:179:NA	False	0.2507002801120448
16381	Zm00001d043364	3	197723816	197725211	3.0	197699276.0	197707590.0	chr03	194869816.0	194878148.0	2.0	Zm00008a013739,chr03,194880462,194880734,+,88.768,1,268,1.56e-99;Zm00008a013740,chr03,194880864,194882971,+,97.727,311,354,3.23e-13	2.0	Zm00008a013739,chr03,194880462,194880734,+,88.768,1,268,1.56e-99;Zm00008a013740,chr03,194880864,194882971,+,97.727,311,354,3.23e-13	adjacent_genes_syntenic	366:54:312:0:NA	False	0.0
16392	Zm00001d043378	3	198206233	198229237	3.0	198220784.0	198231925.0	chr03	195321532.0	195332719.0	2.0	Zm00008a013754,chr03,195308095,195312162,+,98.046,175,1044,0.0;Zm00008a013755,chr03,195327215,195333623,+,100.000,1107,1710,0.0	2.0	Zm00008a013754,chr03,195308095,195312162,+,98.046,175,1044,0.0;Zm00008a013755,chr03,195327215,195333623,+,100.000,1107,1710,0.0	adjacent_genes_syntenic	1836:362:1474:0:NA	False	0.0
16396	Zm00001d043382	3	198283208	198288738	3.0	198286557.0	198306935.0	chr03	195389277.0	195409655.0	2.0	Zm00008a013758,chr03,195385913,195389308,+,100.000,1,1143,0.0;Zm00008a013759,chr03,195389740,195391593,+,100.000,1216,1380,6.21e-80	2.0	Zm00008a013758,chr03,195385913,195389308,+,100.000,1,1143,0.0;Zm00008a013759,chr03,195389740,195391593,+,100.000,1216,1380,6.21e-80	adjacent_genes_syntenic	1380:72:1308:0:NA	False	0.0
16425	Zm00001d043418	3	199094453	199105329	3.0	199081999.0	199107420.0	chr03	196151780.0	196177235.0	2.0	Zm00008a013786,chr03,196164254,196175231,+,100.000,1,463,0.0;Zm00008a013787,chr03,196164385,196169761,-,100.000,1,72,7.36e-30	2.0	Zm00008a013786,chr03,196164254,196175231,+,100.000,1,463,0.0;Zm00008a013787,chr03,196164385,196169761,-,100.000,1,72,7.36e-30	adjacent_genes_syntenic	549:86:391:72:NA	True	0.15550755939524838
16440	Zm00001d043434	3	199733893	199758701	3.0	199755738.0	199773887.0	chr03	196816303.0	196834452.0	2.0	Zm00008a013800,chr03,196794341,196799109,-,100.000,1807,3186,0.0;Zm00008a013801,chr03,196817156,196818411,-,100.000,577,1616,0.0	2.0	Zm00008a013800,chr03,196794341,196799109,-,100.000,1807,3186,0.0;Zm00008a013801,chr03,196817156,196818411,-,100.000,577,1616,0.0	adjacent_genes_syntenic	3192:772:2420:0:NA	False	0.0
16455	Zm00001d043452	3	200451086	200464251	3.0	200463817.0	200467976.0	chr03	197493675.0	197497859.0	2.0	Zm00008a013816,chr03,197479083,197494055,+,100.000,52,111,1.35e-22;Zm00008a013817,chr03,197479384,197491537,-,99.899,1,2967,0.0	2.0	Zm00008a013816,chr03,197479083,197494055,+,100.000,52,111,1.35e-22;Zm00008a013817,chr03,197479384,197491537,-,99.899,1,2967,0.0	adjacent_genes_syntenic	2973:6:2907:60:NA	True	0.020222446916076844
16477	Zm00001d043477	3	201448887	201454662	3.0	201450491.0	201458039.0	chr03	198359811.0	198367352.0	3.0	Zm00008a013838,chr03,198358293,198363597,+,100.000,1,479,0.0;Zm00008a013844,chr03,198548170,198551217,+,68.229,2518,2898,1.64e-40;Zm00008a013845,chr03,198550780,198552195,-,71.480,2065,2898,4.67e-117	2.0	Zm00008a013844,chr03,198548170,198551217,+,68.229,2518,2898,1.64e-40;Zm00008a013845,chr03,198550780,198552195,-,71.480,2065,2898,4.67e-117	adjacent_genes_syntenic	2952:2118:453:381:NA	True	0.4568345323741007
16479	Zm00001d043479	3	201465990	201469783	3.0	201458388.0	201463029.0	chr03	198396776.0	198401410.0	2.0	Zm00008a013840,chr03,198385504,198390809,-,96.006,1,627,0.0;Zm00008a013841,chr03,198404258,198407736,-,99.359,316,627,2.26e-157	2.0	Zm00008a013840,chr03,198385504,198390809,-,96.006,1,627,0.0;Zm00008a013841,chr03,198404258,198407736,-,99.359,316,627,2.26e-157	adjacent_genes_syntenic	627:0:315:312:NA	False	0.4976076555023923
16492	Zm00001d043497	3	201850519	201863321	3.0	201861025.0	201864832.0	chr03	198956519.0	198960325.0	2.0	Zm00008a013855,chr03,198944774,198946322,-,100.000,343,492,2.97e-72;Zm00008a013856,chr03,198957046,198958821,-,100.000,1,270,2.13e-137	2.0	Zm00008a013855,chr03,198944774,198946322,-,100.000,343,492,2.97e-72;Zm00008a013856,chr03,198957046,198958821,-,100.000,1,270,2.13e-137	adjacent_genes_syntenic	492:72:420:0:NA	False	0.0
16495	Zm00001d043502	3	202070388	202101427	3.0	202099055.0	202103237.0	chr03	199318482.0	199322652.0	2.0	Zm00008a013858,chr03,199291432,199293576,+,99.283,1,697,0.0;Zm00008a013859,chr03,199319568,199320849,+,99.543,1690,1908,1.97e-107	2.0	Zm00008a013858,chr03,199291432,199293576,+,99.283,1,697,0.0;Zm00008a013859,chr03,199319568,199320849,+,99.543,1690,1908,1.97e-107	adjacent_genes_syntenic	2115:1199:916:0:NA	False	0.0
16506	Zm00001d043514	3	202391370	202392323	3.0	202391615.0	202399620.0	chr03	199553996.0	199562001.0	2.0	Zm00008a013872,chr03,199553467,199554084,+,100.000,1,178,3.73e-87;Zm00008a013873,chr03,199554090,199554704,+,100.000,340,954,0.0	2.0	Zm00008a013872,chr03,199553467,199554084,+,100.000,1,178,3.73e-87;Zm00008a013873,chr03,199554090,199554704,+,100.000,340,954,0.0	adjacent_genes_syntenic	954:161:793:0:NA	False	0.0
16563	Zm00001d043587	3	204443266	204446887	3.0	204444583.0	204446751.0	chr03	201451018.0	201453186.0	2.0	Zm00008a013928,chr03,201449625,201451700,-,100.000,711,1659,0.0;Zm00008a013929,chr03,201452504,201453037,-,100.000,1,277,1.18e-140	2.0	Zm00008a013928,chr03,201449625,201451700,-,100.000,711,1659,0.0;Zm00008a013929,chr03,201452504,201453037,-,100.000,1,277,1.18e-140	adjacent_genes_syntenic	1659:433:1226:0:NA	False	0.0
16564	Zm00001d043588	3	204481997	204484157	3.0	204483624.0	204490081.0	chr03	201491234.0	201497691.0	2.0	Zm00008a013930,chr03,201489362,201491663,-,98.407,1,1695,0.0;Zm00008a013931,chr03,201490035,201490802,+,88.065,347,893,0.0	2.0	Zm00008a013930,chr03,201489362,201491663,-,98.407,1,1695,0.0;Zm00008a013931,chr03,201490035,201490802,+,88.065,347,893,0.0	adjacent_genes_syntenic	1695:0:1148:547:NA	True	0.3227138643067847
16573	Zm00001d043599	3	204834526	204840906	3.0	204828118.0	204845593.0	chr03	201827349.0	201844824.0	2.0	Zm00008a013941,chr03,201833765,201841551,+,100.000,1,3696,0.0;Zm00008a013942,chr03,201837058,201841630,-,100.000,2691,2860,3.25e-82	2.0	Zm00008a013941,chr03,201833765,201841551,+,100.000,1,3696,0.0;Zm00008a013942,chr03,201837058,201841630,-,100.000,2691,2860,3.25e-82	adjacent_genes_syntenic	3696:0:3526:170:NA	True	0.045995670995670986
16598	Zm00001d043634	3	205754068	205757412	3.0	205755018.0	205758669.0	chr03	202781229.0	202784948.0	2.0	Zm00008a013973,chr03,202781308,202783128,+,99.170,1030,2837,0.0;Zm00008a013974,chr03,202783194,202783682,+,98.160,2857,3345,0.0	2.0	Zm00008a013973,chr03,202781308,202783128,+,99.170,1030,2837,0.0;Zm00008a013974,chr03,202783194,202783682,+,98.160,2857,3345,0.0	adjacent_genes_syntenic	3345:1048:2297:0:NA	False	0.0
16616	Zm00001d043654	3	206102841	206104054	3.0	206103476.0	206106511.0	chr03	203161738.0	203164753.0	2.0	Zm00008a013984,chr03,203161327,203162265,-,96.167,1,828,0.0;Zm00008a013985,chr03,203162120,203164179,+,100.000,16,146,1.06e-61	2.0	Zm00008a013984,chr03,203161327,203162265,-,96.167,1,828,0.0;Zm00008a013985,chr03,203162120,203164179,+,100.000,16,146,1.06e-61	adjacent_genes_syntenic	828:0:697:131:NA	True	0.15821256038647344
16627	Zm00001d043667	3	206709190	206773617	3.0	206754604.0	206775371.0	chr03	203795555.0	203816343.0	2.0	Zm00008a013995,chr03,203755085,203771319,+,94.618,154,729,0.0;Zm00008a013996,chr03,203776069,203801367,+,100.000,2662,3077,0.0	2.0	Zm00008a013995,chr03,203755085,203771319,+,94.618,154,729,0.0;Zm00008a013996,chr03,203776069,203801367,+,100.000,2662,3077,0.0	adjacent_genes_syntenic	6000:5008:992:0:NA	False	0.0
16632	Zm00001d043674	3	206991601	206992551	3.0	206991647.0	206993189.0	chr03	204046405.0	204047947.0	2.0	Zm00008a014000,chr03,204046434,204049849,-,100.000,76,951,0.0;Zm00008a014001,chr03,204046443,204047309,+,100.000,85,951,0.0	2.0	Zm00008a014000,chr03,204046434,204049849,-,100.000,76,951,0.0;Zm00008a014001,chr03,204046443,204047309,+,100.000,85,951,0.0	adjacent_genes_syntenic	951:75:9:867:NA	True	0.9897260273972602
16674	Zm00001d043728	3	208552273	208558521	3.0	208554759.0	208560241.0	chr03	205575183.0	205580677.0	2.0	Zm00008a014044,chr03,205577334,205578189,-,93.243,496,939,0.0;Zm00008a014045,chr03,205578331,205578810,-,99.775,1,444,0.0	2.0	Zm00008a014044,chr03,205577334,205578189,-,93.243,496,939,0.0;Zm00008a014045,chr03,205578331,205578810,-,99.775,1,444,0.0	adjacent_genes_syntenic	939:51:888:0:NA	False	0.0
16736	Zm00001d043804	3	210576077	210578478	3.0	210559301.0	210593523.0	chr03	208075194.0	208109390.0	2.0	Zm00008a014107,chr03,208092023,208092459,+,99.672,1,305,1.74e-154;Zm00008a014108,chr03,208092625,208093744,+,100.000,364,696,2.58e-171	2.0	Zm00008a014107,chr03,208092023,208092459,+,99.672,1,305,1.74e-154;Zm00008a014108,chr03,208092625,208093744,+,100.000,364,696,2.58e-171	adjacent_genes_syntenic	921:283:638:0:NA	False	0.0
16737	Zm00001d043805	3	210580504	210592391	3.0	210559301.0	210593523.0	chr03	208075194.0	208109390.0	2.0	Zm00008a014109,chr03,208096616,208104771,+,99.967,1,3060,0.0;Zm00008a014110,chr03,208104774,208108161,+,100.000,3054,3195,4.45e-67	2.0	Zm00008a014109,chr03,208096616,208104771,+,99.967,1,3060,0.0;Zm00008a014110,chr03,208104774,208108161,+,100.000,3054,3195,4.45e-67	adjacent_genes_syntenic	3198:3:3188:7:NA	False	0.002190923317683881
16762	Zm00001d043835	3	211258240	211305383	3.0	211304335.0	211305577.0	chr03	208929041.0	208930282.0	3.0	Zm00008a014122,chr03,208857532,208863512,+,100.000,2199,2578,0.0;Zm00008a014123,chr03,208889037,208907824,+,99.168,2797,3277,0.0;Zm00008a014124,chr03,208924896,208930047,+,100.000,3277,3326,4.07e-17	3.0	Zm00008a014122,chr03,208857532,208863512,+,100.000,2199,2578,0.0;Zm00008a014123,chr03,208889037,208907824,+,99.168,2797,3277,0.0;Zm00008a014124,chr03,208924896,208930047,+,100.000,3277,3326,4.07e-17	adjacent_genes_syntenic	3330:2420:909:1:0	False	0.0
16781	Zm00001d043857	3	212195359	212201413	3.0	212191918.0	212196979.0	chr03	209800674.0	209805729.0	2.0	Zm00008a014145,chr03,209804118,209805414,-,99.281,1792,1930,5.15e-64;Zm00008a014146,chr03,209825070,209825408,-,99.118,1,340,2.49e-169	2.0	Zm00008a014145,chr03,209804118,209805414,-,99.281,1792,1930,5.15e-64;Zm00008a014146,chr03,209825070,209825408,-,99.118,1,340,2.49e-169	adjacent_genes_syntenic	2058:1579:479:0:NA	False	0.0
16820	Zm00001d043909	3	213579332	213586250	3.0	213580656.0	213593035.0	chr03	211220213.0	211232591.0	2.0	Zm00008a014186,chr03,211219428,211220297,+,100.000,211,505,6.51e-150;Zm00008a014187,chr03,211220308,211227300,+,99.953,1120,5338,0.0	2.0	Zm00008a014186,chr03,211219428,211220297,+,100.000,211,505,6.51e-150;Zm00008a014187,chr03,211220308,211227300,+,99.953,1120,5338,0.0	adjacent_genes_syntenic	5340:826:4514:0:NA	False	0.0
16903	Zm00001d044016	3	216679147	216698259	3.0	216693574.0	216699046.0	chr03	214191338.0	214196810.0	2.0	Zm00008a014260,chr03,214176551,214178773,-,100.000,1063,1968,0.0;Zm00008a014261,chr03,214192169,214195930,-,100.000,1,983,0.0	2.0	Zm00008a014260,chr03,214176551,214178773,-,100.000,1063,1968,0.0;Zm00008a014261,chr03,214192169,214195930,-,100.000,1,983,0.0	adjacent_genes_syntenic	1968:79:1889:0:NA	False	0.0
16927	Zm00001d044042	3	217573164	217581039	3.0	217578920.0	217587427.0	chr03	215039128.0	215047635.0	2.0	Zm00008a014285,chr03,215031236,215041258,+,100.000,1,1023,0.0;Zm00008a014286,chr03,215031720,215040141,-,100.000,343,398,6.80e-21	2.0	Zm00008a014285,chr03,215031236,215041258,+,100.000,1,1023,0.0;Zm00008a014286,chr03,215031720,215040141,-,100.000,343,398,6.80e-21	adjacent_genes_syntenic	1023:0:967:56:NA	True	0.05474095796676442
16975	Zm00001d044106	3	219392311	219393785	3.0	219391357.0	219395660.0	chr03	216605571.0	216609874.0	2.0	Zm00008a014332,chr03,216606525,216607367,-,100.000,583,1425,0.0;Zm00008a014333,chr03,216607427,216607999,-,91.274,1,523,0.0	2.0	Zm00008a014332,chr03,216606525,216607367,-,100.000,583,1425,0.0;Zm00008a014333,chr03,216607427,216607999,-,91.274,1,523,0.0	adjacent_genes_syntenic	1425:59:1366:0:NA	False	0.0
16999	Zm00001d044136	3	220098352	220104557	3.0	220098982.0	220100774.0	chr03	217279834.0	217281613.0	2.0	Zm00008a014355,chr03,217279361,217279765,-,100.000,1234,1638,0.0;Zm00008a014356,chr03,217279822,217285378,-,98.280,1,465,0.0	2.0	Zm00008a014355,chr03,217279361,217279765,-,100.000,1234,1638,0.0;Zm00008a014356,chr03,217279822,217285378,-,98.280,1,465,0.0	adjacent_genes_syntenic	1638:768:870:0:NA	False	0.0
17018	Zm00001d044167	3	220883427	220884707	3.0	220852007.0	220854809.0	chr03	218200153.0	218202954.0	2.0	Zm00008a014382,chr03,218320248,218321499,+,95.402,427,1281,0.0;Zm00008a014383,chr03,218320978,218321804,-,100.000,745,948,3.87e-101	2.0	Zm00008a014382,chr03,218320248,218321499,+,95.402,427,1281,0.0;Zm00008a014383,chr03,218320978,218321804,-,100.000,745,948,3.87e-101	adjacent_genes_syntenic	1281:426:651:204:NA	True	0.23859649122807014
17043	Zm00001d044193	3	221614693	221628450	3.0	221626535.0	221631417.0	chr03	219164004.0	219168885.0	2.0	Zm00008a014405,chr03,219144857,219146506,+,99.219,1,256,7.18e-127;Zm00008a014406,chr03,219156829,219166158,+,99.555,256,704,0.0	2.0	Zm00008a014405,chr03,219144857,219146506,+,99.219,1,256,7.18e-127;Zm00008a014406,chr03,219156829,219166158,+,99.555,256,704,0.0	adjacent_genes_syntenic	786:82:703:1:NA	False	0.0014204545454545455
17066	Zm00001d044225	3	222412161	222422275	3.0	222419979.0	222421240.0	chr03	219870747.0	219872002.0	2.0	Zm00008a014425,chr03,219867793,219873139,-,99.557,1,1353,0.0;Zm00008a014426,chr03,219868583,219913079,+,98.910,1,367,0.0	2.0	Zm00008a014425,chr03,219867793,219873139,-,99.557,1,1353,0.0;Zm00008a014426,chr03,219868583,219913079,+,98.910,1,367,0.0	adjacent_genes_syntenic	1353:0:986:367:NA	True	0.2712490761271249
17122	Zm00001d044300	3	224506619	224508325	3.0	224507502.0	224510278.0	chr03	222073306.0	222076102.0	2.0	Zm00008a014487,chr03,222071368,222074129,+,96.196,7,558,0.0;Zm00008a014488,chr03,222072589,222074135,-,96.400,708,1707,0.0	2.0	Zm00008a014487,chr03,222071368,222074129,+,96.196,7,558,0.0;Zm00008a014488,chr03,222072589,222074135,-,96.400,708,1707,0.0	adjacent_genes_syntenic	1707:155:1552:0:NA	True	0.0
17132	Zm00001d044312	3	224972055	224976957	3.0	224973627.0	224987374.0	chr03	222376223.0	222389972.0	2.0	Zm00008a014498,chr03,222371860,222374647,+,100.000,1,43,1.62e-13;Zm00008a014499,chr03,222375371,222379550,+,96.849,343,2106,0.0	2.0	Zm00008a014498,chr03,222371860,222374647,+,100.000,1,43,1.62e-13;Zm00008a014499,chr03,222375371,222379550,+,96.849,343,2106,0.0	adjacent_genes_syntenic	2106:299:1807:0:NA	False	0.0
17171	Zm00001d044356	3	225701205	225701405	3.0	225692007.0	225700211.0	chr03	223128200.0	223136348.0	3.0	Zm00008a014527,chr03,222845608,222845817,-,77.619,1,201,1.79e-38;Zm00008a014537,chr03,223137055,223137255,-,99.502,1,201,9.86e-99;Zm00008a014538,chr03,223139934,223143884,-,85.714,8,199,5.12e-58	2.0	Zm00008a014537,chr03,223137055,223137255,-,99.502,1,201,9.86e-99;Zm00008a014538,chr03,223139934,223143884,-,85.714,8,199,5.12e-58	adjacent_genes_syntenic	201:0:9:192:NA	False	0.9552238805970148
17198	Zm00001d044387	3	226714841	226734363	3.0	226732490.0	226734721.0	chr03	223967283.0	223969534.0	2.0	Zm00008a014562,chr03,223952742,223966638,+,78.612,1386,2446,0.0;Zm00008a014563,chr03,223967355,223968994,+,77.119,141,1308,0.0	2.0	Zm00008a014562,chr03,223952742,223966638,+,78.612,1386,2446,0.0;Zm00008a014563,chr03,223967355,223968994,+,77.119,141,1308,0.0	adjacent_genes_syntenic	2571:342:2229:0:NA	False	0.0
17229	Zm00001d044422	3	227572095	227574742	3.0	227573692.0	227575589.0	chr03	224814486.0	224816402.0	2.0	Zm00008a014589,chr03,224811555,224815558,+,100.000,1,369,0.0;Zm00008a014590,chr03,224813850,224823904,-,100.000,334,369,1.69e-10	2.0	Zm00008a014589,chr03,224811555,224815558,+,100.000,1,369,0.0;Zm00008a014590,chr03,224813850,224823904,-,100.000,334,369,1.69e-10	adjacent_genes_syntenic	369:0:333:36:NA	True	0.0975609756097561
17252	Zm00001d044447	3	228319605	228351943	3.0	228346367.0	228351938.0	chr03	225703514.0	225709085.0	3.0	Zm00008a014613,chr03,225683576,225695204,-,100.000,1392,1713,4.55e-165;Zm00008a014614,chr03,225695230,225697124,-,100.000,1295,1393,5.22e-44;Zm00008a014615,chr03,225701569,225708945,-,100.000,66,1077,0.0	3.0	Zm00008a014613,chr03,225683576,225695204,-,100.000,1392,1713,4.55e-165;Zm00008a014614,chr03,225695230,225697124,-,100.000,1295,1393,5.22e-44;Zm00008a014615,chr03,225701569,225708945,-,100.000,66,1077,0.0	adjacent_genes_syntenic	1713:282:1429:2:0	False	0.0
17281	Zm00001d044481	3	229389338	229411816	3.0	229407115.0	229412014.0	chr03	226707530.0	226712393.0	2.0	Zm00008a014640,chr03,226688713,226691052,-,99.696,980,1308,2.36e-167;Zm00008a014641,chr03,226704258,226712266,-,99.664,97,691,0.0	2.0	Zm00008a014640,chr03,226688713,226691052,-,99.696,980,1308,2.36e-167;Zm00008a014641,chr03,226704258,226712266,-,99.664,97,691,0.0	adjacent_genes_syntenic	1323:399:924:0:NA	False	0.0
17311	Zm00001d044519	3	230739324	230740436	3.0	230736432.0	230738237.0	chr03	227604800.0	227606616.0	2.0	Zm00008a014677,chr03,227608030,227608335,-,97.411,628,936,7.03e-147;Zm00008a014678,chr03,227608574,227609194,-,94.781,1,588,0.0	2.0	Zm00008a014677,chr03,227608030,227608335,-,97.411,628,936,7.03e-147;Zm00008a014678,chr03,227608574,227609194,-,94.781,1,588,0.0	adjacent_genes_syntenic	936:39:897:0:NA	False	0.0
17332	Zm00001d044541	3	231340374	231341654	3.0	231338383.0	231341808.0	chr03	228139957.0	228143405.0	2.0	Zm00008a014697,chr03,228133583,228143207,+,99.738,1,381,0.0;Zm00008a014698,chr03,228142239,228143162,-,99.743,1,389,0.0	2.0	Zm00008a014697,chr03,228133583,228143207,+,99.738,1,381,0.0;Zm00008a014698,chr03,228142239,228143162,-,99.743,1,389,0.0	adjacent_genes_syntenic	414:25:8:381:NA	True	0.9794344473007712
17367	Zm00001d044584	3	232526154	232594129	3.0	232593507.0	232595197.0	chr03	229310379.0	229312058.0	3.0	Zm00008a014726,chr03,229226568,229235563,-,99.793,5304,5787,0.0;Zm00008a014727,chr03,229247404,229258890,-,98.560,2242,4503,0.0;Zm00008a014728,chr03,229304088,229310826,-,99.845,1,645,0.0	3.0	Zm00008a014726,chr03,229226568,229235563,-,99.793,5304,5787,0.0;Zm00008a014727,chr03,229247404,229258890,-,98.560,2242,4503,0.0;Zm00008a014728,chr03,229304088,229310826,-,99.845,1,645,0.0	adjacent_genes_syntenic	5787:2396:3391:0:0	False	0.0
17468	Zm00001d044705	3	235432714	235437168	3.0	235432157.0	235445193.0	chr03	231813962.0	231826920.0	2.0	Zm00008a014803,chr03,231814531,231821352,+,100.000,86,188,1.24e-46;Zm00008a014804,chr03,231815887,231817830,-,99.839,1,621,0.0	2.0	Zm00008a014803,chr03,231814531,231821352,+,100.000,86,188,1.24e-46;Zm00008a014804,chr03,231815887,231817830,-,99.839,1,621,0.0	adjacent_genes_syntenic	621:0:518:103:NA	True	0.16586151368760066
17477	Zm00001d044716	3	235602186	235605615	3.0	235601367.0	235604855.0	chr03	231962405.0	231965901.0	2.0	Zm00008a014811,chr03,231962242,231965650,-,87.687,51,586,0.0;Zm00008a014812,chr03,231966635,231967118,-,100.000,1,51,2.15e-18	2.0	Zm00008a014811,chr03,231962242,231965650,-,87.687,51,586,0.0;Zm00008a014812,chr03,231966635,231967118,-,100.000,1,51,2.15e-18	adjacent_genes_syntenic	633:47:585:1:NA	False	0.0017064846416382253
17479	Zm00001d048582	4	218617	220062	4.0	217040.0	226355.0	chr04	169082.0	178463.0	2.0	Zm00008a014840,chr04,170659,172104,+,100.000,1,1446,0.0;Zm00008a014841,chr04,171252,172142,-,100.000,594,778,9.04e-91	2.0	Zm00008a014840,chr04,170659,172104,+,100.000,1,1446,0.0;Zm00008a014841,chr04,171252,172142,-,100.000,594,778,9.04e-91	adjacent_genes_syntenic	1446:0:1261:185:NA	True	0.12793914246196406
17546	Zm00001d048656	4	2788328	2789237	4.0	2785705.0	2789256.0	chr04	2221620.0	2225171.0	4.0	Zm00008a014897,chr04,2224430,2225152,-,100.000,1,375,0.0;Zm00008a014898,chr04,2251928,2252674,+,90.698,1,375,1.23e-151;Zm00008a014900,chr04,2262146,2267494,-,95.161,1,307,4.59e-138;Zm00008a014903,chr04,2317640,2318371,+,90.698,1,375,1.23e-151	3.0	Zm00008a014897,chr04,2224430,2225152,-,100.000,1,375,0.0;Zm00008a014898,chr04,2251928,2252674,+,90.698,1,375,1.23e-151;Zm00008a014900,chr04,2262146,2267494,-,95.161,1,307,4.59e-138	adjacent_genes_syntenic	375:0:0:68:307	True	0.8186666666666667
17547	Zm00001d048658	4	2822831	2825638	4.0	2823024.0	2829125.0	chr04	2258313.0	2264372.0	3.0	Zm00008a014899,chr04,2258371,2260786,-,99.602,1,1005,0.0;Zm00008a014901,chr04,2297775,2300714,-,92.227,337,1005,0.0;Zm00008a014902,chr04,2298074,2300507,+,98.990,709,1005,2.64e-146	3.0	Zm00008a014899,chr04,2258371,2260786,-,99.602,1,1005,0.0;Zm00008a014901,chr04,2297775,2300714,-,92.227,337,1005,0.0;Zm00008a014902,chr04,2298074,2300507,+,98.990,709,1005,2.64e-146	adjacent_genes_syntenic	1005:0:336:372:297	True	0.2955223880597015
17568	Zm00001d048687	4	3254798	3257381	4.0	3241383.0	3264374.0	chr04	2635611.0	2658562.0	2.0	Zm00008a014922,chr04,2650497,2651603,+,99.869,628,1389,0.0;Zm00008a014923,chr04,2650773,2661021,-,100.000,904,1151,6.10e-125	2.0	Zm00008a014922,chr04,2650497,2651603,+,99.869,628,1389,0.0;Zm00008a014923,chr04,2650773,2661021,-,100.000,904,1151,6.10e-125	adjacent_genes_syntenic	1548:786:514:248:NA	True	0.32545931758530183
17695	Zm00001d048841	4	6223611	6225506	4.0	6221631.0	6224460.0	chr04	5230587.0	5233414.0	2.0	Zm00008a015041,chr04,5232800,5235183,+,94.275,1,997,0.0;Zm00008a015042,chr04,5233178,5234464,-,95.701,339,942,0.0	2.0	Zm00008a015041,chr04,5232800,5235183,+,94.275,1,997,0.0;Zm00008a015042,chr04,5233178,5234464,-,95.701,339,942,0.0	adjacent_genes_syntenic	1233:236:393:604:NA	True	0.6058174523570712
17729	Zm00001d048888	4	7174770	7176872	4.0	7147198.0	7156276.0	chr04	5970346.0	5979430.0	2.0	Zm00008a015065,chr04,5979425,5995662,+,98.916,397,765,0.0;Zm00008a015066,chr04,5992954,5995872,-,100.000,1719,2100,0.0	2.0	Zm00008a015065,chr04,5979425,5995662,+,98.916,397,765,0.0;Zm00008a015066,chr04,5992954,5995872,-,100.000,1719,2100,0.0	adjacent_genes_syntenic	2103:1352:751:0:NA	True	0.0
17784	Zm00001d048960	4	10883172	10884815	4.0	10883300.0	10884436.0	chr04	10081507.0	10082643.0	2.0	Zm00008a015120,chr04,10081376,10084076,+,93.950,33,1644,0.0;Zm00008a015121,chr04,10082080,10083419,-,97.222,942,1481,0.0	2.0	Zm00008a015120,chr04,10081376,10084076,+,93.950,33,1644,0.0;Zm00008a015121,chr04,10082080,10083419,-,97.222,942,1481,0.0	adjacent_genes_syntenic	1644:32:1072:540:NA	True	0.3349875930521092
17811	Zm00001d048994	4	11914894	11923312	4.0	11921345.0	11927790.0	chr04	11211111.0	11217618.0	2.0	Zm00008a015152,chr04,11206966,11213645,-,98.020,1231,1331,2.58e-42;Zm00008a015153,chr04,11208006,11212173,+,98.739,244,1671,0.0	2.0	Zm00008a015152,chr04,11206966,11213645,-,98.020,1231,1331,2.58e-42;Zm00008a015153,chr04,11208006,11212173,+,98.739,244,1671,0.0	adjacent_genes_syntenic	1989:561:1327:101:NA	True	0.07072829131652661
17851	Zm00001d049048	4	13883904	13884785	4.0	13883038.0	13886477.0	chr04	12918223.0	12921691.0	2.0	Zm00008a015181,chr04,12919111,12919485,+,99.169,1,361,0.0;Zm00008a015182,chr04,12919544,12931434,+,99.721,360,717,0.0	2.0	Zm00008a015181,chr04,12919111,12919485,+,99.169,1,361,0.0;Zm00008a015182,chr04,12919544,12931434,+,99.721,360,717,0.0	adjacent_genes_syntenic	780:63:715:2:NA	False	0.0027894002789400282
17857	Zm00001d049054	4	14033618	14051717	4.0	14047137.0	14052232.0	chr04	13158272.0	13163419.0	2.0	Zm00008a015184,chr04,13143665,13150396,+,100.000,465,597,9.47e-63;Zm00008a015185,chr04,13161113,13163116,+,99.643,600,879,6.36e-141	2.0	Zm00008a015184,chr04,13143665,13150396,+,100.000,465,597,9.47e-63;Zm00008a015185,chr04,13161113,13163116,+,99.643,600,879,6.36e-141	adjacent_genes_syntenic	903:490:413:0:NA	False	0.0
17878	Zm00001d049079	4	15079550	15081862	4.0	15079261.0	15097252.0	chr04	14295982.0	14313975.0	3.0	Zm00008a015202,chr04,14241144,14297868,-,100.000,196,345,5.15e-72;Zm00008a015203,chr04,14296251,14298671,+,99.878,1,821,0.0;Zm00008a015204,chr04,14298273,14312953,-,100.000,750,834,9.97e-37	3.0	Zm00008a015202,chr04,14241144,14297868,-,100.000,196,345,5.15e-72;Zm00008a015203,chr04,14296251,14298671,+,99.878,1,821,0.0;Zm00008a015204,chr04,14298273,14312953,-,100.000,750,834,9.97e-37	adjacent_genes_syntenic	834:0:612:222:0	True	0.0
17886	Zm00001d049087	4	15613577	15651563	4.0	15649082.0	15651040.0	chr04	14896761.0	14898717.0	2.0	Zm00008a015211,chr04,14866271,14880258,+,100.000,1,846,0.0;Zm00008a015213,chr04,14897555,14898755,+,100.000,865,1113,1.25e-125	2.0	Zm00008a015211,chr04,14866271,14880258,+,100.000,1,846,0.0;Zm00008a015213,chr04,14897555,14898755,+,100.000,865,1113,1.25e-125	adjacent_genes_syntenic	1113:18:1095:0:NA	False	0.0
17944	Zm00001d049163	4	18563496	18569761	4.0	18569026.0	18570686.0	chr04	17681934.0	17683594.0	2.0	Zm00008a015277,chr04,17672925,17682589,+,100.000,217,326,1.03e-50;Zm00008a015278,chr04,17676393,17682520,-,99.107,1,336,4.64e-169	2.0	Zm00008a015277,chr04,17672925,17682589,+,100.000,217,326,1.03e-50;Zm00008a015278,chr04,17676393,17682520,-,99.107,1,336,4.64e-169	adjacent_genes_syntenic	336:0:226:110:NA	True	0.3273809523809524
17948	Zm00001d049168	4	18891863	18895466	4.0	18893091.0	18897118.0	chr04	18026143.0	18030165.0	2.0	Zm00008a015282,chr04,18025119,18025787,+,99.538,1,433,0.0;Zm00008a015283,chr04,18025952,18028187,+,98.501,475,941,0.0	2.0	Zm00008a015282,chr04,18025119,18025787,+,99.538,1,433,0.0;Zm00008a015283,chr04,18025952,18028187,+,98.501,475,941,0.0	adjacent_genes_syntenic	1656:756:900:0:NA	False	0.0
17953	Zm00001d049174	4	19153020	19159545	4.0	19154319.0	19158155.0	chr04	18193365.0	18197202.0	2.0	Zm00008a015288,chr04,18190728,18196372,+,99.012,297,802,0.0;Zm00008a015289,chr04,18191412,18198958,-,98.873,1,1242,0.0	2.0	Zm00008a015288,chr04,18190728,18196372,+,99.012,297,802,0.0;Zm00008a015289,chr04,18191412,18198958,-,98.873,1,1242,0.0	adjacent_genes_syntenic	1242:0:736:506:NA	True	0.4074074074074074
17973	Zm00001d049195	4	20021853	20026219	4.0	20015712.0	20023329.0	chr04	18972767.0	18980382.0	2.0	Zm00008a015307,chr04,18977896,18980295,-,99.790,389,864,0.0;Zm00008a015308,chr04,18982663,18984554,-,100.000,1,393,0.0	2.0	Zm00008a015307,chr04,18977896,18980295,-,99.790,389,864,0.0;Zm00008a015308,chr04,18982663,18984554,-,100.000,1,393,0.0	adjacent_genes_syntenic	1086:222:859:5:NA	False	0.005787037037037037
18003	Zm00001d049233	4	21990923	21991252	4.0	21985545.0	21991755.0	chr04	20749766.0	20755947.0	2.0	Zm00008a015336,chr04,20754083,20760292,-,99.697,1,330,1.59e-168;Zm00008a015337,chr04,20755094,20755423,+,99.697,1,330,1.59e-168	2.0	Zm00008a015336,chr04,20754083,20760292,-,99.697,1,330,1.59e-168;Zm00008a015337,chr04,20755094,20755423,+,99.697,1,330,1.59e-168	adjacent_genes_syntenic	330:0:0:330:NA	True	1.0
18015	Zm00001d049250	4	22858123	22862808	4.0	22850000.0	22857950.0	chr04	21267142.0	21275095.0	2.0	Zm00008a015348,chr04,21275601,21276681,-,92.487,300,858,0.0;Zm00008a015349,chr04,21276712,21279302,-,100.000,87,303,2.43e-108	2.0	Zm00008a015348,chr04,21275601,21276681,-,92.487,300,858,0.0;Zm00008a015349,chr04,21276712,21279302,-,100.000,87,303,2.43e-108	adjacent_genes_syntenic	924:152:768:4:NA	False	0.0051813471502590676
18016	Zm00001d049251	4	22917252	22930632	4.0	22926137.0	22934824.0	chr04	21335983.0	21344670.0	2.0	Zm00008a015351,chr04,21332186,21340277,-,97.588,1,1821,0.0;Zm00008a015352,chr04,21336119,21340221,+,99.686,57,374,3.06e-161	2.0	Zm00008a015351,chr04,21332186,21340277,-,97.588,1,1821,0.0;Zm00008a015352,chr04,21336119,21340221,+,99.686,57,374,3.06e-161	adjacent_genes_syntenic	1821:0:1503:318:NA	True	0.17462932454695226
18078	Zm00001d049338	4	27145996	27149472	4.0	27141595.0	27162596.0	chr04	25288561.0	25309516.0	2.0	Zm00008a015409,chr04,25293020,25294241,-,100.000,1579,2004,0.0;Zm00008a015410,chr04,25295155,25296172,-,98.109,172,647,0.0	2.0	Zm00008a015409,chr04,25293020,25294241,-,100.000,1579,2004,0.0;Zm00008a015410,chr04,25295155,25296172,-,98.109,172,647,0.0	adjacent_genes_syntenic	2004:1102:902:0:NA	False	0.0
18113	Zm00001d049380	4	28422057	28429977	4.0	28426268.0	28428534.0	chr04	26586563.0	26588811.0	2.0	Zm00008a015445,chr04,26579377,26590126,+,99.435,1,708,0.0;Zm00008a015446,chr04,26579428,26597692,-,94.643,634,689,1.03e-16	2.0	Zm00008a015445,chr04,26579377,26590126,+,99.435,1,708,0.0;Zm00008a015446,chr04,26579428,26597692,-,94.643,634,689,1.03e-16	adjacent_genes_syntenic	708:0:652:56:NA	True	0.07909604519774012
18125	Zm00001d049395	4	29105498	29109358	4.0	29099388.0	29118867.0	chr04	27245851.0	27265380.0	2.0	Zm00008a015454,chr04,26952473,26959492,+,92.754,665,733,1.38e-20;Zm00008a015455,chr04,26959519,26964255,+,88.106,922,1148,1.68e-76	2.0	Zm00008a015454,chr04,26952473,26959492,+,92.754,665,733,1.38e-20;Zm00008a015455,chr04,26959519,26964255,+,88.106,922,1148,1.68e-76	adjacent_genes_syntenic	2052:1756:296:0:NA	False	0.0
18174	Zm00001d049455	4	30738463	30757168	4.0	30747391.0	30757296.0	chr04	28603843.0	28613734.0	2.0	Zm00008a015487,chr04,28586901,28597269,-,96.632,1909,2282,0.0;Zm00008a015488,chr04,28606472,28613562,-,99.729,2,1479,0.0	2.0	Zm00008a015487,chr04,28586901,28597269,-,96.632,1909,2282,0.0;Zm00008a015488,chr04,28606472,28613562,-,99.729,2,1479,0.0	adjacent_genes_syntenic	2298:446:1852:0:NA	False	0.0
18177	Zm00001d049461	4	31102367	31105517	4.0	31104059.0	31105586.0	chr04	29043463.0	29044990.0	2.0	Zm00008a015491,chr04,29042031,29042372,+,99.408,1,338,3.26e-171;Zm00008a015492,chr04,29042531,29044898,+,99.449,339,879,0.0	2.0	Zm00008a015491,chr04,29042031,29042372,+,99.408,1,338,3.26e-171;Zm00008a015492,chr04,29042531,29044898,+,99.449,339,879,0.0	adjacent_genes_syntenic	1158:279:879:0:NA	False	0.0
18205	Zm00001d049501	4	32640368	32643706	4.0	32640239.0	32643977.0	chr04	30716627.0	30720380.0	2.0	Zm00008a015522,chr04,30714358,30716963,-,100.000,1,71,4.03e-29;Zm00008a015523,chr04,30714363,30720144,+,98.936,1,846,0.0	2.0	Zm00008a015522,chr04,30714358,30716963,-,100.000,1,71,4.03e-29;Zm00008a015523,chr04,30714363,30720144,+,98.936,1,846,0.0	adjacent_genes_syntenic	846:0:775:71:NA	True	0.08392434988179669
18213	Zm00001d049510	4	32826640	32833033	4.0	32829519.0	32833568.0	chr04	30970455.0	30974488.0	2.0	Zm00008a015529,chr04,30967250,30974101,+,99.788,487,2850,0.0;Zm00008a015530,chr04,30967834,30971128,-,99.649,523,1091,0.0	2.0	Zm00008a015529,chr04,30967250,30974101,+,99.788,487,2850,0.0;Zm00008a015530,chr04,30967834,30971128,-,99.649,523,1091,0.0	adjacent_genes_syntenic	2850:486:1795:569:NA	True	0.2406937394247039
18217	Zm00001d049516	4	32965071	32965902	4.0	32829519.0	32833568.0	chr04	30970455.0	30974488.0	2.0	Zm00008a015532,chr04,31067872,31068289,+,80.921,3,297,4.52e-84;Zm00008a015533,chr04,31072781,31074660,+,93.269,526,629,2.68e-36	2.0	Zm00008a015532,chr04,31067872,31068289,+,80.921,3,297,4.52e-84;Zm00008a015533,chr04,31072781,31074660,+,93.269,526,629,2.68e-36	adjacent_genes_syntenic	648:249:399:0:NA	False	0.0
18219	Zm00001d049522	4	33126942	33135457	4.0	33081265.0	33082915.0	chr04	31186829.0	31188479.0	2.0	Zm00008a015536,chr04,31311486,31338264,-,99.645,1,846,0.0;Zm00008a015537,chr04,31410217,31418782,-,99.645,1,846,0.0	2.0	Zm00008a015536,chr04,31311486,31338264,-,99.645,1,846,0.0;Zm00008a015537,chr04,31410217,31418782,-,99.645,1,846,0.0	adjacent_genes_syntenic	864:18:0:846:NA	False	1.0
18254	Zm00001d049565	4	35419145	35424199	4.0	35417531.0	35423332.0	chr04	33311097.0	33316902.0	3.0	Zm00008a015572,chr04,33312054,33317151,+,100.000,619,729,3.57e-50;Zm00008a015573,chr04,33312721,33316866,-,99.539,541,3795,0.0;Zm00008a015574,chr04,33316925,33317712,-,97.727,1,528,0.0	3.0	Zm00008a015572,chr04,33312054,33317151,+,100.000,619,729,3.57e-50;Zm00008a015573,chr04,33312721,33316866,-,99.539,541,3795,0.0;Zm00008a015574,chr04,33316925,33317712,-,97.727,1,528,0.0	adjacent_genes_syntenic	3795:12:3672:111:0	True	0.0
18312	Zm00001d049640	4	38547753	38551529	4.0	38518653.0	38519897.0	chr04	36813139.0	36814382.0	2.0	Zm00008a015627,chr04,36869562,36873270,+,99.415,1,1368,0.0;Zm00008a015629,chr04,36876809,36881141,+,99.488,1,1368,0.0	2.0	Zm00008a015627,chr04,36869562,36873270,+,99.415,1,1368,0.0;Zm00008a015629,chr04,36876809,36881141,+,99.488,1,1368,0.0	adjacent_genes_syntenic	1368:0:0:1368:NA	False	1.0
18328	Zm00001d049656	4	38886286	38888978	4.0	38876906.0	38892552.0	chr04	37242065.0	37257718.0	2.0	Zm00008a015641,chr04,37214051,37251873,-,100.000,1,329,3.59e-169;Zm00008a015643,chr04,37251419,37254144,+,100.000,1,864,0.0	2.0	Zm00008a015641,chr04,37214051,37251873,-,100.000,1,329,3.59e-169;Zm00008a015643,chr04,37251419,37254144,+,100.000,1,864,0.0	adjacent_genes_syntenic	864:0:535:329:NA	True	0.3807870370370369
18414	Zm00001d049762	4	43591067	43596377	4.0	43592520.0	43600096.0	chr04	41578673.0	41586228.0	2.0	Zm00008a015732,chr04,41574277,41576980,-,99.651,1807,2379,0.0;Zm00008a015733,chr04,41578859,41585940,-,98.866,20,1342,0.0	2.0	Zm00008a015732,chr04,41574277,41576980,-,99.651,1807,2379,0.0;Zm00008a015733,chr04,41578859,41585940,-,98.866,20,1342,0.0	adjacent_genes_syntenic	2394:498:1896:0:NA	False	0.0
18456	Zm00001d049817	4	45966135	45997716	4.0	45992983.0	45997360.0	chr04	43829770.0	43834146.0	2.0	Zm00008a015773,chr04,43805646,43812070,-,100.000,2574,2855,4.11e-143;Zm00008a015774,chr04,43817684,43834144,-,94.386,1523,2573,0.0	2.0	Zm00008a015773,chr04,43805646,43812070,-,100.000,2574,2855,4.11e-143;Zm00008a015774,chr04,43817684,43834144,-,94.386,1523,2573,0.0	adjacent_genes_syntenic	2964:1631:1333:0:NA	False	0.0
18576	Zm00001d049988	4	57428540	57430920	4.0	57424603.0	57432977.0	chr04	54750742.0	54759116.0	2.0	Zm00008a015903,chr04,54754679,54754894,-,100.000,1030,1245,1.15e-107;Zm00008a015904,chr04,54754985,54756996,-,100.000,64,939,0.0	2.0	Zm00008a015903,chr04,54754679,54754894,-,100.000,1030,1245,1.15e-107;Zm00008a015904,chr04,54754985,54756996,-,100.000,64,939,0.0	adjacent_genes_syntenic	1245:153:1092:0:NA	False	0.0
18586	Zm00001d050000	4	58835355	58837310	4.0	58836389.0	58878962.0	chr04	56121686.0	56164259.0	2.0	Zm00008a015914,chr04,56117005,56121032,+,100.000,742,1015,3.80e-139;Zm00008a015915,chr04,56120190,56122407,-,100.000,742,1260,0.0	2.0	Zm00008a015914,chr04,56117005,56121032,+,100.000,742,1015,3.80e-139;Zm00008a015915,chr04,56120190,56122407,-,100.000,742,1260,0.0	adjacent_genes_syntenic	1260:741:245:274:NA	True	0.5279383429672447
18604	Zm00001d050024	4	60837568	60886545	4.0	60885572.0	60887055.0	chr04	58132448.0	58133933.0	2.0	Zm00008a015934,chr04,58086113,58114127,-,100.000,1186,1971,0.0;Zm00008a015935,chr04,58126699,58133051,-,100.000,621,1185,0.0	2.0	Zm00008a015934,chr04,58086113,58114127,-,100.000,1186,1971,0.0;Zm00008a015935,chr04,58126699,58133051,-,100.000,621,1185,0.0	adjacent_genes_syntenic	1971:620:1351:0:NA	False	0.0
18627	Zm00001d050061	4	63223873	63230486	4.0	63225240.0	63230561.0	chr04	60422768.0	60428084.0	2.0	Zm00008a015953,chr04,60422278,60427887,+,99.784,862,3636,0.0;Zm00008a015954,chr04,60422808,60432597,-,100.000,2980,3283,5.75e-155	2.0	Zm00008a015953,chr04,60422278,60427887,+,99.784,862,3636,0.0;Zm00008a015954,chr04,60422808,60432597,-,100.000,2980,3283,5.75e-155	adjacent_genes_syntenic	3636:861:2471:304:NA	True	0.10954954954954957
18677	Zm00001d050134	4	68237414	68255070	4.0	68253079.0	68255423.0	chr04	65816390.0	65818739.0	2.0	Zm00008a016006,chr04,65785307,65793879,-,100.000,1426,1833,0.0;Zm00008a016007,chr04,65813054,65818399,-,99.371,1,1422,0.0	2.0	Zm00008a016006,chr04,65785307,65793879,-,100.000,1426,1833,0.0;Zm00008a016007,chr04,65813054,65818399,-,99.371,1,1422,0.0	adjacent_genes_syntenic	1863:33:1830:0:NA	False	0.0
18691	Zm00001d050150	4	69407277	69429725	4.0	69420812.0	69429779.0	chr04	66916323.0	66925296.0	2.0	Zm00008a016015,chr04,66897761,66907058,+,99.550,1,222,8.51e-110;Zm00008a016016,chr04,66918763,66923136,+,98.958,304,399,2.14e-41	2.0	Zm00008a016015,chr04,66897761,66907058,+,99.550,1,222,8.51e-110;Zm00008a016016,chr04,66918763,66923136,+,98.958,304,399,2.14e-41	adjacent_genes_syntenic	408:90:318:0:NA	False	0.0
18694	Zm00001d050154	4	69583107	69588959	4.0	69586716.0	69606989.0	chr04	67087733.0	67107998.0	2.0	Zm00008a016020,chr04,67084769,67085545,+,99.020,161,669,0.0;Zm00008a016021,chr04,67085666,67090860,+,99.843,790,2065,0.0	2.0	Zm00008a016020,chr04,67084769,67085545,+,99.020,161,669,0.0;Zm00008a016021,chr04,67085666,67090860,+,99.843,790,2065,0.0	adjacent_genes_syntenic	2427:642:1785:0:NA	False	0.0
18699	Zm00001d050160	4	69690452	69708044	4.0	69682437.0	69712340.0	chr04	67180769.0	67210710.0	2.0	Zm00008a016027,chr04,67200044,67202957,+,99.807,3115,4148,0.0;Zm00008a016028,chr04,67203932,67205797,+,99.768,5544,5974,0.0	2.0	Zm00008a016027,chr04,67200044,67202957,+,99.807,3115,4148,0.0;Zm00008a016028,chr04,67203932,67205797,+,99.768,5544,5974,0.0	adjacent_genes_syntenic	6168:4703:1465:0:NA	False	0.0
18711	Zm00001d050171	4	70421589	70428063	4.0	70408494.0	70431424.0	chr04	67839847.0	67862778.0	2.0	Zm00008a016034,chr04,67853492,67856886,+,98.352,1111,3111,0.0;Zm00008a016035,chr04,67857028,67913730,+,97.047,3111,4327,0.0	2.0	Zm00008a016034,chr04,67853492,67856886,+,98.352,1111,3111,0.0;Zm00008a016035,chr04,67857028,67913730,+,97.047,3111,4327,0.0	adjacent_genes_syntenic	4470:1253:3216:1:NA	False	0.0003108486167236556
18735	Zm00001d050207	4	73538288	73546110	4.0	73537756.0	73546456.0	chr04	71014739.0	71023438.0	2.0	Zm00008a016074,chr04,70970331,71016092,-,99.728,2449,3184,0.0;Zm00008a016075,chr04,71016147,71023092,-,92.456,1,528,0.0	2.0	Zm00008a016074,chr04,70970331,71016092,-,99.728,2449,3184,0.0;Zm00008a016075,chr04,71016147,71023092,-,92.456,1,528,0.0	adjacent_genes_syntenic	3231:1967:1264:0:NA	False	0.0
18740	Zm00001d050216	4	73974628	73980464	4.0	73975539.0	73981791.0	chr04	71364125.0	71370389.0	2.0	Zm00008a016084,chr04,71325691,71367557,+,100.000,105,147,6.65e-14;Zm00008a016085,chr04,71363123,71369019,-,99.704,334,671,2.02e-172	2.0	Zm00008a016084,chr04,71325691,71367557,+,100.000,105,147,6.65e-14;Zm00008a016085,chr04,71363123,71369019,-,99.704,334,671,2.02e-172	adjacent_genes_syntenic	879:498:381:0:NA	True	0.0
18790	Zm00001d050287	4	78898312	78909395	4.0	78897114.0	78927614.0	chr04	76069181.0	76099681.0	3.0	Zm00008a016134,chr04,76071067,76073291,-,99.358,4774,5240,0.0;Zm00008a016135,chr04,76074331,76078308,-,99.291,3493,4056,0.0;Zm00008a016136,chr04,76078359,76079878,-,92.982,513,1304,0.0	3.0	Zm00008a016134,chr04,76071067,76073291,-,99.358,4774,5240,0.0;Zm00008a016135,chr04,76074331,76078308,-,99.291,3493,4056,0.0;Zm00008a016136,chr04,76078359,76079878,-,92.982,513,1304,0.0	adjacent_genes_syntenic	5748:3925:1823:0:0	False	0.0
18810	Zm00001d050315	4	80625267	80631776	4.0	80603166.0	80659346.0	chr04	77675053.0	77731242.0	2.0	Zm00008a016152,chr04,77639513,77703560,+,100.000,1,451,0.0;Zm00008a016153,chr04,77697146,77703508,-,99.960,1,2523,0.0	2.0	Zm00008a016152,chr04,77639513,77703560,+,100.000,1,451,0.0;Zm00008a016153,chr04,77697146,77703508,-,99.960,1,2523,0.0	adjacent_genes_syntenic	2523:0:2072:451:NA	True	0.17875544986127626
18825	Zm00001d050333	4	81916818	81925688	4.0	81924609.0	81927617.0	chr04	79006105.0	79009113.0	2.0	Zm00008a016165,chr04,78990918,79007184,+,92.966,193,846,0.0;Zm00008a016166,chr04,78992094,78998272,-,100.000,1,96,1.08e-42	2.0	Zm00008a016165,chr04,78990918,79007184,+,92.966,193,846,0.0;Zm00008a016166,chr04,78992094,78998272,-,100.000,1,96,1.08e-42	adjacent_genes_syntenic	846:96:750:0:NA	True	0.0
18832	Zm00001d050340	4	82307002	82310302	4.0	82305813.0	82310406.0	chr04	79395570.0	79400146.0	2.0	Zm00008a016172,chr04,79397052,79398576,+,100.000,1,820,0.0;Zm00008a016173,chr04,79398666,79399856,+,100.000,838,1568,0.0	2.0	Zm00008a016172,chr04,79397052,79398576,+,100.000,1,820,0.0;Zm00008a016173,chr04,79398666,79399856,+,100.000,838,1568,0.0	adjacent_genes_syntenic	1569:18:1551:0:NA	False	0.0
18911	Zm00001d050470	4	91088125	91091939	4.0	91075176.0	91107247.0	chr04	88675232.0	88707305.0	3.0	Zm00008a016266,chr04,88669216,88691679,-,100.000,1,954,0.0;Zm00008a016267,chr04,88712941,88713505,+,94.118,1,493,0.0;Zm00008a016268,chr04,88713542,88716121,+,97.807,499,954,0.0	3.0	Zm00008a016266,chr04,88669216,88691679,-,100.000,1,954,0.0;Zm00008a016267,chr04,88712941,88713505,+,94.118,1,493,0.0;Zm00008a016268,chr04,88713542,88716121,+,97.807,499,954,0.0	adjacent_genes_syntenic	1143:189:5:949:0	True	0.0
18919	Zm00001d050483	4	91998934	92018898	4.0	92015601.0	92018741.0	chr04	89545246.0	89548387.0	2.0	Zm00008a016276,chr04,89527346,89529498,-,98.580,685,1740,0.0;Zm00008a016277,chr04,89545541,89547970,-,100.000,1,686,0.0	2.0	Zm00008a016276,chr04,89527346,89529498,-,98.580,685,1740,0.0;Zm00008a016277,chr04,89545541,89547970,-,100.000,1,686,0.0	adjacent_genes_syntenic	1740:0:1738:2:NA	False	0.0011494252873563216
18925	Zm00001d050493	4	93017163	93018146	4.0	93015856.0	93017951.0	chr04	90447699.0	90449794.0	2.0	Zm00008a016283,chr04,90434655,90449578,+,91.099,412,984,0.0;Zm00008a016284,chr04,90449006,90450506,-,96.037,1,984,0.0	2.0	Zm00008a016283,chr04,90434655,90449578,+,91.099,412,984,0.0;Zm00008a016284,chr04,90449006,90450506,-,96.037,1,984,0.0	adjacent_genes_syntenic	984:0:411:573:NA	True	0.5823170731707317
18937	Zm00001d050509	4	94925858	94928987	4.0	94918490.0	94919775.0	chr04	92345587.0	92346872.0	2.0	Zm00008a016299,chr04,92350715,92360471,-,95.753,1456,2232,0.0;Zm00008a016300,chr04,92360492,92362015,-,95.602,1,1111,0.0	2.0	Zm00008a016299,chr04,92350715,92360471,-,95.753,1456,2232,0.0;Zm00008a016300,chr04,92360492,92362015,-,95.602,1,1111,0.0	adjacent_genes_syntenic	2232:344:1888:0:NA	False	0.0
18953	Zm00001d050541	4	98816261	98828001	4.0	98810931.0	98843171.0	chr04	102222617.0	102254851.0	4.0	Zm00008a016376,chr04,102230823,102233142,-,100.000,4447,5271,0.0;Zm00008a016377,chr04,102234116,102236449,-,100.000,2782,4339,0.0;Zm00008a016378,chr04,102237266,102237751,-,100.000,1520,1574,1.47e-19;Zm00008a016379,chr04,102237767,102243300,-,100.000,535,1119,0.0	4.0	Zm00008a016376,chr04,102230823,102233142,-,100.000,4447,5271,0.0;Zm00008a016377,chr04,102234116,102236449,-,100.000,2782,4339,0.0;Zm00008a016378,chr04,102237266,102237751,-,100.000,1520,1574,1.47e-19;Zm00008a016379,chr04,102237767,102243300,-,100.000,535,1119,0.0	adjacent_genes_syntenic	6207:too many combinations:NA:NA	False
18964	Zm00001d050565	4	101167830	101169764	4.0	101165793.0	101174573.0	chr04	104534179.0	104542957.0	2.0	Zm00008a016394,chr04,104536214,104537387,+,100.000,1,1008,0.0;Zm00008a016395,chr04,104537423,104538148,+,100.000,1210,1935,0.0	2.0	Zm00008a016394,chr04,104536214,104537387,+,100.000,1,1008,0.0;Zm00008a016395,chr04,104537423,104538148,+,100.000,1210,1935,0.0	adjacent_genes_syntenic	1935:201:1734:0:NA	False	0.0
19039	Zm00001d050697	4	116465391	116465801	4.0	116442753.0	116468472.0	chr04	114001904.0	114027622.0	2.0	Zm00008a016448,chr04,114024428,114036213,-,100.000,1,411,0.0;Zm00008a016449,chr04,114024542,114024952,+,100.000,1,411,0.0	2.0	Zm00008a016448,chr04,114024428,114036213,-,100.000,1,411,0.0;Zm00008a016449,chr04,114024542,114024952,+,100.000,1,411,0.0	adjacent_genes_syntenic	411:0:0:411:NA	True	1.0
19054	Zm00001d050723	4	118811903	118822922	4.0	118819266.0	118823868.0	chr04	116268720.0	116273322.0	2.0	Zm00008a016464,chr04,116258943,116259921,-,100.000,538,1095,0.0;Zm00008a016465,chr04,116270842,116272364,-,100.000,1,537,0.0	2.0	Zm00008a016464,chr04,116258943,116259921,-,100.000,538,1095,0.0;Zm00008a016465,chr04,116270842,116272364,-,100.000,1,537,0.0	adjacent_genes_syntenic	1095:0:1095:0:NA	False	0.0
19075	Zm00001d050775	4	122097911	122117487	4.0	122116252.0	122138484.0	chr04	119520415.0	119542650.0	2.0	Zm00008a016486,chr04,119497242,119521522,+,98.925,129,221,1.24e-39;Zm00008a016487,chr04,119503143,119503776,-,100.000,250,547,1.51e-152	2.0	Zm00008a016486,chr04,119497242,119521522,+,98.925,129,221,1.24e-39;Zm00008a016487,chr04,119503143,119503776,-,100.000,250,547,1.51e-152	adjacent_genes_syntenic	549:158:391:0:NA	True	0.0
19076	Zm00001d050776	4	122118221	122118583	4.0	122116252.0	122138484.0	chr04	119520415.0	119542650.0	2.0	Zm00008a016488,chr04,119522005,119522743,+,99.427,4,352,1.04e-177;Zm00008a016489,chr04,119522069,119522793,-,99.444,1,360,0.0	2.0	Zm00008a016488,chr04,119522005,119522743,+,99.427,4,352,1.04e-177;Zm00008a016489,chr04,119522069,119522793,-,99.444,1,360,0.0	adjacent_genes_syntenic	363:3:11:349:NA	True	0.9694444444444444
19083	Zm00001d050793	4	123426631	123433901	4.0	123426332.0	123437091.0	chr04	120956158.0	120966953.0	2.0	Zm00008a016500,chr04,120956317,120964051,+,99.831,1041,1632,0.0;Zm00008a016501,chr04,120956787,120965185,-,100.000,7,180,9.58e-85	2.0	Zm00008a016500,chr04,120956317,120964051,+,99.831,1041,1632,0.0;Zm00008a016501,chr04,120956787,120965185,-,100.000,7,180,9.58e-85	adjacent_genes_syntenic	1632:866:766:0:NA	True	0.0
19097	Zm00001d050816	4	124419619	124423060	4.0	124421587.0	124436931.0	chr04	121975284.0	121990590.0	2.0	Zm00008a016515,chr04,121973227,121976796,+,100.000,7,627,0.0;Zm00008a016516,chr04,121973466,121976829,-,100.000,460,559,5.33e-45	2.0	Zm00008a016515,chr04,121973227,121976796,+,100.000,7,627,0.0;Zm00008a016516,chr04,121973466,121976829,-,100.000,460,559,5.33e-45	adjacent_genes_syntenic	627:6:521:100:NA	True	0.1610305958132045
19103	Zm00001d050826	4	124866183	124869067	4.0	124842976.0	124876038.0	chr04	122392737.0	122425764.0	2.0	Zm00008a016522,chr04,122415922,122416698,+,100.000,1,138,1.06e-65;Zm00008a016523,chr04,122416786,122418434,+,100.000,291,398,2.06e-49	2.0	Zm00008a016522,chr04,122415922,122416698,+,100.000,1,138,1.06e-65;Zm00008a016523,chr04,122416786,122418434,+,100.000,291,398,2.06e-49	adjacent_genes_syntenic	537:291:246:0:NA	False	0.0
19153	Zm00001d050897	4	128983979	129000129	4.0	128984899.0	129001145.0	chr04	127562666.0	127578917.0	2.0	Zm00008a016569,chr04,127560693,127562893,+,100.000,1,261,3.25e-132;Zm00008a016570,chr04,127573924,127577461,+,100.000,550,951,0.0	2.0	Zm00008a016569,chr04,127560693,127562893,+,100.000,1,261,3.25e-132;Zm00008a016570,chr04,127573924,127577461,+,100.000,550,951,0.0	adjacent_genes_syntenic	951:288:663:0:NA	False	0.0
19208	Zm00001d050972	4	134412097	134423581	4.0	134417829.0	134438223.0	chr04	132918487.0	132938772.0	3.0	Zm00008a016621,chr04,132877495,132879891,+,92.125,1,1560,0.0;Zm00008a016622,chr04,132917686,132921314,+,97.436,2104,2376,2.35e-128;Zm00008a016623,chr04,132921910,132924241,+,91.330,3103,3726,0.0	3.0	Zm00008a016621,chr04,132877495,132879891,+,92.125,1,1560,0.0;Zm00008a016622,chr04,132917686,132921314,+,97.436,2104,2376,2.35e-128;Zm00008a016623,chr04,132921910,132924241,+,91.330,3103,3726,0.0	adjacent_genes_syntenic	3726:1269:2457:0:0	False	0.0
19210	Zm00001d050974	4	134742632	134745145	4.0	134741685.0	134757950.0	chr04	133285776.0	133302029.0	2.0	Zm00008a016624,chr04,133286777,133287205,+,100.000,1,364,0.0;Zm00008a016625,chr04,133287323,133289230,+,100.000,397,1589,0.0	2.0	Zm00008a016624,chr04,133286777,133287205,+,100.000,1,364,0.0;Zm00008a016625,chr04,133287323,133289230,+,100.000,397,1589,0.0	adjacent_genes_syntenic	1647:90:1557:0:NA	False	0.0
19221	Zm00001d050992	4	135837972	135841317	4.0	135837895.0	135846242.0	chr04	133931162.0	133939461.0	2.0	Zm00008a016634,chr04,133931210,133933848,-,99.083,1,981,0.0;Zm00008a016635,chr04,133931705,133933860,+,99.237,1,655,0.0	2.0	Zm00008a016634,chr04,133931210,133933848,-,99.083,1,981,0.0;Zm00008a016635,chr04,133931705,133933860,+,99.237,1,655,0.0	adjacent_genes_syntenic	981:0:326:655:NA	True	0.6676860346585117
19260	Zm00001d051053	4	139077000	139080912	4.0	139080136.0	139081450.0	chr04	137053547.0	137054831.0	2.0	Zm00008a016663,chr04,137048834,137055281,+,96.721,1,122,4.10e-51;Zm00008a016664,chr04,137051403,137054333,-,98.257,1,459,0.0	2.0	Zm00008a016663,chr04,137048834,137055281,+,96.721,1,122,4.10e-51;Zm00008a016664,chr04,137051403,137054333,-,98.257,1,459,0.0	adjacent_genes_syntenic	459:0:337:122:NA	True	0.2657952069716776
19276	Zm00001d051075	4	140677217	140705861	4.0	140659482.0	140705590.0	chr04	138466569.0	138512630.0	2.0	Zm00008a016682,chr04,138484984,138487895,-,100.000,4462,5082,0.0;Zm00008a016683,chr04,138505370,138513296,-,100.000,3148,4461,0.0	2.0	Zm00008a016682,chr04,138484984,138487895,-,100.000,4462,5082,0.0;Zm00008a016683,chr04,138505370,138513296,-,100.000,3148,4461,0.0	adjacent_genes_syntenic	5082:3147:1935:0:NA	False	0.0
19354	Zm00001d051187	4	147806078	147820382	4.0	147816162.0	147827868.0	chr04	145480093.0	145491838.0	2.0	Zm00008a016762,chr04,145469884,145484313,+,100.000,1,1031,0.0;Zm00008a016763,chr04,145482935,145518048,-,100.000,742,784,8.29e-14	2.0	Zm00008a016762,chr04,145469884,145484313,+,100.000,1,1031,0.0;Zm00008a016763,chr04,145482935,145518048,-,100.000,742,784,8.29e-14	adjacent_genes_syntenic	1092:61:988:43:NA	True	0.041707080504364696
19364	Zm00001d051206	4	148675866	148680836	4.0	148636251.0	148638270.0	chr04	146442300.0	146444295.0	3.0	Zm00008a016778,chr04,146477614,146480870,+,99.107,1,224,3.18e-109;Zm00008a016779,chr04,146480903,146483608,+,95.294,970,1458,0.0;Zm00008a016780,chr04,146483187,146484465,-,99.351,1303,1456,2.61e-72	3.0	Zm00008a016778,chr04,146477614,146480870,+,99.107,1,224,3.18e-109;Zm00008a016779,chr04,146480903,146483608,+,95.294,970,1458,0.0;Zm00008a016780,chr04,146483187,146484465,-,99.351,1303,1456,2.61e-72	adjacent_genes_syntenic	1458:745:559:154:0	True	0.0
19410	Zm00001d051287	4	151763880	151768589	4.0	151765569.0	151772224.0	chr04	149667583.0	149674293.0	2.0	Zm00008a016825,chr04,149665946,149667001,+,99.497,1,199,1.11e-96;Zm00008a016826,chr04,149667647,149670707,+,100.000,514,1656,0.0	2.0	Zm00008a016825,chr04,149665946,149667001,+,99.497,1,199,1.11e-96;Zm00008a016826,chr04,149667647,149670707,+,100.000,514,1656,0.0	adjacent_genes_syntenic	1656:314:1342:0:NA	False	0.0
19415	Zm00001d051293	4	152191826	152193779	4.0	152190550.0	152194123.0	chr04	149915171.0	149918744.0	2.0	Zm00008a016829,chr04,149916447,149917082,+,99.000,376,475,4.05e-43;Zm00008a016830,chr04,149917138,149920017,+,86.920,476,949,1.41e-175	2.0	Zm00008a016829,chr04,149916447,149917082,+,99.000,376,475,4.05e-43;Zm00008a016830,chr04,149917138,149920017,+,86.920,476,949,1.41e-175	adjacent_genes_syntenic	1101:527:574:0:NA	False	0.0
19556	Zm00001d051472	4	159917807	159918690	4.0	159917971.0	159920293.0	chr04	158354668.0	158356994.0	2.0	Zm00008a016963,chr04,158332470,158354608,+,100.000,1,56,2.91e-21;Zm00008a016964,chr04,158354930,158355229,+,99.000,154,453,2.23e-149	2.0	Zm00008a016963,chr04,158332470,158354608,+,100.000,1,56,2.91e-21;Zm00008a016964,chr04,158354930,158355229,+,99.000,154,453,2.23e-149	adjacent_genes_syntenic	453:97:356:0:NA	False	0.0
19561	Zm00001d051479	4	160033824	160039530	4.0	160035723.0	160041104.0	chr04	158643723.0	158649044.0	2.0	Zm00008a016970,chr04,158641428,158647541,+,97.167,34,2742,0.0;Zm00008a016971,chr04,158646052,158646738,-,80.769,2116,2369,8.96e-69	2.0	Zm00008a016970,chr04,158641428,158647541,+,97.167,34,2742,0.0;Zm00008a016971,chr04,158646052,158646738,-,80.769,2116,2369,8.96e-69	adjacent_genes_syntenic	2742:33:2455:254:NA	True	0.09376153562200074
19564	Zm00001d051482	4	160054300	160081118	4.0	160072393.0	160087755.0	chr04	158670178.0	158685544.0	2.0	Zm00008a016973,chr04,158672473,158675808,+,98.570,834,3140,0.0;Zm00008a016974,chr04,158677081,158679340,+,99.516,4129,4746,0.0	2.0	Zm00008a016973,chr04,158672473,158675808,+,98.570,834,3140,0.0;Zm00008a016974,chr04,158677081,158679340,+,99.516,4129,4746,0.0	adjacent_genes_syntenic	5034:2109:2925:0:NA	False	0.0
19584	Zm00001d051507	4	160674777	160711821	4.0	160708362.0	160711444.0	chr04	159360266.0	159363364.0	2.0	Zm00008a016988,chr04,159326378,159327662,-,100.000,5275,6177,0.0;Zm00008a016989,chr04,159338699,159350075,-,100.000,247,5263,0.0	2.0	Zm00008a016988,chr04,159326378,159327662,-,100.000,5275,6177,0.0;Zm00008a016989,chr04,159338699,159350075,-,100.000,247,5263,0.0	adjacent_genes_syntenic	6177:257:5920:0:NA	False	0.0
19607	Zm00001d051535	4	161759716	161766998	4.0	161761471.0	161766499.0	chr04	160572359.0	160577433.0	2.0	Zm00008a017022,chr04,160569851,160577630,+,97.716,346,1965,0.0;Zm00008a017023,chr04,160576141,160581225,-,99.457,1465,1648,1.83e-88	2.0	Zm00008a017022,chr04,160569851,160577630,+,97.716,346,1965,0.0;Zm00008a017023,chr04,160576141,160581225,-,99.457,1465,1648,1.83e-88	adjacent_genes_syntenic	1965:345:1436:184:NA	True	0.11358024691358025
19610	Zm00001d051540	4	161895526	161904774	4.0	161901245.0	161914447.0	chr04	160688846.0	160702072.0	6.0	Zm00008a017008,chr04,160246596,160247195,-,81.311,1394,1697,3.97e-77;Zm00008a017009,chr04,160247298,160276112,-,78.200,792,1290,2.05e-112;Zm00008a017020,chr04,160552918,160556174,+,79.327,76,699,1.13e-153;Zm00008a017021,chr04,160556265,160556689,+,82.955,1523,1697,5.17e-44;Zm00008a017025,chr04,160688262,160689842,+,98.077,76,699,0.0;Zm00008a017026,chr04,160692171,160696308,+,97.561,1495,1698,2.06…	6.0	Zm00008a017008,chr04,160246596,160247195,-,81.311,1394,1697,3.97e-77;Zm00008a017009,chr04,160247298,160276112,-,78.200,792,1290,2.05e-112;Zm00008a017020,chr04,160552918,160556174,+,79.327,76,699,1.13e-153;Zm00008a017021,chr04,160556265,160556689,+,82.955,1523,1697,5.17e-44;Zm00008a017025,chr04,160688262,160689842,+,98.077,76,699,0.0;Zm00008a017026,chr04,160692171,160696308,+,97.561,1495,1698,2.06…	adjacent_genes_syntenic	1698:too many combinations:NA:NA	True
19611	Zm00001d051541	4	161909367	161914340	4.0	161901245.0	161914447.0	chr04	160688846.0	160702072.0	2.0	Zm00008a017027,chr04,160696979,160697479,+,100.000,1,433,0.0;Zm00008a017028,chr04,160697908,160699889,+,96.724,582,1161,0.0	2.0	Zm00008a017027,chr04,160696979,160697479,+,100.000,1,433,0.0;Zm00008a017028,chr04,160697908,160699889,+,96.724,582,1161,0.0	adjacent_genes_syntenic	1896:883:1013:0:NA	False	0.0
19624	Zm00001d051556	4	162737448	162739364	4.0	162736900.0	162738189.0	chr04	162331659.0	162332943.0	2.0	Zm00008a017052,chr04,162332202,162334067,-,97.372,610,1917,0.0;Zm00008a017053,chr04,162334691,162335004,-,99.296,1,284,1.12e-141	2.0	Zm00008a017052,chr04,162332202,162334067,-,97.372,610,1917,0.0;Zm00008a017053,chr04,162334691,162335004,-,99.296,1,284,1.12e-141	adjacent_genes_syntenic	1917:325:1592:0:NA	False	0.0
19649	Zm00001d051591	4	163976517	163976981	4.0	163973833.0	163977184.0	chr04	163947657.0	163951008.0	2.0	Zm00008a017082,chr04,163950268,163950871,-,87.527,1,465,5.74e-176;Zm00008a017083,chr04,163950341,163950805,+,100.000,1,465,0.0	2.0	Zm00008a017082,chr04,163950268,163950871,-,87.527,1,465,5.74e-176;Zm00008a017083,chr04,163950341,163950805,+,100.000,1,465,0.0	adjacent_genes_syntenic	465:0:0:465:NA	True	1.0
19665	Zm00001d051610	4	164536434	164541204	4.0	164533183.0	164537828.0	chr04	164378839.0	164383506.0	2.0	Zm00008a017095,chr04,164376610,164382131,-,100.000,1382,1413,1.01e-07;Zm00008a017096,chr04,164382132,164382894,-,99.793,859,1340,0.0	2.0	Zm00008a017095,chr04,164376610,164382131,-,100.000,1382,1413,1.01e-07;Zm00008a017096,chr04,164382132,164382894,-,99.793,859,1340,0.0	adjacent_genes_syntenic	1413:899:514:0:NA	False	0.0
19673	Zm00001d051620	4	164924661	164925614	4.0	164925274.0	164926650.0	chr04	164534395.0	164535771.0	2.0	Zm00008a017102,chr04,164533519,164533839,-,87.539,667,954,9.35e-114;Zm00008a017103,chr04,164534423,164535643,-,94.304,1,313,4.24e-137	2.0	Zm00008a017102,chr04,164533519,164533839,-,87.539,667,954,9.35e-114;Zm00008a017103,chr04,164534423,164535643,-,94.304,1,313,4.24e-137	adjacent_genes_syntenic	954:353:601:0:NA	False	0.0
19694	Zm00001d051648	4	165696290	165696848	4.0	165692654.0	165708408.0	chr04	165237686.0	165253450.0	2.0	Zm00008a017125,chr04,165241406,165241606,+,97.512,25,225,6.80e-93;Zm00008a017126,chr04,165241607,165241861,+,97.255,226,480,1.71e-119	2.0	Zm00008a017125,chr04,165241406,165241606,+,97.512,25,225,6.80e-93;Zm00008a017126,chr04,165241607,165241861,+,97.255,226,480,1.71e-119	adjacent_genes_syntenic	480:24:456:0:NA	False	0.0
19729	Zm00001d051689	4	166795468	166796103	4.0	166793273.0	166796103.0	chr04	166253491.0	166256326.0	2.0	Zm00008a017155,chr04,166255691,166256326,+,92.175,1,636,0.0;Zm00008a017156,chr04,166258709,166259273,+,96.416,343,621,1.35e-128	2.0	Zm00008a017155,chr04,166255691,166256326,+,92.175,1,636,0.0;Zm00008a017156,chr04,166258709,166259273,+,96.416,343,621,1.35e-128	adjacent_genes_syntenic	636:0:357:279:NA	False	0.4386792452830189
19743	Zm00001d051704	4	167226342	167230563	4.0	167224156.0	167240433.0	chr04	166720430.0	166736701.0	2.0	Zm00008a017169,chr04,166720815,166725425,-,97.756,1353,1664,1.23e-149;Zm00008a017170,chr04,166721896,166726900,+,98.972,1,2904,0.0	2.0	Zm00008a017169,chr04,166720815,166725425,-,97.756,1353,1664,1.23e-149;Zm00008a017170,chr04,166721896,166726900,+,98.972,1,2904,0.0	adjacent_genes_syntenic	2904:0:2592:312:NA	True	0.10743801652892562
19771	Zm00001d051741	4	168606581	168612438	4.0	168611663.0	168613410.0	chr04	167560084.0	167561837.0	2.0	Zm00008a017197,chr04,167555319,167560860,-,100.000,1,375,0.0;Zm00008a017198,chr04,167558745,167560570,+,100.000,111,182,1.54e-29	2.0	Zm00008a017197,chr04,167555319,167560860,-,100.000,1,375,0.0;Zm00008a017198,chr04,167558745,167560570,+,100.000,111,182,1.54e-29	adjacent_genes_syntenic	1119:744:303:72:NA	True	0.192
19808	Zm00001d051792	4	169882942	169888542	4.0	169874038.0	169877123.0	chr04	169107851.0	169110928.0	2.0	Zm00008a017239,chr04,169165458,169176951,+,100.000,423,747,8.97e-167;Zm00008a017240,chr04,169176963,169177846,+,100.000,1186,1440,8.99e-129	2.0	Zm00008a017239,chr04,169165458,169176951,+,100.000,423,747,8.97e-167;Zm00008a017240,chr04,169176963,169177846,+,100.000,1186,1440,8.99e-129	adjacent_genes_syntenic	1440:860:580:0:NA	False	0.0
19830	Zm00001d051817	4	170466723	170467738	4.0	170460786.0	170466071.0	chr04	169836422.0	169841707.0	2.0	Zm00008a017262,chr04,169841346,169843487,+,100.000,1,527,0.0;Zm00008a017263,chr04,169843550,169844965,+,100.000,538,663,4.34e-59	2.0	Zm00008a017262,chr04,169841346,169843487,+,100.000,1,527,0.0;Zm00008a017263,chr04,169843550,169844965,+,100.000,538,663,4.34e-59	adjacent_genes_syntenic	663:10:653:0:NA	False	0.0
19842	Zm00001d051837	4	171679681	171683198	4.0	171678776.0	171685274.0	chr04	170988661.0	170995178.0	2.0	Zm00008a017279,chr04,170988806,170989827,+,100.000,2494,2556,2.73e-24;Zm00008a017280,chr04,170989292,170993055,-,99.726,1,2556,0.0	2.0	Zm00008a017279,chr04,170988806,170989827,+,100.000,2494,2556,2.73e-24;Zm00008a017280,chr04,170989292,170993055,-,99.726,1,2556,0.0	adjacent_genes_syntenic	2556:0:2493:63:NA	True	0.02464788732394366
19853	Zm00001d051850	4	172394952	172403232	4.0	172401417.0	172403349.0	chr04	171789836.0	171791770.0	2.0	Zm00008a017294,chr04,171787672,171790061,+,100.000,1,346,2.36e-178;Zm00008a017295,chr04,171790096,171790320,+,100.000,538,657,1.15e-55	2.0	Zm00008a017294,chr04,171787672,171790061,+,100.000,1,346,2.36e-178;Zm00008a017295,chr04,171790096,171790320,+,100.000,538,657,1.15e-55	adjacent_genes_syntenic	960:494:466:0:NA	False	0.0
19886	Zm00001d051886	4	173655399	173658208	4.0	173653307.0	173658286.0	chr04	173356326.0	173361313.0	2.0	Zm00008a017329,chr04,173324626,173358903,-,100.000,1915,2070,7.23e-75;Zm00008a017330,chr04,173358984,173360642,-,100.000,1539,1900,0.0	2.0	Zm00008a017329,chr04,173324626,173358903,-,100.000,1915,2070,7.23e-75;Zm00008a017330,chr04,173358984,173360642,-,100.000,1539,1900,0.0	adjacent_genes_syntenic	2079:1561:518:0:NA	False	0.0
19934	Zm00001d051948	4	175080344	175088925	4.0	175085650.0	175088324.0	chr04	174886064.0	174888667.0	2.0	Zm00008a017379,chr04,174884970,174888645,-,98.072,292,1899,0.0;Zm00008a017380,chr04,174884992,174888418,+,99.267,519,1064,0.0	2.0	Zm00008a017379,chr04,174884970,174888645,-,98.072,292,1899,0.0;Zm00008a017380,chr04,174884992,174888418,+,99.267,519,1064,0.0	adjacent_genes_syntenic	1899:291:1062:546:NA	True	0.3395522388059701
19971	Zm00001d051998	4	176207227	176221261	4.0	176193495.0	176223929.0	chr04	175636005.0	175666439.0	2.0	Zm00008a017406,chr04,175649830,175665489,-,100.000,279,347,5.40e-28;Zm00008a017407,chr04,175649903,175665480,+,99.891,16,930,0.0	2.0	Zm00008a017406,chr04,175649830,175665489,-,100.000,279,347,5.40e-28;Zm00008a017407,chr04,175649903,175665480,+,99.891,16,930,0.0	adjacent_genes_syntenic	930:15:846:69:NA	True	0.07540983606557378
20010	Zm00001d052043	4	177090545	177102253	4.0	177095829.0	177101053.0	chr04	176491004.0	176496228.0	2.0	Zm00008a017439,chr04,176484628,176496079,-,96.881,743,2217,0.0;Zm00008a017440,chr04,176492302,176495478,+,91.156,929,1505,0.0	2.0	Zm00008a017439,chr04,176484628,176496079,-,96.881,743,2217,0.0;Zm00008a017440,chr04,176492302,176495478,+,91.156,929,1505,0.0	adjacent_genes_syntenic	4044:2569:898:577:NA	True	0.3911864406779661
20053	Zm00001d052095	4	179433080	179436248	4.0	179431129.0	179446975.0	chr04	178562764.0	178578613.0	3.0	Zm00008a017483,chr04,178564714,178566624,+,99.826,1,1147,0.0;Zm00008a017484,chr04,178566631,178574181,+,97.990,949,1147,5.42e-93;Zm00008a017485,chr04,178574188,178577100,+,100.000,1143,1290,9.81e-71	3.0	Zm00008a017483,chr04,178564714,178566624,+,99.826,1,1147,0.0;Zm00008a017484,chr04,178566631,178574181,+,97.990,949,1147,5.42e-93;Zm00008a017485,chr04,178574188,178577100,+,100.000,1143,1290,9.81e-71	adjacent_genes_syntenic	1290:0:1091:194:5	False	0.0038759689922480615
20088	Zm00001d052139	4	180632525	180635840	4.0	180634028.0	180638966.0	chr04	179902061.0	179907000.0	2.0	Zm00008a017513,chr04,179898996,179903578,+,94.973,1,1652,0.0;Zm00008a017514,chr04,179903600,179903872,+,99.634,1675,1947,8.79e-137	2.0	Zm00008a017513,chr04,179898996,179903578,+,94.973,1,1652,0.0;Zm00008a017514,chr04,179903600,179903872,+,99.634,1675,1947,8.79e-137	adjacent_genes_syntenic	1947:22:1925:0:NA	False	0.0
20171	Zm00001d052245	4	184611231	184665800	4.0	184660179.0	184666075.0	chr04	183416865.0	183422720.0	2.0	Zm00008a017600,chr04,183360201,183382861,+,96.491,1,855,0.0;Zm00008a017602,chr04,183419935,183422477,+,99.822,1065,1626,0.0	2.0	Zm00008a017600,chr04,183360201,183382861,+,96.491,1,855,0.0;Zm00008a017602,chr04,183419935,183422477,+,99.822,1065,1626,0.0	adjacent_genes_syntenic	1626:209:1417:0:NA	False	0.0
20199	Zm00001d052282	4	185921084	185959323	4.0	185956411.0	185967124.0	chr04	184421535.0	184432252.0	2.0	Zm00008a017625,chr04,184376850,184405173,+,99.678,3589,4521,0.0;Zm00008a017626,chr04,184422107,184423916,+,99.833,4908,6108,0.0	2.0	Zm00008a017625,chr04,184376850,184405173,+,99.678,3589,4521,0.0;Zm00008a017626,chr04,184422107,184423916,+,99.833,4908,6108,0.0	adjacent_genes_syntenic	6162:4028:2134:0:NA	False	0.0
20225	Zm00001d052318	4	187010485	187013768	4.0	187009363.0	187011651.0	chr04	185465830.0	185468102.0	2.0	Zm00008a017653,chr04,185463754,185467180,-,100.000,39,146,5.36e-49;Zm00008a017654,chr04,185466793,185468101,+,99.840,1,624,0.0	2.0	Zm00008a017653,chr04,185463754,185467180,-,100.000,39,146,5.36e-49;Zm00008a017654,chr04,185466793,185468101,+,99.840,1,624,0.0	adjacent_genes_syntenic	1359:735:516:108:NA	True	0.17307692307692307
20275	Zm00001d052378	4	188624228	188629005	4.0	188623093.0	188628465.0	chr04	186561286.0	186566652.0	2.0	Zm00008a017701,chr04,186562372,186566652,-,95.620,334,1269,0.0;Zm00008a017702,chr04,186562518,186566188,+,100.000,778,819,3.38e-13	2.0	Zm00008a017701,chr04,186562372,186566652,-,95.620,334,1269,0.0;Zm00008a017702,chr04,186562518,186566188,+,100.000,778,819,3.38e-13	adjacent_genes_syntenic	1269:333:894:42:NA	True	0.04487179487179487
20285	Zm00001d052389	4	188964865	188968597	4.0	188964917.0	188967365.0	chr04	186857071.0	186859508.0	2.0	Zm00008a017713,chr04,186856113,186861141,+,99.355,90,244,1.41e-72;Zm00008a017714,chr04,186857071,186860550,-,99.442,386,2715,0.0	2.0	Zm00008a017713,chr04,186856113,186861141,+,99.355,90,244,1.41e-72;Zm00008a017714,chr04,186857071,186860550,-,99.442,386,2715,0.0	adjacent_genes_syntenic	2715:230:2485:0:NA	True	0.0
20309	Zm00001d052418	4	189574258	189579089	4.0	189498539.0	189501976.0	chr04	187244258.0	187247707.0	2.0	Zm00008a017737,chr04,187307713,187309464,+,93.933,1,487,0.0;Zm00008a017738,chr04,187309505,187311221,+,96.687,496,1971,0.0	2.0	Zm00008a017737,chr04,187307713,187309464,+,93.933,1,487,0.0;Zm00008a017738,chr04,187309505,187311221,+,96.687,496,1971,0.0	adjacent_genes_syntenic	1971:8:1963:0:NA	False	0.0
20331	Zm00001d052445	4	190136423	190185316	4.0	190182844.0	190185857.0	chr04	187906215.0	187909226.0	2.0	Zm00008a017757,chr04,187855926,187874121,-,99.851,1567,2235,0.0;Zm00008a017758,chr04,187906842,187908583,-,99.886,1,875,0.0	2.0	Zm00008a017757,chr04,187855926,187874121,-,99.851,1567,2235,0.0;Zm00008a017758,chr04,187906842,187908583,-,99.886,1,875,0.0	adjacent_genes_syntenic	2259:715:1544:0:NA	False	0.0
20334	Zm00001d052450	4	190301720	190308562	4.0	190308460.0	190309674.0	chr04	188046903.0	188048117.0	2.0	Zm00008a017760,chr04,188006065,188008982,-,97.252,1465,3138,0.0;Zm00008a017762,chr04,188045093,188046573,-,99.424,196,542,1.17e-175	2.0	Zm00008a017760,chr04,188006065,188008982,-,97.252,1465,3138,0.0;Zm00008a017762,chr04,188045093,188046573,-,99.424,196,542,1.17e-175	adjacent_genes_syntenic	3138:1117:2021:0:NA	False	0.0
20366	Zm00001d052495	4	191453257	191461522	4.0	191456177.0	191460312.0	chr04	188974953.0	188979102.0	2.0	Zm00008a017790,chr04,188977445,188980372,+,95.076,7,1062,0.0;Zm00008a017791,chr04,188979525,188980440,-,99.054,718,1034,3.19e-158	2.0	Zm00008a017790,chr04,188977445,188980372,+,95.076,7,1062,0.0;Zm00008a017791,chr04,188979525,188980440,-,99.054,718,1034,3.19e-158	adjacent_genes_syntenic	1062:6:739:317:NA	True	0.3001893939393939
20413	Zm00001d052556	4	192908263	192917762	4.0	192913604.0	192917108.0	chr04	189579023.0	189582517.0	2.0	Zm00008a017818,chr04,189566220,189567672,-,99.306,1063,1638,0.0;Zm00008a017819,chr04,189580303,189588467,-,99.191,1,989,0.0	2.0	Zm00008a017818,chr04,189566220,189567672,-,99.306,1063,1638,0.0;Zm00008a017819,chr04,189580303,189588467,-,99.191,1,989,0.0	adjacent_genes_syntenic	1638:73:1565:0:NA	False	0.0
20415	Zm00001d052558	4	193039267	193040628	4.0	193012715.0	193014940.0	chr04	189687857.0	189690083.0	2.0	Zm00008a017822,chr04,189693377,189694238,-,92.459,1,305,1.03e-124;Zm00008a017823,chr04,189766236,189766703,-,98.645,1,369,0.0	2.0	Zm00008a017822,chr04,189693377,189694238,-,92.459,1,305,1.03e-124;Zm00008a017823,chr04,189766236,189766703,-,98.645,1,369,0.0	adjacent_genes_syntenic	759:390:64:305:NA	False	0.8265582655826558
20418	Zm00001d052562	4	193207888	193210831	4.0	193201842.0	193207206.0	chr04	189794557.0	189799913.0	2.0	Zm00008a017825,chr04,189801167,189801946,-,92.126,1006,1254,1.32e-100;Zm00008a017826,chr04,189802081,189803280,-,96.451,1,639,0.0	2.0	Zm00008a017825,chr04,189801167,189801946,-,92.126,1006,1254,1.32e-100;Zm00008a017826,chr04,189802081,189803280,-,96.451,1,639,0.0	adjacent_genes_syntenic	1254:366:888:0:NA	False	0.0
20425	Zm00001d052570	4	193361729	193375560	4.0	193344941.0	193375775.0	chr04	189973353.0	190004188.0	2.0	Zm00008a017830,chr04,189966447,190003715,-,100.000,1716,2380,0.0;Zm00008a017832,chr04,189990143,190003869,+,100.000,1,2811,0.0	2.0	Zm00008a017830,chr04,189966447,190003715,-,100.000,1716,2380,0.0;Zm00008a017832,chr04,189990143,190003869,+,100.000,1,2811,0.0	adjacent_genes_syntenic	2811:0:2146:665:NA	True	0.23657061543934546
20427	Zm00001d052578	4	193424088	193425099	4.0	193421845.0	193424054.0	chr04	190049070.0	190051279.0	2.0	Zm00008a017834,chr04,190036922,190037970,-,97.588,517,972,0.0;Zm00008a017836,chr04,190051788,190052920,-,99.259,472,741,2.24e-134	2.0	Zm00008a017834,chr04,190036922,190037970,-,97.588,517,972,0.0;Zm00008a017836,chr04,190051788,190052920,-,99.259,472,741,2.24e-134	adjacent_genes_syntenic	972:471:276:225:NA	False	0.4491017964071856
20431	Zm00001d052584	4	193545827	193587771	4.0	193583559.0	193599518.0	chr04	190217860.0	190233817.0	2.0	Zm00008a017841,chr04,190181728,190183249,+,100.000,40,491,0.0;Zm00008a017842,chr04,190195075,190215980,+,100.000,1141,1583,0.0	2.0	Zm00008a017841,chr04,190181728,190183249,+,100.000,40,491,0.0;Zm00008a017842,chr04,190195075,190215980,+,100.000,1141,1583,0.0	adjacent_genes_syntenic	1629:734:895:0:NA	False	0.0
20452	Zm00001d052612	4	194612477	194615657	4.0	194612851.0	194617497.0	chr04	191225879.0	191230526.0	2.0	Zm00008a017858,chr04,191225530,191226117,+,99.103,1,223,1.93e-108;Zm00008a017859,chr04,191226132,191228689,+,99.259,628,2517,0.0	2.0	Zm00008a017858,chr04,191225530,191226117,+,99.103,1,223,1.93e-108;Zm00008a017859,chr04,191226132,191228689,+,99.259,628,2517,0.0	adjacent_genes_syntenic	2517:404:2113:0:NA	False	0.0
20467	Zm00001d052632	4	195421971	195454136	4.0	195442397.0	195477738.0	chr04	191842870.0	191878074.0	2.0	Zm00008a017869,chr04,191818519,191827224,+,99.861,274,995,0.0;Zm00008a017870,chr04,191839868,191854598,+,99.826,2234,2808,0.0	2.0	Zm00008a017869,chr04,191818519,191827224,+,99.861,274,995,0.0;Zm00008a017870,chr04,191839868,191854598,+,99.826,2234,2808,0.0	adjacent_genes_syntenic	2820:1523:1297:0:NA	False	0.0
20491	Zm00001d052665	4	196404558	196405441	4.0	196398593.0	196410650.0	chr04	192490865.0	192502908.0	2.0	Zm00008a017887,chr04,192496569,192500246,+,97.878,229,600,0.0;Zm00008a017888,chr04,192497497,192543971,-,99.338,456,606,4.51e-71	2.0	Zm00008a017887,chr04,192496569,192500246,+,97.878,229,600,0.0;Zm00008a017888,chr04,192497497,192543971,-,99.338,456,606,4.51e-71	adjacent_genes_syntenic	606:228:233:145:NA	True	0.3835978835978836
20503	Zm00001d052680	4	197106177	197117342	4.0	197110782.0	197116624.0	chr04	193191110.0	193196951.0	3.0	Zm00008a017897,chr04,193169017,193189089,-,100.000,84,211,4.61e-60;Zm00008a017898,chr04,193182021,193182588,+,99.112,1,338,3.52e-169;Zm00008a017899,chr04,193191556,193197931,+,98.876,672,849,1.71e-84	3.0	Zm00008a017897,chr04,193169017,193189089,-,100.000,84,211,4.61e-60;Zm00008a017898,chr04,193182021,193182588,+,99.112,1,338,3.52e-169;Zm00008a017899,chr04,193191556,193197931,+,98.876,672,849,1.71e-84	adjacent_genes_syntenic	849:333:388:128:0	True	0.0
20526	Zm00001d052703	4	198199216	198204394	4.0	198199659.0	198208806.0	chr04	194098290.0	194107486.0	2.0	Zm00008a017918,chr04,194097068,194099436,+,97.600,1,125,4.17e-54;Zm00008a017920,chr04,194099717,194102607,+,79.012,262,504,9.81e-56	2.0	Zm00008a017918,chr04,194097068,194099436,+,97.600,1,125,4.17e-54;Zm00008a017920,chr04,194099717,194102607,+,79.012,262,504,9.81e-56	adjacent_genes_syntenic	822:454:368:0:NA	False	0.0
20569	Zm00001d052756	4	199893960	199896656	4.0	199877217.0	199907408.0	chr04	195716245.0	195746425.0	2.0	Zm00008a017956,chr04,195733163,195733828,+,100.000,1,224,2.38e-112;Zm00008a017957,chr04,195733893,195735253,+,100.000,427,578,2.91e-73	2.0	Zm00008a017956,chr04,195733163,195733828,+,100.000,1,224,2.38e-112;Zm00008a017957,chr04,195733893,195735253,+,100.000,427,578,2.91e-73	adjacent_genes_syntenic	582:206:376:0:NA	False	0.0
20634	Zm00001d052835	4	202206244	202210001	4.0	202201879.0	202210159.0	chr04	198071515.0	198079772.0	2.0	Zm00008a018013,chr04,198071259,198079396,-,97.502,1,1521,0.0;Zm00008a018014,chr04,198076019,198079415,+,99.187,1,3321,0.0	2.0	Zm00008a018013,chr04,198071259,198079396,-,97.502,1,1521,0.0;Zm00008a018014,chr04,198076019,198079415,+,99.187,1,3321,0.0	adjacent_genes_syntenic	3321:0:1800:1521:NA	True	0.4579945799457994
20710	Zm00001d052928	4	205227775	205231894	4.0	205228495.0	205248181.0	chr04	200785236.0	200804786.0	2.0	Zm00008a018070,chr04,200784231,200786395,+,99.200,489,738,2.64e-122;Zm00008a018071,chr04,200786440,200788381,+,99.112,737,1299,0.0	2.0	Zm00008a018070,chr04,200784231,200786395,+,99.200,489,738,2.64e-122;Zm00008a018071,chr04,200786440,200788381,+,99.112,737,1299,0.0	adjacent_genes_syntenic	1299:488:809:2:NA	False	0.002466091245376079
20747	Zm00001d052971	4	206735622	206763689	4.0	206758515.0	206768254.0	chr04	202447772.0	202457530.0	2.0	Zm00008a018106,chr04,202426669,202432207,+,86.292,297,741,5.12e-157;Zm00008a018107,chr04,202445089,202453088,+,100.000,838,1287,0.0	2.0	Zm00008a018106,chr04,202426669,202432207,+,86.292,297,741,5.12e-157;Zm00008a018107,chr04,202445089,202453088,+,100.000,838,1287,0.0	adjacent_genes_syntenic	1392:497:895:0:NA	False	0.0
20826	Zm00001d053076	4	212544690	212574174	4.0	212570781.0	212578978.0	chr04	209136219.0	209144416.0	2.0	Zm00008a018194,chr04,209110086,209119232,+,100.000,1,2322,0.0;Zm00008a018195,chr04,209110919,209118109,-,100.000,448,617,2.09e-82	2.0	Zm00008a018194,chr04,209110086,209119232,+,100.000,1,2322,0.0;Zm00008a018195,chr04,209110919,209118109,-,100.000,448,617,2.09e-82	adjacent_genes_syntenic	2385:63:2152:170:NA	True	0.07321274763135227
20832	Zm00001d053084	4	212998426	212999208	4.0	212998419.0	213005767.0	chr04	209543381.0	209550729.0	2.0	Zm00008a018201,chr04,209515379,209543824,-,99.112,100,437,9.28e-170;Zm00008a018202,chr04,209543388,209544170,+,100.000,1,783,0.0	2.0	Zm00008a018201,chr04,209515379,209543824,-,99.112,100,437,9.28e-170;Zm00008a018202,chr04,209543388,209544170,+,100.000,1,783,0.0	adjacent_genes_syntenic	783:0:445:338:NA	True	0.4316730523627075
20840	Zm00001d053094	4	213447092	213450959	4.0	213426847.0	213455496.0	chr04	209962103.0	209990752.0	2.0	Zm00008a018211,chr04,209982624,209986154,-,100.000,1,1026,0.0;Zm00008a018213,chr04,210134392,210142232,+,82.143,20,464,1.45e-124	2.0	Zm00008a018211,chr04,209982624,209986154,-,100.000,1,1026,0.0;Zm00008a018213,chr04,210134392,210142232,+,82.143,20,464,1.45e-124	adjacent_genes_syntenic	1059:33:581:445:NA	True	0.4337231968810916
20872	Zm00001d053139	4	215644543	215646085	4.0	215638896.0	215648202.0	chr04	212285465.0	212294776.0	2.0	Zm00008a018245,chr04,212291116,212291718,+,100.000,1,577,0.0;Zm00008a018246,chr04,212292357,212292659,+,100.000,607,909,4.91e-155	2.0	Zm00008a018245,chr04,212291116,212291718,+,100.000,1,577,0.0;Zm00008a018246,chr04,212292357,212292659,+,100.000,607,909,4.91e-155	adjacent_genes_syntenic	909:29:880:0:NA	False	0.0
20874	Zm00001d053143	4	215990887	215992543	4.0	215990346.0	215993496.0	chr04	212651643.0	212654805.0	2.0	Zm00008a018249,chr04,212652183,212653275,-,99.721,426,784,0.0;Zm00008a018250,chr04,212653339,212653767,-,100.000,1,425,0.0	2.0	Zm00008a018249,chr04,212652183,212653275,-,99.721,426,784,0.0;Zm00008a018250,chr04,212653339,212653767,-,100.000,1,425,0.0	adjacent_genes_syntenic	1416:632:784:0:NA	False	0.0
20884	Zm00001d053156	4	216943521	216945053	4.0	216943096.0	216962135.0	chr04	213369107.0	213388135.0	2.0	Zm00008a018259,chr04,213369426,213371001,-,99.271,1,1098,0.0;Zm00008a018260,chr04,213370745,213408644,+,100.000,81,257,1.50e-86	2.0	Zm00008a018259,chr04,213369426,213371001,-,99.271,1,1098,0.0;Zm00008a018260,chr04,213370745,213408644,+,100.000,81,257,1.50e-86	adjacent_genes_syntenic	1098:0:921:177:NA	True	0.16120218579234974
20895	Zm00001d053172	4	217828727	217832507	4.0	217831756.0	217835432.0	chr04	214504132.0	214507809.0	2.0	Zm00008a018271,chr04,214501748,214502581,+,100.000,1,377,0.0;Zm00008a018272,chr04,214503005,214504988,+,99.806,376,891,0.0	2.0	Zm00008a018271,chr04,214501748,214502581,+,100.000,1,377,0.0;Zm00008a018272,chr04,214503005,214504988,+,99.806,376,891,0.0	adjacent_genes_syntenic	891:0:889:2:NA	False	0.002244668911335578
20920	Zm00001d053199	4	219485792	219490670	4.0	219485847.0	219493522.0	chr04	216090209.0	216097879.0	2.0	Zm00008a018296,chr04,216074542,216093034,+,98.251,1175,1803,0.0;Zm00008a018297,chr04,216093419,216096342,+,97.522,2188,3801,0.0	2.0	Zm00008a018296,chr04,216074542,216093034,+,98.251,1175,1803,0.0;Zm00008a018297,chr04,216093419,216096342,+,97.522,2188,3801,0.0	adjacent_genes_syntenic	3801:1558:2243:0:NA	False	0.0
20925	Zm00001d053207	4	219937359	219942038	4.0	219939881.0	219942673.0	chr04	216561040.0	216563800.0	3.0	Zm00008a018302,chr04,216499562,216559445,-,99.125,75,531,0.0;Zm00008a018304,chr04,216559029,216562189,+,99.292,115,2514,0.0;Zm00008a018305,chr04,216559478,216564584,-,99.153,564,799,1.69e-115	3.0	Zm00008a018302,chr04,216499562,216559445,-,99.125,75,531,0.0;Zm00008a018304,chr04,216559029,216562189,+,99.292,115,2514,0.0;Zm00008a018305,chr04,216559478,216564584,-,99.153,564,799,1.69e-115	adjacent_genes_syntenic	2514:74:1787:653:0	True	0.0
20957	Zm00001d053245	4	221815416	221833216	4.0	221828593.0	221830905.0	chr04	218536779.0	218539089.0	2.0	Zm00008a018336,chr04,218508217,218512169,-,100.000,1093,1614,0.0;Zm00008a018337,chr04,218527263,218540025,-,97.412,1,832,0.0	2.0	Zm00008a018336,chr04,218508217,218512169,-,100.000,1093,1614,0.0;Zm00008a018337,chr04,218527263,218540025,-,97.412,1,832,0.0	adjacent_genes_syntenic	1908:554:1354:0:NA	False	0.0
20962	Zm00001d053252	4	222450297	222458066	4.0	222455201.0	222458418.0	chr04	218981346.0	218984563.0	2.0	Zm00008a018343,chr04,218970642,218971298,-,100.000,385,1041,0.0;Zm00008a018345,chr04,218981750,218984214,-,98.588,1,354,4.63e-175	2.0	Zm00008a018343,chr04,218970642,218971298,-,100.000,385,1041,0.0;Zm00008a018345,chr04,218981750,218984214,-,98.588,1,354,4.63e-175	adjacent_genes_syntenic	1041:30:1011:0:NA	False	0.0
20968	Zm00001d053260	4	222931270	222948448	4.0	222945825.0	222948058.0	chr04	219434378.0	219436611.0	2.0	Zm00008a018350,chr04,219421245,219436963,+,99.772,1,1752,0.0;Zm00008a018351,chr04,219422403,219497653,-,98.837,920,1005,2.59e-35	2.0	Zm00008a018350,chr04,219421245,219436963,+,99.772,1,1752,0.0;Zm00008a018351,chr04,219422403,219497653,-,98.837,920,1005,2.59e-35	adjacent_genes_syntenic	1752:0:1666:86:NA	True	0.049086757990867584
20975	Zm00001d053268	4	223286478	223317315	4.0	223314535.0	223323076.0	chr04	219801481.0	219810141.0	2.0	Zm00008a018355,chr04,219785299,219786873,-,99.790,793,1268,0.0;Zm00008a018356,chr04,219801862,219804347,-,99.528,25,660,0.0	2.0	Zm00008a018355,chr04,219785299,219786873,-,99.790,793,1268,0.0;Zm00008a018356,chr04,219801862,219804347,-,99.528,25,660,0.0	adjacent_genes_syntenic	1581:469:1112:0:NA	False	0.0
20988	Zm00001d053282	4	223911515	223915010	4.0	223911399.0	223916143.0	chr04	220380247.0	220384998.0	2.0	Zm00008a018363,chr04,220380240,220383973,+,99.051,1,1791,0.0;Zm00008a018364,chr04,220381428,220381906,-,98.837,410,495,2.65e-35	2.0	Zm00008a018363,chr04,220380240,220383973,+,99.051,1,1791,0.0;Zm00008a018364,chr04,220381428,220381906,-,98.837,410,495,2.65e-35	adjacent_genes_syntenic	1791:0:1705:86:NA	True	0.0480178671133445
20992	Zm00001d053286	4	224096212	224115964	4.0	224088894.0	224116233.0	chr04	220521743.0	220549083.0	2.0	Zm00008a018367,chr04,220529210,220532722,-,100.000,814,996,9.69e-90;Zm00008a018368,chr04,220541571,220550341,-,100.000,74,817,0.0	2.0	Zm00008a018367,chr04,220529210,220532722,-,100.000,814,996,9.69e-90;Zm00008a018368,chr04,220541571,220550341,-,100.000,74,817,0.0	adjacent_genes_syntenic	1275:352:919:4:NA	False	0.004333694474539546
21020	Zm00001d053322	4	226105246	226107297	4.0	226101307.0	226107971.0	chr04	222612382.0	222619034.0	2.0	Zm00008a018391,chr04,222616330,222617787,-,98.702,589,2052,0.0;Zm00008a018392,chr04,222617824,222618375,-,99.275,1,552,0.0	2.0	Zm00008a018391,chr04,222616330,222617787,-,98.702,589,2052,0.0;Zm00008a018392,chr04,222617824,222618375,-,99.275,1,552,0.0	adjacent_genes_syntenic	2052:36:2016:0:NA	False	0.0
21032	Zm00001d053338	4	226702523	226708140	4.0	226705667.0	226716121.0	chr04	223195841.0	223206295.0	2.0	Zm00008a018400,chr04,223184784,223196635,+,99.855,2512,3199,0.0;Zm00008a018401,chr04,223196657,223201705,+,100.000,4081,4485,0.0	2.0	Zm00008a018400,chr04,223184784,223196635,+,99.855,2512,3199,0.0;Zm00008a018401,chr04,223196657,223201705,+,100.000,4081,4485,0.0	adjacent_genes_syntenic	4500:3407:1093:0:NA	False	0.0
21108	Zm00001d053444	4	231765421	231770451	4.0	231760208.0	231770157.0	chr04	227554771.0	227564722.0	2.0	Zm00008a018472,chr04,227560003,227562052,-,100.000,1459,1608,1.04e-71;Zm00008a018473,chr04,227564120,227569217,-,99.668,295,896,0.0	2.0	Zm00008a018472,chr04,227560003,227562052,-,100.000,1459,1608,1.04e-71;Zm00008a018473,chr04,227564120,227569217,-,99.668,295,896,0.0	adjacent_genes_syntenic	1659:907:752:0:NA	False	0.0
21182	Zm00001d053594	4	235781411	235784209	4.0	235753000.0	235783640.0	chr04	231508508.0	231539169.0	2.0	Zm00008a018550,chr04,231537044,231539620,-,98.916,1,369,0.0;Zm00008a018551,chr04,231538057,231654931,+,99.185,438,805,0.0	2.0	Zm00008a018550,chr04,231537044,231539620,-,98.916,1,369,0.0;Zm00008a018551,chr04,231538057,231654931,+,99.185,438,805,0.0	adjacent_genes_syntenic	2412:1675:737:0:NA	True	0.0
21184	Zm00001d053597	4	235911860	235913945	4.0	235911735.0	235914947.0	chr04	231706793.0	231710049.0	2.0	Zm00008a018556,chr04,231707056,231707322,+,100.000,1,215,4.31e-107;Zm00008a018557,chr04,231707368,231708590,+,99.644,213,1335,0.0	2.0	Zm00008a018556,chr04,231707056,231707322,+,100.000,1,215,4.31e-107;Zm00008a018557,chr04,231707368,231708590,+,99.644,213,1335,0.0	adjacent_genes_syntenic	1335:0:1332:3:NA	False	0.0022471910112359553
21198	Zm00001d053616	4	236545424	236550919	4.0	236548825.0	236551204.0	chr04	232400583.0	232402961.0	2.0	Zm00008a018569,chr04,232357593,232403833,-,100.000,772,861,1.99e-39;Zm00008a018570,chr04,232395599,232402693,+,100.000,1,861,0.0	2.0	Zm00008a018569,chr04,232357593,232403833,-,100.000,772,861,1.99e-39;Zm00008a018570,chr04,232395599,232402693,+,100.000,1,861,0.0	adjacent_genes_syntenic	861:0:771:90:NA	True	0.10452961672473868
21245	Zm00001d053676	4	238814470	238849085	4.0	238836773.0	238841968.0	chr04	234349194.0	234354386.0	2.0	Zm00008a018617,chr04,234324423,234328769,-,100.000,2069,2236,2.59e-81;Zm00008a018618,chr04,234340928,234354748,-,99.710,1,2070,0.0	2.0	Zm00008a018617,chr04,234324423,234328769,-,100.000,2069,2236,2.59e-81;Zm00008a018618,chr04,234340928,234354748,-,99.710,1,2070,0.0	adjacent_genes_syntenic	2430:194:2234:2:NA	False	0.0008944543828264757
21260	Zm00001d053697	4	239382347	239406395	4.0	239404416.0	239405526.0	chr04	234912840.0	234913950.0	2.0	Zm00008a018631,chr04,234890016,234906017,+,100.000,2133,2238,1.41e-47;Zm00008a018632,chr04,234890161,234906263,-,99.926,198,2910,0.0	2.0	Zm00008a018631,chr04,234890016,234906017,+,100.000,2133,2238,1.41e-47;Zm00008a018632,chr04,234890161,234906263,-,99.926,198,2910,0.0	adjacent_genes_syntenic	2910:197:2607:106:NA	True	0.03907113896056027
21353	Zm00001d053810	4	241470455	241478524	4.0	241461254.0	241482418.0	chr04	236760155.0	236781319.0	2.0	Zm00008a018718,chr04,236769885,236773625,+,99.746,227,619,0.0;Zm00008a018719,chr04,236774148,236780267,+,100.000,1101,1560,0.0	2.0	Zm00008a018718,chr04,236769885,236773625,+,99.746,227,619,0.0;Zm00008a018719,chr04,236774148,236780267,+,100.000,1101,1560,0.0	adjacent_genes_syntenic	1623:770:853:0:NA	False	0.0
21370	Zm00001d053832	4	242004150	242006948	4.0	242006278.0	242008121.0	chr04	237328689.0	237330534.0	2.0	Zm00008a018736,chr04,237309905,237313522,-,99.145,58,408,4.11e-177;Zm00008a018738,chr04,237322489,237329359,-,98.333,1,60,7.49e-22	2.0	Zm00008a018736,chr04,237309905,237313522,-,99.145,58,408,4.11e-177;Zm00008a018738,chr04,237322489,237329359,-,98.333,1,60,7.49e-22	adjacent_genes_syntenic	408:0:405:3:NA	False	0.007352941176470587
21401	Zm00001d053870	4	242621418	242623305	4.0	242619911.0	242624273.0	chr04	238045067.0	238049431.0	2.0	Zm00008a018767,chr04,238046527,238047408,+,98.201,1,834,0.0;Zm00008a018768,chr04,238047412,238048262,+,85.859,838,1182,6.87e-142	2.0	Zm00008a018767,chr04,238046527,238047408,+,98.201,1,834,0.0;Zm00008a018768,chr04,238047412,238048262,+,85.859,838,1182,6.87e-142	adjacent_genes_syntenic	1182:3:1179:0:NA	False	0.0
21409	Zm00001d053880	4	242868767	242871205	4.0	242870902.0	242872756.0	chr04	238320413.0	238322289.0	2.0	Zm00008a018786,chr04,238315195,238320612,+,94.129,403,1417,0.0;Zm00008a018787,chr04,238316305,238320716,-,96.307,406,1422,0.0	2.0	Zm00008a018786,chr04,238315195,238320612,+,94.129,403,1417,0.0;Zm00008a018787,chr04,238316305,238320716,-,96.307,406,1422,0.0	adjacent_genes_syntenic	1422:402:8:1012:NA	True	0.992156862745098
21421	Zm00001d053894	4	243184586	243227697	4.0	243225813.0	243227917.0	chr04	238644759.0	238646869.0	2.0	Zm00008a018798,chr04,238597424,238621987,+,99.699,406,1069,0.0;Zm00008a018799,chr04,238640576,238646630,+,99.766,4421,4848,0.0	2.0	Zm00008a018798,chr04,238597424,238621987,+,99.699,406,1069,0.0;Zm00008a018799,chr04,238640576,238646630,+,99.766,4421,4848,0.0	adjacent_genes_syntenic	4848:3756:1092:0:NA	False	0.0
21445	Zm00001d053923	4	243656212	243665866	4.0	243663697.0	243665557.0	chr04	238989821.0	238991693.0	2.0	Zm00008a018813,chr04,238982296,238984873,-,99.709,2317,3003,0.0;Zm00008a018814,chr04,238986217,238990946,-,99.233,394,2219,0.0	2.0	Zm00008a018813,chr04,238982296,238984873,-,99.709,2317,3003,0.0;Zm00008a018814,chr04,238986217,238990946,-,99.233,394,2219,0.0	adjacent_genes_syntenic	3003:490:2513:0:NA	False	0.0
21509	Zm00001d054000	4	244877193	244879409	4.0	244831913.0	244834007.0	chr04	239980969.0	239983058.0	2.0	Zm00008a018869,chr04,240036213,240038986,+,95.081,127,1473,0.0;Zm00008a018870,chr04,240036814,240037986,-,89.017,459,977,0.0	2.0	Zm00008a018869,chr04,240036213,240038986,+,95.081,127,1473,0.0;Zm00008a018870,chr04,240036814,240037986,-,89.017,459,977,0.0	adjacent_genes_syntenic	1476:129:828:519:NA	True	0.3853006681514477
21524	Zm00001d054016	4	245187634	245193207	4.0	245186860.0	245193353.0	chr04	240373728.0	240380168.0	2.0	Zm00008a018889,chr04,240374478,240380017,-,99.578,1,1894,0.0;Zm00008a018890,chr04,240374987,240378306,+,99.444,264,443,2.62e-86	2.0	Zm00008a018889,chr04,240374478,240380017,-,99.578,1,1894,0.0;Zm00008a018890,chr04,240374987,240378306,+,99.444,264,443,2.62e-86	adjacent_genes_syntenic	1896:2:1714:180:NA	True	0.09503695881731784
21525	Zm00001d054017	4	245195523	245206342	4.0	245196916.0	245206287.0	chr04	240389195.0	240398579.0	2.0	Zm00008a018891,chr04,240386838,240393168,-,99.617,445,1488,0.0;Zm00008a018892,chr04,240394136,240398640,-,100.000,5,236,2.84e-116	2.0	Zm00008a018891,chr04,240386838,240393168,-,99.617,445,1488,0.0;Zm00008a018892,chr04,240394136,240398640,-,100.000,5,236,2.84e-116	adjacent_genes_syntenic	1488:212:1276:0:NA	False	0.0
21547	Zm00001d054057	4	245638263	245639837	4.0	245630355.0	245632667.0	chr04	240820680.0	240822995.0	2.0	Zm00008a018911,chr04,240835260,240836834,+,98.603,1,1575,0.0;Zm00008a018912,chr04,240846977,240848551,-,98.794,1,1575,0.0	2.0	Zm00008a018911,chr04,240835260,240836834,+,98.603,1,1575,0.0;Zm00008a018912,chr04,240846977,240848551,-,98.794,1,1575,0.0	adjacent_genes_syntenic	1575:0:0:1575:NA	True	1.0
21586	Zm00001d054104	4	246521633	246556919	4.0	246554902.0	246556813.0	chr04	241554423.0	241556334.0	2.0	Zm00008a018948,chr04,241521098,241529992,+,100.000,442,793,0.0;Zm00008a018949,chr04,241540426,241550375,+,100.000,1423,1873,0.0	2.0	Zm00008a018948,chr04,241521098,241529992,+,100.000,442,793,0.0;Zm00008a018949,chr04,241540426,241550375,+,100.000,1423,1873,0.0	adjacent_genes_syntenic	2058:1255:803:0:NA	False	0.0
21604	Zm00001d012806	5	380336	389692	5.0	361441.0	390782.0	chr05	633804.0	663146.0	3.0	Zm00008a018969,chr05,240849,249041,-,90.265,289,401,1.95e-36;Zm00008a018978,chr05,652777,654717,-,100.000,1021,1605,0.0;Zm00008a018979,chr05,655113,662022,-,97.936,401,833,0.0	2.0	Zm00008a018978,chr05,652777,654717,-,100.000,1021,1605,0.0;Zm00008a018979,chr05,655113,662022,-,97.936,401,833,0.0	adjacent_genes_syntenic	1605:587:1018:0:NA	False	0.0
21634	Zm00001d012837	5	975110	975562	5.0	970450.0	983609.0	chr05	1222530.0	1235702.0	2.0	Zm00008a019011,chr05,1222751,1228301,-,100.000,1,453,0.0;Zm00008a019012,chr05,1227190,1227642,+,100.000,1,453,0.0	2.0	Zm00008a019011,chr05,1222751,1228301,-,100.000,1,453,0.0;Zm00008a019012,chr05,1227190,1227642,+,100.000,1,453,0.0	adjacent_genes_syntenic	453:0:0:453:NA	True	1.0
21635	Zm00001d012838	5	980443	982656	5.0	970450.0	983609.0	chr05	1222530.0	1235702.0	2.0	Zm00008a019013,chr05,1232591,1236139,-,93.542,1,480,0.0;Zm00008a019014,chr05,1232606,1234748,+,96.417,16,1221,0.0	2.0	Zm00008a019013,chr05,1232591,1236139,-,93.542,1,480,0.0;Zm00008a019014,chr05,1232606,1234748,+,96.417,16,1221,0.0	adjacent_genes_syntenic	1221:0:756:465:NA	True	0.3808353808353808
21684	Zm00001d012891	5	1622705	1631341	5.0	1629812.0	1631078.0	chr05	1850508.0	1851774.0	3.0	Zm00008a019057,chr05,1842479,1845904,+,100.000,681,742,2.96e-24;Zm00008a019058,chr05,1845525,1851772,-,100.000,49,810,0.0;Zm00008a019081,chr05,2118331,2121146,-,81.770,49,802,0.0	2.0	Zm00008a019057,chr05,1842479,1845904,+,100.000,681,742,2.96e-24;Zm00008a019058,chr05,1845525,1851772,-,100.000,49,810,0.0	adjacent_genes_syntenic	810:48:700:62:NA	True	0.08136482939632546
21686	Zm00001d012893	5	1661518	1666868	5.0	1662949.0	1666344.0	chr05	1870826.0	1874281.0	2.0	Zm00008a019060,chr05,1866958,1875133,-,98.197,562,3350,0.0;Zm00008a019061,chr05,1867009,1874172,+,100.000,634,937,5.40e-155	2.0	Zm00008a019060,chr05,1866958,1875133,-,98.197,562,3350,0.0;Zm00008a019061,chr05,1867009,1874172,+,100.000,634,937,5.40e-155	adjacent_genes_syntenic	3417:628:2485:304:NA	True	0.10899964144854786
21711	Zm00001d012922	5	1978763	1993142	5.0	1991965.0	1993224.0	chr05	2116722.0	2117985.0	2.0	Zm00008a019079,chr05,2087778,2088408,+,99.267,346,891,0.0;Zm00008a019080,chr05,2111987,2117554,+,96.554,991,2238,0.0	2.0	Zm00008a019079,chr05,2087778,2088408,+,99.267,346,891,0.0;Zm00008a019080,chr05,2111987,2117554,+,96.554,991,2238,0.0	adjacent_genes_syntenic	2238:444:1794:0:NA	False	0.0
21714	Zm00001d012925	5	2065025	2068818	5.0	2062818.0	2069701.0	chr05	2185978.0	2192887.0	2.0	Zm00008a019083,chr05,2188253,2188444,+,95.714,1,140,4.96e-57;Zm00008a019084,chr05,2188448,2192547,+,99.308,133,1721,0.0	2.0	Zm00008a019083,chr05,2188253,2188444,+,95.714,1,140,4.96e-57;Zm00008a019084,chr05,2188448,2192547,+,99.308,133,1721,0.0	adjacent_genes_syntenic	1737:16:1713:8:NA	False	0.004648460197559558
21746	Zm00001d012963	5	2416250	2425046	5.0	2416195.0	2421380.0	chr05	2404543.0	2409732.0	3.0	Zm00008a019104,chr05,2405139,2407189,-,84.122,57,687,0.0;Zm00008a019105,chr05,2411843,2412133,-,81.699,1585,1887,1.65e-82;Zm00008a019106,chr05,2412167,2412843,-,95.951,213,459,9.72e-111	3.0	Zm00008a019104,chr05,2405139,2407189,-,84.122,57,687,0.0;Zm00008a019105,chr05,2411843,2412133,-,81.699,1585,1887,1.65e-82;Zm00008a019106,chr05,2412167,2412843,-,95.951,213,459,9.72e-111	adjacent_genes_syntenic	1887:953:687:247:0	False	0.0
21757	Zm00001d012974	5	2610660	2624658	5.0	2623786.0	2626184.0	chr05	2675575.0	2677969.0	2.0	Zm00008a019116,chr05,2659739,2676437,+,99.429,127,1176,0.0;Zm00008a019117,chr05,2661920,2675717,-,100.000,366,523,3.33e-76	2.0	Zm00008a019116,chr05,2659739,2676437,+,99.429,127,1176,0.0;Zm00008a019117,chr05,2661920,2675717,-,100.000,366,523,3.33e-76	adjacent_genes_syntenic	1176:126:892:158:NA	True	0.15047619047619049
21791	Zm00001d013014	5	3228063	3233201	5.0	3231932.0	3235345.0	chr05	3161992.0	3165457.0	2.0	Zm00008a019149,chr05,3093116,3161254,-,94.194,1,310,3.22e-136;Zm00008a019150,chr05,3157524,3161262,+,83.836,1,407,3.21e-155	2.0	Zm00008a019149,chr05,3093116,3161254,-,94.194,1,310,3.22e-136;Zm00008a019150,chr05,3157524,3161262,+,83.836,1,407,3.21e-155	adjacent_genes_syntenic	603:196:97:310:NA	True	0.7616707616707616
21834	Zm00001d013061	5	4062403	4065804	5.0	4064130.0	4065896.0	chr05	3727691.0	3729429.0	2.0	Zm00008a019201,chr05,3727710,3729418,+,95.331,64,984,0.0;Zm00008a019202,chr05,3728829,3747148,-,98.780,633,960,3.83e-163	2.0	Zm00008a019201,chr05,3727710,3729418,+,95.331,64,984,0.0;Zm00008a019202,chr05,3728829,3747148,-,98.780,633,960,3.83e-163	adjacent_genes_syntenic	984:63:593:328:NA	True	0.3561346362649294
21840	Zm00001d013070	5	4264331	4269310	5.0	4261188.0	4267441.0	chr05	3925930.0	3932246.0	2.0	Zm00008a019209,chr05,3926679,3929323,-,94.040,63,207,2.38e-60;Zm00008a019210,chr05,3929111,3934308,+,97.613,1,413,0.0	2.0	Zm00008a019209,chr05,3926679,3929323,-,94.040,63,207,2.38e-60;Zm00008a019210,chr05,3929111,3934308,+,97.613,1,413,0.0	adjacent_genes_syntenic	1512:1099:268:145:NA	True	0.351089588377724
21863	Zm00001d013093	5	4608646	4623764	5.0	4623682.0	4628293.0	chr05	4407637.0	4412249.0	2.0	Zm00008a019236,chr05,4395894,4407693,+,91.874,1,1680,0.0;Zm00008a019237,chr05,4407286,4411945,-,100.000,1519,1677,1.37e-76	2.0	Zm00008a019236,chr05,4395894,4407693,+,91.874,1,1680,0.0;Zm00008a019237,chr05,4407286,4411945,-,100.000,1519,1677,1.37e-76	adjacent_genes_syntenic	1680:0:1521:159:NA	True	0.09464285714285714
21907	Zm00001d013147	5	5417208	5421880	5.0	5412172.0	5429222.0	chr05	5238097.0	5255149.0	2.0	Zm00008a019284,chr05,5241443,5247331,+,100.000,994,1101,4.52e-49;Zm00008a019285,chr05,5243124,5247734,-,100.000,1,1149,0.0	2.0	Zm00008a019284,chr05,5241443,5247331,+,100.000,994,1101,4.52e-49;Zm00008a019285,chr05,5243124,5247734,-,100.000,1,1149,0.0	adjacent_genes_syntenic	1149:0:1041:108:NA	True	0.09399477806788513
21924	Zm00001d013170	5	5804406	5808177	5.0	5757584.0	5760325.0	chr05	5907210.0	5909963.0	2.0	Zm00008a019316,chr05,5928829,5929392,-,96.226,937,989,2.12e-16;Zm00008a019317,chr05,5929435,5931281,-,87.256,1,844,0.0	2.0	Zm00008a019316,chr05,5928829,5929392,-,96.226,937,989,2.12e-16;Zm00008a019317,chr05,5929435,5931281,-,87.256,1,844,0.0	adjacent_genes_syntenic	1437:540:897:0:NA	False	0.0
21945	Zm00001d013195	5	6186788	6189857	5.0	6179447.0	6194679.0	chr05	6232005.0	6247260.0	2.0	Zm00008a019336,chr05,6239796,6242537,+,100.000,1,1431,0.0;Zm00008a019337,chr05,6240065,6240568,-,92.262,270,773,0.0	2.0	Zm00008a019336,chr05,6239796,6242537,+,100.000,1,1431,0.0;Zm00008a019337,chr05,6240065,6240568,-,92.262,270,773,0.0	adjacent_genes_syntenic	1431:0:927:504:NA	True	0.3522012578616352
21949	Zm00001d013199	5	6337532	6344646	5.0	6331731.0	6338626.0	chr05	6388253.0	6395148.0	2.0	Zm00008a019340,chr05,6394228,6400149,-,100.000,1382,2130,0.0;Zm00008a019341,chr05,6394379,6400138,+,100.000,1705,1979,1.86e-139	2.0	Zm00008a019340,chr05,6394228,6400149,-,100.000,1382,2130,0.0;Zm00008a019341,chr05,6394379,6400138,+,100.000,1705,1979,1.86e-139	adjacent_genes_syntenic	2136:1387:474:275:NA	True	0.3671562082777036
21968	Zm00001d013220	5	6711124	6713605	5.0	6710223.0	6715296.0	chr05	6611718.0	6616789.0	2.0	Zm00008a019354,chr05,6612629,6615322,+,97.872,1,1104,0.0;Zm00008a019355,chr05,6612993,6614824,-,100.000,263,633,0.0	2.0	Zm00008a019354,chr05,6612629,6615322,+,97.872,1,1104,0.0;Zm00008a019355,chr05,6612993,6614824,-,100.000,263,633,0.0	adjacent_genes_syntenic	1104:0:733:371:NA	True	0.33605072463768115
21981	Zm00001d013237	5	6851664	6854787	5.0	6848902.0	6857499.0	chr05	6737142.0	6745739.0	2.0	Zm00008a019363,chr05,6733980,6737497,-,99.550,1,222,4.37e-110;Zm00008a019364,chr05,6740157,6743028,-,100.000,1,219,4.37e-110	2.0	Zm00008a019363,chr05,6733980,6737497,-,99.550,1,222,4.37e-110;Zm00008a019364,chr05,6740157,6743028,-,100.000,1,219,4.37e-110	adjacent_genes_syntenic	222:0:3:219:NA	False	0.9864864864864864
21999	Zm00001d013255	5	7174468	7178983	5.0	7168828.0	7178742.0	chr05	7000832.0	7010746.0	2.0	Zm00008a019383,chr05,7005243,7010445,+,89.865,809,1104,6.01e-117;Zm00008a019384,chr05,7006057,7013498,-,100.000,581,779,1.72e-98	2.0	Zm00008a019383,chr05,7005243,7010445,+,89.865,809,1104,6.01e-117;Zm00008a019384,chr05,7006057,7013498,-,100.000,581,779,1.72e-98	adjacent_genes_syntenic	1104:609:495:0:NA	True	0.0
22019	Zm00001d013276	5	7615288	7624824	5.0	7613021.0	7626059.0	chr05	7418149.0	7431168.0	2.0	Zm00008a019409,chr05,7419333,7427608,+,100.000,1086,1232,1.26e-69;Zm00008a019410,chr05,7420226,7429763,-,98.717,1,4674,0.0	2.0	Zm00008a019409,chr05,7419333,7427608,+,100.000,1086,1232,1.26e-69;Zm00008a019410,chr05,7420226,7429763,-,98.717,1,4674,0.0	adjacent_genes_syntenic	4674:0:4527:147:NA	True	0.031450577663671375
22078	Zm00001d013346	5	9051468	9063110	5.0	9049962.0	9053426.0	chr05	8863302.0	8866762.0	2.0	Zm00008a019468,chr05,8860728,8865136,+,96.585,1557,1758,3.16e-91;Zm00008a019469,chr05,8864932,8867640,-,93.399,295,1758,0.0	2.0	Zm00008a019468,chr05,8860728,8865136,+,96.585,1557,1758,3.16e-91;Zm00008a019469,chr05,8864932,8867640,-,93.399,295,1758,0.0	adjacent_genes_syntenic	1758:294:1262:202:NA	True	0.13797814207650272
22098	Zm00001d013375	5	9990723	9994848	5.0	9990060.0	9995091.0	chr05	9159751.0	9164777.0	2.0	Zm00008a019485,chr05,9157329,9164398,+,99.187,2,124,7.55e-56;Zm00008a019486,chr05,9160388,9164590,-,92.321,1,599,0.0	2.0	Zm00008a019485,chr05,9157329,9164398,+,99.187,2,124,7.55e-56;Zm00008a019486,chr05,9160388,9164590,-,92.321,1,599,0.0	adjacent_genes_syntenic	639:40:476:123:NA	True	0.20534223706176966
22156	Zm00001d013445	5	11750201	11752331	5.0	11750148.0	11752506.0	chr05	10963422.0	10965771.0	2.0	Zm00008a019545,chr05,10963738,10965598,+,99.558,242,694,0.0;Zm00008a019546,chr05,10964467,11016933,-,98.913,519,702,8.62e-88	2.0	Zm00008a019545,chr05,10963738,10965598,+,99.558,242,694,0.0;Zm00008a019546,chr05,10964467,11016933,-,98.913,519,702,8.62e-88	adjacent_genes_syntenic	774:313:285:176:NA	True	0.38177874186550975
22176	Zm00001d013468	5	12327595	12329627	5.0	12265934.0	12274990.0	chr05	11363444.0	11372518.0	2.0	Zm00008a019570,chr05,11411631,11414010,-,95.045,241,1536,0.0;Zm00008a019571,chr05,11411662,11413058,+,95.476,666,1505,0.0	2.0	Zm00008a019570,chr05,11411631,11414010,-,95.045,241,1536,0.0;Zm00008a019571,chr05,11411662,11413058,+,95.476,666,1505,0.0	adjacent_genes_syntenic	1536:240:456:840:NA	True	0.6481481481481481
22209	Zm00001d013504	5	12940433	12941044	5.0	12931655.0	12933228.0	chr05	11936775.0	11938348.0	2.0	Zm00008a019594,chr05,11943597,11946466,+,100.000,343,612,2.68e-137;Zm00008a019595,chr05,11945652,11948054,-,94.684,315,600,3.98e-135	2.0	Zm00008a019594,chr05,11943597,11946466,+,100.000,343,612,2.68e-137;Zm00008a019595,chr05,11945652,11948054,-,94.684,315,600,3.98e-135	adjacent_genes_syntenic	612:314:40:258:NA	True	0.8657718120805369
22212	Zm00001d013507	5	12959336	12964908	5.0	12959450.0	12962915.0	chr05	11965247.0	11968703.0	2.0	Zm00008a019598,chr05,11965136,11970552,-,99.513,1,2052,0.0;Zm00008a019599,chr05,11965550,11970304,+,99.588,1,485,0.0	2.0	Zm00008a019598,chr05,11965136,11970552,-,99.513,1,2052,0.0;Zm00008a019599,chr05,11965550,11970304,+,99.588,1,485,0.0	adjacent_genes_syntenic	2052:0:1567:485:NA	True	0.23635477582846004
22230	Zm00001d013527	5	13630314	13633461	5.0	13629177.0	13634222.0	chr05	12535432.0	12540468.0	2.0	Zm00008a019615,chr05,12532377,12539548,+,97.646,1,800,0.0;Zm00008a019616,chr05,12536419,12539539,-,97.595,1,783,0.0	2.0	Zm00008a019615,chr05,12532377,12539548,+,97.646,1,800,0.0;Zm00008a019616,chr05,12536419,12539539,-,97.595,1,783,0.0	adjacent_genes_syntenic	1758:958:17:783:NA	True	0.97875
22240	Zm00001d013538	5	13914174	13921105	5.0	13889652.0	13891417.0	chr05	12863404.0	12865169.0	2.0	Zm00008a019630,chr05,12888091,12893072,+,98.859,1,4689,0.0;Zm00008a019631,chr05,12894047,12896362,+,99.854,5236,5922,0.0	2.0	Zm00008a019630,chr05,12888091,12893072,+,98.859,1,4689,0.0;Zm00008a019631,chr05,12894047,12896362,+,99.854,5236,5922,0.0	adjacent_genes_syntenic	5922:546:5376:0:NA	False	0.0
22253	Zm00001d013553	5	14097778	14098149	5.0	14093970.0	14106421.0	chr05	13187452.0	13199900.0	2.0	Zm00008a019643,chr05,13186363,13191432,-,100.000,1,173,7.23e-85;Zm00008a019644,chr05,13191260,13191631,+,100.000,1,372,0.0	2.0	Zm00008a019643,chr05,13186363,13191432,-,100.000,1,173,7.23e-85;Zm00008a019644,chr05,13191260,13191631,+,100.000,1,372,0.0	adjacent_genes_syntenic	372:0:199:173:NA	True	0.4650537634408602
22270	Zm00001d013574	5	14562559	14564141	5.0	14563112.0	14564912.0	chr05	13844009.0	13845809.0	2.0	Zm00008a019667,chr05,13821949,13843381,-,98.058,1,103,6.59e-44;Zm00008a019668,chr05,13843380,13846394,+,100.000,116,492,0.0	2.0	Zm00008a019667,chr05,13821949,13843381,-,98.058,1,103,6.59e-44;Zm00008a019668,chr05,13843380,13846394,+,100.000,116,492,0.0	adjacent_genes_syntenic	636:156:480:0:NA	True	0.0
22452	Zm00001d013798	5	20529397	20576095	5.0	20574626.0	20611307.0	chr05	19428666.0	19465324.0	2.0	Zm00008a019844,chr05,19380005,19386884,-,98.108,1618,1987,0.0;Zm00008a019845,chr05,19409153,19430138,-,99.808,1,1560,0.0	2.0	Zm00008a019844,chr05,19380005,19386884,-,98.108,1618,1987,0.0;Zm00008a019845,chr05,19409153,19430138,-,99.808,1,1560,0.0	adjacent_genes_syntenic	2262:332:1930:0:NA	False	0.0
22472	Zm00001d013822	5	21433206	21435893	5.0	21429147.0	21436862.0	chr05	20215677.0	20223334.0	2.0	Zm00008a019860,chr05,20218951,20223008,-,98.913,1080,1171,1.76e-38;Zm00008a019861,chr05,20219684,20222965,+,96.714,1,1583,0.0	2.0	Zm00008a019860,chr05,20218951,20223008,-,98.913,1080,1171,1.76e-38;Zm00008a019861,chr05,20219684,20222965,+,96.714,1,1583,0.0	adjacent_genes_syntenic	2142:559:1491:92:NA	True	0.05811749842072015
22485	Zm00001d013838	5	22093503	22101320	5.0	22096550.0	22104764.0	chr05	20967951.0	20976221.0	2.0	Zm00008a019872,chr05,20963905,20971969,-,99.866,1,745,0.0;Zm00008a019873,chr05,20971537,20973636,+,100.000,1,302,1.68e-154	2.0	Zm00008a019872,chr05,20963905,20971969,-,99.866,1,745,0.0;Zm00008a019873,chr05,20971537,20973636,+,100.000,1,302,1.68e-154	adjacent_genes_syntenic	891:146:443:302:NA	True	0.4053691275167785
22507	Zm00001d013863	5	23249179	23268700	5.0	23257011.0	23264260.0	chr05	21828353.0	21835613.0	2.0	Zm00008a019893,chr05,21812293,21837844,-,100.000,220,691,0.0;Zm00008a019894,chr05,21826794,21837599,+,100.000,427,510,2.14e-35	2.0	Zm00008a019893,chr05,21812293,21837844,-,100.000,220,691,0.0;Zm00008a019894,chr05,21826794,21837599,+,100.000,427,510,2.14e-35	adjacent_genes_syntenic	5019:4547:388:84:NA	True	0.17796610169491525
22515	Zm00001d013874	5	23541889	23543271	5.0	23543260.0	23545441.0	chr05	22045251.0	22047440.0	2.0	Zm00008a019900,chr05,22032458,22047381,+,98.227,1,1241,0.0;Zm00008a019901,chr05,22033219,22036928,-,93.846,762,826,3.23e-20	2.0	Zm00008a019900,chr05,22032458,22047381,+,98.227,1,1241,0.0;Zm00008a019901,chr05,22033219,22036928,-,93.846,762,826,3.23e-20	adjacent_genes_syntenic	1383:142:1176:65:NA	True	0.05237711522965351
22545	Zm00001d013915	5	24682234	24685218	5.0	24685026.0	24712314.0	chr05	23154855.0	23182143.0	2.0	Zm00008a019929,chr05,23152234,23154822,-,100.000,712,1286,0.0;Zm00008a019930,chr05,23152241,23155047,+,100.000,4,449,0.0	2.0	Zm00008a019929,chr05,23152234,23154822,-,100.000,712,1286,0.0;Zm00008a019930,chr05,23152241,23155047,+,100.000,4,449,0.0	adjacent_genes_syntenic	1464:443:1021:0:NA	True	0.0
22602	Zm00001d013992	5	27756853	27760173	5.0	27756804.0	27760115.0	chr05	25778150.0	25781450.0	2.0	Zm00008a019986,chr05,25778311,25781413,+,96.078,1,1200,0.0;Zm00008a019987,chr05,25778787,25782367,-,95.455,309,352,1.36e-11	2.0	Zm00008a019986,chr05,25778311,25781413,+,96.078,1,1200,0.0;Zm00008a019987,chr05,25778787,25782367,-,95.455,309,352,1.36e-11	adjacent_genes_syntenic	1200:0:1156:44:NA	True	0.03666666666666667
22607	Zm00001d013997	5	27905856	27909377	5.0	27908637.0	27909907.0	chr05	26100219.0	26101488.0	2.0	Zm00008a019991,chr05,26057117,26068072,-,98.913,782,873,7.04e-39;Zm00008a019992,chr05,26084480,26100773,-,99.074,1,540,0.0	2.0	Zm00008a019991,chr05,26057117,26068072,-,98.913,782,873,7.04e-39;Zm00008a019992,chr05,26084480,26100773,-,99.074,1,540,0.0	adjacent_genes_syntenic	873:241:632:0:NA	False	0.0
22680	Zm00001d014102	5	32578601	32581159	5.0	32578315.0	32581333.0	chr05	30918536.0	30921595.0	2.0	Zm00008a020076,chr05,30919341,30921167,-,97.924,1,1653,0.0;Zm00008a020077,chr05,30920502,30921162,+,99.821,6,563,0.0	2.0	Zm00008a020076,chr05,30919341,30921167,-,97.924,1,1653,0.0;Zm00008a020077,chr05,30920502,30921162,+,99.821,6,563,0.0	adjacent_genes_syntenic	1653:0:1095:558:NA	True	0.33756805807622503
22686	Zm00001d014109	5	32778094	32811691	5.0	32808141.0	32811798.0	chr05	31137477.0	31141167.0	2.0	Zm00008a020080,chr05,31025691,31113641,+,100.000,361,406,1.02e-15;Zm00008a020081,chr05,31106451,31113737,-,97.783,43,448,0.0	2.0	Zm00008a020080,chr05,31025691,31113641,+,100.000,361,406,1.02e-15;Zm00008a020081,chr05,31106451,31113737,-,97.783,43,448,0.0	adjacent_genes_syntenic	582:176:360:46:NA	True	0.11330049261083745
22712	Zm00001d014140	5	34019458	34021439	5.0	34015766.0	34025256.0	chr05	32580265.0	32589720.0	2.0	Zm00008a020109,chr05,32583952,32585947,-,100.000,1,261,8.29e-133;Zm00008a020110,chr05,32585829,32608537,+,100.000,1,47,1.24e-16	2.0	Zm00008a020109,chr05,32583952,32585947,-,100.000,1,261,8.29e-133;Zm00008a020110,chr05,32585829,32608537,+,100.000,1,47,1.24e-16	adjacent_genes_syntenic	261:0:214:47:NA	True	0.1800766283524904
22730	Zm00001d014161	5	34610300	34612470	5.0	34603933.0	34615740.0	chr05	33047795.0	33059659.0	2.0	Zm00008a020124,chr05,33054203,33056469,+,92.370,92,676,0.0;Zm00008a020125,chr05,33070957,33071615,+,98.462,677,936,3.04e-126	2.0	Zm00008a020124,chr05,33054203,33056469,+,92.370,92,676,0.0;Zm00008a020125,chr05,33070957,33071615,+,98.462,677,936,3.04e-126	adjacent_genes_syntenic	951:106:845:0:NA	False	0.0
22753	Zm00001d014187	5	35495621	35510727	5.0	35505975.0	35518762.0	chr05	33780890.0	33793731.0	2.0	Zm00008a020144,chr05,33770668,33784667,+,100.000,1,912,0.0;Zm00008a020145,chr05,33771160,33785642,-,100.000,66,161,1.29e-42	2.0	Zm00008a020144,chr05,33770668,33784667,+,100.000,1,912,0.0;Zm00008a020145,chr05,33771160,33785642,-,100.000,66,161,1.29e-42	adjacent_genes_syntenic	1008:96:816:96:NA	True	0.10526315789473684
22770	Zm00001d014207	5	36629347	36647233	5.0	36618904.0	36629107.0	chr05	34982207.0	34992411.0	2.0	Zm00008a020167,chr05,34992692,34995035,+,100.000,3872,4002,5.23e-61;Zm00008a020168,chr05,34994629,35001949,-,100.000,3655,4005,1.94e-180	2.0	Zm00008a020167,chr05,34992692,34995035,+,100.000,3872,4002,5.23e-61;Zm00008a020168,chr05,34994629,35001949,-,100.000,3655,4005,1.94e-180	adjacent_genes_syntenic	4005:3654:220:131:NA	True	0.3732193732193732
22776	Zm00001d014222	5	36895381	36897327	5.0	36895555.0	36897849.0	chr05	35268976.0	35271270.0	2.0	Zm00008a020171,chr05,35269288,35270333,+,100.000,487,1391,0.0;Zm00008a020172,chr05,35270362,35270748,+,100.000,1561,1947,0.0	2.0	Zm00008a020171,chr05,35269288,35270333,+,100.000,487,1391,0.0;Zm00008a020172,chr05,35270362,35270748,+,100.000,1561,1947,0.0	adjacent_genes_syntenic	1947:655:1292:0:NA	False	0.0
22781	Zm00001d014233	5	37337328	37338952	5.0	37333457.0	37340608.0	chr05	35679301.0	35686452.0	2.0	Zm00008a020177,chr05,35683162,35686188,+,91.704,60,722,0.0;Zm00008a020178,chr05,35683343,35683915,-,100.000,60,499,0.0	2.0	Zm00008a020177,chr05,35683162,35686188,+,91.704,60,722,0.0;Zm00008a020178,chr05,35683343,35683915,-,100.000,60,499,0.0	adjacent_genes_syntenic	828:165:223:440:NA	True	0.6636500754147813
22786	Zm00001d014241	5	37751580	37770093	5.0	37763491.0	37794114.0	chr05	36093074.0	36123682.0	2.0	Zm00008a020185,chr05,36075842,36099408,+,94.591,34,865,0.0;Zm00008a020186,chr05,36082396,36092341,-,100.000,610,681,2.06e-29	2.0	Zm00008a020185,chr05,36075842,36099408,+,94.591,34,865,0.0;Zm00008a020186,chr05,36082396,36092341,-,100.000,610,681,2.06e-29	adjacent_genes_syntenic	1494:662:760:72:NA	True	0.08653846153846154
22789	Zm00001d014246	5	37903653	37920004	5.0	37913442.0	37925640.0	chr05	36243017.0	36255215.0	2.0	Zm00008a020189,chr05,36231726,36239701,+,98.569,1,629,0.0;Zm00008a020190,chr05,36247050,36249121,+,99.705,631,969,7.10e-173	2.0	Zm00008a020189,chr05,36231726,36239701,+,98.569,1,629,0.0;Zm00008a020190,chr05,36247050,36249121,+,99.705,631,969,7.10e-173	adjacent_genes_syntenic	1074:106:968:0:NA	False	0.0
22797	Zm00001d014258	5	38466701	38476589	5.0	38467901.0	38480095.0	chr05	36706015.0	36718181.0	2.0	Zm00008a020197,chr05,36704583,36708704,-,90.837,1333,2535,0.0;Zm00008a020198,chr05,36709441,36714675,-,100.000,1,1334,0.0	2.0	Zm00008a020197,chr05,36704583,36708704,-,90.837,1333,2535,0.0;Zm00008a020198,chr05,36709441,36714675,-,100.000,1,1334,0.0	adjacent_genes_syntenic	2655:120:2533:2:NA	False	0.0007889546351084812
22819	Zm00001d014297	5	40021551	40049955	5.0	40033851.0	40043361.0	chr05	38257587.0	38267098.0	2.0	Zm00008a020222,chr05,38246013,38255996,+,99.857,1,1399,0.0;Zm00008a020223,chr05,38269942,38274130,+,100.000,1519,2063,0.0	2.0	Zm00008a020222,chr05,38246013,38255996,+,99.857,1,1399,0.0;Zm00008a020223,chr05,38269942,38274130,+,100.000,1519,2063,0.0	adjacent_genes_syntenic	2280:336:1944:0:NA	False	0.0
22826	Zm00001d014308	5	40495144	40497737	5.0	40495237.0	40507634.0	chr05	38715529.0	38727923.0	2.0	Zm00008a020228,chr05,38715686,38716422,-,100.000,1320,1962,0.0;Zm00008a020229,chr05,38716460,38717987,-,99.924,1,1320,0.0	2.0	Zm00008a020228,chr05,38715686,38716422,-,100.000,1320,1962,0.0;Zm00008a020229,chr05,38716460,38717987,-,99.924,1,1320,0.0	adjacent_genes_syntenic	1962:0:1961:1:NA	False	0.0005096839959225281
22831	Zm00001d014315	5	40642114	40643280	5.0	40641964.0	40646673.0	chr05	38861967.0	38866710.0	2.0	Zm00008a020235,chr05,38862061,38862862,-,100.000,271,335,2.89e-26;Zm00008a020236,chr05,38862080,38863307,+,97.721,1,351,3.99e-170	2.0	Zm00008a020235,chr05,38862061,38862862,-,100.000,271,335,2.89e-26;Zm00008a020236,chr05,38862080,38863307,+,97.721,1,351,3.99e-170	adjacent_genes_syntenic	351:0:286:65:NA	True	0.1851851851851852
22838	Zm00001d014325	5	41050430	41054227	5.0	41029710.0	41036032.0	chr05	39269618.0	39275927.0	2.0	Zm00008a020244,chr05,39364689,39370467,+,99.412,1,1191,0.0;Zm00008a020245,chr05,39369927,39411577,-,100.000,939,1179,2.95e-121	2.0	Zm00008a020244,chr05,39364689,39370467,+,99.412,1,1191,0.0;Zm00008a020245,chr05,39369927,39411577,-,100.000,939,1179,2.95e-121	adjacent_genes_syntenic	1191:0:950:241:NA	True	0.20235096557514687
22870	Zm00001d014366	5	43072231	43076160	5.0	43073122.0	43096127.0	chr05	41313288.0	41336344.0	2.0	Zm00008a020275,chr05,41296474,41305795,+,95.652,159,273,1.80e-46;Zm00008a020276,chr05,41311781,41316399,+,100.000,1,270,1.13e-137	2.0	Zm00008a020275,chr05,41296474,41305795,+,95.652,159,273,1.80e-46;Zm00008a020276,chr05,41311781,41316399,+,100.000,1,270,1.13e-137	adjacent_genes_syntenic	273:0:161:112:NA	False	0.41025641025641024
22874	Zm00001d014373	5	43471071	43472030	5.0	43467495.0	43475462.0	chr05	41702761.0	41710727.0	2.0	Zm00008a020280,chr05,41705932,41706599,-,99.592,585,829,5.95e-122;Zm00008a020281,chr05,41706605,41707102,-,100.000,193,410,6.36e-109	2.0	Zm00008a020280,chr05,41705932,41706599,-,99.592,585,829,5.95e-122;Zm00008a020281,chr05,41706605,41707102,-,100.000,193,410,6.36e-109	adjacent_genes_syntenic	846:383:463:0:NA	False	0.0
22939	Zm00001d014467	5	49119308	49122774	5.0	49121627.0	49122806.0	chr05	46860777.0	46861943.0	2.0	Zm00008a020339,chr05,46858536,46861891,+,99.007,1,400,0.0;Zm00008a020340,chr05,46859261,46861416,-,88.301,454,1022,0.0	2.0	Zm00008a020339,chr05,46858536,46861891,+,99.007,1,400,0.0;Zm00008a020340,chr05,46859261,46861416,-,88.301,454,1022,0.0	adjacent_genes_syntenic	1086:117:969:0:NA	True	0.0
22953	Zm00001d014482	5	49749761	49762625	5.0	49757248.0	49764753.0	chr05	47348921.0	47356426.0	2.0	Zm00008a020351,chr05,47339990,47349339,-,99.835,1660,2264,0.0;Zm00008a020352,chr05,47349346,47353884,-,99.862,214,1660,0.0	2.0	Zm00008a020351,chr05,47339990,47349339,-,99.835,1660,2264,0.0;Zm00008a020352,chr05,47349346,47353884,-,99.862,214,1660,0.0	adjacent_genes_syntenic	2667:616:2050:1:NA	False	0.00048756704046806434
22983	Zm00001d014516	5	51276600	51297682	5.0	51286917.0	51312141.0	chr05	48835593.0	48860817.0	2.0	Zm00008a020377,chr05,48825276,48832406,+,100.000,838,1323,0.0;Zm00008a020378,chr05,48842676,48846464,+,97.439,1314,2133,0.0	2.0	Zm00008a020377,chr05,48825276,48832406,+,100.000,838,1323,0.0;Zm00008a020378,chr05,48842676,48846464,+,97.439,1314,2133,0.0	adjacent_genes_syntenic	2133:837:1286:10:NA	False	0.007716049382716048
23012	Zm00001d014556	5	53033443	53033751	5.0	53027808.0	53030945.0	chr05	49992653.0	49995814.0	2.0	Zm00008a020402,chr05,50010073,50011230,-,84.940,153,309,5.92e-47;Zm00008a020403,chr05,50012041,50013156,-,81.761,1,309,3.49e-94	2.0	Zm00008a020402,chr05,50010073,50011230,-,84.940,153,309,5.92e-47;Zm00008a020403,chr05,50012041,50013156,-,81.761,1,309,3.49e-94	adjacent_genes_syntenic	309:0:152:157:NA	False	0.5080906148867314
23021	Zm00001d014569	5	53736832	53758491	5.0	53756247.0	53761793.0	chr05	51497756.0	51503301.0	2.0	Zm00008a020417,chr05,51480337,51485391,+,100.000,328,978,0.0;Zm00008a020418,chr05,51497971,51500083,+,100.000,1801,2292,0.0	2.0	Zm00008a020417,chr05,51480337,51485391,+,100.000,328,978,0.0;Zm00008a020418,chr05,51497971,51500083,+,100.000,1801,2292,0.0	adjacent_genes_syntenic	2472:1329:1143:0:NA	False	0.0
23118	Zm00001d014695	5	59685981	59738121	5.0	59737058.0	59738913.0	chr05	57090102.0	57091957.0	2.0	Zm00008a020495,chr05,57041558,57049780,+,98.054,1,925,0.0;Zm00008a020496,chr05,57074673,57091183,+,99.640,2048,2325,2.03e-139	2.0	Zm00008a020495,chr05,57041558,57049780,+,98.054,1,925,0.0;Zm00008a020496,chr05,57074673,57091183,+,99.640,2048,2325,2.03e-139	adjacent_genes_syntenic	2325:1122:1203:0:NA	False	0.0
23128	Zm00001d014707	5	60066674	60067243	5.0	60060482.0	60062465.0	chr05	57441078.0	57443060.0	2.0	Zm00008a020509,chr05,57486806,57494631,+,95.726,1,467,0.0;Zm00008a020510,chr05,57487105,57517608,-,96.443,201,452,1.39e-114	2.0	Zm00008a020509,chr05,57486806,57494631,+,95.726,1,467,0.0;Zm00008a020510,chr05,57487105,57517608,-,96.443,201,452,1.39e-114	adjacent_genes_syntenic	507:40:215:252:NA	True	0.5396145610278372
23136	Zm00001d014717	5	60360935	60365129	5.0	60363285.0	60368238.0	chr05	57877440.0	57882392.0	2.0	Zm00008a020524,chr05,57874980,57877335,+,100.000,240,660,0.0;Zm00008a020525,chr05,57875122,57875394,-,100.000,309,581,1.06e-138	2.0	Zm00008a020524,chr05,57874980,57877335,+,100.000,240,660,0.0;Zm00008a020525,chr05,57875122,57875394,-,100.000,309,581,1.06e-138	adjacent_genes_syntenic	1017:596:148:273:NA	True	0.6484560570071259
23148	Zm00001d014730	5	60933271	60951744	5.0	60925302.0	60932118.0	chr05	58327487.0	58334327.0	2.0	Zm00008a020537,chr05,58335818,58341339,-,100.000,1960,2079,3.24e-55;Zm00008a020538,chr05,58341628,58349947,-,100.000,1,238,2.83e-119	2.0	Zm00008a020537,chr05,58335818,58341339,-,100.000,1960,2079,3.24e-55;Zm00008a020538,chr05,58341628,58349947,-,100.000,1,238,2.83e-119	adjacent_genes_syntenic	2658:2300:358:0:NA	False	0.0
23185	Zm00001d014772	5	62615830	62617900	5.0	62617218.0	62618383.0	chr05	60294528.0	60295694.0	2.0	Zm00008a020576,chr05,60291491,60294823,+,98.734,168,246,3.03e-32;Zm00008a020577,chr05,60292428,60295277,-,100.000,1,345,2.82e-178	2.0	Zm00008a020576,chr05,60291491,60294823,+,98.734,168,246,3.03e-32;Zm00008a020577,chr05,60292428,60295277,-,100.000,1,345,2.82e-178	adjacent_genes_syntenic	345:0:266:79:NA	True	0.2289855072463768
23203	Zm00001d014793	5	63456839	63460120	5.0	63457718.0	63460892.0	chr05	61127580.0	61130788.0	2.0	Zm00008a020599,chr05,61125961,61128485,-,98.204,878,1378,0.0;Zm00008a020600,chr05,61126083,61129803,+,99.008,874,2991,0.0	2.0	Zm00008a020599,chr05,61125961,61128485,-,98.204,878,1378,0.0;Zm00008a020600,chr05,61126083,61129803,+,99.008,874,2991,0.0	adjacent_genes_syntenic	2991:873:1617:501:NA	True	0.23654390934844194
23280	Zm00001d014900	5	67332284	67363587	5.0	67345474.0	67363542.0	chr05	64647435.0	64665503.0	2.0	Zm00008a020671,chr05,64631808,64636492,+,100.000,1,765,0.0;Zm00008a020672,chr05,64653840,64665460,+,92.680,2753,3476,0.0	2.0	Zm00008a020671,chr05,64631808,64636492,+,100.000,1,765,0.0;Zm00008a020672,chr05,64653840,64665460,+,92.680,2753,3476,0.0	adjacent_genes_syntenic	3570:2081:1489:0:NA	False	0.0
23346	Zm00001d014986	5	71085221	71092386	5.0	71084509.0	71092267.0	chr05	68604844.0	68612676.0	2.0	Zm00008a020744,chr05,68605842,68611650,+,99.577,621,1092,0.0;Zm00008a020745,chr05,68605923,68607257,-,99.599,1,499,0.0	2.0	Zm00008a020744,chr05,68605842,68611650,+,99.577,621,1092,0.0;Zm00008a020745,chr05,68605923,68607257,-,99.599,1,499,0.0	adjacent_genes_syntenic	1092:121:971:0:NA	True	0.0
23357	Zm00001d014998	5	71503072	71509439	5.0	71446708.0	71452682.0	chr05	69120770.0	69126742.0	2.0	Zm00008a020755,chr05,69290144,69293311,+,100.000,1,3165,0.0;Zm00008a020756,chr05,69294341,69296509,+,100.000,3181,3888,0.0	2.0	Zm00008a020755,chr05,69290144,69293311,+,100.000,1,3165,0.0;Zm00008a020756,chr05,69294341,69296509,+,100.000,3181,3888,0.0	adjacent_genes_syntenic	3888:15:3873:0:NA	False	0.0
23444	Zm00001d015101	5	75374012	75378285	5.0	75374368.0	75380628.0	chr05	72614954.0	72621211.0	2.0	Zm00008a020830,chr05,72614531,72615866,+,95.688,1,1206,0.0;Zm00008a020831,chr05,72617760,72618935,+,100.000,1205,1602,0.0	2.0	Zm00008a020830,chr05,72614531,72615866,+,95.688,1,1206,0.0;Zm00008a020831,chr05,72617760,72618935,+,100.000,1205,1602,0.0	adjacent_genes_syntenic	1602:0:1600:2:NA	False	0.0012484394506866415
23467	Zm00001d015138	5	76842069	76856324	5.0	76835810.0	76859269.0	chr05	74131950.0	74155391.0	2.0	Zm00008a020857,chr05,74131120,74155356,+,99.010,7503,7603,1.65e-41;Zm00008a020858,chr05,74138169,74152461,-,84.889,2306,5736,0.0	2.0	Zm00008a020857,chr05,74131120,74155356,+,99.010,7503,7603,1.65e-41;Zm00008a020858,chr05,74138169,74152461,-,84.889,2306,5736,0.0	adjacent_genes_syntenic	12594:9062:3532:0:NA	True	0.0
23524	Zm00001d015213	5	79757206	79759176	5.0	79758720.0	79760760.0	chr05	77552228.0	77554269.0	2.0	Zm00008a020901,chr05,77550304,77552684,-,95.226,1,817,0.0;Zm00008a020902,chr05,77551270,77552439,+,100.000,246,857,0.0	2.0	Zm00008a020901,chr05,77550304,77552684,-,95.226,1,817,0.0;Zm00008a020902,chr05,77551270,77552439,+,100.000,246,857,0.0	adjacent_genes_syntenic	1971:1114:285:572:NA	True	0.6674445740956826
23629	Zm00001d015348	5	85736319	85739753	5.0	85734806.0	85750666.0	chr05	83341500.0	83357361.0	2.0	Zm00008a020999,chr05,83343006,83346316,-,100.000,1,395,0.0;Zm00008a021000,chr05,83343182,83346254,+,100.000,1,601,0.0	2.0	Zm00008a020999,chr05,83343006,83346316,-,100.000,1,395,0.0;Zm00008a021000,chr05,83343182,83346254,+,100.000,1,601,0.0	adjacent_genes_syntenic	1335:734:206:395:NA	True	0.6572379367720466
23661	Zm00001d015393	5	88008824	88012844	5.0	87945059.0	87998533.0	chr05	85472690.0	85526164.0	2.0	Zm00008a021035,chr05,85517066,85537383,+,100.000,56,197,1.57e-67;Zm00008a021036,chr05,85533474,85537713,-,100.000,196,1143,0.0	2.0	Zm00008a021035,chr05,85517066,85537383,+,100.000,56,197,1.57e-67;Zm00008a021036,chr05,85533474,85537713,-,100.000,196,1143,0.0	adjacent_genes_syntenic	1143:55:1086:2:NA	True	0.0018382352941176468
23675	Zm00001d015410	5	89049594	89053097	5.0	89050642.0	89055709.0	chr05	86525872.0	86530939.0	2.0	Zm00008a021051,chr05,86524887,86528317,+,88.586,1,690,0.0;Zm00008a021052,chr05,86524914,86531808,-,100.000,28,314,1.96e-146	2.0	Zm00008a021051,chr05,86524887,86528317,+,88.586,1,690,0.0;Zm00008a021052,chr05,86524914,86531808,-,100.000,28,314,1.96e-146	adjacent_genes_syntenic	753:63:403:287:NA	True	0.4159420289855073
23678	Zm00001d015414	5	89126963	89129557	5.0	89129042.0	89130974.0	chr05	86606652.0	86608578.0	2.0	Zm00008a021055,chr05,86603821,86604737,+,100.000,498,689,1.97e-94;Zm00008a021056,chr05,86604834,86606786,+,99.536,685,1977,0.0	2.0	Zm00008a021055,chr05,86603821,86604737,+,100.000,498,689,1.97e-94;Zm00008a021056,chr05,86604834,86606786,+,99.536,685,1977,0.0	adjacent_genes_syntenic	1977:497:1475:5:NA	False	0.0033783783783783786
23710	Zm00001d015454	5	91154171	91158469	5.0	91147334.0	91164930.0	chr05	88250291.0	88267887.0	2.0	Zm00008a021082,chr05,88257128,88259850,+,100.000,960,1376,0.0;Zm00008a021083,chr05,88260578,88261426,+,100.000,2881,3729,0.0	2.0	Zm00008a021082,chr05,88257128,88259850,+,100.000,960,1376,0.0;Zm00008a021083,chr05,88260578,88261426,+,100.000,2881,3729,0.0	adjacent_genes_syntenic	3729:2463:1266:0:NA	False	0.0
23713	Zm00001d015457	5	91310895	91315659	5.0	91306504.0	91328748.0	chr05	88412491.0	88434735.0	2.0	Zm00008a021086,chr05,88416546,88418019,-,100.000,1307,1622,7.83e-162;Zm00008a021087,chr05,88418308,88420442,-,100.000,479,1212,0.0	2.0	Zm00008a021086,chr05,88416546,88418019,-,100.000,1307,1622,7.83e-162;Zm00008a021087,chr05,88418308,88420442,-,100.000,479,1212,0.0	adjacent_genes_syntenic	1632:582:1050:0:NA	False	0.0
23748	Zm00001d015508	5	94528626	94530376	5.0	94530034.0	94536712.0	chr05	91706937.0	91713616.0	2.0	Zm00008a021121,chr05,91705759,91706491,+,100.000,1,432,0.0;Zm00008a021122,chr05,91706995,91707279,+,100.000,1018,1302,4.20e-145	2.0	Zm00008a021121,chr05,91705759,91706491,+,100.000,1,432,0.0;Zm00008a021122,chr05,91706995,91707279,+,100.000,1018,1302,4.20e-145	adjacent_genes_syntenic	1302:585:717:0:NA	False	0.0
23751	Zm00001d015515	5	95183890	95185688	5.0	95184033.0	95187495.0	chr05	92322592.0	92326054.0	2.0	Zm00008a021127,chr05,92321765,92322721,-,100.000,1,144,1.17e-68;Zm00008a021128,chr05,92322907,92323755,+,99.882,196,1044,0.0	2.0	Zm00008a021127,chr05,92321765,92322721,-,100.000,1,144,1.17e-68;Zm00008a021128,chr05,92322907,92323755,+,99.882,196,1044,0.0	adjacent_genes_syntenic	1044:51:993:0:NA	True	0.0
23887	Zm00001d015715	5	111122849	111143518	5.0	111128122.0	111148258.0	chr05	107507921.0	107528003.0	2.0	Zm00008a021242,chr05,107502072,107503704,+,96.309,1,1096,0.0;Zm00008a021243,chr05,107506639,107523262,+,100.000,1176,1761,0.0	2.0	Zm00008a021242,chr05,107502072,107503704,+,96.309,1,1096,0.0;Zm00008a021243,chr05,107506639,107523262,+,100.000,1176,1761,0.0	adjacent_genes_syntenic	1761:79:1682:0:NA	False	0.0
23899	Zm00001d015733	5	114324145	114328130	5.0	114317921.0	114330636.0	chr05	111057654.0	111070372.0	2.0	Zm00008a021261,chr05,111064060,111066825,-,99.850,175,2175,0.0;Zm00008a021262,chr05,111068011,111080505,-,96.667,299,358,5.11e-20	2.0	Zm00008a021261,chr05,111064060,111066825,-,99.850,175,2175,0.0;Zm00008a021262,chr05,111068011,111080505,-,96.667,299,358,5.11e-20	adjacent_genes_syntenic	2175:174:1941:60:NA	False	0.029985007496251874
23930	Zm00001d015789	5	119747395	119786599	5.0	119784582.0	119789698.0	chr05	116315319.0	116320435.0	2.0	Zm00008a021298,chr05,116276773,116281000,+,100.000,1,2368,0.0;Zm00008a021299,chr05,116312325,116315009,+,100.000,2631,3279,0.0	2.0	Zm00008a021298,chr05,116276773,116281000,+,100.000,1,2368,0.0;Zm00008a021299,chr05,116312325,116315009,+,100.000,2631,3279,0.0	adjacent_genes_syntenic	3279:262:3017:0:NA	False	0.0
23994	Zm00001d015890	5	129466482	129557572	5.0	129554532.0	129584967.0	chr05	125431829.0	125462262.0	2.0	Zm00008a021357,chr05,125342560,125366444,-,95.752,1126,2043,0.0;Zm00008a021358,chr05,125380762,125394427,-,100.000,832,1088,1.05e-129	2.0	Zm00008a021357,chr05,125342560,125366444,-,95.752,1126,2043,0.0;Zm00008a021358,chr05,125380762,125394427,-,100.000,832,1088,1.05e-129	adjacent_genes_syntenic	2043:868:1175:0:NA	False	0.0
24064	Zm00001d015992	5	137788352	137823207	5.0	137821120.0	137823410.0	chr05	133187038.0	133189328.0	2.0	Zm00008a021428,chr05,133156852,133160848,-,89.372,1917,2123,1.87e-72;Zm00008a021430,chr05,133161171,133189220,-,79.310,2403,3591,0.0	2.0	Zm00008a021428,chr05,133156852,133160848,-,89.372,1917,2123,1.87e-72;Zm00008a021430,chr05,133161171,133189220,-,79.310,2403,3591,0.0	adjacent_genes_syntenic	3609:2213:1396:0:NA	False	0.0
24069	Zm00001d016000	5	138562425	138590869	5.0	138580424.0	138590812.0	chr05	134046375.0	134056763.0	2.0	Zm00008a021436,chr05,134027760,134036941,+,73.269,54,557,7.37e-83;Zm00008a021437,chr05,134055514,134056865,+,100.000,1,858,0.0	2.0	Zm00008a021436,chr05,134027760,134036941,+,73.269,54,557,7.37e-83;Zm00008a021437,chr05,134055514,134056865,+,100.000,1,858,0.0	adjacent_genes_syntenic	858:0:354:504:NA	False	0.5874125874125874
24074	Zm00001d016008	5	139147655	139156020	5.0	139151959.0	139158877.0	chr05	134699690.0	134706607.0	2.0	Zm00008a021444,chr05,134695346,134703606,+,100.000,1,885,0.0;Zm00008a021445,chr05,134696480,134708315,-,100.000,802,883,4.51e-35	2.0	Zm00008a021444,chr05,134695346,134703606,+,100.000,1,885,0.0;Zm00008a021445,chr05,134696480,134708315,-,100.000,802,883,4.51e-35	adjacent_genes_syntenic	885:0:803:82:NA	True	0.09265536723163842
24075	Zm00001d016009	5	139188964	139191075	5.0	139189911.0	139191308.0	chr05	134738609.0	134740003.0	3.0	Zm00008a021446,chr05,134734447,134739779,+,99.776,1,894,0.0;Zm00008a021447,chr05,134736213,134738915,-,100.000,1090,1254,9.55e-80;Zm00008a021448,chr05,134738967,134778451,-,93.125,1306,2099,0.0	3.0	Zm00008a021446,chr05,134734447,134739779,+,99.776,1,894,0.0;Zm00008a021447,chr05,134736213,134738915,-,100.000,1090,1254,9.55e-80;Zm00008a021448,chr05,134738967,134778451,-,93.125,1306,2099,0.0	adjacent_genes_syntenic	2112:259:1853:0:0	True	0.0
24101	Zm00001d016045	5	141438801	141445420	5.0	141436375.0	141450152.0	chr05	137004637.0	137018334.0	3.0	Zm00008a021471,chr05,137007061,137007315,+,100.000,1,219,2.41e-109;Zm00008a021472,chr05,137009311,137013621,+,100.000,852,1110,4.64e-131;Zm00008a021473,chr05,137010034,137016972,-,100.000,963,1107,3.58e-69	3.0	Zm00008a021471,chr05,137007061,137007315,+,100.000,1,219,2.41e-109;Zm00008a021472,chr05,137009311,137013621,+,100.000,852,1110,4.64e-131;Zm00008a021473,chr05,137010034,137016972,-,100.000,963,1107,3.58e-69	adjacent_genes_syntenic	1110:632:333:145:0	True	0.0
24200	Zm00001d016193	5	149830371	149856132	5.0	149854175.0	149857834.0	chr05	145031695.0	145035356.0	3.0	Zm00008a021578,chr05,145000935,145002261,-,99.365,862,1176,1.33e-158;Zm00008a021579,chr05,145031910,145037696,-,96.491,1,228,3.13e-103;Zm00008a021580,chr05,145061069,145067021,-,77.526,819,1458,1.73e-144	3.0	Zm00008a021578,chr05,145000935,145002261,-,99.365,862,1176,1.33e-158;Zm00008a021579,chr05,145031910,145037696,-,96.491,1,228,3.13e-103;Zm00008a021580,chr05,145061069,145067021,-,77.526,819,1458,1.73e-144	adjacent_genes_syntenic	1533:665:553:315:0	False	0.0
24206	Zm00001d016199	5	150352205	150353890	5.0	150353544.0	150354853.0	chr05	145498730.0	145500039.0	2.0	Zm00008a021584,chr05,145497475,145499076,-,100.000,542,1686,0.0;Zm00008a021585,chr05,145498192,145499433,+,100.000,589,969,0.0	2.0	Zm00008a021584,chr05,145497475,145499076,-,100.000,542,1686,0.0;Zm00008a021585,chr05,145498192,145499433,+,100.000,589,969,0.0	adjacent_genes_syntenic	1686:541:764:381:NA	True	0.3327510917030568
24237	Zm00001d016242	5	152247089	152262996	5.0	152260202.0	152264485.0	chr05	147346743.0	147351025.0	2.0	Zm00008a021615,chr05,147321946,147330684,-,99.154,644,2643,0.0;Zm00008a021616,chr05,147342728,147349456,-,96.267,81,572,0.0	2.0	Zm00008a021615,chr05,147321946,147330684,-,99.154,644,2643,0.0;Zm00008a021616,chr05,147342728,147349456,-,96.267,81,572,0.0	adjacent_genes_syntenic	2643:151:2492:0:NA	False	0.0
24301	Zm00001d016343	5	158391441	158400908	5.0	158392488.0	158395683.0	chr05	153077703.0	153080885.0	2.0	Zm00008a021675,chr05,153074877,153075404,-,99.194,1510,1881,0.0;Zm00008a021676,chr05,153077933,153078622,-,95.518,798,1154,6.73e-164	2.0	Zm00008a021675,chr05,153074877,153075404,-,99.194,1510,1881,0.0;Zm00008a021676,chr05,153077933,153078622,-,95.518,798,1154,6.73e-164	adjacent_genes_syntenic	2076:1347:729:0:NA	False	0.0
24325	Zm00001d016378	5	160070937	160087628	5.0	160084580.0	160086126.0	chr05	154425638.0	154427184.0	2.0	Zm00008a021696,chr05,154416875,154419435,-,88.415,1,164,1.92e-57;Zm00008a021697,chr05,154419265,154428983,+,99.639,4,557,0.0	2.0	Zm00008a021696,chr05,154416875,154419435,-,88.415,1,164,1.92e-57;Zm00008a021697,chr05,154419265,154428983,+,99.639,4,557,0.0	adjacent_genes_syntenic	690:133:396:161:NA	True	0.28904847396768396
24395	Zm00001d016474	5	163737281	163742365	5.0	163742205.0	163747698.0	chr05	158361201.0	158366739.0	2.0	Zm00008a021776,chr05,158344356,158356042,+,100.000,1293,1581,3.45e-147;Zm00008a021777,chr05,158355383,158360692,-,100.000,479,1581,0.0	2.0	Zm00008a021776,chr05,158344356,158356042,+,100.000,1293,1581,3.45e-147;Zm00008a021777,chr05,158355383,158360692,-,100.000,479,1581,0.0	adjacent_genes_syntenic	1581:478:814:289:NA	True	0.26201269265639165
24432	Zm00001d016527	5	166483882	166487011	5.0	166461756.0	166463988.0	chr05	161119262.0	161121494.0	2.0	Zm00008a021817,chr05,161140419,161144350,-,99.576,236,471,3.20e-117;Zm00008a021818,chr05,161144372,161144731,-,99.580,1,238,2.63e-118	2.0	Zm00008a021817,chr05,161140419,161144350,-,99.576,236,471,3.20e-117;Zm00008a021818,chr05,161144372,161144731,-,99.580,1,238,2.63e-118	adjacent_genes_syntenic	600:129:468:3:NA	False	0.006369426751592357
24493	Zm00001d016602	5	169615711	169625655	5.0	169619889.0	169638736.0	chr05	164314422.0	164333267.0	2.0	Zm00008a021867,chr05,164309789,164320051,-,100.000,1,1677,0.0;Zm00008a021868,chr05,164313407,164320093,+,100.000,1,181,2.18e-88	2.0	Zm00008a021867,chr05,164309789,164320051,-,100.000,1,1677,0.0;Zm00008a021868,chr05,164313407,164320093,+,100.000,1,181,2.18e-88	adjacent_genes_syntenic	2331:654:1496:181:NA	True	0.10793082886106142
24505	Zm00001d016619	5	170323276	170326850	5.0	170325470.0	170326817.0	chr05	164865012.0	164866354.0	2.0	Zm00008a021877,chr05,164862960,164866372,+,99.389,1,819,0.0;Zm00008a021878,chr05,164863744,164868985,-,100.000,483,765,3.18e-144	2.0	Zm00008a021877,chr05,164862960,164866372,+,99.389,1,819,0.0;Zm00008a021878,chr05,164863744,164868985,-,100.000,483,765,3.18e-144	adjacent_genes_syntenic	819:0:536:283:NA	True	0.34554334554334554
24528	Zm00001d016653	5	171349333	171350583	5.0	171347666.0	171351135.0	chr05	165681157.0	165684668.0	2.0	Zm00008a021896,chr05,165680319,165683369,+,98.990,955,1251,2.71e-147;Zm00008a021897,chr05,165682871,165684121,-,99.121,1,1251,0.0	2.0	Zm00008a021896,chr05,165680319,165683369,+,98.990,955,1251,2.71e-147;Zm00008a021897,chr05,165682871,165684121,-,99.121,1,1251,0.0	adjacent_genes_syntenic	1251:0:954:297:NA	True	0.23741007194244604
24567	Zm00001d016711	5	173427728	173431243	5.0	173409829.0	173425418.0	chr05	167143381.0	167159005.0	2.0	Zm00008a021938,chr05,167161709,167162726,+,98.319,172,647,0.0;Zm00008a021939,chr05,167163352,167164455,+,100.000,1177,1662,0.0	2.0	Zm00008a021938,chr05,167161709,167162726,+,98.319,172,647,0.0;Zm00008a021939,chr05,167163352,167164455,+,100.000,1177,1662,0.0	adjacent_genes_syntenic	1881:919:962:0:NA	False	0.0
24611	Zm00001d016765	5	175250082	175253741	5.0	175253568.0	175256000.0	chr05	168848006.0	168850449.0	2.0	Zm00008a021982,chr05,168785066,168844782,+,98.754,247,1527,0.0;Zm00008a021983,chr05,168829456,168841640,-,95.935,367,486,1.73e-49	2.0	Zm00008a021982,chr05,168785066,168844782,+,98.754,247,1527,0.0;Zm00008a021983,chr05,168829456,168841640,-,95.935,367,486,1.73e-49	adjacent_genes_syntenic	1527:246:1161:120:NA	True	0.0936768149882904
24640	Zm00001d016805	5	176720309	176723469	5.0	176721498.0	176723716.0	chr05	170196405.0	170198620.0	2.0	Zm00008a022011,chr05,170194204,170195887,-,98.320,1204,1977,0.0;Zm00008a022012,chr05,170196550,170198590,-,99.785,434,899,0.0	2.0	Zm00008a022011,chr05,170194204,170195887,-,98.320,1204,1977,0.0;Zm00008a022012,chr05,170196550,170198590,-,99.785,434,899,0.0	adjacent_genes_syntenic	1980:740:1240:0:NA	False	0.0
24641	Zm00001d016806	5	176723531	176729940	5.0	176728772.0	176730544.0	chr05	170203887.0	170205657.0	2.0	Zm00008a022013,chr05,170200266,170205055,+,97.981,24,658,0.0;Zm00008a022014,chr05,170202682,170214802,-,99.206,767,1899,0.0	2.0	Zm00008a022013,chr05,170200266,170205055,+,97.981,24,658,0.0;Zm00008a022014,chr05,170202682,170214802,-,99.206,767,1899,0.0	adjacent_genes_syntenic	1917:149:1768:0:NA	True	0.0
24716	Zm00001d016898	5	179623715	179628079	5.0	179627002.0	179628862.0	chr05	172808032.0	172809892.0	2.0	Zm00008a022091,chr05,172804611,172805776,-,100.000,1168,2250,0.0;Zm00008a022092,chr05,172807482,172808576,-,99.073,211,857,0.0	2.0	Zm00008a022091,chr05,172804611,172805776,-,100.000,1168,2250,0.0;Zm00008a022092,chr05,172807482,172808576,-,99.073,211,857,0.0	adjacent_genes_syntenic	2250:520:1730:0:NA	False	0.0
24720	Zm00001d016902	5	179645061	179649671	5.0	179649564.0	179650938.0	chr05	172831847.0	172833221.0	2.0	Zm00008a022095,chr05,172826298,172831193,+,100.000,1519,1612,2.70e-41;Zm00008a022096,chr05,172827245,172831529,-,97.368,1,1710,0.0	2.0	Zm00008a022095,chr05,172826298,172831193,+,100.000,1519,1612,2.70e-41;Zm00008a022096,chr05,172827245,172831529,-,97.368,1,1710,0.0	adjacent_genes_syntenic	1710:0:1616:94:NA	True	0.05497076023391813
24749	Zm00001d016938	5	180472917	180476181	5.0	180473241.0	180481614.0	chr05	173564316.0	173572681.0	2.0	Zm00008a022121,chr05,173552299,173563776,-,100.000,1,179,1.92e-87;Zm00008a022122,chr05,173564317,173567389,+,100.000,394,1698,0.0	2.0	Zm00008a022121,chr05,173552299,173563776,-,100.000,1,179,1.92e-87;Zm00008a022122,chr05,173564317,173567389,+,100.000,394,1698,0.0	adjacent_genes_syntenic	1698:214:1484:0:NA	True	0.0
24767	Zm00001d016963	5	181491931	181500031	5.0	181430924.0	181432191.0	chr05	174297184.0	174298451.0	3.0	Zm00008a022135,chr05,174282096,174282590,+,98.658,1315,1612,1.47e-146;Zm00008a022136,chr05,174329145,174337290,+,99.130,16,590,0.0;Zm00008a022137,chr05,174337327,174343224,+,99.049,1185,1710,0.0	3.0	Zm00008a022135,chr05,174282096,174282590,+,98.658,1315,1612,1.47e-146;Zm00008a022136,chr05,174329145,174337290,+,99.130,16,590,0.0;Zm00008a022137,chr05,174337327,174343224,+,99.049,1185,1710,0.0	adjacent_genes_syntenic	1920:819:803:298:0	False	0.0
24785	Zm00001d016988	5	182109902	182120910	5.0	182112593.0	182116903.0	chr05	174693576.0	174697904.0	2.0	Zm00008a022148,chr05,174690961,174697223,+,99.552,1,893,0.0;Zm00008a022149,chr05,174739344,174742914,+,96.034,928,1498,0.0	2.0	Zm00008a022148,chr05,174690961,174697223,+,99.552,1,893,0.0;Zm00008a022149,chr05,174739344,174742914,+,96.034,928,1498,0.0	adjacent_genes_syntenic	1614:150:1464:0:NA	False	0.0
24905	Zm00001d017137	5	186650137	186653888	5.0	186624208.0	186625760.0	chr05	179222389.0	179223966.0	2.0	Zm00008a022261,chr05,179232547,179232877,+,99.543,163,381,1.50e-107;Zm00008a022262,chr05,179232887,179234913,+,99.048,374,1422,0.0	2.0	Zm00008a022261,chr05,179232547,179232877,+,99.543,163,381,1.50e-107;Zm00008a022262,chr05,179232887,179234913,+,99.048,374,1422,0.0	adjacent_genes_syntenic	1614:354:1252:8:NA	False	0.006349206349206349
24928	Zm00001d017166	5	187570389	187600485	5.0	187595709.0	187600476.0	chr05	180032732.0	180037524.0	2.0	Zm00008a022280,chr05,179994464,179997037,-,98.699,1601,2283,0.0;Zm00008a022281,chr05,180015569,180035589,-,98.216,1,1602,0.0	2.0	Zm00008a022280,chr05,179994464,179997037,-,98.699,1601,2283,0.0;Zm00008a022281,chr05,180015569,180035589,-,98.216,1,1602,0.0	adjacent_genes_syntenic	2283:0:2281:2:NA	False	0.0008760402978537013
24967	Zm00001d017210	5	188995985	188997697	5.0	188996232.0	188997919.0	chr05	181243159.0	181244846.0	2.0	Zm00008a022317,chr05,181240917,181245012,+,94.985,1,1292,0.0;Zm00008a022318,chr05,181243213,181244807,-,99.696,1,1317,0.0	2.0	Zm00008a022317,chr05,181240917,181245012,+,94.985,1,1292,0.0;Zm00008a022318,chr05,181243213,181244807,-,99.696,1,1317,0.0	adjacent_genes_syntenic	1317:0:25:1292:NA	True	0.9810174639331816
24975	Zm00001d017222	5	189363122	189366871	5.0	189353295.0	189354710.0	chr05	181650196.0	181651611.0	4.0	Zm00008a022326,chr05,181630083,181634805,+,98.347,1,363,7.01e-180;Zm00008a022327,chr05,181630289,181636138,-,96.503,1,143,1.55e-61;Zm00008a022328,chr05,181657630,181658902,-,95.745,51,144,1.45e-36;Zm00008a022329,chr05,181659418,181662679,+,99.449,1,363,0.0	4.0	Zm00008a022326,chr05,181630083,181634805,+,98.347,1,363,7.01e-180;Zm00008a022327,chr05,181630289,181636138,-,96.503,1,143,1.55e-61;Zm00008a022328,chr05,181657630,181658902,-,95.745,51,144,1.45e-36;Zm00008a022329,chr05,181659418,181662679,+,99.449,1,363,0.0	adjacent_genes_syntenic	363:too many combinations:NA:NA	True
25039	Zm00001d017310	5	192385972	192390295	5.0	192386392.0	192391771.0	chr05	184590487.0	184595867.0	2.0	Zm00008a022392,chr05,184589830,184594843,-,97.403,60,136,1.43e-29;Zm00008a022393,chr05,184591183,184594526,+,100.000,194,1047,0.0	2.0	Zm00008a022392,chr05,184589830,184594843,-,97.403,60,136,1.43e-29;Zm00008a022393,chr05,184591183,184594526,+,100.000,194,1047,0.0	adjacent_genes_syntenic	1047:116:931:0:NA	True	0.0
25042	Zm00001d017317	5	192510272	192511687	5.0	192511357.0	192513244.0	chr05	184722014.0	184723901.0	2.0	Zm00008a022396,chr05,184721266,184722344,+,100.000,1091,1416,2.53e-167;Zm00008a022397,chr05,184722177,184736026,-,100.000,1249,1334,4.91e-37	2.0	Zm00008a022396,chr05,184721266,184722344,+,100.000,1091,1416,2.53e-167;Zm00008a022397,chr05,184722177,184736026,-,100.000,1249,1334,4.91e-37	adjacent_genes_syntenic	1416:1090:240:86:NA	True	0.2638036809815951
25047	Zm00001d017325	5	192848229	192850437	5.0	192847065.0	192851335.0	chr05	185070648.0	185074914.0	2.0	Zm00008a022402,chr05,185065133,185072242,-,94.366,887,1099,8.61e-90;Zm00008a022403,chr05,185073047,185074015,-,99.887,1,888,0.0	2.0	Zm00008a022402,chr05,185065133,185072242,-,94.366,887,1099,8.61e-90;Zm00008a022403,chr05,185073047,185074015,-,99.887,1,888,0.0	adjacent_genes_syntenic	1137:38:1097:2:NA	False	0.0018198362147406734
25053	Zm00001d017333	5	193207954	193209838	5.0	193206136.0	193208454.0	chr05	185404076.0	185406386.0	2.0	Zm00008a022409,chr05,185405863,185407708,+,97.942,1,1166,0.0;Zm00008a022411,chr05,185412764,185413521,+,98.651,649,1167,0.0	2.0	Zm00008a022409,chr05,185405863,185407708,+,97.942,1,1166,0.0;Zm00008a022411,chr05,185412764,185413521,+,98.651,649,1167,0.0	adjacent_genes_syntenic	1167:0:649:518:NA	False	0.4438731790916881
25089	Zm00001d017380	5	193887164	193890043	5.0	193884635.0	193895586.0	chr05	186044218.0	186055114.0	2.0	Zm00008a022438,chr05,186046450,186049611,+,99.606,1,254,9.88e-127;Zm00008a022439,chr05,186046713,186049844,-,100.000,1,1074,0.0	2.0	Zm00008a022438,chr05,186046450,186049611,+,99.606,1,254,9.88e-127;Zm00008a022439,chr05,186046713,186049844,-,100.000,1,1074,0.0	adjacent_genes_syntenic	1074:0:820:254:NA	True	0.23649906890130354
25205	Zm00001d017523	5	198637922	198642027	5.0	198632008.0	198633206.0	chr05	190510796.0	190511994.0	2.0	Zm00008a022559,chr05,190499047,190520418,+,100.000,1,243,1.52e-122;Zm00008a022560,chr05,190516240,190520478,-,100.000,373,756,0.0	2.0	Zm00008a022559,chr05,190499047,190520418,+,100.000,1,243,1.52e-122;Zm00008a022560,chr05,190516240,190520478,-,100.000,373,756,0.0	adjacent_genes_syntenic	756:129:627:0:NA	True	0.0
25212	Zm00001d017531	5	198880654	198882279	5.0	198880803.0	198885761.0	chr05	190767928.0	190772902.0	2.0	Zm00008a022568,chr05,190768013,190769404,+,99.497,235,1626,0.0;Zm00008a022569,chr05,190768517,190791343,-,99.176,739,1587,0.0	2.0	Zm00008a022568,chr05,190768013,190769404,+,99.497,235,1626,0.0;Zm00008a022569,chr05,190768517,190791343,-,99.176,739,1587,0.0	adjacent_genes_syntenic	1626:234:543:849:NA	True	0.6099137931034483
25233	Zm00001d017557	5	199518262	199519560	5.0	199515106.0	199521995.0	chr05	191387249.0	191394126.0	2.0	Zm00008a022593,chr05,191390369,191404077,-,99.055,1,1270,0.0;Zm00008a022594,chr05,191390399,191391691,+,99.076,1,1299,0.0	2.0	Zm00008a022593,chr05,191390369,191404077,-,99.055,1,1270,0.0;Zm00008a022594,chr05,191390399,191391691,+,99.076,1,1299,0.0	adjacent_genes_syntenic	1299:0:29:1270:NA	True	0.9776751347190146
25272	Zm00001d017607	5	201445239	201460140	5.0	201455015.0	201461854.0	chr05	193769978.0	193776800.0	2.0	Zm00008a022634,chr05,193767856,193772639,+,99.448,1,906,0.0;Zm00008a022635,chr05,193772976,193775105,+,99.390,1201,3330,0.0	2.0	Zm00008a022634,chr05,193767856,193772639,+,99.448,1,906,0.0;Zm00008a022635,chr05,193772976,193775105,+,99.390,1201,3330,0.0	adjacent_genes_syntenic	3330:294:3036:0:NA	False	0.0
25277	Zm00001d017613	5	201699854	201703271	5.0	201700300.0	201701979.0	chr05	194036543.0	194038214.0	2.0	Zm00008a022641,chr05,194037190,194039397,+,96.604,859,1944,0.0;Zm00008a022642,chr05,194038695,194039262,-,99.031,1297,1809,0.0	2.0	Zm00008a022641,chr05,194037190,194039397,+,96.604,859,1944,0.0;Zm00008a022642,chr05,194038695,194039262,-,99.031,1297,1809,0.0	adjacent_genes_syntenic	1944:858:573:513:NA	True	0.4723756906077348
25315	Zm00001d017660	5	203316622	203348078	5.0	203345354.0	203348123.0	chr05	195507639.0	195510412.0	2.0	Zm00008a022677,chr05,195470086,195495372,-,96.798,4828,6189,0.0;Zm00008a022678,chr05,195507544,195510044,-,100.000,59,249,2.17e-93	2.0	Zm00008a022677,chr05,195470086,195495372,-,96.798,4828,6189,0.0;Zm00008a022678,chr05,195507544,195510044,-,100.000,59,249,2.17e-93	adjacent_genes_syntenic	6189:4636:1553:0:NA	False	0.0
25338	Zm00001d017697	5	204484844	204485122	5.0	204484687.0	204491823.0	chr05	196500521.0	196507653.0	2.0	Zm00008a022700,chr05,196499543,196501011,-,96.390,3,279,6.86e-128;Zm00008a022701,chr05,196500680,196500955,+,96.377,4,279,2.39e-127	2.0	Zm00008a022700,chr05,196499543,196501011,-,96.390,3,279,6.86e-128;Zm00008a022701,chr05,196500680,196500955,+,96.377,4,279,2.39e-127	adjacent_genes_syntenic	279:2:1:276:NA	True	0.9963898916967509
25461	Zm00001d017842	5	208577377	208579835	5.0	208544145.0	208547294.0	chr05	200133536.0	200136713.0	2.0	Zm00008a022822,chr05,200140317,200142452,+,85.392,859,1500,0.0;Zm00008a022823,chr05,200140427,200142973,-,96.190,1195,1500,1.69e-144	2.0	Zm00008a022822,chr05,200140317,200142452,+,85.392,859,1500,0.0;Zm00008a022823,chr05,200140427,200142973,-,96.190,1195,1500,1.69e-144	adjacent_genes_syntenic	1500:858:336:306:NA	True	0.4766355140186916
25473	Zm00001d017855	5	208910768	208912103	5.0	208906322.0	208919401.0	chr05	200546347.0	200559425.0	2.0	Zm00008a022832,chr05,200547363,200552127,+,100.000,230,444,1.38e-107;Zm00008a022833,chr05,200552460,200554771,+,98.598,231,444,1.06e-102	2.0	Zm00008a022832,chr05,200547363,200552127,+,100.000,230,444,1.38e-107;Zm00008a022833,chr05,200552460,200554771,+,98.598,231,444,1.06e-102	adjacent_genes_syntenic	444:229:1:214:NA	False	0.9953488372093025
25491	Zm00001d017877	5	209453899	209455860	5.0	209452885.0	209457146.0	chr05	201181336.0	201185582.0	2.0	Zm00008a022848,chr05,201182593,201183311,+,100.000,244,821,0.0;Zm00008a022849,chr05,201184051,201184311,+,100.000,1702,1962,6.80e-132	2.0	Zm00008a022848,chr05,201182593,201183311,+,100.000,244,821,0.0;Zm00008a022849,chr05,201184051,201184311,+,100.000,1702,1962,6.80e-132	adjacent_genes_syntenic	1962:1123:839:0:NA	False	0.0
25536	Zm00001d017932	5	210273759	210285475	5.0	210061216.0	210062957.0	chr05	201822528.0	201824242.0	2.0	Zm00008a022884,chr05,202065908,202067249,-,83.396,262,707,4.96e-179;Zm00008a022885,chr05,202077392,202078503,-,100.000,1,261,2.41e-132	2.0	Zm00008a022884,chr05,202065908,202067249,-,83.396,262,707,4.96e-179;Zm00008a022885,chr05,202077392,202078503,-,100.000,1,261,2.41e-132	adjacent_genes_syntenic	711:4:707:0:NA	False	0.0
25548	Zm00001d017946	5	210558734	210581460	5.0	210578331.0	210581520.0	chr05	202585413.0	202588624.0	2.0	Zm00008a022906,chr05,202554804,202561799,-,98.795,1840,1922,1.21e-33;Zm00008a022907,chr05,202578036,202588358,-,99.719,1,1777,0.0	2.0	Zm00008a022906,chr05,202554804,202561799,-,98.795,1840,1922,1.21e-33;Zm00008a022907,chr05,202578036,202588358,-,99.719,1,1777,0.0	adjacent_genes_syntenic	1923:63:1860:0:NA	False	0.0
25579	Zm00001d017981	5	211303399	211321137	5.0	211317930.0	211321159.0	chr05	203322412.0	203325641.0	2.0	Zm00008a022933,chr05,203302593,203303687,-,100.000,5426,5559,1.78e-62;Zm00008a022934,chr05,203307826,203313819,-,99.840,990,5352,0.0	2.0	Zm00008a022933,chr05,203302593,203303687,-,100.000,5426,5559,1.78e-62;Zm00008a022934,chr05,203307826,203313819,-,99.840,990,5352,0.0	adjacent_genes_syntenic	5775:1278:4497:0:NA	False	0.0
25601	Zm00001d018004	5	211768723	211777331	5.0	211774985.0	211777263.0	chr05	203559273.0	203561555.0	2.0	Zm00008a022952,chr05,203552428,203557563,-,92.801,925,1521,0.0;Zm00008a022953,chr05,203558332,203561494,-,99.336,413,713,5.25e-151	2.0	Zm00008a022952,chr05,203552428,203557563,-,92.801,925,1521,0.0;Zm00008a022953,chr05,203558332,203561494,-,99.336,413,713,5.25e-151	adjacent_genes_syntenic	1521:623:898:0:NA	False	0.0
25618	Zm00001d018028	5	212372579	212374838	5.0	212357943.0	212369175.0	chr05	204045245.0	204056480.0	2.0	Zm00008a022967,chr05,204107063,204109934,+,99.272,1,687,0.0;Zm00008a022968,chr05,204108458,204109078,-,99.091,562,671,9.29e-49	2.0	Zm00008a022967,chr05,204107063,204109934,+,99.272,1,687,0.0;Zm00008a022968,chr05,204108458,204109078,-,99.091,562,671,9.29e-49	adjacent_genes_syntenic	687:0:577:110:NA	True	0.16011644832605532
25635	Zm00001d018047	5	212828616	212850685	5.0	212826765.0	212828264.0	chr05	204606527.0	204608027.0	3.0	Zm00008a022985,chr05,204610290,204611119,+,100.000,92,201,4.55e-50;Zm00008a022986,chr05,204619932,204634037,+,99.916,212,1404,0.0;Zm00008a022990,chr05,204676133,204682349,+,100.000,1,212,1.93e-105	2.0	Zm00008a022985,chr05,204610290,204611119,+,100.000,92,201,4.55e-50;Zm00008a022986,chr05,204619932,204634037,+,99.916,212,1404,0.0	adjacent_genes_syntenic	1404:101:1303:0:NA	False	0.0
25639	Zm00001d018051	5	213219441	213220187	5.0	213216901.0	213220318.0	chr05	204743989.0	204747373.0	2.0	Zm00008a022992,chr05,204697782,204747242,+,99.780,45,498,0.0;Zm00008a022993,chr05,204762853,204773639,-,96.030,66,468,0.0	2.0	Zm00008a022992,chr05,204697782,204747242,+,99.780,45,498,0.0;Zm00008a022993,chr05,204762853,204773639,-,96.030,66,468,0.0	adjacent_genes_syntenic	498:44:51:403:NA	True	0.8876651982378855
25643	Zm00001d018058	5	213446943	213448076	5.0	213447172.0	213448409.0	chr05	204985033.0	204986270.0	2.0	Zm00008a022998,chr05,204984744,204985937,-,94.807,1,1134,0.0;Zm00008a022999,chr05,204985753,204986594,+,100.000,1,185,7.05e-91	2.0	Zm00008a022998,chr05,204984744,204985937,-,94.807,1,1134,0.0;Zm00008a022999,chr05,204985753,204986594,+,100.000,1,185,7.05e-91	adjacent_genes_syntenic	1134:0:949:185:NA	True	0.16313932980599646
25644	Zm00001d018059	5	213450456	213456337	5.0	213451940.0	213479801.0	chr05	204989954.0	205017811.0	2.0	Zm00008a023000,chr05,204988685,204994527,-,99.885,1,867,0.0;Zm00008a023001,chr05,204989736,204993668,+,100.000,627,864,1.09e-119	2.0	Zm00008a023000,chr05,204988685,204994527,-,99.885,1,867,0.0;Zm00008a023001,chr05,204989736,204993668,+,100.000,627,864,1.09e-119	adjacent_genes_syntenic	1038:171:629:238:NA	True	0.27450980392156865
25651	Zm00001d018070	5	213768773	213771405	5.0	213768780.0	213771440.0	chr05	205241411.0	205244077.0	2.0	Zm00008a023009,chr05,205240534,205243665,-,98.945,1,1137,0.0;Zm00008a023011,chr05,205240837,205256897,+,77.132,892,1137,1.90e-47	2.0	Zm00008a023009,chr05,205240534,205243665,-,98.945,1,1137,0.0;Zm00008a023011,chr05,205240837,205256897,+,77.132,892,1137,1.90e-47	adjacent_genes_syntenic	1137:0:891:246:NA	True	0.21635883905013192
25702	Zm00001d018135	5	215071960	215081499	5.0	215078163.0	215084991.0	chr05	206364746.0	206371575.0	2.0	Zm00008a023061,chr05,206358278,206366590,-,100.000,1,489,0.0;Zm00008a023062,chr05,206366228,206368357,+,100.000,1,191,1.63e-94	2.0	Zm00008a023061,chr05,206358278,206366590,-,100.000,1,489,0.0;Zm00008a023062,chr05,206366228,206368357,+,100.000,1,191,1.63e-94	adjacent_genes_syntenic	489:0:298:191:NA	True	0.3905930470347648
25716	Zm00001d018151	5	215569988	215588200	5.0	215582711.0	215588412.0	chr05	206825116.0	206830844.0	3.0	Zm00008a023078,chr05,206807753,206812609,-,99.291,2147,2287,4.74e-65;Zm00008a023079,chr05,206813317,206829202,+,95.652,1085,1130,2.16e-12;Zm00008a023080,chr05,206825433,206830452,-,97.692,1,1833,0.0	3.0	Zm00008a023078,chr05,206807753,206812609,-,99.291,2147,2287,4.74e-65;Zm00008a023079,chr05,206813317,206829202,+,95.652,1085,1130,2.16e-12;Zm00008a023080,chr05,206825433,206830452,-,97.692,1,1833,0.0	adjacent_genes_syntenic	2304:330:1928:46:0	True	0.0
25771	Zm00001d018231	5	217068593	217075171	5.0	217067716.0	217077508.0	chr09	27646915.0	27637127.0	2.0	Zm00008a033944,chr09,27639819,27641114,-,98.457,3817,5112,0.0;Zm00008a033945,chr09,27641187,27650257,-,98.486,1096,2284,0.0	2.0	Zm00008a033944,chr09,27639819,27641114,-,98.457,3817,5112,0.0;Zm00008a033945,chr09,27641187,27650257,-,98.486,1096,2284,0.0	adjacent_genes_syntenic	5472:2987:2485:0:NA	False	0.0
25800	Zm00001d018270	5	217655683	217659710	5.0	217652281.0	217661502.0	chr05	208478582.0	208487803.0	2.0	Zm00008a023166,chr05,208441410,208446840,+,94.077,208,897,0.0;Zm00008a023168,chr05,208477079,208486693,+,96.292,208,1142,0.0	2.0	Zm00008a023166,chr05,208441410,208446840,+,94.077,208,897,0.0;Zm00008a023168,chr05,208477079,208486693,+,96.292,208,1142,0.0	adjacent_genes_syntenic	1146:211:245:690:NA	False	0.7379679144385026
25868	Zm00001d018348	5	218961839	218962366	5.0	218960922.0	218963114.0	chr05	209864357.0	209866544.0	2.0	Zm00008a023222,chr05,209862851,209865884,+,99.070,1,430,0.0;Zm00008a023223,chr05,209864087,209865794,-,98.413,1,504,0.0	2.0	Zm00008a023222,chr05,209862851,209865884,+,99.070,1,430,0.0;Zm00008a023223,chr05,209864087,209865794,-,98.413,1,504,0.0	adjacent_genes_syntenic	528:24:74:430:NA	True	0.8531746031746031
25881	Zm00001d018365	5	219219208	219235237	5.0	219233148.0	219234764.0	chr05	210089647.0	210091264.0	2.0	Zm00008a023238,chr05,210082047,210091264,+,98.510,1,4167,0.0;Zm00008a023239,chr05,210082553,210083641,-,99.730,855,1595,0.0	2.0	Zm00008a023238,chr05,210082047,210091264,+,98.510,1,4167,0.0;Zm00008a023239,chr05,210082553,210083641,-,99.730,855,1595,0.0	adjacent_genes_syntenic	4167:0:3426:741:NA	True	0.17782577393808496
25941	Zm00001d018435	5	220828387	220830479	5.0	220818137.0	220823913.0	chr05	211651902.0	211657672.0	2.0	Zm00008a023301,chr05,211666160,211668042,-,97.453,1,891,0.0;Zm00008a023302,chr05,211666223,211668160,+,99.023,255,561,7.15e-153	2.0	Zm00008a023301,chr05,211666160,211668042,-,97.453,1,891,0.0;Zm00008a023302,chr05,211666223,211668160,+,99.023,255,561,7.15e-153	adjacent_genes_syntenic	891:0:584:307:NA	True	0.3445566778900112
26176	Zm00001d035089	6	4680671	4738066	6.0	4734255.0	4738569.0	chr06	5239887.0	5244203.0	2.0	Zm00008a023519,chr06,5179660,5186648,+,100.000,5660,5797,1.57e-64;Zm00008a023520,chr06,5207118,5243735,-,95.861,1,749,0.0	2.0	Zm00008a023519,chr06,5179660,5186648,+,100.000,5660,5797,1.57e-64;Zm00008a023520,chr06,5207118,5243735,-,95.861,1,749,0.0	adjacent_genes_syntenic	7548:6661:887:0:NA	True	0.0
26227	Zm00001d035159	6	7386303	7387672	6.0	7385241.0	7393523.0	chr06	7390238.0	7398501.0	2.0	Zm00008a023572,chr06,7356935,7358373,+,97.132,578,1098,0.0;Zm00008a023573,chr06,7391300,7392665,+,98.339,307,1149,0.0	2.0	Zm00008a023572,chr06,7356935,7358373,+,97.132,578,1098,0.0;Zm00008a023573,chr06,7391300,7392665,+,98.339,307,1149,0.0	adjacent_genes_syntenic	1149:306:322:521:NA	False	0.6180308422301305
26368	Zm00001d035352	6	22881829	22885514	6.0	22866843.0	22889291.0	scaffold22168	405009.0	427456.0	2.0	Zm00008a039700,scaffold22168,413977,421559,+,99.793,1,483,0.0;Zm00008a039701,scaffold22168,421572,424173,+,93.763,1227,1691,0.0	2.0	Zm00008a039700,scaffold22168,413977,421559,+,99.793,1,483,0.0;Zm00008a039701,scaffold22168,421572,424173,+,93.763,1227,1691,0.0	adjacent_genes_syntenic	1779:831:948:0:NA	False	0.0
26387	Zm00001d035381	6	23814150	23826050	6.0	23814453.0	23841796.0	scaffold125707	187856.0	160516.0	2.0	Zm00008a040499,scaffold125707,176375,178124,+,100.000,1,723,0.0;Zm00008a040501,scaffold125707,179955,186329,+,98.054,724,1932,0.0	2.0	Zm00008a040499,scaffold125707,176375,178124,+,100.000,1,723,0.0;Zm00008a040501,scaffold125707,179955,186329,+,98.054,724,1932,0.0	adjacent_genes_syntenic	2052:120:1932:0:NA	False	0.0
26392	Zm00001d035386	6	23947244	23948019	6.0	23943417.0	23946687.0	scaffold125707	58628.0	55362.0	2.0	Zm00008a040489,scaffold125707,32139,54604,-,100.000,66,212,7.45e-71;Zm00008a040490,scaffold125707,54136,54812,+,98.684,1,300,4.11e-150	2.0	Zm00008a040489,scaffold125707,32139,54604,-,100.000,66,212,7.45e-71;Zm00008a040490,scaffold125707,54136,54812,+,98.684,1,300,4.11e-150	adjacent_genes_syntenic	300:0:153:147:NA	True	0.49
26414	Zm00001d035420	6	24798510	24811775	6.0	24805205.0	24813047.0	chr06	13644997.0	13652842.0	2.0	Zm00008a023644,chr06,13623587,13626906,+,100.000,1,195,1.23e-96;Zm00008a023645,chr06,13649162,13651570,+,100.000,196,482,1.40e-146	2.0	Zm00008a023644,chr06,13623587,13626906,+,100.000,1,195,1.23e-96;Zm00008a023645,chr06,13649162,13651570,+,100.000,196,482,1.40e-146	adjacent_genes_syntenic	546:64:482:0:NA	False	0.0
26530	Zm00001d035589	6	35389579	35396535	6.0	35386722.0	35389570.0	chr06	33654819.0	33657648.0	2.0	Zm00008a023862,chr06,33657915,33662684,-,99.464,444,1188,0.0;Zm00008a023864,chr06,33862210,33866867,-,98.794,444,1188,0.0	2.0	Zm00008a023862,chr06,33657915,33662684,-,99.464,444,1188,0.0;Zm00008a023864,chr06,33862210,33866867,-,98.794,444,1188,0.0	adjacent_genes_syntenic	1188:443:0:745:NA	False	1.0
26634	Zm00001d035724	6	43483863	43487030	6.0	43479783.0	43485511.0	chr06	41423087.0	41428811.0	2.0	Zm00008a023954,chr06,41426548,41428383,-,96.578,1561,1816,5.80e-120;Zm00008a023955,chr06,41436934,41437191,-,96.277,590,777,1.67e-82	2.0	Zm00008a023954,chr06,41426548,41428383,-,96.578,1561,1816,5.80e-120;Zm00008a023955,chr06,41436934,41437191,-,96.277,590,777,1.67e-82	adjacent_genes_syntenic	1908:1464:444:0:NA	False	0.0
26646	Zm00001d035750	6	45230933	45235975	6.0	45232106.0	45234675.0	chr06	43273226.0	43275794.0	2.0	Zm00008a023970,chr06,43261459,43262541,+,99.027,1,514,0.0;Zm00008a023971,chr06,43272931,43276210,+,98.649,694,912,3.55e-106	2.0	Zm00008a023970,chr06,43261459,43262541,+,99.027,1,514,0.0;Zm00008a023971,chr06,43272931,43276210,+,98.649,694,912,3.55e-106	adjacent_genes_syntenic	912:179:733:0:NA	False	0.0
26655	Zm00001d035762	6	46161567	46166532	6.0	46163618.0	46171928.0	chr06	44278699.0	44286995.0	2.0	Zm00008a023991,chr06,44275630,44281300,+,86.641,70,315,1.38e-84;Zm00008a023992,chr06,44276343,44281636,-,99.854,1,687,0.0	2.0	Zm00008a023991,chr06,44275630,44281300,+,86.641,70,315,1.38e-84;Zm00008a023992,chr06,44276343,44281636,-,99.854,1,687,0.0	adjacent_genes_syntenic	687:0:441:246:NA	True	0.3580786026200873
26668	Zm00001d035777	6	48101050	48101842	6.0	48098023.0	48116066.0	chr06	46197202.0	46215248.0	2.0	Zm00008a024007,chr06,46191465,46192233,-,99.398,1,166,1.10e-79;Zm00008a024008,chr06,46199999,46200976,-,98.315,1,177,2.12e-82	2.0	Zm00008a024007,chr06,46191465,46192233,-,99.398,1,166,1.10e-79;Zm00008a024008,chr06,46199999,46200976,-,98.315,1,177,2.12e-82	adjacent_genes_syntenic	222:45:11:166:NA	False	0.9378531073446328
26678	Zm00001d035801	6	50589527	50590416	6.0	50589410.0	50595223.0	chr06	48680487.0	48686300.0	2.0	Zm00008a024023,chr06,48680631,48680822,+,100.000,28,177,3.54e-72;Zm00008a024024,chr06,48681287,48681493,+,100.000,376,582,4.04e-103	2.0	Zm00008a024023,chr06,48680631,48680822,+,100.000,28,177,3.54e-72;Zm00008a024024,chr06,48681287,48681493,+,100.000,376,582,4.04e-103	adjacent_genes_syntenic	582:225:357:0:NA	False	0.0
26687	Zm00001d035817	6	52272151	52289829	6.0	52281331.0	52292757.0	chrUNKNOWN	5004751.0	5016196.0	2.0	Zm00008a039403,chrUNKNOWN,4996099,5001671,-,100.000,358,475,5.76e-54;Zm00008a039404,chrUNKNOWN,4997221,5015383,+,99.282,3012,3847,0.0	2.0	Zm00008a039403,chrUNKNOWN,4996099,5001671,-,100.000,358,475,5.76e-54;Zm00008a039404,chrUNKNOWN,4997221,5015383,+,99.282,3012,3847,0.0	adjacent_genes_syntenic	3867:2913:954:0:NA	True	0.0
26721	Zm00001d035875	6	58228914	58237829	6.0	58234725.0	58239079.0	chr06	55508509.0	55512862.0	2.0	Zm00008a024068,chr06,55297589,55502359,-,92.500,98,291,1.69e-77;Zm00008a024069,chr06,55501065,55508844,+,99.371,441,2508,0.0	2.0	Zm00008a024068,chr06,55297589,55502359,-,92.500,98,291,1.69e-77;Zm00008a024069,chr06,55501065,55508844,+,99.371,441,2508,0.0	adjacent_genes_syntenic	2508:246:2262:0:NA	True	0.0
26828	Zm00001d036037	6	67813824	67819875	6.0	67805390.0	67817788.0	chr06	65650838.0	65663251.0	2.0	Zm00008a024171,chr06,65659144,65660279,-,99.451,1186,1731,0.0;Zm00008a024172,chr06,65675571,65676656,-,98.532,1,954,0.0	2.0	Zm00008a024171,chr06,65659144,65660279,-,99.451,1186,1731,0.0;Zm00008a024172,chr06,65675571,65676656,-,98.532,1,954,0.0	adjacent_genes_syntenic	1731:231:1500:0:NA	False	0.0
26961	Zm00001d036234	6	78449587	78450909	6.0	78406107.0	78410172.0	chr06	75381279.0	75385338.0	3.0	Zm00008a024287,chr06,75386887,75388189,-,98.739,1,714,0.0;Zm00008a024292,chr06,75583067,75594425,+,98.095,1,315,1.63e-153;Zm00008a024293,chr06,75592952,75594254,-,98.459,1,714,0.0	2.0	Zm00008a024292,chr06,75583067,75594425,+,98.095,1,315,1.63e-153;Zm00008a024293,chr06,75592952,75594254,-,98.459,1,714,0.0	adjacent_genes_syntenic	714:0:399:315:NA	True	0.4411764705882353
26992	Zm00001d036280	6	81597933	81614196	6.0	81609211.0	81611749.0	chr06	78122704.0	78125240.0	2.0	Zm00008a024336,chr06,78085589,78093648,-,98.605,18,447,0.0;Zm00008a024337,chr06,78088905,78092311,+,99.513,1,411,0.0	2.0	Zm00008a024336,chr06,78085589,78093648,-,98.605,18,447,0.0;Zm00008a024337,chr06,78088905,78092311,+,99.513,1,411,0.0	adjacent_genes_syntenic	2856:2409:53:394:NA	True	0.8814317673378076
27023	Zm00001d036328	6	84474290	84479106	6.0	84474483.0	84477882.0	chr06	80850189.0	80853588.0	2.0	Zm00008a024367,chr06,80793221,80856089,+,97.321,2689,2800,1.81e-46;Zm00008a024368,chr06,80850016,80856159,-,99.407,1027,3051,0.0	2.0	Zm00008a024367,chr06,80793221,80856089,+,97.321,2689,2800,1.81e-46;Zm00008a024368,chr06,80850016,80856159,-,99.407,1027,3051,0.0	adjacent_genes_syntenic	3051:1026:1913:112:NA	True	0.05530864197530865
27091	Zm00001d036425	6	87897599	87902270	6.0	87899569.0	87902596.0	chr06	84630283.0	84633307.0	2.0	Zm00008a024438,chr06,84628619,84632584,+,100.000,1,627,0.0;Zm00008a024439,chr06,84632375,84666485,-,100.000,448,627,1.98e-88	2.0	Zm00008a024438,chr06,84628619,84632584,+,100.000,1,627,0.0;Zm00008a024439,chr06,84632375,84666485,-,100.000,448,627,1.98e-88	adjacent_genes_syntenic	627:0:447:180:NA	True	0.28708133971291866
27117	Zm00001d036454	6	89082529	89089703	6.0	89089122.0	89091903.0	chr06	85761205.0	85763986.0	2.0	Zm00008a024464,chr06,85754778,85756571,+,100.000,121,1861,0.0;Zm00008a024465,chr06,85758193,85761905,+,100.000,1975,2814,0.0	2.0	Zm00008a024464,chr06,85754778,85756571,+,100.000,121,1861,0.0;Zm00008a024465,chr06,85758193,85761905,+,100.000,1975,2814,0.0	adjacent_genes_syntenic	2814:233:2581:0:NA	False	0.0
27133	Zm00001d036482	6	90169969	90174190	6.0	90171418.0	90173144.0	chr06	86749748.0	86751491.0	2.0	Zm00008a024477,chr06,86748273,86752520,+,98.961,1,770,0.0;Zm00008a024478,chr06,86753177,86783103,+,100.000,1033,1118,3.88e-37	2.0	Zm00008a024477,chr06,86748273,86752520,+,98.961,1,770,0.0;Zm00008a024478,chr06,86753177,86783103,+,100.000,1033,1118,3.88e-37	adjacent_genes_syntenic	1125:269:856:0:NA	False	0.0
27160	Zm00001d036524	6	91181053	91187266	6.0	91180565.0	91189948.0	chr06	87866131.0	87875529.0	2.0	Zm00008a024501,chr06,87866703,87872034,-,100.000,816,1435,0.0;Zm00008a024502,chr06,87866796,87872213,+,98.235,1,1893,0.0	2.0	Zm00008a024501,chr06,87866703,87872034,-,100.000,816,1435,0.0;Zm00008a024502,chr06,87866796,87872213,+,98.235,1,1893,0.0	adjacent_genes_syntenic	1893:0:1273:620:NA	True	0.3275224511357633
27169	Zm00001d036535	6	91338946	91340275	6.0	91335280.0	91341960.0	chr06	88107322.0	88114014.0	2.0	Zm00008a024515,chr06,88111046,88112183,+,95.376,1,990,0.0;Zm00008a024516,chr06,88111298,88113581,-,90.294,234,968,0.0	2.0	Zm00008a024515,chr06,88111046,88112183,+,95.376,1,990,0.0;Zm00008a024516,chr06,88111298,88113581,-,90.294,234,968,0.0	adjacent_genes_syntenic	990:0:255:735:NA	True	0.7424242424242424
27189	Zm00001d036557	6	92017713	92023571	6.0	91828973.0	91830835.0	chr06	88607928.0	88609795.0	2.0	Zm00008a024532,chr06,88617818,88630415,+,99.651,1,573,0.0;Zm00008a024533,chr06,88634721,88636210,+,98.969,1267,1848,0.0	2.0	Zm00008a024532,chr06,88617818,88630415,+,99.651,1,573,0.0;Zm00008a024533,chr06,88634721,88636210,+,98.969,1267,1848,0.0	adjacent_genes_syntenic	1848:693:1155:0:NA	False	0.0
27205	Zm00001d036583	6	93694598	93724480	6.0	93717094.0	93729452.0	chr06	90097592.0	90109959.0	2.0	Zm00008a024556,chr06,90082098,90093436,+,99.869,1,2287,0.0;Zm00008a024557,chr06,90098676,90103764,+,100.000,2493,5694,0.0	2.0	Zm00008a024556,chr06,90082098,90093436,+,99.869,1,2287,0.0;Zm00008a024557,chr06,90098676,90103764,+,100.000,2493,5694,0.0	adjacent_genes_syntenic	5694:205:5489:0:NA	False	0.0
27251	Zm00001d036650	6	96301534	96302256	6.0	96300958.0	96302044.0	chr06	92744163.0	92745249.0	2.0	Zm00008a024603,chr06,92744739,92745128,-,97.710,334,723,0.0;Zm00008a024604,chr06,92745164,92745973,-,83.706,1,298,2.62e-100	2.0	Zm00008a024603,chr06,92744739,92745128,-,97.710,334,723,0.0;Zm00008a024604,chr06,92745164,92745973,-,83.706,1,298,2.62e-100	adjacent_genes_syntenic	723:35:688:0:NA	False	0.0
27305	Zm00001d036716	6	98531308	98533026	6.0	98532744.0	98535206.0	chr06	94989301.0	94991760.0	2.0	Zm00008a024650,chr06,94987821,94988843,+,99.314,1,434,0.0;Zm00008a024651,chr06,94989314,94990834,+,97.942,1009,1249,1.04e-114	2.0	Zm00008a024650,chr06,94987821,94988843,+,99.314,1,434,0.0;Zm00008a024651,chr06,94989314,94990834,+,97.942,1009,1249,1.04e-114	adjacent_genes_syntenic	1278:603:675:0:NA	False	0.0
27307	Zm00001d036718	6	98733525	98736788	6.0	98735022.0	98736822.0	chr06	95196809.0	95198606.0	2.0	Zm00008a024653,chr06,95189851,95198606,+,99.274,606,1569,0.0;Zm00008a024654,chr06,95190226,95238882,-,99.432,1211,1562,1.12e-178	2.0	Zm00008a024653,chr06,95189851,95198606,+,99.274,606,1569,0.0;Zm00008a024654,chr06,95190226,95238882,-,99.432,1211,1562,1.12e-178	adjacent_genes_syntenic	1569:605:612:352:NA	True	0.3651452282157676
27314	Zm00001d036727	6	99181767	99186018	6.0	99182303.0	99186217.0	chr06	95544774.0	95548621.0	2.0	Zm00008a024663,chr06,95543998,95548090,+,97.176,184,1629,0.0;Zm00008a024664,chr06,95545835,95551626,-,100.000,1052,1210,1.33e-76	2.0	Zm00008a024663,chr06,95543998,95548090,+,97.176,184,1629,0.0;Zm00008a024664,chr06,95545835,95551626,-,100.000,1052,1210,1.33e-76	adjacent_genes_syntenic	1629:183:1287:159:NA	True	0.1099585062240664
27363	Zm00001d036788	6	100889664	100893620	6.0	100887725.0	100893867.0	chr06	97075946.0	97082143.0	2.0	Zm00008a024711,chr06,97077383,97080970,+,100.000,365,402,1.82e-11;Zm00008a024712,chr06,97077763,97081572,-,98.017,106,455,3.72e-172	2.0	Zm00008a024711,chr06,97077383,97080970,+,100.000,365,402,1.82e-11;Zm00008a024712,chr06,97077763,97081572,-,98.017,106,455,3.72e-172	adjacent_genes_syntenic	477:127:312:38:NA	True	0.10857142857142857
27396	Zm00001d036827	6	102933390	102942927	6.0	102939800.0	102944454.0	chr06	98686195.0	98690856.0	2.0	Zm00008a024742,chr06,98672650,98678799,-,99.785,1714,2179,0.0;Zm00008a024744,chr06,98686445,98689370,-,99.565,791,1480,0.0	2.0	Zm00008a024742,chr06,98672650,98678799,-,99.785,1714,2179,0.0;Zm00008a024744,chr06,98686445,98689370,-,99.565,791,1480,0.0	adjacent_genes_syntenic	3111:1955:1156:0:NA	False	0.0
27418	Zm00001d036854	6	103977545	103979241	6.0	103964659.0	103975699.0	chr06	99426446.0	99437489.0	2.0	Zm00008a024759,chr06,99440573,99442735,-,100.000,1,163,5.82e-79;Zm00008a024760,chr06,99456336,99457495,+,77.372,864,1000,1.67e-22	2.0	Zm00008a024759,chr06,99440573,99442735,-,100.000,1,163,5.82e-79;Zm00008a024760,chr06,99456336,99457495,+,77.372,864,1000,1.67e-22	adjacent_genes_syntenic	1068:768:300:0:NA	True	0.0
27427	Zm00001d036866	6	104862139	104864667	6.0	104857039.0	104867931.0	chr06	100316783.0	100327702.0	2.0	Zm00008a024765,chr06,100321752,100324023,-,97.507,1,361,2.05e-174;Zm00008a024766,chr06,100322284,100330543,+,100.000,318,393,3.49e-32	2.0	Zm00008a024765,chr06,100321752,100324023,-,97.507,1,361,2.05e-174;Zm00008a024766,chr06,100322284,100330543,+,100.000,318,393,3.49e-32	adjacent_genes_syntenic	393:0:349:44:NA	True	0.11195928753180663
27435	Zm00001d036875	6	105403058	105408687	6.0	105407587.0	105408759.0	chr06	101167186.0	101168355.0	2.0	Zm00008a024774,chr06,101147478,101149267,-,99.570,489,1884,0.0;Zm00008a024775,chr06,101167569,101168158,-,100.000,133,489,0.0	2.0	Zm00008a024774,chr06,101147478,101149267,-,99.570,489,1884,0.0;Zm00008a024775,chr06,101167569,101168158,-,100.000,133,489,0.0	adjacent_genes_syntenic	1884:132:1751:1:NA	False	0.0005707762557077625
27442	Zm00001d036883	6	105560166	105566394	6.0	105548416.0	105553696.0	chr06	101428303.0	101433606.0	3.0	Zm00008a024781,chr06,101433363,101455448,+,94.792,3,95,7.16e-35;Zm00008a024782,chr06,101440037,101442754,-,93.243,946,1389,0.0;Zm00008a024783,chr06,101484635,101486790,-,96.185,154,651,0.0	3.0	Zm00008a024781,chr06,101433363,101455448,+,94.792,3,95,7.16e-35;Zm00008a024782,chr06,101440037,101442754,-,93.243,946,1389,0.0;Zm00008a024783,chr06,101484635,101486790,-,96.185,154,651,0.0	adjacent_genes_syntenic	1392:357:1035:0:0	True	0.0
27454	Zm00001d036900	6	105938843	105942171	6.0	105870163.0	105877952.0	chr06	101766128.0	101773912.0	3.0	Zm00008a024794,chr06,101790054,101791568,-,98.384,1370,2601,0.0;Zm00008a024795,chr06,101791614,101793421,-,94.984,1,1236,0.0;Zm00008a024802,chr06,102125664,102134112,+,98.219,1370,2601,0.0	2.0	Zm00008a024794,chr06,101790054,101791568,-,98.384,1370,2601,0.0;Zm00008a024795,chr06,101791614,101793421,-,94.984,1,1236,0.0	adjacent_genes_syntenic	2601:133:2468:0:NA	False	0.0
27486	Zm00001d036947	6	106988102	106991640	6.0	106971867.0	106973810.0	chr06	102806299.0	102808222.0	3.0	Zm00008a024824,chr06,102822509,102822949,-,88.206,1,407,3.60e-157;Zm00008a024825,chr06,102822543,102826977,+,100.000,1,3346,0.0;Zm00008a024826,chr06,102822980,102823543,-,98.936,438,1001,0.0	3.0	Zm00008a024824,chr06,102822509,102822949,-,88.206,1,407,3.60e-157;Zm00008a024825,chr06,102822543,102826977,+,100.000,1,3346,0.0;Zm00008a024826,chr06,102822980,102823543,-,98.936,438,1001,0.0	adjacent_genes_syntenic	3378:32:2375:971:0	True	0.0
27498	Zm00001d036962	6	107445718	107449609	6.0	107430367.0	107432785.0	chr06	103246999.0	103249417.0	2.0	Zm00008a024835,chr06,103264267,103265573,+,100.000,561,852,7.46e-149;Zm00008a024836,chr06,103265595,103266641,+,97.690,850,1443,0.0	2.0	Zm00008a024835,chr06,103264267,103265573,+,100.000,561,852,7.46e-149;Zm00008a024836,chr06,103265595,103266641,+,97.690,850,1443,0.0	adjacent_genes_syntenic	1458:575:880:3:NA	False	0.0033975084937712344
27533	Zm00001d037003	6	108768745	108769776	6.0	108767834.0	108772600.0	chr06	104417025.0	104421808.0	2.0	Zm00008a024860,chr06,104388761,104418344,+,100.000,431,462,3.18e-08;Zm00008a024861,chr06,104418120,104418709,-,96.622,137,432,5.71e-138	2.0	Zm00008a024860,chr06,104388761,104418344,+,100.000,431,462,3.18e-08;Zm00008a024861,chr06,104418120,104418709,-,96.622,137,432,5.71e-138	adjacent_genes_syntenic	462:136:324:2:NA	True	0.006134969325153374
27560	Zm00001d037034	6	109810848	109824120	6.0	109824107.0	109826202.0	chr06	105325504.0	105327599.0	2.0	Zm00008a024884,chr06,105284338,105324943,+,99.387,90,252,2.88e-77;Zm00008a024885,chr06,105314827,105325280,-,99.274,1,1239,0.0	2.0	Zm00008a024884,chr06,105284338,105324943,+,99.387,90,252,2.88e-77;Zm00008a024885,chr06,105314827,105325280,-,99.274,1,1239,0.0	adjacent_genes_syntenic	1239:0:1076:163:NA	True	0.13155770782889428
27561	Zm00001d037035	6	109824433	109840047	6.0	109838488.0	109839880.0	chr06	105345988.0	105347380.0	2.0	Zm00008a024886,chr06,105326215,105327272,-,99.429,1418,2118,0.0;Zm00008a024887,chr06,105341338,105344341,-,100.000,34,1179,0.0	2.0	Zm00008a024886,chr06,105326215,105327272,-,99.429,1418,2118,0.0;Zm00008a024887,chr06,105341338,105344341,-,100.000,34,1179,0.0	adjacent_genes_syntenic	2118:271:1847:0:NA	False	0.0
27609	Zm00001d037093	6	111964410	111972005	6.0	111969915.0	111974108.0	chr06	106094100.0	106098293.0	2.0	Zm00008a024904,chr06,106089804,106094375,+,100.000,415,499,1.66e-36;Zm00008a024905,chr06,106094393,106095858,+,98.641,1005,1371,0.0	2.0	Zm00008a024904,chr06,106089804,106094375,+,100.000,415,499,1.66e-36;Zm00008a024905,chr06,106094393,106095858,+,98.641,1005,1371,0.0	adjacent_genes_syntenic	1374:922:452:0:NA	False	0.0
27662	Zm00001d037158	6	114233341	114234231	6.0	114233435.0	114236693.0	chr06	108490340.0	108493599.0	2.0	Zm00008a024961,chr06,108462950,108503062,-,99.654,115,692,0.0;Zm00008a024962,chr06,108490471,108497911,+,99.678,226,846,0.0	2.0	Zm00008a024961,chr06,108462950,108503062,-,99.654,115,692,0.0;Zm00008a024962,chr06,108490471,108497911,+,99.678,226,846,0.0	adjacent_genes_syntenic	891:159:265:467:NA	True	0.6379781420765027
27723	Zm00001d037233	6	117049106	117054838	6.0	117048956.0	117058602.0	chr06	112123374.0	112133020.0	2.0	Zm00008a025044,chr06,112123750,112129122,+,100.000,1,1287,0.0;Zm00008a025045,chr06,112124456,112187453,-,100.000,1,51,4.76e-18	2.0	Zm00008a025044,chr06,112123750,112129122,+,100.000,1,1287,0.0;Zm00008a025045,chr06,112124456,112187453,-,100.000,1,51,4.76e-18	adjacent_genes_syntenic	1374:87:1236:51:NA	True	0.03962703962703962
27755	Zm00001d037271	6	118909983	118914417	6.0	118912461.0	118915515.0	chr06	113639999.0	113643058.0	2.0	Zm00008a025078,chr06,113635978,113641931,+,100.000,1363,1843,0.0;Zm00008a025079,chr06,113636735,113642110,-,100.000,522,782,6.40e-132	2.0	Zm00008a025078,chr06,113635978,113641931,+,100.000,1363,1843,0.0;Zm00008a025079,chr06,113636735,113642110,-,100.000,522,782,6.40e-132	adjacent_genes_syntenic	1845:1103:742:0:NA	True	0.0
27757	Zm00001d037273	6	119043969	119047721	6.0	119044560.0	119047119.0	chr06	113794689.0	113797198.0	2.0	Zm00008a025081,chr06,113790935,113796972,-,99.065,1,214,3.60e-104;Zm00008a025082,chr06,113790942,113797798,+,99.683,1,630,0.0	2.0	Zm00008a025081,chr06,113790935,113796972,-,99.065,1,214,3.60e-104;Zm00008a025082,chr06,113790942,113797798,+,99.683,1,630,0.0	adjacent_genes_syntenic	630:0:416:214:NA	True	0.3396825396825397
27793	Zm00001d037315	6	120615193	120635200	6.0	120622978.0	120626787.0	chr06	115444462.0	115448300.0	2.0	Zm00008a025115,chr06,115408017,115412795,+,99.095,640,1302,0.0;Zm00008a025116,chr06,115436717,115457394,+,94.231,1,936,0.0	2.0	Zm00008a025115,chr06,115408017,115412795,+,99.095,640,1302,0.0;Zm00008a025116,chr06,115436717,115457394,+,94.231,1,936,0.0	adjacent_genes_syntenic	2442:1140:1005:297:NA	False	0.22811059907834105
27821	Zm00001d037352	6	122505883	122518536	6.0	122517498.0	122518919.0	chr06	117306626.0	117308048.0	2.0	Zm00008a025142,chr06,117287743,117289312,-,98.990,160,357,1.11e-95;Zm00008a025143,chr06,117304653,117305008,-,100.000,1,160,9.10e-78	2.0	Zm00008a025142,chr06,117287743,117289312,-,98.990,160,357,1.11e-95;Zm00008a025143,chr06,117304653,117305008,-,100.000,1,160,9.10e-78	adjacent_genes_syntenic	408:51:356:1:NA	False	0.0028011204481792717
27846	Zm00001d037387	6	124090279	124091124	6.0	124088628.0	124091555.0	chr06	118794979.0	118797935.0	2.0	Zm00008a025172,chr06,118667916,118798551,-,96.807,147,741,0.0;Zm00008a025173,chr06,118796638,118797483,+,99.054,1,846,0.0	2.0	Zm00008a025172,chr06,118667916,118798551,-,96.807,147,741,0.0;Zm00008a025173,chr06,118796638,118797483,+,99.054,1,846,0.0	adjacent_genes_syntenic	846:0:251:595:NA	True	0.7033096926713948
28005	Zm00001d037593	6	130757943	130781728	6.0	130766502.0	130790829.0	chr06	125098362.0	125122690.0	2.0	Zm00008a025314,chr06,125091659,125093840,-,100.000,514,1413,0.0;Zm00008a025315,chr06,125109531,125113448,-,100.000,1,513,0.0	2.0	Zm00008a025314,chr06,125091659,125093840,-,100.000,514,1413,0.0;Zm00008a025315,chr06,125109531,125113448,-,100.000,1,513,0.0	adjacent_genes_syntenic	1413:0:1413:0:NA	False	0.0
28007	Zm00001d037595	6	130838060	130843680	6.0	130837612.0	130844628.0	chr06	125165688.0	125172704.0	2.0	Zm00008a025317,chr06,125166196,125168448,-,100.000,2806,4263,0.0;Zm00008a025318,chr06,125169423,125171756,-,100.000,1,2259,0.0	2.0	Zm00008a025317,chr06,125166196,125168448,-,100.000,2806,4263,0.0;Zm00008a025318,chr06,125169423,125171756,-,100.000,1,2259,0.0	adjacent_genes_syntenic	4263:546:3717:0:NA	False	0.0
28018	Zm00001d037609	6	131653518	131657066	6.0	131648627.0	131659484.0	chr06	125938428.0	125949286.0	2.0	Zm00008a025331,chr06,125943511,125946308,-,100.000,308,960,0.0;Zm00008a025332,chr06,125946167,125967820,+,93.175,20,356,1.02e-139	2.0	Zm00008a025331,chr06,125943511,125946308,-,100.000,308,960,0.0;Zm00008a025332,chr06,125946167,125967820,+,93.175,20,356,1.02e-139	adjacent_genes_syntenic	1185:244:892:49:NA	True	0.05207226354941552
28035	Zm00001d037629	6	132326378	132331523	6.0	132309514.0	132336865.0	chr06	126565670.0	126593021.0	2.0	Zm00008a025352,chr06,126582574,126587534,+,100.000,1,475,0.0;Zm00008a025353,chr06,126587361,126627528,-,100.000,698,739,2.24e-13	2.0	Zm00008a025352,chr06,126582574,126587534,+,100.000,1,475,0.0;Zm00008a025353,chr06,126587361,126627528,-,100.000,698,739,2.24e-13	adjacent_genes_syntenic	849:332:517:0:NA	True	0.0
28087	Zm00001d037696	6	134319896	134352721	6.0	134346108.0	134352753.0	chr06	128708996.0	128715672.0	2.0	Zm00008a025399,chr06,128680996,128686894,-,100.000,1855,4079,0.0;Zm00008a025400,chr06,128703753,128715453,-,97.940,1,1426,0.0	2.0	Zm00008a025399,chr06,128680996,128686894,-,100.000,1855,4079,0.0;Zm00008a025400,chr06,128703753,128715453,-,97.940,1,1426,0.0	adjacent_genes_syntenic	4155:504:3651:0:NA	False	0.0
28088	Zm00001d037700	6	134419542	134425842	6.0	134418931.0	134426188.0	chr06	128775225.0	128782442.0	2.0	Zm00008a025402,chr06,128775928,128782157,+,100.000,1,1172,0.0;Zm00008a025403,chr06,128776550,128782291,-,100.000,211,730,0.0	2.0	Zm00008a025402,chr06,128775928,128782157,+,100.000,1,1172,0.0;Zm00008a025403,chr06,128776550,128782291,-,100.000,211,730,0.0	adjacent_genes_syntenic	1185:13:652:520:NA	True	0.44368600682593856
28126	Zm00001d037743	6	136122781	136123527	6.0	136123336.0	136125324.0	chr06	130370102.0	130372090.0	2.0	Zm00008a025451,chr06,130359947,130369665,-,100.000,1,35,1.24e-09;Zm00008a025452,chr06,130369631,130370293,+,100.000,1,194,5.98e-96	2.0	Zm00008a025451,chr06,130359947,130369665,-,100.000,1,35,1.24e-09;Zm00008a025452,chr06,130369631,130370293,+,100.000,1,194,5.98e-96	adjacent_genes_syntenic	747:553:159:35:NA	True	0.18041237113402064
[truncated: 4,389 more rows]
