# Supplementary material for: Using multiple reference genomes to identify and resolve annotation inconsistencies
Source: BMC Genomics. 2020 Apr 8;21:281. doi: 10.1186/s12864-020-6696-8 (PMC7140576; doi:10.1186/s12864-020-6696-8)
Supplement: Supplementary file 4 — Additional file 4. Expression matrix for reads mapped to B73. Sample names have format Genotype-Tissue-Rep and correspond to the names as defined in Table S3. [file 12864_2020_6696_MOESM4_ESM.txt]

Genes	B-A-R1_B73_Ref_counts.txt	B-A-R2_B73_Ref_counts.txt	B-Em-R1_B73_Ref_counts.txt	B-Em-R2_B73_Ref_counts.txt	B-En-R1_B73_Ref_counts.txt	B-En-R2_B73_Ref_counts.txt	B-IE-R1_B73_Ref_counts.txt	B-IE-R2_B73_Ref_counts.txt	B-I-R1_B73_Ref_counts.txt	B-I-R2_B73_Ref_counts.txt	B-L10-R1_B73_Ref_counts.txt	B-L10-R2_B73_Ref_counts.txt	B-L-R1_B73_Ref_counts.txt	B-L-R2_B73_Ref_counts.txt	B-R-R1_B73_Ref_counts.txt	B-R-R2_B73_Ref_counts.txt	B-SC-R1_B73_Ref_counts.txt	B-SC-R2_B73_Ref_counts.txt	B-T-R1_B73_Ref_counts.txt	B-T-R2_B73_Ref_counts.txt	P-A-R1_B73_Ref_counts.txt	P-A-R2_B73_Ref_counts.txt	P-Em-R1_B73_Ref_counts.txt	P-Em-R2_B73_Ref_counts.txt	P-En-R1_B73_Ref_counts.txt	P-En-R2_B73_Ref_counts.txt	P-IE-R1_B73_Ref_counts.txt	P-IE-R2_B73_Ref_counts.txt	P-I-R1_B73_Ref_counts.txt	P-I-R2_B73_Ref_counts.txt	P-L10-R1_B73_Ref_counts.txt	P-L10-R2_B73_Ref_counts.txt	P-L-R1_B73_Ref_counts.txt	P-L-R2_B73_Ref_counts.txt	P-R-R1_B73_Ref_counts.txt	P-R-R2_B73_Ref_counts.txt	P-SC-R1_B73_Ref_counts.txt	P-SC-R2_B73_Ref_counts.txt	P-T-R1_B73_Ref_counts.txt	P-T-R2_B73_Ref_counts.txt	W-A-R1_B73_Ref_counts.txt	W-A-R2_B73_Ref_counts.txt	W-Em-R1_B73_Ref_counts.txt	W-Em-R2_B73_Ref_counts.txt	W-En-R1_B73_Ref_counts.txt	W-En-R2_B73_Ref_counts.txt	W-IE-R1_B73_Ref_counts.txt	W-IE-R2_B73_Ref_counts.txt	W-I-R1_B73_Ref_counts.txt
Zm00001d046930	280	358	727	831	401	635	1473	1415	1130	956	615	576	377	497	893	1008	501	407	669	775	351	166	1250	1401	525	633	1401	1601	706	983	597	557	374	495	786	1028	520	520	585	667	214	203	1040	821	539	631	1112	1529	854
Zm00001d020771	774	1009	2753	2617	1229	1746	1668	1742	1397	1951	1162	1102	679	1325	3506	2863	1398	1329	1520	1879	824	607	4363	4426	3236	3623	1756	2044	1431	1761	2139	1688	1123	1271	1921	2648	1472	1760	1713	1762	706	730	2962	2625	1483	1810	1372	2070	1645
Zm00001d018895	659	460	110	96	43	92	56	41	159	100	438	339	1876	1738	5	4	598	860	152	180	555	204	61	36	108	91	37	24	83	162	326	273	1009	1051	34	76	809	803	214	204	709	504	35	43	61	71	107	104	237
Zm00001d016239	0	0	0	0	0	0	0	1	0	0	0	0	0	0	0	0	0	0	0	0	4	10	21	22	6	9	24	25	10	13	23	15	9	13	15	20	16	15	21	14	15	15	48	37	36	35	40	54	46
Zm00001d045610	1122	939	344	359	66	136	206	230	1305	1227	348	314	2403	4557	582	540	245	131	439	490	410	194	668	757	49	53	154	155	789	1047	266	242	1235	1430	645	777	184	172	556	570	816	529	445	517	58	87	460	424	1523
Zm00001d020772	7	11	311	318	17	24	358	351	8	14	27	27	0	1	88	110	143	158	19	21	4	0	1006	1004	22	20	359	390	1	4	61	51	2	1	69	61	238	172	46	44	0	4	379	347	27	27	404	414	23
Zm00001d018896	838	930	4920	5348	5316	7674	5220	5398	3918	3797	2088	1915	683	566	3102	4186	4122	5277	2906	2821	990	508	5095	4421	4184	5560	5382	5696	3157	4369	2120	1900	540	542	2596	3438	3829	3010	2551	2668	828	746	4054	3317	6413	6745	4201	5737	3601
Zm00001d045611	638	881	377	359	826	1446	1092	1234	775	924	865	815	901	1661	1842	1536	778	708	987	1065	819	465	504	438	1430	1790	1003	1046	792	1086	655	595	590	751	1710	2395	878	772	1199	1232	554	565	460	375	902	1425	1905	2363	981
Zm00001d020773	446	378	9	18	16	30	55	38	45	68	146	100	35	180	359	319	104	105	195	204	284	163	35	23	3	3	72	68	29	13	128	102	7	5	541	585	121	177	792	818	224	278	24	34	0	0	47	77	21
Zm00001d018897	0	0	0	0	0	0	0	0	0	0	0	0	0	0	0	0	0	0	0	0	2	3	0	0	0	1	1	1	2	2	0	0	0	0	1	0	0	0	0	2	0	0	0	0	0	0	0	0	0
Zm00001d046933	0	0	0	0	0	0	0	0	0	0	0	0	0	0	0	0	0	0	2	1	0	0	0	0	0	0	0	0	0	0	0	0	0	0	0	0	0	0	10	6	1	0	0	0	0	0	0	0	0
Zm00001d045612	0	0	0	0	0	0	0	0	0	0	0	0	0	0	0	0	0	0	0	0	0	0	0	0	5	6	0	0	0	0	0	0	0	0	0	1	0	0	0	0	0	0	0	0	0	0	0	0	0
Zm00001d020774	4	3	132	200	0	0	85	78	2	4	71	22	2	5	0	0	60	59	2	4	3	1	149	224	2	0	84	81	0	0	17	38	2	3	0	0	68	78	1	1	3	1	153	129	2	1	83	103	3
Zm00001d046934	2	1	0	4	4	10	6	7	9	7	3	5	1	1	2	4	2	0	12	3	2	0	14	9	1	4	8	4	4	4	8	1	1	2	5	8	4	4	7	5	2	1	4	0	3	7	3	3	9
Zm00001d017261	1798	2649	1356	1247	967	1637	1585	1747	987	1473	1011	1042	427	549	1186	1243	1137	1052	1421	1586	1998	1701	1753	1657	1368	1649	2176	2087	903	787	1177	934	854	769	1018	1193	1160	1117	1542	1516	1057	1520	1374	1122	1372	1546	1483	2000	677
Zm00001d020775	456	530	30	20	5	3	268	263	303	193	2384	1586	1272	1047	1	1	1536	984	148	160	421	123	82	97	2	1	212	274	157	360	2261	2306	2364	2784	4	10	1168	1538	240	242	425	282	107	142	1	0	507	577	312
Zm00001d046935	1208	1168	23	18	0	2	39	34	93	106	461	326	3631	2005	179	155	1276	1276	100	115	968	712	1	5	3	1	53	48	21	59	656	557	5290	4761	100	161	1093	1723	213	179	996	1021	2	2	3	1	3	4	14
Zm00001d045614	0	0	0	0	0	0	0	0	0	0	0	0	0	0	0	0	0	0	0	0	0	0	0	0	0	0	0	0	0	0	0	0	0	0	0	0	0	0	0	0	0	0	0	0	0	0	0	0	0
Zm00001d020776	399	360	865	983	458	618	1735	1673	672	764	417	452	277	429	624	728	710	672	1107	1042	526	281	1921	1935	670	750	1723	1612	506	767	576	388	392	372	869	834	888	721	1037	992	407	407	1579	1572	690	786	1663	2116	729
Zm00001d046936	701	1125	197	247	6	5	534	456	882	947	191	177	290	271	1404	1159	766	738	991	1333	884	646	253	222	17	11	645	611	340	377	270	246	727	914	951	1404	718	706	546	631	333	422	249	258	48	46	436	676	446
Zm00001d045615	0	0	0	0	0	0	0	0	0	0	0	0	0	0	0	0	0	0	0	0	0	2	1	0	0	0	0	0	0	0	0	0	0	0	2	1	0	0	0	0	0	0	0	0	0	0	0	0	0
Zm00001d017263	0	0	1	1	0	0	2	6	1	2	0	0	0	0	0	0	47	49	0	1	0	0	0	0	0	0	4	1	0	0	0	0	0	0	2	1	37	42	0	0	0	0	2	2	0	0	68	60	14
Zm00001d046937	256	269	22	29	865	1172	125	54	872	357	207	99	326	54	1546	2439	2717	960	567	526	340	175	423	441	548	436	90	74	250	412	1334	1049	604	629	4125	4981	2532	2589	445	403	159	228	319	397	726	820	87	121	326
Zm00001d045616	0	0	0	0	0	0	0	0	0	0	0	0	0	0	0	0	0	0	0	0	0	0	0	0	0	0	0	0	0	0	0	0	0	0	0	0	0	0	0	0	0	0	0	0	0	0	0	0	0
Zm00001d017264	119	149	0	0	0	0	0	0	55	17	169	119	180	96	0	1	3	3	47	44	150	87	0	0	0	0	0	0	2	17	104	171	208	306	4	2	3	2	66	84	187	122	0	0	0	0	2	1	111
Zm00001d046938	208	202	8	12	10	8	15	4	19	14	2226	1137	118	267	129	60	122	134	20	26	270	110	32	28	47	33	6	4	5	9	722	1834	739	592	28	71	37	164	38	44	65	61	1	6	84	82	13	20	4
Zm00001d045617	183	246	381	361	424	714	465	493	740	701	443	390	308	334	380	471	303	298	318	329	255	165	510	483	459	472	463	496	380	575	413	455	516	683	498	576	365	322	502	510	180	163	280	218	428	509	466	581	580
Zm00001d020779	0	0	0	0	0	0	0	1	0	0	0	0	0	0	0	0	0	0	0	0	28	8	82	103	2	4	114	73	45	81	23	26	76	25	42	26	68	45	77	84	22	27	188	82	4	10	88	114	36
Zm00001d046939	391	369	502	685	409	606	817	678	700	899	459	479	387	528	641	601	601	387	464	408	396	233	1326	1642	757	893	920	920	3213	1149	722	463	437	470	557	713	635	646	996	958	428	647	1292	1192	753	1338	673	918	665
Zm00001d045618	958	1007	1529	1808	486	656	1170	1207	1220	1479	1277	1091	943	1016	1558	1654	860	1015	1072	1168	922	563	1273	1277	420	461	1268	1270	1186	1382	1296	1232	716	855	1454	1565	806	834	1308	1327	766	688	1331	1345	494	540	1042	1360	1556
Zm00001d017268	5	2	0	0	0	0	0	0	54	23	1	2	12	40	4	12	3	4	3	3	25	13	1	0	0	0	0	0	34	51	6	8	40	17	4	6	7	2	28	25	17	11	0	0	0	0	0	0	107
Zm00001d047960	666	713	610	614	91	188	895	1003	1487	1517	874	718	914	1054	749	754	779	613	749	899	579	358	757	709	132	126	926	924	547	816	698	604	1071	1140	715	869	592	528	759	735	659	672	760	598	263	317	1111	1393	1114
Zm00001d020480	0	0	0	0	0	0	0	0	0	0	0	0	0	0	0	0	0	0	0	0	0	0	0	0	0	0	0	0	0	0	0	0	0	0	0	0	0	0	0	0	0	0	0	0	0	0	0	0	0
Zm00001d047961	69	61	50	31	28	50	262	315	262	185	62	55	22	17	16	26	51	50	105	144	103	48	67	56	54	36	325	307	162	301	74	51	13	28	43	52	69	47	135	162	44	39	132	113	59	64	455	583	251
Zm00001d047962	266	257	1321	1906	889	984	1469	1352	312	378	378	368	206	138	462	699	974	1203	362	378	292	157	1126	1210	730	714	1928	1839	352	452	365	352	269	285	555	523	830	748	507	515	240	216	1623	1614	1578	1728	1346	2036	485
Zm00001d046641	1522	1959	1	0	0	0	0	1	0	0	0	1	0	2	0	4	4	3	900	1102	1961	1983	1	0	0	4	1	0	0	0	0	0	0	0	4	1	6	3	124	163	894	1652	0	0	0	0	1	0	0
Zm00001d045320	7	43	37	28	5	13	136	214	82	53	80	87	10	14	79	65	12	26	103	100	44	34	22	16	19	31	19	22	69	94	19	13	28	37	42	40	32	23	37	30	29	37	13	13	14	16	22	19	91
Zm00001d046642	4665	6902	102	107	22	19	322	359	1	0	27	57	1	5	44	88	1944	1110	4088	4338	1542	1180	9	6	13	4	72	72	0	0	32	5	0	1	1	2	502	901	2319	2333	563	1158	13	9	3	4	75	87	0
Zm00001d045321	7	10	179	179	25	30	19	10	0	1	0	0	0	2	0	0	1	1	15	10	11	9	44	71	33	11	1	0	0	0	0	0	2	0	1	0	1	0	38	39	5	9	9	2	26	34	0	1	0
Zm00001d020483	16	30	0	0	0	0	0	0	3	3	0	0	1	0	0	2	0	0	168	131	6	12	0	0	0	0	1	1	0	2	0	0	0	0	0	2	0	0	23	22	7	29	0	0	0	0	0	0	3
Zm00001d047964	0	0	0	0	0	0	0	0	0	0	0	0	0	0	0	0	0	0	0	0	0	0	1	0	0	0	7	14	0	0	0	0	0	0	0	0	9	6	1	0	0	0	0	0	0	0	16	15	0
Zm00001d046643	60	67	1	0	0	3	1	0	2	1	36	35	12	32	7	20	71	60	23	17	79	20	0	0	3	0	3	0	0	0	102	43	58	57	23	16	65	95	14	12	80	64	0	1	8	5	1	2	0
Zm00001d045322	159	109	261	348	89	121	220	229	185	167	151	109	146	138	129	194	150	212	241	326	47	22	93	99	41	32	130	127	79	70	58	57	61	59	59	72	52	48	74	78	45	39	96	92	26	25	150	172	69
Zm00001d044001	0	0	0	0	0	0	0	0	0	0	0	0	0	0	0	0	0	0	0	0	0	0	0	0	0	0	0	0	0	0	0	0	0	0	0	0	0	0	0	0	0	0	0	0	0	0	0	0	0
Zm00001d020484	0	0	0	0	0	0	0	0	0	0	0	0	0	0	0	0	0	0	0	0	0	0	0	0	0	0	0	0	0	0	0	0	0	0	0	0	0	0	0	0	0	0	0	0	0	0	0	0	0
Zm00001d047965	676	650	2952	3261	2894	4194	1303	1347	1155	1288	3655	3002	345	555	960	1060	2143	1863	1651	1788	498	217	2703	2781	2111	2117	1642	1780	749	1030	3626	3489	1146	1163	791	1044	1814	1971	1127	1224	458	389	2523	2224	1752	2174	994	1381	736
Zm00001d046644	260	164	2	3	0	0	0	0	177	316	4	8	19	35	35	42	13	8	72	75	76	44	9	4	1	0	0	0	727	332	1	5	5	5	64	85	7	5	22	30	318	282	14	28	0	3	3	1	489
Zm00001d045323	4521	4072	3947	5536	2513	3440	3777	3416	7623	9197	5867	5037	4089	6253	10471	9697	7593	6530	3653	3834	5901	2805	4522	5103	3460	3610	4782	5209	10901	12971	6999	6154	7484	9247	9249	11596	9060	8730	6376	6358	5113	4564	5302	4810	3046	3708	3087	4584	10277
Zm00001d044002	0	0	0	0	0	0	0	0	0	0	4	1	0	1	0	0	0	1	0	1	0	0	0	0	0	2	0	0	0	0	0	0	2	0	0	0	0	0	1	1	0	0	1	0	2	1	1	2	0
Zm00001d020485	833	748	455	592	210	343	547	505	952	1134	786	838	375	441	885	986	710	714	653	702	859	774	450	475	304	298	621	640	517	661	1238	681	430	443	986	1237	716	638	700	699	562	673	509	429	232	293	315	485	833
Zm00001d047966	73	126	124	101	91	134	236	211	122	146	207	212	132	108	196	234	183	126	193	207	101	54	115	132	88	96	224	207	68	103	211	199	69	63	175	198	141	124	194	236	107	88	152	93	67	85	221	306	120
Zm00001d046645	0	0	0	1	0	0	0	0	0	0	1	0	0	0	0	0	0	0	0	0	13	3	28	26	19	27	18	28	31	38	13	25	26	20	22	28	10	10	21	12	11	9	33	26	17	19	27	27	33
Zm00001d045324	182	144	131	136	83	97	192	195	301	303	169	149	229	213	177	172	172	193	196	201	136	63	161	139	67	85	206	234	190	228	166	148	162	162	176	191	146	142	196	197	85	98	103	97	51	54	133	181	212
Zm00001d020486	807	697	316	476	208	294	747	663	675	790	405	359	451	521	955	1017	654	600	640	670	975	660	385	443	301	310	815	804	562	678	677	459	351	417	1105	1159	711	715	880	901	726	678	413	486	354	483	579	757	860
Zm00001d047967	1	3	1	1	45	83	14	16	2	25	55	33	9	3	0	2	18	4	11	6	0	0	1	2	59	120	0	1	0	0	3	21	6	2	10	1	4	0	1	1	0	0	0	0	7	22	1	0	0
Zm00001d044004	0	1	27	52	0	0	28	20	0	2	1	1	0	1	89	118	48	48	4	4	3	5	76	138	1	0	33	41	7	3	2	1	1	0	69	102	57	53	12	5	1	0	45	57	0	0	19	25	7
Zm00001d020487	30	21	391	364	4	8	233	206	11	11	45	47	18	34	116	108	269	177	45	39	19	8	547	562	2	5	197	185	3	0	100	49	1	0	45	85	245	239	112	124	24	23	379	356	0	2	211	233	6
Zm00001d047968	41	34	228	214	4	5	54	63	111	111	70	36	28	6	163	167	128	110	19	30	21	11	88	94	3	7	18	17	54	90	23	33	29	19	144	96	78	75	32	23	7	24	152	162	3	1	44	37	29
Zm00001d046647	0	0	0	0	0	0	0	1	0	0	0	0	0	0	0	0	0	0	0	0	0	0	0	0	0	0	0	0	0	0	0	0	0	0	0	0	0	0	0	0	0	0	1	1	0	1	0	1	0
Zm00001d045326	1060	1598	763	651	33	80	1830	2084	1331	1602	1102	1138	1333	1652	1992	1692	1044	819	3745	4318	1656	942	1108	1191	40	55	1923	2031	1135	1378	767	875	1710	1696	1988	2634	1031	1193	1952	2116	814	997	1118	863	22	26	1455	2040	1478
Zm00001d044005	4	3	35	20	0	2	67	81	4	7	15	16	6	17	6	7	13	8	24	20	7	5	27	42	2	2	84	91	15	9	8	7	12	19	3	8	17	13	14	9	4	2	12	13	0	2	56	82	2
Zm00001d020488	0	0	0	0	0	0	0	0	1	0	0	0	0	0	2	0	1	0	0	0	1	3	0	0	1	0	0	4	4	1	0	1	1	0	1	0	0	0	1	1	69	93	0	0	1	0	1	1	7
Zm00001d047969	150	137	276	311	80	87	654	675	379	388	116	97	140	180	451	434	284	277	157	143	140	86	314	341	87	110	563	554	337	292	110	78	98	110	337	449	249	183	227	191	152	125	267	229	122	163	383	508	256
Zm00001d045327	666	546	40	43	8	12	234	196	1493	1818	1977	1518	2244	1824	417	519	810	741	171	175	466	246	43	52	5	3	278	245	477	584	1159	1497	1414	1322	450	405	491	568	248	263	552	446	13	7	7	8	32	39	940
Zm00001d020489	0	0	0	0	0	0	0	0	0	0	0	0	0	0	0	0	0	0	0	0	0	0	0	0	0	0	0	0	0	0	0	0	0	0	0	0	0	0	0	0	0	0	0	0	0	0	0	0	0
Zm00001d046649	0	0	10	12	93	128	3	2	0	0	0	0	0	0	2	3	0	3	1	1	0	0	8	8	66	61	2	4	0	0	0	0	0	0	1	0	1	0	2	1	0	0	27	26	74	90	0	4	0
Zm00001d045328	163	166	0	0	0	0	0	0	0	0	0	0	0	0	0	0	0	0	677	638	404	385	0	0	0	0	0	0	0	0	0	0	0	0	0	0	0	0	207	234	13	41	0	0	0	0	0	0	1
Zm00001d044007	0	0	0	0	0	0	0	0	0	0	0	0	0	0	0	0	0	0	0	0	0	0	0	0	0	0	0	0	0	0	0	0	0	0	0	0	0	0	0	0	0	0	0	0	0	0	0	0	0
Zm00001d045329	0	0	0	0	0	0	0	0	0	0	0	0	0	0	0	0	0	0	0	0	0	0	0	0	0	0	0	0	0	0	0	0	0	1	0	0	0	0	0	0	0	0	0	0	0	0	0	0	0
Zm00001d044008	871	1393	1772	1795	553	1029	4461	5025	3430	2691	1708	1652	7304	10254	1054	987	1600	1563	1649	2166	1200	643	3403	3395	456	562	6588	7071	1727	2105	1157	999	3597	4853	763	1230	1932	1749	1328	1339	1064	1062	3376	2600	151	290	2985	4740	2629
Zm00001d048990	0	0	0	0	0	0	0	0	5	1	0	0	0	0	0	2	1	0	0	0	1	1	0	0	0	0	0	0	24	4	0	0	1	1	3	1	0	1	0	0	1	5	0	0	0	0	0	1	1
Zm00001d048991	1	0	0	0	0	0	6	7	8	9	0	0	0	0	6	5	19	3	2	2	2	1	0	0	0	1	3	6	8	2	2	22	2	1	5	21	43	33	1	1	5	15	0	0	0	0	5	3	0
Zm00001d047670	0	1	0	0	1	0	0	0	0	0	0	0	0	0	0	0	0	0	0	0	0	0	0	0	0	1	0	0	0	0	0	0	0	0	0	0	0	0	0	0	0	1	23	24	8	6	2	1	1
Zm00001d020190	0	0	0	0	0	0	0	0	0	0	0	0	0	0	0	0	0	0	0	0	0	0	0	0	0	0	0	0	0	0	0	0	0	0	1	0	0	0	0	0	1	0	0	0	0	0	0	0	0
Zm00001d048992	0	0	0	0	0	0	0	0	0	0	0	0	0	0	0	0	0	0	0	1	1	0	0	0	3	0	1	1	3	3	2	1	0	1	3	4	1	2	1	0	0	1	0	0	0	0	1	0	0
Zm00001d047671	20	20	2	5	0	0	2	0	2	0	16	20	29	55	1	0	86	57	8	8	60	37	0	1	0	0	4	3	0	2	16	10	154	109	0	0	30	66	74	83	16	17	1	1	0	0	8	3	1
Zm00001d046350	0	1	0	0	0	4	0	0	0	0	0	0	0	0	0	0	0	0	0	0	7	1	9	9	9	2	18	12	4	12	8	8	4	7	10	12	14	15	14	14	0	0	0	0	1	1	2	2	0
Zm00001d020191	0	1	0	0	0	0	0	0	0	1	0	0	0	0	0	0	0	0	0	0	0	0	0	0	0	0	0	0	0	0	0	0	0	0	0	0	0	0	0	0	1	2	0	0	0	0	0	0	0
Zm00001d048993	79	85	2	2	1	0	1	3	30	69	502	766	6	1	117	92	148	66	52	73	54	30	3	1	2	0	0	3	43	43	3906	1977	24	25	140	370	87	148	262	313	13	9	5	4	0	0	5	6	1
Zm00001d047672	6	4	17	32	15	11	31	32	5	2	1	14	4	3	8	11	32	33	113	152	2	14	37	41	12	11	17	18	1	1	4	1	0	0	14	7	24	32	38	61	21	50	55	50	9	16	27	30	5
Zm00001d045030	10	6	338	428	67	103	20	20	9	9	4	10	26	565	118	54	12	59	16	15	3	0	431	433	9	7	33	40	0	0	8	6	0	0	7	19	9	6	92	87	9	8	169	241	4	5	6	19	6
Zm00001d020192	0	0	0	0	0	0	0	0	0	0	0	0	0	0	0	0	0	0	0	0	0	0	0	0	0	0	0	0	0	0	0	0	0	0	0	0	0	0	0	0	0	0	0	0	0	0	0	0	0
Zm00001d048994	2797	3505	1	0	124	257	4	7	2	0	2	6	2	3	7	12	6	2	1786	2810	2027	2564	31	26	1	1	9	18	0	1	0	4	6	7	10	11	0	0	244	384	868	1698	148	123	2	2	82	88	0
Zm00001d047673	3	13	563	565	9	14	1086	1083	1	0	1	0	1	2	384	570	343	495	83	90	2	2	1248	1047	10	4	1707	1793	4	10	1	0	0	0	319	395	482	351	141	136	17	24	1131	859	15	15	1073	1870	2
Zm00001d046352	1116	1123	4492	5824	7023	9556	2907	2743	4065	3964	3758	2824	1285	1430	3116	4088	2962	3083	2277	2326	1125	543	3554	4068	4257	4271	2519	3085	3930	5279	3385	4502	2075	2494	2817	3677	3388	3542	2059	2218	1240	1068	6712	5430	7298	7480	2035	2813	5216
Zm00001d045031	9	6	514	443	110	181	6	10	8	4	2	3	16	248	84	51	22	77	10	7	0	0	157	138	8	3	10	6	0	0	2	3	1	1	2	2	2	2	30	23	1	0	9	8	0	1	1	0	2
Zm00001d020193	0	0	0	0	0	0	0	0	0	0	0	0	2	0	1	0	0	0	0	0	0	0	0	0	0	0	0	0	0	0	0	0	0	0	0	0	0	0	0	0	0	0	0	0	0	0	0	0	0
Zm00001d048995	0	0	0	0	0	0	0	0	0	0	0	0	0	0	0	0	0	1	0	0	0	2	0	0	0	0	0	0	0	1	1	0	0	0	0	0	0	0	0	0	11	24	2	1	0	0	1	3	0
Zm00001d047674	117	14	15	18	8	6	3	2	13	42	1	3	0	0	11	3	2	2	2	1	34	4	53	75	10	22	8	2	75	11	3	0	0	0	8	16	2	6	14	11	43	75	102	140	48	123	8	8	26
Zm00001d048996	1	1	0	1	0	1	0	1	0	0	1	0	0	0	0	0	0	0	1	1	0	0	0	0	0	0	0	0	0	0	0	0	0	0	0	0	0	0	0	0	16	15	2	10	0	0	2	0	0
Zm00001d047675	69	67	33	61	36	66	97	79	109	119	31	17	48	72	83	80	31	29	90	66	93	76	139	129	67	70	80	102	243	165	67	55	35	28	77	108	69	90	91	88	46	51	151	141	95	79	116	158	192
Zm00001d046354	582	390	1	0	0	0	1	6	4	4	2981	2016	1021	302	0	0	1367	1284	60	93	475	177	0	2	1	0	19	10	7	23	1128	1319	493	672	2	0	855	1267	51	74	1065	787	2	1	0	0	7	10	37
Zm00001d020195	12	3	0	0	1	0	32	32	28	5	10	3	2	0	14	18	44	21	40	25	39	8	22	12	0	0	40	20	49	91	3	9	0	1	17	33	42	32	120	160	1	1	0	2	1	0	48	39	103
Zm00001d048997	374	309	892	1224	694	922	1269	1026	632	733	504	419	399	537	445	560	757	840	610	589	384	208	618	655	496	543	1447	1483	420	551	435	459	341	354	497	611	737	707	691	679	265	260	866	973	547	637	744	1167	806
Zm00001d047676	1015	1452	1184	1248	2101	3154	900	746	1361	1450	1227	1208	1086	1296	1466	1345	1197	797	1241	1477	1260	844	3047	3929	5172	7848	1159	1150	2827	1806	1882	1345	1565	1924	1464	1868	1431	1505	2519	2457	998	1235	2247	1666	3525	5615	541	830	1164
Zm00001d046355	0	0	0	0	0	0	0	0	0	0	0	0	0	0	0	0	0	0	0	0	0	0	0	0	0	0	0	0	0	0	0	0	0	0	0	0	0	0	0	0	0	0	0	0	0	0	0	0	0
Zm00001d045034	0	0	0	0	0	0	0	0	0	0	0	0	0	0	0	0	0	0	0	0	0	0	0	0	0	0	0	0	0	0	0	0	0	0	0	0	0	0	0	0	0	0	0	0	0	0	0	0	0
Zm00001d048998	10125	10701	10	7	6	6	564	671	851	449	55553	36144	15012	4596	12	37	36306	35040	1232	1311	5521	2562	13	10	6	2	479	548	795	1615	28218	52977	3739	3066	17	10	33062	46670	4970	4950	6667	4538	22	28	6	8	142	255	1503
Zm00001d047677	99	112	139	139	23	46	530	563	265	216	217	521	102	97	2191	1801	554	441	439	490	131	64	292	274	28	44	747	703	101	141	312	195	63	49	1304	1747	387	330	361	379	47	35	124	118	6	13	337	458	116
Zm00001d046356	0	0	0	0	0	0	0	0	0	0	0	0	0	0	4	0	2	1	0	0	0	0	0	0	0	0	0	0	0	0	0	0	0	0	2	3	0	0	0	0	0	0	0	0	0	0	0	0	0
Zm00001d048999	14	3	0	0	0	0	0	0	0	0	0	0	0	0	0	0	0	0	0	0	0	0	0	0	0	1	0	0	0	0	0	0	0	0	0	0	0	0	0	0	0	0	0	0	0	0	0	0	0
Zm00001d047678	0	0	0	0	0	0	0	0	0	0	0	0	0	0	0	0	0	0	0	0	0	0	1	0	0	0	0	0	0	0	0	0	0	0	1	0	1	0	0	0	0	0	0	0	0	0	0	0	0
Zm00001d046357	2334	2757	2	9	9	4	83	75	707	1114	2653	2891	369	396	4000	4172	3482	1451	717	599	3277	2293	24	12	27	1	69	70	425	343	6862	4010	2489	3128	5178	5797	3660	4590	2964	2956	5020	2996	4	4	3	21	69	74	1461
Zm00001d045036	820	643	831	853	37	104	3	4	11	19	446	351	196	372	98	86	468	729	96	73	308	225	3699	2079	425	1230	30	31	879	564	374	730	37	47	184	349	431	877	73	84	495	473	1268	2030	269	591	110	93	746
Zm00001d020198	0	0	48	49	0	0	7	3	2	1	0	1	0	0	1	1	13	13	3	3	0	0	29	29	0	0	4	5	1	0	9	0	0	0	0	1	9	8	1	2	1	0	25	19	1	0	53	35	0
Zm00001d047679	268	159	1638	1780	606	987	1798	1555	42	94	162	196	4	7	255	425	737	741	913	1008	149	141	2280	2263	837	832	1792	1790	455	77	150	107	1	5	324	332	753	599	512	508	122	280	1807	1738	849	1238	1338	1849	56
Zm00001d046358	12	17	30	32	10	12	50	47	14	31	34	17	12	17	11	15	30	26	17	8	2	4	21	30	2	7	57	66	0	3	5	2	11	5	16	10	22	11	9	8	9	8	21	11	8	3	35	51	2
Zm00001d045037	1	0	0	0	0	0	0	0	0	1	0	0	1	0	0	0	0	0	0	0	0	0	0	0	0	0	1	0	0	0	0	0	0	0	0	1	0	0	1	4	0	0	0	0	0	1	0	0	1
Zm00001d020199	0	0	1	0	0	0	0	0	0	0	0	0	0	0	0	0	0	0	0	0	1	0	1	1	0	1	1	4	0	0	0	0	1	1	1	0	1	0	0	1	0	0	0	2	0	0	0	0	0
Zm00001d050892	0	0	0	0	0	5	0	0	0	0	0	0	0	0	0	0	0	0	0	0	1	1	0	0	2	2	0	0	0	0	0	0	0	0	0	0	0	0	0	0	0	0	0	0	0	0	0	0	0
Zm00001d045039	676	723	1	0	1	0	8	5	0	0	0	1	0	0	0	0	2	2	77	160	653	1022	5	8	0	0	7	4	0	0	0	0	1	0	0	1	2	2	37	36	229	451	0	0	0	0	2	1	0
Zm00001d050893	1757	841	0	1	1	3	6	10	284	237	30	36	179	281	369	678	107	63	106	71	724	444	2	1	1	1	5	5	511	288	70	144	143	80	539	471	140	66	113	118	1420	1407	0	0	1	1	3	4	233
Zm00001d050894	1	1	0	0	0	0	0	0	1	0	0	0	0	0	0	0	0	0	0	1	0	0	0	0	0	0	0	0	0	0	0	0	0	0	0	0	0	0	0	0	0	2	0	0	0	0	0	1	1
Zm00001d046060	452	466	527	477	268	405	484	470	556	597	790	633	377	491	492	547	625	595	616	676	392	250	408	389	329	358	667	669	357	617	867	802	503	598	653	666	706	512	651	660	405	337	371	343	285	340	505	686	546
Zm00001d050896	0	0	0	0	0	0	0	0	0	0	0	0	0	0	0	0	0	0	0	0	0	0	0	0	0	0	0	0	0	0	0	0	0	0	0	0	0	0	0	0	0	0	0	0	0	0	0	0	0
Zm00001d047382	562	560	400	506	387	593	449	484	452	470	260	273	259	376	406	461	258	257	611	610	605	483	1035	913	724	689	639	646	609	763	342	314	328	362	678	695	379	323	628	672	341	343	585	570	440	591	463	682	482
Zm00001d016820	0	0	0	0	0	0	0	0	0	0	0	0	0	0	0	0	0	0	0	0	0	0	0	0	0	0	0	0	0	0	0	0	0	0	0	0	0	0	0	0	0	0	0	0	0	0	0	0	0
Zm00001d050897	808	880	255	206	6	14	163	185	255	259	668	532	465	722	608	705	312	739	345	359	200	156	18	14	0	2	1	3	73	95	7	12	13	12	548	722	44	57	67	59	412	456	71	102	9	18	42	25	58
Zm00001d047383	0	0	0	0	0	0	0	0	0	0	0	0	0	0	0	0	0	1	1	1	0	0	0	0	1	1	1	1	1	1	2	1	3	4	0	2	0	0	2	0	0	0	0	0	0	0	0	0	0
Zm00001d015500	0	0	0	0	0	0	0	0	0	0	0	0	0	0	0	0	0	0	0	0	0	0	0	0	0	0	0	0	0	0	0	0	0	0	0	0	0	0	0	0	0	0	0	0	0	0	0	0	0
Zm00001d016821	0	0	0	0	0	0	0	0	0	0	0	0	0	0	0	0	0	0	0	0	0	0	0	0	0	0	0	0	0	0	0	0	0	0	0	0	0	0	0	0	0	0	0	0	0	0	0	0	0
Zm00001d047384	0	0	0	0	0	1	1	0	0	0	0	0	0	0	1	0	0	0	0	0	0	0	0	0	0	0	0	0	0	0	0	0	0	0	0	0	0	0	0	0	2	1	5	5	1	1	21	24	0
Zm00001d015501	0	0	0	0	0	0	0	0	0	0	0	0	0	0	0	0	0	0	0	0	0	0	0	0	0	0	0	0	0	0	0	0	0	0	0	0	0	0	0	0	0	0	0	0	0	0	0	0	0
Zm00001d016822	843	1319	1147	1048	346	647	1602	1974	2526	2805	885	946	1215	1928	2597	2237	1115	926	3804	4504	1292	811	1127	1147	548	578	1425	1477	1696	2016	784	715	1610	1905	1766	2557	858	878	2086	2069	658	839	995	921	291	346	1562	2002	1496
Zm00001d050899	246	147	0	3	0	0	1	7	726	955	11	9	833	384	228	302	51	38	27	29	500	240	5	3	1	0	9	7	267	434	10	29	4004	4877	905	710	133	92	97	105	287	188	9	9	0	0	2	4	456
Zm00001d047385	735	691	407	409	236	386	869	731	952	979	451	474	583	1027	956	925	646	516	560	557	835	420	782	690	191	183	788	872	693	920	541	453	532	642	943	1198	766	645	685	709	573	593	610	574	207	207	674	934	788
Zm00001d046064	0	0	0	0	0	0	0	0	0	0	0	0	0	0	0	0	0	0	3	7	1	2	0	0	7	8	0	0	1	2	1	0	1	0	3	0	0	0	0	1	0	0	0	0	0	0	0	0	0
GRMZM5G853409	0	0	0	0	0	0	0	0	0	0	0	0	0	0	0	0	0	0	0	0	0	0	0	0	0	0	0	0	0	0	0	0	0	0	0	0	0	0	0	0	0	0	0	0	0	0	0	0	0
Zm00001d015502	0	0	0	0	0	0	0	0	0	0	0	0	0	0	0	0	0	0	0	0	0	0	0	0	0	0	0	0	0	0	0	0	0	0	0	0	0	0	0	0	0	0	0	0	0	0	0	0	0
Zm00001d016823	9	8	0	2	5	1	25	27	5	3	68	105	0	0	81	71	30	40	144	123	7	13	6	5	6	3	31	19	1	0	126	41	6	3	35	80	23	45	26	30	8	2	5	4	7	2	32	24	9
Zm00001d047386	0	0	0	0	0	0	0	0	0	0	0	0	1	0	0	0	0	0	0	0	3	0	4	3	2	7	2	6	2	6	4	3	0	1	6	3	1	1	6	3	12	21	43	33	23	28	147	136	47
Zm00001d046065	1	2	0	0	1	2	0	0	0	1	1	3	0	0	0	0	1	0	37	38	0	0	0	0	1	1	0	0	0	0	0	0	0	0	0	0	0	0	1	0	2	2	0	0	1	4	0	0	1
Zm00001d016824	216	231	1001	978	278	440	489	465	499	530	379	295	298	296	494	767	502	513	368	372	241	101	371	413	229	254	610	653	344	603	399	434	330	373	420	498	483	424	388	419	226	176	579	392	184	160	388	547	309
Zm00001d047387	0	1	0	0	0	0	0	0	0	0	0	0	0	0	0	0	0	0	0	0	1	0	0	0	0	0	0	0	0	0	0	0	0	0	11	0	0	0	0	0	2	3	3	2	0	0	2	0	0
Zm00001d046066	0	0	0	0	0	0	0	0	0	0	0	0	0	0	0	0	0	0	0	0	1	0	3	5	2	3	13	20	8	11	1	6	11	7	7	6	4	4	3	1	5	8	7	3	10	2	13	24	10
Zm00001d015504	4431	5234	1007	954	780	1327	1137	1141	38229	30201	2121	1919	5597	5894	15231	13944	3309	3430	3064	3310	563	363	689	665	73	49	343	412	4709	5707	684	346	867	1037	4354	4178	1519	1305	930	960	720	647	753	624	224	181	628	754	18796
Zm00001d016825	770	770	307	281	195	271	952	887	923	983	656	580	926	1985	1214	1181	741	696	1350	1361	1251	750	997	875	613	675	999	1150	1314	1895	832	738	811	1124	1793	2165	1141	1059	1655	1706	729	633	627	563	283	360	1421	1559	1320
Zm00001d047388	556	423	286	263	138	187	311	341	640	670	460	345	763	849	548	571	370	359	571	604	503	316	309	245	228	208	300	285	357	496	372	434	866	839	589	676	355	357	628	646	351	328	120	111	125	187	287	364	612
Zm00001d015505	803	682	1231	1584	443	576	588	576	692	758	3489	2807	950	786	385	412	2207	1857	884	980	325	197	613	801	223	221	592	621	412	666	755	921	540	527	314	336	689	787	334	465	670	580	964	960	427	488	479	642	509
Zm00001d016826	3462	2635	178	209	22	28	54	75	298	298	3907	2268	2225	3143	9	12	2403	3321	459	487	2744	1487	606	525	27	29	245	235	678	1004	2431	3306	3274	2618	34	35	1835	3155	1072	1048	4042	3250	66	100	14	15	199	267	839
Zm00001d047389	225	321	994	1138	608	924	1046	1091	885	849	481	439	540	570	694	718	689	872	503	544	291	203	854	825	632	654	1203	1274	334	620	657	574	689	778	794	834	720	623	689	641	300	256	1097	1039	979	1158	1249	1776	770
Zm00001d046068	3332	6748	1	0	0	0	2	5	0	0	0	1	0	0	0	0	0	0	0	1	5871	7102	0	2	0	0	0	1	0	0	0	0	0	0	0	0	0	1	0	0	2503	5169	0	0	0	0	1	4	0
Zm00001d016827	289	353	782	699	350	562	667	718	930	798	297	340	481	485	515	530	462	687	541	609	151	137	409	335	202	263	611	615	350	431	199	107	81	103	292	303	271	235	495	416	337	316	606	598	391	515	927	1207	914
Zm00001d046069	44	48	1	0	0	0	2	1	0	1	0	0	0	1	4	0	1	1	32	65	14	19	9	9	6	4	17	12	9	26	11	11	20	15	5	8	3	5	16	12	38	56	1	0	0	2	3	2	4
Zm00001d016828	79	215	135	126	91	187	552	645	503	376	225	267	279	304	424	379	173	84	518	556	104	32	253	314	114	218	432	492	232	285	186	143	51	57	203	300	102	111	401	424	89	130	265	177	196	242	609	823	506
Zm00001d015508	1	1	1	0	0	0	0	1	21	13	0	0	0	0	48	30	0	1	1	0	3	2	0	0	0	0	0	0	49	99	0	0	0	0	29	21	0	2	2	2	0	3	0	0	0	0	0	0	8
Zm00001d015509	413	357	227	307	88	104	544	580	1920	2210	885	614	324	340	742	703	490	484	418	357	366	253	442	548	103	102	639	637	1805	1533	962	888	595	622	1045	1185	596	635	630	595	450	330	441	452	158	179	515	753	1550
Zm00001d047090	21	41	1	1	5	17	137	156	0	1	9	34	0	0	345	378	521	528	99	39	12	6	1	1	3	2	69	82	3	2	66	199	0	0	115	75	205	310	401	407	1930	4178	2	3	11	21	0	1	132
Zm00001d047091	0	0	1	0	0	0	0	0	0	0	0	0	0	0	307	146	2	0	0	1	0	0	0	0	0	0	0	0	3	7	4	1	0	0	142	267	5	4	1	2	0	0	0	0	0	0	0	0	3
Zm00001d047092	262	318	258	211	168	239	506	443	584	678	436	579	314	366	817	778	424	326	1212	1347	403	213	438	449	240	308	534	542	471	590	606	410	171	247	629	961	473	483	863	937	305	301	268	272	364	419	446	588	709
Zm00001d016530	960	1171	171	176	412	682	302	343	776	712	983	805	1325	1595	352	280	600	521	1133	1314	976	880	155	131	675	691	298	283	301	468	612	691	706	676	199	207	257	379	910	893	787	898	141	127	347	450	538	513	683
Zm00001d047093	4066	5667	0	0	0	0	21	19	0	0	0	0	0	0	334	156	25	2	2	2	15228	6982	3	2	0	0	3	6	1	1	0	0	1	0	66	195	3	5	84	74	1684	1329	3	4	0	0	4	5	1
Zm00001d015210	206	168	198	205	97	166	306	306	125	143	699	469	173	149	85	108	639	474	184	192	246	118	315	260	155	182	348	357	120	183	382	560	497	440	92	100	487	554	209	171	300	290	449	417	248	223	551	716	188
Zm00001d016531	460	444	751	828	134	182	722	707	672	728	732	824	125	135	859	868	812	821	904	830	504	321	1032	1100	155	191	698	675	1011	1278	958	777	259	198	924	1185	674	768	1134	1173	439	334	1226	1124	193	262	733	908	515
Zm00001d047094	1	0	0	0	0	0	0	0	0	0	0	0	0	0	91	9	0	0	0	3	0	0	0	0	0	0	0	0	0	0	0	0	0	0	47	63	0	0	0	0	0	0	0	0	0	0	0	0	0
Zm00001d015211	85	106	57	59	17	13	208	191	298	295	178	182	128	209	342	292	200	102	108	98	109	40	110	130	18	28	240	221	201	264	273	263	186	213	252	320	183	181	176	184	82	71	103	84	29	43	201	242	156
Zm00001d016532	0	1	0	1	0	0	0	0	0	0	1	0	0	2	0	0	0	0	1	0	23	24	13	8	9	10	17	13	20	19	21	12	11	10	36	35	50	45	15	14	14	23	18	24	10	10	16	22	34
Zm00001d015212	538	1240	1505	1556	744	1275	3768	4592	4172	3988	4196	4536	1263	1225	3350	3176	2500	3293	3024	3308	703	775	2431	2779	1118	1306	4140	4756	6069	7816	5169	4249	1623	2138	4268	5104	2402	2520	3098	3224	1034	901	2227	1710	693	761	4600	6220	4183
Zm00001d016533	0	0	0	0	0	1	0	0	0	0	1	0	1	0	0	0	0	0	0	2	0	0	0	1	2	3	1	1	0	2	0	0	0	0	2	1	0	1	3	1	93	103	223	216	69	88	477	598	239
Zm00001d047096	1861	2639	0	1	2	3	5	8	1	4	6958	5976	134	7	438	672	2875	2083	705	500	2503	2189	23	23	0	1	6	5	3	4	7967	7388	5	3	214	373	1574	2131	3135	3153	893	2403	0	4	2	2	27	50	1
Zm00001d015213	63	155	593	1097	954	1130	730	619	35	54	87	67	2	0	827	557	554	588	98	99	68	78	1369	1921	1357	1160	940	855	187	102	34	28	1	0	404	722	472	556	323	283	58	142	1391	1337	1242	2188	612	828	67
Zm00001d047097	0	0	0	0	0	0	0	0	0	0	0	0	0	0	0	0	0	0	0	0	0	0	0	2	0	0	1	1	0	0	1	0	1	0	0	0	0	0	0	0	1	1	0	0	0	0	2	4	4
Zm00001d016535	487	417	76	77	157	227	59	60	668	779	1223	1090	1976	1765	630	407	694	833	289	289	399	218	172	158	184	197	92	68	336	497	1867	1244	3872	4889	501	711	610	876	552	596	579	464	116	107	146	169	97	102	510
Zm00001d017871	5	15	960	997	23	34	1028	963	20	9	81	101	0	0	230	400	403	474	49	54	2	3	780	720	5	4	1636	1804	3	1	12	9	0	0	265	226	441	304	108	92	14	16	1212	995	15	21	725	1412	84
Zm00001d015215	403	258	27	21	6	10	6	10	103	37	511	338	1168	905	14	13	899	1144	44	63	249	198	275	234	22	14	86	64	11	48	455	521	1448	1301	42	34	731	823	110	101	415	362	63	74	10	19	42	55	442
Zm00001d016536	0	0	0	0	0	0	0	0	0	0	0	0	0	0	0	0	0	0	0	0	0	0	0	0	0	0	0	0	0	0	0	0	0	0	0	0	0	0	0	0	0	0	0	0	0	0	0	0	0
Zm00001d047099	0	0	0	0	0	0	0	0	0	0	1	0	0	0	0	0	0	0	0	0	0	0	0	0	0	0	0	0	0	0	0	0	0	0	0	0	0	0	0	0	0	0	0	0	0	0	0	0	0
Zm00001d017872	4614	4941	3885	3717	2706	4367	3898	4353	4487	4570	2351	2360	3588	3882	4531	4802	2636	2430	4529	5124	4303	3756	4223	4301	2604	3331	3409	3258	3948	5200	2525	2226	3020	3554	4913	5547	2760	2354	3865	4027	2582	3229	3639	3250	3229	3899	4347	5013	4414
Zm00001d015216	87	49	0	0	0	0	1	1	6492	3677	0	0	0	1	9	19	20	46	0	0	12	6	0	0	0	0	0	0	376	1197	0	2	3	0	1	0	3	3	6	4	3	4	0	0	0	0	1	0	866
Zm00001d016537	2	3	0	0	0	0	0	0	0	0	0	0	0	0	0	0	0	0	0	0	0	0	0	0	0	0	0	0	0	0	0	0	0	0	0	0	0	0	0	0	1	0	0	0	0	0	0	0	0
Zm00001d017873	0	0	0	0	0	0	0	0	0	0	0	0	0	0	0	0	0	0	0	0	0	0	0	0	0	0	0	0	0	0	0	0	0	0	0	0	0	0	0	0	0	0	0	0	0	0	0	0	0
Zm00001d015217	20	16	0	0	0	0	0	0	154	107	0	0	2	5	28	20	62	67	15	5	9	1	0	0	0	0	0	0	178	583	0	0	1	1	104	241	49	44	5	6	8	8	0	0	0	0	0	0	2203
Zm00001d016538	3	0	0	0	0	0	0	0	0	0	0	0	0	0	0	0	0	0	0	0	0	0	0	0	0	0	0	0	0	0	0	0	0	0	0	0	0	0	0	0	1	0	0	0	0	0	0	0	0
Zm00001d017874	578	325	331	470	284	312	225	180	552	636	296	287	370	676	383	372	505	365	199	258	199	173	492	620	319	304	318	325	1125	332	262	141	139	189	206	230	347	354	329	299	379	595	502	532	261	419	165	269	504
Zm00001d016539	0	0	0	0	0	0	0	0	0	0	0	0	0	0	0	0	0	0	0	1	0	0	0	0	0	0	0	0	0	0	0	0	0	0	0	0	0	0	0	0	1	0	0	0	0	0	2	0	0
Zm00001d045910	0	0	0	0	0	0	0	0	0	0	0	0	0	0	0	0	0	0	0	0	1	0	0	0	0	0	2	2	0	0	0	0	0	0	1	0	0	0	0	0	1	0	0	1	1	1	2	1	11
Zm00001d015219	0	1	0	0	1	1	0	0	0	0	0	1	0	1	0	0	1	0	0	1	1	1	4	8	0	0	0	0	5	9	2	1	1	2	5	6	1	1	3	1	40	36	20	10	14	4	21	44	12
Zm00001d045911	930	997	2929	3032	727	1251	1839	1923	1779	2110	1185	1196	822	1185	2086	2048	1484	1612	2682	2849	917	546	2684	3182	914	916	2029	2195	1379	1786	1114	974	1069	1113	1439	2178	1410	1265	1615	1638	735	742	2825	2561	641	757	1310	1827	1433
Zm00001d017876	590	651	957	875	1077	1844	616	594	1493	1580	706	822	441	971	1273	1134	701	521	788	900	784	418	904	999	1684	1899	598	569	855	884	1131	645	416	482	1041	1249	658	626	1308	1356	518	543	824	670	1071	1815	437	604	824
Zm00001d017877	1015	1762	900	963	525	731	1634	1677	2982	2809	1343	1274	817	1188	2452	2207	730	629	2136	2313	1381	853	1432	1452	929	1072	1417	1573	2176	2487	1390	1154	558	841	1672	2842	704	697	1886	1892	715	1037	1077	950	909	1026	1769	2120	2777
Zm00001d017560	207	253	1326	1306	1618	2250	489	458	422	321	669	750	2078	2478	410	428	863	512	212	215	146	47	922	1231	1966	1901	601	567	71	125	1465	988	3157	3326	638	540	844	771	147	150	183	148	793	593	2199	2832	272	416	214
Zm00001d045913	129	27	3	2	6	5	0	3	0	3	10	25	4	14	14	16	18	9	40	24	45	24	1	4	9	8	2	1	1	1	21	6	0	0	19	15	9	17	83	85	3	2	0	0	2	3	0	1	0
Zm00001d017878	5	14	56	41	5	14	122	119	46	44	48	62	3	17	43	55	47	37	37	57	16	4	37	31	5	7	73	56	25	20	25	47	30	18	29	25	26	10	26	25	10	7	52	43	13	15	106	158	8
Zm00001d017561	0	1	0	0	0	0	0	0	0	3	1	0	0	0	0	0	0	0	0	2	0	0	0	0	0	1	0	0	0	0	0	0	0	0	0	0	0	0	0	0	0	0	0	0	0	1	1	0	0
Zm00001d045914	0	0	0	0	0	0	2	0	0	0	1	1	0	0	5	12	19	8	1	1	1	1	0	0	0	0	1	1	1	0	0	0	0	0	10	11	10	17	1	0	0	1	0	0	0	0	0	1	0
Zm00001d017562	1	0	1	0	0	0	0	1	0	0	1	2	0	0	0	1	0	0	0	1	0	0	0	1	0	0	0	0	0	0	1	0	0	0	1	1	0	1	0	0	19	29	8	12	1	13	33	18	19
Zm00001d016242	53	101	71	55	37	75	623	577	979	1665	756	743	181	182	60	104	217	158	138	188	216	160	40	28	12	17	606	552	268	349	2225	1546	2876	3240	52	41	137	143	274	261	99	140	50	32	31	33	572	730	185
Zm00001d017563	3	11	30	17	0	0	114	131	0	0	0	0	0	2	1	1	12	9	3	0	4	0	13	9	0	0	187	186	0	0	0	0	0	0	0	0	2	2	5	6	4	2	27	23	0	0	137	189	9
Zm00001d045916	0	0	0	0	0	0	0	0	0	0	0	0	0	0	0	0	0	0	0	0	0	0	0	0	0	0	0	0	0	0	0	0	0	0	0	0	0	0	0	0	0	0	0	0	0	0	0	0	0
Zm00001d017564	528	579	1537	1641	951	1226	1781	1829	1183	1114	895	871	459	556	1118	1313	1089	1242	1039	1031	661	364	1969	1824	1107	1227	1885	1914	1297	1807	701	814	801	764	1180	1409	1026	871	1095	1096	351	244	1038	996	406	472	1414	1808	762
Zm00001d045918	0	0	0	0	0	5	0	0	0	0	0	0	0	0	0	0	3	0	0	0	0	0	0	0	0	0	0	0	0	0	0	0	0	0	0	0	0	0	0	0	1	0	2	0	0	2	0	2	5
Zm00001d016245	3	2	0	0	0	0	0	0	0	0	0	0	0	0	0	0	0	0	16	26	3	0	0	0	0	0	0	0	0	0	0	0	0	0	0	0	0	0	0	1	2	3	0	0	0	0	0	0	0
Zm00001d017566	478	525	1169	1299	399	576	1494	1459	1221	1334	832	798	831	1097	812	974	810	725	951	1055	480	272	1222	1322	604	770	1568	1681	721	999	542	629	947	1164	823	1020	762	686	950	982	484	397	1204	1027	600	725	1116	1492	889
Zm00001d045919	539	653	10	20	1065	1606	21	18	9	2	1591	891	10093	5413	0	1	575	880	199	235	265	120	1	4	859	922	0	1	0	1	53	497	2077	1774	1	0	339	348	137	149	961	708	11	1	955	776	1	4	7
Zm00001d017567	0	0	0	0	0	0	0	0	0	0	0	0	0	0	0	0	0	0	0	0	0	0	0	1	0	0	0	0	0	0	0	1	0	0	0	0	0	0	0	1	28	19	116	68	16	24	30	30	65
Zm00001d017568	3229	4733	1882	1620	656	1096	2370	2497	1255	2025	1791	1821	760	1370	2481	2601	1509	1167	3849	4444	4536	5062	1969	1991	377	354	2178	2208	513	806	2026	1448	570	559	2239	2703	1450	1529	1832	1902	2167	3195	1215	1204	414	486	1869	2492	1276
Zm00001d020780	2436	1589	41	36	0	1	10	7	69	198	42	38	1072	2500	1580	1131	30	23	210	190	809	393	5	9	2	1	2	8	71	54	23	58	1604	2251	1402	2174	104	89	122	101	1032	765	7	13	0	1	25	30	190
Zm00001d016248	4614	4944	3256	3161	4627	6359	1695	1890	7060	6048	2070	2229	7025	9480	5011	4615	1930	1770	5385	5467	4336	2751	4540	5000	5429	5638	1643	1829	5520	7276	2821	2416	3690	4503	3746	5355	2172	2171	4981	5106	4333	3944	3775	4122	8127	11198	2019	2264	6662
Zm00001d046940	1238	945	62	46	211	308	9	14	86	103	4667	3467	1416	1164	3	4	2693	2188	119	176	695	460	20	28	48	50	17	21	50	57	3340	4221	2559	2294	1	8	1551	2426	190	182	676	528	7	7	2	10	4	5	69
Zm00001d020781	113	47	33	65	0	0	50	56	78	54	75	98	38	69	450	499	85	48	323	343	113	31	27	45	0	0	20	18	79	102	88	37	16	10	373	244	60	52	183	162	80	68	53	40	0	0	116	116	233
Zm00001d046941	1010	1416	713	631	9	8	555	597	2001	1776	1286	1399	1261	888	751	588	817	683	365	383	1416	694	787	876	7	4	670	641	1178	1450	1776	1200	1900	2237	542	626	844	966	440	470	1286	1475	363	334	3	7	387	551	830
Zm00001d045620	0	0	0	0	0	0	0	0	0	0	0	0	0	0	0	0	0	0	0	0	0	0	0	0	0	0	0	0	0	0	0	0	0	0	0	0	0	0	0	0	0	0	0	0	0	0	0	0	0
Zm00001d020782	0	0	0	0	0	0	0	0	0	0	0	0	0	0	0	0	0	0	1	3	0	0	0	0	0	0	1	0	0	0	0	0	0	0	0	0	0	0	1	2	0	0	0	0	0	0	0	0	0
Zm00001d046942	110	109	204	252	42	36	90	92	97	136	1158	752	187	171	41	81	782	588	147	153	79	44	113	153	6	10	97	103	61	85	544	1474	361	314	52	46	689	990	101	94	155	115	231	197	24	19	57	63	65
Zm00001d045621	3152	3316	596	581	32	48	1638	1975	2019	2026	5020	3160	4778	4063	997	890	12122	13921	1576	1683	2765	1833	755	727	40	41	1257	1440	3152	4235	1588	3927	4459	3691	760	1213	11943	11620	1980	2005	3774	2832	396	355	51	34	2379	2763	3298
Zm00001d044300	292	185	249	558	175	102	288	111	850	340	379	223	98	193	682	139	135	131	184	185	163	114	1180	1674	152	193	396	80	2932	1926	229	162	102	66	211	309	166	248	586	500	296	408	1788	1845	233	389	144	160	1565
Zm00001d020783	1002	812	3124	3376	1150	1703	1372	1379	1008	1899	1138	1357	498	831	2459	2507	1713	1845	1407	1661	1300	536	2132	2427	1675	1475	1816	1884	1073	1342	2324	976	1106	1237	1384	2163	1471	1395	1882	1876	795	884	2244	1968	1081	1226	831	1296	1372
Zm00001d045622	0	0	0	0	0	0	0	0	0	0	0	0	0	0	0	0	0	0	0	0	0	0	0	0	0	0	0	1	0	0	0	0	0	0	0	0	0	0	0	0	0	0	0	0	0	0	0	0	0
Zm00001d044301	1578	1472	1700	2391	337	518	2127	2657	1321	1463	546	700	1625	2309	566	695	424	412	1250	1338	1008	809	2501	2656	350	398	1772	1743	1653	1715	1227	771	1355	1008	801	793	430	498	1045	1036	723	858	2182	2339	444	535	3417	4123	2106
Zm00001d017270	155	181	205	139	220	293	192	235	512	206	0	1	43	56	172	168	54	82	114	124	219	63	66	82	8	13	149	121	58	219	6	3	247	109	189	162	34	28	99	82	162	130	96	93	5	8	46	56	292
Zm00001d020784	0	0	0	0	0	0	0	0	0	0	0	0	0	0	0	0	0	0	0	0	0	0	0	0	0	0	0	0	0	0	0	0	0	0	0	0	0	0	0	0	0	0	0	0	0	0	0	0	0
Zm00001d044302	17	25	36	61	5	9	68	73	61	74	167	146	8	14	363	381	134	66	96	112	27	9	61	61	18	24	80	80	34	39	175	109	135	156	243	231	83	159	498	441	15	30	59	48	40	67	74	81	106
Zm00001d017271	3314	3857	14819	14968	4467	6946	7840	7758	10943	22337	9504	10672	1281	1650	19264	20175	9520	8373	10763	11343	3193	1932	12246	13538	2667	2610	8353	8794	7459	9078	16004	12360	2175	2217	12084	18265	8885	8702	14303	15629	2378	2760	13097	11193	3214	3063	4277	6192	7724
Zm00001d020785	0	0	0	0	0	0	0	0	0	0	0	0	0	0	0	0	0	0	0	0	0	0	0	0	0	0	0	0	0	0	0	0	0	0	0	0	0	0	0	0	0	0	0	0	0	0	0	0	0
Zm00001d046945	991	1198	18	27	9	14	51	51	3642	3665	2499	3625	2385	2677	1512	1334	595	478	1835	1868	1086	683	17	13	4	5	27	33	2261	2104	5708	2781	3714	5078	1044	1809	418	519	4196	4180	1121	884	11	5	1	8	24	31	1563
Zm00001d045624	0	1	0	0	0	1	0	1	1	1	0	0	0	0	0	0	0	0	0	0	0	0	1	1	0	0	0	0	0	0	1	1	0	0	0	0	1	2	1	1	2	0	0	0	0	0	1	0	1
Zm00001d044303	778	1511	958	818	954	2124	2092	2591	4646	4561	2797	2506	3553	3757	4840	3807	2108	1590	1569	1703	1132	641	2555	2757	1534	2047	2245	2454	2506	2688	4305	4645	3486	4673	3191	5764	2489	2774	2945	2876	1416	1459	1278	864	1257	1409	1537	2237	3914
Zm00001d017272	0	0	0	0	0	0	0	0	0	0	0	0	0	0	0	0	0	0	0	0	0	0	0	0	0	0	0	0	0	0	0	0	0	0	0	0	0	0	0	0	0	0	0	0	0	0	1	1	0
Zm00001d020786	0	0	0	0	0	0	0	0	0	0	0	0	0	0	0	0	0	0	0	0	0	0	0	0	0	0	0	0	0	0	0	0	0	0	1	0	1	0	0	0	0	0	0	0	0	0	0	0	0
Zm00001d046946	0	6	0	0	0	2	7	12	3	0	3	4	0	2	4	6	2	0	5	4	5	6	7	17	2	1	24	12	17	15	10	8	10	3	8	8	17	2	9	11	0	6	3	1	0	2	7	7	5
Zm00001d045625	76	115	127	191	60	65	142	143	120	143	140	97	100	121	152	139	93	50	148	144	95	67	122	151	40	50	133	136	107	161	118	125	75	81	110	171	91	89	177	170	110	91	182	150	68	107	117	112	107
Zm00001d044304	338	381	549	562	244	402	509	535	457	398	893	693	207	321	647	782	572	605	465	497	351	219	583	509	329	403	507	534	423	585	658	715	233	282	807	884	546	616	703	730	279	274	470	375	288	377	455	650	428
Zm00001d017273	6	2	0	0	0	1	0	0	0	0	0	0	0	0	0	0	0	0	3	5	0	0	0	0	0	0	0	0	0	0	0	0	0	0	0	0	0	0	0	0	1	0	0	0	0	0	4	0	0
Zm00001d020787	23	10	8	15	1	1	31	25	33	21	4	3	30	40	14	8	3	6	8	8	66	22	19	26	0	1	42	50	109	86	16	5	45	65	17	41	16	22	38	23	67	47	24	25	0	1	34	42	57
Zm00001d046947	310	208	17	10	0	0	14	20	193	154	160	136	216	123	163	146	170	115	135	134	158	96	6	6	1	0	20	22	317	343	196	168	132	160	194	183	139	176	138	145	171	169	9	8	0	2	28	38	181
Zm00001d045626	0	0	0	0	0	0	0	0	0	0	0	0	0	0	0	0	0	0	0	0	0	0	0	0	0	0	0	0	0	0	0	0	0	0	0	0	0	1	0	0	0	0	0	0	0	0	0	0	0
Zm00001d017274	5490	6735	416	530	312	392	1786	1914	11962	25263	26503	29027	452	1174	28030	28628	7887	6366	22195	20288	4853	3857	2195	2285	93	88	1625	1708	5317	4522	40429	31928	397	262	26938	33404	5700	7438	35406	40603	2320	4059	536	521	40	73	634	693	8014
Zm00001d020788	0	0	0	0	0	0	1	0	0	0	0	0	0	0	0	0	0	0	0	0	0	0	0	0	0	0	0	0	0	0	0	0	0	0	0	1	0	0	0	0	0	0	0	0	0	0	0	0	0
Zm00001d046948	564	601	857	858	320	423	1358	1364	863	919	677	731	311	420	821	853	703	794	943	950	601	348	846	802	385	408	1485	1496	693	821	905	635	339	301	806	934	730	634	1123	1171	533	598	796	740	378	478	1523	1785	883
Zm00001d045627	0	0	0	0	0	0	0	1	0	0	1	0	0	0	0	0	0	0	11	9	0	0	0	0	0	0	0	1	0	1	0	1	0	2	1	0	0	0	4	2	8	8	9	6	5	17	24	24	29
Zm00001d017275	1839	2057	166	182	127	212	202	197	8534	14682	9700	8180	2103	5982	4129	3152	3471	2056	2296	2221	862	575	806	883	174	258	148	156	1585	968	11996	8878	1700	1561	1772	3455	2188	2755	3459	3579	1408	2000	426	435	96	132	91	85	2128
Zm00001d020789	11	3	0	1	0	0	2	0	23	32	0	0	21	20	6	19	0	0	1	0	11	6	1	4	0	0	0	0	69	39	8	4	52	42	3	4	4	4	7	5	15	20	1	4	0	1	2	0	28
Zm00001d046949	681	686	926	1144	248	289	1447	1258	754	998	1211	1306	759	719	964	1077	1021	901	1071	1140	706	414	2193	1948	111	113	1482	1638	646	710	1331	1117	756	670	905	1212	992	764	1198	1281	463	531	2521	1850	84	111	766	1228	841
Zm00001d045628	0	0	0	0	0	0	0	0	0	0	0	0	0	0	0	0	0	0	0	0	0	0	0	0	0	0	0	0	0	0	0	0	0	0	0	0	0	0	0	0	0	0	0	0	0	0	0	0	0
Zm00001d044307	1644	1871	799	956	1555	2177	760	772	1784	1594	1320	1120	1115	1389	1812	1916	1567	1389	2986	3319	2125	1753	1300	1169	1241	1343	944	919	1608	2014	1602	1472	695	961	2197	2707	1579	1534	1421	1468	1291	1446	1111	1079	1486	1919	941	1107	1938
Zm00001d017276	16	16	0	0	0	0	2	0	63	127	156	111	14	21	72	59	12	16	3	2	41	27	2	2	0	0	1	6	217	104	764	516	218	240	44	102	51	59	100	79	48	45	0	1	0	0	0	0	54
Zm00001d045629	0	0	0	0	0	2	1	1	0	0	0	2	0	1	0	0	0	0	16	10	206	73	405	425	366	494	566	723	410	476	340	288	434	573	313	608	192	203	513	549	117	117	269	145	282	329	423	603	381
Zm00001d044308	4	3	0	0	0	1	0	0	4	3	1	0	31	31	0	2	3	0	2	0	4	3	0	0	0	1	0	0	10	3	0	0	23	65	0	4	1	2	1	1	4	3	0	0	0	0	0	0	1
Zm00001d044309	0	2	0	0	0	0	1	1	1	1	0	0	0	0	0	0	0	0	0	0	1	0	0	1	0	0	2	0	0	0	0	0	0	2	0	1	0	0	0	1	0	0	0	0	0	1	0	1	0
Zm00001d047970	16	31	276	272	6	2	2341	1954	11	15	202	127	5	4	109	227	909	897	56	71	9	5	366	360	7	3	3106	2951	0	4	89	62	24	18	165	85	964	697	156	147	9	4	674	612	14	13	999	1520	6
Zm00001d020490	0	1	11	18	2	3	24	19	3	6	7	4	0	0	61	33	17	16	3	2	1	1	27	24	0	0	25	24	6	9	1	6	2	0	12	8	2	0	9	11	1	2	21	10	0	1	38	57	2
Zm00001d017279	268	280	1	0	0	0	8	12	438	1222	123	63	82	289	426	228	88	112	34	59	160	113	1	2	1	0	6	18	535	216	2228	1704	481	284	329	450	155	242	266	252	267	307	2	1	0	0	17	18	321
Zm00001d047971	193	200	496	422	161	257	454	455	591	565	398	367	288	415	304	352	343	305	246	300	477	236	985	862	483	539	1204	1231	758	1053	521	539	358	457	689	768	573	463	784	779	214	189	420	309	210	270	806	1006	412
Zm00001d020491	1	1	0	0	0	0	1	1	1	0	0	0	0	4	0	0	0	0	0	1	41	20	96	95	40	49	165	139	220	127	64	66	37	41	71	90	55	76	83	101	45	48	54	48	48	61	167	205	105
Zm00001d047972	14	10	2	5	1	2	0	1	1	1	0	2	53	72	173	88	27	25	1	4	21	9	1	1	2	1	9	5	4	6	0	1	54	30	107	110	20	5	6	4	7	7	1	1	0	0	9	6	2
Zm00001d046651	0	0	0	0	42	57	0	0	0	0	0	0	0	0	0	0	0	0	0	0	0	0	1	0	36	60	0	0	0	0	0	0	0	0	0	0	0	0	0	0	6	1	1	0	91	129	0	0	0
Zm00001d045330	0	0	0	0	0	0	0	0	0	0	0	0	0	0	0	0	0	0	0	0	0	0	0	0	0	0	0	0	0	0	0	0	0	0	0	0	0	0	0	0	0	0	0	0	0	0	0	0	0
Zm00001d020492	7	11	3	4	48	58	22	10	9	17	1396	197	34	56	3	4	7	10	95	32	12	5	20	19	20	27	16	8	192	22	408	344	32	61	3	9	35	26	186	177	33	23	9	14	119	147	30	42	62
Zm00001d047973	163	246	34	44	31	60	218	147	151	186	144	128	56	78	87	91	238	249	209	144	18	37	27	24	1	3	23	25	8	22	0	0	0	0	24	12	15	9	21	17	208	196	64	100	78	177	1121	1117	606
Zm00001d046652	1363	1562	328	567	153	191	115	82	230	231	326	221	857	839	113	124	123	144	84	86	635	1017	579	631	292	271	78	88	464	317	93	196	202	249	211	203	110	95	92	89	1395	1757	774	721	43	105	203	206	855
Zm00001d045331	0	0	0	0	0	0	0	0	0	0	0	0	0	0	0	0	0	0	0	0	0	0	1	1	0	0	2	0	0	0	0	0	0	0	0	0	0	0	0	2	0	0	0	0	0	0	1	0	0
Zm00001d044010	2	7	0	0	0	0	2	1	87	24	40	16	54	42	9	9	1	3	0	3	5	5	0	0	0	0	1	0	35	49	6	18	215	304	4	10	1	3	20	15	3	4	0	0	0	0	1	1	12
Zm00001d020493	0	2	0	0	0	0	0	0	0	0	0	0	0	0	1	0	0	0	0	2	2	0	0	0	0	0	0	0	0	0	0	0	1	1	1	0	0	1	0	0	0	1	0	0	0	0	0	0	0
Zm00001d047974	0	0	0	0	0	0	0	0	0	0	0	0	0	0	0	0	0	0	0	0	0	0	0	0	0	0	0	0	0	0	0	0	0	0	0	0	0	0	0	0	0	0	0	0	0	0	0	0	0
Zm00001d045332	0	1	0	0	0	0	0	0	0	0	0	0	0	0	0	0	0	0	1	1	0	0	0	0	0	0	0	0	0	0	0	0	0	0	0	0	0	0	0	0	3	4	1	0	0	1	0	0	0
Zm00001d044011	0	0	0	0	0	0	0	1	0	0	0	0	0	0	0	1	0	1	0	0	0	0	0	0	0	0	0	0	0	0	0	0	0	3	0	0	0	0	0	0	0	0	0	0	0	0	0	0	0
Zm00001d020494	2	1	0	0	0	0	0	0	0	0	0	0	0	0	0	0	0	0	0	0	5	1	0	0	0	0	0	0	0	0	0	0	0	0	0	0	0	0	1	0	2	2	0	0	0	0	0	0	0
Zm00001d047975	0	0	0	0	0	0	0	0	1	0	0	1	0	0	0	0	0	0	0	0	0	0	0	0	1	0	3	2	1	3	0	0	0	0	0	0	0	1	1	0	0	0	0	0	0	0	1	0	0
Zm00001d046654	1415	1762	1053	1015	915	1352	1760	1869	2082	1833	688	728	956	1082	1500	1842	1048	992	2256	2241	1581	1815	1610	1349	1035	1507	1546	1583	1847	2645	567	557	936	1182	1681	1793	827	721	1660	1748	844	1108	1220	1184	1439	1807	2346	2454	2277
Zm00001d020495	3	3	3	1	1	0	1	1	0	3	23	0	5	6	0	1	2	0	2	0	6	6	1	2	2	0	1	0	4	1	12	40	20	116	7	46	88	122	39	26	5	6	3	3	0	1	3	7	160
Zm00001d047976	160	186	65	55	0	0	111	113	348	345	106	56	84	73	79	104	108	78	52	80	151	103	23	27	0	0	218	274	71	129	27	39	42	26	34	29	65	40	36	36	42	37	43	38	0	1	259	354	32
Zm00001d046655	27	25	101	79	54	148	24	20	14	24	431	841	0	0	728	640	650	431	103	80	106	60	413	374	144	133	126	158	62	104	694	150	6	3	730	668	577	601	668	621	16	18	246	238	6	9	69	68	32
Zm00001d045334	993	1052	4	8	60	148	66	66	10	53	16	14	16	17	13	25	27	39	19	30	19	20	25	9	3	12	31	17	28	23	9	8	4	6	29	53	13	19	60	59	483	946	6	1	60	87	72	89	5
Zm00001d044013	0	0	0	0	0	0	0	0	0	0	0	0	0	0	0	0	0	0	1	0	0	0	0	0	0	0	0	0	0	0	0	0	0	0	0	0	0	0	7	3	0	0	0	0	0	0	0	0	0
Zm00001d020496	367	299	46	87	82	72	483	579	851	744	422	436	117	149	248	201	57	68	405	369	122	62	261	366	58	98	257	250	886	1186	474	489	109	135	208	236	32	56	218	217	317	190	395	342	87	102	242	295	1469
Zm00001d047977	1240	1937	1463	1364	673	1105	1441	1377	3206	4501	1911	2047	975	1687	3667	3504	1499	1290	6786	7265	1866	1293	1274	1254	816	894	1752	1912	1582	1994	2845	1780	954	1127	2444	4184	1564	1557	3637	3696	1040	1306	1302	955	885	898	1144	1626	2369
Zm00001d046656	108	93	69	69	8	13	94	109	194	265	163	199	59	19	526	429	176	135	66	64	84	52	72	83	7	4	76	104	69	88	291	240	23	17	316	628	170	174	134	165	75	31	32	25	3	1	28	53	64
Zm00001d045335	271	459	177	124	7	25	791	863	934	880	474	578	645	818	1578	1264	442	291	669	619	813	1023	413	368	22	32	921	838	460	559	391	263	353	574	899	1308	398	368	576	589	306	357	280	229	10	15	792	1001	763
Zm00001d044014	0	0	0	0	0	0	0	0	0	0	0	0	0	0	0	0	0	0	0	0	1	0	0	0	0	0	0	0	0	0	0	0	0	0	0	0	0	0	4	3	0	0	0	0	0	0	0	0	0
Zm00001d020497	352	303	33	27	0	1	2169	2042	725	436	935	856	212	113	40	46	284	270	593	574	119	55	102	107	1	2	3701	3820	593	1027	1830	1432	98	45	111	85	372	408	1191	1333	122	93	34	47	1	0	2350	2892	1685
Zm00001d045336	995	1112	933	1090	1536	2345	882	686	1315	1637	1123	1026	658	593	1499	1852	1815	2185	2582	2613	1008	629	1315	1054	1222	1429	1098	982	1281	1577	1234	896	488	513	1409	1617	1710	1471	2625	2632	935	765	1320	1201	759	1012	626	747	1316
Zm00001d044015	167	212	146	235	546	849	128	204	21	41	0	3	0	8	1	2	0	0	24	14	76	29	145	173	708	696	240	273	37	47	0	1	0	0	0	1	0	0	405	354	136	118	107	65	430	671	128	209	208
Zm00001d020498	0	0	0	0	15	19	0	0	0	0	0	0	0	0	0	0	0	0	0	0	0	0	0	0	9	23	0	0	0	0	0	0	0	0	0	0	0	0	0	0	0	1	0	0	3	2	1	3	3
Zm00001d047979	64	60	540	469	74	162	496	584	162	156	69	45	110	106	167	256	189	238	65	110	57	36	521	549	114	110	666	760	175	238	54	40	85	103	209	212	222	153	83	78	44	48	715	512	100	104	532	732	92
Zm00001d046658	28	23	56	44	16	24	102	98	54	48	94	51	26	47	63	65	71	64	74	99	62	10	45	46	4	12	108	94	23	42	58	78	54	70	50	37	54	62	69	87	29	19	54	39	31	21	56	95	31
Zm00001d044016	1705	1733	4541	4350	1240	1804	2875	3257	873	1059	1255	1489	3413	4395	3146	2822	2825	2093	620	670	1199	489	5032	5402	1744	1850	2938	3237	646	752	4367	1231	2680	3268	1747	3542	2419	2674	904	945	863	835	4473	3509	1615	2073	1379	2332	818
Zm00001d046659	6	11	1	0	0	1	1	2	0	0	1	2	0	0	0	0	1	0	18	15	0	7	1	0	0	0	3	3	0	1	1	1	3	0	0	0	1	1	10	3	1	0	0	0	0	1	0	3	0
Zm00001d045338	21	20	10	12	4	4	10	5	51	66	22	16	10	29	113	76	9	9	20	23	22	4	17	24	1	5	10	22	56	36	24	39	21	26	121	193	22	29	41	31	9	11	13	18	2	4	7	9	14
Zm00001d044017	677	794	31	25	239	446	72	97	1134	847	684	459	3410	4238	549	476	467	462	1005	1246	742	415	59	63	439	512	76	97	856	1201	280	368	1468	1658	586	668	599	590	842	815	794	713	52	43	322	501	63	87	813
Zm00001d045339	153	153	1344	1901	281	325	671	634	474	611	175	165	301	307	427	563	445	609	219	245	120	78	98	152	36	40	133	177	165	231	197	263	317	422	201	290	168	196	222	243	200	130	86	110	53	19	104	178	297
Zm00001d044018	98	192	1	4	31	84	16	19	248	226	174	102	562	1133	97	83	34	11	282	339	194	71	25	10	70	110	17	18	198	216	53	115	265	353	82	147	25	57	197	207	78	124	9	2	77	105	14	20	156
Zm00001d044019	343	486	693	628	423	819	1319	1458	1312	1223	751	743	735	726	899	986	719	634	935	1053	396	239	1067	896	789	1011	1476	1501	690	1062	732	666	877	1084	946	1229	777	683	1051	979	400	435	665	644	647	880	1487	1915	1095
GRMZM5G826672	0	0	0	0	0	0	1	0	0	0	0	0	0	0	0	0	0	0	1	0	0	0	0	0	0	0	0	1	0	0	0	0	0	0	0	0	0	0	0	0	0	0	0	0	0	0	0	0	0
Zm00001d047680	8	3	39	36	6	8	117	97	0	5	6	9	15	7	91	121	186	175	15	4	1	5	113	98	10	7	102	76	9	12	8	16	25	19	65	67	160	149	16	10	4	6	31	48	2	2	208	249	6
Zm00001d047681	130	183	253	207	251	367	402	466	401	457	442	498	222	682	581	493	326	286	459	450	333	196	316	290	186	214	389	444	292	458	962	612	248	260	372	473	284	327	629	631	311	295	262	234	367	507	816	1025	923
Zm00001d047683	194	261	224	210	88	181	338	339	218	334	1334	1501	46	83	724	657	360	323	492	529	252	153	300	288	81	73	518	458	226	249	1305	695	91	104	376	623	314	333	897	1005	152	200	249	236	68	95	272	353	317
Zm00001d046362	0	0	0	0	0	0	0	0	0	0	0	0	0	0	46	4	0	0	1	0	0	0	0	0	0	0	4	3	0	0	0	0	0	0	29	22	0	0	2	3	1	1	0	0	0	0	1	3	4
Zm00001d045041	4964	6800	1316	1030	177	334	1629	1727	723	943	900	709	1170	2326	2860	1863	974	1042	1675	1924	4613	5717	1809	1606	246	274	1254	1333	967	686	556	575	850	812	1050	1776	703	738	1701	1691	3199	4619	976	863	198	209	1290	1722	753
Zm00001d046363	979	874	21	12	1	12	159	198	737	617	3437	2483	2220	1708	16	22	1878	1374	88	119	663	283	64	74	26	24	463	429	830	1101	4025	4373	2325	2665	24	27	1324	1825	276	257	1039	899	24	29	3	1	739	779	1563
Zm00001d045042	10799	13272	1732	2111	232371	320907	11636	13142	6481	5686	3513	3640	2884	5309	12421	11181	4403	4433	9834	9449	5842	3167	2103	2227	164607	192962	8741	11805	6077	6727	5918	4041	2400	2812	9177	16511	3730	3386	13917	14618	9568	7039	1981	1110	224071	297445	6621	9702	7161
Zm00001d047685	36	36	107	142	2	1	75	61	32	84	184	235	0	2	122	130	182	154	102	88	41	31	96	99	1	0	83	67	504	400	606	400	2	1	131	183	130	210	403	468	64	104	216	220	3	4	87	90	274
Zm00001d046364	209	301	170	103	271	390	325	348	1280	1398	365	315	446	874	625	565	197	74	5089	5494	248	107	130	151	26	20	168	175	765	194	472	296	448	486	310	605	203	153	1283	1429	143	140	91	52	3	10	110	123	285
Zm00001d045043	1190	1063	578	526	28	63	597	617	1034	1437	766	653	945	2024	2846	2336	697	589	1676	1778	667	350	424	363	117	126	486	494	578	658	829	740	979	1259	1730	3258	378	390	796	811	1358	921	336	284	87	91	495	608	942
Zm00001d015802	20	18	1805	1528	30	66	1649	1821	32	18	25	21	26	45	844	1308	836	929	264	258	29	27	2198	2096	35	35	2713	2927	31	44	22	28	56	76	727	745	1086	714	240	230	12	7	2618	1880	45	57	1008	1858	1
Zm00001d047686	0	0	0	0	0	0	0	0	0	0	0	0	0	0	0	0	0	0	0	0	0	0	0	0	0	0	0	0	0	0	0	0	0	0	0	0	0	0	0	0	0	0	0	0	0	0	0	0	0
Zm00001d045044	1273	1510	2193	3330	1416	1922	2417	2452	3788	4282	1505	1742	454	431	1314	1484	1386	1136	1746	1833	1485	907	3818	5093	1492	1457	2230	2463	4802	6941	4332	2298	1590	1422	1537	1896	1310	1299	2063	2097	1706	2127	2175	2171	1196	1839	1780	2214	10731
Zm00001d047687	314	245	80	102	29	41	858	652	35	58	495	531	30	25	36	17	84	260	518	433	347	167	475	209	58	107	836	512	399	370	656	347	13	14	2	9	24	112	309	315	194	241	32	109	26	35	860	930	152
Zm00001d046366	322	493	720	710	556	997	1525	1752	900	912	1067	869	599	800	985	1074	713	616	1144	1193	410	247	1343	1259	768	1019	1770	2016	663	861	826	814	491	639	925	1411	696	660	1357	1395	339	321	907	709	790	930	1616	2173	754
Zm00001d045045	0	45	0	1	0	4	0	0	0	1	0	0	0	0	0	0	0	0	0	0	21	11	20	0	0	0	0	30	1	34	19	11	13	3	18	0	0	0	15	14	7	3	9	5	7	3	1	0	0
Zm00001d015804	693	757	794	747	10	16	308	398	550	773	176	204	472	820	1443	942	604	697	1441	1494	881	522	1130	1112	20	14	425	441	771	791	239	248	339	357	661	1146	604	612	914	953	627	677	991	993	6	12	373	437	763
Zm00001d047688	0	0	0	0	1	0	0	0	0	0	1	0	0	0	0	0	0	0	0	0	78	60	342	308	65	53	355	352	95	160	52	59	18	19	126	125	148	82	186	185	90	60	330	301	50	26	409	531	39
Zm00001d045046	313	230	211	272	1350	1854	196	176	1093	1652	582	624	592	637	1053	1075	529	439	588	598	498	296	198	191	1135	1280	149	187	1174	949	513	187	262	312	577	777	207	243	904	870	368	526	305	297	1176	1876	343	404	497
Zm00001d015805	0	0	0	0	22	0	0	0	0	0	0	0	0	0	0	0	0	0	0	0	2	1	1	0	1	1	0	0	2	0	0	0	39	26	0	2	4	1	0	1	2	1	0	1	3	0	0	0	0
Zm00001d047689	202	206	759	703	182	341	658	580	346	388	478	427	166	165	426	601	767	838	343	329	215	108	499	494	278	232	716	694	249	476	646	683	243	271	489	505	838	789	455	525	164	147	472	371	190	175	444	564	328
Zm00001d045047	28	29	2	1	0	0	114	70	15	10	36	20	39	131	13	21	126	55	52	71	0	0	0	0	0	0	0	0	0	0	0	0	0	0	0	0	0	0	0	1	11	10	18	16	2	3	47	67	0
Zm00001d015806	32	44	6	8	4	11	19	18	38	33	3	2	95	66	5	2	147	120	24	27	39	15	8	13	2	4	8	11	27	37	2	0	1	2	0	3	27	28	7	9	60	49	35	23	1	11	5	7	60
Zm00001d046369	807	944	1067	1225	432	685	1276	1351	2232	2177	799	844	785	1182	1269	1227	865	926	911	1041	873	655	1306	1265	577	713	1547	1619	1379	1548	1161	805	680	805	1270	1584	883	820	917	1024	776	837	1111	1131	570	771	1175	1503	1467
Zm00001d045048	5	2	331	423	0	0	33	29	0	1	1545	1915	0	0	24	32	223	198	43	22	5	5	884	1188	6	0	74	61	0	2	1646	867	0	0	6	6	81	110	31	40	1	2	1030	1101	4	12	145	163	0
Zm00001d045049	663	768	614	735	401	585	1055	1081	698	755	597	480	645	652	781	865	565	631	865	877	717	526	754	744	605	711	943	1085	660	720	565	464	423	551	723	934	554	540	879	887	641	668	920	924	543	710	1058	1396	1021
Zm00001d015809	0	0	0	0	0	0	0	0	0	0	0	0	0	0	0	0	0	0	0	0	0	0	0	0	0	0	0	0	0	0	0	0	0	0	0	0	0	0	0	0	0	0	0	0	0	0	0	0	0
Zm00001d047390	0	0	0	0	0	0	0	0	0	0	0	0	0	2	0	0	0	0	0	0	0	0	0	0	0	0	0	0	0	0	0	0	0	0	0	0	0	0	0	0	0	0	0	0	0	0	0	0	0
Zm00001d047392	72	106	302	280	153	241	435	461	62	83	425	408	44	73	140	170	247	238	61	50	44	34	311	265	149	169	608	674	19	45	378	350	86	78	126	116	187	155	114	93	29	47	152	121	75	75	238	338	11
Zm00001d046071	0	0	0	0	0	0	0	1	0	0	0	0	0	0	0	0	0	0	0	0	1	0	0	0	0	0	0	0	0	0	1	0	0	0	0	0	0	0	30	29	3	4	4	4	0	1	0	0	0
Zm00001d046072	123	158	913	968	83	138	2101	2063	280	258	190	148	126	155	271	365	467	454	203	187	185	133	906	1086	20	11	2958	3216	203	290	244	29	54	62	139	170	451	341	212	218	142	142	949	703	8	10	1424	2130	144
Zm00001d016831	47	63	145	214	84	123	172	158	75	98	71	72	31	34	155	177	152	141	217	205	62	71	121	143	133	176	200	186	60	92	95	92	13	29	172	189	147	148	142	190	46	38	153	131	153	184	111	176	121
Zm00001d047394	0	0	0	0	0	0	0	0	0	0	0	0	0	0	0	0	0	0	0	0	0	0	0	0	0	0	0	0	0	0	0	0	0	0	0	0	0	0	1	0	0	1	0	0	0	0	1	0	0
Zm00001d046073	128	211	1808	1949	135	236	748	794	345	479	199	227	20	55	64	141	350	292	903	845	270	181	2913	3180	419	330	930	1049	547	535	287	216	51	19	82	110	308	399	988	991	104	166	1709	1695	148	131	988	1149	414
Zm00001d016832	846	538	221	273	493	791	450	514	707	914	606	540	137	281	563	453	285	203	828	802	371	230	448	510	563	513	532	674	324	401	502	401	263	314	418	526	288	293	932	953	633	511	202	140	499	774	618	699	983
Zm00001d047395	18	46	144	140	50	165	185	183	20	18	159	140	7	8	62	79	130	92	39	45	44	22	88	82	44	48	230	204	3	9	110	97	23	14	46	57	103	76	46	53	6	7	46	37	33	22	68	113	2
Zm00001d047396	1091	1071	631	975	67	88	520	448	679	820	1533	1183	859	982	755	821	1062	1389	947	1015	1342	922	580	605	79	69	724	725	606	851	1272	1633	1093	946	873	962	1212	1403	1145	1125	883	892	911	879	89	104	331	531	571
Zm00001d015513	621	499	63	61	34	35	69	64	593	652	2495	1473	1725	1506	403	374	937	1093	595	550	385	375	111	83	32	47	105	110	1847	773	2151	2454	1022	1181	383	508	1030	1099	626	558	864	616	52	58	26	37	71	90	458
Zm00001d016834	48	47	65	80	46	58	70	77	45	51	153	97	70	66	23	36	63	27	44	45	13	1	37	64	34	38	66	60	19	31	60	65	16	35	24	21	25	38	31	48	32	21	64	49	59	44	52	91	28
Zm00001d047397	89	109	76	79	49	69	61	41	117	151	111	90	94	107	122	137	102	110	112	132	123	94	53	60	59	71	52	66	111	117	120	110	49	57	99	127	121	140	125	117	116	129	42	54	81	104	38	53	99
Zm00001d046076	0	0	0	0	0	0	0	0	0	0	0	0	0	0	0	1	0	0	0	0	3	0	4	2	6	11	11	10	6	10	3	6	3	0	0	4	2	1	4	3	0	0	0	0	0	0	0	0	0
Zm00001d016835	841	972	905	1019	491	792	968	1134	1595	1541	818	715	941	1217	1136	1285	730	889	1693	1725	917	462	1152	1185	462	570	984	1197	1280	1684	821	760	803	961	945	1144	708	681	1288	1455	696	669	1070	866	396	417	944	1206	1370
Zm00001d047398	0	0	0	0	0	0	0	0	0	0	0	0	0	0	0	0	0	0	0	0	0	0	0	0	0	0	0	0	0	0	0	0	0	0	0	0	0	0	0	0	0	0	0	0	0	0	0	0	0
Zm00001d046077	0	0	0	0	0	0	0	0	0	0	0	0	0	0	0	0	0	0	0	0	0	0	0	0	0	0	1	2	1	0	0	0	0	0	0	1	1	0	0	0	0	0	1	0	0	0	0	0	2
Zm00001d015515	967	512	10	34	0	6	0	2	2151	1821	1140	535	832	1317	301	224	293	258	152	90	454	293	497	112	3	0	6	0	6753	3013	1052	1137	1393	1031	96	119	523	332	883	670	829	870	8	17	0	2	3	2	2666
Zm00001d016836	346	440	959	919	339	569	1116	1177	1205	1092	438	496	561	572	621	670	593	823	698	689	417	347	946	950	750	921	1378	1323	1034	1481	377	356	472	479	851	885	679	533	771	781	422	437	858	681	441	572	1306	1737	1077
Zm00001d047399	555	585	18	19	6	3	2	2	314	346	109	354	114	198	496	429	614	338	194	199	691	469	70	47	1	2	5	4	714	823	1472	164	148	108	249	390	329	551	396	442	600	637	1	2	0	1	14	11	245
Zm00001d016837	149	254	313	362	163	226	647	621	272	297	268	278	160	188	637	703	406	499	493	524	176	140	321	382	172	180	572	567	187	222	286	194	120	114	532	674	314	317	652	648	241	204	374	398	155	189	456	687	366
Zm00001d015517	29	9	7	7	1	0	2	5	14	23	5	5	0	2	2	0	24	25	26	24	31	17	32	18	0	0	14	3	4	3	3	0	1	0	0	1	27	19	30	35	21	18	9	12	1	3	9	6	5
Zm00001d016838	528	851	2114	2012	1217	2352	4164	4431	2636	2763	1599	1768	1178	1405	1783	1757	1650	1390	1170	1292	770	391	3870	4013	1755	2159	4373	5027	1011	1306	1411	1431	1356	1325	1424	2109	1539	1524	2199	2270	611	592	3383	2874	2450	3799	3378	4207	1635
Zm00001d015518	0	0	0	0	0	0	0	0	0	0	0	0	0	0	0	0	0	0	0	0	0	0	0	0	0	0	0	0	0	0	0	0	0	0	0	0	0	0	0	0	0	0	0	0	0	0	0	0	0
Zm00001d016839	4	20	37	58	9	13	38	41	26	30	41	21	16	7	40	38	37	29	38	36	13	13	28	40	17	7	34	56	42	60	8	24	10	12	21	29	12	13	31	41	11	7	53	38	16	20	22	36	13
Zm00001d015519	278	175	157	175	67	84	68	71	60	49	1267	993	207	250	4	7	1075	707	121	115	82	25	115	109	5	1	119	100	15	19	706	954	306	307	7	13	511	770	126	140	170	114	188	181	78	90	93	137	64
Zm00001d016540	0	0	0	0	0	0	0	0	0	0	0	0	0	0	0	0	0	0	0	0	0	0	0	0	1	0	0	0	0	0	0	0	0	0	0	0	0	0	0	0	0	0	0	0	0	0	0	0	1
Zm00001d015220	1	1	0	0	0	0	0	0	55	49	0	0	0	0	0	0	1	0	2	0	1	8	0	0	0	0	0	0	155	515	0	0	1	0	2	2	2	0	3	3	1	1	0	0	0	0	0	0	51
Zm00001d016541	0	0	0	0	0	0	0	0	0	0	0	0	0	0	0	0	0	0	0	0	0	0	0	0	0	0	0	0	0	0	0	0	0	0	0	0	0	0	0	0	0	1	0	0	0	0	0	0	0
Zm00001d015221	21	26	45	47	69	116	431	500	41	39	63	70	3	7	50	65	86	157	75	76	77	66	181	138	81	82	170	151	122	212	205	136	74	64	162	184	140	137	176	148	25	27	199	160	11	17	463	529	70
Zm00001d016542	9978	6623	1134	1120	271	359	676	512	245	210	30081	24290	4874	2035	169	300	9661	5129	1728	1790	3396	2011	976	964	175	179	823	941	366	523	20241	19007	4516	5945	240	274	4472	8905	7708	7307	6815	4170	965	967	102	133	438	745	370
Zm00001d016543	557	587	767	897	415	516	538	513	615	656	900	699	647	736	283	343	641	539	399	391	553	434	798	790	494	603	890	928	637	773	972	918	505	583	552	548	709	772	760	785	502	517	747	751	487	535	491	643	658
Zm00001d015223	1	0	0	0	0	0	0	0	0	0	0	2	0	0	0	0	0	0	0	0	0	0	0	0	0	0	0	0	0	0	0	0	0	0	0	0	0	0	0	0	3	8	7	6	1	3	7	6	2
Zm00001d016544	300	269	201	189	11	32	474	446	934	1028	191	207	218	472	488	442	164	191	250	296	243	126	155	150	3	2	296	289	260	339	179	117	136	174	335	324	160	141	266	244	222	192	162	123	12	8	469	602	417
Zm00001d017880	351	335	2	10	227	342	21	13	529	312	341	227	600	947	1537	1545	286	296	583	632	510	279	2	6	499	508	9	4	345	486	141	112	59	42	1997	1708	136	90	324	346	353	364	1	0	16	30	7	7	579
Zm00001d015224	25	18	0	1	1	1	0	0	7	9	1	1	4	3	3	3	76	59	0	0	37	7	0	0	0	0	0	0	16	16	0	0	2	7	1378	1982	735	657	28	16	6	8	0	0	0	0	1	0	243
Zm00001d016545	13	17	45	56	51	67	93	61	50	30	51	38	31	30	39	65	131	170	14	20	5	1	28	42	45	43	108	81	6	22	47	31	8	4	50	36	90	106	13	8	24	12	19	26	38	29	79	87	17
Zm00001d017881	3240	3151	569	704	985	1300	794	713	559	491	265	289	286	357	1233	1365	769	673	775	799	2242	3241	779	804	642	673	862	818	503	719	413	316	544	637	1777	1716	816	673	627	672	1828	2437	968	1088	632	770	901	1166	1103
Zm00001d015225	356	488	8	16	0	5	19	15	574	537	47	32	47	71	24	27	22	18	420	592	853	721	62	43	3	3	30	32	216	335	4	3	21	20	67	83	24	16	72	79	150	303	3	4	0	4	2	5	84
Zm00001d017882	731	762	454	500	1673	2160	706	621	2229	1769	456	560	499	788	1590	1699	1750	1362	732	709	720	391	462	403	1276	1408	504	378	2897	3848	599	489	564	488	2421	2442	1056	899	972	1031	647	593	1219	1065	1781	2072	589	742	3024
Zm00001d015226	584	399	0	0	14	29	6	9	641	461	262	161	2771	4471	34	40	119	115	15	18	189	73	9	4	5	12	22	11	344	748	150	154	1815	2112	29	77	118	107	23	27	62	39	0	0	24	44	0	1	269
Zm00001d016547	0	0	0	0	0	0	0	0	0	0	0	0	0	0	1	0	0	0	0	0	0	0	0	0	0	0	0	0	1	0	0	0	0	0	0	0	0	0	0	0	0	0	0	0	1	0	0	0	0
Zm00001d017883	868	1430	3227	3586	2147	3528	3610	4070	3488	4061	2074	1971	1602	1997	2622	2963	1729	1769	2446	2672	1146	732	3598	4166	2283	2804	3843	4324	2437	2901	2223	1817	1729	2043	2307	3194	1752	1607	2901	2907	1051	1041	3515	2864	2156	2750	2789	4043	2236
Zm00001d015227	0	0	0	0	0	0	0	0	0	0	0	0	0	0	0	0	0	0	0	0	0	0	0	0	0	0	0	0	0	0	0	0	0	0	0	0	0	0	0	0	0	0	0	0	0	0	0	0	0
Zm00001d016548	0	0	0	0	0	0	0	0	0	0	0	0	0	0	0	0	0	0	0	0	0	0	0	0	0	0	0	0	0	0	0	0	0	0	0	0	0	0	0	0	0	0	0	0	0	0	0	0	0
Zm00001d015228	317	307	1365	1567	1264	1777	1017	875	830	934	962	849	260	280	786	1189	1332	1724	714	802	300	224	1189	1096	842	881	1537	1520	691	908	1086	965	565	543	943	1058	1430	1232	730	741	323	288	1345	1141	535	537	900	1227	693
Zm00001d016549	1310	1070	5670	7333	1894	2210	4160	3636	3737	3958	2575	2089	1343	831	3381	4679	7244	9214	2384	2316	1049	775	5228	5675	1504	1543	5177	5368	2685	3672	2202	2551	1261	1191	3320	3554	6841	5394	1781	1954	1247	1053	5334	4959	1488	1368	2247	3495	4270
Zm00001d045920	0	0	0	0	0	0	0	0	0	0	0	0	0	0	0	0	0	0	0	0	0	0	0	0	0	0	0	0	0	0	0	0	0	0	0	0	0	0	0	0	0	0	0	0	0	0	0	0	0
Zm00001d017885	604	840	99	145	92	124	350	415	871	801	376	300	588	534	300	358	251	70	208	275	937	412	61	51	143	59	265	244	471	302	208	292	4665	5168	215	246	167	148	95	102	999	988	195	166	128	164	446	714	361
Zm00001d015229	96	163	343	206	405	831	551	665	552	545	708	570	150	229	584	690	170	88	526	633	188	65	721	827	462	680	640	963	407	497	731	721	258	394	380	775	224	263	486	528	106	98	546	328	362	317	457	704	387
Zm00001d044600	1561	1857	2493	2598	1270	2235	3254	3431	3756	3470	2240	2150	2148	2550	2696	2657	2299	1902	2393	2749	1684	1093	3224	3366	1475	1806	3683	4044	2610	3233	2417	2255	2447	2817	2820	3505	2247	2198	2715	2834	1622	1551	2825	2366	1176	1468	3348	4487	2401
Zm00001d017886	912	1516	59	65	21	38	107	129	19	26	68	56	5	10	69	73	37	44	935	1088	1374	1531	38	36	12	7	122	100	2	1	74	85	1	1	42	57	45	37	735	783	383	964	25	17	4	12	46	97	4
Zm00001d044601	254	318	310	357	243	303	207	232	474	454	1023	837	1364	812	447	511	952	788	264	292	173	154	289	273	196	187	280	286	361	611	688	902	1034	1220	546	681	953	928	275	273	281	207	336	288	255	297	231	317	416
Zm00001d017887	386	402	3104	2948	1180	1930	1528	1550	1567	1709	1445	1285	470	490	1491	2328	1523	1754	942	975	596	254	1571	1517	563	669	2390	2701	1116	1642	1148	1316	924	852	1349	1714	1644	1328	1211	1265	551	498	2175	1548	509	482	1587	2253	964
Zm00001d017570	4	1	0	0	10	13	2	4	68	14	4	2	0	3	509	458	3	5	2	1	0	3	4	1	2	1	1	2	710	1090	1	1	1	1	616	737	26	34	4	3	14	15	6	4	0	1	12	7	372
Zm00001d044602	240	415	299	199	560	1198	865	930	770	777	765	602	607	706	394	415	350	197	700	721	261	95	505	423	531	784	767	825	496	657	317	417	336	359	308	391	282	288	502	515	203	206	321	211	517	682	867	1112	535
Zm00001d017888	23	42	65	51	10	32	163	210	143	147	80	90	66	71	70	67	53	21	92	105	30	15	93	121	42	39	140	155	64	81	59	71	54	76	52	70	52	57	66	64	13	13	34	23	11	18	85	103	31
Zm00001d017571	0	0	0	0	0	0	0	0	0	0	0	0	0	0	3	3	0	0	0	0	11	3	1	1	0	0	1	0	795	1115	0	0	0	0	125	73	9	13	0	3	0	4	1	0	0	0	0	1	26
Zm00001d045924	1	0	0	0	0	0	0	0	0	0	0	0	0	0	0	0	0	0	1	0	1	2	0	0	0	0	0	0	0	0	0	0	0	0	0	0	0	0	0	0	1	1	0	0	0	0	0	0	0
Zm00001d044603	0	0	0	0	0	0	2	0	0	0	0	0	0	0	0	0	0	0	2	3	0	0	0	0	0	0	0	0	0	0	0	0	0	0	0	0	0	0	0	0	0	0	1	0	0	0	0	0	0
Zm00001d017889	49	54	214	227	44	41	186	200	225	190	107	104	105	86	73	75	111	123	85	107	39	25	88	92	53	74	220	167	83	114	68	47	145	142	73	77	99	90	85	92	22	20	44	36	15	11	91	141	59
Zm00001d045925	1	1	0	0	0	0	0	0	0	0	0	0	0	0	0	0	0	0	1	0	6	5	1	0	0	0	0	0	0	0	0	0	0	0	0	0	1	0	2	1	4	6	0	0	0	0	0	0	0
Zm00001d044604	419	294	0	1	0	0	50	43	954	755	1487	874	963	702	1435	876	457	324	205	241	190	106	1	3	0	1	45	60	666	419	442	428	921	1143	287	647	215	211	188	149	335	301	6	6	2	2	27	24	1337
Zm00001d016252	0	0	0	0	0	2	0	0	0	0	0	0	0	0	0	0	0	0	0	0	5	6	21	27	7	18	19	8	8	42	21	8	14	9	10	25	9	3	17	8	5	4	6	3	13	8	13	9	13
Zm00001d017573	137	135	217	207	42	93	898	938	606	533	725	551	105	124	191	382	476	539	389	334	192	89	197	247	26	34	1038	1012	115	256	211	336	128	176	306	211	387	250	267	278	53	43	145	159	52	41	770	1057	64
Zm00001d045926	376	328	2437	3283	1038	1344	1312	1106	771	1024	860	724	151	247	1186	1815	1226	1664	1917	1990	234	218	1016	1280	439	339	1185	1415	290	479	464	561	399	336	772	843	959	737	1069	1263	421	346	2057	1767	635	574	679	1192	363
Zm00001d044605	1510	2671	2	2	12	12	1	5	7	6	50	60	26	33	101	159	85	117	991	1503	3681	4576	2	0	1	1	5	3	2	0	88	151	10	7	364	204	210	358	717	561	1448	2920	0	4	1	2	1	2	2
Zm00001d016253	1	0	0	0	0	0	0	0	0	0	0	0	0	0	0	0	0	0	0	0	0	0	0	0	0	0	0	0	0	0	0	0	0	0	0	0	0	0	0	0	0	0	0	0	0	0	0	0	0
Zm00001d017574	465	527	421	546	225	280	558	540	1223	1489	522	526	420	562	550	631	449	482	632	620	276	232	347	432	302	333	496	498	1068	862	458	405	453	450	480	613	339	352	550	608	344	338	376	298	234	267	404	552	697
Zm00001d045927	884	841	324	347	28	34	298	339	253	312	318	366	517	1136	465	444	151	125	1129	1061	593	516	390	389	128	146	123	137	382	425	379	142	272	273	248	356	109	108	1569	1492	175	207	234	212	45	70	258	258	144
Zm00001d044606	590	560	178	253	54	41	157	143	111	131	2035	1342	1011	952	119	154	1679	1248	286	315	296	178	156	181	75	90	87	111	91	123	1024	1306	636	616	96	105	1076	1548	306	253	537	454	341	338	81	115	89	115	158
Zm00001d016254	11	16	70	57	34	71	54	40	93	104	18	18	42	53	20	30	10	23	24	28	14	15	45	58	59	72	62	68	52	106	18	14	79	77	32	25	18	18	55	43	92	70	172	114	103	126	149	161	110
Zm00001d017575	70	76	105	106	21	28	497	425	462	606	219	193	218	125	690	734	348	318	133	132	133	76	185	174	26	23	547	564	415	425	407	308	219	216	770	665	491	440	184	207	53	61	172	151	7	6	685	703	167
Zm00001d045928	1	3	44	42	0	0	56	31	11	19	2	0	0	0	80	100	41	21	1	4	0	0	40	31	0	0	0	2	1	1	0	1	0	0	90	107	18	14	0	0	2	0	23	33	6	3	54	79	11
Zm00001d044607	36	26	1	2	822	1609	0	4	0	1	5	2	4	4	4	15	18	8	240	330	6	5	0	0	138	178	0	0	0	1	32	16	2	0	24	11	10	10	10	21	2	5	0	0	19	8	0	0	0
Zm00001d016255	93	73	174	304	14	26	2	6	22	56	88	110	68	206	191	194	172	174	1	7	90	45	852	816	40	100	15	25	23	19	114	104	936	556	131	105	191	423	17	13	81	72	1887	1773	59	106	43	54	262
Zm00001d017576	0	0	0	0	0	0	0	0	0	0	0	0	0	0	0	0	0	0	0	0	0	0	0	0	0	0	0	0	0	0	0	0	0	0	0	0	0	0	0	0	1	0	0	0	0	0	0	0	0
Zm00001d044608	47	71	859	1556	11	5	529	547	144	186	1	2	22	41	65	102	29	25	116	119	21	5	182	207	26	9	107	148	1	3	3	4	3	0	4	3	8	9	40	32	316	238	1421	1520	15	30	182	253	0
Zm00001d016256	274	554	0	14	2	0	0	0	0	0	69	26	0	0	0	1	248	181	79	96	256	140	19	32	0	0	9	12	0	0	422	403	1	0	0	2	1066	1275	184	175	725	1074	4	3	0	2	1	0	0
Zm00001d017577	5	7	10	9	39	93	29	18	7	11	20	15	7	17	1	0	2	2	11	14	3	5	14	5	4	1	7	14	5	8	13	3	17	22	10	10	12	7	5	5	9	3	7	7	94	73	23	43	0
Zm00001d016257	0	1	0	0	0	0	0	0	3	1	0	0	0	1	0	0	0	0	0	0	0	0	0	0	0	0	0	0	0	1	0	0	0	1	0	0	0	1	0	0	0	0	0	0	0	0	0	0	0
Zm00001d020790	17	21	1226	1296	0	3	65	73	1	4	9	14	0	0	33	64	36	51	2	1	28	4	1128	1150	4	0	102	131	0	1	7	2	1	0	41	34	25	23	1	11	12	6	1150	1237	1	4	81	132	0
Zm00001d016258	0	0	0	0	0	0	0	0	1	0	0	0	1	0	0	0	0	0	0	0	9	9	2	1	0	1	1	1	27	23	14	5	8	3	1	5	2	5	14	8	8	8	0	0	1	1	6	5	13
Zm00001d017579	0	0	0	0	0	0	0	0	0	0	0	0	0	0	0	0	0	0	0	0	0	0	0	1	2	2	0	0	0	0	0	0	0	0	0	0	0	0	0	0	0	0	0	0	0	0	0	0	0
Zm00001d046950	0	0	1	0	1	1	0	0	11	10	0	0	0	0	0	0	0	2	14	13	0	0	1	1	0	0	0	0	1	1	0	0	0	0	0	0	0	0	1	0	0	0	2	0	0	0	0	0	4
Zm00001d020791	39	51	21	15	12	13	68	70	184	267	88	117	49	37	110	149	86	43	62	47	42	16	38	27	35	43	72	88	83	97	115	86	68	39	199	217	96	86	54	71	41	49	29	16	47	59	72	115	105
Zm00001d016259	787	2113	0	1	0	0	0	0	0	0	0	1	0	1	0	0	0	1	2192	3111	3144	2806	1	1	0	0	0	1	0	0	2	1	0	2	0	0	0	1	160	229	554	1727	2	1	0	0	1	2	0
Zm00001d045630	0	0	0	0	0	0	0	0	0	0	0	0	0	0	1	0	0	0	0	0	0	0	2	5	2	5	7	7	3	3	5	1	2	5	1	5	1	1	3	2	1	0	1	0	4	3	4	10	7
Zm00001d020792	1	0	0	0	0	0	0	0	0	0	0	0	0	0	0	0	0	0	0	1	0	0	0	0	0	0	0	0	1	0	0	0	0	0	0	0	0	0	0	0	0	0	0	0	0	0	0	0	0
Zm00001d046952	2577	2535	1370	1526	663	1192	1171	1191	6873	4754	1281	1248	5506	11068	2876	3041	811	865	5019	5143	2831	1838	3928	3448	1199	1315	1172	1335	3981	5066	713	1265	5902	6452	6401	6555	1473	1618	2028	2289	2629	2892	2003	2032	698	1039	2368	2678	10768
Zm00001d045631	2	0	0	0	0	3	1	0	0	0	2	0	0	1	1	0	0	0	14	8	270	237	518	495	524	532	828	850	494	631	420	281	696	684	621	553	723	509	519	525	326	265	521	446	348	423	611	817	508
Zm00001d044310	1386	1017	0	0	1	5	11	11	97	57	3485	1789	4267	3446	7	7	1737	1666	153	182	818	329	3	2	1	0	37	25	62	136	2203	3951	2497	2694	3	5	1467	2181	394	375	1128	997	1	0	2	3	23	20	209
Zm00001d020793	89	93	0	0	0	0	0	0	292	385	331	244	56	17	62	138	96	208	20	26	43	29	0	0	0	0	1	0	443	671	208	581	42	57	29	39	85	100	16	8	25	18	0	0	0	0	0	0	29
Zm00001d046953	311	324	66	75	195	396	233	215	556	530	233	504	517	1157	1083	872	482	290	338	390	286	150	174	235	899	829	186	223	699	799	1414	182	291	318	744	1506	308	438	660	632	202	225	108	91	371	576	111	162	431
Zm00001d045632	310	356	347	381	96	176	372	377	565	544	424	361	279	569	1255	1015	330	317	407	468	388	227	586	580	154	150	419	473	335	456	378	464	261	321	746	1346	331	324	445	459	381	331	464	458	121	156	279	368	542
Zm00001d044311	0	0	0	0	0	0	0	0	0	0	0	0	0	0	0	0	0	0	1	0	0	0	0	0	0	0	0	1	0	0	0	0	0	0	0	0	0	0	0	0	0	0	0	0	0	0	0	0	0
Zm00001d017280	0	0	25	38	806	1670	1	0	0	1	0	0	2	0	0	0	0	0	0	1	1	1	20	11	1455	1714	0	1	0	0	0	0	0	1	1	1	0	0	0	2	0	1	12	3	715	722	0	0	0
Zm00001d020794	190	228	0	3	0	0	19	19	96	222	489	593	296	209	248	279	586	430	191	177	204	147	2	0	0	0	76	66	54	40	2672	736	39	30	769	599	411	654	1344	1440	270	208	3	7	0	0	47	40	33
Zm00001d046954	0	0	0	0	0	0	0	0	0	0	0	0	0	0	0	0	0	0	0	0	0	0	0	0	0	0	0	0	0	1	0	0	0	0	0	0	0	0	0	0	0	0	0	0	1	0	0	0	0
Zm00001d045633	0	0	0	0	0	0	0	0	0	0	0	0	0	0	1	0	0	0	0	0	0	0	0	0	0	0	0	0	0	0	0	0	1	0	1	3	0	0	0	0	0	0	0	1	0	0	0	0	0
Zm00001d044312	297	364	556	505	648	1086	531	444	949	1160	964	1047	643	1090	1120	1016	824	653	514	570	383	235	452	480	378	296	554	518	662	1055	1150	830	680	902	1084	1283	654	705	702	720	227	260	528	383	467	510	485	645	732
Zm00001d017281	59	60	0	0	2	2	0	0	47	135	262	203	174	132	57	103	54	78	38	47	42	36	0	1	24	29	18	13	71	87	168	211	89	81	18	30	43	48	25	27	110	166	0	0	8	6	0	9	102
Zm00001d044313	1161	1508	1714	1518	1474	2495	2379	2483	1814	1840	1848	1627	1571	1572	1976	1924	1701	1327	1851	2129	1323	890	1992	1888	1509	1718	2910	3000	1580	1879	1930	1816	1253	1520	1762	2383	1928	1667	1951	1971	1127	1226	1717	1293	1428	1708	1854	2673	1913
Zm00001d017282	99	85	26	39	4	2	46	49	509	1049	1044	1537	70	33	1481	1775	311	300	498	350	129	69	37	39	2	3	37	50	269	299	4067	1188	54	63	1264	1628	296	361	681	595	108	164	36	30	19	34	37	44	206
Zm00001d045635	685	1649	1850	1584	2369	5223	5100	6612	5545	4848	3196	3111	2950	3305	3889	3703	1740	1668	3360	3857	1192	869	4541	4070	3693	5087	5654	6071	5360	6440	3098	2814	3147	4025	4501	6305	1980	1936	4437	4483	1004	1035	2431	1943	2983	4048	6718	7918	4481
Zm00001d044314	0	3	0	0	1	0	2	0	0	1	0	0	0	0	0	1	0	0	0	0	0	0	3	0	11	9	1	6	6	5	2	3	2	0	2	6	1	2	4	3	1	2	4	2	10	19	0	0	4
Zm00001d020797	0	0	0	0	0	0	0	0	1	0	0	0	0	1	0	0	0	0	1	0	0	0	0	0	0	0	0	0	0	0	0	0	0	0	0	0	1	0	1	0	3	1	1	0	0	0	0	0	0
Zm00001d045636	392	407	0	0	0	0	1	0	0	0	0	0	0	0	0	0	0	0	1407	1555	562	803	0	0	0	0	0	0	0	0	0	0	0	0	0	0	0	0	251	310	292	539	0	0	0	0	0	0	0
Zm00001d044315	4901	5869	6755	7798	5055	6958	5753	5814	7066	9349	6861	6050	4560	6040	8247	7609	5667	5353	8189	8905	5185	3776	8776	9265	4338	4760	6080	6613	4737	5969	6264	5774	6119	7152	6486	8693	5196	5333	6592	6682	4724	4734	8167	7341	4745	5149	4590	6558	5642
Zm00001d017284	44	35	235	231	5	1	470	369	259	329	342	198	11	10	162	241	344	360	27	24	31	24	264	237	3	1	348	401	689	264	152	380	41	18	156	162	321	269	68	50	27	28	204	207	3	3	345	476	220
Zm00001d046958	3	2	352	427	0	0	825	927	2	2	1	1	0	0	18	22	136	183	5	7	3	5	347	382	0	1	899	919	0	0	0	2	1	1	15	20	205	118	5	7	0	3	407	348	1	1	1031	1217	1
Zm00001d044316	0	0	0	0	0	0	2	0	0	0	1	0	0	0	19	48	22	6	0	0	0	0	0	0	0	0	1	3	0	1	7	11	1	0	61	32	22	34	3	4	1	0	0	0	0	0	1	0	0
Zm00001d017285	0	0	7	4	261	501	0	0	0	0	0	0	0	1	0	0	0	0	0	0	0	0	1	0	52	36	0	0	0	0	0	0	0	0	0	0	1	0	83	67	1	0	8	1	270	347	1	0	0
Zm00001d020799	1177	1939	2628	2330	129	301	1047	1183	1098	1169	1233	1017	1565	3225	644	801	719	602	3935	5361	1959	1727	2882	3110	230	201	1285	1244	1012	1242	1132	1108	1223	1153	452	594	639	800	926	993	994	1608	2797	2358	121	130	1245	1575	981
Zm00001d046959	873	759	2431	3147	1930	2365	1608	1347	1196	1361	1504	1259	736	870	1063	1363	2270	2639	1308	1201	791	604	1633	1794	1604	1514	1916	2010	914	1195	1464	1586	1010	913	1374	1304	1783	1659	1217	1235	994	772	2390	2364	1136	1527	1249	1669	1087
Zm00001d044317	0	1	0	0	0	0	4	5	0	0	12	3	0	0	51	95	44	17	1	0	0	1	0	0	0	0	1	2	1	1	8	12	1	0	82	71	35	39	0	5	1	0	1	0	0	0	1	0	0
Zm00001d017286	0	0	49	54	2014	3071	1	1	0	0	0	0	0	1	0	0	0	0	8	5	45	13	22	14	2266	2806	0	0	3	0	0	0	0	0	0	0	0	0	1	3	33	21	81	7	2082	2323	2	0	2
Zm00001d045639	0	0	0	0	0	0	0	1	0	0	0	0	0	0	0	0	0	0	0	0	0	0	0	0	0	0	0	0	0	0	0	0	0	0	0	0	0	0	0	0	0	0	0	0	0	0	0	0	0
Zm00001d044318	22	40	331	324	7	27	86	86	0	0	20	9	1	4	27	52	51	83	1912	2266	91	112	361	403	115	122	432	429	65	107	29	22	37	38	56	67	104	97	435	515	48	75	629	500	106	112	146	216	45
Zm00001d017287	21	12	0	0	1	1	0	5	2	2	1	0	26	14	5	3	1	0	12	3	4	1	0	1	1	0	0	1	6	2	2	1	9	9	4	2	3	6	30	27	15	9	2	0	1	3	4	1	7
Zm00001d044319	0	0	0	0	0	0	0	0	0	0	0	0	0	0	0	0	0	1	0	0	8	3	31	23	13	10	24	36	36	60	16	6	7	12	25	30	16	9	18	21	0	2	0	0	1	1	0	0	2
Zm00001d017288	710	515	35	30	4	2	0	3	59	51	41	65	39	30	12069	11489	4653	2780	7	1	139	95	92	42	3	2	2	0	899	620	479	98	71	49	19168	15399	3825	5713	475	614	644	565	33	34	0	2	3	3	736
Zm00001d047980	0	1	1	0	0	0	0	1	0	0	0	0	0	0	0	0	0	0	0	0	0	0	0	0	0	0	0	1	0	0	0	0	0	0	0	0	0	0	0	0	0	0	0	1	0	0	0	0	0
Zm00001d017289	0	0	0	0	1	0	0	0	1	1	0	0	0	0	1	3	0	0	1	0	0	0	0	0	0	0	1	0	0	0	1	0	0	0	0	0	0	0	0	1	0	0	0	0	0	0	0	0	0
Zm00001d047981	79	86	13	24	146	153	13	9	146	347	10	25	501	1358	109	315	37	25	20	14	45	15	271	439	207	362	12	12	1227	543	24	21	647	232	59	61	195	33	52	38	9	13	94	150	23	41	2	1	57
Zm00001d046660	132	124	165	167	9	18	197	197	317	262	97	60	121	287	324	406	176	128	93	82	93	84	203	229	25	18	241	249	292	315	45	83	34	64	438	470	184	143	151	156	76	103	171	150	14	13	207	285	198
Zm00001d047982	9	14	21	25	18	9	60	43	16	15	19	32	7	16	23	31	35	22	16	15	14	14	37	36	6	9	39	56	13	21	16	41	26	17	9	20	36	35	32	33	6	8	23	29	4	3	25	43	15
Zm00001d046661	6281	4880	1366	1528	438	728	3285	3302	26802	22886	8803	7670	2946	5372	8515	12061	7362	4699	4892	4845	3065	1995	4013	3833	434	482	2766	2658	11136	18491	8501	8265	4343	4281	17554	16891	6100	5342	5214	5402	4274	4534	2112	2124	283	366	3009	4054	40234
Zm00001d045340	525	501	578	629	1021	1703	1326	1213	583	734	221	255	143	264	54	60	33	102	689	813	296	155	103	82	117	79	205	286	189	292	91	95	35	28	47	54	38	35	346	352	228	192	48	65	150	139	291	303	274
Zm00001d047983	1243	1472	1129	1418	378	556	1253	1233	983	1091	520	536	751	789	1109	1104	1397	1521	971	1341	546	325	1005	1064	525	490	1220	1262	541	758	758	522	948	1087	1012	1193	1055	945	896	967	481	427	1356	1197	352	451	788	1157	651
Zm00001d046662	0	0	0	0	0	0	0	0	0	0	0	0	1	0	0	0	0	0	0	0	46	57	93	55	2	2	2	8	30	18	1	1	53	25	6	22	0	3	4	3	1	2	0	1	0	0	2	8	4
Zm00001d045341	32	28	54	60	15	13	43	43	58	47	17	16	7	12	19	33	14	26	49	68	207	231	44	41	7	5	63	90	233	354	16	32	31	23	42	48	45	26	77	101	121	161	58	57	13	11	47	73	209
Zm00001d044020	0	0	0	0	0	0	0	0	1	1	0	0	0	0	0	0	0	0	1	3	75	44	59	68	8	2	151	138	114	224	62	53	84	97	90	56	87	45	94	98	90	65	41	52	3	1	161	232	173
Zm00001d047984	0	1	95	72	5	1	22	8	3	7	2	0	0	0	6	0	47	53	22	10	2	0	43	55	0	0	2	1	24	14	11	1	0	0	4	4	30	35	86	85	0	0	5	7	0	0	3	1	1
Zm00001d046663	145	159	182	196	60	103	237	228	196	221	239	177	146	188	179	152	141	105	256	267	193	110	247	257	109	119	242	265	116	166	227	211	124	167	170	204	142	147	228	247	130	122	246	233	124	159	214	223	188
Zm00001d045342	4	2	9	8	4	4	8	7	10	10	14	11	7	10	1	0	12	9	3	9	3	1	2	2	0	3	2	3	3	0	3	1	1	1	2	0	1	3	4	2	2	0	2	0	0	1	1	2	1
Zm00001d044021	168	207	200	166	107	145	172	143	167	519	32	29	44	73	597	462	170	153	704	468	119	76	176	196	25	27	191	259	110	96	122	11	30	14	283	426	205	182	1576	1639	59	48	222	168	21	37	96	147	92
Zm00001d047985	173	174	407	506	266	373	468	399	243	260	113	99	293	294	159	232	260	244	543	541	187	163	367	391	297	338	548	597	206	246	127	142	212	281	196	245	309	236	388	407	243	229	560	516	419	547	498	759	347
Zm00001d046664	28	22	0	1	0	0	0	0	1	10	28	32	73	86	17	25	45	45	0	0	28	15	0	1	0	0	2	3	0	0	36	65	42	48	27	14	72	70	0	2	30	7	0	0	0	0	0	2	6
Zm00001d044022	245	126	33	57	0	2	10	4	1	3	13	2	3	13	0	2	1	0	7	5	184	27	168	150	0	1	8	7	0	1	2	6	32	6	0	1	1	4	4	4	43	55	214	222	6	5	8	11	0
Zm00001d047986	734	1079	513	491	652	1280	680	792	1898	1671	789	871	1285	1552	1868	1750	1031	959	1379	1563	991	643	1349	1217	1171	1531	739	728	713	1033	864	793	1511	1674	2190	2554	1107	1016	1613	1579	382	311	256	218	338	433	298	369	598
Zm00001d046665	0	0	63	34	0	0	0	0	1	0	0	0	0	0	115	91	2	3	0	0	1	1	41	45	1	0	0	0	0	0	0	0	0	0	49	54	2	3	0	0	0	0	394	363	0	0	0	0	0
Zm00001d045344	0	0	0	0	0	0	0	0	1	2	0	1	0	1	0	1	0	0	0	0	0	0	2	1	1	0	1	0	1	0	0	0	0	1	0	0	0	0	0	0	0	0	0	0	0	0	0	0	0
Zm00001d044023	610	1060	1315	1159	386	617	2542	3051	3429	2856	1087	1000	1195	1371	917	1290	992	1153	1534	1725	762	468	2242	2302	742	997	3051	3371	4734	6129	764	834	797	872	1245	1458	992	1000	1738	1680	604	583	1260	973	345	471	4442	4943	3253
Zm00001d046666	0	0	0	0	0	0	0	0	0	0	0	0	0	0	0	0	0	0	0	0	0	0	0	0	0	0	0	0	0	0	0	0	0	0	0	0	0	0	0	0	0	0	0	0	0	0	0	0	0
Zm00001d044024	1108	1180	540	578	8	5	1325	1305	7287	6689	794	1062	1245	775	1801	1659	1551	1442	4174	4632	880	380	215	249	5	2	914	769	2569	4596	3750	843	1093	917	1257	1814	1793	1696	1266	1429	492	676	203	155	0	4	406	655	1688
Zm00001d047988	365	364	814	746	430	709	1223	1301	805	769	889	671	667	821	515	651	953	862	856	915	418	200	958	979	921	971	1430	1427	682	869	1006	932	1035	1081	720	732	896	925	810	892	378	312	1277	1103	671	859	1287	1727	702
Zm00001d046667	102	65	244	216	286	234	2	5	24	59	23	25	4	3	203	160	71	26	12	9	63	16	29	38	76	84	12	6	47	86	16	15	2	7	132	128	94	84	59	50	68	93	20	22	54	58	11	16	27
Zm00001d044025	0	5	0	0	0	0	0	1	0	1	3	4	2	13	0	0	2	2	2	2	1	4	0	1	0	0	4	3	1	1	4	10	5	4	0	1	0	5	3	1	5	2	0	0	0	0	3	0	3
Zm00001d047989	1130	1316	1375	844	270	521	1545	1907	5806	5655	1007	1033	966	2191	1124	1254	1382	1208	1859	2180	1070	659	851	985	172	152	1962	1954	3319	7157	1164	1085	3693	4565	1466	1468	2354	2151	2667	2695	1072	929	400	368	104	138	1156	1393	4305
Zm00001d046668	6	9	2	4	4	4	1	0	28	41	6	8	15	11	37	15	7	2	2	4	16	3	2	3	3	7	2	0	24	86	10	8	6	10	15	32	5	4	5	12	26	15	18	19	1	0	3	2	79
Zm00001d045347	1	0	0	0	0	0	0	1	2	3	4	2	4	0	0	1	1	0	1	0	1	0	0	1	0	3	1	1	2	4	2	2	1	3	0	5	0	1	2	0	0	0	0	0	0	0	0	0	0
Zm00001d044026	569	1145	924	841	360	771	2122	2441	2499	2378	1118	1133	1108	1520	1768	1583	912	795	1947	2166	750	582	1578	1788	575	687	2069	2214	1996	2331	1347	895	1026	1205	1552	2121	874	842	1609	1680	762	748	1145	893	467	594	1959	2512	2201
Zm00001d046669	0	1	0	0	0	0	0	0	0	0	0	0	0	0	0	0	0	0	0	0	0	0	0	0	0	0	0	0	0	0	0	0	0	0	0	0	0	0	0	0	1	0	0	0	0	0	0	0	0
Zm00001d045348	3	1	4	1	2	3	8	7	10	2	8	8	5	8	1	3	6	4	2	1	4	1	12	15	11	13	20	25	6	13	13	18	5	1	9	12	12	10	7	11	9	7	15	17	17	14	34	60	12
Zm00001d044027	101	31	1	2	0	2	0	0	1	1	1	2	3	8	16	7	1	0	1	1	66	35	0	0	0	1	0	0	1	0	3	1	6	7	11	19	3	9	0	0	81	75	0	1	1	0	0	0	0
Zm00001d045349	0	0	0	0	0	0	0	0	0	0	0	0	0	0	0	0	0	0	0	0	0	0	0	0	0	0	0	0	0	0	0	0	0	0	0	0	0	0	0	0	0	0	0	0	0	0	0	0	0
Zm00001d044028	1	0	0	0	1	13	0	0	0	0	0	0	0	0	0	0	0	0	0	0	0	0	0	0	11	14	0	0	0	0	0	0	0	0	1	0	0	0	0	0	0	1	0	0	25	17	0	0	0
Zm00001d047690	251	278	271	271	157	244	341	391	361	486	373	353	327	313	276	333	361	498	336	346	0	0	0	1	0	0	0	0	0	0	0	0	1	0	0	2	0	0	0	0	23	17	42	33	19	35	87	129	78
Zm00001d047691	0	0	0	0	0	0	0	0	0	0	0	0	0	0	0	0	0	0	0	0	0	0	0	0	0	0	0	0	0	0	0	0	0	0	0	0	0	0	0	0	0	0	0	0	0	0	0	0	0
Zm00001d046370	27	48	32	21	6	15	150	162	169	239	22	13	5	1	174	133	44	38	72	79	34	29	39	43	14	18	216	215	32	25	255	102	1	1	92	120	76	83	51	48	17	18	18	19	11	5	189	232	56
Zm00001d046371	0	0	0	0	0	0	0	0	1	0	0	0	0	0	0	0	0	0	0	0	0	0	0	0	0	0	0	1	0	0	0	0	0	0	0	0	0	1	0	4	0	0	0	0	0	0	0	0	1
Zm00001d045050	930	1145	874	883	219	375	1043	898	728	792	694	727	1282	1063	738	854	1112	966	1876	1861	923	747	815	876	205	189	912	910	576	484	675	603	446	551	658	686	1048	1040	1876	1795	798	873	723	618	168	173	621	867	573
Zm00001d046372	31	40	428	340	32	57	612	641	20	5	25	26	27	35	93	120	158	169	224	259	65	38	447	454	29	37	517	623	2	3	57	89	98	109	59	64	236	232	105	74	58	69	372	304	7	9	467	670	3
Zm00001d045051	127	121	15	23	2	1	6	2	597	237	15	6	26	75	123	50	19	16	71	61	43	49	11	19	2	0	22	10	1462	668	3	18	51	21	31	53	14	12	113	105	272	236	32	30	2	12	3	15	566
Zm00001d015810	3803	3711	385	326	7	12	473	523	254	278	261	234	177	138	467	406	292	302	396	413	2651	3951	440	332	24	22	482	472	152	212	230	153	123	162	386	360	259	179	285	292	2407	3193	435	512	11	11	811	876	309
Zm00001d047694	20	34	104	127	79	86	169	137	90	76	176	108	10	8	120	145	97	93	143	182	56	57	142	184	39	46	96	101	95	32	51	45	2	5	99	132	91	101	129	104	23	41	255	241	75	140	116	145	173
Zm00001d046373	0	0	0	0	0	0	0	0	0	1	0	0	0	0	0	0	0	0	0	0	10	1	19	18	6	10	13	18	19	13	10	12	3	10	19	22	3	13	26	27	1	7	2	4	1	2	10	10	7
Zm00001d045052	11	5	1	0	1	0	0	0	0	0	0	0	0	0	282	103	0	1	2	3	2	0	0	0	0	0	0	0	1	0	1	0	0	0	52	58	1	0	6	1	5	2	0	1	0	0	1	0	1
Zm00001d015811	1130	1604	39	27	0	5	182	220	97	76	85	96	50	56	193	146	27	10	167	166	1188	1301	181	151	10	7	122	165	53	67	65	61	27	47	92	142	26	23	96	114	570	1156	99	66	1	4	289	320	115
Zm00001d047695	1	2	0	1	1	0	4	4	8	12	2	1	8	22	3	0	0	2	13	11	2	0	0	0	0	0	0	1	0	0	1	0	3	6	1	0	0	1	2	1	0	0	0	0	0	0	0	3	0
Zm00001d046374	23	26	0	1	0	0	0	0	1	3	1	1	1	0	0	1	1	1	6	10	48	49	0	0	0	0	2	0	0	0	0	1	2	0	0	0	3	2	32	23	20	45	0	1	6	10	0	0	1
Zm00001d045053	301	267	942	1278	441	622	653	549	660	640	528	466	253	259	432	555	656	583	405	398	200	95	766	857	372	321	754	669	457	577	381	317	330	299	371	412	517	502	258	259	148	145	697	590	394	350	303	412	351
Zm00001d015812	0	0	0	0	0	0	0	0	0	0	0	0	0	0	0	0	0	0	0	0	0	0	0	0	0	0	0	0	0	0	0	0	0	0	0	0	0	0	0	0	0	0	0	0	0	0	0	0	0
Zm00001d047696	1371	430	16	12	37	43	15	20	48	48	114	33	5	8	46	209	41	40	82	70	1366	406	23	25	49	71	29	32	20	35	13	22	31	33	32	16	22	32	37	35	2445	1143	20	17	79	62	21	30	10
Zm00001d046375	3	3	0	0	0	0	0	0	0	0	0	0	0	0	0	0	0	0	0	1	0	0	0	0	0	0	0	0	0	0	0	0	0	0	0	0	0	0	0	0	0	0	0	0	0	0	0	0	0
Zm00001d045054	1453	994	3	4	8	24	2	3	182	213	769	203	2102	1100	4	2	24	77	3	9	8	6	0	1	0	0	0	2	0	0	0	3	17	26	0	0	0	0	1	4	1759	1397	0	0	0	2	1	1	109
Zm00001d047697	503	396	2721	4469	1093	1264	1501	1187	859	997	1186	946	333	194	1184	1859	2906	3299	852	816	221	125	879	1059	613	536	1104	1082	518	753	642	713	300	307	573	662	1236	1115	344	385	216	185	1207	1107	619	563	413	663	416
Zm00001d045055	903	1094	28	31	0	4	29	27	18	22	27	38	9	115	11	6	320	249	126	116	876	907	51	46	9	3	10	12	17	16	218	88	6	1	15	6	517	773	895	786	66	63	17	16	5	5	4	16	3
Zm00001d015814	0	0	0	0	0	0	0	0	0	0	0	0	0	0	0	0	0	0	0	0	0	0	0	0	0	0	0	0	0	0	0	0	0	0	0	0	0	0	0	0	0	0	0	0	0	0	0	0	0
Zm00001d047698	11	10	1	1	0	1	2	1	8	2	3	0	6	2	8	2	0	2	17	19	90	31	4	5	0	0	3	2	2	2	1	3	14	9	1	0	1	0	12	9	33	22	8	4	3	0	0	1	0
Zm00001d046377	0	0	0	0	0	0	0	1	0	0	0	0	1	1	0	0	0	0	0	0	0	0	0	0	1	0	0	0	0	0	0	1	13	2	3	1	0	0	3	0	0	0	0	0	0	0	0	1	1
Zm00001d045056	15178	20430	1	1	0	1	6	11	0	0	0	2	1	0	1	0	7	3	482	849	13898	18917	2	1	2	1	12	12	0	3	4	5	0	0	0	2	2	5	18	22	12425	21429	1	2	0	1	2	4	2
Zm00001d015815	1	2	0	2	0	0	10	3	0	0	1	0	1	2	64	48	4	0	0	0	3	1	0	3	0	0	14	20	1	1	0	1	6	10	115	100	3	0	2	0	6	8	1	0	0	0	21	26	1
Zm00001d047699	357	372	1134	1696	319	429	1058	1058	936	969	494	445	413	371	555	635	692	892	679	629	240	131	965	876	364	393	919	1011	790	1039	385	390	168	159	470	504	496	482	450	447	728	681	2483	2355	641	605	2958	3150	1875
Zm00001d046378	705	1176	82	74	4	4	553	609	1883	1809	2941	2608	1394	1381	1172	1072	430	156	1216	1169	803	207	291	305	15	13	561	577	2657	3110	4274	3247	1160	1393	1241	1774	544	837	1379	1430	470	408	136	86	1	6	316	465	1891
Zm00001d045057	0	0	0	0	7	0	0	0	0	0	0	0	0	0	0	0	0	0	0	0	0	0	0	0	1	0	0	0	0	0	0	0	0	0	0	0	0	0	0	0	0	0	0	0	0	0	0	0	0
Zm00001d015816	198	148	335	333	179	278	398	369	353	351	113	99	194	236	155	201	206	239	322	289	276	232	239	187	165	164	316	309	342	489	73	90	323	343	279	294	162	131	196	207	161	167	279	234	164	184	369	469	222
Zm00001d046379	0	0	0	0	0	0	0	0	0	0	0	0	0	0	0	0	0	0	0	0	0	0	0	0	0	0	0	0	1	0	0	0	0	0	0	0	0	0	0	0	0	0	0	0	0	0	0	0	0
Zm00001d045058	0	0	0	0	1	3	0	0	0	0	0	0	0	0	0	0	0	0	0	0	0	0	0	0	0	0	0	0	0	0	0	0	0	0	0	0	0	0	0	0	0	0	0	0	0	0	0	0	0
Zm00001d015817	12	13	14	9	10	5	9	26	18	20	17	23	102	121	17	20	5	6	10	14	8	2	24	23	8	19	33	28	22	36	10	12	8	8	8	17	3	10	5	10	7	1	5	3	8	18	23	13	7
Zm00001d045059	0	0	0	0	0	0	0	0	0	0	0	0	0	0	0	0	0	0	0	0	0	0	0	0	0	1	0	0	0	1	0	0	0	0	0	0	0	0	0	0	0	1	0	0	0	0	2	0	0
Zm00001d015818	150	188	383	298	157	292	420	458	460	465	178	198	217	251	289	348	248	246	323	335	195	106	437	395	351	322	532	497	479	677	207	170	202	225	373	377	271	196	325	295	133	126	397	346	264	303	733	900	535
Zm00001d016840	1	1	0	0	2	0	0	0	9	6	0	1	1	8	0	3	0	0	0	0	1	0	0	0	1	0	1	0	9	21	4	3	4	3	0	1	0	0	1	2	2	5	0	1	0	1	0	0	9
Zm00001d015520	572	708	1026	1035	278	569	1462	1270	639	860	1425	1262	173	304	1121	1449	905	1088	1441	1085	379	218	5989	4262	711	2183	1422	1435	6951	2280	840	688	114	134	812	1371	586	607	1126	1208	484	409	2734	3118	646	815	1516	2193	1752
Zm00001d016841	2338	1578	0	0	96	153	12	8	349	85	67	34	125	517	23	26	1158	1294	315	270	176	171	0	0	8	6	7	5	16	21	72	61	503	208	6	10	155	345	41	42	163	160	0	0	8	10	7	5	26
Zm00001d046083	0	0	0	0	1	0	0	0	0	0	0	0	0	0	0	0	0	0	0	0	0	0	0	0	0	0	0	0	0	0	0	0	0	0	0	0	0	0	0	0	0	0	0	0	0	0	0	0	0
Zm00001d014200	47	47	4	2	75	65	25	23	112	93	41	37	157	150	56	56	31	23	43	49	182	63	9	19	35	24	58	67	269	344	70	134	293	368	318	401	150	183	137	145	150	134	10	17	39	65	109	127	477
Zm00001d015521	1228	2062	318	344	40	81	1783	1777	1934	2163	298	230	668	1166	3934	3366	662	1010	2744	3244	922	546	470	471	14	13	656	908	1934	931	98	87	186	252	1426	2096	275	242	1427	1444	422	640	373	363	16	18	810	1049	861
Zm00001d016842	5	4	0	0	0	1	9	11	0	0	0	0	0	0	227	180	3	18	1	2	3	2	0	0	0	0	3	1	0	0	0	0	0	0	96	162	25	19	1	1	18	21	2	0	0	0	2	2	0
Zm00001d014201	87	62	3	3	0	1	66	41	127	103	53	73	7	11	253	156	297	133	42	20	15	6	3	3	0	0	31	27	38	70	42	95	1	2	80	137	60	83	19	12	19	24	12	11	0	0	51	66	118
Zm00001d014202	0	0	0	0	0	0	0	0	0	0	0	0	0	0	0	0	0	0	0	0	0	0	0	0	0	0	0	0	0	0	0	0	0	0	0	0	0	0	0	0	292	150	18	26	0	0	8	12	1
Zm00001d016844	6	3	0	1	20	20	2	0	2	7	34	58	0	3	66	59	131	96	5	9	36	25	77	79	41	27	53	59	55	123	493	279	15	5	125	110	374	338	125	128	3	0	14	12	29	36	7	20	1
Zm00001d014203	1063	1406	182	199	105	182	474	431	1074	1133	670	681	724	1237	1299	1247	566	304	1144	1240	978	367	334	328	201	284	470	448	929	770	692	524	522	639	854	1243	508	580	1138	1096	880	836	285	240	221	268	361	493	1001
Zm00001d016845	318	266	370	425	217	272	417	353	403	459	334	321	223	269	499	524	529	623	543	531	372	239	413	325	194	235	449	419	462	579	530	461	242	285	696	715	656	610	458	472	297	255	306	352	245	301	552	631	502
Zm00001d014204	35	64	289	414	5	14	549	494	9	18	385	512	2	8	280	220	539	542	901	928	48	55	316	393	13	8	478	488	11	4	140	88	1	2	100	145	242	264	313	364	25	33	105	119	1	0	39	65	5
Zm00001d015525	5	1	2	4	0	0	0	0	0	0	0	0	0	1	25	22	0	0	3	8	7	0	0	0	0	0	0	0	0	0	0	0	0	0	21	45	2	1	0	1	1	0	0	0	0	0	0	0	0
Zm00001d016846	5199	5307	1	3	0	4	1	6	18	5	4	0	16	1	88	14	4	3	188	258	5424	8171	2	1	0	1	3	1	34	72	3	21	11	12	43	60	27	19	64	80	3895	5294	0	2	1	1	0	1	23
Zm00001d014205	0	2	1179	1748	5	1	7	3	0	1	0	0	0	0	0	0	0	1	0	0	2	0	2295	2495	6	0	6	0	0	0	2	0	0	0	0	0	0	0	0	1	0	0	1687	2192	5	1	2	3	0
Zm00001d015526	508	436	1033	1420	113	171	918	869	587	855	192	228	229	413	942	1059	622	795	753	697	438	267	915	925	180	209	1067	1179	462	589	107	136	260	249	677	908	529	530	678	686	380	367	1307	1308	119	121	457	729	414
Zm00001d016847	386	319	0	0	0	0	0	0	0	0	0	0	0	0	0	0	0	0	24	28	41	45	0	0	0	0	0	0	10	7	5	12	5	1	2	1	1	12	2	3	310	546	1	3	1	0	0	2	5
Zm00001d046089	1	0	2	2	1	0	10	16	1	0	5	0	0	1	11	12	1	2	2	4	4	3	0	0	0	0	8	1	0	0	5	10	4	1	6	10	1	2	4	3	2	3	3	7	1	0	18	15	1
Zm00001d015527	58	111	382	389	118	194	1076	1020	36	126	186	317	1	7	366	276	340	253	248	357	102	44	389	333	98	96	611	605	15	4	574	222	6	8	257	369	216	229	363	370	10	29	323	282	127	125	589	835	1
Zm00001d016848	1	0	0	0	0	0	0	0	0	0	0	0	1	0	0	1	0	0	0	0	2	2	0	0	0	0	0	1	0	0	0	1	2	1	0	0	1	0	0	2	1	14	0	0	0	0	0	0	0
Zm00001d014207	2	0	5	5	0	1	11	14	0	0	0	0	0	0	1	3	1	0	3	2	50	43	239	194	86	120	266	313	331	523	137	89	77	76	354	279	219	155	110	116	502	417	936	730	969	1157	2006	2394	1350
Zm00001d016849	2	3	672	658	22	46	714	657	39	44	167	162	28	22	101	199	248	345	97	64	10	4	534	546	14	11	1138	1260	6	5	13	5	20	27	117	88	263	150	42	40	91	57	161	193	15	16	266	347	238
Zm00001d015529	16	12	0	0	0	0	1	0	0	0	0	0	0	0	0	0	0	0	0	0	0	2	0	0	0	0	0	0	0	0	0	0	0	0	0	0	0	0	0	0	19	44	0	0	0	0	0	0	0
Zm00001d044902	197	279	815	977	562	739	683	697	1119	1176	434	445	506	488	787	838	682	636	395	392	238	148	556	579	491	538	886	831	284	467	128	156	120	157	575	553	455	352	456	462	302	252	692	684	599	658	904	1233	809
Zm00001d016550	616	701	227	225	189	334	205	159	1228	1444	1085	979	788	1092	278	224	995	546	558	643	770	260	279	275	772	786	256	308	444	592	913	591	533	756	344	969	296	532	1585	1513	730	688	324	283	165	165	182	247	1026
Zm00001d044903	1171	2012	2292	1922	666	1313	3284	3738	1912	1698	8269	5202	7804	6364	1001	1168	2983	2206	1197	1515	1457	832	2869	3296	695	871	4525	4997	1417	1725	4972	8338	5977	7581	895	1281	2795	3236	1644	1504	1125	1212	2257	1629	848	899	2674	3925	1792
Zm00001d016551	23	56	44	39	48	93	10	13	221	310	6	5	94	146	22	37	54	36	168	171	75	41	143	142	274	301	29	39	127	179	0	1	288	714	50	63	17	14	448	454	32	27	143	96	35	42	21	16	144
Zm00001d044904	44	42	44	64	3	3	81	85	38	44	9	6	5	17	20	30	23	20	37	56	57	68	56	64	4	4	57	86	7	25	14	17	79	54	27	14	33	25	20	26	47	55	40	37	29	53	56	71	19
Zm00001d015231	76	86	825	1097	882	1556	1668	1420	242	302	160	196	46	40	621	814	612	652	172	166	146	77	1103	1395	1881	2294	2090	2399	266	284	373	183	65	53	882	910	581	575	371	376	63	60	1444	1230	531	623	1292	1840	303
Zm00001d016552	639	591	1039	1001	526	892	1109	1098	1001	838	813	833	580	610	991	1144	978	1187	743	787	1403	646	2970	3040	1997	2066	2434	2706	1682	2049	2476	1891	1858	2108	2444	3591	2034	2032	2020	2195	521	444	1029	972	470	642	912	1311	1006
Zm00001d044905	0	0	0	0	0	0	0	0	0	0	0	0	0	0	0	1	0	0	0	0	0	0	8	11	4	2	11	12	0	0	0	0	0	0	2	7	0	2	7	4	0	1	11	4	17	23	12	21	0
Zm00001d016553	996	1223	968	1057	198	329	1770	1634	1653	2184	2209	1786	1847	2007	2851	2331	2365	1666	911	1067	1060	693	775	794	347	308	1815	1954	787	996	6078	4606	1055	1372	1760	2118	2632	2727	1334	1311	910	795	692	599	288	327	1018	1630	1053
Zm00001d044906	783	600	0	5	69	93	7	6	122	73	10	10	308	459	123	95	118	39	35	19	258	114	23	54	647	985	1	0	166	36	50	54	72	91	14	21	29	35	15	14	178	323	0	2	0	11	0	1	54
Zm00001d015233	35	69	125	100	73	162	741	633	1394	1588	936	996	317	255	230	295	310	332	139	146	56	37	134	130	102	109	648	626	637	557	859	677	357	395	370	305	231	184	258	310	64	85	125	114	184	189	547	675	830
Zm00001d016554	0	0	0	0	0	0	0	0	0	0	0	0	0	0	0	0	0	0	0	0	0	0	1	2	1	1	1	1	4	1	1	0	0	0	1	0	0	0	3	1	0	0	0	0	0	0	0	0	0
Zm00001d044907	55	63	178	138	135	245	284	299	194	180	107	98	57	152	315	371	191	186	114	120	2	8	4	0	5	0	5	2	3	0	1	2	5	3	57	3	2	2	1	1	61	27	105	93	76	69	248	304	29
Zm00001d017890	501	582	835	892	90	140	1074	1188	1409	1475	639	701	535	687	736	687	620	835	965	969	726	469	1018	1048	160	173	1027	1129	992	1362	767	566	461	542	814	1172	640	635	1394	1454	511	460	854	811	164	237	1002	1415	1378
Zm00001d015234	725	1084	2795	2467	142	295	3163	3246	1451	1403	1268	1147	2289	2593	1151	1350	1607	2115	3230	3803	473	616	3209	3348	282	307	2483	2694	425	509	367	406	141	236	782	1155	980	949	1477	1466	398	631	2579	2287	261	308	2679	3269	1574
Zm00001d016555	0	0	0	0	0	0	0	0	0	0	0	0	0	0	0	0	0	0	0	0	0	0	0	0	0	0	0	0	0	0	0	0	0	0	0	0	0	0	0	0	0	0	0	0	1	0	0	0	0
Zm00001d044908	597	255	0	1	1	4	0	0	67	43	25	10	98	268	23	77	62	8	18	14	151	91	3	5	84	100	2	1	28	11	29	40	64	73	4	7	18	24	5	9	182	321	1	1	10	10	0	1	20
Zm00001d016556	0	0	0	0	0	0	0	0	0	0	0	0	1	0	0	0	0	0	0	0	0	0	0	0	0	0	0	0	0	0	0	0	0	0	0	0	0	0	0	0	0	0	0	0	0	0	0	0	0
Zm00001d044909	0	0	0	0	23	51	0	0	0	0	0	0	0	0	0	0	0	0	0	0	6	1	7	12	8	18	12	9	14	21	6	9	1	2	11	12	5	4	14	12	1	1	1	3	0	2	1	4	2
Zm00001d016557	137	300	51	49	47	78	49	57	527	388	319	162	1185	842	263	266	285	107	142	134	267	100	390	411	49	75	24	20	349	444	73	219	1263	1433	253	330	409	546	94	109	440	296	142	147	145	170	62	65	595
Zm00001d017893	0	0	0	0	1	1	0	0	0	0	0	0	0	0	0	0	0	0	0	1	0	0	1	0	0	0	1	0	0	0	0	0	0	0	0	0	0	0	0	0	0	0	0	0	0	0	0	0	0
Zm00001d016558	21	20	1	1	0	0	12	11	13	19	0	0	7	9	914	694	11	12	3	6	164	43	0	1	1	0	10	12	3	1	8	3	18	13	1737	2188	44	34	3	3	17	9	1	4	0	0	31	40	36
Zm00001d017894	101	106	253	245	91	109	393	331	258	299	201	155	73	111	178	230	218	150	299	288	140	80	204	240	57	39	281	348	189	273	209	165	109	134	130	144	200	169	258	297	108	135	271	177	80	91	424	527	225
Zm00001d015238	0	0	0	0	0	0	0	0	0	0	0	0	0	0	2	0	0	0	1	0	0	0	0	0	0	0	0	0	0	0	0	0	0	0	0	0	0	0	0	0	0	0	0	0	0	0	0	0	0
Zm00001d016559	652	802	1303	1312	2823	4196	797	813	1460	1831	880	881	737	794	2127	2223	1142	1280	1529	1658	1026	467	1664	1366	3062	3371	1252	1373	1659	1977	888	703	677	736	1817	2755	1225	1175	1734	1847	644	627	1405	1179	3719	3999	738	921	1591
Zm00001d017895	424	540	741	637	237	404	655	699	1030	1200	899	764	571	691	814	844	711	760	833	969	427	210	549	575	276	312	240	262	595	880	347	353	304	405	692	983	205	238	579	580	142	100	501	453	171	210	360	497	793
Zm00001d015239	558	937	499	399	45	74	657	688	943	816	2984	2578	844	922	46	84	1540	1025	3458	3936	1681	1037	1457	1113	14	21	1352	1349	1123	1238	5009	3603	430	551	151	124	1799	2880	3447	3919	1441	1515	901	799	15	24	2805	3100	626
Zm00001d045931	1	1	2	5	0	0	0	1	1	1	0	0	0	0	210	134	1	2	0	0	2	0	44	15	0	0	0	0	92	41	0	0	0	0	80	112	2	1	4	6	3	0	1	1	0	0	0	0	1
Zm00001d044610	0	0	0	0	0	1	0	0	0	0	0	0	0	0	0	0	0	0	0	0	0	0	0	0	0	0	0	0	0	0	0	0	0	0	0	0	0	0	0	0	0	0	0	0	0	0	0	0	0
Zm00001d017896	6799	7025	4	3	0	1	1	7	3	2	0	1	10	34	10	7	2	1	6232	5160	3704	5656	3	2	1	1	10	13	3	5	2	5	30	14	9	3	4	4	3767	4145	2899	4403	3	2	3	2	23	26	0
Zm00001d017897	150	127	586	639	183	312	464	405	340	441	200	228	66	64	342	475	473	499	691	711	123	68	181	217	117	133	382	402	145	212	94	118	137	171	221	282	364	285	324	324	126	117	362	260	144	121	298	427	159
Zm00001d017580	0	0	0	0	0	0	0	0	0	0	0	0	0	0	0	0	0	0	0	0	0	0	0	0	0	0	0	0	0	0	0	0	0	0	0	0	0	0	0	0	0	0	0	0	0	0	0	0	0
Zm00001d017898	1	0	339	474	0	0	0	0	0	0	0	0	0	0	0	0	0	0	0	0	0	0	62	74	0	0	0	0	0	0	0	0	0	0	0	0	0	0	1	0	0	0	180	105	0	0	0	1	0
Zm00001d016260	1	0	0	0	0	0	0	0	0	0	4	19	0	0	16	11	13	3	1	2	3	0	2	1	0	0	0	0	1	0	16	5	0	0	17	9	9	15	11	8	1	10	1	1	1	0	0	0	0
Zm00001d044613	0	0	1	0	23	16	0	1	0	0	0	0	0	0	0	0	0	0	0	0	199	111	187	232	127	113	338	327	244	521	171	231	228	203	302	276	204	208	346	365	0	1	0	0	10	2	0	0	0
Zm00001d017899	1	3	2	3	3	2	0	0	0	0	3	8	0	0	0	0	5	0	1	1	0	0	0	0	5	6	0	0	0	0	0	0	0	0	0	0	0	0	0	0	0	0	0	0	2	0	0	0	0
Zm00001d017582	0	0	0	0	0	0	0	0	0	0	0	0	12	3	1	4	0	0	0	0	0	3	0	0	0	0	0	0	2	0	0	0	0	0	8	6	1	1	5	4	0	0	0	0	0	0	0	0	0
Zm00001d045935	124	60	1	0	3	7	0	3	69	39	6	2	168	60	71	85	87	49	3	3	178	90	1	8	0	0	1	4	25	65	3	6	197	123	86	136	222	198	4	0	773	718	0	0	3	0	6	0	46
Zm00001d044614	1843	2396	3476	3280	2398	4333	3524	3722	4940	6239	2518	2788	2156	3065	4734	4253	2979	3027	3392	3710	1442	1148	2952	3259	2307	2834	3503	3807	2300	2822	2496	1516	1513	1708	2284	3930	2272	2066	2524	2537	1461	1610	2657	2150	2054	2451	1818	2729	2661
Zm00001d016262	2	2	9	5	0	0	0	2	0	0	6	10	0	0	34	26	8	4	2	9	1	1	7	12	0	0	0	0	0	0	6	3	0	0	17	24	3	8	4	10	0	2	1	0	0	0	0	0	1
Zm00001d017583	19	26	26	18	0	1	11	15	40	20	66	80	4	0	6	6	156	131	31	28	14	6	502	589	14	26	55	58	9	4	90	21	0	1	45	50	241	299	204	234	22	40	49	40	21	27	40	41	70
Zm00001d045936	0	0	0	0	0	0	0	0	0	0	0	0	0	0	0	0	0	0	0	0	0	0	0	0	0	0	0	0	0	0	0	0	0	0	0	0	0	0	0	0	7	2	0	0	0	0	0	0	0
Zm00001d044615	429	305	1405	1719	1009	1359	721	598	904	1251	1097	955	369	453	967	1422	1318	1480	468	495	394	189	688	673	545	596	907	1030	482	774	884	1141	546	587	875	1041	1310	1170	654	621	307	235	855	564	387	337	409	582	362
Zm00001d017584	1699	2340	838	900	122	147	907	963	1159	1308	4706	4243	1330	1726	2044	2120	2378	2123	3638	3877	2650	1657	776	832	107	70	797	856	1048	1126	4174	3622	1605	2170	1935	2945	1944	2486	6638	6628	1895	1791	705	563	114	164	436	622	1351
Zm00001d045937	2	1	919	3980	313420	404363	21	38	34	31	1	0	21	31	22	42	1	3	2	4	1	1	24	170	848	988	8	3	22	1	0	0	3	1	10	1	1	2	0	1	0	1	2576	242	220051	231750	17	19	9
Zm00001d017585	0	0	0	0	0	0	0	0	0	0	0	0	0	0	0	0	0	0	0	0	30	20	2	2	3	2	3	1	12	24	26	45	65	55	6	4	105	90	18	19	57	36	6	4	0	3	13	17	34
Zm00001d045938	757	791	817	822	838	1345	689	762	883	1039	2613	1695	1190	1423	454	507	1133	957	605	762	706	269	580	679	515	493	743	834	512	688	1287	1786	1990	2302	444	585	807	1083	695	750	947	784	899	675	521	552	688	980	846
Zm00001d016265	0	0	0	0	0	0	0	0	0	1	0	0	0	0	0	0	0	0	0	0	0	0	0	0	1	0	0	0	0	0	0	0	0	0	0	0	0	0	0	0	0	0	2	0	0	0	0	0	0
Zm00001d017586	0	0	0	0	0	0	0	0	0	0	0	0	0	0	0	0	0	0	0	0	0	1	6	11	0	0	1	3	0	0	0	0	0	0	0	3	2	5	1	0	0	0	8	9	0	0	0	1	0
Zm00001d044618	45	72	2	10	4	8	6	7	17	3	9	4	15	45	12	5	8	15	20	25	139	158	2	7	15	7	1	0	3	4	1	3	5	5	9	17	0	1	43	58	15	51	3	4	5	8	0	0	7
Zm00001d016266	0	0	0	0	0	0	0	0	0	0	0	0	0	0	0	0	0	0	0	0	0	0	0	0	0	0	0	0	0	1	0	0	0	0	0	0	0	0	0	0	0	0	0	0	0	0	0	0	0
Zm00001d044619	72	51	328	424	107	110	147	131	125	157	104	120	36	49	132	192	221	215	142	129	60	43	139	182	79	78	117	109	84	119	65	67	50	39	122	112	189	127	83	72	60	73	236	175	131	118	94	147	136
Zm00001d017588	0	3	0	0	0	1	1	0	1	1	7	3	2	3	0	0	0	0	0	1	2	0	0	0	0	0	0	1	0	0	0	0	1	4	1	1	1	0	1	1	3	1	0	0	1	1	1	3	1
Zm00001d016268	0	0	0	0	0	0	1	0	0	0	0	0	0	0	0	0	0	0	0	0	0	0	0	0	0	0	0	0	0	0	0	0	0	0	0	0	1	0	0	0	0	0	0	0	0	0	0	0	0
Zm00001d017589	0	0	0	0	0	0	0	0	0	0	0	0	0	0	0	0	0	0	0	0	0	0	0	0	0	0	1	0	0	0	0	0	0	0	0	0	0	0	0	0	0	0	0	0	0	0	0	0	0
Zm00001d046960	150	146	72	69	33	31	93	89	171	196	42	39	70	67	56	74	70	83	49	61	109	167	44	53	31	33	101	81	107	104	65	59	77	99	88	73	74	56	54	68	0	0	0	0	0	0	0	0	0
Zm00001d016269	2	2	10	3	0	1	0	0	0	0	0	0	1	19	1	0	4	10	0	0	7	1	2	0	0	0	0	0	0	0	0	0	22	6	0	0	1	5	0	0	9	2	0	0	0	0	0	0	0
Zm00001d046961	228	154	3	1	0	1	5	10	902	870	120	62	450	324	10	25	26	17	146	95	179	120	9	6	0	0	1	3	1909	1312	108	134	313	393	53	38	83	37	137	112	526	390	4	0	4	1	10	3	710
Zm00001d045640	6	6	0	1	0	0	2	2	12	12	1	1	15	32	3	4	2	0	15	15	9	7	12	8	9	16	14	14	32	37	12	8	41	34	8	11	2	10	19	17	16	12	3	7	0	1	5	4	9
Zm00001d046962	0	0	0	0	0	0	0	0	2	1	1	6	2	0	1	1	0	0	0	0	0	0	0	0	0	0	0	0	0	0	1	1	1	2	0	0	1	0	1	0	0	0	0	0	0	0	0	0	0
Zm00001d045641	0	1	0	0	0	0	0	0	1	0	0	0	0	0	0	0	0	0	0	0	19	4	11	5	5	2	11	6	7	21	9	9	6	16	19	27	16	16	15	11	17	14	6	8	4	4	8	23	28
Zm00001d044320	11	25	19	11	0	0	243	258	20	27	49	64	6	4	70	113	104	64	39	45	0	0	0	0	0	0	0	0	0	0	0	0	0	0	0	0	0	0	0	0	0	0	0	0	0	0	0	0	0
Zm00001d046963	0	0	0	0	0	0	0	0	0	0	0	0	0	0	0	0	0	0	0	0	0	0	0	0	0	0	0	0	0	0	0	0	0	0	0	0	0	0	0	0	0	0	0	0	0	0	0	0	0
Zm00001d044321	0	0	0	0	0	0	0	0	0	0	0	0	0	0	0	0	0	0	0	0	0	0	0	0	0	0	0	0	0	0	0	0	0	0	0	0	0	0	1	0	0	0	0	0	0	0	0	0	0
Zm00001d043000	0	0	0	0	0	0	0	0	0	0	0	0	0	0	0	0	0	0	0	0	0	0	0	0	0	0	0	0	0	0	0	0	0	0	0	0	0	0	0	0	0	0	0	0	0	0	0	0	0
Zm00001d017290	0	1	0	0	0	0	6	5	0	0	5	9	1	0	5	13	13	23	0	1	0	0	0	0	0	0	0	0	0	0	0	0	0	0	0	0	0	0	0	0	0	0	2	6	0	1	8	13	0
Zm00001d046964	0	0	0	0	0	0	0	0	0	0	0	1	0	0	0	0	1	0	0	1	0	1	0	0	0	0	0	1	0	0	0	0	0	0	0	0	0	0	0	0	0	1	0	0	0	0	0	0	0
Zm00001d045643	0	0	0	0	0	0	0	0	0	2	0	0	0	0	0	0	0	0	0	0	0	0	0	0	0	0	0	0	0	0	0	0	0	0	0	0	0	0	0	0	0	0	0	0	0	0	0	0	2
Zm00001d044322	0	0	0	0	0	0	0	0	0	0	0	0	0	0	0	0	0	0	0	0	0	0	0	0	0	0	0	0	0	0	0	0	0	0	0	0	0	0	0	0	0	0	0	0	0	0	0	0	0
Zm00001d043001	0	0	0	0	0	0	0	0	0	0	0	0	0	0	0	0	0	0	0	0	0	0	0	0	0	0	0	0	0	0	0	0	0	0	0	0	0	0	0	0	0	0	0	0	0	0	0	0	0
Zm00001d017291	60	75	9	14	0	0	210	215	241	265	47	42	18	38	1546	1132	99	50	28	22	112	37	98	82	18	31	189	249	310	541	126	125	68	84	1663	2490	120	115	96	87	40	45	15	13	0	0	184	217	199
Zm00001d046965	0	0	0	0	0	0	0	0	0	0	0	0	0	0	0	0	0	0	0	0	0	0	1	1	0	0	4	0	1	4	2	0	0	1	0	1	0	0	1	1	0	0	0	0	0	0	0	0	0
Zm00001d045644	171	99	18	26	22	46	33	27	167	502	28	23	31	64	78	116	29	34	20	24	94	75	14	14	36	41	22	24	42	46	79	29	54	62	44	46	26	35	59	52	67	40	3	2	44	67	11	18	73
Zm00001d044323	1	0	0	0	0	0	0	0	2	2	1	0	3	0	0	0	0	1	0	1	4	3	2	2	0	0	0	0	28	63	1	2	330	407	15	16	11	6	11	16	29	15	2	3	0	1	0	0	137
Zm00001d017292	0	0	0	0	0	0	0	0	0	0	0	0	0	0	0	0	0	0	0	0	0	0	0	0	0	0	0	0	0	0	0	0	0	0	0	0	0	0	0	0	0	0	0	0	0	0	0	0	0
Zm00001d046966	1	0	33	74	0	1	95	130	7	5	3	7	0	0	35	34	21	19	4	9	1	0	118	165	0	0	85	96	4	2	4	0	0	0	18	35	26	17	13	22	0	0	13	18	6	10	36	62	7
Zm00001d045645	0	0	0	0	0	0	0	0	0	0	0	0	0	0	0	0	0	0	0	0	0	2	0	0	1	0	0	0	0	2	0	0	0	0	0	0	0	1	0	2	0	0	1	0	0	0	1	0	1
Zm00001d044324	487	585	1134	1073	188	233	2051	2070	1913	2484	723	816	522	461	779	953	1098	1077	668	592	549	291	1122	935	138	129	2032	2223	897	1232	898	517	660	698	1105	1199	1053	982	938	1008	407	350	824	780	126	137	1999	2730	980
Zm00001d043003	0	0	0	0	0	0	0	0	0	0	0	0	0	0	0	0	0	0	0	0	0	0	0	0	0	0	0	0	0	0	0	0	0	0	0	0	0	0	0	0	0	0	0	0	0	0	0	0	0
Zm00001d017293	55736	44083	26	35	0	3	31	53	269	141	4	3	17	2	4	3	53	91	8480	11926	30178	40412	3	3	1	4	0	8	547	213	10	3	2	0	1	1	2	4	96	126	29613	41758	26	33	2	2	16	27	60
Zm00001d046967	98	82	424	454	88	158	698	758	188	223	114	154	154	264	180	185	148	122	116	114	110	56	560	604	125	134	710	847	272	154	146	104	70	95	207	230	143	145	244	240	46	79	526	422	134	154	532	754	178
Zm00001d045646	793	853	1113	1347	988	1428	1229	1190	1144	1451	1054	955	473	605	1153	1315	1056	881	1578	1677	860	620	1101	1208	847	995	1312	1368	834	1007	1158	638	402	400	874	1114	873	825	1277	1256	274	285	492	335	153	198	440	648	348
Zm00001d044325	0	0	0	0	0	0	0	0	0	0	0	0	0	0	0	0	0	0	0	0	1	0	0	0	0	0	0	0	0	0	0	0	0	0	0	0	0	0	0	0	0	0	0	0	0	0	0	0	0
Zm00001d043004	0	0	0	0	0	0	0	0	0	0	0	0	0	0	0	0	0	0	0	0	0	0	0	0	0	0	0	0	0	0	0	0	0	0	0	0	0	0	0	0	0	0	0	0	0	0	0	0	0
Zm00001d017294	29	26	0	0	0	0	0	0	325	278	1	1	23	15	0	3	0	0	178	181	20	4	4	1	0	3	0	2	1682	479	51	3	7	3	0	0	0	0	56	48	29	62	1	1	0	6	0	0	125
Zm00001d046968	158	170	235	297	50	62	1051	881	800	743	87	80	60	61	519	591	261	281	162	163	156	107	320	304	41	35	785	876	515	599	90	83	84	86	738	770	287	252	202	195	21	17	38	49	7	10	249	309	134
Zm00001d045647	4	0	0	0	0	0	0	0	2	1	0	0	1	0	74	26	0	0	4	1	1	0	0	0	0	0	0	0	0	0	0	0	0	0	55	73	0	0	1	1	2	1	0	0	0	0	0	0	1
Zm00001d044326	0	0	0	0	0	0	0	0	0	0	0	1	0	0	0	0	0	0	1	0	10	16	32	37	2	2	87	84	20	36	9	12	18	22	18	13	26	22	43	44	0	0	0	0	0	0	0	0	0
Zm00001d046969	0	0	0	0	0	0	0	0	0	0	0	0	0	0	0	0	0	0	0	0	0	0	0	0	0	0	0	0	0	0	0	0	0	0	0	0	0	0	0	0	0	0	0	0	0	0	0	0	0
Zm00001d044327	496	445	256	275	0	1	37	54	20	24	851	383	1388	640	123	77	1784	1124	175	160	401	224	81	97	18	27	74	85	795	172	661	741	2021	2873	118	219	1821	1552	1052	877	1065	1002	253	199	2	3	57	90	146
Zm00001d043006	87	60	102	118	0	2	180	150	52	99	16	17	17	64	27	45	88	85	36	42	61	36	82	91	1	2	208	176	16	19	41	28	28	25	40	41	85	81	50	50	64	73	97	99	2	2	68	112	18
Zm00001d017296	247	235	360	357	193	332	511	455	500	515	313	342	190	249	384	370	335	333	486	553	252	174	467	425	496	586	432	455	762	442	399	279	264	279	407	460	342	313	458	487	168	245	364	336	334	509	512	653	376
Zm00001d045649	189	214	3080	4280	1007	1371	2959	2414	942	1139	196	157	889	431	631	976	944	834	119	107	64	37	1157	1702	384	326	2104	2716	303	465	62	192	222	186	408	404	618	582	177	172	294	275	2764	2460	584	580	968	1692	218
Zm00001d044328	261	264	154	159	25	48	192	189	142	147	1050	760	82	136	87	108	659	509	183	192	265	122	161	174	21	15	198	244	144	258	706	819	261	255	156	167	447	588	290	307	233	226	134	123	17	28	263	354	247
Zm00001d043007	0	0	0	0	0	0	0	0	0	0	0	0	0	0	0	0	0	0	0	0	0	0	0	0	0	0	0	0	0	0	0	0	0	1	0	0	0	0	0	0	0	0	0	0	0	0	0	0	0
Zm00001d017297	2	1	0	0	0	0	0	1	0	1	0	0	1	0	0	0	0	0	0	0	0	0	0	0	0	0	0	0	0	0	0	0	0	0	0	0	0	0	0	0	3	1	0	0	1	1	0	0	0
Zm00001d044329	267	295	410	486	168	265	154	163	238	322	182	184	64	93	445	591	369	252	449	451	344	313	338	336	132	88	239	194	260	349	228	154	106	101	400	436	341	318	242	266	189	269	373	386	196	173	123	145	319
Zm00001d017298	546	674	65	65	344	591	105	97	965	959	800	551	701	687	1080	824	635	614	370	490	1054	635	89	93	257	260	198	231	919	1228	799	659	288	345	1093	1255	775	782	588	643	838	747	50	53	244	228	142	186	490
Zm00001d047990	18	21	415	431	0	1	432	362	17	12	53	109	9	16	113	111	187	184	26	13	13	11	479	524	2	1	334	366	23	19	178	45	6	5	59	75	135	141	30	21	21	31	610	538	0	5	321	494	20
Zm00001d043009	287	241	72	89	65	78	116	128	129	105	1699	1287	376	339	14	30	667	636	197	211	391	169	231	199	301	309	239	230	250	391	1515	1682	1151	1056	127	148	802	1013	473	495	140	130	75	61	67	54	123	184	74
Zm00001d047991	0	0	0	0	0	0	0	0	0	0	0	0	0	0	1	0	0	0	0	0	14	13	0	0	0	0	0	0	0	0	0	0	0	0	3	0	0	0	0	1	0	0	0	0	0	0	0	0	0
Zm00001d046670	0	0	0	0	0	0	0	0	0	0	0	0	0	0	0	0	0	0	0	0	0	0	0	0	0	0	0	0	0	0	0	0	0	0	0	0	0	0	0	0	0	1	0	0	0	0	0	0	0
Zm00001d047992	1750	1494	1522	1704	1723	2430	1205	1303	2760	2692	1019	1021	1304	1358	1436	1784	1203	1199	1837	1932	1417	1343	1739	1610	2712	2644	1232	1271	3855	5153	1140	993	1222	1105	1782	1769	1077	972	1846	1933	497	527	808	814	944	1261	601	742	1622
Zm00001d046671	0	0	0	0	0	0	0	0	0	0	0	0	1	1	2	0	0	0	0	0	0	3	0	0	0	1	0	0	0	0	0	3	0	0	0	0	0	0	0	0	0	1	0	0	0	1	1	3	0
Zm00001d045350	1	0	1	0	1	2	0	1	0	0	26	35	3	1	1	0	0	0	1	1	1	0	0	0	0	0	0	1	0	0	11	10	0	6	3	0	0	0	1	6	0	1	0	1	0	0	0	2	0
Zm00001d047993	961	683	19	30	29	28	22	18	140	188	171	158	380	438	112	152	61	93	146	160	386	337	83	85	52	56	33	24	299	270	362	267	420	375	133	119	86	131	219	207	428	619	35	56	31	56	54	62	96
Zm00001d046672	207	326	462	523	283	362	1051	1238	554	623	622	598	351	377	667	650	641	479	684	677	282	140	788	920	405	529	1070	1150	410	411	554	501	277	308	530	779	571	589	658	635	240	250	743	571	339	495	1007	1210	536
Zm00001d045351	397	362	501	584	158	247	350	326	387	476	195	221	184	231	263	360	365	341	703	700	443	413	404	427	213	211	352	415	311	409	252	169	268	260	276	285	329	291	368	410	331	373	481	490	203	222	274	347	376
Zm00001d044030	1	0	1	3	1	2	3	1	0	0	4	0	0	0	104	112	3	4	2	0	2	3	17	25	0	4	3	2	1	0	5	4	0	0	50	89	12	15	0	0	3	3	0	0	6	6	1	2	0
Zm00001d047994	528	508	408	359	104	160	1345	1639	900	807	328	523	917	661	745	629	723	777	342	393	344	251	795	753	143	124	1619	1558	1459	1398	746	382	1453	1714	692	855	775	772	656	736	320	326	544	484	100	127	1820	2239	785
Zm00001d046673	0	0	0	4	0	0	0	0	2	1	0	0	0	0	1	0	0	0	0	1	3	0	0	0	0	0	0	0	1	2	0	0	0	0	1	0	0	0	0	1	19	20	0	6	0	0	1	2	2
Zm00001d045352	1096	1186	7964	9095	1326	2300	8056	7621	4762	4718	1435	1466	624	811	2790	4264	3797	4957	3189	3393	1596	811	8369	8800	876	1029	9666	10931	5745	8006	942	1034	1046	979	2907	3274	3890	2944	3347	3376	1286	1087	9852	8282	965	882	7549	10468	4456
Zm00001d044031	3	3	4	7	0	1	0	0	0	0	0	0	0	0	124	185	10	15	0	0	2	0	10	2	0	0	1	1	0	0	0	0	0	0	106	129	11	14	1	0	2	1	0	1	0	0	1	0	0
Zm00001d047995	88	57	8	5	0	0	34	41	268	286	194	223	61	39	92	122	133	73	44	35	63	40	11	7	3	4	5	9	460	229	396	349	27	36	84	80	100	132	61	87	112	62	3	1	2	2	150	117	260
Zm00001d045353	33	27	267	267	43	65	460	493	134	150	82	51	42	38	66	106	124	150	85	93	64	42	277	258	63	62	536	562	127	155	38	50	53	64	60	96	137	90	162	149	40	31	219	176	51	51	565	742	38
Zm00001d044032	0	0	0	0	0	0	0	0	0	0	0	0	0	0	0	0	0	0	0	0	0	1	0	1	0	0	0	1	0	0	0	0	0	0	0	0	0	0	0	0	0	0	0	0	0	0	0	0	0
Zm00001d046675	2	0	0	0	0	0	2	0	3	10	0	0	5	10	5	6	1	2	2	1	17	3	0	1	0	0	0	0	3	0	0	0	0	0	0	1	0	11	0	0	16	17	0	0	0	0	1	0	1
Zm00001d045354	234	183	995	953	243	441	1114	1006	977	940	254	255	305	205	469	639	708	782	75	80	128	60	233	235	213	217	1281	1354	61	247	123	140	276	267	408	360	707	571	127	121	159	96	405	203	118	89	716	1008	175
Zm00001d044033	994	1134	771	1050	756	858	803	698	423	561	1268	1373	83	142	1218	1191	2185	2194	1632	1772	1566	1132	1448	1660	875	906	908	639	737	690	1456	1178	214	156	1219	1173	1908	2223	2983	3166	557	998	1243	1436	1207	1634	184	212	596
Zm00001d046676	374	256	300	356	2	11	131	106	199	681	612	615	428	579	378	495	813	713	155	207	179	127	186	172	1	0	29	35	26	46	1048	816	160	211	323	491	561	781	659	679	607	549	284	256	5	10	47	82	171
Zm00001d045355	4	1	0	3	1	1	5	3	1	0	3	2	0	0	0	2	0	0	2	2	2	6	2	12	3	0	5	7	0	1	4	0	0	0	1	0	0	2	2	3	0	1	1	0	2	5	2	2	0
Zm00001d044034	1	0	1	0	0	0	0	0	5	3	1	0	0	1	1	2	1	6	0	1	3	4	4	0	0	0	0	0	3	4	0	3	1	1	3	4	3	1	3	0	8	7	0	0	0	0	0	0	5
Zm00001d047998	1857	2884	924	1134	405	571	449	435	218	232	664	381	81	57	1295	985	1537	1609	1513	1818	2048	1734	2098	2197	696	736	690	695	287	292	1293	1259	21	20	420	924	857	1126	1640	1548	5026	5593	1779	1612	154	183	607	758	345
Zm00001d046677	0	0	0	0	0	0	0	0	0	0	0	0	0	0	1	0	0	0	0	0	0	0	0	0	0	0	0	0	0	0	0	0	0	0	0	0	0	0	0	0	0	0	0	0	0	0	0	0	0
Zm00001d045356	0	2	0	0	0	0	0	0	0	0	0	0	0	0	0	0	0	0	0	0	0	0	0	0	0	0	0	0	0	0	0	0	0	0	0	0	0	0	0	0	4	0	2	4	0	1	4	6	1
Zm00001d044035	3105	3551	15470	16081	11893	19391	14421	14883	15064	13385	5824	5818	5707	5335	16929	17124	6933	7528	8044	7998	3420	1923	22100	22849	8768	10855	10715	11256	15449	18552	5918	5905	5287	6523	17568	21959	7056	6188	7962	8289	3036	2543	15785	14141	11226	11677	11498	13434	25524
Zm00001d047999	2	2	1	1	0	0	53	43	1	0	0	0	0	0	4	5	34	21	33	34	17	7	15	11	0	0	193	184	5	2	0	0	16	32	13	17	46	31	99	124	24	23	10	4	0	0	187	275	6
Zm00001d046678	0	0	0	0	0	0	0	0	0	0	0	0	0	0	0	0	0	0	0	0	0	0	0	0	0	0	0	0	0	0	0	0	0	0	0	0	0	0	1	0	0	0	0	0	0	0	0	0	0
Zm00001d045357	17	20	16	10	3	4	10	7	27	20	93	49	34	29	3	1	37	36	8	4	15	9	12	12	1	1	10	8	11	19	70	55	128	97	0	0	32	24	8	7	0	0	2	0	0	0	0	0	0
Zm00001d044036	307	265	584	429	144	217	449	461	1026	963	319	341	358	453	835	845	420	422	276	390	271	188	414	418	242	231	473	389	392	645	464	268	237	262	1521	1275	477	378	338	348	36	38	147	121	24	15	196	276	36
Zm00001d046679	685	848	178	350	191	344	231	254	379	285	1229	1353	945	233	2464	2393	679	440	604	645	575	508	1700	2316	500	524	242	261	3754	2915	1752	1914	1183	1529	3120	3374	517	580	862	900	504	701	867	958	228	336	431	486	3283
Zm00001d045358	473	376	1136	1448	490	676	1486	1578	910	857	667	565	484	595	569	679	736	793	492	490	347	215	1277	1361	412	434	1727	1688	572	819	709	625	568	600	675	740	759	665	609	559	306	273	1196	1234	993	1205	1597	1988	732
Zm00001d044037	1166	1223	1140	1181	14	10	313	288	71	122	3458	4101	4	4	514	837	2557	1584	530	511	1502	1091	736	816	7	5	237	236	41	43	4590	2251	2	4	625	500	1712	2413	1051	1113	352	901	1374	1163	4	9	318	440	34
Zm00001d045359	1064	840	240	208	331	518	289	281	1245	1551	647	533	1023	1086	634	629	406	364	349	330	913	448	270	241	524	456	282	268	754	874	838	664	1802	2705	523	856	558	466	550	572	640	491	183	204	411	505	313	358	706
Zm00001d044038	143	65	80	91	139	179	774	667	78	135	147	264	50	43	91	84	589	754	73	95	52	47	166	181	139	186	819	691	62	33	337	129	47	43	61	87	605	541	244	286	38	65	92	97	406	676	240	302	31
Zm00001d044039	16	7	0	0	0	1	0	0	1	13	0	1	1	0	0	0	0	0	1	1	30	9	1	0	1	1	1	0	2	0	0	0	0	1	0	0	1	0	2635	1952	0	1	1	1	0	0	0	0	0
GRMZM5G853723	0	0	0	0	0	0	0	0	0	0	0	0	0	0	0	0	0	0	0	0	0	0	0	0	0	0	0	0	0	0	0	0	0	0	0	0	0	0	0	0	0	0	0	0	0	0	0	0	0
Zm00001d046380	2	7	6	4	0	2	18	21	14	13	6	14	1	8	2	4	1	1	15	17	10	4	2	0	0	0	8	3	17	30	6	0	2	0	0	1	1	1	0	2	0	3	0	0	0	0	0	1	0
Zm00001d046381	204	311	490	311	209	361	1156	1441	1105	1017	443	521	453	536	648	625	342	286	909	1025	9	21	49	49	29	25	49	46	28	39	55	33	14	20	40	32	57	44	28	35	45	54	151	96	62	71	437	477	200
Zm00001d045061	0	0	0	0	0	0	0	0	0	0	0	0	0	0	0	0	0	0	0	0	0	0	0	0	0	0	0	0	0	0	0	0	0	0	0	0	0	0	0	0	0	0	0	0	0	0	0	0	0
Zm00001d015820	644	715	0	0	0	0	0	2	0	0	0	0	0	0	0	0	0	0	13	81	1057	869	0	0	0	0	0	0	0	0	0	0	0	0	0	0	0	0	7	10	533	704	0	1	0	0	0	0	0
Zm00001d046383	555	1079	169	206	22	35	27	39	709	1147	99	66	371	419	184	138	94	77	1950	2780	452	234	315	459	45	42	11	16	152	202	72	106	147	166	137	209	99	122	2067	2267	316	400	269	221	17	25	9	18	31
Zm00001d045062	0	0	0	0	0	0	0	0	0	0	0	0	0	0	0	0	0	0	0	0	0	0	0	0	0	0	0	0	0	0	0	0	0	0	0	0	0	0	0	0	0	0	0	0	0	0	0	1	0
Zm00001d014500	245	341	1854	1404	409	867	2812	3053	1356	1430	644	615	602	692	935	1271	731	711	771	866	362	179	2042	2025	468	526	2951	3577	1054	1379	602	515	930	1106	872	1195	720	501	1036	1002	334	226	1655	1307	324	350	2747	3713	1099
Zm00001d015821	6167	7500	0	1	0	0	4	0	0	2	1	0	0	0	0	0	0	1	278	950	8893	15925	0	1	0	0	0	0	1	3	1	0	0	0	0	0	0	0	6	15	4483	6685	1	1	1	0	2	7	13
Zm00001d045063	115	103	0	1	0	0	10	5	163	106	0	0	280	648	236	129	8	6	21	22	139	43	16	16	0	0	0	2	68	43	29	58	361	382	421	500	42	47	69	59	40	21	19	9	0	0	5	9	38
Zm00001d015822	37	50	0	0	1	1	0	0	0	0	0	0	0	0	0	0	0	0	0	0	4	18	0	0	0	0	1	0	0	0	0	0	0	0	0	0	0	0	0	0	28	43	0	0	0	0	1	0	0
Zm00001d046385	3252	2289	401	381	12	25	249	225	724	482	3025	2203	5694	6331	287	382	2729	2114	418	440	491	216	123	173	3	9	219	184	41	119	707	821	1763	2400	20	18	999	1174	236	215	2218	1911	348	310	36	50	326	479	1839
Zm00001d045064	197	330	18	30	61	71	51	38	154	170	103	107	124	242	158	136	78	48	209	267	380	340	77	106	69	96	47	47	383	203	50	61	124	125	143	224	69	93	177	153	383	490	62	78	83	121	51	36	189
Zm00001d015823	0	0	0	0	0	0	0	0	0	0	0	0	0	0	0	0	0	0	0	0	0	0	0	0	1	1	0	1	0	0	0	0	1	0	0	0	0	0	0	0	1	0	0	0	0	0	0	1	1
Zm00001d045065	204	252	208	266	72	117	366	313	176	206	129	95	116	163	146	169	151	141	236	272	298	364	293	273	137	149	303	329	128	180	87	120	130	135	231	273	175	139	205	214	178	223	381	327	151	255	389	564	269
Zm00001d014503	55	48	167	103	39	77	178	190	242	217	70	70	85	105	92	126	129	130	238	264	1	1	0	0	1	1	0	0	0	4	0	0	1	1	2	0	0	0	2	0	107	86	147	122	37	42	519	637	319
Zm00001d015824	1	0	0	0	0	1	0	0	1	0	0	0	0	0	0	0	0	0	0	0	0	0	0	0	0	2	0	0	1	1	0	0	0	0	0	0	0	0	0	0	0	0	0	0	0	0	0	0	0
Zm00001d015825	4520	5242	2	0	0	0	1	2	0	0	1	0	0	0	0	0	1	3	1184	1797	2643	3085	0	1	3	2	0	2	1	0	1	1	0	0	0	0	0	0	23	55	3883	6067	0	0	2	0	2	1	0
Zm00001d046388	70	91	744	845	359	543	705	654	219	229	407	417	66	105	378	545	467	505	598	709	92	64	204	258	131	129	816	940	101	189	273	384	143	131	408	431	396	353	447	493	99	82	407	259	103	150	371	642	159
Zm00001d014505	0	0	0	0	0	0	0	0	0	0	0	0	0	0	0	0	0	0	0	0	0	0	0	0	0	0	0	0	0	0	0	0	0	0	0	0	0	0	0	0	0	0	0	1	0	0	0	0	0
Zm00001d046389	22318	29295	1	2	0	0	11	21	1	1	3	5	1	0	1	1	3	1	2314	3941	25985	43834	1	3	0	0	0	12	1	3	1	1	1	1	0	2	4	1	32	53	15881	24329	1	2	1	0	5	8	1
Zm00001d014506	0	0	0	0	0	0	0	0	0	0	1	1	0	0	1	0	0	1	0	1	13	14	8	8	12	21	4	7	4	9	7	10	6	5	6	6	3	3	22	23	0	0	0	0	0	0	0	0	0
Zm00001d045069	792	717	6130	7254	2924	3812	2808	2492	1332	1628	2225	1937	662	477	3143	4830	4651	4696	3846	3806	746	442	3893	4388	1857	2050	3862	4255	852	1235	1468	1714	635	626	2483	2878	3872	3318	2425	2809	728	629	6476	5148	1911	1634	1465	2305	964
Zm00001d014507	1026	1445	189	188	346	439	137	137	564	633	588	754	341	507	402	399	797	512	536	595	754	895	278	246	461	492	99	83	357	352	763	567	765	720	494	460	678	691	927	913	572	1000	214	227	546	672	94	106	502
Zm00001d014508	0	0	0	0	43	72	0	0	0	0	0	1	0	0	0	0	0	0	0	0	0	0	1	0	105	116	0	0	0	0	0	0	0	0	0	0	0	0	0	0	0	0	0	0	284	511	0	0	0
Zm00001d015829	606	976	348	396	155	292	844	926	942	1036	589	722	497	684	2169	1265	267	289	1611	1750	1731	1097	1347	1380	217	255	1285	1435	2069	1725	1050	1083	685	936	1685	2445	436	436	1896	2003	443	571	759	686	108	119	916	1240	975
Zm00001d014509	0	0	0	0	0	0	0	0	0	0	0	0	0	0	0	0	0	0	0	0	0	0	0	0	0	0	0	0	0	0	0	0	0	0	0	0	0	0	0	0	0	0	0	0	0	0	0	0	0
Zm00001d046091	0	0	16	18	0	0	0	0	0	0	0	0	0	0	87	112	3	8	0	0	0	0	107	130	0	0	0	0	0	0	0	0	0	0	186	237	13	11	0	0	0	0	22	35	0	0	0	0	0
Zm00001d016850	544	298	85	87	21	40	91	74	361	465	150	137	380	510	210	294	288	267	231	214	152	88	87	50	25	18	60	65	116	120	66	62	86	68	150	148	170	190	125	145	119	111	36	48	12	13	53	70	148
Zm00001d046092	22	32	0	0	0	0	0	0	0	0	0	0	0	0	0	0	0	0	34	75	15	17	0	1	1	0	3	4	15	25	1	3	2	1	0	0	4	0	8	10	4	13	0	0	1	1	0	0	0
Zm00001d016851	0	0	0	0	0	0	0	0	0	0	0	0	0	0	0	0	0	0	0	0	0	0	0	0	0	0	0	0	0	0	0	0	0	0	0	0	0	0	0	0	0	0	0	0	0	0	0	0	0
Zm00001d046093	0	0	0	0	0	0	0	0	1	0	0	0	0	0	356	321	1	4	0	0	0	0	0	0	0	0	0	0	0	0	0	1	0	0	113	195	1	1	0	0	0	0	0	0	0	0	0	0	0
Zm00001d014210	1	0	1	0	0	0	0	0	0	0	0	0	0	0	0	0	1	0	0	0	0	0	0	0	1	0	0	0	0	0	0	0	0	0	0	0	0	0	0	0	1	0	1	1	3	8	0	0	0
Zm00001d015531	0	0	0	0	0	0	0	0	0	0	0	0	0	0	0	0	0	0	0	0	1	0	0	0	2	0	0	0	0	1	2	3	1	3	0	1	1	0	0	2	0	0	1	0	0	0	0	2	2
Zm00001d015532	0	0	0	0	0	0	0	0	0	0	0	0	0	0	0	0	0	0	0	0	0	0	0	0	0	0	0	0	0	0	0	0	0	0	0	0	0	0	0	0	1	0	0	0	1	1	3	1	1
Zm00001d016853	91	118	95	109	50	59	93	85	95	114	18	21	14	31	39	59	30	36	154	195	80	74	68	98	26	50	88	98	32	53	37	34	103	62	30	28	41	27	71	70	38	48	83	71	47	37	66	91	38
Zm00001d014212	0	0	0	0	0	0	0	0	0	0	0	0	0	0	0	0	0	0	0	0	2	0	2	2	16	24	0	0	4	10	6	3	4	0	2	2	1	2	7	2	2	0	4	1	14	16	3	5	11
Zm00001d015533	0	0	0	0	4	1	0	1	1	0	0	0	0	0	0	0	0	0	0	1	6	1	0	4	0	1	0	0	0	0	1	0	0	0	0	0	0	0	0	0	0	0	2	4	24	25	5	6	2
Zm00001d016854	1673	1783	447	381	34	55	1397	1539	717	544	2754	1865	3453	2890	270	387	1431	1277	1965	1972	1842	807	549	486	70	82	1611	1695	806	957	2439	3249	5842	5861	318	465	1302	1557	1878	1867	1575	1254	686	563	59	72	1769	2278	1410
Zm00001d046096	0	0	0	0	0	0	8	11	0	0	0	0	0	0	0	0	15	19	1	0	0	0	0	0	0	0	11	7	0	0	0	0	0	0	0	0	21	14	0	0	0	0	0	0	0	0	4	9	0
Zm00001d015534	0	0	0	0	0	0	0	0	0	0	0	0	0	0	0	0	0	0	0	0	0	0	0	0	0	0	0	0	0	0	0	0	0	0	0	0	0	0	0	0	1	0	2	0	0	0	3	2	2
Zm00001d016855	2976	2657	397	405	239	373	826	926	3059	3084	2812	2441	4129	4659	1173	1466	2544	2143	1568	1355	1349	761	1216	970	302	243	862	879	4999	5075	5937	4973	2187	2787	1216	1673	2690	3518	2581	2546	1866	1524	501	544	196	162	1584	1721	5554
Zm00001d046097	145	140	1747	1671	323	610	1444	1531	782	769	427	336	123	183	791	1129	614	685	905	931	295	182	1492	1545	323	372	1974	2270	817	1038	872	771	958	1077	1028	1277	853	680	1287	1208	142	103	1130	992	145	191	1240	1707	275
Zm00001d016856	699	806	261	259	327	583	1544	1684	1791	1823	1180	1061	4062	2571	1963	1947	1641	1706	1011	1094	775	377	269	273	436	483	1353	1562	970	1574	989	1015	4572	4658	1921	2337	1792	1380	1189	1174	803	702	199	211	291	374	1339	1739	1474
Zm00001d046098	0	0	0	0	11	15	0	0	1	0	0	0	1	0	0	0	0	1	0	0	6	7	7	7	6	8	14	6	6	17	5	1	5	4	9	13	6	8	11	13	1	1	0	0	2	9	0	0	0
Zm00001d015536	1	1	0	0	0	0	0	0	0	0	0	0	0	0	1	0	0	0	0	0	2	9	33	40	13	21	49	40	103	114	36	23	22	23	163	134	29	21	80	54	0	1	0	1	0	0	1	0	0
Zm00001d016857	1	0	0	0	0	0	0	0	1	4	0	0	51	125	48	76	0	0	0	0	2	1	0	0	0	0	0	0	0	2	0	1	160	107	201	116	4	0	0	0	0	0	0	0	0	0	0	1	4
Zm00001d014216	0	0	0	0	0	0	0	0	0	0	0	0	0	1	0	0	0	0	0	1	0	0	0	1	1	0	0	0	0	2	1	0	0	0	1	3	0	1	1	1	0	0	0	0	0	1	2	8	0
Zm00001d016858	558	797	531	653	358	600	1044	962	1736	1923	703	623	994	1046	1156	1047	676	504	1016	1211	789	483	751	852	553	592	1106	1190	1158	1404	808	677	660	710	1211	1508	637	662	982	1073	532	641	627	605	455	560	841	1111	1367
Zm00001d014217	0	0	0	0	0	0	0	0	0	0	0	0	0	0	6	18	1	0	0	0	0	0	0	0	0	0	0	0	0	0	0	0	0	0	0	3	7	2	0	0	0	0	0	0	0	0	0	0	0
Zm00001d015538	7	4	0	0	0	0	1	0	2	1	0	0	0	0	0	0	0	0	0	0	147	151	292	257	182	237	290	240	391	448	243	166	256	224	621	533	298	241	238	232	3	8	4	8	0	0	0	0	0
Zm00001d044910	0	0	0	0	6	7	0	0	1	0	0	0	0	0	0	0	1	0	0	0	0	0	2	0	1	0	1	1	0	1	1	0	0	1	1	2	0	4	1	0	0	0	1	0	5	4	1	1	3
Zm00001d014219	0	0	1	0	0	0	0	0	0	0	0	0	0	0	56	51	1	0	0	0	3	2	1	1	0	0	0	0	0	0	0	0	0	0	44	67	0	4	1	1	0	1	0	0	0	0	0	0	0
Zm00001d044911	0	0	0	0	0	0	0	0	0	0	0	0	0	0	0	0	0	0	0	0	0	0	0	0	0	0	0	0	0	0	0	0	0	0	0	0	0	0	0	0	0	0	0	0	0	0	1	0	0
Zm00001d044912	0	0	0	0	0	0	0	0	0	0	0	0	0	0	0	0	0	0	0	0	0	0	0	0	0	0	0	0	0	0	0	0	0	0	0	0	0	0	0	0	1	6	8	8	0	4	13	25	11
Zm00001d016561	604	393	3	0	15	17	11	8	126	119	358	218	1403	1571	69	63	330	323	86	98	664	160	7	2	12	9	5	3	137	139	395	485	580	672	26	42	383	656	184	165	673	662	3	1	23	26	12	11	167
Zm00001d044915	52	76	71	63	23	55	194	232	185	215	141	147	63	92	119	118	69	55	149	146	9	7	14	7	2	3	18	20	10	13	5	5	7	3	7	12	8	6	10	14	15	19	40	53	22	32	96	107	44
Zm00001d015242	1750	1183	139	196	155	222	120	116	677	617	496	363	1067	913	173	262	382	403	931	1046	1187	1172	87	107	114	85	153	135	570	756	340	390	1010	790	282	345	276	316	494	515	973	1043	119	119	72	70	117	123	631
Zm00001d044916	648	706	1929	1645	415	774	1125	1196	1495	1624	1570	1260	1245	1599	1530	1513	946	985	1345	1434	916	475	2019	1965	492	558	1570	1943	1291	1712	1584	1791	1694	2135	1385	1758	945	1065	1418	1367	526	441	1965	1551	414	383	1095	1479	1269
Zm00001d015243	25	27	45	24	61	150	433	662	212	225	81	123	52	101	151	209	60	20	160	154	44	14	134	148	26	62	356	515	529	649	55	45	27	48	104	119	58	72	235	220	34	27	78	52	39	40	479	558	712
Zm00001d016564	38	28	17	19	6	6	36	27	7	12	50	70	0	0	50	38	67	46	61	37	45	5	77	79	9	5	48	53	6	17	5	4	0	0	16	23	54	73	42	47	27	58	63	87	40	58	164	146	7
Zm00001d044917	383	377	651	584	124	185	648	631	658	764	466	421	429	410	597	704	537	487	411	415	336	218	508	556	254	267	522	589	422	540	403	380	274	332	571	669	469	459	490	544	346	326	580	511	241	227	496	698	555
Zm00001d015244	0	0	0	0	0	0	0	0	0	0	0	0	0	0	0	0	0	0	0	0	0	0	0	0	0	0	0	0	0	0	0	0	0	0	0	0	0	0	0	0	0	0	0	0	0	0	0	0	0
Zm00001d016565	20	15	0	0	0	0	0	0	0	1	14	19	0	2	0	0	4	0	378	318	314	125	0	0	0	0	0	0	1	0	8	10	1	0	0	4	10	12	1192	1358	37	39	1	1	2	2	4	2	2
Zm00001d044918	65	36	13	8	1	0	46	44	90	109	115	125	38	41	40	31	16	12	35	37	29	11	24	26	0	0	36	34	336	368	236	193	72	40	61	80	36	51	119	83	61	58	54	43	2	0	37	48	398
Zm00001d015245	268	459	1553	1435	1435	2552	3527	3961	1729	1735	821	774	316	605	1790	2303	1027	1239	1355	1463	540	269	2248	2232	1492	1935	3905	4761	1471	1861	613	702	935	1053	1399	2003	1069	885	1512	1535	351	323	1674	1255	1355	1694	2877	4154	1110
Zm00001d016566	415	406	642	1012	170	194	571	476	416	511	374	355	214	323	610	705	618	611	764	842	547	648	765	857	190	232	637	767	294	419	311	312	256	246	588	619	602	569	600	560	385	464	1102	1146	204	270	491	711	370
Zm00001d015246	3764	6360	1441	1254	831	1643	1684	1683	2199	2116	779	716	1690	1680	1006	1173	915	782	3182	3920	3056	3640	3461	3502	2733	3285	3351	3599	6765	9538	1578	1779	2286	2431	4549	5262	2109	2049	3317	3324	3992	5304	1879	1777	827	910	2414	3010	3231
Zm00001d016567	88	83	477	736	580	631	11	24	284	307	39	31	42	19	301	295	25	23	45	41	17	10	661	780	530	570	43	39	248	227	51	30	10	9	87	138	13	13	7	6	85	83	535	604	964	1273	55	47	464
Zm00001d015247	212	322	287	328	83	150	520	437	354	348	503	393	267	312	462	411	269	204	473	548	296	147	306	368	58	98	477	614	203	310	418	422	306	374	341	605	248	280	457	512	200	227	331	231	86	96	470	560	338
Zm00001d016568	180	216	500	815	2048	1952	357	295	516	511	90	99	61	48	443	521	277	308	293	365	53	35	1109	1260	679	870	290	298	495	437	102	43	28	31	503	370	183	184	199	184	115	130	668	784	1495	2000	237	285	400
Zm00001d015248	1052	1542	1338	1272	981	1577	3097	3853	2692	2528	3534	2846	2349	2243	2096	2205	2167	1687	2139	2431	1231	614	1940	1820	1107	1432	3461	4009	1628	2732	2797	2996	2120	2878	1762	2510	1963	2070	2431	2478	1158	1054	1143	883	1127	1347	3695	4540	2407
Zm00001d016569	646	370	16	25	6	0	11	10	11	7	16	4	13	6	37	44	59	36	21	19	82	126	3	3	2	5	0	0	1	0	2	1	2	0	3	1	4	5	1	0	66	81	6	5	17	15	9	10	13
Zm00001d045940	1	0	928	1420	1	2	700	644	2	2	11	16	3	0	87	189	460	888	3	9	1	0	1202	1342	1	2	736	721	1	0	4	0	1	0	89	69	602	388	36	37	2	0	1495	1571	3	3	581	769	0
Zm00001d015249	652	718	543	482	258	466	297	351	879	1136	675	705	528	689	631	587	387	316	865	885	737	582	630	686	488	588	372	358	579	573	817	578	556	695	428	815	456	477	1076	1095	470	558	430	370	360	458	265	368	564
Zm00001d045941	0	0	0	0	0	0	0	0	0	0	0	0	0	0	0	0	0	0	0	0	0	0	0	0	0	0	0	0	0	0	0	0	0	0	0	0	0	0	0	0	0	0	0	0	0	0	0	0	0
Zm00001d044620	90	162	135	142	112	180	1331	1499	87	34	19	40	25	55	37	64	70	82	888	993	953	1372	77	64	55	57	1635	1805	62	105	1	15	48	114	48	59	228	171	350	366	662	1573	56	65	12	18	1259	1698	1
Zm00001d045942	0	0	0	0	0	0	0	0	0	0	0	0	0	0	0	0	0	0	0	0	6	12	18	16	9	15	23	24	20	19	5	15	12	5	13	5	13	14	11	22	6	5	6	7	4	4	16	26	9
Zm00001d044621	58	63	194	254	38	58	206	200	89	95	49	60	34	48	142	143	104	100	106	113	75	62	263	365	110	120	264	298	117	162	89	121	75	69	211	190	143	169	189	200	52	47	209	218	52	93	130	221	95
Zm00001d043300	0	0	0	3	0	1	0	1	0	0	0	0	0	0	54	58	3	7	4	3	0	0	0	0	0	0	6	2	1	2	2	1	0	1	170	247	3	1	1	3	1	1	0	0	0	0	0	1	4
Zm00001d017590	2	1	11	6	0	0	3	1	4	1	4	2	0	0	61	21	7	10	0	0	0	1	1	6	0	0	1	5	88	51	2	10	4	0	23	20	5	3	5	4	1	5	6	5	0	1	1	0	13
Zm00001d045943	0	0	2	0	0	0	0	0	0	0	0	0	0	0	0	0	0	0	0	0	1	1	1	0	0	1	1	0	0	3	1	2	1	0	0	1	0	0	1	0	0	0	0	1	0	0	0	0	0
Zm00001d044622	223	278	126	163	41	35	279	206	440	207	91	86	36	60	704	477	260	206	263	294	445	233	337	364	331	318	329	340	642	911	332	331	95	74	670	828	330	275	604	580	287	242	343	292	302	457	299	384	741
Zm00001d043301	145	210	1046	935	1198	1978	1014	1099	859	1210	722	720	191	390	730	738	409	404	742	893	308	190	2006	2233	1601	1779	1359	1354	582	749	1374	843	370	483	716	1220	602	530	1163	1115	189	205	1651	1394	1016	1404	956	1256	570
Zm00001d017591	11	0	0	0	0	2	1	0	35	37	23	23	0	2	1	0	0	6	2	9	9	5	32	16	1	2	2	1	1121	276	20	9	2	2	1	0	3	5	41	39	36	64	2	4	1	7	12	11	90
Zm00001d045944	555	790	516	462	30	65	1099	1221	1702	1831	3852	3122	807	625	1245	1144	1597	1482	1532	1688	682	413	777	770	123	129	1175	1203	1112	1346	3231	4188	666	902	1234	1454	1235	1627	2504	2363	367	375	277	225	8	8	494	692	1100
Zm00001d044623	4	8	0	0	0	0	0	0	0	0	0	0	2	0	0	0	0	0	2	7	11	6	0	0	0	0	0	0	1	0	0	0	0	0	0	0	0	0	0	2	1	3	1	0	0	0	0	0	0
Zm00001d043302	2	3	5007	6378	24	37	1	0	2	0	1	0	0	0	1	1	1	3	3	1	2	1	3724	3620	85	56	0	2	1	0	1	1	9	16	0	0	0	1	8	8	3	3	1519	2586	99	114	0	1	0
Zm00001d016271	7	8	1	1	2	5	45	46	0	0	27	38	0	0	114	204	68	83	15	15	5	2	2	3	0	3	37	37	6	9	29	10	8	6	90	50	56	85	28	26	5	5	5	9	1	3	17	26	2
Zm00001d017592	46	15	15	47	0	0	0	0	95	27	0	1	0	3	8	0	1	1	7	1	1	6	128	95	3	0	15	0	870	352	2	0	3	6	2	1	1	1	76	59	22	64	83	112	2	11	1	1	173
Zm00001d045945	293	260	29	25	10	13	400	386	1149	1742	577	698	252	270	188	210	417	554	307	286	284	241	65	50	19	13	569	489	599	845	1192	678	255	193	347	403	398	448	531	599	239	225	46	44	5	3	359	393	335
Zm00001d044624	0	0	0	0	0	0	0	0	0	0	0	0	0	0	0	0	0	0	0	0	0	0	0	0	0	0	0	0	0	0	0	0	0	0	0	0	0	0	0	0	0	0	0	0	0	0	0	0	0
Zm00001d043303	1281	1999	603	647	1186	2031	876	907	1548	1860	791	723	805	1349	866	877	473	366	1701	2002	2310	1407	1293	1336	1636	1747	910	1219	1295	1467	926	874	732	863	738	1215	510	560	1685	1662	1017	1387	1315	1022	1176	1420	713	1008	1493
Zm00001d017593	11	13	44	30	13	15	33	11	39	27	18	24	19	17	9	18	19	14	11	14	9	3	15	11	4	3	17	16	25	30	24	22	14	16	11	18	24	21	20	17	12	12	26	14	7	4	38	41	25
Zm00001d045946	53	44	274	249	5	3	140	110	1	0	0	9	0	2	41	45	50	99	1	2	4	1	121	111	2	0	123	126	0	1	54	3	0	2	108	102	54	50	4	2	6	6	399	330	0	0	104	118	2
Zm00001d044625	0	0	0	0	0	0	0	0	0	0	0	1	0	0	0	0	0	0	1	0	0	0	0	0	0	1	0	0	0	0	0	0	0	0	0	0	0	0	2	0	0	0	0	1	0	0	2	1	0
Zm00001d043304	0	0	0	0	0	0	0	0	0	0	0	0	0	0	0	0	0	0	0	0	0	0	0	0	0	0	0	0	0	0	0	0	0	0	0	0	0	0	0	0	0	0	0	0	0	0	0	0	0
Zm00001d016273	2406	5103	333	256	114	291	444	510	299	261	217	186	13	32	120	229	154	186	302	444	4535	4392	318	333	228	305	445	471	208	365	86	173	91	73	100	114	121	116	172	154	1943	4127	248	150	100	137	314	486	69
Zm00001d045947	0	0	0	0	0	0	0	0	0	0	0	0	0	0	0	0	0	0	0	0	0	0	0	0	0	0	0	0	0	0	0	0	0	0	0	0	0	0	2	0	0	0	0	0	0	0	0	0	0
Zm00001d044626	0	0	0	0	0	0	0	0	0	0	0	0	0	0	0	0	0	0	0	0	0	0	0	0	0	0	0	0	0	0	0	0	0	0	0	0	0	0	0	0	0	0	0	0	0	0	0	0	0
Zm00001d043305	539	941	1580	1281	853	1705	2507	2685	2723	2756	1147	1233	1377	1578	2065	1957	1095	1022	2428	2820	915	609	2105	2154	1406	1835	3177	3308	1763	1999	1571	972	1557	1843	1712	3017	1249	1284	2144	2164	729	832	1374	1094	1103	1274	2370	2989	1998
Zm00001d016274	3431	5525	1237	1209	179	338	1862	1966	2160	2491	4119	3554	1760	2806	7783	5926	1394	2712	6137	6629	5421	2143	1003	1311	170	195	1739	1752	1612	2021	432	732	3584	3132	2789	4741	1258	1415	4599	5132	3429	3729	880	741	269	257	1225	1586	1301
Zm00001d017595	653	713	1071	1022	567	950	977	1018	1045	1142	1114	1046	637	585	1046	1198	1096	990	958	1006	914	545	1250	1326	1059	1250	1333	1470	1585	1534	1371	1089	715	737	1242	1647	1261	1188	1408	1401	636	668	912	772	653	920	753	1042	877
Zm00001d045948	336	384	65	79	21	18	115	120	1421	1571	323	215	1506	2393	198	183	94	101	283	288	246	208	66	52	4	1	74	85	567	768	536	643	2638	2995	212	199	250	187	208	242	201	146	5	7	1	1	86	119	526
Zm00001d044627	0	0	0	0	0	0	0	0	0	0	0	0	0	0	0	0	0	0	0	0	0	0	0	0	0	0	0	0	0	0	0	0	0	0	0	0	0	0	0	0	0	0	0	0	0	0	0	0	0
Zm00001d016275	0	0	0	0	0	0	0	0	0	0	0	0	0	0	0	0	0	0	0	0	0	0	0	0	0	0	0	0	0	0	0	0	0	0	0	0	0	0	0	0	0	0	0	0	0	0	0	0	0
Zm00001d045949	72	118	76	36	4	13	65	82	16	18	50	32	20	18	3	6	19	28	56	42	204	322	202	135	15	44	98	116	84	104	99	118	66	62	27	39	75	75	52	72	61	62	32	41	21	26	215	184	108
Zm00001d044628	7	16	5	2	1	7	14	14	32	32	8	8	20	34	18	9	7	1	7	20	16	5	9	13	5	1	11	9	48	47	9	12	28	26	12	22	7	10	10	19	5	10	9	6	3	9	13	10	31
Zm00001d043307	322	442	297	312	105	160	226	254	139	129	144	126	85	175	137	113	118	149	215	292	452	457	367	438	212	269	218	258	186	256	155	163	66	81	133	173	123	125	204	198	234	401	275	320	209	283	254	342	154
Zm00001d016276	796	721	3400	4535	2592	3411	1160	935	1075	1630	2251	1900	510	373	1960	3235	3650	3821	1470	1563	686	496	1139	1328	1514	1338	1285	1437	737	1156	1537	2067	502	478	1863	1829	2912	2905	1337	1336	755	650	2647	1975	1936	1645	711	919	653
Zm00001d017597	252	457	1934	898	62	107	589	834	435	427	798	501	311	829	342	452	360	2246	614	784	722	562	2709	3474	32	33	1003	1402	1133	1127	968	1043	776	950	585	495	458	627	1247	1205	696	721	592	636	15	26	971	1251	1247
Zm00001d044629	3	3	50	19	74	164	57	49	1	1	2	1	3	6	3	15	1	0	17	27	4	3	31	31	84	113	56	51	0	2	0	1	0	1	1	6	0	0	22	22	8	20	23	15	17	13	10	11	0
Zm00001d016277	48	34	1317	1356	59	106	673	669	1	6	295	225	2	9	786	678	399	485	52	37	105	60	247	235	209	232	584	624	12	11	186	240	159	198	787	962	526	425	167	155	53	46	415	447	7	22	188	315	0
Zm00001d017598	5	1	54	18	0	3	87	74	4	6	3	1	11	42	6	4	32	354	3	4	9	4	23	15	1	0	4	2	30	7	10	3	18	32	3	6	34	37	2389	1840	0	0	7	1	0	0	0	0	0
Zm00001d043309	428	637	1390	1343	449	718	2237	2396	1197	1282	1578	1374	684	753	959	1021	1329	1450	1045	1109	580	371	2126	1985	755	911	2614	2749	1505	1406	1412	1415	887	995	1102	1465	1189	1123	1282	1336	582	525	1621	1441	649	905	2424	3050	1460
Zm00001d016278	386	372	496	568	283	375	373	362	360	393	400	340	378	307	473	556	561	632	237	259	427	415	635	643	412	418	537	578	439	629	400	362	311	344	671	685	501	449	470	512	311	300	442	465	362	485	411	475	373
Zm00001d046970	226	441	211	184	21	33	1592	1895	870	829	477	590	34	41	190	269	218	168	787	816	298	347	546	405	35	50	1861	1899	961	1309	658	430	16	12	340	333	213	225	660	665	97	103	203	175	34	26	2204	2769	695
Zm00001d046971	6405	6671	372	351	61	55	427	512	1870	1691	15094	8486	14940	24465	575	531	3992	3350	1450	1507	6841	2149	706	704	41	26	423	515	1307	1915	8427	13599	18290	20710	773	1133	3055	5410	2514	2434	6380	5569	401	425	45	46	598	733	1905
Zm00001d045650	330	300	407	523	381	471	242	205	145	141	176	193	178	194	242	306	406	430	287	351	325	332	293	292	245	179	359	351	91	152	255	253	264	241	315	344	406	350	265	308	676	981	371	343	276	330	217	347	170
Zm00001d046972	870	930	1245	1308	680	862	1317	1201	1303	1610	719	682	544	578	1043	1069	1052	1143	925	935	893	781	1055	1026	634	608	1627	1621	725	932	1054	780	650	653	1050	1095	1037	900	942	905	614	703	1117	939	598	700	1072	1521	993
Zm00001d045651	174	88	0	0	4	10	5	4	154	108	5	1	93	182	1	3	7	1	11	8	433	222	1	1	27	25	3	4	67	83	2	0	25	26	2	0	6	7	0	4	223	152	0	0	3	1	6	11	38
Zm00001d044330	398	496	490	440	433	718	392	419	586	659	629	598	560	567	445	434	534	485	916	941	280	181	400	368	498	603	452	462	381	511	612	470	546	603	423	519	412	452	667	680	263	236	324	265	477	501	353	454	481
Zm00001d046973	544	896	896	973	911	1412	1667	1910	2181	2845	1286	1266	807	1183	1646	1590	882	819	2107	2404	839	472	1309	1428	864	938	1811	1960	1170	1517	1622	1145	808	968	1290	2042	896	882	1870	1921	689	679	884	764	1067	1373	1647	2196	1792
Zm00001d045652	0	0	0	0	0	0	0	0	0	0	0	0	0	0	0	0	0	0	0	0	0	0	0	2	0	1	0	3	1	1	0	0	1	0	0	1	1	1	0	5	0	0	0	0	0	0	0	0	0
Zm00001d044331	4	7	29	21	5	4	50	43	23	17	6	6	7	13	15	18	5	5	13	12	29	6	37	29	3	6	40	64	6	19	9	14	36	42	9	17	9	8	29	15	9	11	32	26	5	4	25	26	8
Zm00001d046974	347	310	277	285	68	123	420	424	495	549	538	470	573	769	357	363	406	400	394	450	232	114	375	297	145	162	426	443	387	387	643	470	417	481	397	518	409	451	480	497	321	302	519	574	90	134	512	636	750
Zm00001d045653	0	0	0	0	0	0	0	0	0	0	0	0	0	0	0	0	0	0	0	0	1	0	3	3	1	2	4	3	1	3	0	0	0	0	11	3	4	4	6	2	4	0	5	3	3	3	4	7	5
Zm00001d044332	561	532	522	637	925	1114	473	442	680	842	694	636	434	436	782	827	778	626	838	834	594	373	584	703	829	819	746	754	812	1155	830	690	343	413	941	1201	740	748	897	947	462	537	652	576	555	584	291	440	591
Zm00001d043011	4	4	0	0	0	0	4	1	118	115	0	0	0	0	38	55	23	18	8	9	8	4	0	0	0	0	0	2	82	81	0	1	0	1	52	47	18	20	15	13	2	7	0	0	0	0	9	13	53
Zm00001d046975	5	4	0	0	1	1	4	1	14	6	0	5	1	4	1	4	5	2	2	7	144	61	6	11	18	12	9	10	38	77	63	49	577	491	14	18	34	67	41	41	160	116	235	171	76	106	287	381	188
Zm00001d045654	0	0	0	0	6	2	0	0	0	0	0	0	0	0	0	0	0	0	0	0	29	36	3	2	20	6	12	8	35	32	11	8	19	6	17	26	5	6	10	17	0	0	0	0	0	0	0	0	0
Zm00001d044333	300	286	696	870	134	242	842	737	503	520	306	339	146	246	619	640	626	586	560	579	289	154	634	827	156	137	975	983	389	527	402	164	177	189	528	618	660	549	582	626	215	190	751	696	60	103	664	865	520
Zm00001d043012	246	370	573	533	71	121	1114	1221	574	600	293	328	116	202	663	770	561	644	1366	1499	366	236	1318	1315	246	265	1336	1414	660	894	260	225	101	104	610	756	509	479	1074	1040	203	250	857	719	215	349	1184	1451	580
Zm00001d045655	27	36	1673	1537	123	267	2123	1981	69	111	52	20	9	5	676	942	810	784	93	113	11	5	1471	1611	115	94	2563	2928	41	51	18	32	15	7	576	577	712	533	124	102	26	14	1985	1439	107	99	1200	2263	24
Zm00001d043013	0	1	4	1	0	0	1	0	0	0	1	0	0	1	1	4	1	1	2	1	5	3	2	2	2	0	4	1	1	0	1	1	0	1	2	2	0	0	3	3	2	4	1	1	1	0	0	2	0
Zm00001d046977	0	0	0	0	0	0	0	0	0	0	0	0	0	0	0	0	0	0	0	0	0	0	0	0	0	0	0	0	0	0	0	0	0	0	0	0	0	0	0	0	0	0	0	0	0	0	0	0	0
Zm00001d045656	0	0	0	0	0	0	0	0	0	0	0	0	0	0	0	0	1	0	0	0	0	0	0	0	1	0	1	0	0	0	0	1	0	0	0	0	0	0	0	0	0	0	0	0	0	0	0	1	0
Zm00001d044335	1026	679	51	41	16	38	73	90	82	71	1136	655	707	685	16	26	970	722	107	141	789	341	88	80	10	9	121	128	133	230	918	1370	1189	1218	57	50	881	1424	268	286	720	596	94	92	13	9	79	112	218
Zm00001d043014	14	71	0	4	208	263	0	0	0	0	0	0	0	0	0	0	0	0	844	970	115	103	0	3	494	534	0	0	0	0	0	0	0	0	1	0	0	0	257	301	15	42	5	1	406	707	0	0	0
Zm00001d046978	363	534	202	150	72	97	509	567	1276	1151	699	474	291	485	620	677	186	159	798	870	504	251	440	410	185	196	446	461	1334	1805	224	368	195	210	753	783	202	193	937	969	325	328	170	184	103	97	641	646	1142
Zm00001d045657	880	766	339	448	74	50	361	252	1024	357	290	93	269	258	771	195	335	275	149	202	852	468	1621	2097	313	330	368	172	2741	2417	70	86	291	346	632	793	431	599	411	370	411	414	203	293	74	73	183	169	978
Zm00001d044336	17	46	40	33	33	72	197	257	145	164	62	69	37	65	80	114	58	21	117	166	17	9	72	113	17	21	184	258	39	82	27	26	66	57	68	65	54	37	75	61	15	17	52	39	25	26	101	148	30
Zm00001d043015	184	210	438	539	153	208	761	720	372	366	223	256	634	655	260	281	268	228	216	250	235	107	455	515	159	177	815	923	195	359	196	222	1328	1599	283	334	254	246	314	315	181	147	506	395	198	261	596	862	282
Zm00001d046979	440	428	193	160	55	116	406	434	475	481	359	259	769	1389	479	524	252	185	577	665	503	278	226	201	107	85	447	446	522	684	469	457	1036	1031	495	681	310	252	615	618	267	254	104	71	72	73	324	439	290
Zm00001d044337	1	0	0	0	0	0	0	0	0	0	0	0	0	0	0	0	0	0	6	3	0	0	0	0	0	0	0	0	0	0	0	0	0	0	0	0	0	0	0	0	0	0	0	0	1	1	0	0	0
Zm00001d043016	0	2	5	6	0	1	16	15	4	7	9	8	1	4	2	5	2	0	3	5	4	1	16	14	2	4	11	27	5	5	6	3	4	6	7	7	0	4	7	9	1	3	7	6	1	9	9	15	4
Zm00001d045659	0	0	0	0	0	0	0	0	0	0	0	0	0	0	0	0	0	0	0	0	0	0	0	0	0	0	0	0	0	0	0	0	0	0	0	0	0	0	0	0	0	0	0	0	0	0	0	0	0
Zm00001d044338	871	741	1688	1460	608	1085	1922	1814	1709	1733	840	810	1262	1305	1080	1170	1448	1435	929	1027	781	517	1191	1129	637	608	2179	2096	853	1292	1209	831	936	899	1380	1277	1371	1132	1056	1016	573	556	928	848	636	739	1459	2003	1182
Zm00001d043017	0	0	0	0	0	0	0	0	0	0	0	0	0	0	0	0	0	0	0	0	0	0	0	0	0	0	0	0	0	0	0	0	0	0	0	0	0	0	0	0	0	0	0	0	0	0	0	0	0
Zm00001d044339	6086	5427	2006	2167	35	17	1765	1642	2694	3333	5121	3780	1598	1599	2494	2559	3311	2782	3391	4325	2284	1355	1052	1563	6	1	917	1024	543	514	6118	4701	1695	1245	1956	2006	1707	2849	2249	2431	412	445	448	373	1	17	290	400	881
Zm00001d043018	19	46	35	51	65	91	153	134	93	108	77	113	43	43	129	130	94	83	69	45	38	22	35	44	100	110	168	173	70	66	222	126	34	47	98	154	94	120	152	139	23	30	41	45	118	186	96	131	70
Zm00001d043019	477	699	2	0	0	0	1	1	49	58	10	724	10	47	1385	861	1398	803	38	44	180	127	7	8	1	0	6	8	7	7	3659	11	167	83	402	1711	607	1351	34	37	176	204	10	14	0	0	5	6	4
Zm00001d046680	6	5	3	6	3	0	24	21	4	8	1	3	0	1	5	5	6	2	7	9	8	15	17	24	1	0	11	10	3	28	1	1	8	3	8	3	6	4	0	9	1	0	9	3	5	1	13	12	2
Zm00001d046681	37	66	252	221	3	2	14	26	1	0	234	178	36	4	14	13	204	199	283	267	53	24	370	398	27	10	84	105	9	11	286	145	18	17	44	75	364	425	519	602	27	47	243	236	11	18	79	124	12
Zm00001d045360	2	4	0	0	0	0	0	0	5	12	0	0	0	1	1	19	1	0	0	1	3	4	0	0	0	1	0	0	24	5	1	6	6	5	8	6	2	2	0	2	2	2	0	0	0	0	0	0	1
Zm00001d046682	1851	2063	5546	6970	477	604	1161	1017	1344	2028	7613	4887	1538	1482	695	855	2011	1382	1492	1704	1590	867	5537	6781	111	97	1042	1234	1279	1813	3354	5474	2432	2011	603	768	1650	2602	2405	2523	2226	1936	11761	13205	210	189	633	950	1494
Zm00001d045361	446	207	3	4	1	1	38	45	613	960	8	13	7	43	19	74	70	46	41	24	386	178	27	24	4	1	18	12	169	90	7	23	33	25	17	46	53	40	26	25	295	400	6	15	0	0	18	39	75
Zm00001d044040	139	166	157	152	0	1	88	92	121	64	2180	1654	42	37	0	1	362	349	96	73	164	88	124	170	0	1	114	122	9	10	1846	2546	120	114	0	0	249	348	159	180	48	50	107	97	0	1	19	25	9
Zm00001d046683	2835	3815	1709	1657	3949	7125	1909	2163	3299	3492	7736	6437	5219	7714	1996	1932	3081	2578	3780	4434	5265	3065	1934	1974	2848	3676	2028	2348	3014	3113	6224	7238	12929	15367	1840	2605	2693	3449	4389	4230	3795	3642	1517	1222	3445	4192	2271	2950	2368
Zm00001d046684	42	37	2	5	10	14	127	132	117	115	169	202	28	87	33	56	34	26	60	42	31	14	10	13	7	3	98	111	66	92	194	152	31	17	45	52	23	30	56	77	32	29	58	52	2	3	177	229	56
Zm00001d044042	1131	1350	3624	3998	2091	3240	1923	1777	2337	3164	2044	1871	802	886	3181	2898	2291	2102	3316	3760	1538	1090	2388	2611	1418	1423	2242	2338	1237	1758	1939	1593	979	953	1696	2503	2104	1986	2156	2147	397	523	2249	1891	1608	1413	675	1091	685
Zm00001d045364	0	0	0	0	0	0	0	0	0	0	0	0	0	0	0	0	0	0	0	0	0	0	0	0	1	0	0	0	0	0	0	0	0	0	0	0	0	0	0	0	0	0	2	0	0	0	5	2	5
Zm00001d044043	664	653	130	155	15	19	334	380	705	867	888	755	796	804	1557	1475	1742	1108	503	445	486	224	274	313	18	19	324	325	613	596	1163	783	610	692	1629	2249	1327	1800	815	805	246	205	21	35	4	5	64	45	113
Zm00001d014802	0	0	0	0	0	0	0	0	0	0	0	0	0	0	0	0	0	0	0	0	0	0	0	0	0	0	0	0	0	0	0	0	0	0	0	0	0	0	0	0	1	0	1	2	2	2	4	3	3
Zm00001d045365	0	0	0	0	0	0	0	0	0	0	0	0	0	0	0	0	0	0	0	1	0	0	0	0	0	0	0	0	0	0	0	0	0	0	0	0	0	0	0	0	1	5	8	4	0	2	17	7	5
Zm00001d044044	0	0	0	0	0	0	0	0	0	0	0	0	0	0	0	0	0	0	0	0	0	0	0	0	0	0	0	0	0	0	0	1	0	0	0	0	0	0	0	0	0	0	0	0	0	0	0	0	0
Zm00001d046687	33	12	0	0	0	2	0	0	2	2	0	2	1	0	44	43	5	1	3	5	31	8	1	9	1	4	0	0	8	1	8	5	0	0	140	182	11	7	9	9	3	5	1	0	0	0	1	0	0
Zm00001d045366	948	993	633	848	188	236	437	383	336	420	4959	3505	2769	1987	250	293	2626	2420	676	696	1356	541	374	388	170	157	364	427	366	462	3776	5351	5934	6270	219	247	2290	3034	1034	1029	1127	946	533	563	175	172	442	525	371
Zm00001d044045	2880	2838	11	33	20	6	240	323	1382	2030	937	991	1345	1027	2121	2913	580	452	2144	1976	2610	1587	19	12	7	3	500	404	1231	1386	2135	1234	779	1084	1837	2481	563	626	3131	3131	721	775	17	13	0	9	158	206	692
Zm00001d014804	380	185	7	71	4	0	11	11	859	1386	38	39	255	327	41	61	57	34	37	32	198	171	325	269	13	1	6	5	1655	730	48	99	503	598	45	108	107	62	164	126	251	226	126	132	5	21	2	6	229
Zm00001d046688	666	659	0	0	1	0	1	0	1466	1092	93	63	2436	3236	541	511	185	261	172	164	770	376	0	1	0	1	0	1	1933	2518	32	83	2440	3076	1680	1977	657	560	154	131	502	299	0	1	0	1	1	0	1675
Zm00001d045367	0	0	0	0	0	0	0	0	0	0	0	0	0	0	0	0	0	0	0	0	0	0	0	0	0	0	0	0	0	0	0	0	0	0	0	0	0	0	0	0	0	0	0	0	0	0	0	0	0
Zm00001d046689	0	0	0	0	0	0	0	0	0	0	0	0	0	0	0	0	0	0	0	0	0	0	0	0	0	0	1	1	0	0	1	0	0	0	1	0	0	0	0	0	0	0	0	0	0	0	0	0	0
Zm00001d045368	0	0	0	0	0	0	0	0	0	0	0	0	0	0	0	0	0	0	0	0	0	0	0	0	0	0	0	0	0	0	0	0	0	0	0	0	0	0	30	21	0	0	0	0	0	0	0	0	0
Zm00001d014806	299	39	0	0	1	7	0	0	1	1	2	14	2	3	16	13	3	3	2	6	90	25	0	0	4	9	0	0	0	1	13	3	0	0	8	18	8	5	23	30	189	111	0	0	17	35	0	0	1
Zm00001d045369	24	5	1	4	38	29	2	2	9	6	0	1	12	10	18	20	2	0	2	0	8	3	6	8	23	29	2	2	5	3	1	1	5	4	29	22	7	1	78	93	0	1	3	3	5	17	4	0	2
Zm00001d044048	184	153	136	124	61	77	199	174	477	458	126	86	717	747	279	302	146	78	152	97	217	88	88	92	65	56	214	223	341	433	79	165	717	776	324	431	186	174	251	207	881	698	22	19	11	8	62	77	916
Zm00001d014807	1	0	0	0	0	0	0	0	0	0	0	0	0	0	0	0	0	0	0	0	0	0	0	0	0	0	0	0	0	0	0	0	0	0	0	0	0	0	0	0	0	0	0	0	0	0	0	0	0
Zm00001d044049	0	0	0	0	0	0	0	0	0	0	0	0	0	0	0	0	0	0	1	0	0	0	0	0	0	0	0	0	0	0	0	0	0	0	0	0	0	0	1	0	1	0	0	0	0	0	0	0	0
Zm00001d014808	261	408	308	290	203	337	732	894	883	924	580	551	576	712	772	640	190	120	532	572	344	143	673	763	292	377	692	976	536	592	660	626	864	1153	443	960	220	300	705	700	246	265	478	377	245	307	514	762	451
Zm00001d014809	516	640	1253	1118	258	412	1481	1578	625	664	353	371	224	277	657	754	712	872	910	972	667	789	1799	1527	498	564	1474	1493	538	748	480	348	248	213	826	895	732	562	688	752	390	480	1207	1276	280	336	1793	2321	794
Zm00001d046390	0	0	0	0	0	0	0	1	0	0	0	1	0	0	0	0	0	0	0	0	0	0	0	0	0	0	0	0	0	0	0	0	0	0	0	0	0	0	0	0	0	0	0	1	0	0	1	0	0
Zm00001d046391	0	0	3	2	0	0	0	0	0	0	0	0	0	0	0	0	0	0	13	43	0	0	0	2	1	4	1	0	0	0	0	0	1	0	0	1	0	1	0	0	0	6	8	11	5	25	2	7	0
Zm00001d045070	3	0	0	0	2	7	0	0	0	0	0	0	0	0	1	0	1	0	0	0	0	0	0	0	4	3	0	0	0	0	0	0	0	0	0	0	0	0	3	2	0	0	0	0	9	5	0	0	0
Zm00001d046392	0	0	70	55	2	1	4	4	1	0	0	1	0	0	0	0	1	0	29	80	0	0	0	0	0	1	0	0	0	0	0	0	0	0	0	0	0	0	0	0	12	15	421	496	27	62	124	163	64
Zm00001d045071	0	0	0	0	3	0	0	0	0	0	0	0	0	0	0	0	0	0	0	0	1	0	0	0	1	0	0	0	0	0	0	0	0	0	0	0	0	0	0	1	0	0	0	0	9	16	0	0	0
Zm00001d015830	0	0	0	0	0	0	0	0	0	0	0	0	0	0	0	0	0	0	0	0	31	15	104	88	6	8	160	165	31	35	67	43	11	9	83	115	50	50	109	99	0	0	0	0	0	0	0	0	0
Zm00001d045072	1581	2318	3234	2598	2156	3885	4669	5399	4142	4315	2885	2667	3279	3445	3971	3992	2840	2471	2922	3465	1903	997	3995	3939	2423	2809	4651	5072	2513	3375	3387	2824	3580	4114	3697	4782	2570	2354	3232	3119	1794	1730	2917	2438	2251	2856	4054	5658	3700
Zm00001d014510	0	0	0	1	0	0	1	0	0	0	0	0	0	0	0	0	0	1	0	0	0	0	0	0	0	0	0	0	0	0	0	0	0	0	0	0	0	0	0	0	0	0	0	0	0	1	0	0	0
Zm00001d046394	0	0	0	0	11	29	0	0	0	0	0	0	0	0	0	0	0	0	0	0	0	0	0	0	0	0	0	0	0	0	0	0	0	0	0	0	0	0	0	0	0	0	1	0	5	11	0	0	0
Zm00001d014511	0	0	0	0	0	3	0	0	0	0	0	0	0	0	0	0	0	0	0	0	0	0	0	0	1	2	0	0	0	0	0	0	0	0	0	0	0	0	0	0	2	1	0	2	3	0	0	2	0
Zm00001d046395	0	0	0	0	17	32	0	0	0	0	0	0	0	0	0	0	0	0	0	0	0	0	0	1	13	5	0	0	0	1	0	0	0	0	0	0	0	0	0	0	1	0	0	0	32	45	0	0	0
Zm00001d045074	275	369	472	494	108	155	316	290	373	361	461	394	600	602	293	262	459	408	684	727	402	365	243	295	114	77	380	349	301	340	452	351	303	342	354	433	344	294	613	652	172	217	211	180	67	66	414	458	327
Zm00001d014512	390	439	815	851	374	741	1064	1138	948	1080	632	625	606	638	735	782	701	742	677	666	503	302	1091	1085	559	731	1464	1616	685	972	933	691	630	688	877	1068	954	743	1013	994	323	327	856	659	468	573	1032	1455	657
Zm00001d015833	0	0	0	0	0	0	0	0	0	0	0	0	0	0	0	0	0	0	0	0	0	0	0	0	0	0	0	0	0	0	0	0	0	0	0	0	0	0	0	0	0	0	0	0	0	0	0	0	0
Zm00001d046396	165	223	346	360	199	261	335	304	460	518	256	250	154	222	474	465	216	240	574	511	203	113	277	342	188	183	346	359	342	416	295	245	89	119	373	456	204	237	546	537	168	161	313	253	216	271	242	338	349
Zm00001d045075	160	235	130	113	168	262	453	460	677	601	734	698	214	275	595	462	326	262	246	265	196	94	242	269	249	304	386	433	599	575	578	598	402	527	1003	1502	306	366	428	448	264	224	194	164	859	1050	526	567	743
Zm00001d014513	840	870	446	467	21	27	427	412	332	301	67	63	60	177	501	557	771	722	377	387	1088	642	294	272	29	18	429	356	357	452	91	31	15	20	509	472	635	720	535	525	762	894	285	307	19	16	446	546	604
Zm00001d015834	0	0	0	0	1	0	0	0	1	0	0	0	1	0	0	0	0	0	0	0	0	0	0	0	0	0	0	0	0	0	0	0	1	0	0	0	0	0	0	1	20	18	101	79	38	42	192	219	156
Zm00001d046397	356	281	114	98	89	208	600	581	704	620	777	774	490	620	175	196	709	561	296	457	1	1	1	0	1	4	0	1	1	5	4	3	3	3	1	0	7	4	1	1	473	353	430	312	406	609	968	1139	811
Zm00001d045076	2184	2152	2197	2440	437	748	2611	2543	2908	3047	2252	2040	1510	1736	2009	2226	2471	2493	2445	2362	1632	1087	1300	1244	1123	1282	2668	2732	1401	2038	1718	1406	800	809	2252	2470	1704	1380	2240	2412	1319	1409	1578	1433	947	1350	2278	2920	2801
Zm00001d014514	0	0	0	0	0	0	0	1	0	0	0	0	0	0	0	1	0	0	1	0	0	0	0	0	2	0	0	1	0	0	0	1	0	2	0	0	1	0	0	0	0	0	0	0	1	0	0	0	0
Zm00001d045077	0	3	8	15	0	1	53	47	7	12	19	29	0	0	43	27	23	15	25	24	7	5	11	12	3	1	33	23	10	4	55	35	1	0	30	48	19	27	39	44	4	7	2	6	0	0	16	11	9
Zm00001d014515	0	0	1	0	0	0	0	0	0	0	0	0	0	0	0	0	0	1	0	1	0	0	4	4	1	0	10	3	0	1	4	1	1	0	5	4	2	4	3	3	1	1	2	4	1	0	4	4	0
Zm00001d046399	1413	1992	319	367	377	430	749	727	2164	2389	867	855	769	1225	1132	1109	807	885	1799	2043	1417	1694	484	531	476	717	782	702	1539	2162	1274	785	1080	1022	945	1027	697	722	1075	1138	1270	1967	351	367	751	1043	836	1009	2410
Zm00001d045078	371	530	2	1	4	19	0	5	4	1	4	2	5	2	2	3	9	7	44	53	531	786	2	3	30	44	14	21	6	13	35	43	124	89	11	12	9	6	25	32	343	611	1	2	0	1	6	13	22
Zm00001d014516	228	268	363	379	240	465	1257	1227	400	360	441	348	183	228	686	924	587	746	598	609	301	201	1126	913	389	552	1462	1463	595	869	159	316	313	351	735	891	674	583	642	639	258	214	751	514	406	479	1439	1941	546
Zm00001d015837	487	756	749	686	545	918	748	826	753	879	2935	2281	813	1080	522	635	1142	637	844	985	625	221	738	786	577	666	918	987	613	816	1916	2647	1568	1639	515	643	838	1279	1088	1101	524	410	873	679	526	555	780	988	639
Zm00001d045079	10	4	24	9	7	22	30	13	0	2	11	12	3	0	6	5	20	18	37	35	31	41	28	35	11	16	42	40	0	6	13	16	1	3	9	10	9	20	52	62	17	18	27	25	6	9	33	45	4
Zm00001d014517	44	33	16	9	6	9	6	1	109	61	45	37	12	28	33	27	20	28	47	58	84	43	5	3	3	4	6	5	37	48	34	15	12	11	46	28	23	27	57	59	2	5	1	2	0	5	10	7	25
Zm00001d014518	374	448	7	7	9	10	22	22	475	300	577	582	214	235	431	530	201	149	748	696	930	380	17	16	3	2	48	59	723	619	412	402	93	116	657	771	179	266	1037	1232	123	165	3	3	1	1	72	47	913
Zm00001d015839	205	239	2552	2660	384	634	1840	1528	898	1137	179	155	208	162	766	1257	1113	1308	216	257	234	180	820	1077	188	228	2383	2501	435	582	222	162	193	192	961	839	1208	878	299	294	234	203	1494	1093	180	211	1069	1740	462
Zm00001d014519	3643	2857	3339	4406	5965	7187	4861	4636	3511	3460	3033	3214	2463	2140	5906	6760	5654	6370	4803	4675	4582	2995	6603	6196	3682	3544	6628	7108	7018	8859	5409	3950	3016	3118	10197	9177	6044	5468	5875	6251	2838	2912	4114	4640	8148	11179	6136	7430	6576
Zm00001d016860	815	711	498	508	184	255	449	509	1152	1126	287	261	816	1189	931	976	306	213	524	555	726	307	821	839	325	336	451	595	1049	1226	563	488	760	978	1023	1183	470	480	504	572	485	353	560	594	227	271	620	708	928
Zm00001d016861	875	921	2095	2228	909	1306	4098	3973	2126	1967	1750	1433	1349	1432	1088	1075	1480	1803	868	896	783	464	1941	2000	1212	1269	4348	4463	1084	1692	1685	1464	1742	1716	1443	1461	1443	1313	1216	1152	641	534	1753	1610	919	1082	3078	4291	1325
Zm00001d016863	132	196	143	211	65	78	130	131	173	218	708	515	241	341	143	123	390	312	145	132	166	95	124	188	37	41	132	123	104	154	387	584	450	531	138	125	247	318	130	127	161	135	181	181	57	57	114	109	104
Zm00001d014222	2	7	17	15	3	1	39	41	20	17	3	4	7	9	10	12	1	11	14	24	14	3	22	28	1	3	54	40	6	15	2	5	17	18	9	14	8	6	7	18	4	3	25	10	3	3	40	61	4
Zm00001d016864	0	0	0	0	0	0	0	0	0	0	0	0	0	0	0	0	0	0	0	0	0	0	0	0	0	0	0	0	0	0	0	0	0	0	0	0	0	0	0	0	0	0	0	0	0	0	0	0	0
Zm00001d014223	0	0	0	0	0	0	0	0	0	0	0	0	0	0	0	0	0	0	0	0	0	0	0	0	0	0	0	0	0	0	0	0	0	0	0	0	0	0	0	0	0	0	0	0	0	0	0	0	0
Zm00001d015544	0	0	0	0	0	0	2	0	0	0	0	0	0	0	4	0	0	0	0	0	10	34	64	53	37	36	133	100	123	140	12	5	1	1	53	49	41	33	42	48	54	46	122	155	43	29	227	325	95
Zm00001d016865	78	103	57	57	16	30	82	91	38	42	493	395	207	160	7	11	196	141	66	67	83	43	43	51	12	27	62	88	19	36	467	507	216	263	15	16	118	202	81	90	106	71	45	62	17	26	62	76	31
Zm00001d014224	504	509	21	31	12	21	102	125	283	360	321	205	170	219	443	555	216	151	256	300	744	322	71	86	5	8	108	114	196	299	223	268	106	98	803	813	151	193	243	225	533	558	59	57	11	12	96	114	246
Zm00001d015545	0	0	0	0	0	0	0	0	0	0	0	0	0	0	0	0	0	0	0	0	0	0	0	0	0	0	0	0	0	0	0	0	0	0	0	0	0	0	0	0	0	0	0	0	0	0	0	0	0
Zm00001d016866	1151	985	161	154	330	427	182	206	2155	2014	1001	822	1330	2042	1974	1624	839	632	499	558	814	340	241	231	343	317	171	196	2043	1807	1278	1200	1488	1758	1797	2321	1580	1407	457	503	962	786	137	143	210	282	177	204	2344
Zm00001d015546	131	140	330	348	69	149	214	242	164	179	402	403	177	205	229	199	301	259	157	141	124	80	372	448	91	95	320	285	310	183	467	304	264	232	201	252	279	402	258	251	209	172	456	414	212	268	258	351	61
Zm00001d016867	0	0	0	0	0	0	0	0	0	0	0	0	0	0	0	0	0	0	0	0	0	0	0	0	0	0	0	0	0	0	0	0	0	0	0	0	0	0	0	0	0	0	0	0	0	0	0	0	0
Zm00001d014226	1	3	7	7	0	0	38	11	0	1	31	20	0	0	17	14	33	17	28	21	15	6	5	6	0	0	14	15	7	1	12	13	0	0	17	15	16	17	27	22	4	9	2	5	8	0	26	41	3
Zm00001d016868	0	0	0	0	0	0	0	0	0	0	0	0	0	0	0	0	0	0	0	0	0	0	0	0	0	0	0	0	0	0	0	0	0	0	0	0	0	0	0	0	0	0	0	0	0	0	0	0	0
Zm00001d015548	0	0	0	0	0	0	0	0	0	0	0	0	0	0	0	0	0	0	0	0	0	0	0	0	0	0	0	0	0	0	0	0	0	0	0	0	0	0	0	0	0	1	2	0	1	0	1	1	0
Zm00001d015549	521	505	413	487	152	245	601	604	847	891	1260	1023	968	1010	900	874	669	511	445	554	510	211	497	450	95	110	712	769	459	881	996	856	2693	3234	1225	1324	755	730	557	537	494	433	491	475	193	209	623	892	1029
Zm00001d044920	813	819	349	390	67	107	604	558	546	1381	2582	2366	562	707	1281	1017	1523	1216	439	453	537	261	414	417	93	118	618	684	276	325	3214	2083	1701	1575	573	806	965	1319	1067	1011	570	551	472	411	48	61	457	639	321
Zm00001d044921	546	468	4	8	7	5	204	168	712	1941	1502	1742	313	516	1585	1790	510	267	535	610	268	151	25	22	10	6	258	214	893	870	3248	1786	340	330	1686	1620	561	803	3106	2725	164	192	40	68	19	25	45	64	469
Zm00001d043600	426	343	1925	2045	422	568	718	725	862	1508	771	900	177	240	798	905	1406	1279	1487	1460	373	230	1942	2179	407	371	865	779	663	803	3465	1869	331	253	816	900	1142	1222	1514	1542	317	380	2245	2442	504	455	701	963	489
Zm00001d044922	113	90	373	338	164	237	519	443	294	261	404	356	71	92	124	156	347	309	115	117	36	20	224	238	76	92	254	294	55	75	135	131	57	41	79	73	143	145	80	117	25	33	195	163	62	61	256	304	171
Zm00001d043601	6275	6497	108	99	130	227	1707	1873	18853	25793	2152	2832	7873	11468	6926	6992	1627	1737	2313	2413	3158	1314	319	352	59	85	1697	1882	31324	29848	4585	2340	5843	6717	5949	7790	2197	2617	2261	2440	3949	2885	157	145	20	29	2329	2658	21774
Zm00001d016570	359	420	147	173	7	15	76	58	101	80	72	58	65	112	93	117	73	57	145	114	341	307	708	523	6	7	47	43	294	302	16	38	34	38	86	108	123	112	77	81	157	264	129	205	4	9	143	135	79
Zm00001d044923	31	44	202	331	19	33	210	185	102	126	75	93	18	16	106	171	145	131	137	112	107	79	251	312	10	21	236	209	103	105	134	93	36	37	121	135	129	141	124	150	63	86	314	326	24	31	158	193	74
Zm00001d016571	1	1	32	34	238	319	17	14	1	0	9	3	0	0	0	4	4	9	17	9	0	0	0	0	0	0	0	0	0	0	0	0	0	0	0	0	0	0	0	0	0	0	0	0	0	0	0	0	0
Zm00001d015251	1089	1526	2921	3797	1237	1959	2379	2362	3109	3164	1132	1151	903	1107	2473	3159	1897	2369	5464	6013	1799	1365	1750	2168	1017	1080	2656	3088	2580	3511	1033	1001	758	839	2116	2880	1938	1648	2937	3170	1075	1602	3138	2353	1049	1154	1715	2407	2586
Zm00001d016572	816	885	3353	4417	7822	9069	2414	2309	1614	1895	2245	1991	702	639	1353	1594	1832	1539	1742	1991	631	355	5146	6409	5476	5818	2079	2376	1664	2156	2121	2331	800	736	1031	1285	1657	1663	1130	1216	875	673	5785	5712	9744	11682	2199	2824	2271
Zm00001d044925	4529	2761	0	0	0	0	0	1	191	87	4565	3149	1022	2262	16	13	2241	2155	667	736	4514	2068	0	0	1	0	1	2	237	566	1541	4477	3980	3388	0	4	2630	5071	942	1001	4902	3973	0	1	0	1	2	3	450
Zm00001d043604	0	2	3	0	0	0	1	0	0	0	0	0	0	0	0	0	0	0	2	2	0	0	0	0	0	0	0	1	0	0	0	0	0	0	0	0	0	0	0	0	0	1	1	0	0	0	0	0	0
Zm00001d015252	0	0	0	0	0	0	0	0	0	0	0	0	0	0	0	0	0	0	0	0	0	0	0	0	0	0	0	0	0	3	0	0	0	0	0	0	0	0	0	0	0	0	0	0	0	0	0	0	0
Zm00001d016573	0	0	0	0	0	0	0	0	0	0	0	0	0	0	0	0	0	0	0	0	0	0	0	0	1	1	3	3	1	2	0	0	0	0	0	1	3	0	2	2	0	1	1	1	0	4	1	4	2
Zm00001d015253	0	0	0	0	0	0	0	0	0	0	0	0	0	0	0	0	0	0	0	0	0	0	0	0	0	0	0	0	0	0	0	0	0	0	0	0	0	0	0	0	0	0	0	0	0	0	0	0	0
Zm00001d044927	230	262	111	132	1	1	17	13	5	3	11	28	0	1	1	5	43	44	624	657	89	74	140	147	0	0	18	17	0	0	30	7	0	1	1	0	27	26	311	366	1043	1623	357	440	0	2	0	0	1
Zm00001d043606	1588	1420	6799	10490	4863	5688	5047	4302	3677	3526	2819	2952	1272	1134	4095	5662	6578	7916	5262	5507	1656	1644	5907	6153	2526	2717	6062	5902	3638	5127	2485	2635	1241	1362	4346	4494	6487	5404	2564	2995	1302	1414	8632	8779	2221	1977	4694	5947	4498
Zm00001d015254	0	0	0	0	0	1	0	0	0	0	0	0	0	0	0	0	0	0	0	0	0	0	0	0	0	0	1	0	2	2	0	0	0	0	0	0	0	0	0	0	0	0	0	0	0	0	0	0	0
Zm00001d016575	0	1	0	0	0	0	0	0	0	0	0	0	0	0	0	0	0	0	2	1	0	2	0	0	0	0	0	1	0	0	0	0	0	0	0	0	0	0	1	0	1	1	0	0	0	0	0	0	0
Zm00001d044928	0	0	0	0	0	0	0	0	0	0	0	0	0	0	0	0	0	0	0	0	0	0	0	0	0	0	0	0	0	0	0	0	0	0	0	0	0	0	0	0	0	0	0	0	0	0	0	1	0
Zm00001d043607	177	233	195	210	68	130	435	491	489	782	182	172	381	711	1922	1427	190	210	358	342	237	154	243	240	59	58	527	673	415	481	189	149	304	431	1454	2076	268	248	430	375	129	106	222	158	31	37	253	346	126
Zm00001d015255	0	0	0	0	0	0	0	0	0	0	0	0	0	0	0	0	0	0	0	0	0	0	0	0	0	0	0	0	0	0	0	0	0	0	0	0	0	0	0	0	0	0	0	0	0	0	0	0	0
Zm00001d044929	797	783	715	765	508	767	792	878	1632	1469	689	617	1529	1336	616	621	532	455	849	916	947	394	761	778	821	936	736	821	1380	1579	798	693	1211	1451	673	834	454	537	1182	1192	911	799	899	797	626	901	1070	1321	1424
Zm00001d015256	250	358	378	226	330	565	1064	1054	1093	999	378	468	625	724	400	542	292	128	611	826	13	4	8	15	6	12	12	16	11	0	6	8	2	5	7	1	5	3	12	2	4	17	8	11	7	12	28	26	14
Zm00001d016577	191	220	1270	1348	401	618	1893	1767	510	459	66	67	710	1739	149	282	889	1233	321	331	213	78	1462	1760	556	515	2130	2206	418	795	93	59	1201	1568	103	146	971	652	551	619	213	180	1111	1089	289	379	2240	2992	311
Zm00001d043609	1727	1995	4132	4597	4376	6610	4204	4350	5481	6452	2396	2384	2027	3159	3562	4044	2192	2328	2160	2410	2135	992	4230	4647	5039	5195	5003	5493	2759	3722	2641	2044	1967	2432	3533	4463	2429	2195	3212	3164	1201	1150	3689	3298	4155	4974	2359	3378	3708
Zm00001d015257	1	0	1	0	0	0	1	2	5	2	3	0	3	3	0	0	0	0	6	2	3	2	3	3	0	0	1	2	1	5	3	5	1	4	0	0	1	0	2	2	6	2	1	0	0	0	3	6	0
Zm00001d015258	0	0	0	0	0	1	0	0	0	0	0	0	0	0	0	0	0	0	2	1	2	2	0	0	0	2	4	1	0	0	0	1	0	0	0	0	0	0	1	2	0	0	3	2	2	1	3	3	0
Zm00001d016579	0	0	0	0	0	0	0	0	0	0	0	0	0	0	0	0	0	0	0	0	0	0	0	1	0	0	1	0	0	0	0	1	0	1	0	0	0	0	0	0	1	0	0	0	0	0	0	0	2
Zm00001d045950	71	134	114	116	11	16	261	299	71	38	242	219	291	228	264	249	185	160	118	112	94	34	178	198	20	2	217	300	31	86	185	195	157	252	320	450	174	163	302	338	56	54	167	162	15	26	283	346	97
Zm00001d015259	1257	1619	3268	2969	3389	5691	3328	3556	3976	4794	2451	2043	2728	4047	3957	4212	2510	2215	2968	3382	1691	798	3210	3277	3073	3723	4140	4569	2772	3516	2641	2202	2313	2682	3114	4525	2547	2365	3193	3204	1312	1246	2431	1885	2471	2892	2749	3847	2991
Zm00001d045951	124	119	289	364	84	102	257	245	536	596	333	285	236	235	256	260	270	241	163	178	82	60	371	388	103	96	250	248	262	409	261	252	294	301	311	299	204	206	270	252	41	35	170	157	27	52	192	217	247
Zm00001d044630	63	157	211	173	189	336	532	557	237	247	196	190	50	73	214	264	261	204	240	274	138	82	346	277	273	307	661	680	238	341	202	161	104	120	321	318	227	204	370	340	456	412	982	797	622	781	1854	2379	1519
Zm00001d045952	0	0	0	0	0	0	0	0	0	0	0	0	0	0	0	0	0	0	0	0	1	0	0	0	0	0	0	1	0	0	0	0	0	0	0	0	0	0	0	0	4	6	7	11	13	11	9	15	25
Zm00001d044631	0	0	0	0	6	4	0	0	0	0	0	0	0	0	93	64	0	1	0	0	0	0	1	0	1	1	0	0	0	0	2	2	0	0	193	155	0	0	0	0	0	0	0	0	0	0	0	1	0
Zm00001d045953	420	669	789	673	643	1292	1767	2047	1009	1029	877	806	986	812	887	967	745	658	1018	1114	309	143	2013	1896	1063	1411	1870	2119	780	1071	573	595	395	439	664	1012	611	663	902	953	350	394	981	914	461	516	2186	2697	1390
Zm00001d044632	40	38	63	68	51	62	119	100	42	44	52	49	36	38	44	44	85	59	78	55	37	28	59	64	45	55	130	125	19	48	43	61	41	26	54	61	66	61	50	84	44	48	76	78	36	54	108	133	61
Zm00001d043311	16	12	1	0	0	0	4	4	0	0	1	3	1	1	0	0	3	1	52	56	19	23	7	2	0	0	12	12	0	0	0	0	0	0	0	0	1	0	485	369	4	4	0	0	0	0	0	0	0
Zm00001d016280	71	64	97	92	55	55	312	337	257	247	70	51	43	36	76	75	82	81	192	215	1	1	2	0	0	0	0	2	2	0	0	0	6	1	8	1	2	0	0	3	85	75	129	114	52	78	482	571	384
Zm00001d045954	334	480	745	642	415	773	1051	1142	890	864	565	486	698	809	716	805	573	510	781	928	489	241	909	857	513	673	1304	1421	866	1126	597	568	760	915	770	1005	666	552	922	920	554	541	913	730	411	411	1139	1554	995
Zm00001d043312	861	1158	2338	1907	2974	5897	2708	3299	2959	3498	1683	1579	1467	2269	1954	2148	1241	1369	2672	3056	1176	551	2997	2941	2995	3858	3212	3821	2677	3289	1455	1391	2057	2307	1609	2725	1194	1077	3059	2950	849	835	2670	1920	2833	3150	2484	3578	2404
Zm00001d016281	1	1	0	0	4	6	1	0	0	0	0	0	0	0	3	2	3	1	0	1	2	2	0	3	1	0	2	1	0	0	1	2	0	0	5	4	2	3	0	0	1	1	0	2	0	2	1	0	0
Zm00001d044634	18	31	14	9	4	0	46	37	0	0	1	1	2	0	0	4	7	8	25	26	23	23	53	63	1	0	63	47	0	0	1	2	11	2	3	2	16	8	51	38	61	224	26	23	21	18	147	180	0
Zm00001d045956	362	553	554	451	324	629	1019	1080	2334	2824	1739	1527	801	1048	2008	1606	705	537	1689	1710	553	350	829	987	166	162	1045	1084	830	1018	2181	1929	761	1000	2426	3828	707	793	2947	2934	471	572	645	522	270	364	907	1137	1172
Zm00001d044635	9	12	10	11	13	16	101	87	9	13	26	18	1	0	32	31	30	23	33	24	12	19	41	36	15	17	59	60	42	50	15	11	2	1	38	37	25	30	61	59	11	4	38	32	14	24	91	114	38
Zm00001d043314	921	750	842	1014	386	609	570	489	534	820	798	731	333	541	829	1020	799	911	1192	1113	650	407	2522	1839	780	1555	654	640	1446	1252	1112	601	254	229	1003	1253	791	871	728	679	542	505	1633	2050	465	699	479	694	1319
Zm00001d045957	1	3	3	1	1	0	0	0	2	4	6	5	1	1	115	112	7	5	2	3	3	3	0	0	1	0	1	1	5	10	10	17	3	2	42	53	2	7	4	8	2	0	0	0	0	2	1	4	2
Zm00001d016284	0	0	0	0	0	0	0	0	0	0	0	0	0	0	0	0	0	0	0	0	1	0	0	0	0	0	0	0	0	0	0	0	0	0	0	0	0	0	0	0	6	7	0	3	0	0	7	10	1
Zm00001d045958	0	0	0	0	0	0	0	0	0	0	0	0	0	0	0	0	1	0	0	0	10	3	23	31	12	17	26	22	26	37	17	21	4	3	17	26	8	12	23	19	25	18	27	15	24	31	65	75	63
Zm00001d043316	0	0	0	0	0	0	0	0	0	0	0	0	0	0	0	0	0	0	0	0	0	0	0	0	1	0	0	0	0	0	0	0	0	0	0	0	0	0	0	0	0	1	0	0	1	6	0	0	0
Zm00001d016285	689	772	0	0	0	0	59	90	4100	4120	506	242	1690	1809	636	539	376	328	132	163	274	172	5	3	0	1	36	24	1264	2276	310	684	6382	7145	428	715	361	333	274	282	599	380	0	0	1	1	29	33	3251
Zm00001d045959	0	0	0	0	0	1	0	1	0	1	0	0	0	0	0	0	0	0	1	0	0	0	0	0	1	0	0	0	0	0	0	1	0	1	0	1	0	0	1	0	23	16	41	37	20	26	48	86	44
Zm00001d043317	52	60	305	436	179	223	420	365	323	364	154	126	27	39	201	272	192	190	433	415	82	34	264	348	135	135	414	482	262	365	128	124	82	68	172	239	184	145	318	345	69	58	367	271	150	153	333	450	205
Zm00001d016286	349	501	316	239	286	481	612	628	726	654	1632	1481	538	682	471	443	571	452	578	558	440	218	808	699	352	337	1120	1202	1212	1508	1498	1368	755	898	734	1019	687	716	1019	1056	427	364	307	220	262	308	799	988	892
Zm00001d044639	14	25	1	3	0	0	34	27	487	388	229	97	105	44	92	64	85	68	7	9	18	12	1	1	0	0	4	3	188	350	82	84	55	66	90	121	28	37	81	64	15	4	0	1	0	0	9	5	162
Zm00001d043318	101	55	0	0	19	21	8	1	104	106	25	18	3	6	60	44	46	23	18	10	276	322	3	4	0	0	7	11	541	160	182	32	42	18	35	62	57	106	152	105	182	307	0	0	3	7	30	18	54
Zm00001d016287	0	0	0	0	0	0	0	0	0	0	0	0	0	0	0	0	0	0	0	0	0	0	0	0	0	0	0	0	0	0	0	0	0	0	0	0	0	0	0	0	0	0	0	0	0	0	0	0	0
Zm00001d016288	2	3	0	0	1	7	0	0	0	0	0	0	0	0	6	4	0	1	1	2	3	0	2	1	3	2	6	5	3	2	2	1	11	0	5	10	0	0	3	0	0	1	2	0	0	0	0	0	0
Zm00001d046980	1	0	0	0	0	0	0	0	0	0	0	0	0	0	0	0	0	0	0	0	1	0	0	0	0	0	0	0	0	0	0	0	0	0	0	0	0	0	0	0	0	0	0	0	0	0	0	0	0
Zm00001d046981	835	818	0	0	0	0	0	0	606	563	76	43	437	788	11	7	21	14	227	168	667	351	0	0	0	1	0	0	398	314	64	91	241	366	2	4	27	28	305	317	721	643	0	0	0	0	0	0	80
Zm00001d045660	6	0	0	0	0	0	1	0	3	0	10	8	66	37	0	0	6	4	4	6	29	10	7	5	0	0	1	2	1	2	100	42	13	9	1	0	5	7	59	64	24	16	15	18	0	0	13	12	12
Zm00001d045661	31	39	0	0	0	0	10	7	1	4	1193	785	2	3	1	0	544	150	242	271	90	27	0	0	0	0	19	13	0	3	583	1586	12	9	0	0	448	892	521	573	53	47	0	3	0	0	2	4	1
Zm00001d044340	154	140	415	486	4	3	10	16	267	253	46	39	743	1688	517	284	15	11	126	157	246	106	371	420	9	2	1	3	108	92	17	44	1626	1615	361	814	20	17	3259	2299	323	224	131	106	1	5	5	2	62
Zm00001d045663	0	0	0	0	0	3	0	0	0	0	0	0	0	0	0	0	0	0	0	0	0	0	0	0	0	2	0	0	0	0	0	0	0	0	0	0	0	0	0	0	0	0	0	0	0	0	0	0	0
Zm00001d044342	0	0	0	1	0	0	0	0	2	0	0	0	0	0	0	1	0	0	0	0	0	2	3	2	2	1	5	8	5	4	2	4	0	1	3	5	4	10	5	4	15	26	2	0	0	1	18	23	5
Zm00001d043021	0	1	0	0	0	0	0	0	0	0	0	0	0	0	0	0	0	0	1	0	0	0	0	0	0	0	0	0	0	0	0	0	0	0	0	0	0	0	0	0	11	10	10	14	16	12	22	26	33
Zm00001d044343	0	0	0	0	0	0	0	0	0	0	0	0	0	0	0	0	0	0	0	0	0	0	0	0	0	0	0	0	0	0	0	0	0	0	0	0	0	0	0	0	0	0	0	0	0	0	0	0	0
Zm00001d043022	326	375	259	321	359	548	233	276	595	638	449	474	675	524	506	493	419	321	565	534	394	234	264	294	480	625	319	322	617	811	705	454	455	501	550	774	457	481	621	677	305	297	291	190	510	690	220	305	635
Zm00001d046986	4	1	7	16	0	0	15	12	1	2	16	9	1	1	3	2	4	4	9	18	3	2	16	25	0	1	28	30	10	4	16	12	0	0	1	7	14	13	13	20	15	13	15	24	0	3	16	31	10
Zm00001d045665	3164	3271	2851	3018	4098	6440	3831	3838	3991	4151	3132	2678	2277	2780	4651	4297	2794	2502	4337	4395	4186	1916	3509	3427	5316	5668	3967	4349	4310	5105	3506	3316	3094	3607	4854	7269	3418	3485	5525	5626	2490	2042	2861	2475	2879	3261	2791	3574	3898
Zm00001d044344	0	1	0	0	0	0	0	0	0	0	0	0	0	1	0	2	0	0	0	0	0	0	0	0	0	0	0	0	0	0	0	0	0	0	0	0	0	0	0	0	0	0	0	0	0	0	0	0	0
Zm00001d043023	1700	1822	246	185	59	115	250	220	514	552	2794	1564	8046	5343	439	542	3902	2909	260	249	624	330	266	291	106	121	268	272	413	487	1924	2797	9254	11258	738	765	3634	3836	530	509	2070	1823	309	274	131	150	285	389	737
Zm00001d046987	0	0	0	0	0	0	0	0	0	0	0	0	0	0	0	0	0	0	0	0	0	0	0	0	0	0	0	0	0	0	0	0	0	0	0	0	0	0	0	0	0	0	0	0	0	0	0	0	0
Zm00001d045666	0	0	0	0	0	0	0	0	0	0	0	0	0	0	0	0	0	0	0	0	0	0	0	0	0	0	0	0	0	0	0	0	0	0	0	0	0	0	0	0	0	0	0	0	0	0	0	0	0
Zm00001d044345	2	0	0	0	0	0	0	1	2	0	1	2	0	1	5	0	1	0	3	0	0	0	0	0	0	0	0	0	0	2	0	0	1	0	0	3	0	0	1	0	0	0	0	3	0	0	0	0	0
Zm00001d043024	27	15	12	33	0	0	5	3	23	20	25	38	12	6	77	67	29	10	72	54	17	9	1	4	0	0	7	4	43	14	9	15	4	14	30	72	22	30	63	56	12	15	14	15	0	0	8	7	10
Zm00001d046988	1	1	1	5	2	0	8	2	2	2	5	2	0	0	3	6	6	5	3	4	0	0	0	1	0	0	0	0	0	0	0	0	0	0	0	0	0	0	0	0	0	1	3	0	0	0	3	2	0
Zm00001d045667	1096	1010	59	48	1	5	76	52	359	483	479	418	1673	1245	517	758	1386	1833	189	236	857	519	93	111	1	5	43	32	86	87	392	697	656	758	719	869	1168	1239	359	405	1205	807	23	38	13	44	117	149	573
Zm00001d043025	27	19	6	14	2	3	4	3	380	307	29	25	243	441	50	95	31	17	8	13	30	26	16	42	4	0	0	1	467	284	50	62	874	784	45	114	38	30	61	62	22	22	8	11	3	4	2	2	95
Zm00001d045668	30	30	91	113	42	47	144	128	75	91	28	39	40	86	58	68	38	27	91	88	104	71	350	270	90	169	256	267	130	139	67	84	79	74	128	155	73	99	212	219	98	95	244	292	97	147	209	264	153
Zm00001d043026	56	64	52	60	1	12	371	345	93	130	70	88	9	17	141	130	98	127	139	76	35	19	124	93	1	6	262	232	21	32	44	24	10	8	47	54	108	86	95	94	39	37	129	130	2	6	342	422	66
Zm00001d045669	52	56	46	59	4	6	55	40	35	32	41	36	12	29	33	47	31	29	60	69	30	18	84	69	2	8	34	40	30	44	25	42	26	30	37	33	37	65	64	70	46	37	66	76	4	11	25	52	40
Zm00001d044348	1	1	13	6	0	0	0	0	0	0	0	0	0	0	0	5	0	0	0	3	1	0	0	0	0	0	0	0	2	1	3	5	2	5	1	1	1	3	3	0	0	0	1	11	0	0	0	0	0
Zm00001d043029	739	925	529	536	1281	2197	997	946	1225	1297	1070	854	871	1061	1290	1073	746	625	906	1012	858	564	785	831	1549	1886	1093	1158	734	1018	1018	943	851	1076	1342	1819	722	770	945	956	762	668	656	526	1409	1934	655	933	1064
Zm00001d046690	40	44	11	10	24	14	303	323	17	22	1057	784	8	17	31	96	415	332	18	17	21	6	6	2	4	2	182	179	8	10	313	498	58	52	104	52	290	407	50	55	33	25	17	28	14	16	237	261	17
Zm00001d046691	331	783	131	144	12	29	317	319	83	61	143	122	95	102	134	170	140	139	954	1157	820	937	246	168	9	18	288	313	71	142	68	71	30	35	141	156	126	104	293	346	171	347	147	133	11	8	176	295	10
Zm00001d045370	74	41	15	35	227	306	29	34	74	51	101	60	53	17	35	23	16	4	9	11	20	11	358	562	808	1191	26	33	282	103	24	53	32	52	18	10	26	15	11	14	16	40	144	189	236	334	77	56	388
Zm00001d045371	0	0	0	0	0	0	0	0	0	0	0	0	0	0	0	0	0	0	0	1	0	0	0	0	0	0	0	0	0	0	0	0	0	0	0	0	0	0	0	0	0	0	0	0	0	0	0	0	0
Zm00001d044050	113	111	0	0	0	1	0	0	1	3	0	1	3	9	0	1	2	1	12363	10415	156	136	1	0	0	0	0	0	1	1	0	0	2	5	1	0	1	0	3068	4010	107	195	0	0	0	0	0	0	1
Zm00001d046693	3	0	9	11	2	4	2	1	1	4	3	1	1	2	11	6	6	1	7	6	3	21	21	64	20	18	9	12	5	20	15	53	26	24	57	74	73	107	4	2	18	30	168	113	65	59	49	74	39
Zm00001d045372	512	431	128	211	42	38	93	78	279	340	611	493	1175	1444	117	128	310	393	615	636	564	322	264	246	163	168	370	354	448	674	640	752	1374	1513	362	422	423	465	774	784	318	250	226	170	64	87	154	174	478
Zm00001d046694	0	0	0	0	0	0	0	0	0	0	0	0	0	0	0	0	0	0	0	0	0	0	0	0	0	0	0	0	0	0	0	0	0	0	0	0	0	0	0	0	0	0	0	0	0	0	0	0	0
Zm00001d045373	1028	988	298	231	53	90	177	193	360	269	3302	2483	2304	1792	14	24	2521	1550	322	367	832	282	293	289	26	27	236	214	433	558	2596	3006	2690	3160	56	36	1902	2649	484	465	836	775	272	246	24	44	240	316	659
Zm00001d044052	3	0	0	0	0	0	5	7	0	0	0	17	0	1	180	107	33	26	0	1	0	0	0	0	0	0	3	2	0	0	86	0	0	0	58	183	27	48	0	2	7	3	0	1	0	0	3	5	6
Zm00001d014811	986	726	82	85	88	128	298	244	242	302	279	234	523	960	243	239	242	433	550	608	961	559	191	127	150	125	243	238	264	432	153	204	570	481	262	324	265	328	801	752	933	856	125	127	106	241	316	380	318
Zm00001d046695	0	0	1	1	0	0	0	0	3	4	0	0	0	0	1	6	1	1	0	0	0	1	0	0	0	0	0	0	0	0	0	0	0	0	0	0	0	1	1	1	1	0	0	0	0	0	0	0	0
Zm00001d045374	0	2	0	0	0	1	0	0	0	1	1	1	0	3	4	3	0	1	0	2	5	1	0	2	0	0	3	1	0	0	3	8	13	2	4	7	3	1	3	0	2	2	1	0	0	0	4	2	0
Zm00001d044053	27	24	0	0	0	0	1	1	15	16	0	0	0	0	14	20	4	8	508	529	8	8	2	0	0	0	1	2	79	79	1	1	2	1	12	15	6	3	107	124	1	7	2	1	1	1	8	11	155
Zm00001d014812	905	969	1976	1995	983	1639	3028	2923	1684	1778	1073	1015	981	977	1579	1891	1740	1751	1240	1296	1045	579	2487	2297	1185	1369	3442	3919	1169	1820	1242	1020	864	1003	1608	2012	1713	1642	1617	1661	821	843	2197	1999	1154	1193	2967	3856	1689
Zm00001d046696	0	0	44	79	0	0	22	9	0	0	1	1	0	0	119	138	6	3	0	1	0	0	63	83	0	0	15	11	0	0	0	0	0	0	78	108	3	3	1	0	0	0	70	81	0	0	3	12	0
Zm00001d045375	9	6	0	0	0	0	1	0	1	0	1	1	2	9	5	10	0	0	3	2	4	9	0	0	2	2	2	3	0	0	7	11	11	10	7	11	2	0	0	1	1	2	0	1	2	1	1	7	0
Zm00001d044054	1580	1648	2118	2512	3281	4552	2270	2096	1949	2260	1577	1633	985	1384	2750	2782	2296	3197	2031	1757	1563	911	4149	3221	2593	4034	3324	3355	4044	3198	1585	1423	960	1208	2321	3141	2005	2120	2680	2661	1275	1154	3663	3816	4302	4965	2277	3482	3119
Zm00001d014813	54	93	309	273	270	556	1166	1406	323	316	37	26	141	129	428	726	158	197	593	577	64	90	653	644	438	579	1562	1725	354	543	18	25	180	219	462	607	213	174	409	481	64	52	394	273	188	224	1305	1705	198
Zm00001d046697	1673	1561	5	5	32	45	1311	1233	4510	5898	655	592	617	995	424	865	2117	2056	1722	1606	686	332	612	504	49	54	4817	5442	1390	1705	2436	1219	234	336	441	594	3638	3061	1916	2225	480	494	303	290	83	106	2876	4417	1118
Zm00001d045376	0	0	0	0	0	0	0	0	0	0	0	0	0	1	0	0	0	0	0	0	0	0	0	0	0	0	0	0	0	0	1	0	0	1	0	0	0	0	0	0	0	0	0	0	0	0	0	0	0
Zm00001d014814	0	0	0	0	0	0	0	0	0	0	0	0	0	0	0	0	0	0	0	0	0	0	0	0	0	0	0	0	0	0	0	0	0	0	0	0	0	0	0	0	0	0	0	0	0	0	0	0	0
Zm00001d045377	0	0	0	0	0	0	0	0	0	0	0	0	0	0	0	0	0	0	0	0	0	0	0	0	0	0	0	0	0	0	0	0	0	0	0	0	0	0	0	0	0	0	0	0	0	0	0	0	0
Zm00001d044056	273	183	47	70	1641	2884	144	198	713	646	514	306	539	530	124	185	213	273	40	39	117	67	112	114	2743	3180	139	156	1985	601	598	605	296	408	60	137	243	246	111	104	139	166	212	135	3129	3863	516	644	2953
Zm00001d045378	2	0	0	0	0	0	2	0	0	0	0	0	0	0	1	1	0	0	0	0	1	0	0	0	0	0	0	0	0	0	0	0	0	0	0	1	0	0	0	0	18	25	1	0	0	0	0	1	0
Zm00001d044057	0	0	0	0	2	5	0	0	0	0	0	0	0	0	0	0	0	0	1	0	0	0	0	0	0	0	1	0	0	0	0	0	0	0	0	0	0	0	0	0	0	1	0	0	6	5	0	0	0
Zm00001d014816	2306	1751	1	0	2	10	8	8	239	114	1919	1603	5617	3228	48	59	2552	1531	566	562	1421	618	20	15	1	0	14	6	478	841	899	1253	3910	3783	257	190	1628	2002	767	820	1896	1223	13	33	4	12	32	16	815
Zm00001d045379	413	547	1459	1284	775	1240	1762	1794	1113	1389	603	725	358	551	1716	1906	1394	1384	1573	1779	633	430	1398	1313	670	749	2438	2624	586	811	633	455	392	433	1280	1782	1413	1144	1294	1379	344	418	1121	848	423	482	1096	1566	638
Zm00001d044058	0	0	0	0	0	0	0	0	0	0	0	0	0	0	0	0	0	0	0	0	0	0	0	0	0	0	0	0	0	0	0	0	0	0	0	0	0	0	0	0	0	0	0	0	0	0	0	0	0
Zm00001d014817	9	6	0	0	0	0	1	0	0	10	0	0	0	0	727	535	13	12	0	0	19	1	0	0	0	0	0	0	1	1	0	0	1	2	412	599	36	31	0	0	4	3	0	0	0	0	0	0	0
Zm00001d044059	269	223	571	579	22	37	2111	2199	223	198	85	130	56	157	815	562	501	466	256	245	173	77	554	580	38	34	2731	2953	266	209	138	49	43	19	550	897	452	397	363	322	247	243	707	485	75	119	1974	2568	479
Zm00001d014818	140	65	0	0	0	0	0	0	0	0	0	0	0	0	626	549	7	3	0	0	35	35	0	4	0	0	2	2	2	0	0	0	1	0	163	208	14	8	1	0	3	5	3	0	1	0	0	0	0
Zm00001d014819	5455	6927	0	1	0	0	1	6	1	1	1	1	0	0	0	0	0	2	2	2	7280	8758	0	0	0	0	1	1	0	7	1	0	0	2	0	0	2	3	10	5	3621	6449	0	1	0	1	5	0	0
Zm00001d045080	130	165	881	880	289	582	1401	1399	597	586	293	253	170	206	736	1041	606	834	767	769	209	128	1097	1034	402	535	1858	2121	573	676	280	286	327	324	750	973	762	623	638	639	165	212	486	370	299	362	675	1035	452
Zm00001d045082	39	43	220	242	2	3	373	369	78	154	176	185	5	6	678	590	316	373	180	146	107	68	334	317	14	5	358	355	145	180	247	153	18	28	360	553	443	334	505	554	21	19	390	287	3	2	309	418	86
Zm00001d014520	0	0	6	13	58	54	14	15	0	0	2	3	0	0	1	0	1	2	0	0	0	0	11	4	105	144	20	33	0	0	0	0	0	0	0	0	2	0	0	0	0	0	5	5	276	330	9	18	0
Zm00001d013200	4	0	27	23	0	0	6	4	0	0	0	1	1	1	2	11	1	1	0	1	2	0	17	21	0	0	8	13	0	0	1	0	0	1	7	2	2	1	5	4	2	1	33	25	0	0	17	13	0
Zm00001d014521	23	27	82	108	1	1	167	164	15	23	9	2	3	2	48	46	28	33	121	106	11	6	102	84	3	0	91	125	2	7	3	1	2	0	30	24	23	7	58	74	20	9	68	62	5	1	108	154	0
Zm00001d015842	1221	1302	856	940	430	678	1592	1555	1416	1608	909	776	745	1144	1440	1341	825	680	970	1108	1274	769	1194	1330	475	547	1692	2106	894	1185	1150	867	610	848	1441	1830	856	915	1109	1161	832	995	1533	1342	551	602	1303	1820	1506
Zm00001d045084	577	702	532	620	502	797	1244	1252	1072	984	551	464	632	680	1515	1420	726	569	688	715	613	446	810	836	751	888	782	911	775	1138	432	403	595	686	1698	2134	890	775	774	778	481	493	956	972	790	961	1448	1921	1334
Zm00001d013201	2952	3094	572	577	277	506	827	896	979	1020	244	197	512	799	985	1099	523	528	1082	1328	2702	3230	788	746	420	438	1245	1250	886	1192	184	193	403	452	1122	1238	536	428	804	855	1712	2258	581	515	359	389	1215	1515	879
Zm00001d015843	0	0	0	0	0	0	0	0	0	0	0	0	0	0	0	0	0	0	0	0	0	0	0	0	0	0	0	0	0	0	0	0	0	0	0	0	0	0	0	0	0	0	0	0	0	0	0	0	0
Zm00001d045085	2239	2210	1044	1037	1662	2617	2379	2664	2653	3222	3302	2734	2222	2890	4431	4439	2046	1746	1981	1982	1151	561	1466	1461	2511	2964	2171	1973	1545	2128	2709	2905	2123	2009	3634	4276	1796	2113	2891	2725	1892	1810	1192	1038	2441	2784	2541	3015	3035
Zm00001d013202	2419	1947	574	968	517	738	513	434	2396	3102	1212	848	487	705	1656	2009	1222	1135	953	1099	1392	1046	904	1047	630	535	480	434	3501	5432	312	458	812	647	2920	2997	1461	1851	478	471	1763	1689	2814	2796	932	1319	403	496	5706
Zm00001d014523	0	0	0	0	0	0	0	0	0	0	0	0	0	0	0	0	0	0	0	0	27	25	31	33	23	36	27	29	67	68	45	48	24	30	27	37	29	19	33	23	23	25	25	18	14	25	21	26	26
Zm00001d015844	222	207	445	526	1349	1729	780	742	193	267	137	183	87	101	1002	884	1084	814	195	226	238	173	862	843	1232	1556	796	931	175	211	252	136	90	121	985	1375	1133	906	305	298	158	178	883	765	2966	4012	657	812	293
Zm00001d045086	27	6	0	0	0	0	0	0	0	2	0	2	0	1	140	145	2	2	3	2	2	0	0	0	0	0	0	2	0	0	0	2	0	0	182	125	0	2	0	1	5	2	0	0	0	0	0	2	0
Zm00001d013203	25	11	0	0	56	83	0	0	1	1	0	0	1	0	2	3	3	0	1	1	0	0	0	0	0	0	0	0	0	0	0	0	0	0	0	0	0	2	0	0	0	0	1	1	0	0	0	0	0
Zm00001d014524	238	393	475	509	81	121	854	970	726	888	459	596	260	242	1169	892	521	462	938	959	351	180	693	734	134	190	679	861	355	431	561	322	249	316	554	1179	308	374	872	877	280	219	465	310	75	98	469	670	464
Zm00001d015845	68	85	4	0	6	2	1	0	584	567	22	20	8	12	198	207	15	14	42	55	65	67	2	1	1	2	1	3	663	835	33	23	37	47	448	414	13	11	90	114	69	67	5	0	1	3	2	0	501
Zm00001d045087	0	0	0	0	0	0	0	0	0	0	0	0	0	0	0	0	0	0	0	1	0	0	0	0	3	0	0	0	0	0	0	1	0	0	0	0	0	0	0	1	0	0	0	0	0	0	0	1	0
Zm00001d013204	114	165	901	993	467	722	677	661	456	451	463	393	281	194	347	436	488	616	294	323	133	75	651	662	598	604	865	895	209	371	397	384	293	303	427	399	482	421	193	222	127	107	520	436	370	500	507	711	379
Zm00001d014525	865	914	430	633	780	809	639	672	1410	2027	3111	2796	308	560	2131	2068	1159	936	1280	1159	634	444	759	856	549	668	549	603	1804	1313	5903	3586	312	371	1489	2197	923	1085	1288	1480	1277	1173	626	626	883	1091	555	641	1279
Zm00001d015846	109	167	0	0	0	1	1	0	1082	985	56	46	28	22	408	342	3	4	119	105	77	38	0	0	0	0	0	0	1285	1768	40	37	34	52	803	839	13	7	174	197	89	95	0	0	0	0	0	0	955
Zm00001d045088	5	16	0	0	0	0	0	0	19	29	0	0	1	5	623	582	0	0	6	8	3	0	0	0	0	0	0	0	0	0	0	1	0	0	712	709	0	1	0	1	1	0	1	0	0	0	0	0	2
Zm00001d014526	957	813	1396	1357	1213	1920	1905	1885	2207	2533	1108	1083	1160	1287	2203	2178	1230	1035	2783	2521	1269	684	1493	1491	2667	2774	2120	2437	2491	2570	1231	1169	1951	2223	2464	3232	1435	1316	2818	3172	1126	1180	1897	1519	2664	3146	1925	2620	3197
Zm00001d045089	12	15	48	71	7	15	63	59	25	33	20	29	6	11	29	46	24	32	61	60	22	12	57	44	3	6	91	77	21	35	19	18	18	19	22	33	21	19	26	41	15	8	42	44	7	9	28	54	9
Zm00001d013206	10	12	14	15	39	72	50	76	170	111	8	4	10	8	29	46	5	3	34	18	8	7	13	9	106	117	47	42	29	41	5	3	2	4	44	34	3	4	21	19	2432	3539	8	3	19	27	65	68	0
Zm00001d014527	0	0	0	0	0	0	0	0	0	0	0	0	0	0	0	0	0	0	0	0	4	1	4	1	0	0	2	3	2	4	3	4	1	1	6	3	9	2	4	3	14	15	7	15	49	114	15	24	18
Zm00001d015848	0	0	0	0	0	0	0	0	0	0	0	0	0	0	0	0	0	0	0	0	0	0	0	0	0	0	0	0	0	0	0	0	0	0	0	0	0	0	0	0	0	0	0	0	0	0	0	0	0
Zm00001d014528	0	0	0	0	0	0	0	1	0	0	0	0	0	0	0	0	0	0	0	0	0	0	3	1	0	0	1	1	1	1	0	0	0	3	0	1	1	0	0	3	8	5	6	5	14	29	15	18	1
Zm00001d015849	0	0	0	0	0	0	0	0	0	0	0	0	0	0	0	0	0	0	0	0	0	0	0	0	0	0	0	0	0	0	0	0	0	0	1	0	0	0	0	1	0	1	1	0	1	0	1	3	1
Zm00001d013208	40	24	7	9	4	7	6	2	720	331	122	81	169	235	219	71	41	38	48	55	58	27	121	154	68	112	6	2	5010	2000	219	171	329	305	92	156	118	151	419	358	79	95	14	10	6	22	2	0	924
Zm00001d014529	0	0	0	0	0	0	0	0	0	0	0	0	0	0	0	0	0	0	0	0	0	0	0	0	0	0	0	0	0	0	0	0	0	0	0	0	0	0	0	0	0	0	0	0	0	0	0	0	0
Zm00001d043900	741	1168	1374	1198	2168	3863	1894	2241	1750	1679	1457	1527	5299	4032	2600	2354	2000	1627	1297	1291	1610	967	1991	2011	2705	3468	2010	2255	1573	1763	2421	1745	4876	6501	2232	3050	2029	2091	2090	2084	717	827	1347	1102	1484	2121	1575	2048	1552
Zm00001d013209	68	70	151	148	75	133	231	240	312	234	143	145	230	188	314	273	223	229	163	169	93	48	192	149	172	242	210	257	660	372	227	186	164	169	313	369	214	211	193	173	78	68	187	159	129	222	233	302	300
Zm00001d016870	0	0	0	0	0	0	0	0	0	0	0	0	0	0	0	0	0	0	0	0	0	0	0	0	0	0	0	0	0	0	0	0	0	0	0	0	0	0	0	0	0	0	0	0	0	0	0	0	0
Zm00001d043902	141	190	295	332	11	23	151	83	136	150	122	132	54	60	135	138	136	154	221	241	121	136	180	196	8	8	139	95	147	117	162	118	30	43	96	119	130	123	152	158	91	156	247	230	16	19	138	180	151
Zm00001d015550	14	4	0	0	1	0	0	2	25	24	3	6	10	19	50	56	8	8	2	5	15	5	0	1	0	1	0	0	50	63	1	2	6	11	168	211	16	10	1	5	23	28	0	0	0	1	2	2	31
Zm00001d016871	0	0	0	0	0	0	0	0	0	0	0	0	0	0	0	0	0	0	0	0	0	0	0	0	0	0	0	0	0	0	0	0	0	0	0	0	0	0	0	0	0	0	0	0	0	0	0	0	0
Zm00001d043903	301	309	349	383	81	152	698	736	397	391	131	118	196	270	252	252	201	245	470	521	361	252	740	636	225	223	768	772	467	531	115	93	81	89	283	285	222	167	365	446	265	299	501	473	254	298	614	857	477
Zm00001d015551	0	0	0	0	0	3	0	0	0	0	0	0	0	0	0	0	0	0	0	0	0	0	0	0	0	0	0	0	0	0	0	0	0	0	0	0	0	0	0	0	0	0	0	0	0	0	0	0	0
Zm00001d043904	90	51	14	20	2	1	133	147	167	223	35	34	42	83	182	234	149	143	10	22	92	66	32	23	0	0	161	172	62	48	44	45	21	19	157	169	202	114	43	50	50	38	10	7	0	1	7	18	9
Zm00001d015552	0	0	0	0	0	2	0	0	0	0	0	0	0	0	0	0	0	0	0	0	0	0	0	0	4	3	0	0	0	0	0	0	0	0	0	0	0	0	0	0	0	0	1	0	2	2	0	0	0
Zm00001d016873	107	108	535	618	318	471	33	67	200	208	305	324	235	277	34	35	35	61	315	313	92	58	780	957	383	355	30	47	187	161	250	192	268	314	24	28	25	38	766	717	458	452	1076	1181	521	681	427	446	669
Zm00001d043905	875	893	694	1036	922	1155	938	866	1040	1228	1015	798	1258	1555	1480	1531	1224	1140	1361	1507	962	587	887	923	1117	1184	1102	1147	1180	1255	1174	1073	1148	1358	1539	1734	1404	1259	1191	1300	772	768	809	762	832	1041	706	932	757
Zm00001d014232	855	1066	1295	1209	694	1171	2501	2847	1490	1445	608	793	1019	1314	1099	1250	844	777	4842	5047	934	624	3140	2953	1192	1648	2960	3045	1822	2215	559	371	864	954	1053	1485	873	759	2207	2166	826	930	1790	1396	1203	1441	2720	3545	1866
Zm00001d015553	281	235	296	352	53	72	330	296	326	388	171	193	142	178	282	344	294	276	450	456	293	173	250	301	49	46	337	372	227	424	230	139	57	62	335	362	305	236	457	475	323	323	383	367	56	67	377	488	656
Zm00001d016874	323	300	0	0	0	0	0	1	205	175	248	203	883	875	15	8	95	112	221	223	212	166	2	0	1	0	0	0	139	252	135	229	1097	1458	18	10	63	121	272	270	269	192	0	1	1	0	0	1	359
Zm00001d043906	63	81	1065	1026	55	130	939	1083	393	384	544	473	121	86	540	661	581	557	157	166	88	41	963	1210	78	81	896	870	132	171	570	566	172	253	364	534	622	463	167	165	133	117	1063	910	74	86	665	887	161
Zm00001d014233	0	0	0	0	0	0	0	0	0	0	0	0	0	0	0	0	0	0	0	0	0	0	0	0	0	0	0	0	0	0	0	0	0	0	0	0	0	1	0	0	1	0	1	2	8	1	5	2	0
Zm00001d043907	490	533	982	1020	393	646	692	719	1115	1246	730	677	734	748	727	962	763	801	854	894	632	304	713	734	470	522	949	1081	918	1078	701	739	810	864	763	875	711	724	893	899	509	453	685	483	309	337	643	896	780
Zm00001d015555	0	0	0	0	0	0	0	0	0	0	0	0	0	0	0	0	0	0	0	0	0	0	0	0	0	0	0	0	0	0	0	0	0	0	0	0	0	0	0	0	0	0	0	0	0	0	0	0	0
Zm00001d016876	71	82	65	93	57	84	231	231	102	103	67	79	51	63	92	63	66	48	91	97	76	57	104	138	41	44	250	234	81	88	59	67	35	54	84	105	88	91	112	105	57	61	133	152	83	131	244	266	159
Zm00001d043908	0	0	0	0	0	0	0	0	0	0	0	0	0	0	0	0	0	0	0	0	0	0	0	0	0	0	0	0	0	0	0	0	0	0	0	0	0	0	0	0	0	0	0	0	0	0	0	0	0
Zm00001d014235	2101	2940	3	0	2	3	3	3	0	0	13	25	10	28	17	14	57	63	522	1024	3767	3753	2	0	1	1	2	4	0	2	44	7	4	4	8	17	47	33	99	93	629	1263	0	0	0	2	4	5	2
Zm00001d015556	16	64	16	17	11	16	66	72	75	90	32	35	24	55	33	27	22	9	64	77	102	70	57	73	14	15	73	82	68	60	38	33	63	94	31	57	25	32	49	55	25	39	38	21	33	45	70	121	66
Zm00001d016877	497	588	282	242	189	309	573	633	952	855	967	914	1381	1053	394	468	787	792	605	630	389	346	357	389	236	222	716	698	512	884	882	871	1037	1180	451	514	774	793	593	694	43	33	99	80	54	47	80	88	140
Zm00001d043909	626	1326	1642	1740	487	815	1996	2010	971	1235	647	494	1574	729	1061	1280	878	1028	1314	1575	1196	1012	2169	2653	752	1092	2584	2555	756	703	405	420	516	812	911	1294	1011	866	1166	1084	897	1238	2204	1658	1014	1332	1170	1863	936
Zm00001d014236	4	2	0	0	0	0	0	1	0	0	0	0	0	0	0	0	0	0	0	0	41	15	38	44	2	1	73	76	60	69	46	30	20	27	51	74	25	32	64	58	3	2	3	1	2	2	9	8	2
Zm00001d015557	120	178	137	166	50	74	214	280	271	266	117	99	166	156	111	139	167	216	197	219	228	326	179	172	80	82	232	267	239	268	106	93	216	220	153	185	214	203	143	145	146	194	152	124	139	140	273	346	273
Zm00001d016878	65	82	78	81	24	28	122	99	96	77	395	315	72	113	48	65	126	88	116	88	74	25	73	72	17	28	147	121	86	105	237	287	84	76	70	68	113	150	96	92	47	70	69	51	49	62	136	162	112
Zm00001d014237	0	1	0	0	0	0	0	0	0	0	0	0	0	0	0	0	0	0	0	0	11	9	2	5	2	0	11	8	10	9	12	7	2	3	15	4	8	7	10	16	0	0	0	0	0	0	0	0	0
Zm00001d015558	0	0	0	0	0	0	0	0	0	0	0	1	0	0	0	0	0	0	0	0	0	3	0	0	0	3	0	0	0	0	0	0	0	0	0	0	0	0	1	0	0	0	0	0	95	113	0	0	0
Zm00001d016879	2261	3079	17	15	7	6	10	11	28	25	136	193	22	20	43	43	50	38	419	545	2732	4116	19	15	2	3	30	14	19	40	186	132	20	9	33	24	26	51	75	104	2302	3487	10	14	3	7	50	44	42
Zm00001d015559	18	6	13	14	8	12	3	3	1	24	7	1	0	0	46	42	9	4	2	4	16	9	80	66	155	181	7	5	8	7	20	3	0	0	139	152	18	19	32	25	2	10	19	29	281	295	1	2	2
Zm00001d044930	33	28	0	0	0	0	3	0	20	28	43	46	0	1	131	107	33	16	19	17	0	1	2	2	0	0	0	0	29	12	7	12	6	4	47	73	16	29	1	5	14	16	0	0	0	0	1	0	12
Zm00001d014239	142	296	9	6	2	1	9	10	9	12	12	6	41	65	14	8	8	13	210	288	205	169	4	9	1	1	9	7	2	11	10	12	31	42	3	4	3	2	46	66	69	164	2	2	5	1	6	6	7
GRMZM5G882520	0	0	0	0	0	0	0	0	0	0	0	0	0	0	0	0	0	0	0	0	0	0	0	0	0	0	0	0	0	0	0	0	0	0	0	0	0	0	0	0	0	0	0	0	0	0	0	0	0
Zm00001d044931	395	344	599	589	323	444	187	192	373	414	485	324	409	582	230	320	593	522	474	462	439	224	389	354	284	301	286	272	353	492	324	434	712	798	286	275	533	550	589	573	394	377	495	431	360	451	189	250	442
Zm00001d043610	438	132	26	21	69	79	5	2	20	29	91	50	16	14	27	93	5	24	29	31	159	75	17	17	47	50	8	5	8	12	105	28	20	11	20	35	13	50	95	99	77	164	52	43	29	15	2	2	12
Zm00001d043611	1	1	0	0	0	0	0	1	4	9	16	8	0	0	275	122	1	0	13	12	3	0	0	0	0	0	0	2	0	0	45	13	0	0	108	195	0	1	21	20	0	0	0	0	1	0	1	0	0
Zm00001d016580	0	0	0	0	0	0	0	0	0	0	0	0	0	0	0	0	0	0	2	1	0	0	1	0	0	1	0	0	1	1	0	0	0	0	0	0	1	0	0	0	0	0	0	0	0	0	0	0	0
Zm00001d044933	0	0	12	10	0	0	0	0	0	0	0	1	0	0	26	25	5	9	0	0	12	15	27	31	0	1	0	0	0	0	3	2	0	0	25	26	3	5	2	0	0	0	5	2	0	0	0	0	0
Zm00001d043612	472	571	34	24	7	4	145	172	80	121	175	338	10	10	25	29	59	64	24	32	373	541	142	142	24	29	231	236	167	155	1283	391	34	23	148	178	121	117	100	92	183	373	49	87	2	3	58	50	162
Zm00001d015260	767	658	2339	2437	609	1048	1798	1828	1780	1972	878	926	819	1049	1387	1702	1280	1567	835	841	988	444	2485	2434	798	826	2167	2240	1320	1786	916	734	1315	1344	1551	1953	1401	1115	1457	1499	804	690	1854	1543	729	872	1756	2290	1969
Zm00001d016581	143	267	1915	1707	853	2029	3726	4239	1562	1866	309	293	209	286	1294	1721	904	1003	385	479	139	139	2214	2417	936	1531	4075	5044	1249	1750	252	289	354	372	1175	1389	987	788	568	582	182	157	1760	1284	1086	1065	2635	3836	555
Zm00001d044934	0	0	0	0	0	0	9	14	0	0	0	0	0	0	8	15	0	0	0	0	0	1	1	0	0	0	2	6	0	0	0	3	1	2	16	23	1	1	0	0	1	1	1	1	0	0	0	0	0
Zm00001d043613	5556	5743	1758	1700	1842	3347	4989	5335	7499	6743	4739	5676	4477	7154	8767	9208	5430	5479	3090	2698	4710	2918	7436	6435	2657	3135	6220	6150	9980	10529	7040	4856	1462	1500	13564	16313	6600	6566	6109	6257	5182	4450	2266	2507	1597	2219	6372	7064	24639
Zm00001d016582	2	4	0	0	1	0	1	0	0	1	1	1	2	5	1009	937	1	0	0	2	5	0	3	4	1	1	1	0	0	1	12	11	1	0	1603	1869	4	1	10	6	2	3	0	1	2	0	0	0	0
Zm00001d044935	0	0	0	0	0	0	0	0	0	0	0	0	10	5	0	1	1	1	0	0	1	0	0	0	0	0	1	0	0	0	0	0	0	0	0	0	0	0	0	0	0	0	0	0	0	0	0	0	2
Zm00001d043614	516	761	6	6	1	2	1	2	2185	4403	2533	1303	1051	736	300	311	284	384	627	661	521	701	55	72	1	0	0	0	630	656	1973	1909	1096	1143	425	295	657	320	305	332	175	324	233	202	2	8	5	3	321
Zm00001d015262	0	0	0	0	0	0	0	0	0	0	0	0	0	0	0	0	0	0	0	0	2	0	7	9	0	3	1	0	5	4	2	0	1	0	6	2	0	0	0	1	1	2	7	2	0	3	0	0	0
Zm00001d044936	1	0	7	11	0	0	10	13	0	0	0	0	0	0	39	42	3	6	0	0	0	0	2	8	0	0	0	0	0	0	0	0	0	0	28	36	5	4	0	0	0	0	0	2	0	0	0	2	0
Zm00001d043615	79	112	45	35	169	299	25	33	375	324	382	252	31	6	641	718	941	610	84	93	68	47	15	13	139	122	56	53	357	675	612	305	17	14	721	583	666	706	36	54	73	75	34	9	584	879	19	29	229
Zm00001d015263	0	0	0	0	0	3	0	0	0	0	0	0	0	0	0	0	0	0	1	0	0	0	0	0	4	4	0	0	0	0	0	0	0	0	0	0	0	0	0	0	0	0	0	0	0	0	0	0	0
Zm00001d016584	27	39	25	30	1	11	46	29	52	60	38	33	18	46	45	50	17	15	53	47	40	23	55	59	18	26	39	33	34	35	41	43	49	46	32	42	13	19	53	60	27	34	39	49	22	22	42	61	38
Zm00001d044937	0	0	2	0	0	0	1	0	0	1	0	0	0	0	43	80	5	2	0	0	0	0	6	4	0	0	0	1	0	0	0	1	0	0	55	93	7	2	0	0	0	0	0	4	0	0	0	1	0
Zm00001d043616	0	0	0	0	1	2	1	0	1	1	11	2	2	1	51	28	3	1	0	0	1	0	2	2	0	0	3	4	0	0	10	11	0	0	38	57	3	3	0	3	8	8	1	0	0	6	7	6	6
Zm00001d016585	99	105	83	110	27	31	83	97	135	159	91	78	62	85	126	127	101	90	116	126	80	91	121	122	35	29	134	131	90	91	97	92	94	114	135	135	98	107	121	104	95	107	121	164	42	54	104	136	90
Zm00001d044938	0	0	0	0	0	0	0	2	0	0	2	0	0	3	0	0	0	0	0	0	0	0	0	0	0	0	0	0	0	0	0	1	0	0	0	0	0	0	0	0	0	0	0	0	0	0	0	0	0
Zm00001d043617	0	0	0	0	0	0	0	0	0	0	0	0	0	1	0	1	2	0	0	0	0	0	0	2	0	0	0	0	0	0	0	0	0	2	0	0	0	0	0	0	0	2	0	1	0	0	0	0	0
Zm00001d015265	454	499	676	621	405	853	1483	1549	1282	1345	616	703	1049	1030	663	722	574	660	655	665	465	323	1222	1064	776	1270	1620	1535	1176	1308	893	694	1087	1163	726	1014	695	599	988	1013	449	444	721	648	558	966	1434	1691	1404
Zm00001d016586	141	127	48	43	29	44	71	65	311	378	262	166	62	134	328	319	149	77	76	86	302	157	26	20	51	42	53	47	290	223	199	225	179	130	325	581	165	149	304	240	281	308	40	40	32	62	56	70	98
Zm00001d044939	1819	1348	2202	3023	267	313	1060	989	812	1057	2183	2799	796	1940	1919	1782	2514	2793	1563	1522	1319	958	1709	2076	161	118	887	944	731	936	3520	2009	845	928	879	1250	1454	1776	3224	3148	682	674	1603	1742	202	244	664	1047	934
Zm00001d043618	49	46	94	100	2	8	177	125	67	70	21	15	1	2	35	40	100	151	165	211	56	57	53	65	3	2	141	116	28	34	15	8	0	1	47	21	94	57	102	111	20	28	114	85	23	27	116	198	8
Zm00001d016587	432	406	707	679	388	691	928	946	627	647	2352	1864	564	717	448	483	1228	716	424	474	320	132	720	668	378	406	1021	1012	469	674	2001	2202	832	939	387	499	944	1099	579	598	283	221	609	483	379	470	1007	1378	587
Zm00001d043619	1090	950	840	1358	250	221	558	553	911	1348	1227	1026	821	906	1131	1365	2011	2254	1144	1099	963	1005	588	668	194	206	668	552	814	961	1184	1130	820	715	1173	1046	1634	1584	920	1016	1112	1129	871	912	202	270	378	543	777
Zm00001d016588	2858	2528	6240	2458	2686	3734	824	860	46	39	36	43	247	1865	12921	12138	2719	7012	282	214	2975	2072	998	1342	1660	2076	1766	1872	56	42	380	52	150	103	7801	11003	2184	1930	1241	1161	2033	1888	126	59	2262	2341	780	1155	168
Zm00001d015268	241	235	6	7	1	0	14	22	65	26	2458	2072	536	306	3	3	1000	853	54	71	289	124	8	11	0	0	21	24	1	16	1700	1991	489	491	1	4	648	1109	161	173	300	232	7	5	0	0	6	9	4
Zm00001d016589	0	0	0	0	0	0	0	0	0	0	0	0	0	0	0	0	0	0	0	0	0	0	0	0	0	0	0	0	0	0	0	0	0	0	0	0	0	0	0	0	0	0	0	0	0	0	0	0	0
Zm00001d015269	970	1651	1002	1091	1112	1611	1818	1840	3251	3105	1166	1042	1719	1987	1552	1440	733	773	1336	1400	1693	1245	2026	2164	1618	1907	1936	2087	4454	4690	1818	1596	2342	2852	1875	2540	909	1003	2105	1974	1286	1310	1340	1294	1799	2470	2160	2853	4416
Zm00001d044640	106	157	0	1	0	2	5	4	3	9	340	145	3	4	630	625	1364	1104	49	61	96	59	0	4	0	2	18	12	6	6	2	8	68	95	183	250	188	140	33	28	2	1	12	10	0	0	19	9	1
Zm00001d045962	0	0	0	0	0	0	0	0	0	0	0	0	0	0	0	0	0	0	1	0	0	0	1	0	0	1	2	1	2	2	2	2	1	3	0	1	4	1	1	1	0	0	1	1	0	0	1	2	0
Zm00001d044641	157	185	342	316	183	297	447	521	391	362	280	248	170	232	193	227	258	286	279	280	226	98	519	528	567	728	726	887	346	527	442	478	340	367	308	455	359	291	492	498	156	162	682	406	494	518	421	617	335
Zm00001d043320	178	282	426	347	227	410	685	783	518	564	360	381	192	287	373	422	346	335	463	565	254	132	551	523	274	348	823	870	366	613	219	226	128	172	262	347	296	281	462	485	193	192	366	229	215	198	602	819	396
Zm00001d045963	0	0	0	0	0	0	0	0	0	0	0	0	0	0	0	0	0	0	0	0	0	0	0	0	0	0	0	0	0	0	0	0	0	0	0	0	0	0	0	0	0	0	0	2	0	0	0	0	0
Zm00001d044642	286	274	739	693	96	168	717	687	464	547	528	414	59	86	870	791	1241	1706	198	211	168	100	4	3	5	18	4	6	1031	1226	49	84	33	134	798	760	1164	678	58	58	283	225	384	333	43	41	929	1326	2640
Zm00001d043321	1	1	0	0	3	0	0	0	0	0	0	0	0	0	0	0	0	0	0	6	1	1	1	1	0	4	0	0	5	5	1	0	0	0	1	0	1	0	0	2	0	0	0	0	1	1	0	0	0
Zm00001d045964	0	0	0	0	0	0	0	0	0	0	0	0	0	0	0	0	0	0	0	1	0	0	0	0	0	0	0	0	0	0	0	0	0	0	0	1	0	0	0	0	0	0	0	0	0	0	0	0	0
Zm00001d044643	16	31	36	34	9	13	47	85	21	17	40	25	0	8	65	57	78	103	11	19	6	4	13	8	1	0	10	9	38	59	6	7	0	0	18	30	24	22	10	8	14	15	22	11	3	1	39	72	85
Zm00001d016291	0	1	15	15	48	41	9	16	10	22	6	6	4	7	15	18	2	9	4	1	0	0	0	0	0	0	0	0	0	0	0	0	0	0	0	0	0	0	0	0	3	5	28	19	89	78	23	30	8
Zm00001d045965	469	561	1385	1367	2463	3896	1100	1291	830	1126	765	754	298	356	8227	4064	563	529	858	890	269	109	622	779	1043	1376	523	750	444	517	342	393	158	170	1474	1766	219	220	550	628	328	298	1256	1231	2506	2515	686	1050	576
Zm00001d044644	73	140	166	132	35	84	402	415	243	260	337	246	18	65	643	385	418	282	118	151	88	33	1	3	6	6	0	1	613	664	30	48	25	77	428	539	393	282	32	34	126	84	182	139	28	18	467	651	1402
Zm00001d043323	29	12	268	289	2	1	0	0	0	0	2	0	0	2	5	4	1	0	77	91	33	34	707	1479	13	1	0	0	0	0	9	1	0	0	29	62	0	2	38	54	20	30	552	687	7	6	0	0	1
Zm00001d043324	57	48	45	32	31	39	151	153	61	46	53	56	36	71	54	63	39	28	65	74	42	16	104	112	41	55	105	99	53	112	49	37	33	33	70	103	54	84	65	68	33	29	101	103	81	126	123	131	103
Zm00001d045967	459	738	577	429	600	1140	1325	1360	1750	1790	1086	911	1678	1839	1005	1051	745	418	764	908	910	344	1051	998	698	813	1492	1731	1961	2269	1269	1338	2062	2569	1127	1686	948	1016	1145	1116	564	544	821	589	496	538	1261	1769	1281
Zm00001d044646	1912	2315	2722	2864	175	330	2199	2430	4796	5122	2797	2708	3268	3429	2159	1913	1329	1357	2723	2864	1444	754	2910	3151	349	351	2596	3004	16229	5044	3876	3945	3125	3706	1628	2556	2099	2235	2825	2851	1433	1659	2573	1975	207	206	1762	2380	3970
Zm00001d043325	537	655	534	452	1003	1716	489	496	498	500	4442	3767	659	779	83	112	2611	1636	232	260	408	171	406	457	271	266	630	687	529	623	2733	3419	1521	1859	185	188	1339	1845	357	359	398	358	408	266	228	342	383	545	434
Zm00001d016294	6	11	29	41	5	3	8	6	2	3	70	67	19	10	96	82	27	21	15	19	48	16	77	81	2	2	12	16	0	0	38	54	7	11	84	123	47	51	26	27	6	4	51	62	4	6	20	22	1
Zm00001d045968	3	2	3	3	517	781	0	0	0	0	0	0	0	0	0	0	0	0	14	13	1	4	1	0	606	660	0	3	0	0	0	0	0	0	0	0	0	0	0	1	2	2	7	2	682	856	0	0	1
Zm00001d044647	0	0	0	0	0	0	0	0	0	0	0	0	0	0	0	0	0	0	0	0	0	0	0	0	0	0	0	0	0	0	0	0	0	0	0	0	0	0	0	0	0	0	0	0	0	0	0	0	0
Zm00001d044648	2760	3129	505	458	72	164	1275	1297	1040	1069	4176	4826	3181	3684	8837	4897	2869	1873	2336	2292	2432	862	1464	1612	241	299	1184	1474	2514	2730	8678	5815	3036	4372	6429	16532	2746	3403	8328	8562	2077	1460	1077	1023	356	310	2308	2715	2749
Zm00001d043327	47	73	488	412	653	1125	1371	1435	176	244	99	94	153	264	328	479	628	610	275	258	161	81	868	848	556	682	1708	1784	280	327	179	311	339	368	735	659	552	447	672	634	115	108	540	479	527	748	2431	2910	385
Zm00001d016296	2	1	0	0	0	0	0	0	0	0	0	0	0	0	0	0	0	0	0	1	0	0	0	0	0	0	0	0	0	0	0	0	0	0	0	0	0	0	0	0	0	0	0	0	0	0	0	0	0
Zm00001d044649	148	390	737	598	519	1103	1445	1625	547	667	562	597	840	648	758	842	477	423	1975	2174	293	168	1140	1086	611	822	1240	1352	361	553	262	301	422	463	506	678	389	401	1342	1273	254	283	940	712	549	750	1549	2037	334
Zm00001d043328	271	219	926	996	170	318	252	256	279	340	354	274	253	314	233	284	408	494	419	440	266	161	758	842	163	165	322	335	362	324	167	135	409	409	274	269	316	319	323	334	226	214	1329	1031	124	122	180	217	206
GRMZM5G824660	0	0	0	0	0	0	0	0	0	0	0	0	0	0	0	0	0	0	0	0	0	0	0	0	0	0	0	0	0	0	0	0	0	0	0	0	0	0	0	0	0	0	0	0	0	0	0	0	0
Zm00001d016297	0	0	0	0	0	0	0	0	0	0	0	0	0	0	0	0	1	0	1	0	0	0	0	0	0	0	0	0	0	0	0	0	0	0	1	0	1	0	0	0	0	1	0	0	0	0	0	0	0
Zm00001d043329	876	1396	1240	1375	573	964	2182	2224	2444	2241	2099	2067	1170	1495	2948	2806	1729	1407	1759	1952	902	428	2588	2985	900	966	2355	2514	4253	1974	2536	1576	1377	1859	2494	3009	1507	1572	3125	2853	925	1097	2050	1767	844	1125	1972	2388	2700
Zm00001d016298	167	110	1307	1335	22	19	1513	1491	11	14	66	21	7	6	38	54	204	310	38	41	175	118	1119	1310	8	7	1185	1249	5	14	21	33	11	11	25	29	228	189	81	70	143	102	1197	1046	91	111	566	772	6
Zm00001d046990	0	0	0	0	0	0	0	0	0	0	0	0	0	0	0	0	0	0	0	0	0	0	0	0	0	0	0	0	1	0	0	0	0	0	0	0	0	0	0	0	1	0	4	3	0	0	0	3	0
Zm00001d016299	1238	1115	317	332	393	550	456	396	2276	2544	225	242	1114	1620	906	929	427	340	1041	1129	1094	1039	649	521	289	386	456	456	3169	3360	383	390	1483	1613	1729	1767	898	712	631	671	1117	1055	439	538	464	633	455	533	1731
Zm00001d046991	0	0	0	0	0	0	0	0	0	0	0	0	0	0	0	0	0	0	0	0	0	0	0	0	0	0	0	1	0	1	0	0	0	0	0	0	0	0	0	0	0	0	0	0	0	0	0	0	0
Zm00001d045670	2	0	0	0	8	9	0	0	0	0	0	0	0	2	0	0	0	0	1	0	47	31	45	65	38	22	70	66	79	151	88	90	30	42	67	71	62	59	82	92	0	0	0	0	0	0	1	1	0
Zm00001d046992	0	0	0	0	0	0	0	0	0	0	0	0	0	0	0	0	0	0	0	0	1	0	0	0	0	0	0	0	0	0	0	0	0	0	0	0	0	0	0	0	0	0	0	0	0	0	0	0	0
Zm00001d045671	0	0	0	0	0	0	0	0	0	0	0	0	0	0	0	0	0	0	0	0	0	0	0	0	0	0	0	0	3	1	1	0	0	0	0	1	0	0	3	0	0	0	0	0	0	0	0	0	0
Zm00001d044350	1	0	0	0	0	0	0	0	0	0	0	0	0	0	0	0	0	0	0	0	33	18	11	6	9	6	33	39	22	55	47	53	97	121	28	38	49	67	57	58	0	0	0	0	0	0	0	0	0
Zm00001d046993	1	1	0	0	0	0	0	0	0	0	1	0	0	0	0	0	0	0	0	0	0	0	0	0	0	0	0	0	0	0	0	0	0	1	0	0	1	0	0	0	7	6	0	0	0	0	0	0	0
Zm00001d045672	0	0	2	0	5	7	0	0	1	0	0	0	0	0	0	0	0	0	0	0	0	0	0	1	0	0	0	0	1	0	0	0	0	0	0	1	0	0	0	0	0	0	0	0	0	0	0	4	3
Zm00001d044351	39	40	58	47	1	2	0	0	10	1	7	4	2	3	10	15	1	1	11	9	2	1	1	0	0	1	1	2	5	1	1	0	2	2	2	3	2	1	1	5	1	0	0	0	0	0	0	0	0
Zm00001d045673	343	331	487	471	119	251	616	615	373	352	716	625	343	329	303	386	657	645	429	483	367	276	484	453	187	207	762	740	438	648	487	614	561	485	333	365	532	614	264	286	350	285	555	415	145	157	659	899	376
Zm00001d044352	49	29	54	42	0	0	1	2	7	6	10	20	8	15	0	1	4	0	18	13	12	9	31	17	0	0	0	0	45	24	55	87	31	37	0	2	15	24	7	10	9	8	76	92	1	0	0	0	6
Zm00001d043031	905	724	64	95	1	2	283	256	273	254	158	176	34	97	96	72	195	187	311	278	792	598	107	114	12	4	218	200	94	131	356	190	6	4	120	119	199	275	1209	1230	816	1235	72	67	7	12	159	241	35
Zm00001d046995	1642	208	3385	3441	374	720	4077	3574	12	10	4	10	1	5	1976	1875	1583	1805	23	8	274	47	2224	2433	1555	1786	6928	7946	478	36	8	1	1	0	1455	1561	2035	1676	1163	1243	510	713	3194	2486	1928	3109	2144	4035	5
Zm00001d045674	0	0	0	0	0	0	0	0	0	0	0	0	0	0	0	0	0	0	0	0	0	0	0	0	0	0	0	0	0	0	0	0	0	0	0	0	0	0	0	0	0	0	0	0	0	0	0	0	0
Zm00001d044353	29	38	318	230	20	42	241	235	100	110	44	45	37	57	64	97	70	77	122	123	58	37	208	222	48	59	243	287	75	111	129	108	141	160	55	80	59	65	116	101	29	32	180	110	65	76	462	583	105
Zm00001d046996	458	788	1039	938	840	1521	2531	2846	3634	3728	5440	4418	221	385	2741	2174	623	358	1866	2109	418	178	1200	1534	526	689	1597	2386	866	936	3650	3510	202	232	837	2070	395	630	1805	1789	297	335	1403	978	697	724	1217	1833	1281
Zm00001d045675	800	1039	4867	4798	1645	2629	3962	4269	2679	2745	2978	2500	1432	1473	3101	3709	2496	2256	3889	3539	1230	729	6422	6741	1477	1650	4339	5012	1837	2319	2224	2545	1592	2094	2242	3257	2453	2443	2897	3127	641	780	5559	4851	1079	1142	3739	5285	3138
Zm00001d044354	0	3	0	0	0	4	0	1	1	0	1	0	0	0	0	1	0	0	4	1	2	0	1	0	1	0	0	2	0	2	0	2	4	9	6	5	0	1	5	10	0	1	1	0	0	0	0	0	0
Zm00001d046997	73	164	9	10	0	0	1	0	0	0	0	0	0	1	524	222	11	2	445	456	102	112	35	28	1	0	0	1	0	0	0	0	0	0	251	631	21	21	45	60	104	176	22	14	0	0	2	0	0
Zm00001d045676	0	0	0	0	0	0	0	0	0	0	0	0	0	0	0	2	0	0	0	0	0	0	0	0	0	0	0	0	0	0	0	0	0	0	2	0	0	0	0	0	0	0	0	0	0	0	0	0	0
Zm00001d044355	30	37	577	499	30	34	947	963	56	69	6	4	5	9	116	139	163	210	122	143	13	5	227	268	13	13	582	634	13	16	1	1	3	3	53	38	98	56	70	61	2	3	469	455	8	13	600	912	11
Zm00001d043034	0	0	0	0	0	0	0	0	0	0	0	0	0	0	0	0	0	0	0	0	0	0	0	0	0	0	0	0	0	0	0	0	0	0	0	0	0	0	0	0	0	0	0	0	0	0	0	0	0
Zm00001d046998	366	316	131	174	0	0	63	71	813	705	2	1	22	49	50	80	281	189	137	136	250	126	306	352	0	0	43	64	384	437	1	0	7	3	146	121	323	247	129	164	360	304	227	200	0	5	163	174	623
Zm00001d045677	0	0	0	0	6	15	0	0	1	0	0	0	0	0	0	0	0	0	1	1	18	7	13	13	7	14	20	12	15	25	71	72	26	42	29	29	21	27	18	22	0	0	0	0	0	0	0	0	0
Zm00001d044356	0	0	0	0	0	0	0	0	0	0	0	0	1	1	0	0	0	0	0	0	0	1	0	1	0	0	0	0	0	0	1	0	0	2	0	2	1	0	1	0	0	1	0	0	0	0	0	0	0
Zm00001d043035	0	0	0	0	0	0	0	0	0	0	0	1	0	0	0	0	0	0	0	0	0	0	0	0	0	0	0	1	0	0	0	0	0	0	0	1	0	0	0	0	0	0	0	0	0	0	0	0	0
Zm00001d046999	98	98	18	15	17	27	31	41	663	621	265	230	447	779	148	146	130	97	94	119	99	71	33	27	11	21	40	29	650	379	130	112	313	454	165	204	137	106	143	139	162	132	9	14	5	5	80	105	543
Zm00001d045678	0	1	0	0	0	0	0	0	1	0	0	0	2	0	0	0	0	0	1	0	4	3	4	4	1	4	4	2	5	11	30	26	18	24	16	18	13	19	4	9	0	0	0	0	0	0	0	0	0
Zm00001d044357	0	0	0	0	0	0	0	0	0	0	0	0	0	0	0	0	0	0	0	0	0	0	0	0	0	0	0	0	0	0	0	0	0	0	0	0	0	0	0	0	0	0	0	0	0	0	0	0	0
Zm00001d043036	94	22	22	46	3	0	0	2	0	0	3	7	0	0	59	62	24	16	19	25	32	17	49	45	1	0	4	2	1	4	39	0	0	0	41	68	19	27	63	72	11	14	66	56	0	4	0	0	0
Zm00001d045679	3	5	0	0	0	0	1	0	26	22	0	0	0	0	69	102	2	2	5	1	11	3	0	2	0	0	1	0	3	4	42	27	0	0	16	5	13	12	0	0	6	12	0	0	0	0	0	0	6
Zm00001d044358	240	384	708	569	318	606	1620	1899	1024	953	634	538	532	648	475	618	410	389	885	1045	167	99	1162	1254	641	855	1790	1939	956	1113	237	215	291	385	355	460	352	295	569	550	186	165	696	516	348	391	1925	2350	693
Zm00001d043037	15	19	0	0	0	0	0	0	0	0	0	0	36	38	6	0	3	1	18	23	31	10	0	0	0	0	0	0	0	0	0	1	2	4	1	2	5	11	40	58	13	16	0	0	0	0	0	0	0
Zm00001d044359	0	0	0	0	0	0	0	4	3	0	0	0	0	0	1	0	0	0	0	0	0	0	0	0	0	0	0	0	0	0	0	0	0	0	0	0	0	0	0	0	0	0	0	0	0	0	0	0	0
Zm00001d043038	978	800	260	287	183	357	568	696	707	822	283	236	361	803	572	453	320	344	707	700	1027	623	557	628	355	426	564	500	835	649	364	254	294	329	476	615	360	340	948	982	757	932	509	399	202	326	569	662	663
Zm00001d043039	41	34	12	9	0	0	282	271	1	7	146	146	0	1	33	46	291	461	70	30	16	6	45	52	0	0	317	254	5	1	61	12	0	0	17	14	316	207	73	71	7	9	10	10	1	0	123	127	1
Zm00001d045380	0	0	0	0	0	0	0	0	0	0	0	0	0	0	0	0	0	0	0	0	0	0	0	0	0	0	0	0	0	0	0	0	0	0	0	0	0	0	0	0	0	0	0	0	0	0	0	0	0
Zm00001d045381	174	201	765	853	200	301	621	582	394	362	158	149	115	192	184	261	195	261	569	614	179	236	854	782	185	216	693	753	204	306	149	181	170	182	223	276	203	196	288	338	457	659	1193	1234	1118	1586	1067	1277	775
Zm00001d044060	393	700	1124	1215	679	1010	1220	1185	3689	5656	1051	1004	534	845	1777	1831	756	552	2340	2484	674	526	1137	1246	832	1130	1206	1322	1392	1981	1279	963	427	441	1719	1988	778	685	1288	1313	423	421	1399	1287	675	806	1919	2505	1565
Zm00001d045382	910	988	1034	1103	320	532	1377	1427	1501	1459	882	827	1169	1014	1296	1432	1149	1406	1293	1348	863	694	1646	1625	802	887	1563	1662	1533	2106	1006	849	1001	1192	1875	1858	1157	1059	1574	1613	786	723	1082	1055	470	736	1804	2063	1742
Zm00001d044061	99	104	59	62	21	35	336	297	838	584	198	166	99	264	418	581	286	216	272	327	101	76	149	163	30	52	259	266	260	877	145	142	39	35	701	562	211	212	376	414	163	135	37	55	10	20	255	366	642
Zm00001d014820	365	248	4	5	0	0	0	0	0	0	26	13	0	0	8	42	405	352	6	8	545	372	31	8	0	0	1	1	0	0	84	73	17	10	25	16	525	816	28	50	487	266	48	59	0	0	2	4	1
Zm00001d045383	548	511	427	411	176	287	688	674	942	918	1312	1092	556	818	1409	1123	1030	599	620	618	781	365	566	631	405	398	692	715	950	1570	957	1041	1165	1446	1056	1443	937	863	1126	1158	498	449	532	473	359	478	670	932	1650
Zm00001d013500	15	11	0	0	0	0	0	0	11	5	7	3	0	12	0	1	0	0	1	0	6	5	0	1	0	0	0	0	13	6	10	12	14	9	0	0	4	0	8	11	1	4	0	0	0	0	0	0	1
Zm00001d014821	0	0	0	0	0	0	0	0	0	0	0	0	0	0	0	0	0	0	0	0	0	0	3	0	0	0	0	0	0	1	0	0	0	0	2	0	0	0	0	1	0	0	0	0	0	0	0	0	0
Zm00001d045384	87	75	147	140	35	65	270	265	29	24	710	556	58	48	89	101	614	466	50	53	54	47	145	142	39	43	168	212	80	130	526	502	58	52	65	102	254	248	131	144	7	1	7	8	4	2	9	20	0
Zm00001d013501	72	63	11	13	5	12	9	22	379	365	67	35	132	375	27	60	16	28	57	55	17	17	40	37	0	0	6	7	54	47	2	9	372	284	32	29	12	10	27	35	99	104	1	2	1	3	15	20	394
Zm00001d045385	0	0	0	0	0	0	0	0	0	0	0	0	0	0	0	0	0	0	0	0	0	0	0	0	0	0	0	0	0	0	0	0	0	0	0	0	0	0	0	0	0	0	0	0	0	0	0	0	0
Zm00001d013502	0	0	31	44	0	0	555	512	38	24	2	3	0	3	3	2	32	31	0	1	2	3	36	34	1	0	564	489	6	7	0	3	2	1	0	1	36	25	2	0	0	1	19	21	0	0	118	197	4
Zm00001d014823	0	0	0	0	0	0	0	0	0	0	0	0	0	0	0	0	0	0	0	0	30	31	0	0	0	0	0	0	0	0	0	0	0	0	0	0	0	0	0	0	0	0	0	0	0	0	0	0	0
Zm00001d045386	137	162	100	101	37	74	160	170	238	209	131	113	175	272	184	176	105	60	126	139	54	32	88	83	44	41	136	151	87	132	71	89	45	58	128	93	70	71	89	123	14	28	24	31	3	2	43	33	99
Zm00001d044065	19	17	862	1666	112	143	542	604	306	267	195	221	29	24	25	46	166	155	35	41	39	24	1460	1839	116	125	310	405	173	183	382	198	57	46	30	26	140	142	113	104	13	26	2211	2071	172	241	305	373	155
Zm00001d013503	186	221	524	406	200	285	958	1117	428	484	362	373	105	124	418	456	466	661	552	634	3	5	0	0	0	2	2	1	3	0	0	0	1	4	1	1	0	1	2	0	52	42	76	70	31	44	348	501	92
Zm00001d014824	0	0	0	0	0	0	0	0	0	0	0	0	0	0	0	0	0	0	0	0	0	0	0	0	0	0	0	0	0	0	0	0	0	0	0	0	0	0	0	0	0	0	0	0	0	0	0	0	0
Zm00001d045387	655	838	1332	1337	415	699	1320	1261	216	265	232	267	110	278	782	678	1025	1058	549	649	515	419	3172	3027	624	672	1572	1694	462	218	538	158	62	30	371	575	843	794	950	899	508	762	4168	3675	285	422	1105	1572	560
Zm00001d013504	91	155	38	55	16	25	120	131	86	90	106	107	29	51	96	84	51	46	138	139	118	158	40	57	12	7	107	117	55	90	41	50	56	40	70	96	31	45	126	137	59	83	23	19	7	9	124	163	59
Zm00001d045388	20	15	0	0	0	0	5	3	37	48	5	5	15	6	17	17	9	5	30	15	14	12	0	1	0	0	6	3	7	17	2	3	17	22	5	6	11	7	40	47	7	5	0	0	0	3	4	2	21
Zm00001d013505	524	507	1495	1926	646	869	1789	1752	744	926	762	657	491	864	979	1182	667	753	835	858	444	214	1271	1354	506	477	1670	2168	493	597	562	702	524	644	629	918	588	646	697	708	0	0	1	12	1	0	2	0	0
Zm00001d014826	0	0	707	729	1	2	35	9	0	0	297	400	0	0	43	45	330	336	0	0	0	0	778	873	3	0	24	8	0	2	515	278	0	0	17	24	233	256	7	5	0	0	704	682	1	2	214	310	0
Zm00001d045389	605	685	3182	3256	407	600	4104	4088	1392	1479	888	826	754	741	1305	1791	1533	1881	1446	1550	572	425	2515	2747	536	664	4055	4275	587	800	691	608	816	932	891	984	1201	1034	976	961	503	464	3528	3158	415	492	2224	3475	710
Zm00001d044068	262	282	10	8	12	21	52	66	726	812	431	337	343	1109	181	91	81	115	102	128	340	215	10	4	6	3	25	32	890	1000	510	355	109	92	88	191	129	122	581	482	332	303	22	8	10	20	88	75	892
Zm00001d013506	273	237	285	350	79	121	207	209	130	135	442	326	752	419	96	106	368	581	118	143	120	79	182	159	204	226	200	179	101	174	85	130	383	413	97	109	222	234	108	96	0	0	0	1	0	0	0	0	0
Zm00001d044069	2	0	425	360	0	0	239	261	0	0	0	0	0	0	0	1	4	13	5	1	0	0	178	196	1	0	160	181	0	0	4	0	0	0	2	0	5	6	16	16	0	0	275	278	0	0	179	212	0
Zm00001d013507	808	947	1439	1762	1343	1994	404	401	418	465	3507	2327	110	181	294	268	1065	913	715	686	1130	463	2760	4211	4046	7884	601	681	8084	2603	3110	4880	409	378	313	489	1261	1944	1147	1241	2	0	0	21	1	0	0	2	2
Zm00001d013508	0	0	0	0	0	0	0	0	0	0	0	0	0	0	0	0	0	0	0	0	0	0	0	0	0	0	0	0	0	0	0	0	0	0	0	0	0	0	0	0	0	0	0	0	0	0	0	0	0
Zm00001d014829	0	0	0	0	0	0	0	0	0	0	0	0	0	0	0	0	0	0	0	0	0	0	0	0	0	0	0	0	0	0	0	0	0	0	0	0	0	0	0	0	0	0	0	0	0	0	0	0	0
Zm00001d013509	189	209	258	311	185	256	308	236	286	281	397	298	205	156	196	244	440	257	295	362	120	82	292	352	189	227	217	287	177	251	174	183	165	173	183	206	211	222	138	174	80	64	226	228	255	274	98	121	145
Zm00001d045090	15	14	64	69	25	50	100	127	45	44	11	8	13	14	41	47	38	39	43	42	23	12	49	44	26	40	101	121	15	45	23	12	28	20	27	32	30	23	43	35	11	15	53	36	22	36	84	98	23
Zm00001d045091	14	5	10	5	0	0	14	10	42	131	2	0	13	57	0	0	2	0	0	0	3	0	0	1	2	0	1	2	2	0	1	1	99	70	11	10	0	0	1	0	2	0	2	2	0	0	18	16	15
Zm00001d045092	197	151	106	121	0	0	9	5	246	1642	1	1	71	223	1	9	0	1	0	0	36	36	1	3	0	0	6	15	1	4	63	66	77	35	9	6	0	0	0	0	38	62	28	32	1	0	1	4	21
Zm00001d014530	14	14	1	3	0	0	7	7	170	253	695	720	54	100	220	163	168	127	13	7	74	44	33	29	0	0	14	3	398	497	524	264	131	147	310	421	156	145	41	35	145	129	50	26	0	1	23	88	611
Zm00001d015851	814	1236	470	569	343	510	934	891	1230	1317	720	676	566	633	1337	1344	877	761	1855	2104	1512	1269	793	882	415	529	1286	1375	807	997	810	584	600	708	1235	1648	993	857	1301	1278	767	1146	728	643	419	473	827	1139	951
Zm00001d013210	193	61	28	46	134	141	115	103	39	64	29	32	109	159	292	256	80	47	54	31	60	31	84	185	91	115	47	17	132	61	167	276	15	8	142	99	82	93	129	136	61	109	762	678	494	1021	72	62	101
Zm00001d015852	1006	967	55	56	1	0	1005	1030	432	877	457	504	31	22	6336	6227	1168	973	2125	2177	333	182	47	39	1	0	531	434	22	29	447	229	62	49	2099	2455	794	577	745	752	509	409	59	58	1	5	369	451	149
Zm00001d045094	103	142	126	150	61	99	190	195	156	143	56	59	39	57	65	111	76	58	221	216	95	101	181	175	84	119	208	197	98	150	46	55	51	51	79	74	85	73	114	121	104	169	160	180	62	73	140	216	72
Zm00001d013211	827	1458	937	757	272	655	2177	2538	2494	1910	489	598	1989	1756	1066	1180	922	1108	2184	2558	768	705	1680	1730	737	835	2169	2084	1605	2267	616	437	901	1124	1291	1444	989	897	1451	1479	481	612	1226	1060	423	622	2562	3144	1561
Zm00001d014532	139	181	547	790	76	101	407	375	168	302	1547	1345	123	48	392	542	495	539	789	720	183	127	558	629	55	60	328	381	125	174	1604	1003	77	53	308	525	356	443	646	770	242	241	624	632	81	147	328	408	130
Zm00001d015853	162	261	139	112	57	97	599	765	609	538	375	416	199	223	485	466	251	189	438	488	263	166	398	354	21	27	732	721	608	889	358	340	111	150	596	629	293	280	518	558	285	214	236	184	53	57	1062	1317	640
Zm00001d045095	0	0	0	0	0	1	0	3	0	1	0	0	0	0	2	0	0	0	0	0	0	0	0	0	0	0	0	0	0	0	0	1	1	1	0	0	0	1	1	2	0	0	0	0	0	0	0	0	0
Zm00001d013212	791	403	2	5	0	0	0	0	116	102	1	1	822	858	2	1	14	15	6	10	141	56	2	0	2	0	0	2	213	225	10	93	217	299	7	4	22	20	101	102	52	39	7	3	0	0	1	1	323
Zm00001d014533	285	285	1305	1352	645	960	1089	1146	725	740	950	856	593	638	719	832	922	838	659	610	266	165	864	1010	632	565	1160	1178	439	550	1356	935	600	615	758	732	841	704	854	855	365	330	1135	946	684	782	1023	1374	600
Zm00001d045096	126	185	92	148	70	83	153	165	116	149	77	58	78	88	81	100	109	135	52	56	384	504	174	216	143	143	236	224	272	261	123	96	137	124	211	178	152	177	124	143	355	563	105	151	104	158	132	203	262
Zm00001d013213	0	3	1	0	2	0	4	9	1	1	0	1	0	0	5	0	2	14	6	14	13	27	0	0	0	0	0	0	0	0	0	0	0	0	0	0	0	0	0	0	1	4	6	1	2	5	0	2	1
Zm00001d045097	237	353	60	51	30	79	254	258	432	538	244	178	199	288	452	663	187	212	1122	1223	197	153	69	63	70	72	196	185	260	338	196	205	476	303	475	468	338	249	323	354	271	209	47	46	103	87	477	470	356
Zm00001d013214	1	0	0	0	0	0	0	0	0	0	1	0	0	0	0	0	0	0	4	22	14	4	12	18	3	5	18	15	12	10	3	3	8	9	33	11	13	12	7	6	11	6	9	19	7	9	14	14	11
Zm00001d014535	0	0	0	0	0	1	0	0	0	0	0	0	0	0	0	0	0	0	0	0	0	0	0	0	0	0	0	0	0	0	0	0	0	0	0	0	0	1	0	0	19	25	10	6	2	1	45	64	56
Zm00001d015856	6984	10629	2234	2031	993	1728	1344	1422	2990	4323	2148	1584	2276	2998	9443	6704	3457	2792	4395	5438	12983	10033	2980	2717	1614	1642	1493	1664	2813	3536	1959	1762	2676	3046	5102	7853	3611	3312	3668	3682	5993	8904	2336	1961	1497	1485	1152	1499	2093
Zm00001d045098	35	44	770	756	13	11	1634	1644	120	180	94	87	11	21	240	375	223	250	126	111	28	21	440	564	16	7	2319	2585	23	20	122	77	31	21	164	186	214	186	137	152	10	6	415	381	8	15	1062	1408	23
Zm00001d013215	0	0	0	0	0	0	0	0	0	0	0	0	0	0	0	0	0	0	0	0	0	0	0	0	0	0	0	0	0	0	0	0	0	0	0	0	0	0	0	0	0	0	0	0	0	0	0	0	0
Zm00001d015857	155	160	230	117	49	98	429	493	424	284	437	340	239	242	158	193	205	188	245	314	167	97	395	432	92	102	542	518	366	548	296	322	129	150	248	266	192	247	262	292	1	0	0	3	3	10	3	1	3
Zm00001d045099	0	0	0	0	0	0	0	0	0	0	0	0	0	0	0	0	0	0	0	0	0	0	0	0	0	0	0	0	0	0	0	0	0	0	0	0	0	0	0	0	0	0	0	0	0	0	0	0	0
Zm00001d013216	1	2	48	44	0	0	306	291	26	43	3	0	1	5	205	274	460	797	6	3	1	0	106	83	0	0	107	99	9	3	231	562	0	0	319	131	161	111	98	136	0	1	103	137	1	0	280	290	1
Zm00001d013217	1169	1046	914	924	985	1425	1291	1151	1588	1787	470	402	1427	1930	1579	1603	1112	935	1122	1199	1125	622	1273	1235	594	608	1808	1760	969	1348	741	636	1112	1184	1672	1972	1383	1111	1183	1137	933	944	944	809	752	964	844	1232	1650
Zm00001d013218	208	203	161	170	134	225	259	312	216	242	233	190	299	318	239	238	255	224	355	384	112	58	251	277	231	216	377	325	47	117	137	91	137	139	141	167	113	89	246	218	177	156	228	211	233	234	335	408	289
Zm00001d013219	107	101	499	690	76	126	433	390	276	293	207	158	36	73	237	345	325	443	240	259	113	51	423	485	253	243	573	661	167	274	113	172	57	41	176	203	242	233	188	211	94	94	522	425	111	105	289	430	195
Zm00001d043911	580	498	559	945	432	459	462	483	1009	818	1163	923	551	728	1153	943	972	627	454	399	512	242	2402	2959	537	796	562	436	3538	2256	1256	1106	607	635	1093	1361	925	970	911	910	473	401	1887	2027	443	865	362	517	1169
Zm00001d043912	1607	820	29	35	8	14	146	125	457	213	41	25	521	1367	789	653	334	258	368	305	463	224	108	92	53	50	71	57	2035	1595	41	60	55	70	881	1225	484	464	126	147	491	422	20	43	27	55	336	321	2889
Zm00001d015560	1	1	97	101	0	0	0	0	0	0	0	0	0	0	542	832	69	69	15	21	0	0	211	156	0	0	2	0	2	5	0	0	0	0	443	649	65	29	0	0	0	0	60	66	0	1	0	0	0
Zm00001d043913	15	10	8	9	4	7	14	26	11	12	1	4	5	6	12	31	4	3	45	31	14	26	21	17	1	5	21	21	14	15	1	2	2	2	11	15	11	11	13	18	7	8	16	22	1	11	26	26	12
Zm00001d016882	22	8	0	0	0	1	0	0	0	0	7	7	0	3	0	0	0	0	0	0	4	4	0	0	0	0	0	0	0	0	3	0	5	1	0	0	0	0	14	18	0	0	0	0	0	0	0	0	0
Zm00001d043914	401	499	921	931	572	1049	1341	1353	991	1132	845	818	657	537	644	779	1023	1096	745	838	460	343	1018	856	793	874	1752	1740	768	1028	1016	763	688	774	920	814	990	901	1086	1073	571	488	870	700	364	546	1466	2010	1051
Zm00001d014241	588	829	19	14	3	14	7	9	38	36	10	1	13	88	12	9	2	11	506	686	582	883	17	14	7	3	51	31	38	38	18	38	199	129	13	6	37	21	194	242	408	764	12	9	13	6	38	42	25
Zm00001d015562	0	0	0	0	0	0	0	0	0	0	0	0	0	0	0	0	0	0	0	0	0	0	0	0	0	0	0	0	0	0	0	0	0	0	0	0	0	0	0	0	0	0	0	0	0	0	0	0	0
Zm00001d016883	3	4	0	0	0	0	0	0	0	0	0	0	0	0	3	0	0	0	1	0	2	1	0	0	0	0	0	0	2	0	0	0	0	0	3	1	0	0	0	0	0	0	0	0	0	0	0	0	0
Zm00001d043915	108	476	200	123	356	839	1262	1726	1017	1078	1028	931	564	634	730	728	286	89	966	1004	398	114	978	1105	631	897	1469	1900	838	941	975	1041	536	724	655	1060	318	436	1450	1358	188	241	404	185	454	567	1340	1590	789
Zm00001d016884	29	20	0	0	0	0	5	2	22	21	10	3	18	8	7	11	11	10	12	20	18	41	4	5	0	0	8	12	55	53	22	10	19	14	12	4	10	12	10	13	25	25	0	0	0	0	5	4	35
Zm00001d014243	31	27	8	19	35	46	19	28	166	180	17	12	23	24	122	132	44	26	47	39	68	22	22	20	74	73	36	40	85	165	26	43	53	45	96	171	52	50	47	51	35	28	26	30	43	69	41	60	196
Zm00001d016885	74	63	0	3	3	3	17	10	69	72	23	26	38	15	24	29	44	71	40	45	79	168	9	9	0	0	25	19	147	159	57	40	53	61	48	26	62	86	39	34	60	69	1	1	0	0	22	16	96
Zm00001d043917	0	0	0	0	0	0	0	0	1	0	0	0	1	0	0	0	0	0	0	0	0	0	0	1	0	2	0	2	3	2	2	1	2	2	3	0	0	2	1	0	1	0	1	3	2	1	0	1	3
Zm00001d014244	29	14	0	0	0	0	0	0	36	37	34	10	21	21	53	171	1	8	10	4	33	16	23	1	0	0	0	1	137	25	84	305	48	21	23	18	79	42	28	17	57	50	0	0	0	0	0	0	2
Zm00001d043918	0	0	0	1	4	0	1	0	0	0	0	0	0	0	0	0	0	0	0	0	20	23	35	22	13	24	39	30	100	87	36	19	23	44	61	46	35	28	53	51	0	1	0	1	5	13	2	5	0
Zm00001d015566	200	265	578	474	267	445	699	653	716	646	339	267	360	415	537	481	291	258	539	618	297	158	553	583	332	320	771	775	461	558	327	308	305	388	605	728	393	338	505	613	201	208	467	388	283	322	654	859	568
Zm00001d014246	299	303	597	591	840	1208	627	670	743	718	343	317	399	353	485	501	445	540	557	565	398	229	808	682	900	826	832	852	772	899	454	469	323	320	576	688	522	386	662	623	342	288	579	544	774	841	722	885	648
Zm00001d015567	0	0	0	0	0	0	0	0	0	0	0	0	0	0	0	0	0	0	0	0	0	0	0	0	0	0	0	0	0	0	0	0	0	0	0	0	0	0	0	0	0	0	0	0	0	0	0	0	0
Zm00001d015568	504	559	1995	2366	593	925	1535	1353	806	967	591	742	506	647	1260	1635	1162	1579	878	989	542	289	1622	1716	432	398	1730	2004	613	851	663	491	412	495	1143	1567	1097	949	841	861	464	409	1639	1592	465	542	990	1581	824
Zm00001d016889	0	0	0	0	0	0	0	0	0	0	0	0	0	0	0	0	0	0	0	0	0	0	0	0	0	0	0	0	0	0	0	0	0	0	0	0	0	0	0	0	0	1	0	0	0	0	0	0	0
Zm00001d015569	6546	9208	1064	1345	792	1200	844	878	6184	6069	25576	7494	4084	4521	711	913	15331	10703	4795	5491	3551	1505	2133	2945	1143	1111	710	804	4914	6238	3766	16111	7359	9060	484	656	7022	11350	3886	4116	7000	5975	1408	1046	809	843	1691	1619	8286
Zm00001d044940	414	441	451	465	1397	1920	2334	3009	292	365	127	135	214	213	157	191	228	185	387	373	254	125	476	533	2726	2637	2048	2028	102	155	124	133	447	321	350	345	244	229	438	445	204	132	450	376	2738	3300	959	1223	126
Zm00001d014249	0	0	3	1	482	721	0	0	0	0	0	0	0	0	0	0	0	1	0	0	0	0	24	21	160	95	0	0	0	0	0	0	0	0	0	0	2	1	4	0	0	0	29	19	850	1108	0	0	0
Zm00001d044941	0	0	0	0	0	0	0	0	0	0	0	0	0	0	0	0	0	0	0	0	0	0	0	0	0	0	0	0	0	0	0	0	0	0	0	0	0	0	0	0	0	0	0	0	0	0	0	0	0
Zm00001d043620	173	259	150	200	47	68	199	221	320	415	404	381	212	355	389	349	111	68	357	376	267	129	203	306	45	55	161	217	274	283	370	418	204	209	218	294	112	197	348	359	186	186	245	248	75	76	128	163	219
Zm00001d043621	416	473	585	249	31	23	10	16	863	427	12	7	611	1485	590	333	109	261	612	469	73	30	78	146	0	0	8	11	54	44	20	16	603	631	37	74	23	43	166	213	127	98	2	8	1	1	0	2	1226
Zm00001d016590	2071	3176	4820	5206	55	81	251	530	38	57	103	134	0	0	3	19	86	89	2366	3045	1143	479	1283	1488	92	100	33	24	91	30	15	6	0	0	1	0	21	22	659	681	1878	1563	443	366	29	27	32	43	0
Zm00001d044943	109	115	0	0	0	0	1	1	2	4	15	7	0	0	0	0	11	13	56	39	92	59	0	1	0	0	0	0	2	13	3	29	0	0	0	0	18	10	33	43	72	49	0	0	0	1	5	5	91
Zm00001d043622	4	10	0	0	0	0	0	0	45	80	0	0	25	20	0	1	1	0	2	2	41	24	0	0	0	0	0	0	3	4	0	0	122	276	5	1	5	2	4	3	2	2	0	0	0	0	0	0	9
Zm00001d015270	3	6	0	1	0	0	6	12	5	5	5	4	1	12	2	0	11	5	1	4	2	2	2	0	0	0	2	3	4	4	2	2	0	0	0	0	0	0	2	1	10	1	1	2	0	0	6	3	0
Zm00001d016591	245	294	410	484	286	527	533	547	587	766	351	356	434	456	731	659	413	392	358	370	273	175	816	815	438	567	590	640	921	715	487	367	989	1253	801	1030	507	463	440	450	254	233	636	573	436	546	531	701	867
Zm00001d044944	43	35	81	93	84	113	109	116	108	97	181	157	29	32	70	83	69	35	103	111	49	25	99	118	59	58	101	115	56	98	111	161	71	85	52	42	54	42	85	93	32	29	80	86	43	57	82	119	53
Zm00001d043623	0	0	0	0	1	6	0	0	3	6	0	0	1	2	0	0	0	0	0	0	2	1	1	2	4	4	0	0	1	0	0	0	3	12	1	0	1	0	0	0	0	0	0	0	1	1	0	0	0
Zm00001d044945	194	184	612	732	414	610	575	536	408	453	529	433	185	259	479	649	611	709	312	332	210	82	609	621	385	451	698	767	253	364	224	331	200	170	395	520	616	487	343	336	177	149	565	483	336	348	381	551	222
Zm00001d043624	0	0	0	0	0	0	0	0	0	0	0	0	0	1	0	0	0	0	0	0	0	0	0	0	0	0	0	0	0	0	2	0	0	0	0	1	0	0	1	0	0	0	0	0	0	0	0	0	0
Zm00001d015272	1621	2732	1289	1005	872	1972	1787	2010	3696	4224	2586	2931	2258	2749	3442	3032	1453	1307	3575	4074	1823	1559	1693	1729	1435	1977	1875	1759	2833	3162	2380	2110	1334	1808	2130	3398	1402	1432	3577	3701	1844	2182	1100	844	1503	1849	1738	2144	3090
Zm00001d016593	0	0	13	33	0	1	79	52	0	0	0	0	0	0	7	12	5	15	1	0	0	0	7	15	0	0	56	65	0	0	0	0	0	0	10	4	11	10	0	0	0	0	24	23	0	0	70	99	0
Zm00001d043625	504	611	4370	4649	1421	2208	2479	2502	1798	2212	1786	1613	676	584	2207	3254	2862	3445	1404	1465	681	383	3593	3870	1036	1205	2947	3238	1577	2040	2044	2061	1207	1400	2157	2712	2719	2445	1249	1334	639	493	4122	3618	915	908	2032	2680	1362
Zm00001d044947	17	8	1	0	102	146	2	2	16	16	2	38	2	14	153	98	8	6	3	3	17	10	0	1	189	171	1	2	1	0	260	120	52	20	76	176	24	21	4	1	13	4	0	0	28	48	0	2	58
Zm00001d015274	723	860	1061	1171	247	374	1463	1575	1718	1838	771	837	595	717	534	638	706	843	1361	1392	859	538	1378	1462	257	338	1586	1766	2036	2533	642	552	409	364	741	878	621	666	1565	1570	671	565	1142	1078	225	262	1295	1760	1224
Zm00001d016595	238	190	545	458	127	213	516	529	683	615	262	227	444	412	567	508	360	376	290	309	263	135	544	525	141	154	557	557	456	627	289	304	513	573	606	677	320	335	322	355	251	193	531	472	136	149	1039	1211	767
Zm00001d015275	37	42	67	57	19	34	69	90	50	79	22	19	15	36	34	47	71	81	227	224	43	42	101	123	20	29	83	64	83	70	14	20	25	26	71	55	87	89	194	188	34	33	151	141	37	37	173	210	156
Zm00001d016596	14	11	10	3	3	2	72	63	22	17	13	7	4	7	5	4	17	21	12	7	14	5	16	14	2	3	102	102	13	25	5	10	3	10	9	17	21	17	36	27	0	0	0	0	0	0	0	0	0
Zm00001d043628	0	0	2	1	6	7	1	3	0	1	1	0	0	1	0	2	2	0	0	2	381	312	1479	1669	2499	2556	801	764	811	1189	1303	1747	571	345	551	537	1160	1238	697	664	688	548	1858	2183	2928	3714	481	743	920
Zm00001d015276	2	1	0	0	0	1	0	0	0	0	0	0	0	0	0	0	0	1	0	0	0	0	1	0	0	0	0	0	0	0	0	0	0	0	0	0	0	1	0	0	0	0	0	0	0	0	0	0	0
Zm00001d015277	4	14	35	55	35	67	278	277	20	10	15	9	8	6	32	40	57	56	49	64	40	19	54	77	70	114	287	291	25	61	3	7	1	5	24	20	48	48	8	15	7	8	117	96	104	102	278	321	42
GRMZM5G819109	2	0	0	0	0	0	0	0	0	0	0	0	0	0	0	0	0	0	0	0	0	0	1	0	0	0	0	0	0	0	0	0	0	0	0	1	0	0	0	0	1	0	0	0	0	0	0	1	0
Zm00001d015278	3	0	2	0	2	4	4	4	4	0	3	3	0	1	1	2	1	0	8	8	11	5	13	5	1	0	6	5	4	10	0	1	0	0	2	5	0	2	1	7	1	7	1	7	1	5	1	7	3
Zm00001d016599	73	99	249	327	209	226	844	676	98	132	221	230	57	61	332	254	531	658	90	118	63	88	456	472	309	351	891	885	47	88	214	226	75	68	348	350	396	361	130	128	56	66	433	389	215	363	800	1169	125
Zm00001d045970	0	0	0	0	0	1	0	0	0	0	0	0	0	0	0	0	0	0	0	0	11	0	12	13	10	16	10	18	19	16	77	79	34	35	11	37	4	11	40	27	6	14	9	2	13	20	16	27	26
Zm00001d015279	32973	40219	1939	2033	1820	2647	3656	3637	4443	3659	2622	2295	4558	3671	4410	4532	4733	4077	6064	8444	23476	32502	2482	2265	1420	1877	3398	3579	2782	3312	3045	2626	4325	5110	3565	3904	2843	2811	1808	1892	16227	26084	2364	2435	1943	2562	4572	5339	5352
Zm00001d045971	0	0	0	0	0	0	0	0	0	0	0	0	0	0	0	0	0	0	0	0	0	0	0	0	0	0	0	0	0	0	0	0	0	0	0	0	0	0	0	0	0	0	0	0	0	0	0	0	0
Zm00001d044650	88	59	1074	1149	405	549	518	471	267	406	118	99	73	98	359	484	379	452	87	79	64	36	342	328	146	170	393	426	107	138	126	68	138	124	334	342	267	198	100	102	52	49	626	672	255	265	310	481	136
Zm00001d045972	382	229	0	1	0	1	0	1	619	969	600	289	561	1586	173	118	72	25	255	251	729	366	0	0	0	1	0	0	1390	622	611	1598	1320	1274	194	241	119	102	964	950	1204	1275	0	0	0	2	0	0	463
Zm00001d043330	113	183	735	575	445	825	1813	1980	554	512	321	278	91	147	535	792	613	539	669	637	287	159	1121	945	634	730	2125	2177	630	1037	375	443	185	191	734	848	713	578	914	924	216	215	909	676	567	612	2013	2694	648
Zm00001d045973	45	19	43	43	31	44	77	74	104	117	39	41	23	44	41	65	46	34	40	42	21	12	31	44	30	28	56	52	36	78	23	35	15	20	48	50	21	30	34	46	5	8	7	10	12	26	22	34	17
Zm00001d044652	2	3	8	9	11	23	27	28	5	6	0	0	2	2	301	347	11	5	2	3	47	45	6	6	23	14	2	3	1	0	1	2	4	12	182	293	41	28	37	31	2	4	2	4	11	9	1	2	0
Zm00001d045974	0	2	0	0	0	0	0	0	2	0	0	0	5	19	7	12	5	0	7	6	0	0	0	0	0	0	0	0	3	2	0	0	0	1	0	2	0	2	2	2	8	5	0	0	0	0	0	0	10
Zm00001d044653	786	708	2706	3622	1353	1707	1441	1422	1984	2265	977	886	708	802	1274	1676	1186	1573	1498	1564	588	323	1423	1535	807	831	1355	1413	1060	1305	767	788	766	881	1075	1259	1041	913	963	1054	610	518	2341	2195	1426	1791	793	1224	1553
Zm00001d045975	642	760	36	36	6	14	268	218	2790	2479	907	601	889	1051	1556	1450	249	173	392	504	337	165	49	47	0	0	194	227	1729	2018	365	371	568	668	850	1041	129	122	206	233	349	291	77	69	4	5	195	267	1124
Zm00001d044654	38	49	14	6	17	13	97	114	55	53	27	13	90	124	9	25	12	9	75	67	28	5	3	3	1	0	3	7	7	25	52	96	101	161	155	295	18	34	58	58	11	15	3	1	337	414	16	30	5
Zm00001d043333	26	20	52	51	0	0	17	14	19	5	25	42	8	8	59	96	17	23	15	18	2	0	82	78	0	0	14	19	1	0	9	3	0	0	25	40	34	15	1	3	3	1	8	14	0	0	13	26	14
Zm00001d044655	0	0	0	1	1	3	15	23	0	1	19	15	0	0	27	33	5	4	11	6	48	21	3	4	1	0	7	14	14	31	75	142	94	119	130	246	33	45	64	56	28	19	5	6	319	342	22	32	6
Zm00001d044656	5	9	13	15	2	8	45	50	113	114	5	4	3	2	160	136	8	6	3	13	8	7	57	53	12	18	105	103	21	56	7	8	2	3	43	70	29	27	63	50	59	64	4	5	4	4	34	60	20
Zm00001d043335	662	875	1560	1328	706	1212	3190	3373	2074	2043	1735	1510	1618	1490	1872	1789	1729	1504	1590	1739	864	392	3286	2440	1426	1902	3670	3986	2899	3271	1500	1720	1896	2304	2282	3234	2048	2072	2037	2085	675	591	1258	1175	937	1404	3713	4896	2848
Zm00001d045978	141	354	254	200	82	174	783	1026	126	114	24	20	22	20	74	85	65	50	654	890	443	223	799	658	149	138	932	1040	131	119	32	29	29	29	125	151	97	61	598	636	51	113	332	285	54	68	1063	1329	19
Zm00001d044657	170	252	288	321	118	246	679	742	664	592	553	452	421	560	322	354	335	283	302	299	197	121	409	478	183	181	754	718	273	396	454	430	497	566	353	442	281	235	382	393	192	143	344	287	180	206	562	808	304
Zm00001d043336	39	46	55	73	2	1	319	327	15	28	219	158	22	31	109	108	462	512	66	59	10	8	53	48	3	5	327	318	40	48	61	39	2	2	79	122	267	281	298	261	12	22	44	48	2	1	211	276	35
Zm00001d043337	117	57	306	301	149	173	280	235	215	237	168	106	42	37	138	187	369	427	135	136	103	59	272	234	50	48	273	283	70	103	225	251	95	95	149	122	337	309	115	121	95	94	313	301	81	99	169	211	69
Zm00001d044659	30	31	56	40	20	20	52	53	13	14	40	18	12	11	19	19	25	15	28	31	12	22	59	48	7	5	59	47	15	17	17	38	17	8	12	16	26	31	30	30	9	12	18	14	14	26	5	11	17
Zm00001d043338	125	90	7	2	17	36	2	7	508	483	7	1	64	313	55	16	8	6	10	17	73	38	5	12	11	22	1	4	338	277	0	3	25	20	10	22	1	6	40	37	126	136	4	2	10	8	1	1	201
Zm00001d043339	293	271	9	7	90	114	230	228	552	459	117	99	186	297	127	77	117	126	290	281	172	122	2	0	74	120	98	75	2148	1407	64	48	91	79	66	61	84	65	186	177	272	272	12	5	97	113	150	177	1032
Zm00001d045680	0	1	0	0	0	0	3	1	0	0	0	0	0	0	255	338	0	9	0	0	1	0	1	0	0	0	0	3	0	1	0	0	0	0	152	238	7	4	0	0	0	0	0	0	0	0	0	0	0
Zm00001d045683	0	0	0	0	0	0	0	0	0	0	0	0	0	0	0	0	0	0	0	0	0	0	0	0	0	0	0	0	0	0	0	0	0	0	0	0	0	0	0	0	0	0	0	0	0	0	0	0	0
Zm00001d044362	0	0	0	0	0	0	0	0	0	0	0	0	0	0	0	0	0	0	0	0	0	0	0	0	0	0	0	0	0	0	0	0	0	0	0	0	0	0	2	0	1	1	0	0	0	0	0	0	0
Zm00001d043041	0	0	0	0	0	0	0	0	0	0	0	0	0	0	0	0	0	0	0	0	0	0	1	0	0	0	0	0	0	0	0	0	1	0	0	0	0	0	0	0	0	0	1	0	0	0	0	0	0
Zm00001d013800	1	0	0	0	0	0	1	0	0	1	0	0	0	0	0	0	0	0	0	0	1	0	2	1	0	1	2	1	2	2	2	2	0	0	5	1	4	2	1	1	3	1	1	5	1	0	3	4	3
Zm00001d045684	0	0	0	0	0	0	0	0	0	0	0	0	0	0	0	0	0	0	0	0	0	0	0	0	0	0	0	0	0	0	0	0	0	0	0	0	0	0	0	0	0	0	0	0	0	0	0	0	0
Zm00001d044363	0	0	0	0	0	0	0	0	0	0	0	0	0	0	0	0	0	0	0	0	0	0	0	0	0	0	0	0	0	0	0	0	0	0	0	0	0	0	0	0	0	0	0	0	0	0	0	0	0
Zm00001d013801	0	1	5	9	416	541	1	0	14	9	0	0	0	1	37	72	4	1	1	0	5	3	23	16	348	311	0	1	14	20	1	1	0	0	48	27	4	0	63	36	0	3	8	7	327	310	0	1	4
Zm00001d045685	1149	1808	728	900	67	79	4378	3986	4	4	396	260	2	1	489	710	1111	1491	586	633	2382	1607	652	821	42	50	3806	3629	17	16	282	180	2	0	587	622	1602	1377	1032	1189	1178	2251	432	498	40	51	2671	3857	9
Zm00001d044364	794	1253	1411	1102	1674	3428	1786	2094	3428	3805	2149	1883	2293	3144	2112	2047	988	619	1902	2129	821	438	2159	2131	1604	2043	1993	2108	2306	2581	1946	1784	1424	1771	1499	2376	831	935	1914	1890	753	762	1136	870	1414	1736	1537	1995	2446
Zm00001d043043	162	176	22	27	0	4	98	69	148	101	122	140	57	115	452	407	168	85	86	77	189	86	113	119	5	7	65	66	1618	1007	144	121	46	34	454	604	165	195	191	192	231	196	62	48	16	29	48	62	400
Zm00001d013802	0	0	0	0	0	0	0	0	0	0	0	0	0	0	0	0	0	0	0	0	0	0	0	0	0	0	0	0	0	0	0	0	0	0	0	0	0	0	0	0	0	0	0	0	0	0	0	0	0
Zm00001d045686	0	0	0	0	0	0	0	0	0	0	0	0	0	0	0	0	1	0	0	0	0	0	0	0	0	0	0	2	0	0	0	0	0	0	1	0	0	0	0	1	29	34	74	83	24	37	52	69	68
Zm00001d044365	449	506	731	833	455	634	931	1004	1199	1676	806	927	772	1025	531	709	435	193	1609	1522	500	235	630	737	460	582	648	568	630	904	2928	1956	402	290	442	476	390	455	1417	1474	250	283	397	349	485	538	545	829	481
Zm00001d043044	4	7	31	45	3	9	16	14	1	1	1	22	6	8	81	58	4	7	186	161	5	6	24	19	3	5	14	6	0	2	8	0	136	141	83	72	2	3	125	140	5	4	17	16	0	1	18	20	0
Zm00001d044366	19	20	36	28	10	19	46	38	35	29	20	12	13	22	27	25	24	47	18	22	0	0	0	0	0	0	0	0	0	0	0	0	0	0	0	0	0	0	0	0	0	0	0	0	0	0	0	0	0
Zm00001d043045	5319	4228	13	21	1	1	80	72	292	176	883	336	6870	4329	18	22	1577	6213	51	52	2429	1187	7	12	2	0	64	95	33	127	250	790	9278	8927	6	16	1094	3693	64	79	6639	5402	8	17	1	0	91	106	60
Zm00001d013804	271	360	89	101	0	4	84	69	60	121	1182	924	80	65	1106	974	493	387	409	395	276	191	35	73	0	0	60	46	36	39	1023	1068	91	57	718	926	437	613	988	974	276	405	200	162	0	2	61	43	154
Zm00001d044367	361	419	173	189	116	125	277	264	406	449	254	284	192	247	409	420	333	301	631	670	334	377	192	204	230	251	313	332	262	397	582	331	141	141	480	532	348	346	503	524	331	457	238	191	174	319	365	400	486
Zm00001d043046	1	2	17	31	0	0	85	90	15	9	22	73	0	0	4	7	6	4	4	2	1	0	13	22	0	1	107	133	15	3	63	12	0	0	3	5	1	2	11	7	1	0	34	37	1	1	125	162	2
Zm00001d044368	4	5	2	1	2	0	2	0	29	52	2	4	26	39	3	5	2	0	3	6	9	4	12	13	1	4	7	13	22	37	5	12	58	57	11	17	7	12	9	6	5	4	6	12	1	1	14	11	9
Zm00001d043047	3269	3821	1	6	0	0	131	135	28	33	10783	13448	1	5	743	1303	2888	1813	1712	1296	2198	1326	19	19	0	0	35	29	246	180	12284	6943	1	0	428	418	1409	2238	3700	4016	862	1629	2	0	0	0	20	33	436
Zm00001d013806	0	0	0	0	0	0	0	0	0	0	0	0	0	0	0	0	0	0	0	0	0	0	0	0	0	0	0	0	0	0	0	0	1	0	0	1	0	0	0	0	0	0	0	0	0	0	0	0	0
Zm00001d043048	0	1	0	0	0	0	0	0	0	0	0	0	0	0	0	0	1	0	0	0	0	1	0	0	0	0	0	0	0	0	0	0	0	0	0	1	0	0	0	2	0	1	0	0	0	0	0	0	0
Zm00001d043049	514	605	9649	12646	4	16	7934	7601	31	14	5	14	109	163	2	7	9188	12495	1836	1863	205	138	5292	6519	4	3	9452	8283	32	17	57	13	5	4	1	3	11467	9067	4898	4919	782	531	5968	6069	3	16	6179	7803	30
Zm00001d013808	0	0	0	0	0	0	0	0	0	0	0	0	0	0	0	0	0	0	0	0	0	0	0	0	0	0	0	0	0	0	0	0	0	0	0	0	0	0	0	0	0	0	0	0	0	0	0	0	0
Zm00001d013809	1597	1173	136	154	9	4	830	892	363	836	998	674	379	957	1862	2066	1143	761	348	312	1142	701	185	97	45	17	909	869	1138	432	2576	1966	389	589	2545	2840	1773	1955	361	319	1439	1352	460	635	60	110	1135	1666	4119
Zm00001d045390	47	20	21	95	1035	1502	36	36	0	14	1	2	0	0	54	59	70	45	14	1	0	0	720	640	3068	4013	8	2	4	8	9	1	0	0	11	15	98	12	0	0	55	112	2271	2330	2695	3309	14	39	1
Zm00001d045391	6	3	5	19	1682	2262	7	4	1	70	0	1	1	0	46	28	32	28	9	2	8	1	419	383	3731	4848	9	2	8	19	0	0	4	1	13	14	249	19	16	18	28	70	578	677	3628	5376	4	4	1
Zm00001d045392	6	1	50	221	4280	6050	2	5	0	14	1	9	1	0	51	31	60	28	3	1	0	0	2748	2360	7541	8668	10	5	22	23	15	2	1	0	38	46	307	22	0	1	13	42	5367	5474	4354	5575	27	73	1
Zm00001d044071	27	31	73	71	65	92	73	91	180	157	10	11	7	22	7	13	4	0	101	129	9	24	29	18	16	8	67	60	57	103	13	10	12	9	17	10	3	1	67	77	7	25	6	1	3	0	28	8	0
Zm00001d014830	0	0	0	4	0	0	0	0	1	0	1	0	1	0	0	0	0	1	0	0	17	7	2	5	2	1	0	2	5	4	3	1	2	0	4	6	1	0	4	7	3	15	4	2	1	1	14	12	6
Zm00001d045393	1068	1018	958	778	160	299	452	457	379	344	218	189	88	138	177	163	368	299	1039	1088	1097	765	854	736	72	75	427	461	1058	2101	370	429	58	80	530	661	530	359	525	551	293	376	410	413	136	139	275	319	324
Zm00001d013510	9	4	2	3	7	4	8	3	6	8	4	0	9	3	2	3	2	1	4	12	1	2	2	0	0	2	2	2	0	1	1	4	2	5	1	0	0	0	1	0	2	0	0	1	3	0	4	3	2
Zm00001d014831	0	1	0	0	0	0	0	0	0	0	0	0	0	0	0	0	0	0	0	0	24	27	138	170	63	75	375	386	25	68	51	37	60	90	105	102	94	71	51	46	0	0	0	0	1	0	0	0	0
Zm00001d045394	933	1076	371	377	114	172	288	252	1669	1814	1950	1761	1759	1809	1113	1296	942	543	1234	1224	1406	635	460	436	149	144	260	316	1904	2520	2162	2445	3346	3252	1103	1176	1036	1344	1437	1520	1019	895	254	244	187	226	282	313	1714
Zm00001d044073	285	283	8	6	30	59	34	40	63	65	42	118	7	1	46	27	2	2	411	466	301	267	9	19	24	11	23	22	33	30	247	22	6	2	20	34	7	4	172	216	102	192	1	2	9	13	2	5	0
Zm00001d013511	332	368	72	93	232	387	294	303	287	233	1535	1163	910	634	517	550	1173	967	263	261	283	132	117	133	281	285	296	310	240	586	1366	1325	1610	1767	649	733	937	914	370	382	163	120	62	61	146	178	346	358	312
Zm00001d014832	0	1	0	0	0	0	0	0	0	0	0	0	0	0	0	0	0	0	1	1	66	42	46	78	7	8	30	33	62	48	14	38	59	114	47	61	44	38	105	100	66	53	31	27	0	2	22	27	53
Zm00001d045395	94	69	0	0	0	0	0	0	210	409	90	45	514	398	79	127	65	41	35	35	55	45	0	0	0	0	0	0	54	72	58	119	729	964	158	190	44	57	67	71	36	17	0	0	0	0	0	0	62
Zm00001d044074	0	3	1	1	0	0	0	2	3	14	73	485	3	0	83	102	35	14	43	24	0	0	0	0	0	0	1	0	1	0	525	41	0	7	40	131	13	23	137	129	3	1	0	1	0	0	0	3	0
Zm00001d013512	2512	2969	299	285	222	393	621	624	550	652	605	508	500	525	499	526	502	380	993	1124	2171	2343	690	666	350	481	697	789	1021	781	576	632	554	731	645	898	537	589	1048	1069	1323	1835	366	304	177	235	590	742	632
Zm00001d014833	0	1	0	0	0	0	0	0	0	0	0	0	0	0	0	0	0	0	0	1	1	0	0	0	0	0	0	0	0	0	0	0	0	0	0	0	0	0	0	0	0	0	0	0	0	0	0	0	0
Zm00001d045396	187	223	11	9	2	4	4	12	68	41	89	57	42	47	384	462	115	85	149	153	206	317	27	9	2	2	11	22	45	60	10	16	17	18	339	295	66	41	67	89	253	340	11	14	0	1	25	22	77
Zm00001d044075	12	9	0	1	0	0	0	0	1	0	0	8	1	2	33	17	2	2	5	5	11	3	3	1	0	0	0	0	1	1	4	1	0	1	12	18	1	1	2	6	8	10	2	3	0	0	0	0	3
Zm00001d014834	17	1	131	275	0	0	3	0	0	3	1	3	0	0	117	89	29	47	4	5	0	2	220	226	0	0	5	2	1	0	0	0	0	0	70	86	35	18	23	24	56	100	359	430	0	2	0	2	9
Zm00001d045397	204	219	196	172	23	21	438	462	810	781	643	524	813	871	404	297	488	384	395	327	1016	877	671	681	74	75	735	871	305	390	951	852	1709	2393	685	856	550	549	729	748	582	827	748	659	61	92	960	1231	642
Zm00001d044076	185	188	2	7	0	1	17	19	123	171	108	141	19	29	901	523	82	46	55	55	135	84	31	43	1	1	25	16	320	168	139	68	40	18	343	690	89	118	167	146	149	195	6	4	1	3	8	3	174
Zm00001d013514	0	0	0	0	0	0	0	0	0	0	0	0	0	0	0	0	0	0	0	0	0	0	0	0	0	0	0	0	0	0	0	0	0	0	0	0	0	0	0	0	0	0	0	0	0	0	0	0	0
Zm00001d014835	17	9	28	91	0	0	0	2	1	0	0	1	0	0	64	71	23	22	94	99	1	11	37	29	0	0	1	0	1	2	2	1	0	0	53	53	15	18	30	44	118	142	111	105	0	0	13	3	3
Zm00001d045398	203	250	16	15	2	4	684	482	94	82	566	449	52	18	660	618	724	847	597	606	240	396	12	15	0	1	852	741	18	44	175	102	23	59	366	400	439	390	550	596	315	433	5	9	1	0	565	781	295
Zm00001d045399	0	0	0	0	0	0	0	0	0	0	0	0	0	0	0	0	0	0	0	0	0	0	0	0	0	0	0	0	0	0	0	0	0	0	0	0	0	0	0	0	0	0	0	0	0	0	0	0	0
Zm00001d044078	158	52	570	1288	2	7	0	0	3	4	9	2	1	1	3	18	6	3	5	9	48	17	1720	2195	6	5	0	0	19	11	0	23	2	0	11	24	6	11	7	4	36	33	1783	2000	9	19	2	0	12
Zm00001d013516	8	10	13	12	5	10	8	11	14	4	12	10	40	35	7	16	12	7	14	13	4	3	2	0	1	2	10	9	3	0	2	0	1	1	1	1	2	2	0	2	59	43	15	3	6	7	16	13	13
Zm00001d044079	60	59	112	170	1	1	160	207	8	13	2	7	1	0	18	23	93	74	80	72	44	38	415	315	21	16	197	194	10	20	17	2	0	0	32	28	73	104	159	164	16	19	240	325	5	5	216	253	3
Zm00001d013517	46	46	36	49	32	50	92	93	61	57	77	78	21	17	69	54	73	47	58	52	59	22	64	55	62	63	51	88	126	144	84	72	24	30	48	67	47	66	87	110	40	38	39	27	27	25	46	55	120
Zm00001d013518	0	0	0	0	0	0	0	0	0	0	0	0	0	0	0	0	0	0	0	0	0	0	0	0	0	0	0	0	0	0	0	0	0	0	0	0	0	0	0	0	0	0	0	0	0	0	0	0	0
Zm00001d014839	0	0	0	0	0	0	0	0	0	0	0	0	0	0	0	0	0	0	0	0	0	0	0	0	0	0	0	0	0	0	0	1	0	0	0	0	0	0	1	1	0	0	0	0	0	0	0	0	0
Zm00001d013519	19	29	15	10	19	49	233	207	4	1	16	24	1	0	11	24	95	93	90	111	26	16	13	13	29	26	313	352	9	16	20	7	4	4	4	20	73	57	140	132	16	8	5	13	19	33	270	319	2
Zm00001d015860	0	0	0	0	0	0	0	0	0	0	0	0	0	0	0	0	0	0	0	0	0	0	0	0	0	0	0	0	0	0	0	0	0	0	0	0	0	0	0	0	0	0	0	0	0	0	0	0	0
Zm00001d014540	16	29	174	148	2	7	371	464	105	56	28	25	6	2	26	28	28	28	129	154	0	0	1	2	1	0	4	2	0	1	2	1	1	0	0	0	0	0	0	1	1	2	74	70	17	26	408	461	7
Zm00001d015861	292	325	633	687	125	156	850	829	456	430	391	289	356	299	387	417	506	466	467	439	299	257	630	644	141	146	931	889	296	402	336	333	265	284	545	601	520	413	385	403	251	246	625	578	123	151	687	987	458
Zm00001d013220	645	429	659	1247	269	282	145	113	1018	736	148	107	621	1704	175	187	104	81	510	559	711	356	1777	2803	649	865	166	121	2945	2072	160	196	336	309	159	166	85	80	562	506	612	766	937	1155	300	394	103	133	556
Zm00001d015862	0	0	0	0	0	0	0	0	1	0	0	0	1	1	107	102	0	0	0	0	0	0	0	0	0	0	0	0	0	1	0	0	5	21	158	145	0	1	0	0	0	0	0	1	0	0	1	0	0
Zm00001d013221	146	154	545	819	318	402	1327	1036	336	445	826	689	27	125	142	169	980	1239	244	195	162	90	1042	1020	204	308	1592	1438	403	521	697	673	450	433	155	166	1047	1026	243	279	195	173	814	914	130	148	1451	1812	237
Zm00001d014542	10	15	163	135	3	7	364	348	15	15	25	25	0	0	22	29	32	39	146	132	0	0	0	0	0	0	0	0	0	0	0	0	0	0	0	0	0	0	0	0	0	0	0	4	0	0	1	2	4
Zm00001d015863	2	0	1209	1144	9	12	1440	1386	2	2	0	0	0	1	330	576	479	549	6	11	0	1	1295	1124	17	15	2017	2468	6	7	0	1	0	0	297	306	491	310	73	58	0	1	1420	1115	13	17	950	1720	0
Zm00001d013222	60	171	696	750	1014	1313	297	248	12	50	3	31	3	8	244	362	378	423	1547	1444	127	179	1668	1887	1393	1729	519	374	34	39	49	1	3	2	233	222	291	259	4316	4519	27	98	637	802	749	1184	222	191	50
Zm00001d014543	19	17	0	0	0	0	0	0	0	1	0	0	0	0	0	0	0	0	0	3	1	0	0	0	0	0	0	0	0	0	0	0	0	0	0	0	0	0	0	0	0	0	0	0	0	0	0	0	0
Zm00001d013223	348	304	2776	3692	1365	1584	1104	942	487	655	1834	1551	257	303	1340	1656	1676	2108	927	921	409	202	1404	1760	545	499	1286	1366	290	464	1136	1485	886	786	953	1078	1524	1361	736	769	439	351	2881	2523	702	646	606	943	268
Zm00001d014544	1	0	0	0	0	0	0	0	0	0	0	0	0	0	0	0	0	0	0	0	0	0	0	0	0	0	0	0	0	0	0	0	0	0	0	0	0	0	0	0	0	0	0	0	0	0	0	0	0
Zm00001d015865	386	288	701	938	369	487	449	407	449	488	700	520	209	234	380	425	482	499	587	604	302	128	448	514	419	379	417	483	239	461	701	631	326	322	292	382	415	383	454	499	243	224	699	590	290	327	321	384	305
Zm00001d013224	0	0	0	0	0	0	0	0	0	0	0	0	0	0	0	0	0	0	0	0	5	5	23	15	5	10	14	29	10	9	6	17	3	7	1	0	1	6	11	6	0	2	2	1	3	7	6	13	7
Zm00001d015866	0	0	0	1	59	83	0	0	0	0	0	0	0	0	0	0	0	0	0	0	0	0	0	0	93	105	0	0	0	0	0	0	0	0	0	0	0	0	0	0	0	0	0	0	72	63	0	0	0
Zm00001d013225	90	73	209	263	58	64	180	132	119	122	67	53	87	92	106	115	213	301	147	124	55	86	166	160	50	35	196	163	74	124	71	71	79	53	136	156	208	132	226	206	166	106	292	313	38	70	200	210	185
Zm00001d014546	0	0	0	0	0	0	0	0	0	0	0	0	0	0	0	0	0	0	0	0	0	0	0	0	0	0	0	0	0	0	0	0	0	0	0	0	0	0	0	0	0	0	0	0	0	0	0	0	0
Zm00001d015867	1	0	0	0	0	0	0	0	1	2	0	0	4	2	0	0	0	0	0	0	0	0	0	0	0	0	0	0	0	0	0	0	0	6	1	0	0	1	0	0	1	0	0	0	0	0	1	0	5
Zm00001d013226	12	18	19	31	6	2	10	7	5	4	0	0	1	10	0	0	0	0	129	55	37	16	45	63	8	1	5	16	3	2	0	0	2	3	0	0	0	0	477	428	67	50	32	30	7	17	8	13	0
Zm00001d014547	0	0	0	0	0	1	0	0	0	0	0	0	0	0	0	0	0	0	0	0	0	0	0	0	0	0	0	0	0	0	0	0	0	0	0	0	0	0	0	0	0	0	0	0	0	0	0	0	0
Zm00001d015868	0	0	0	0	0	0	0	0	0	0	0	0	0	0	0	0	0	0	0	0	0	0	0	0	0	0	0	0	0	0	0	0	0	0	0	0	0	0	0	1	0	0	0	0	0	0	0	0	0
Zm00001d014548	0	0	10	5	13	20	37	30	0	0	0	0	0	0	0	0	1	0	3	6	0	2	4	5	20	25	30	37	0	0	0	0	0	0	1	0	1	0	5	3	0	1	10	3	12	9	51	54	0
Zm00001d013228	78	60	134	197	37	50	136	122	89	86	65	52	78	83	89	117	152	236	110	94	65	62	140	112	29	37	162	124	56	72	63	49	93	53	122	111	145	125	129	122	137	101	296	300	63	70	177	244	197
Zm00001d014549	76	169	156	130	134	212	277	284	341	230	232	185	211	177	231	233	207	142	137	168	171	108	231	239	200	183	307	326	253	357	287	242	229	295	329	397	232	209	210	228	150	158	178	143	140	166	316	417	431
Zm00001d043920	0	0	0	0	0	0	1	0	0	0	0	0	0	0	0	0	0	0	0	0	17	17	37	36	18	28	37	54	88	98	21	25	35	38	76	69	14	22	77	72	16	14	14	10	15	21	29	38	30
Zm00001d013229	17	21	0	7	4	2	20	10	0	1	0	0	8	34	0	1	0	0	37	35	18	3	10	15	5	0	15	10	2	0	0	0	3	6	3	0	0	2	122	103	14	9	3	10	2	2	10	12	0
Zm00001d043921	112	134	0	2	6	12	11	12	28	220	2109	2431	34	40	315	469	285	149	769	660	158	87	6	6	12	13	7	10	5	2	3605	1954	17	11	230	409	189	268	1335	1521	133	125	3	3	11	10	5	11	5
Zm00001d016890	135	192	303	264	131	211	405	430	331	328	295	288	245	302	324	360	319	310	382	431	203	150	345	361	145	139	475	524	310	496	295	273	183	209	522	548	342	297	514	476	178	162	341	286	118	148	479	580	401
Zm00001d043922	143	139	5138	5533	1034	1433	3561	3334	735	759	702	505	647	701	300	465	1423	1483	236	250	146	68	4617	5193	348	379	4762	4995	352	532	346	447	1152	1235	352	299	1472	1198	491	435	112	120	4167	3076	670	912	2904	4447	393
Zm00001d015570	2352	3232	1602	1411	985	1983	1641	1661	4010	3819	2522	2078	2720	3140	2957	2786	3779	3427	3125	3871	3501	2177	1976	1887	1176	1335	1748	1949	2961	4006	1876	2957	2425	2761	2438	3644	4214	4009	2496	2663	2446	2627	1506	1292	1068	1231	1288	1827	3024
Zm00001d016891	890	706	1087	1065	329	509	1197	1202	1907	2745	390	525	620	572	806	800	841	903	394	356	589	285	967	951	507	505	1458	1319	726	796	575	374	572	640	568	802	808	614	410	388	761	687	806	684	340	356	794	1125	671
Zm00001d043923	81	141	23	21	34	69	100	79	1009	1012	263	239	84	105	373	431	49	47	161	141	132	73	103	95	53	75	73	76	612	844	247	330	126	120	274	521	60	63	192	212	32	35	14	9	8	16	37	67	335
Zm00001d014250	8	9	5	7	0	0	1	0	325	486	5	6	72	62	5	41	2	1	15	14	4	7	17	12	1	0	1	0	106	19	1	39	102	76	5	7	5	4	9	7	20	10	19	27	0	0	0	0	157
Zm00001d015571	878	885	1346	1654	765	1200	1244	1155	1483	1616	718	638	810	1080	1135	1411	965	936	1581	1544	782	542	2266	2088	972	1075	1398	1337	1092	1442	620	568	734	731	1425	1469	1017	813	1310	1474	676	598	1824	1955	870	1160	1101	1399	1505
Zm00001d016892	1307	1252	1075	1290	282	402	971	885	1277	1379	1092	1021	530	624	843	969	986	973	1421	1396	1121	1123	1127	1083	297	326	1012	977	1289	1815	1207	937	525	534	1125	1162	836	909	1071	1168	803	1025	1054	1152	340	425	907	1199	1321
Zm00001d043924	0	0	0	0	0	0	1	0	0	1	0	0	0	0	0	0	0	0	0	1	61	29	189	179	72	65	131	167	131	209	135	80	74	70	99	97	74	96	145	140	26	12	27	43	27	24	60	87	44
Zm00001d015572	4	2	3	0	0	0	1	2	5	0	0	0	1	4	0	1	2	1	0	0	0	0	10	7	0	0	19	7	2	5	3	2	4	3	0	1	3	1	1	0	0	0	0	0	0	0	0	0	0
Zm00001d016893	552	563	4	1	4	11	32	27	223	220	1330	866	1845	1397	1	2	1130	751	224	259	471	185	11	7	2	3	27	32	110	209	1048	1208	1937	2180	4	2	784	950	291	277	424	339	7	5	3	10	31	29	290
Zm00001d043925	0	0	0	0	0	0	0	0	0	0	0	0	0	0	0	0	0	0	0	0	0	0	3	5	1	2	0	0	2	0	0	1	0	0	0	0	0	1	5	0	1	3	1	1	1	1	3	6	1
Zm00001d014252	44	19	0	0	0	1	0	0	1	1	0	1	0	0	0	0	0	0	1	4	0	0	0	1	0	0	0	0	0	0	0	2	0	1	0	0	0	1	1	1	75	37	120	146	72	77	265	341	183
Zm00001d015573	0	0	0	0	0	0	0	0	0	0	0	0	0	0	0	0	0	0	0	0	0	6	0	0	0	0	0	0	0	0	0	0	0	0	0	0	0	0	0	0	1	3	0	0	0	0	0	0	0
Zm00001d016894	2682	3702	376	358	137	224	603	622	273	289	348	444	98	98	342	339	424	378	785	774	3408	3838	937	794	490	728	664	558	766	466	312	303	157	165	412	465	423	467	871	828	1635	2680	541	500	368	542	653	867	428
Zm00001d014253	280	158	0	12	1	2	1	1	32	38	28	13	4	15	15	10	8	24	3	6	160	56	205	83	3	3	1	0	1816	337	21	75	44	4	1	1	28	57	137	119	250	336	15	17	0	0	0	0	154
Zm00001d015574	0	0	0	0	0	0	0	0	0	0	0	0	0	0	0	0	0	0	0	0	0	0	0	0	0	0	0	0	0	0	0	0	0	0	0	0	0	0	0	0	0	0	0	0	0	0	0	0	0
Zm00001d016895	149	169	211	332	926	1189	37	37	57	160	467	425	218	94	31	50	170	138	786	727	138	120	247	297	530	622	107	79	64	63	174	260	124	149	27	26	103	214	2168	1863	199	187	337	395	957	1343	15	34	44
Zm00001d043927	254	290	740	714	217	414	1309	1329	971	890	384	333	459	545	771	843	480	513	968	1010	251	197	948	807	293	366	1541	1546	602	744	345	277	420	515	1031	1103	563	432	817	870	123	108	417	405	132	159	721	1063	333
Zm00001d014254	0	0	0	0	0	0	0	0	0	0	0	0	0	0	0	0	0	0	0	0	0	0	0	0	0	0	0	0	0	0	0	0	0	0	1	0	0	0	1	4	0	0	0	1	0	1	1	0	0
Zm00001d015575	0	0	0	0	0	0	0	1	0	0	0	0	0	0	0	0	0	0	0	0	12	17	13	2	6	9	13	17	9	20	12	10	13	8	20	25	12	10	30	37	1	0	0	0	0	0	0	0	0
Zm00001d016896	17	11	442	617	5	10	12	12	132	143	3	5	131	150	405	311	115	50	12	13	26	17	595	1146	1	2	6	3	30	74	3	3	199	178	519	500	83	64	20	11	24	25	540	498	6	2	0	0	113
Zm00001d043928	0	0	2	1	2	1	2	7	2	3	2	0	0	2	3	1	1	0	3	6	1	1	4	3	0	4	2	3	2	1	0	1	0	0	1	5	0	0	2	3	0	0	0	0	0	0	1	2	0
Zm00001d014255	712	878	1407	1259	880	1528	1532	1675	1380	1383	753	663	948	1284	1172	1277	783	886	1491	1498	763	443	1801	1547	904	1201	1705	1752	1250	1661	728	662	961	1014	1097	1430	751	672	1364	1280	526	550	1150	1158	634	794	1880	2401	1292
Zm00001d016897	646	690	1179	1275	693	1007	564	585	961	1072	1903	1684	2055	939	668	799	1430	1794	1305	1526	549	472	1095	1149	771	883	704	692	1060	1130	1556	1970	1815	1972	604	811	1242	1484	653	714	700	714	1088	984	601	737	647	825	1015
Zm00001d043929	150	112	67	103	169	173	73	60	105	181	451	793	4	13	3374	1904	2326	1419	155	154	81	54	439	548	135	272	163	112	1631	356	2119	373	21	2	1717	2231	1679	2645	954	861	134	292	537	615	293	564	68	66	187
Zm00001d014256	1	2	1	0	63	129	0	1	8	2	3	0	3	3	0	2	2	0	0	1	2	1	2	1	0	2	2	3	2	1	2	1	5	1	9	3	1	1	3	1	24	16	1	5	6	6	20	13	15
Zm00001d016898	133	150	183	201	1	3	62	71	172	66	137	87	166	148	113	111	534	300	121	121	156	99	190	175	0	2	61	42	156	206	108	169	393	288	291	271	408	315	244	233	102	94	115	139	0	0	3	1	164
Zm00001d015578	190	136	0	2	0	0	1	0	12	3	1	0	2862	1278	24	14	171	129	2	3	152	46	1	0	17	12	2	1	6	6	0	0	1790	2477	59	55	7	11	11	9	66	73	0	0	5	5	2	11	0
Zm00001d016899	1	3	10	5	0	2	1	1	75	41	5	3	43	22	3	2	5	2	0	0	1	5	10	15	2	1	0	0	40	83	1	14	110	145	2	2	5	5	7	7	2	1	8	1	1	1	1	0	29
Zm00001d014258	3959	3122	5284	5272	23878	40451	770	719	3930	4857	141	136	1557	2687	1575	2001	334	350	1698	2103	2236	1351	10956	8762	14598	17805	661	674	3240	3606	113	137	2497	2164	770	1222	507	240	1042	1076	2806	2212	10186	9897	16669	17504	1274	1701	3395
Zm00001d015579	417	301	0	0	1	0	9	4	71	54	78	18	2358	957	3	2	381	649	17	11	183	66	0	1	2	0	9	12	15	22	14	38	1156	1275	4	6	205	184	21	13	1	0	0	0	0	0	0	0	2
Zm00001d044950	23	7	0	1	0	0	7	12	51	73	1	0	2	21	25	7	13	2	1	0	3	3	1	0	0	0	1	0	18	3	0	0	0	0	7	9	6	15	3	2	6	20	2	0	0	1	3	0	6
Zm00001d044951	53	77	0	0	0	1	26	12	18	10	98	37	118	212	42	30	258	214	313	217	58	36	4	0	0	0	7	16	77	90	24	30	35	42	70	60	235	219	181	203	17	60	0	0	0	0	35	14	370
Zm00001d044953	32	49	101	184	71	78	187	157	87	71	45	33	44	51	78	72	73	59	65	81	47	31	109	160	87	93	168	199	45	63	40	39	24	35	73	73	72	56	85	86	33	35	164	124	126	132	113	160	72
Zm00001d043632	455	512	4108	4613	1413	2217	2498	2304	1755	2005	2035	1807	630	536	2298	3328	3135	3764	1324	1292	551	309	2605	2879	902	1004	2458	2637	1263	1525	1868	1838	921	1082	1862	2119	2803	2181	959	1023	564	477	3609	3031	922	868	1835	2582	1101
Zm00001d015280	0	0	0	0	0	0	0	0	0	0	0	0	0	0	0	0	0	0	0	0	0	1	0	2	0	0	0	4	0	0	1	0	0	0	0	0	0	0	6	3	2	1	2	0	1	0	3	1	0
Zm00001d044954	0	0	1	2	0	4	0	2	71	198	0	0	1	1	0	0	0	0	2	4	18	16	3	2	0	0	6	1	7	9	1	0	43	25	2	3	0	0	1	2	9	12	4	1	0	0	6	24	4
Zm00001d015281	0	0	0	0	0	0	0	1	0	0	0	0	0	0	0	0	0	0	0	0	6	1	1	1	3	2	2	1	1	1	1	0	1	1	5	2	5	4	3	7	3	2	1	2	3	0	1	1	4
Zm00001d044955	0	0	0	0	0	0	0	0	0	0	0	0	0	0	0	0	0	0	0	0	0	0	0	0	0	0	0	0	0	0	0	0	0	0	0	0	0	0	0	0	0	0	0	0	0	0	0	0	0
Zm00001d043634	30	96	343	395	0	4	2854	2747	279	266	401	723	10	33	615	699	833	564	311	369	71	65	573	633	0	2	2120	2378	183	206	606	703	40	66	501	557	636	625	489	487	118	147	423	365	0	4	2293	2803	325
Zm00001d015282	0	0	0	0	0	0	0	0	0	0	0	0	0	0	0	0	0	1	0	0	0	0	0	1	0	0	3	1	0	0	0	0	0	0	0	0	0	1	0	3	0	0	4	1	0	0	1	0	0
Zm00001d044956	0	0	0	0	0	0	0	0	0	0	0	0	0	0	0	0	0	0	0	0	0	0	0	0	0	0	0	0	0	0	0	0	0	0	0	0	0	0	0	0	0	0	1	0	0	0	0	0	0
Zm00001d043635	0	0	0	0	0	0	0	0	0	0	0	0	0	0	0	0	0	0	0	0	0	0	0	0	1	0	0	0	0	0	0	0	0	0	0	0	0	1	0	0	0	0	0	0	0	0	0	0	0
Zm00001d015283	0	0	0	0	0	0	0	0	0	0	0	0	0	0	0	0	0	0	0	0	24	15	9	9	29	31	10	17	15	20	5	11	4	8	20	31	14	11	11	20	0	0	0	0	0	0	1	1	0
Zm00001d044957	0	0	0	0	0	0	0	0	0	0	0	0	0	0	0	0	0	0	0	0	0	0	0	0	0	0	0	0	0	0	0	0	0	0	0	0	0	0	0	0	0	0	0	0	0	0	0	0	0
Zm00001d043636	0	0	0	0	0	0	0	0	0	0	0	0	0	0	0	0	0	0	0	0	0	0	0	0	0	0	0	0	0	0	0	0	0	0	0	0	0	0	0	0	0	0	0	0	0	0	0	0	0
Zm00001d015284	37281	31691	3	1	0	0	7	22	1	1	3	1	1	1	18	18	4	2	3020	4850	28755	41066	4	2	0	0	4	8	2	3	1	2	0	0	77	85	0	0	56	88	20893	31662	0	6	2	1	11	13	0
Zm00001d044958	0	0	0	0	0	0	0	0	0	0	0	0	0	0	0	0	0	0	0	0	0	0	0	0	0	0	0	0	0	0	0	0	0	0	0	0	0	0	0	0	0	0	0	0	0	0	0	0	0
Zm00001d043637	0	0	0	0	0	0	0	0	0	0	0	0	0	0	0	0	0	0	0	0	0	0	0	0	0	0	0	0	0	0	0	0	0	0	0	0	0	0	0	0	0	0	0	0	0	0	0	0	0
Zm00001d015285	0	0	0	0	0	0	0	0	0	0	0	0	0	0	0	0	0	0	0	0	0	0	0	0	0	0	0	0	0	0	0	0	0	0	0	0	0	0	0	0	0	0	0	0	0	0	0	0	0
Zm00001d044959	0	0	0	0	0	0	0	0	0	0	0	0	0	0	0	0	0	0	0	0	0	0	0	1	0	0	0	0	0	0	0	0	0	0	0	1	0	1	0	0	0	0	0	0	0	0	0	0	0
Zm00001d043638	0	0	0	0	0	0	0	0	0	0	0	0	0	0	0	0	0	0	0	0	0	1	0	0	0	0	0	0	0	0	0	0	0	0	0	0	0	0	0	0	0	0	0	0	0	0	0	0	0
Zm00001d015286	0	0	0	0	0	0	0	0	0	0	0	0	0	0	0	0	0	0	0	0	0	0	0	0	0	0	0	0	0	0	0	0	0	0	0	0	0	0	0	0	0	0	0	0	0	0	0	0	0
Zm00001d043639	0	0	0	0	0	0	0	0	0	0	0	0	0	0	0	0	0	0	0	0	0	0	0	0	0	0	0	0	0	0	0	0	0	0	0	0	0	0	0	0	0	0	0	0	0	0	0	0	0
Zm00001d015288	0	0	1	0	0	0	0	0	1	0	0	0	0	1	0	1	1	0	0	1	100	60	195	201	58	54	209	205	123	215	286	185	125	154	187	213	233	188	114	137	0	0	0	0	0	0	0	0	0
Zm00001d042003	0	0	0	0	0	0	7	8	0	0	0	0	0	0	0	0	0	0	0	0	0	0	3	7	0	0	10	9	0	0	0	0	0	0	0	0	0	0	0	0	0	0	1	1	0	0	5	3	0
Zm00001d015289	359	323	567	849	135	161	706	780	1246	1599	248	304	525	1393	1747	1752	324	447	278	241	137	117	2585	3774	544	711	843	758	8152	4172	471	312	219	157	1919	1864	339	323	1074	940	272	263	2638	2274	264	694	938	1331	2596
Zm00001d044660	0	0	0	2	0	0	0	0	1	0	0	0	0	2	656	842	12	37	1	1	0	0	3	2	0	0	0	0	0	0	0	0	0	0	287	399	11	11	4	1	0	0	0	0	0	0	0	0	0
Zm00001d042004	0	0	0	0	0	0	0	0	0	0	0	0	0	0	0	0	0	0	0	0	0	0	0	0	0	0	0	0	0	0	0	0	0	0	0	0	0	0	0	0	0	0	0	0	0	0	0	0	0
Zm00001d044661	0	0	0	0	0	0	0	0	0	0	0	0	0	0	0	0	0	0	0	0	0	0	0	0	0	1	0	0	0	0	0	0	0	0	0	0	1	0	0	1	0	0	0	0	1	3	0	1	0
Zm00001d043340	0	0	0	0	0	0	0	0	0	0	0	0	0	0	0	0	0	0	2	1	0	0	0	0	0	0	0	0	0	0	0	0	0	0	0	0	0	0	0	0	9	5	8	7	5	10	22	22	0
Zm00001d042005	875	820	307	301	497	681	495	493	358	400	2399	2146	466	902	94	105	658	625	674	604	1163	543	328	287	464	430	475	577	431	638	1627	1537	1751	1422	131	207	458	591	728	784	1018	647	241	215	148	206	503	603	396
Zm00001d044662	837	172	0	1	0	3	5	2	31	39	14	29	22	30	36	26	356	176	140	143	288	157	0	2	2	0	1	2	107	139	726	144	11	38	130	97	372	270	304	319	297	273	11	5	1	12	3	3	315
Zm00001d043341	1	2	1	0	0	0	0	0	0	0	0	0	0	0	0	0	0	0	35	61	0	1	0	0	0	0	0	0	0	0	0	0	0	0	0	0	0	0	0	0	164	206	223	159	186	174	152	227	22
Zm00001d045984	58	73	111	120	83	109	226	194	188	191	109	91	85	72	124	135	86	77	156	185	70	36	120	121	92	122	194	208	158	171	100	98	58	86	106	132	94	100	153	167	43	54	109	82	108	127	162	251	148
Zm00001d044663	176	162	193	213	182	308	314	254	429	418	159	169	183	254	279	283	330	267	564	529	147	110	261	287	344	372	293	240	417	444	265	225	232	229	357	361	367	300	522	500	174	170	218	164	269	329	248	268	436
Zm00001d043342	1	0	1	2	1	2	1	0	4	6	1	0	6	3	1	0	1	0	2	7	0	0	0	0	0	0	0	0	0	0	0	0	0	0	0	0	0	0	0	0	0	0	0	0	0	0	0	0	0
Zm00001d042007	71	111	259	398	58	52	148	140	76	110	236	171	198	207	169	207	232	156	201	163	70	47	266	307	48	48	177	175	36	52	134	189	231	215	169	207	212	221	137	159	98	84	200	155	63	78	51	79	49
Zm00001d044664	632	634	3298	5748	1714	1773	2052	1886	1290	1976	2953	2431	551	455	2090	3022	3124	2749	586	692	510	437	1358	1841	476	542	1699	2000	546	750	1392	2148	597	480	1352	1278	2093	2394	514	573	599	586	2872	2444	907	784	908	1223	558
Zm00001d042008	0	0	0	0	0	0	0	0	0	0	0	0	0	0	0	0	0	0	0	0	0	0	0	0	0	0	0	0	0	0	0	0	0	0	0	0	0	0	0	0	0	0	0	0	0	0	0	0	0
Zm00001d044665	1277	1213	1610	1323	256	427	985	895	1443	1822	1514	1269	783	1065	2511	1824	976	756	2044	2155	1174	636	1715	1699	222	239	1111	1140	1257	1564	902	841	862	924	1501	2120	1066	1051	1079	1169	786	705	1527	1313	215	234	705	998	1516
Zm00001d043344	38	72	0	1	1	0	0	0	0	0	1	0	49	131	1410	680	16	3	4	1	33	8	0	0	0	0	0	0	0	1	1	2	23	23	584	604	11	16	0	2	23	15	0	0	0	1	0	0	82
Zm00001d042009	0	0	0	0	0	0	0	0	0	0	0	0	0	0	0	0	0	0	0	0	0	0	0	0	0	0	0	0	0	0	0	0	0	0	0	0	0	0	0	0	0	0	0	0	0	0	0	0	0
Zm00001d045987	5	3	416	445	2	0	170	131	2	0	11	133	1	0	174	212	638	738	24	13	2	1	369	400	0	0	96	103	0	1	93	2	0	1	77	96	424	406	45	33	0	4	414	432	1	0	218	273	2
Zm00001d044666	602	575	12	8	0	3	29	28	53	32	2210	1361	1162	638	86	94	1087	807	153	217	169	61	9	3	7	2	11	7	5	11	1008	1679	262	270	68	72	575	1105	120	134	186	147	7	10	3	3	12	16	19
Zm00001d045988	438	370	3721	5214	9	15	0	0	0	0	0	0	0	0	0	0	0	1	62	82	6	7	7833	7731	52	7	0	0	0	0	0	0	1	0	0	0	1	0	10	4	5	4	3358	5153	24	25	1	0	2
Zm00001d044667	428	518	2909	2591	294	448	5072	4555	947	585	733	694	48	91	802	991	2170	1961	435	548	666	413	2585	2741	635	676	7156	6878	245	526	871	652	173	124	2521	1923	2062	1712	781	840	607	566	1741	1441	681	869	3276	4718	540
Zm00001d043346	0	0	0	1	0	0	9	9	3	4	0	0	0	0	5	9	10	10	0	0	14	2	6	16	0	0	27	31	0	0	0	0	0	3	35	22	19	21	1	0	4	4	5	2	0	0	16	18	0
Zm00001d045989	0	0	0	0	0	0	0	0	0	0	0	0	0	0	0	0	0	0	0	0	0	0	0	0	0	0	0	0	0	0	0	0	0	0	0	0	0	0	0	0	0	0	0	0	0	0	0	0	0
Zm00001d044668	18	28	25	60	15	28	173	179	99	117	177	139	60	96	44	78	139	175	104	65	5	5	5	4	1	5	13	14	3	16	5	3	3	8	8	14	2	2	12	10	13	14	100	65	33	42	108	152	86
Zm00001d043347	316	491	485	494	300	502	1227	1415	1131	1121	525	557	1020	1090	719	700	472	456	837	915	437	277	876	863	494	647	1360	1552	1021	1142	548	584	837	1272	732	1061	552	495	1017	1072	411	374	560	536	338	389	1230	1583	874
Zm00001d044669	28	29	111	93	6	5	128	107	56	32	66	53	42	28	37	42	69	119	23	34	66	56	84	84	6	2	201	183	26	41	93	133	49	63	76	57	130	138	73	79	73	55	166	142	2	5	211	254	80
Zm00001d043348	509	550	822	684	48	58	513	646	1674	1407	660	560	793	1006	102	121	130	163	861	1040	149	37	18	13	8	4	23	20	326	401	15	23	727	640	14	26	10	11	47	34	455	295	222	219	37	42	766	838	819
Zm00001d045690	0	0	0	0	0	0	0	0	0	0	0	0	0	0	0	0	0	0	0	0	0	0	0	0	0	0	0	0	0	0	0	0	0	0	0	0	0	0	0	1	0	0	0	0	0	0	0	0	0
Zm00001d045691	0	0	0	0	0	0	0	0	0	0	0	0	0	0	0	0	0	0	0	0	0	0	0	0	0	0	1	1	1	0	0	0	0	0	0	0	0	0	0	0	0	0	0	0	0	0	0	0	0
Zm00001d044370	0	0	0	0	0	0	0	0	0	0	0	0	0	0	0	0	0	0	0	0	0	0	0	0	0	0	0	0	0	0	0	0	0	0	0	0	0	0	0	0	0	0	0	0	0	0	0	0	0
Zm00001d045692	501	928	146	103	292	655	938	1106	1370	971	897	844	1035	1352	947	752	446	416	1130	1143	644	388	400	351	727	957	798	852	1422	1570	591	644	708	910	924	1533	370	358	1283	1265	657	504	209	148	439	714	965	1180	1286
Zm00001d044371	0	0	0	0	0	1	0	0	0	0	0	0	0	0	0	0	0	0	0	0	0	0	0	0	0	0	0	0	0	0	1	0	0	0	0	0	1	0	0	0	0	0	1	0	0	0	0	0	0
Zm00001d043050	33	29	16	21	29	39	32	40	110	99	13	22	22	49	8	7	11	4	118	103	206	78	2	2	8	4	6	9	148	111	2	5	21	14	0	2	0	5	108	136	83	76	12	8	8	8	36	24	103
Zm00001d044372	0	0	0	0	0	0	0	0	0	0	0	0	0	0	0	0	0	0	0	0	0	0	0	1	0	0	0	0	0	0	0	0	0	0	0	0	0	0	0	0	1	0	0	0	0	0	0	0	0
Zm00001d043051	0	0	0	0	0	0	0	0	0	0	0	0	0	0	0	0	0	0	0	0	0	0	0	0	0	0	0	0	2	1	0	0	0	0	0	0	0	0	0	0	0	0	0	0	0	0	0	0	0
Zm00001d013810	1093	899	28	30	14	20	64	93	615	483	241	134	3757	3407	587	587	144	421	239	251	700	573	165	195	112	36	182	181	698	947	174	255	5085	5047	1049	888	311	270	295	362	1499	1325	89	97	22	31	217	259	1809
Zm00001d044373	55	24	32	115	44	42	4	4	8	21	15	4	3	3	133	77	32	26	16	18	3	4	93	90	58	91	11	3	25	2	3	1	2	1	83	77	21	19	1	1	60	70	122	149	102	333	2	7	3
Zm00001d043052	705	1043	856	846	664	1113	1172	1097	2120	1924	902	889	1135	1164	1353	1368	869	734	1770	1945	1044	640	1110	1024	825	932	1154	1291	1405	1808	1256	1008	1571	1837	1309	1734	875	706	1368	1414	748	828	928	694	819	1025	1227	1562	1904
Zm00001d013811	0	0	14	16	0	0	2	3	0	0	0	0	0	0	120	223	8	7	1	0	4	1	19	11	0	0	0	0	0	0	1	0	3	2	93	119	8	4	2	0	1	2	3	3	0	0	0	0	1
Zm00001d045695	493	529	23	18	5	16	29	41	409	982	3712	4032	706	1081	766	644	826	586	1760	1618	365	191	45	31	5	2	10	13	396	217	4588	2201	246	378	562	1148	494	667	2195	2143	291	480	5	10	17	8	10	9	202
Zm00001d044374	813	1702	1	7	0	1	2	3	3	1	1	0	43	52	3	4	136	261	31915	30005	471	247	0	1	0	1	1	1	0	1	4	0	24	14	0	1	10	9	70565	68356	220	490	2	1	0	1	0	2	0
Zm00001d013812	977	903	3573	3909	657	1017	2251	2336	1818	1830	2142	1845	1361	1064	2577	3392	3412	3606	791	846	937	415	2959	2791	373	407	2613	2972	1315	1622	1962	2410	1392	1645	2247	3091	3250	3142	1015	1072	849	714	3299	2822	451	442	1679	2299	1519
Zm00001d045696	523	538	108	109	100	231	436	417	960	845	930	734	1735	3002	312	347	634	384	805	853	450	170	161	134	109	110	354	357	413	701	481	895	1257	1547	296	410	776	801	720	746	320	269	135	109	105	99	349	416	804
Zm00001d044375	0	0	0	0	0	0	0	0	0	0	0	0	0	7	0	1	1	0	3	1	0	1	0	0	0	0	0	0	0	0	0	0	1	0	0	1	1	0	10078	7727	7	2	0	0	0	0	0	0	0
Zm00001d045697	0	0	0	0	0	0	0	0	0	0	0	0	0	0	0	0	0	0	0	0	0	0	0	0	0	0	0	0	0	0	0	0	0	0	0	0	0	0	0	0	0	0	0	0	0	0	0	0	0
Zm00001d044376	44	265	0	0	5	6	0	0	0	0	1	3	54	48	2	1	4	1	5006	5532	90	29	4	1	0	0	0	1	8	12	18	120	692	265	13	5	55	66	35839	29745	2	7	0	1	9	7	0	0	0
Zm00001d013814	22	31	4	8	8	27	2	4	15	13	298	243	101	88	81	115	145	48	12	14	19	16	7	10	13	12	20	16	26	44	303	285	91	112	74	103	105	224	24	23	17	21	13	13	34	31	21	31	25
Zm00001d045698	0	0	0	0	0	0	0	0	0	0	0	0	0	0	0	0	0	1	0	0	0	0	0	0	0	0	0	0	0	0	0	0	0	0	0	0	0	0	0	0	0	0	0	0	0	0	0	0	0
Zm00001d044377	0	1	0	0	0	0	0	0	0	0	0	0	0	0	0	1	0	0	0	0	0	0	1	0	0	2	0	0	0	0	0	0	0	0	0	0	0	0	0	0	0	0	0	0	0	0	0	0	0
Zm00001d043056	494	450	303	260	119	161	567	526	745	1007	221	240	1123	2163	465	431	296	226	243	272	435	216	343	265	247	245	547	640	260	512	234	194	767	1036	259	377	319	232	325	342	414	315	258	182	147	172	371	566	436
Zm00001d013815	0	0	0	0	0	0	0	0	0	0	0	0	0	0	0	0	0	0	0	0	0	0	0	0	0	0	0	0	0	0	0	1	0	0	0	0	0	0	0	0	0	0	0	0	0	0	0	0	0
Zm00001d044378	20	40	0	5	0	1	1	0	2	3	0	0	0	10	0	0	0	0	434	438	41	9	24	24	0	2	0	0	0	1	3	0	0	1	0	0	2	0	21552	17306	10	11	2	9	0	0	1	0	3
Zm00001d043057	5	4	0	0	0	0	2	0	10	11	0	0	2	2	1	1	0	1	4	3	0	0	0	0	0	0	1	0	0	0	0	0	0	0	0	0	0	0	1	0	2	1	0	0	0	0	1	0	0
Zm00001d013816	21	32	41	45	30	34	85	101	41	50	68	70	34	29	58	53	40	37	93	71	50	50	38	31	19	9	93	91	15	31	55	35	19	35	48	55	39	44	57	54	19	23	29	26	25	24	53	101	28
Zm00001d044379	745	844	1096	981	657	1110	1542	1624	1070	1065	794	657	793	782	1304	1296	876	794	1502	1675	959	656	1081	1177	1094	1354	1909	2095	890	1138	931	926	969	1200	1293	1684	969	957	1601	1622	727	763	893	740	1039	1231	1462	1902	1216
Zm00001d043058	2	1	336	423	18	21	1137	1107	1	1	6	9	3	2	215	391	469	540	84	78	1	0	409	508	34	34	923	1010	0	0	18	12	4	9	140	157	421	350	199	199	4	4	373	292	13	13	986	1327	0
Zm00001d013817	390	434	318	335	12	10	204	208	102	221	49	64	153	149	282	255	84	130	134	134	583	885	84	84	6	1	202	196	20	44	93	70	342	389	150	252	149	108	62	56	259	434	339	334	6	7	150	206	63
Zm00001d043059	877	1057	1237	1480	8739	10291	958	912	734	937	3472	2317	1362	1484	666	768	1621	1218	1136	1149	726	396	868	861	6484	6454	1012	945	558	725	1608	1862	1784	1838	895	774	1186	1260	1603	1612	812	718	1240	1148	6241	8023	634	966	751
Zm00001d013818	111	44	0	0	0	0	0	0	0	0	0	0	0	0	0	0	0	0	0	0	2	0	0	0	0	0	0	0	0	0	0	0	0	0	0	0	0	0	0	0	55	17	0	0	0	0	0	0	0
Zm00001d013819	76	87	319	339	47	62	476	423	253	359	134	188	98	142	193	155	229	310	224	222	112	103	371	372	55	47	456	433	132	164	197	126	88	86	170	209	219	156	290	301	122	96	352	338	55	53	513	621	203
Zm00001d044080	0	0	782	1628	0	5	1	2	0	0	0	1	0	0	0	0	1	0	2	1	0	0	1868	2458	14	1	3	0	1	0	1	1	0	0	0	0	0	0	0	0	0	3	1435	2136	4	6	0	2	0
Zm00001d044081	14	16	85	129	1	3	153	157	50	25	5	5	50	27	15	28	27	59	39	29	42	30	81	87	15	10	184	209	38	111	42	27	461	773	77	85	49	48	113	102	1	3	58	84	0	0	257	366	2
Zm00001d014840	0	0	12	4	0	0	1	2	0	0	0	0	1	18	2	2	2	1	35	19	444	372	11	8	1	0	0	0	1	2	1092	216	167	222	4	1	119	274	31093	29943	432	298	1	1	0	1	0	0	1
Zm00001d013520	0	0	15	15	0	0	30	16	0	0	0	0	0	0	7	2	7	13	0	0	0	0	19	28	0	0	51	48	0	0	0	0	0	0	6	2	32	21	0	0	0	0	5	6	0	0	23	24	0
Zm00001d014841	0	0	0	0	3	1	0	0	0	0	0	0	0	0	0	0	0	0	0	0	0	0	0	0	0	0	0	0	2	4	0	0	0	0	0	1	0	0	1	0	0	0	0	0	0	0	0	0	0
Zm00001d044083	124	138	395	416	0	0	231	274	3	11	179	304	51	92	9	39	285	223	181	175	153	98	285	353	3	0	248	227	2	11	285	52	26	39	4	5	124	108	395	402	181	160	53	47	3	3	49	55	13
Zm00001d013521	7	14	359	310	38	65	500	477	79	92	25	27	2	9	113	168	171	154	34	37	35	21	192	191	18	19	585	654	32	48	72	73	29	31	148	121	183	124	100	79	9	3	170	134	15	13	327	504	10
Zm00001d014842	3	7	0	0	0	0	0	0	4	7	166	203	2	3	0	0	17	8	6	4	21	21	2	0	0	0	1	0	3	3	1458	596	64	66	1	0	80	76	122	118	32	45	0	0	0	0	0	0	0
Zm00001d044084	0	0	0	0	0	0	0	0	0	0	0	0	0	0	0	0	0	0	0	0	1	0	0	0	0	0	0	0	2	2	1	5	3	2	0	2	0	0	1	3	1	0	0	0	0	0	0	0	0
Zm00001d013522	584	564	1	1	1	2	22	32	897	1393	914	892	166	179	1093	933	804	412	459	501	861	505	0	1	4	2	45	51	698	1070	1280	1130	334	344	1471	1449	915	1277	1220	1143	458	407	0	0	1	1	8	8	386
Zm00001d014843	7	7	1	1	0	0	1	1	71	53	16	8	18	16	22	11	2	0	0	3	3	1	3	1	0	1	1	0	80	68	18	18	71	153	10	10	1	2	12	10	6	9	2	1	0	1	0	0	24
Zm00001d013523	189	248	330	352	408	626	319	293	576	565	334	324	329	385	304	333	244	244	502	509	336	262	389	394	488	534	403	468	355	543	312	306	355	381	419	495	251	269	379	428	231	214	342	289	471	515	319	424	479
Zm00001d014844	1259	1978	3321	2912	14659	25764	6444	7422	5628	5584	2059	1886	859	1602	1502	1620	1624	1563	4236	5092	2559	1466	6776	6680	25546	29614	5765	6515	3121	4898	1964	2378	1581	1192	1179	1351	1945	1889	2971	3034	1346	1841	3586	3723	19943	23762	5458	7870	3923
Zm00001d044086	258	179	1197	1495	845	1102	917	884	585	736	349	353	88	175	233	407	558	829	409	367	288	211	843	883	398	400	1254	1215	387	676	197	212	678	581	285	276	589	379	423	436	212	159	698	583	119	115	646	924	228
Zm00001d012203	803	925	485	478	151	241	844	879	848	801	449	397	639	754	891	901	471	375	921	1028	443	448	940	823	333	389	972	931	288	374	226	135	99	93	493	495	306	241	486	460	158	229	585	625	148	192	684	975	370
Zm00001d013524	530	834	584	405	222	395	1035	1150	310	297	562	575	158	165	630	686	613	558	2096	2318	693	695	724	697	365	393	1131	1222	188	286	423	376	164	172	518	664	424	401	1152	1210	316	481	489	477	234	274	1223	1518	313
Zm00001d014845	1447	2463	49	38	33	57	78	45	26	36	24	9	19	35	42	46	48	49	574	943	2250	2488	22	24	29	29	65	76	5	17	4	9	11	3	27	37	32	23	103	109	803	1522	17	10	23	31	48	80	7
Zm00001d044087	9	8	12	17	0	0	15	8	0	2	3	26	2	4	23	55	39	13	3	1	2	1	15	15	0	0	13	14	0	0	78	0	2	0	33	27	36	32	1	1	1	0	12	20	43	34	4	15	0
Zm00001d012204	244	164	273	409	225	299	384	332	395	449	110	114	121	218	496	491	575	377	199	197	151	93	328	368	353	419	424	362	552	252	113	92	110	128	501	487	469	460	274	252	228	333	451	409	239	313	358	390	304
Zm00001d013525	0	0	0	0	0	0	0	0	0	0	0	0	0	0	0	0	0	0	0	0	0	0	0	0	0	0	0	0	0	0	0	0	0	0	0	0	0	0	0	0	0	0	0	0	0	1	0	0	0
Zm00001d014846	3	1	0	0	0	0	0	0	0	0	0	0	0	0	0	0	0	0	0	0	0	1	0	0	1	4	0	0	0	0	0	0	0	0	0	0	0	0	0	0	0	0	0	0	1	2	0	0	0
Zm00001d044088	634	727	2419	2248	219	353	503	457	104	163	267	184	309	324	767	836	700	710	1330	1398	688	253	3621	3890	385	419	312	319	197	206	166	221	259	201	656	929	711	893	2616	2416	384	475	2796	2667	421	550	625	735	582
Zm00001d012205	1396	1253	271	301	232	367	295	244	553	525	3126	2115	2685	3188	140	156	1974	1439	661	712	1050	500	298	295	216	219	233	268	479	657	2260	2614	3759	4040	192	239	1341	1765	867	864	623	553	235	266	134	216	289	319	563
Zm00001d013526	661	795	1029	1537	1096	1464	1273	1179	1077	1166	943	930	544	487	1270	1395	1259	1328	1879	2044	831	634	1115	1221	982	964	1420	1392	1183	1575	928	868	525	478	1140	1192	1172	1136	1345	1383	748	738	1338	1501	1208	1595	1187	1686	1309
Zm00001d044089	352	412	582	573	171	274	783	774	576	480	1153	869	1841	817	638	687	1057	1133	598	615	368	197	371	342	144	140	696	768	470	513	795	994	2760	3265	667	770	965	892	575	617	255	230	331	321	210	254	639	922	585
Zm00001d012206	598	507	324	431	105	133	479	468	573	533	346	302	692	528	525	502	608	859	444	536	442	282	362	429	127	164	330	381	403	439	330	235	880	921	461	504	492	470	412	416	1547	1333	377	359	399	558	473	533	689
Zm00001d013527	140	150	34	21	2	1	25	20	79	26	7	13	283	281	127	111	51	42	151	155	166	116	37	53	16	22	24	32	51	37	27	21	73	80	138	159	91	82	326	301	48	45	23	16	0	0	15	17	17
Zm00001d014848	4891	6732	4926	5708	2369	3337	3112	3386	4154	5013	2304	2718	2069	4843	8491	7908	2829	2574	7276	7779	6687	5058	7319	8319	2941	3009	2641	3313	4202	5123	2761	2027	1577	1958	7260	9938	3086	3048	7763	7437	6480	6543	7140	7161	2186	2942	3734	4798	5023
Zm00001d013528	347	392	1260	1361	1036	1328	1332	1197	933	895	509	430	397	409	729	1010	799	1099	1318	1279	447	260	1090	1112	809	784	1405	1519	798	1032	415	426	410	437	739	893	790	689	1199	1239	384	394	1071	900	488	481	1087	1275	587
Zm00001d014849	119	173	519	434	162	252	484	444	552	513	270	315	237	266	360	438	302	282	1060	1180	178	101	469	453	191	188	552	522	301	398	264	243	181	199	274	357	289	258	556	574	149	137	369	324	129	162	365	517	419
Zm00001d012208	2	0	0	0	0	0	0	0	0	0	0	0	0	0	208	93	0	0	0	0	17	5	0	0	0	0	0	0	0	0	0	0	0	0	101	186	4	0	4	3	23	6	0	0	0	0	0	0	0
Zm00001d013529	483	559	27	36	23	37	36	43	1173	1914	1407	2319	502	236	2533	2402	1051	602	829	724	607	293	114	96	60	101	23	25	2022	881	3408	1134	1303	1269	1509	2291	598	796	1290	1544	158	289	48	26	23	40	10	13	466
Zm00001d015870	5	6	12	13	11	20	25	38	7	17	9	12	4	12	21	15	13	17	23	18	12	12	48	40	61	46	82	85	24	67	47	19	30	29	44	54	35	32	45	54	6	9	25	14	12	11	49	60	31
Zm00001d014550	109	109	222	230	64	105	271	247	302	298	151	123	184	194	115	158	156	170	150	135	131	85	282	271	139	172	314	304	203	346	164	157	115	158	190	236	149	134	222	223	115	96	217	197	92	88	306	410	253
Zm00001d015871	0	0	3	0	4	2	0	1	0	1	0	2	3	1	0	1	2	1	3	6	0	0	0	0	0	1	0	0	2	1	0	0	2	0	0	0	0	0	0	0	2	5	0	0	1	9	1	2	4
Zm00001d013230	532	516	0	1	3	4	0	1	1046	964	89	22	1499	945	372	543	122	164	155	160	629	262	0	3	1	0	4	2	382	485	4	39	1566	1735	233	391	236	266	111	129	199	199	3	5	5	8	2	1	230
Zm00001d015872	1	3	0	0	0	0	0	0	0	0	0	0	0	0	0	0	2	1	0	0	30	48	0	0	2	0	0	1	0	0	0	0	0	0	0	0	0	0	1	1	15	24	0	0	0	0	0	0	0
Zm00001d013231	0	5	1	1	2	0	3	1	9	3	0	0	4	2	811	1991	22	18	5	8	1	9	9	9	1	3	4	4	1	1	0	0	24	22	453	766	51	28	3	0	1	2	2	2	3	4	1	1	6
Zm00001d013232	16	8	2	1	1	6	43	28	68	71	0	0	0	4	70	63	9	7	3	4	10	3	3	1	0	0	53	55	11	18	0	0	1	2	91	113	6	5	1	11	12	8	7	11	0	0	46	46	11
Zm00001d014553	110	138	849	770	78	200	780	844	489	570	236	191	178	334	344	434	262	201	191	212	168	95	1127	1291	121	116	856	941	177	283	130	104	196	185	252	260	253	200	316	324	37	33	1066	876	52	80	478	580	72
Zm00001d015874	0	0	0	0	0	0	0	0	0	0	0	0	0	0	0	0	0	0	0	0	0	0	0	0	0	0	0	0	0	0	0	0	0	0	0	0	0	0	0	0	0	0	0	0	0	0	0	0	0
GRMZM5G852144	0	0	0	0	0	0	0	0	0	0	0	0	0	0	0	0	0	0	0	0	0	0	0	0	0	0	0	0	0	0	0	0	0	0	0	0	0	0	0	0	0	0	0	0	0	0	0	0	0
Zm00001d014554	0	4	64	66	1	10	20	12	3	2	1	3	0	2	58	61	2	7	0	2	4	1	99	130	1	0	13	12	1	0	2	1	2	1	73	64	5	5	4	7	0	3	110	96	1	3	25	51	0
Zm00001d013234	13	14	6	7	7	10	32	38	19	23	14	11	5	10	10	18	10	1	16	21	34	36	43	63	18	28	64	80	24	37	24	15	12	17	29	22	10	17	30	30	0	0	0	0	0	0	0	1	0
Zm00001d014555	1	1	0	2	0	0	12	5	0	0	0	0	0	0	1030	625	0	4	3	1	1	1	10	8	1	0	5	0	5	3	1	1	0	0	960	1397	9	6	3	0	3	1	1	4	0	0	8	13	0
Zm00001d015876	10	21	2	0	0	1	17	22	0	0	2	1	0	0	1	4	58	36	59	90	10	11	3	0	0	1	29	13	2	0	0	0	0	0	0	2	40	26	13	9	5	3	2	1	0	0	4	7	0
Zm00001d014556	0	0	0	4	10	13	1	0	3	2	0	0	1	0	1	3	0	0	0	1	10	7	16	13	1	1	4	2	2	1	0	0	0	3	11	18	2	4	8	6	0	1	4	0	9	16	0	2	1
Zm00001d015877	26	23	0	1	9	11	1	4	3	4	3	0	5	11	6	1	1	2	7	12	33	13	2	4	15	18	4	7	14	41	4	1	10	17	7	6	6	2	4	0	126	53	5	6	40	50	10	12	52
Zm00001d014557	158	364	85	40	33	34	216	305	427	540	221	186	191	283	1148	682	115	72	382	486	164	131	179	217	42	46	263	260	110	235	138	115	181	277	664	1247	119	109	183	221	156	223	83	70	37	31	504	609	251
Zm00001d013237	4	0	3	6	2	1	2	1	2	2	3	2	0	0	0	0	1	2	2	0	1	5	2	0	1	1	3	5	0	1	2	0	2	0	0	2	2	1	2	0	0	0	1	1	1	2	6	6	0
Zm00001d013238	64	76	315	338	26	41	387	335	108	126	16	11	8	9	114	145	139	216	30	35	51	54	157	154	18	11	477	575	16	59	6	9	41	46	121	93	161	86	24	38	37	34	252	151	24	27	250	389	18
Zm00001d014559	247	186	2	4	0	0	16	16	736	516	359	181	356	285	643	455	405	240	235	174	393	147	0	0	0	1	9	13	3181	3437	85	190	325	342	851	1088	430	625	231	268	121	154	18	11	0	1	31	41	1361
Zm00001d043930	0	0	0	0	3	3	0	0	0	0	0	0	0	0	0	0	1	0	0	0	0	0	0	0	3	0	0	0	0	0	0	0	0	0	0	0	0	0	1	0	0	0	0	0	0	0	1	0	0
Zm00001d013239	75	63	6	11	5	13	305	319	221	520	213	145	66	96	203	208	147	103	100	114	55	27	46	14	16	15	257	304	41	100	164	160	71	87	105	121	121	76	106	113	137	122	9	24	24	55	408	477	148
Zm00001d043931	0	0	0	0	0	0	0	0	0	0	0	0	0	0	0	0	0	0	0	0	0	0	0	0	0	0	0	0	1	1	1	1	1	0	0	0	0	0	0	1	0	0	0	0	0	0	0	1	0
Zm00001d043932	81	89	13	24	174	216	1	1	100	27	320	172	8	16	57	26	109	37	106	106	98	74	98	179	191	249	4	1	419	220	220	419	6	3	49	47	94	157	180	180	77	102	50	65	77	113	2	1	108
Zm00001d043933	0	0	0	0	0	0	0	0	0	0	0	0	0	0	0	0	0	0	0	0	0	0	0	0	0	0	0	0	0	0	0	0	0	0	0	0	0	0	1	0	0	1	0	2	5	6	0	0	0
Zm00001d014260	7	5	0	0	0	0	0	0	0	0	0	0	0	0	0	0	0	0	1	1	7	9	0	0	0	0	0	0	0	0	0	0	0	0	2	0	0	0	0	0	0	3	0	0	0	0	0	3	0
Zm00001d015581	154	142	126	149	178	304	455	397	301	274	261	239	153	242	285	279	192	140	119	108	135	46	155	194	164	163	444	485	205	278	265	247	109	145	312	384	199	188	143	161	103	88	171	183	147	195	398	535	358
Zm00001d043934	1	3	0	0	0	0	0	0	0	0	0	0	0	1	0	0	0	0	1	2	0	1	0	1	0	0	0	0	1	0	0	0	0	0	0	0	0	0	0	0	0	0	0	0	0	0	0	0	0
Zm00001d014261	210	272	689	613	95	194	1233	1287	631	587	225	351	184	146	404	458	313	405	469	537	213	185	760	701	175	213	1138	1200	393	671	266	162	113	99	405	433	411	318	646	596	21	19	41	34	12	14	51	64	39
Zm00001d015582	0	0	0	0	0	0	0	0	0	0	0	0	0	0	0	0	0	0	0	0	0	0	0	0	0	0	0	0	0	0	0	0	0	0	0	0	0	0	1	1	0	0	0	0	0	0	0	0	0
Zm00001d043935	151	137	119	165	77	68	9	14	420	322	106	109	54	80	298	188	99	47	52	53	120	92	388	329	167	157	16	8	1304	516	194	304	88	78	193	292	95	82	247	209	158	222	26	30	341	617	4	10	256
Zm00001d014262	13	21	0	0	0	0	0	0	0	0	0	0	0	0	0	0	0	0	1	3	26	23	1	0	0	0	0	0	0	0	0	0	0	0	0	0	0	0	0	1	0	0	0	0	0	0	0	0	0
Zm00001d014263	0	0	1	0	2	1	0	0	0	2	0	2	0	0	5	4	0	0	0	0	0	1	0	1	1	4	0	0	3	1	1	1	2	0	2	5	0	1	2	1	0	1	2	1	0	1	0	0	1
Zm00001d043937	5	3	135	124	1	7	29	35	0	0	0	1	0	0	0	0	0	0	101	66	5	14	76	125	0	2	31	33	0	1	0	0	1	0	0	0	0	0	12	32	7	14	101	81	2	1	26	19	0
Zm00001d015585	78	120	169	222	94	148	247	229	228	225	294	249	76	141	213	265	161	89	228	232	113	60	156	184	123	119	308	362	99	190	202	244	84	104	172	215	148	177	232	234	73	79	244	159	126	153	168	273	160
Zm00001d043938	106	64	389	642	14	22	121	99	0	2	199	286	1	0	29	37	383	386	32	55	97	129	726	981	22	24	64	57	6	2	160	102	0	0	23	17	320	328	9	3	34	62	483	489	38	47	25	58	0
Zm00001d015586	145	103	605	697	441	621	423	360	301	340	239	190	87	127	244	340	421	421	681	754	146	91	336	359	346	339	627	599	206	391	121	191	149	134	297	288	444	292	395	425	146	119	547	397	242	198	346	466	204
Zm00001d015587	1	2	1	0	0	0	1	0	0	4	6	0	5	4	0	0	1	1	0	1	5	0	0	0	0	0	1	0	0	0	0	1	2	0	0	0	0	0	0	0	8	7	0	1	0	0	3	3	3
Zm00001d042302	382	365	2950	2895	586	1062	3823	3577	1407	1583	248	228	272	297	1907	2651	2283	2645	399	414	257	153	1446	1343	571	610	4294	5199	976	711	76	96	219	302	1179	1377	2051	1505	395	337	277	302	1837	1263	562	593	1432	2487	606
Zm00001d014267	0	0	0	0	0	0	0	0	0	0	0	0	0	0	0	0	0	0	0	0	0	1	0	0	0	0	0	0	0	2	0	0	0	0	0	0	1	0	0	0	7	0	1	1	0	0	0	1	0
Zm00001d015588	0	0	0	0	0	0	0	0	0	0	0	0	1	1	0	0	0	1	0	0	0	0	1	0	0	1	0	0	0	0	0	0	0	0	0	0	0	0	0	0	1	1	0	0	0	0	0	0	0
Zm00001d042303	797	966	943	917	573	928	1533	1716	1397	1272	1091	1132	1197	1670	1683	1505	881	924	1694	1937	1076	644	1627	1473	961	1162	1589	1694	1356	1708	1172	1057	1158	1450	1563	2117	944	883	2176	2182	887	793	1217	1059	762	1123	1928	2449	1832
Zm00001d014268	0	1	0	1	1	0	0	0	0	0	0	0	0	0	0	0	0	0	1	0	0	0	0	0	0	0	0	0	0	0	0	0	0	0	0	0	0	0	0	0	2	2	100	80	16	19	1	2	1
Zm00001d015589	72	58	29	51	18	24	151	123	351	308	291	268	168	73	289	326	225	174	81	81	41	19	56	46	23	39	146	144	873	323	220	202	309	424	285	398	161	173	90	86	92	67	41	27	30	53	144	184	340
Zm00001d014269	7	7	20	22	13	37	19	15	18	13	7	8	13	7	13	26	11	19	17	16	6	1	25	17	18	14	29	38	5	9	9	14	9	2	18	14	16	19	20	11	5	3	17	27	9	10	15	25	5
Zm00001d044961	242	308	556	590	378	610	1100	1113	755	694	726	676	314	390	472	545	532	487	743	767	237	163	671	659	494	571	922	973	623	753	651	580	384	415	558	634	429	403	701	670	180	178	594	490	300	302	1240	1501	763
Zm00001d043640	0	0	0	0	0	0	0	0	0	0	0	0	0	0	24	1	0	0	0	19	54	14	1	5	0	0	13	6	16	36	9	6	21	15	75	111	82	57	54	23	1	2	0	2	0	0	4	1	0
Zm00001d042305	77	94	58	70	22	35	186	180	241	203	75	59	254	152	162	149	95	104	63	72	98	55	90	104	32	49	162	208	157	233	70	69	162	271	223	261	107	125	95	87	89	77	99	110	59	59	166	205	230
Zm00001d043641	0	0	0	0	0	0	0	0	0	0	0	0	0	0	0	0	0	0	0	0	0	0	0	0	0	0	0	0	0	0	0	0	0	0	0	0	0	0	0	0	0	0	0	0	0	0	0	0	0
Zm00001d042306	686	660	1608	1464	2118	3431	1324	1238	1574	1658	1041	956	722	823	1264	1823	1218	1470	1208	1425	684	362	1283	1139	1521	1791	1492	1761	1062	1544	967	937	822	806	1128	1504	1057	967	1211	1252	726	530	1166	791	1372	1423	1020	1436	1163
Zm00001d044963	2	1	0	0	0	0	0	0	0	0	0	0	0	0	0	0	0	0	0	2	0	0	0	0	0	0	0	0	0	0	0	0	1	0	0	0	0	0	0	0	0	0	0	0	0	0	0	0	0
Zm00001d042307	11	13	1	0	0	0	20	11	5	8	11	6	2	3	249	387	54	34	22	28	11	1	0	0	0	0	10	13	1	4	22	18	0	0	82	117	56	66	8	11	1	10	0	1	0	1	22	38	5
Zm00001d015290	661	856	665	837	438	582	1104	1041	1449	1385	2169	1658	2743	2042	1001	1061	1683	1461	2409	2487	803	523	693	746	450	526	1218	1278	885	936	2641	2025	2597	3226	993	1126	1519	1671	1503	1667	649	681	677	608	484	618	1302	1519	1039
Zm00001d043643	0	0	0	0	0	0	0	0	0	0	0	0	0	0	0	0	0	0	0	0	0	0	0	0	0	0	0	0	0	0	0	0	0	0	0	0	0	0	0	0	0	0	0	0	0	0	0	0	0
Zm00001d042308	1396	1091	9431	12698	5470	7095	5397	4527	3558	3873	4339	3532	1085	752	5676	8289	10147	10389	2694	2812	1126	596	5437	5926	3288	3280	6556	6750	2635	3352	3920	4471	1288	1145	5536	5960	9343	8158	2366	2549	1229	1009	8602	7198	5138	5200	2956	4439	3887
Zm00001d015291	141	238	15	10	3	2	13	11	128	118	55	41	3	4	36	22	56	57	409	402	203	271	32	33	2	1	13	26	530	205	101	59	62	45	82	104	97	86	189	226	105	183	11	4	5	3	17	22	159
Zm00001d043644	0	0	0	0	0	0	0	0	0	0	0	0	0	0	0	0	0	0	0	0	0	0	0	0	0	0	0	0	0	0	0	0	0	0	0	0	0	0	0	0	0	0	0	0	0	0	0	0	0
Zm00001d042309	1125	1835	1163	1181	3094	4484	1109	1199	1906	1549	1359	1467	1724	1346	2321	2474	887	445	3037	3487	1837	1433	2930	3288	5514	6003	1004	1059	807	1601	1579	1396	1941	1869	2339	2786	895	968	1995	2105	780	1190	1695	1737	6585	7587	1806	1887	1750
Zm00001d015292	403	432	1	2	0	0	8	7	615	2102	3464	3611	81	148	462	479	194	149	385	359	194	126	3	4	3	7	8	10	133	85	5313	2480	106	121	469	641	135	210	350	449	452	609	0	0	5	0	15	9	195
Zm00001d044966	0	3	15	29	0	0	0	0	22	119	12	28	0	0	48	64	20	22	9	15	11	1	7	3	0	0	1	3	1	2	51	3	1	1	29	61	10	19	0	3	31	10	6	5	0	0	0	1	2
Zm00001d043645	0	0	0	0	0	0	0	0	0	0	1	1	0	0	0	0	3	5	0	0	0	0	0	0	1	0	1	0	1	1	1	0	0	0	0	0	0	0	0	0	0	0	0	1	0	0	0	0	0
Zm00001d015293	2322	3496	1427	1446	1010	1553	1820	1893	1911	2367	800	737	472	614	1656	1481	870	902	3121	3570	2242	2759	2007	1829	1148	1584	1582	1707	970	791	520	454	164	261	984	1456	766	594	1470	1513	1544	2563	1713	1517	1884	2586	1720	2298	1151
Zm00001d044967	1	1	2	0	0	0	0	0	0	5	0	0	1	0	14	23	0	0	1	0	9	0	2	0	0	0	0	0	0	0	1	2	0	0	13	6	2	0	0	0	4	4	0	0	0	1	0	0	2
Zm00001d015294	51	83	0	0	18	23	0	0	0	0	1	1	0	0	0	1	0	0	21	33	72	82	9	9	72	74	7	9	0	4	9	5	1	1	9	9	11	4	6	24	34	91	28	19	33	30	48	49	11
Zm00001d043647	0	0	0	0	0	0	0	0	0	0	0	0	0	0	0	0	0	0	0	0	0	0	0	0	0	0	0	0	0	0	0	0	0	0	0	0	0	0	0	0	0	1	0	0	0	0	0	0	0
Zm00001d044969	0	0	0	0	0	0	1	0	0	0	0	0	0	0	0	0	0	0	0	0	4	2	0	0	0	0	0	0	0	0	0	1	0	0	0	0	1	1	0	0	9	21	0	0	0	0	0	0	1
Zm00001d043648	0	0	0	0	0	0	0	0	0	0	0	0	0	0	0	0	0	0	0	0	0	0	0	0	0	0	0	0	0	0	0	0	0	0	0	0	0	1	0	0	0	0	0	0	3	0	0	0	0
Zm00001d042010	0	0	0	0	0	0	0	0	0	0	0	0	0	0	0	0	0	0	0	0	0	0	0	0	0	0	0	0	0	0	0	0	0	0	0	0	0	0	1	0	0	1	0	0	0	0	0	0	0
Zm00001d043649	1010	1304	1617	1203	639	972	3193	3456	4407	3478	1915	2005	1751	1728	3188	3157	1485	1615	3820	4359	2	2	0	0	2	3	0	2	0	1	0	2	1	0	2	3	0	2	3	2	0	1	0	0	1	1	0	1	0
Zm00001d042011	498	64	176	202	15863	16126	2	1	2	2	1	0	2	1	3	11	0	0	6	5	13	0	114	68	14816	15567	1	1	2	3	0	0	0	0	1	5	2	3	55	51	0	3	173	34	13504	19835	3	4	2
Zm00001d015297	535	738	163	190	35	78	407	416	215	193	2468	2314	218	520	1130	782	1047	675	1418	1574	1528	791	320	326	61	68	467	461	217	261	2684	2255	243	285	783	1198	857	1137	1506	1702	879	1010	197	186	34	45	385	509	321
Zm00001d015298	10	13	23	11	3	4	28	49	23	44	7	11	45	78	81	57	13	4	12	14	31	11	27	31	3	5	71	82	14	24	16	41	149	224	85	104	22	26	40	44	11	8	23	21	0	2	43	53	2
Zm00001d042013	57	64	2	8	5	8	1	4	170	222	6	11	5	20	182	154	11	7	35	41	52	59	24	14	7	2	1	2	58	150	27	25	27	29	201	287	16	38	60	53	34	40	1	1	13	25	2	1	113
Zm00001d015299	227	370	21	30	68	88	3	7	77	85	5	4	19	27	11	41	8	10	1631	1804	219	369	1	0	96	65	0	0	10	22	0	0	19	4	0	2	0	0	310	340	111	197	24	22	24	21	9	14	50
Zm00001d045991	0	0	0	0	0	2	0	0	0	0	0	0	0	0	1	0	0	0	0	0	0	0	0	0	0	0	0	0	0	0	0	0	0	0	0	0	0	0	0	0	0	0	0	1	0	0	0	0	0
Zm00001d044670	9	7	0	0	3	3	0	0	24	40	26	13	154	87	1	1	7	7	0	0	9	2	0	0	3	0	0	0	33	26	7	31	152	178	5	6	23	33	1	0	3	4	0	0	1	3	0	0	24
Zm00001d042014	2298	4800	6	6	0	1	0	5	3	5	8	7	1	2	8	6	2	2	4402	5182	6884	4795	19	14	0	0	0	1	1	2	2	5	1	2	34	38	5	11	373	606	2569	4875	0	2	0	0	0	0	0
Zm00001d044671	50	30	1	2	0	0	0	4	129	80	84	47	83	60	29	35	51	25	28	17	31	13	0	1	0	0	0	0	57	90	46	69	42	31	61	53	29	41	35	29	31	34	0	0	0	0	1	6	84
Zm00001d043350	3036	4618	27	12	0	4	120	212	2	0	0	1	25	25	83	32	8	4	3894	5242	3707	2854	415	624	3	0	61	72	0	4	1	0	18	13	25	77	4	2	1197	1436	2373	3220	2	10	0	0	10	26	0
Zm00001d042015	0	0	0	0	0	0	0	0	0	0	0	0	0	0	0	1	0	0	0	0	0	0	0	0	0	1	0	0	0	0	0	0	0	0	0	0	0	0	0	0	0	0	0	0	0	0	0	0	0
Zm00001d045993	83	101	46	39	42	71	234	295	241	307	11	20	75	103	91	98	41	80	794	870	152	68	6	5	87	72	115	178	71	85	20	33	90	80	27	33	2	3	451	527	187	161	15	12	170	207	251	291	253
Zm00001d044672	41	45	3443	3500	212	336	2606	2476	160	183	46	23	11	19	742	1173	1013	1091	205	214	46	57	2244	2468	209	201	2886	3119	106	108	20	44	16	14	691	609	892	577	213	241	24	30	3375	3003	186	194	1788	2934	34
Zm00001d042016	12	7	146	159	29	29	313	290	6	5	31	42	16	16	39	87	98	128	24	34	1	2	255	224	9	3	411	426	1	1	57	42	0	3	60	33	129	112	26	29	7	7	211	305	2	7	475	513	19
Zm00001d044673	477	685	1655	2175	319	534	2070	1963	750	895	1405	1211	538	612	1181	1382	1689	1643	4002	4061	571	462	1974	2199	309	356	2265	2313	612	797	1289	1094	260	265	1213	1372	1556	1585	1953	2027	453	557	2694	2299	500	558	1803	2286	989
Zm00001d043352	223	137	248	242	44	96	211	202	294	241	233	236	426	318	188	280	318	356	209	190	178	96	281	248	47	40	288	291	176	347	111	187	71	73	177	188	313	285	242	214	162	141	217	195	70	34	240	291	197
Zm00001d042017	858	646	505	575	290	441	351	297	451	606	3125	2241	1205	1263	465	503	1906	1211	406	375	549	233	356	396	165	192	329	355	308	427	2773	3134	1712	2052	557	538	1354	1836	584	526	410	365	428	350	168	227	303	388	362
Zm00001d045995	0	0	0	0	0	0	0	0	0	0	0	0	0	0	0	0	0	0	0	0	0	0	0	0	0	0	0	0	0	0	0	0	0	0	0	0	0	0	0	0	0	0	0	0	0	0	0	0	0
Zm00001d044674	430	239	191	204	131	195	247	224	686	524	242	203	178	246	460	349	383	281	145	147	196	97	376	402	406	490	301	261	854	604	195	197	115	111	351	430	340	321	209	241	168	228	247	230	449	754	201	231	587
Zm00001d043353	17	19	21	12	16	16	70	67	34	57	41	51	25	29	41	47	35	11	37	46	4	1	17	20	2	3	21	24	26	26	21	10	21	10	42	70	2	12	25	21	0	1	0	0	0	0	1	1	0
Zm00001d042018	614	590	766	907	305	434	821	975	637	775	661	574	633	651	878	826	690	643	1106	1099	699	430	859	794	189	230	995	939	537	645	772	527	615	692	731	971	767	685	933	982	539	565	827	744	203	263	707	852	777
Zm00001d045996	1	0	0	0	0	0	0	0	0	0	0	0	0	0	0	0	0	0	0	0	1	0	0	0	0	0	0	0	0	0	0	0	0	0	0	0	0	0	0	0	0	0	0	0	0	0	0	0	0
Zm00001d044675	341	1294	0	0	0	0	0	1	3	0	2	0	0	0	0	0	0	0	1603	2281	3191	2936	0	0	0	0	0	0	0	0	1	0	0	0	0	0	1	0	32	51	645	2166	0	1	0	0	0	2	2
Zm00001d043354	0	0	0	0	0	0	0	0	0	0	0	0	0	0	0	0	0	0	0	0	0	0	0	0	0	0	0	0	0	0	0	0	0	0	0	0	0	0	0	0	0	0	0	0	0	0	0	0	0
Zm00001d042019	81	70	96	140	6	7	23	15	0	1	0	1	0	2	3	7	9	7	25	17	99	65	1269	1316	174	97	20	11	64	68	1	0	2	10	0	0	0	2	204	224	59	45	69	112	8	9	4	4	16
Zm00001d045997	0	0	0	0	0	0	0	0	0	0	0	0	0	0	0	0	0	0	0	0	0	0	0	0	0	0	0	0	0	0	0	0	0	0	0	0	0	0	0	0	0	0	0	0	0	0	0	0	0
Zm00001d043355	0	0	0	0	0	0	0	0	0	0	0	0	0	0	0	0	0	0	0	0	0	0	0	0	0	0	0	0	0	0	0	0	0	0	0	0	0	0	0	0	0	0	0	0	0	0	0	0	0
Zm00001d045998	0	0	0	0	0	0	0	0	0	0	0	0	0	0	0	0	0	0	0	0	0	0	0	0	0	0	0	0	0	0	0	0	0	0	0	0	0	0	0	0	0	0	0	0	0	0	0	0	0
Zm00001d044677	9	11	295	467	0	2	203	180	0	4	1248	1606	2	2	323	372	592	406	93	82	11	3	1675	1836	3	3	337	296	7	10	1748	731	2	0	436	319	427	548	257	263	0	5	626	682	2	4	111	141	0
Zm00001d043356	592	578	1018	1110	65	85	670	648	968	1270	929	817	785	915	1268	1118	1301	1181	529	517	534	300	899	904	107	61	769	781	869	870	1309	1010	530	637	1150	1481	1298	1351	883	893	525	536	866	857	104	112	549	807	1060
Zm00001d045999	0	0	0	0	0	0	0	0	0	0	0	0	0	0	0	0	0	0	0	0	0	0	0	0	0	0	0	0	0	0	0	0	0	0	0	0	0	0	0	0	0	0	0	0	0	0	0	0	0
Zm00001d043357	0	0	0	0	1	1	0	0	0	0	0	0	1	2	0	0	0	2	7	17	1	4	0	2	3	1	0	0	2	0	1	1	0	0	0	0	1	1	19	9	4	8	1	1	0	0	1	0	0
Zm00001d043358	204	199	388	361	218	279	485	463	304	340	806	597	393	290	247	302	758	667	551	580	190	131	477	418	217	229	570	540	267	331	465	604	403	479	246	292	664	724	459	450	253	201	434	389	249	365	671	876	363
Zm00001d043359	0	2	0	0	0	0	0	0	0	0	2	0	0	0	3	10	2	4	0	0	1	0	0	0	0	1	0	3	0	1	2	1	0	0	68	38	4	2	2	0	1	4	0	0	1	0	0	0	0
GRMZM5G851708	0	0	0	0	0	0	0	0	0	0	0	0	0	0	0	0	0	0	0	0	0	0	0	0	0	0	0	0	0	0	0	0	0	0	0	0	0	0	0	0	0	0	0	0	0	0	0	0	0
Zm00001d044380	0	0	0	0	0	0	0	0	0	0	1	0	0	0	0	0	0	0	0	0	0	0	0	0	0	0	0	0	0	0	1	1	0	0	0	0	1	1	0	0	0	0	0	0	0	0	0	0	0
Zm00001d044381	2	0	0	0	0	0	0	0	0	0	1	0	0	0	0	0	0	0	0	0	0	0	0	0	0	0	0	0	0	0	0	0	0	0	0	0	0	0	0	0	0	0	0	0	0	0	0	0	0
Zm00001d043060	8	1	2	4	4	4	54	33	230	84	19	8	14	36	17	13	7	11	17	24	0	3	25	30	2	2	5	3	900	446	4	3	0	2	6	20	4	6	44	48	8	2	25	23	2	8	10	15	226
Zm00001d044382	1177	782	4	1	0	0	2	0	5	7	337	83	855	740	187	226	483	379	2	1	697	446	4	2	0	0	5	2	13	27	21	146	928	1083	197	155	402	489	11	5	700	493	1	3	0	0	0	1	6
Zm00001d013820	0	0	0	0	0	0	0	0	0	0	0	0	0	0	0	0	0	0	0	0	0	0	0	0	0	0	0	0	0	0	0	0	0	0	0	0	0	0	0	0	0	0	0	0	0	0	0	0	0
Zm00001d044383	0	0	0	0	0	0	0	0	0	1	0	0	0	0	0	0	0	0	1	0	122	153	25	23	1	7	63	62	10	19	27	29	18	16	27	36	35	25	48	71	4	4	0	0	0	0	0	0	1
Zm00001d043062	3	2	2	2	2	2	18	11	304	61	185	131	71	63	6	1	13	22	15	9	10	7	28	32	1	1	3	4	1457	384	53	81	118	108	6	6	37	59	119	88	59	97	9	14	0	1	1	3	403
Zm00001d012500	9	5	2	0	4	3	3	5	7	5	6	10	1	2	0	0	0	1	10	5	11	6	0	0	2	0	0	1	3	4	0	0	0	0	0	0	1	0	2	10	3	3	0	0	1	2	9	12	2
Zm00001d013821	69	89	134	108	73	158	289	279	153	129	518	406	64	109	80	98	303	230	92	104	102	58	193	199	58	80	341	389	153	205	101	112	122	98	129	129	207	165	194	188	72	58	127	118	142	190	382	499	146
Zm00001d043063	2	0	1	0	5	9	0	0	0	1	0	0	0	0	13	40	2	5	0	0	1	0	0	1	3	0	6	6	0	0	10	5	0	5	21	24	4	4	1	2	0	0	1	0	3	7	0	0	1
Zm00001d012501	624	754	1240	1159	335	467	872	907	910	954	432	522	962	813	1071	1046	609	783	1419	1513	689	637	1208	1197	590	636	1226	1296	578	835	620	471	630	583	1040	1239	908	776	1087	1119	485	546	840	737	266	340	882	1202	760
Zm00001d013822	0	0	0	0	0	0	0	0	0	0	0	0	0	0	0	0	0	0	0	0	0	0	0	0	0	0	0	0	0	0	0	0	0	0	0	0	0	0	0	0	0	0	0	0	0	0	0	0	0
Zm00001d044385	7	4	0	0	56	72	0	0	0	0	0	1	9	19	8	9	2	2	0	3	11	2	1	4	91	120	0	0	0	0	1	0	1	2	10	7	2	0	1	0	20	10	0	1	67	79	0	0	0
Zm00001d043064	0	1	1	0	0	0	0	0	3	2	0	0	0	0	1	0	0	0	2	1	0	0	0	0	15	19	0	0	0	0	0	0	0	0	0	0	0	0	0	0	0	0	1	0	22	30	0	0	0
Zm00001d013823	2	7	0	0	2	1	1	2	3	3	7	3	3	6	7	3	11	15	9	3	5	1	0	0	1	0	5	4	3	1	15	4	1	1	4	15	4	8	45	36	8	4	0	0	0	0	4	6	6
Zm00001d044386	0	0	1	1	124	149	0	0	0	0	0	0	0	0	0	0	0	0	0	0	0	0	0	0	115	119	0	0	0	0	0	0	0	0	0	0	1	0	2	0	0	0	3	0	98	130	0	1	0
Zm00001d012503	928	928	3071	3145	3593	5113	1610	1721	1964	2461	1331	1127	1135	1285	1669	2351	1480	1788	1094	1148	1302	591	2170	2356	1567	1761	2534	2958	1918	2444	1421	1728	1576	1918	1654	2301	1978	1953	1691	1649	1174	953	3645	2842	2515	2493	1726	2435	1538
Zm00001d013824	256	433	99	119	84	131	526	530	256	252	548	555	269	258	674	520	335	310	471	434	438	247	350	359	204	382	501	592	468	457	463	463	131	147	646	891	329	399	617	636	304	316	288	200	163	238	508	801	390
Zm00001d044387	4	3	3	5	2	3	0	0	96	127	6	7	6	8	7	1	1	3	47	44	18	11	316	217	0	0	0	0	4145	1213	319	191	5	1	3	1	23	56	283	204	53	93	34	38	0	0	2	1	421
Zm00001d043066	23	34	0	0	1	0	1	0	1	2	0	0	0	0	2	8	1	1	31	41	7	7	7	9	2	3	27	30	15	20	1	3	3	2	18	19	5	10	29	32	11	20	0	0	0	0	2	0	2
Zm00001d012504	442	396	2930	3125	1687	2341	1694	1656	1049	1250	1880	1622	635	816	1036	1505	2170	2210	1619	1612	730	343	2412	2511	1552	1757	1839	1929	644	931	1504	1915	520	557	1289	1224	1967	2000	1716	1841	325	333	3886	3628	1610	1636	1273	1926	833
Zm00001d013825	216	161	1	13	5	4	17	8	16	38	242	138	155	122	62	35	211	97	111	82	193	77	1	8	22	7	6	6	46	16	73	89	104	150	44	122	76	161	88	152	199	195	2	0	1	4	9	14	35
Zm00001d044388	144	223	569	672	536	694	749	727	406	421	687	529	101	214	258	400	343	278	540	455	224	91	489	569	278	275	719	878	305	385	344	310	156	159	194	281	249	244	489	460	186	169	550	403	322	300	451	707	257
Zm00001d043067	675	1105	970	750	733	1393	1530	1907	2143	2086	1143	1277	767	992	1738	1544	850	777	1923	2100	928	614	1933	1700	1113	1427	1960	2120	3081	3535	1438	988	1137	1213	1337	2183	1044	964	2148	2140	863	790	1199	1016	863	1119	1980	2357	2306
GRMZM5G849223	0	0	0	0	0	0	0	0	0	0	0	0	0	0	0	0	0	0	0	0	0	0	0	0	0	0	0	0	0	0	0	0	0	0	0	0	0	0	0	0	0	0	0	0	0	0	0	0	0
Zm00001d012505	5	5	12	16	0	0	17	11	11	11	18	20	0	2	5	3	10	14	11	14	3	6	25	40	2	0	22	14	13	5	5	3	0	0	12	8	3	13	35	29	5	9	21	46	1	0	4	5	17
Zm00001d044389	357	272	49	45	40	49	182	146	154	139	22	22	95	301	1994	1837	132	126	240	226	147	100	130	96	62	50	101	112	74	131	27	22	43	53	753	740	188	160	92	90	16	35	17	15	5	9	38	49	1
Zm00001d043068	6	5	30	22	2	7	61	57	45	26	8	10	14	12	14	21	20	15	22	21	17	4	19	24	4	2	39	41	21	59	21	16	41	40	10	7	11	15	28	28	6	12	23	20	4	1	20	29	12
Zm00001d012506	0	0	0	0	0	0	0	0	0	0	0	0	0	0	0	0	0	0	0	0	0	0	0	0	0	0	0	0	0	0	0	0	0	0	0	0	0	0	0	0	0	0	0	0	0	0	0	0	0
Zm00001d013827	295	293	377	455	256	346	601	523	461	430	437	446	505	444	438	459	621	545	483	507	252	192	578	665	319	363	698	638	340	423	362	377	293	304	488	440	536	489	391	400	254	226	513	442	302	390	583	739	473
Zm00001d043069	42	22	0	0	0	0	1	0	48	33	113	107	118	187	27	16	45	15	24	35	28	20	2	2	2	1	1	1	93	84	137	108	153	153	38	34	46	46	68	79	30	48	1	1	2	1	0	0	27
Zm00001d012507	0	0	0	0	0	0	0	0	1	0	0	0	0	0	2	0	1	0	0	0	7	2	11	8	2	3	5	3	9	10	2	0	0	1	16	14	4	3	4	9	2	0	0	1	0	0	0	0	3
Zm00001d013828	387	706	380	275	196	361	1067	1408	1048	870	866	833	943	1032	872	827	551	481	924	940	504	378	803	782	360	457	1305	1401	1258	1483	714	684	604	762	910	1198	611	631	1079	1120	515	496	414	368	305	345	1762	1988	1086
Zm00001d012508	0	0	0	0	0	0	0	0	1	0	0	0	0	0	0	0	0	0	0	0	169	288	93	16	40	64	133	101	154	135	10	20	16	16	185	148	114	59	194	210	0	0	0	0	0	0	0	0	0
Zm00001d013829	380	941	1530	1284	2201	4288	3982	5276	2903	2908	2834	2627	1489	2145	1961	2074	1140	1064	2286	2609	1484	1029	8095	8634	6870	9674	9106	11195	5443	6718	5411	5570	3149	3930	3424	5616	2622	2529	5583	5511	725	707	2495	1770	3095	3625	4403	5648	2291
Zm00001d012509	0	0	1	0	106	185	0	0	0	0	0	0	0	0	0	0	0	0	0	1	5	5	18	20	40	70	42	48	34	37	14	7	5	4	15	17	17	8	19	24	1	8	33	26	372	472	1	8	2
Zm00001d044090	631	727	1435	1356	562	777	1054	1053	852	945	995	851	1650	1331	929	875	1055	1058	1023	1257	654	430	1051	1155	544	520	1186	1311	393	692	908	792	1126	1147	763	887	981	938	945	885	394	439	1341	1085	8	11	730	984	493
Zm00001d044091	190	265	220	235	221	277	317	308	215	222	323	240	231	192	531	666	218	217	165	162	57	21	127	141	60	51	31	60	23	25	196	220	51	71	290	272	59	87	28	28	47	36	70	49	0	0	24	48	17
Zm00001d014850	40	35	1	0	0	0	1	1	101	92	107	57	46	32	183	143	29	28	19	16	82	107	28	25	0	0	5	0	78	110	98	126	153	163	254	264	25	36	55	42	49	67	29	18	0	0	5	8	59
Zm00001d044092	171	121	86	106	10	11	234	264	103	71	148	133	131	104	182	158	228	322	155	140	0	0	0	0	0	0	0	0	0	0	0	0	0	0	0	0	0	1	0	0	0	0	0	0	0	0	0	0	0
Zm00001d013530	205	164	64	56	738	1291	156	112	114	128	1215	835	1757	981	28	28	459	409	385	460	115	59	132	97	1709	2198	385	387	680	249	795	1045	1198	1583	48	71	559	664	246	261	254	291	64	49	1607	2628	307	419	384
Zm00001d044093	61	83	0	3	10	34	34	17	66	66	51	49	39	81	118	186	56	34	76	109	62	33	1	0	7	5	10	11	16	4	61	50	15	9	101	74	30	31	57	70	142	168	0	0	2	7	12	17	98
Zm00001d013531	62	50	291	269	112	149	277	286	204	247	51	31	57	69	160	219	192	237	120	82	11	5	22	18	24	32	55	47	13	36	11	7	9	10	31	45	47	25	42	36	4	7	24	11	2	5	48	50	9
Zm00001d014852	82	87	2	6	972	1295	4	3	3	5	2	8	13	3	44	76	1123	841	6	18	22	3	3	8	3277	3194	6	6	9	3	107	6	17	15	6	7	1176	1306	320	303	85	29	35	16	2769	3202	4	6	5
Zm00001d044094	859	1027	1	2	9	21	0	2	0	0	0	0	0	0	0	1	0	3	26	58	1008	1671	0	0	44	41	2	3	0	0	0	0	0	0	1	0	0	2	3	0	649	1076	1	0	25	32	0	2	0
Zm00001d012211	1130	1542	3048	3224	618	1014	5833	6457	3394	3163	5286	5594	207	198	6270	5945	5963	5604	2457	2490	770	388	3825	3825	1148	1512	5475	6188	4911	3889	8596	5421	191	117	4425	6142	5057	5668	5484	5507	741	789	3360	2929	994	1624	5381	7130	4048
Zm00001d013532	459	351	379	389	176	262	189	163	124	88	569	315	1488	1104	90	113	89	198	138	170	251	198	475	466	628	813	317	276	87	59	859	893	723	982	103	87	142	158	999	979	99	195	434	430	449	667	220	274	47
Zm00001d014853	519	541	530	518	56	107	900	725	488	433	253	259	162	167	314	370	308	326	370	383	397	309	312	353	129	110	1083	1185	96	223	411	303	184	207	397	428	344	328	456	438	307	442	386	345	68	58	601	898	394
Zm00001d044095	2102	3664	1	3	20	20	2	2	331	387	66	16	373	463	1227	577	127	147	2371	4578	5865	5308	2	2	4	5	1	1	18	22	27	51	129	145	590	988	82	79	191	167	1403	3503	2	1	2	0	0	0	44
Zm00001d012212	79	87	138	189	0	0	160	157	45	32	5	2	616	77	8	8	60	175	28	37	88	34	264	336	0	0	183	214	7	4	51	43	105	169	17	6	44	105	18	21	87	49	295	415	1	1	153	232	11
Zm00001d013533	0	0	0	0	0	0	0	0	0	0	0	0	2	1	0	0	0	0	1	0	0	1	1	1	0	0	0	0	0	3	1	0	3	7	2	1	4	2	1	0	0	0	0	0	0	0	1	0	2
Zm00001d044096	7584	6524	601	683	5	6	97	116	1048	1810	17088	8714	10518	8551	990	767	9804	7182	2233	2484	1641	999	854	908	13	5	36	33	325	334	4568	6791	3857	2742	1539	1673	4976	5787	1880	1909	2520	2380	959	967	13	22	14	29	732
Zm00001d012213	249	341	263	223	324	605	619	680	1003	871	918	858	595	622	334	376	476	419	563	542	569	370	980	937	1208	1533	1389	1413	1168	1653	1001	770	586	661	1066	1120	906	769	1035	1092	253	235	252	213	392	407	629	793	727
Zm00001d013534	597	552	96	117	97	135	221	302	341	259	3370	2640	1145	1129	114	110	1889	1850	312	332	385	176	113	126	59	39	268	267	238	488	3133	3787	1907	1865	84	101	1492	1922	428	422	529	413	133	150	145	196	223	296	481
Zm00001d013536	94	61	5	12	0	4	23	28	0	1	350	154	69	405	0	1	181	92	10	12	376	140	7	8	14	14	34	24	17	14	124	109	726	685	1	3	39	41	36	48	102	96	7	2	1	2	156	200	1
Zm00001d044099	18106	24784	24	20	26	74	17	16	35	50	81268	22330	74236	11545	458	217	44016	42136	380	663	10488	3175	99	87	117	117	8	12	62	100	9410	71850	56671	55574	160	226	39466	49329	2102	1681	19432	15621	59	66	84	104	20	24	90
Zm00001d012216	7	11	2	3	0	0	12	11	16	16	10	8	12	4	58	59	14	13	3	2	2	7	2	7	2	0	16	15	22	21	11	11	5	12	43	50	15	17	7	7	5	2	18	9	6	2	6	15	8
Zm00001d013537	0	0	0	0	0	0	0	0	0	0	0	0	0	0	0	0	0	0	0	0	0	0	0	0	0	0	0	0	0	0	0	0	0	0	0	0	0	0	0	0	0	0	0	0	0	0	0	0	0
Zm00001d014858	15025	13194	31100	36454	4736	7249	38737	36364	21035	24886	19030	16506	10279	15425	16714	18122	17025	16868	11791	14455	11329	7074	15289	18662	3797	3270	34776	37735	12208	15366	28785	19163	15833	17618	16755	17312	15686	12848	12351	13001	10298	9881	20659	19110	4104	4187	32456	43916	14024
Zm00001d012217	0	1	0	0	0	0	1	1	0	0	8	3	3	0	43	91	21	26	0	0	0	0	0	0	0	0	1	1	0	0	3	17	0	0	60	32	11	38	5	6	1	0	0	0	0	0	0	1	0
Zm00001d013538	0	0	0	0	0	0	0	0	0	0	0	0	0	0	0	0	0	0	0	0	0	0	0	0	0	0	0	0	0	0	0	0	0	0	0	0	0	0	0	0	0	0	0	0	0	0	0	0	0
Zm00001d012219	57	134	79	67	29	75	226	222	217	196	146	139	137	158	95	109	65	38	277	314	102	77	139	129	65	92	117	149	69	121	125	94	102	169	98	152	100	97	158	178	67	74	128	85	58	80	215	321	157
Zm00001d015880	0	0	0	0	0	0	0	0	0	0	0	0	0	0	0	0	0	0	0	0	0	0	0	0	0	0	0	0	0	0	0	0	0	0	0	0	0	0	1	0	0	1	0	1	0	0	0	0	0
Zm00001d013240	924	794	95	90	72	125	154	132	592	673	5785	4333	1079	1610	170	139	1604	929	454	511	625	253	104	101	78	77	195	214	374	583	4702	5740	2592	2858	253	268	1145	2088	490	515	644	469	56	34	38	42	118	172	455
Zm00001d015882	0	0	0	0	0	0	0	0	2	1	0	0	1	0	0	0	0	0	0	0	1	0	3	4	0	4	4	3	4	7	3	2	3	1	8	5	0	4	3	0	3	3	1	0	0	0	5	3	1
Zm00001d013241	700	1121	710	667	222	422	2563	2968	4357	4199	1504	1713	1421	1381	1207	1275	890	674	1687	1844	865	474	990	1035	274	295	2659	2901	2917	2814	1288	1227	586	680	1384	1574	861	883	2267	2137	886	892	634	434	257	292	1853	2486	1477
Zm00001d014562	780	723	153	160	31	50	27	23	642	720	2070	1463	981	1080	123	159	713	745	912	1171	501	254	180	124	53	60	36	40	1131	573	3758	1736	936	1121	390	322	712	1232	3278	2933	882	1066	172	224	47	67	27	23	652
Zm00001d013242	252	146	485	509	160	215	328	316	634	683	358	295	267	415	270	500	555	510	333	351	223	116	243	247	126	126	528	470	282	427	358	352	433	458	427	410	460	500	368	394	243	222	414	393	66	83	355	527	370
Zm00001d014563	0	1	865	1305	12	24	2051	1804	2	1	55	72	0	1	182	282	518	900	97	102	2	4	1282	1569	19	6	2267	2186	3	1	124	51	0	0	214	274	461	416	1617	1350	0	1	1837	2244	12	16	2279	3064	0
Zm00001d015884	15	11	0	0	0	0	0	0	16	73	27	9	4	8	19	43	31	16	10	10	10	15	5	3	0	0	0	0	18	19	6	16	21	19	39	68	31	23	38	26	14	10	0	5	0	1	1	0	18
Zm00001d013243	742	539	1687	1966	8	10	346	402	613	675	1587	1230	1082	1304	1377	2149	2234	1992	443	449	395	240	5203	5899	40	8	389	520	777	998	1124	982	2770	2951	2060	1722	2402	2984	1053	1001	165	103	2120	2241	45	33	283	315	505
Zm00001d014564	5364	5643	2	5	7	6	706	751	637	532	24761	15621	7662	5254	47	95	16868	12288	1737	1875	4474	1971	4	5	2	2	508	487	828	1742	15826	26258	7309	6353	130	84	17539	23274	5703	5675	5564	4396	1	3	4	7	1130	1398	2303
Zm00001d015885	0	0	0	0	0	0	0	0	0	0	0	0	0	0	0	0	0	0	0	0	2	0	2	2	2	0	1	8	2	3	3	3	1	0	1	3	6	3	1	0	0	0	0	0	1	1	4	3	2
Zm00001d042600	179	170	554	698	128	128	187	138	126	143	354	292	77	90	425	692	754	1016	1070	1194	301	347	188	192	84	79	265	275	137	238	297	271	232	203	455	398	785	585	425	535	200	237	126	124	44	45	51	77	35
Zm00001d013244	0	0	0	0	0	0	0	0	0	3	1	0	0	0	2	25	0	0	0	0	0	0	0	0	0	0	0	0	0	0	4	0	4	0	1	1	0	0	0	0	0	0	0	0	0	0	0	0	0
Zm00001d014565	76	90	26	42	15	15	90	77	74	91	38	56	30	46	43	84	32	35	417	426	148	222	30	34	12	5	61	77	53	82	59	32	23	21	71	61	57	55	106	123	84	138	35	57	12	17	67	89	92
Zm00001d015886	1319	1462	1922	2251	1068	1554	2039	1909	1492	1667	1384	1345	1116	1277	2067	2402	1758	1722	1970	2051	1662	888	1878	2164	1309	1477	2234	2487	1394	1652	1930	1340	1167	1287	2046	2583	1824	1794	2483	2587	1175	1259	2226	1840	1235	1520	1364	2045	1627
Zm00001d042601	921	741	224	249	98	116	188	177	307	309	3057	1974	1843	2207	104	132	1545	1340	295	332	666	294	183	197	33	31	218	225	148	258	2219	2720	2463	2927	146	194	1300	1640	488	468	888	742	300	241	138	174	212	301	474
Zm00001d013245	2710	2728	699	835	67	116	838	907	7387	13035	5330	7455	925	1920	6348	4090	1350	1008	2216	2041	2621	1312	2591	2709	141	172	838	919	9708	3736	13446	4507	761	886	1885	5753	1376	1663	5728	5025	5704	6060	1064	1029	99	148	276	428	1948
Zm00001d015887	0	0	0	0	0	0	0	0	0	0	0	0	0	0	0	0	0	0	0	0	6	4	1	0	1	2	6	2	1	6	4	2	2	2	6	8	3	3	5	4	8	4	5	4	2	5	11	18	9
Zm00001d042602	66	45	11	10	5	3	16	16	10	14	3	4	18	9	5	13	5	4	8	15	33	37	3	4	0	0	11	11	2	4	1	3	4	3	1	0	2	5	8	8	6	8	5	5	1	1	4	5	1
Zm00001d013246	0	0	1	0	0	0	0	0	0	0	0	0	0	0	9	10	0	0	0	0	0	0	2	1	0	0	0	0	0	0	0	0	0	0	0	6	1	0	0	0	0	0	0	0	0	0	0	0	0
Zm00001d014567	1168	1568	13	16	13	18	21	20	38	41	8	9	4	9	10	13	12	18	145	192	1981	3213	10	10	27	32	24	19	27	58	3	6	2	4	17	13	16	12	21	32	1179	1746	12	11	14	18	36	34	28
Zm00001d042603	1210	958	382	451	232	262	405	402	944	820	358	280	1651	1180	388	469	422	409	407	520	780	563	322	349	171	162	297	299	783	885	529	466	1078	1301	566	629	540	490	576	617	406	431	150	188	60	59	272	274	612
Zm00001d013247	247	262	624	565	212	379	999	976	1436	1421	534	441	363	406	725	769	391	309	427	402	242	123	531	548	338	326	929	1033	926	950	455	355	316	405	699	869	410	327	532	500	133	97	386	277	232	293	767	968	476
Zm00001d014568	328	549	547	398	738	1372	1122	1470	1028	1025	434	426	698	858	750	678	393	480	891	1046	453	318	564	528	907	1154	1034	1143	1147	1444	410	399	498	533	714	844	372	424	903	976	287	269	283	209	873	1133	1126	1498	590
Zm00001d015889	18	31	77	72	0	0	1189	998	110	138	53	47	5	0	161	214	171	138	104	123	14	16	123	132	0	0	1281	1232	41	69	82	42	2	1	161	137	160	149	78	86	18	15	91	77	0	2	703	958	11
Zm00001d013248	0	0	0	0	0	0	0	0	0	0	0	0	0	0	0	0	1	0	0	0	1	0	0	0	0	1	0	0	0	0	1	0	0	0	0	0	0	0	0	0	0	0	3	0	0	0	0	1	2
Zm00001d014569	372	488	454	427	1117	1446	496	497	568	594	1192	978	591	866	550	542	851	687	512	490	395	243	701	647	1264	1510	554	576	593	664	979	1035	851	920	610	784	675	843	665	671	360	373	600	574	1783	2217	642	704	870
Zm00001d042605	0	1	24	20	25	18	17	18	1	3	1	0	3	3	2	6	0	2	5	4	3	2	154	171	79	82	94	94	17	12	6	3	0	1	19	37	6	1	50	35	46	87	89	61	26	29	35	48	1
Zm00001d013249	827	811	886	927	183	266	959	1013	742	795	1015	801	624	775	1160	1244	708	774	693	698	842	442	796	856	285	255	1075	1112	656	901	1146	1138	647	800	1835	2035	746	731	969	1045	583	540	680	591	116	153	713	987	792
Zm00001d043941	340	399	692	616	449	701	494	568	560	399	604	664	135	213	1907	2375	308	260	671	766	480	346	828	855	490	425	521	591	880	1128	411	442	195	205	2088	2162	291	340	499	479	197	234	799	740	393	428	385	560	1032
Zm00001d043942	1409	1109	5295	6999	4362	5750	4023	3589	3260	3293	2142	1937	1509	1111	2749	4086	4382	5547	1789	1819	1225	910	4325	4467	3319	3234	4027	4346	2477	3509	1865	2097	1388	1349	3035	3026	4190	3578	1608	1800	1214	1039	5450	5416	4230	4666	3598	4654	3889
Zm00001d042607	0	2	38	46	10	25	9	8	3	1	0	0	1	2	2	2	1	1	1	3	1	5	68	71	28	35	63	54	6	7	5	1	0	0	16	17	18	8	24	21	37	54	57	51	23	11	16	27	0
Zm00001d015590	0	0	0	0	0	5	0	0	0	0	0	0	1	0	0	0	0	0	0	0	0	0	0	0	0	0	0	0	0	0	1	1	1	0	0	0	0	1	2	0	0	0	0	0	0	0	0	0	0
Zm00001d043943	55	63	36	55	87	135	23	26	11	18	91	93	272	186	1292	1525	175	126	28	35	50	39	71	65	146	122	35	25	9	11	178	64	44	87	1614	1557	155	148	37	33	44	53	97	109	31	23	33	27	11
Zm00001d042608	115	136	108	105	188	277	384	433	682	1072	93	58	70	192	359	374	120	69	115	119	57	22	350	274	930	1182	360	360	151	122	56	58	53	74	306	415	108	85	270	251	25	44	164	132	650	767	385	504	57
Zm00001d014270	0	0	0	0	0	0	0	0	0	0	0	0	0	0	0	0	0	0	0	0	0	0	0	0	0	0	0	0	0	0	0	0	0	0	0	0	0	0	0	0	0	0	0	0	0	0	0	0	0
Zm00001d015591	0	0	0	0	2	1	0	0	0	0	0	0	0	0	0	0	0	0	0	0	0	4	0	0	0	0	0	0	0	0	0	0	0	0	0	0	0	0	0	0	0	0	0	0	0	0	0	0	0
Zm00001d043944	187	143	5	16	12	27	0	1	29	32	40	18	1066	598	20	16	366	302	33	29	155	50	29	37	10	23	3	2	40	46	20	41	282	413	47	40	444	378	27	23	356	263	21	28	3	4	0	3	134
Zm00001d042609	2173	1805	529	950	769	1037	101	167	2567	2306	99	59	3194	4262	1548	1670	755	390	1495	1486	2033	952	1447	1264	629	508	48	31	1669	1240	111	180	5808	5562	2360	2374	1411	913	500	561	1917	1856	2248	2037	665	670	302	276	3958
Zm00001d014271	1174	756	35	49	5	4	426	394	2094	1907	1180	1241	311	438	669	689	625	437	681	682	789	474	7	7	4	5	210	208	1407	1855	574	425	283	361	683	884	422	451	423	433	421	312	8	5	0	0	199	186	1138
Zm00001d015592	6	3	0	0	1	2	0	0	0	0	11	28	7	5	9	1	4	3	29	37	0	0	0	0	0	0	0	1	1	0	20	19	1	0	19	15	5	5	2305	1835	4	3	0	0	0	1	0	0	2
Zm00001d043945	163	174	123	148	165	293	150	142	87	100	82	98	88	93	170	196	131	124	177	166	160	155	176	155	244	291	167	137	90	132	115	106	87	91	197	226	145	114	182	183	138	127	161	205	233	293	162	205	239
Zm00001d014272	158	220	305	223	56	114	291	287	268	226	224	177	186	296	361	295	274	326	530	516	282	160	330	373	107	109	342	332	244	342	248	189	99	101	318	370	230	224	375	406	179	192	377	333	151	131	380	417	280
Zm00001d015593	0	0	0	0	0	0	0	0	0	0	0	0	0	0	0	0	0	0	0	0	0	1	1	0	0	0	0	0	0	0	0	0	0	0	0	0	0	0	0	0	0	0	0	0	0	1	0	0	0
Zm00001d043946	181	160	322	386	69	97	261	242	262	364	294	237	170	239	149	185	272	336	244	261	178	97	272	265	84	83	326	319	234	323	287	257	498	537	174	216	240	186	190	240	149	125	312	316	45	63	221	314	259
Zm00001d015594	0	0	0	0	0	0	0	0	0	0	0	2	0	1	0	0	0	0	0	0	1	0	1	0	0	0	0	0	0	0	0	0	0	0	0	0	0	0	0	0	0	0	0	0	0	0	0	0	0
Zm00001d043947	6	4	1	2	0	2	3	4	1	3	4	1	0	1	4	3	2	1	1	2	9	14	0	1	4	2	0	1	1	0	7	4	3	2	4	6	2	2	3	7	4	4	1	1	0	0	1	1	3
Zm00001d015595	0	0	0	0	0	0	0	0	0	0	0	0	0	0	0	0	0	0	1	0	0	0	0	0	0	0	0	0	0	0	0	0	0	0	0	0	0	0	0	0	0	0	0	0	0	0	0	0	0
Zm00001d043948	399	497	1351	1426	692	1143	958	1045	1195	1167	714	596	613	619	782	971	845	852	672	793	481	291	1166	1121	862	960	1178	1312	846	965	741	647	859	998	810	1078	803	704	749	746	391	376	948	679	642	776	946	1219	757
Zm00001d042310	0	0	0	0	1	0	0	0	0	0	0	1	0	0	0	0	0	0	0	0	0	0	0	0	0	0	0	0	0	0	2	0	0	0	0	0	1	1	0	0	0	0	0	1	0	0	0	0	0
Zm00001d014275	473	531	407	397	493	862	408	442	684	640	856	782	855	868	526	548	742	537	811	961	492	276	801	807	782	989	564	558	719	846	766	803	1071	1156	511	640	487	577	769	736	495	389	600	511	376	504	532	686	637
Zm00001d015596	0	0	0	0	0	0	0	0	0	0	0	0	0	0	0	0	0	0	0	0	0	0	0	1	0	0	0	0	0	0	0	0	0	0	0	0	0	0	1	1	0	0	0	0	0	0	0	0	0
Zm00001d043949	0	0	0	0	0	0	0	2	0	1	0	0	0	0	1	0	0	0	0	2	0	0	1	0	0	1	1	1	0	1	0	0	0	0	0	1	0	1	0	0	5	5	0	1	1	0	0	2	3
Zm00001d042311	0	0	0	0	0	0	0	0	0	0	0	0	0	0	0	0	0	0	0	0	0	0	0	0	0	0	0	0	0	0	0	0	0	0	0	0	0	0	0	0	0	0	0	0	0	0	0	0	0
Zm00001d015597	0	0	0	0	0	1	0	0	0	0	1	1	0	0	0	0	1	0	0	0	0	0	0	0	1	0	0	0	0	2	0	0	0	0	0	0	0	0	0	0	0	0	0	0	0	0	1	2	0
Zm00001d042312	350	455	354	327	220	442	2036	2237	1517	1263	748	722	1365	1600	2002	1682	710	621	486	516	509	260	815	703	358	513	1794	1813	794	1149	714	706	1253	1603	2659	3100	828	722	831	816	399	353	395	352	333	426	2022	2421	716
Zm00001d042313	223	265	491	482	159	258	480	523	1493	1656	491	418	726	881	849	780	503	411	389	383	188	113	890	631	199	241	641	668	6425	785	553	436	304	469	680	938	370	307	579	574	220	346	454	410	147	259	813	1009	438
Zm00001d014278	235	194	425	543	284	372	459	448	531	605	357	380	158	164	521	592	426	475	274	302	272	127	558	584	252	291	555	563	1474	820	541	478	149	159	561	769	497	396	386	401	275	242	725	712	272	383	384	505	1050
Zm00001d015599	1171	881	49	54	19	19	39	69	1184	1799	530	457	1426	1746	1771	1607	408	300	680	636	768	467	99	69	22	15	96	69	775	885	518	491	1711	1937	1710	2145	415	392	783	846	948	710	44	64	12	29	83	97	705
Zm00001d044970	1117	904	224	186	49	57	50	30	248	265	30	22	2639	1317	742	601	2440	6096	219	230	276	124	127	218	64	54	37	47	26	72	60	83	371	553	79	142	980	1463	120	129	706	464	89	114	45	39	34	31	48
Zm00001d042314	6116	7135	321	410	194	302	450	511	1400	1535	496	437	1464	1519	1305	1264	494	442	1352	1636	5763	7524	617	604	274	277	610	639	1437	2011	651	642	1115	1242	1523	2121	648	676	1198	1168	4170	5509	755	730	88	72	863	1041	2316
Zm00001d044971	831	1027	1522	1377	647	1255	1771	1955	1983	2029	1140	1145	1511	1867	1697	1828	997	963	1462	1606	1136	678	1441	1424	1066	1341	2257	2772	1323	1687	1496	1522	1658	1729	1559	2297	1273	1225	2449	2289	954	930	1193	937	849	1179	1560	2180	1758
Zm00001d043650	345	305	185	148	0	1	833	761	906	355	12	9	289	142	2226	2305	215	216	767	884	587	240	226	213	0	0	468	587	369	556	58	18	1114	873	1476	1520	205	215	201	248	391	273	73	39	0	1	378	589	223
Zm00001d042315	35	34	33	43	30	30	76	70	102	97	35	28	59	31	12	14	4	1	67	88	15	15	56	69	1	3	65	73	99	112	59	95	24	37	17	18	5	7	49	59	21	17	69	48	0	3	65	82	111
GRMZM5G883882	0	0	0	0	0	0	0	0	0	0	0	0	0	0	0	0	0	0	0	0	0	0	0	0	0	0	0	0	0	0	0	0	0	0	0	0	0	0	0	0	0	0	0	0	0	0	0	0	0
Zm00001d044972	315	250	131	129	6	10	132	114	5	0	6	0	1	6	26	47	57	73	7	10	24	26	42	35	0	0	112	101	0	0	0	2	3	2	23	4	41	36	25	42	31	23	57	62	1	1	38	69	0
Zm00001d043651	1073	864	0	0	0	0	2	2	23	17	1	0	127	321	22	55	49	27	142	99	492	216	0	0	0	0	0	1	1	1	1	2	112	138	129	187	42	44	19	25	661	421	0	0	0	0	3	0	2
Zm00001d044973	12	15	216	267	0	0	234	214	1	0	3	8	0	0	0	1	209	294	33	37	10	15	166	206	0	0	316	275	0	0	25	7	0	0	0	0	241	225	45	40	3	13	200	174	0	0	143	188	0
Zm00001d043652	2079	1869	7	22	72	82	60	35	564	814	1626	1358	332	375	1034	660	760	709	2689	2777	1873	1080	207	119	326	423	61	35	4104	747	1939	1784	766	915	638	912	679	560	1495	1542	1238	1293	46	20	27	81	28	34	283
Zm00001d042317	3	2	0	0	0	0	0	0	0	0	1	0	0	0	0	0	6	11	3	2	5	1	0	0	0	0	0	0	0	2	0	0	2	2	0	0	2	5	0	1	1	0	0	0	0	0	0	0	0
Zm00001d043653	1088	1436	503	572	268	515	528	622	477	536	714	652	3313	1395	652	807	2053	1811	729	812	283	159	671	955	374	432	314	298	1054	535	360	293	1206	1394	288	471	496	591	237	262	285	391	294	231	317	539	334	423	438
Zm00001d044975	131	86	0	0	0	0	0	0	3	0	2	1	24	75	0	0	0	1	0	0	352	216	2	0	0	2	0	0	0	0	3	18	1637	1083	0	0	19	51	0	0	4	7	2	1	7	5	0	0	1
Zm00001d043654	67	47	38	28	23	27	77	71	136	239	223	174	32	46	237	323	159	88	49	52	97	50	49	42	14	8	93	107	375	499	344	380	113	49	419	387	175	227	162	168	2	0	0	0	0	1	0	0	0
Zm00001d042319	27	35	30	28	2	5	385	371	53	117	60	85	4	12	121	162	151	156	90	87	23	26	44	49	2	2	384	357	15	7	241	159	11	11	179	176	145	106	160	151	16	18	45	39	0	1	340	449	31
Zm00001d044976	61	87	92	113	1	2	35	23	130	150	84	61	31	59	491	468	44	54	45	46	18	12	33	41	0	0	58	53	40	64	105	71	0	0	279	380	42	48	39	57	3	5	20	11	0	0	11	22	47
Zm00001d043655	273	391	661	687	98	136	2548	3125	418	359	639	987	51	31	2173	1975	3248	3267	705	758	450	310	846	784	7	5	1712	2086	1250	1354	1321	921	29	16	1777	1675	2200	2222	1403	1486	205	246	734	628	18	28	2985	3935	291
Zm00001d044977	0	0	0	0	0	0	0	0	0	0	0	0	0	0	0	0	0	0	0	0	0	0	0	0	0	0	0	0	0	0	0	0	0	0	0	0	0	0	0	0	68	53	110	77	24	17	193	211	113
Zm00001d043656	15	16	62	85	10	13	113	114	23	29	20	9	9	12	26	36	32	39	31	23	19	9	78	88	6	4	126	130	21	10	23	17	17	23	22	26	37	23	33	34	15	11	73	44	17	12	79	120	11
Zm00001d044978	0	0	0	2	101	165	0	0	0	0	0	0	0	0	0	0	0	0	0	0	0	0	4	0	0	0	0	1	1	0	0	0	0	0	0	1	1	0	0	2	18	13	30	15	201	245	99	98	48
Zm00001d043657	0	0	0	0	0	0	0	0	0	0	0	0	0	0	0	0	0	0	0	0	0	0	0	0	0	0	0	0	0	0	0	0	0	0	0	0	0	0	0	0	0	0	0	0	0	0	0	0	0
Zm00001d044979	519	978	1690	1536	1339	2486	2716	3011	1906	2102	918	919	706	951	1636	1588	1007	1089	3443	3554	871	629	2397	2502	1957	2634	3088	3273	1510	1843	856	746	915	1055	1226	1811	1025	989	2231	2280	544	606	2031	1729	1215	1610	2288	3174	1398
Zm00001d043658	0	0	0	0	0	0	0	0	0	0	0	0	0	0	0	0	0	0	0	0	0	0	0	0	0	0	0	0	0	0	0	0	0	0	0	0	0	0	0	0	0	0	0	2	1	0	4	3	0
Zm00001d042021	0	0	0	0	0	0	0	0	0	0	0	0	0	0	0	0	0	0	0	0	0	0	0	0	0	0	0	0	0	0	0	0	0	0	0	0	0	0	0	0	0	0	0	0	0	0	0	0	0
Zm00001d042022	1078	722	94	134	0	0	1	2	322	1210	626	594	322	490	60	376	214	120	84	88	1985	1373	8	1	3	0	25	19	601	416	213	446	861	710	156	411	868	826	203	204	3455	2349	4	3	0	0	14	12	774
Zm00001d042023	316	312	2310	3275	1533	1907	1027	773	860	1041	917	734	193	134	1541	2345	2542	3364	1076	1009	386	257	1015	1065	875	807	1201	1313	548	791	802	1029	253	221	1444	1569	2478	2154	827	901	429	423	2258	1708	1055	904	526	759	511
Zm00001d044680	0	4	1	0	0	0	0	1	3	5	86	31	1	1	0	0	0	2	3	6	2	6	5	0	0	0	1	0	6	3	103	230	2	6	4	17	10	27	50	46	0	0	4	1	0	0	0	0	1
Zm00001d042024	112	134	687	895	470	696	532	480	585	635	98	90	89	146	178	259	228	327	210	180	117	66	476	426	101	113	607	602	274	475	77	62	117	108	206	213	234	137	227	257	120	99	504	449	118	121	521	611	232
Zm00001d043360	469	387	219	227	73	118	271	274	295	257	98	95	130	119	126	153	101	123	251	282	8	6	1	1	0	0	6	8	5	6	12	7	9	10	19	12	14	16	3	11	4	5	2	5	0	1	6	7	12
Zm00001d042025	2641	2264	2489	2785	8017	11169	1267	1194	2744	4085	1008	1037	1679	2292	1934	2346	1829	1602	2631	2771	3449	2306	3650	3804	9405	9915	1783	1748	5705	7061	1354	1211	3275	3084	2679	2435	2443	2032	3232	3371	2875	2483	3929	4240	8820	9303	1523	1916	3926
Zm00001d044682	0	0	0	0	0	1	0	0	0	0	34	3	0	0	0	0	0	0	2	2	6	3	7	6	11	6	10	16	44	33	6	23	5	7	5	5	5	4	10	19	0	3	0	0	0	0	0	0	0
Zm00001d043361	52	90	4	10	0	3	123	130	153	179	148	182	83	104	630	681	157	111	184	192	44	50	14	10	0	0	159	134	324	425	125	84	55	24	502	457	136	128	103	125	37	43	1	1	0	0	313	290	545
Zm00001d042026	712	693	3	3	10	26	176	216	1008	1190	2950	1983	4657	2610	24	51	3401	2347	140	139	840	411	20	23	6	1	301	220	842	1853	5208	6995	383	348	76	79	3325	4096	549	488	918	632	12	16	25	16	188	273	1636
Zm00001d044683	1059	1206	193	178	0	1	4	15	438	1253	2460	1783	163	337	51	99	502	480	936	899	736	637	51	46	5	1	42	57	141	224	3176	2451	718	617	255	535	609	1007	3409	3338	211	257	46	51	2	4	4	3	329
Zm00001d043362	0	1	0	0	0	0	0	0	0	1	0	0	0	0	0	0	0	0	0	0	0	0	0	0	0	0	0	0	0	0	0	0	0	0	0	0	0	0	0	0	4	1	0	0	0	0	1	2	0
Zm00001d042027	179	176	827	988	159	245	1344	1424	856	734	67	80	19	47	117	178	204	303	1060	1140	689	541	2989	2799	285	265	3466	3093	1318	2004	570	314	25	42	710	657	891	666	1131	1110	565	446	2060	2154	289	329	2131	2561	1312
Zm00001d012800	600	609	954	968	317	543	1214	1109	828	882	765	663	562	608	671	733	700	673	953	972	582	317	827	758	449	414	1188	1253	629	825	709	738	440	507	703	827	671	634	899	891	387	359	784	731	500	635	1119	1430	810
Zm00001d044684	0	0	0	0	0	0	0	0	0	0	0	1	0	0	0	0	0	0	0	0	0	0	0	0	1	1	0	0	0	0	0	0	0	0	0	0	0	0	0	0	0	0	0	0	0	0	0	0	0
Zm00001d043363	0	0	0	0	0	0	0	0	0	0	0	0	0	0	0	0	0	0	0	0	0	0	0	0	0	0	0	0	0	0	0	0	0	0	0	0	0	0	0	1	0	0	0	0	0	0	0	0	0
Zm00001d042028	930	1540	2082	1855	718	1450	5246	5855	3181	3723	3098	3753	1161	2265	3417	3358	1909	1956	3218	3276	1223	670	3766	3674	1105	1472	5156	5505	1940	2597	2568	2126	1353	1874	1977	3455	1673	1645	3937	3924	970	917	2528	2095	694	964	4599	6016	3100
Zm00001d012801	142	213	293	280	235	399	573	538	384	336	245	200	212	263	321	286	222	223	291	266	167	117	432	425	277	337	612	609	341	438	170	237	214	226	287	369	286	189	354	354	1	2	0	0	0	5	1	7	5
Zm00001d044685	10718	10085	118	172	19	11	2	0	1414	493	24644	29981	2241	2494	151	63	7522	5641	71358	57276	3616	2847	114	116	0	0	0	2	33	127	24926	14589	228	128	65	77	7192	11882	127821	148023	4873	5240	27	32	4	31	2	1	109
Zm00001d043364	5	3	1	0	0	0	1	4	31	27	10	12	0	0	1	0	1	2	3	4	0	0	0	0	1	0	2	0	6	6	0	0	1	0	0	0	0	0	0	2	0	0	0	0	0	0	1	2	10
Zm00001d042029	184	243	1	2	0	0	17	8	71	80	31	27	53	64	3	3	4	5	4	5	82	105	0	0	0	0	6	4	0	1	1	5	1	0	4	2	12	2	0	0	0	0	0	0	0	0	0	0	0
Zm00001d012802	0	0	0	0	0	0	0	0	0	0	0	0	0	0	0	0	0	0	0	0	0	0	0	0	0	0	0	0	0	0	0	0	0	0	0	0	0	0	0	0	0	0	0	0	0	0	0	0	0
Zm00001d044686	1642	2454	690	719	2	3	23	31	3	6	3757	6000	525	627	2	7	1973	1256	3713	3161	2498	1265	791	975	4	0	100	63	3	10	6472	2510	145	124	0	0	2049	4084	8648	9476	3431	2824	796	818	1	11	14	2	33
Zm00001d043365	211	190	56	64	92	144	164	159	1244	1183	147	96	434	690	308	292	167	88	194	211	201	87	96	68	110	72	125	168	322	360	130	120	776	984	236	405	180	143	229	199	133	132	62	45	84	95	172	243	350
Zm00001d012803	1	0	0	0	0	0	0	0	0	0	0	0	0	0	0	0	0	0	0	0	0	0	0	0	0	0	0	0	1	3	10	1	6	5	0	1	1	1	1	1	0	3	0	0	0	0	1	1	3
Zm00001d044687	0	0	0	0	0	0	0	0	0	0	1	0	0	0	0	0	0	0	0	0	4	2	4	0	1	0	4	2	4	0	16	17	4	5	0	4	11	12	1	6	1	2	0	0	0	1	0	10	1
Zm00001d043366	64	50	12	4	3	5	21	9	14	9	887	475	18	19	11	33	309	216	54	70	0	0	0	0	0	0	0	0	0	0	1	0	0	0	0	1	0	0	0	0	23	23	4	0	0	0	3	5	17
Zm00001d044688	19	2	4	12	0	3	0	1	36	29	5	10	5	4	15	5	7	9	1	0	17	7	30	43	1	0	5	0	148	48	2	15	4	8	7	8	16	17	19	11	20	19	33	29	1	2	0	1	35
Zm00001d043367	75	132	65	101	160	174	12	15	61	118	40	34	47	130	192	197	25	19	220	277	219	196	271	345	124	159	269	305	130	163	235	160	111	160	241	348	164	181	273	313	143	187	304	345	144	171	203	292	179
Zm00001d012805	0	0	0	0	15	28	0	0	0	0	0	0	0	0	0	0	0	0	0	1	0	0	0	0	1	0	0	0	0	0	0	0	0	0	0	0	0	0	0	0	0	0	0	0	0	0	0	0	0
Zm00001d044689	192	249	858	726	150	292	925	1092	855	701	134	173	78	154	534	697	470	421	846	889	226	187	1958	1753	238	291	925	1051	883	1073	30	44	119	133	450	547	422	378	669	639	121	107	1585	1311	177	230	1118	1219	721
Zm00001d043368	151	112	2	2	0	0	300	293	4	13	12	33	97	64	65	57	161	117	130	96	90	57	17	16	0	0	208	221	1	2	141	179	42	86	35	31	225	206	98	120	65	37	11	12	0	0	116	139	0
Zm00001d012806	503	518	926	970	263	355	1139	1159	889	842	693	638	611	684	574	668	644	664	636	661	523	402	1025	996	342	383	1235	1296	646	990	607	682	501	563	801	844	622	575	697	686	441	435	1049	951	426	515	1539	2035	1025
Zm00001d012807	0	0	9	1	1	2	198	222	2	1	3	4	2	4	2	0	0	1	1	9	1	1	10	5	0	0	136	145	0	1	3	12	2	2	0	0	3	2	5	3	0	3	3	1	0	1	168	261	0
Zm00001d012808	27	52	0	0	0	0	28	29	108	190	389	423	5	0	1291	1324	388	174	604	583	0	4	0	0	0	0	13	6	2	1	1256	541	2	0	531	1055	127	199	120	137	35	85	1	0	0	0	7	11	1
Zm00001d012809	443	560	468	484	168	225	397	448	449	487	226	220	253	402	432	422	336	364	585	682	469	357	415	436	140	130	496	547	166	293	278	244	149	166	399	501	312	280	528	539	478	559	357	339	75	106	437	594	405
Zm00001d044390	441	195	1043	1386	362	355	3357	2830	528	419	703	580	51	99	974	1260	934	1193	1036	846	108	84	2265	2833	781	995	2418	2761	5082	1841	472	368	15	6	815	698	874	792	2699	2587	135	190	1039	1113	385	528	2515	3496	293
Zm00001d044391	724	669	3568	4685	1027	1333	1737	1532	1768	2410	1375	1406	639	661	1933	2397	2267	2684	2379	2445	766	652	1751	1924	582	541	1627	1602	776	1042	1323	915	426	376	1348	1418	1660	1331	1216	1348	492	609	2362	2297	609	701	870	1377	803
Zm00001d043070	2342	2311	2185	2883	1820	1945	1943	1745	1661	1894	2384	2209	2831	2480	2795	2978	3559	3031	2042	2075	2395	1935	1806	1889	2000	2011	2297	2368	2052	1863	2936	2279	2140	2172	3187	3015	3012	2810	2626	2590	1962	2382	2527	2597	2005	2257	1421	2098	1920
Zm00001d043071	16	12	205	180	33	23	588	575	22	26	113	156	13	21	156	191	378	368	81	100	80	69	1115	1055	137	144	2248	2447	115	152	357	249	29	19	702	748	937	844	771	785	0	5	262	218	16	16	848	1031	17
Zm00001d013830	181	155	6	8	14	15	7	5	18	61	75	144	176	658	229	283	33	40	26	22	214	117	12	14	9	7	5	11	275	181	313	334	146	132	225	281	71	86	116	96	185	264	9	8	27	42	19	25	28
Zm00001d044393	476	557	1235	1248	464	814	1345	1305	2013	1977	1066	1054	609	834	1046	1240	891	881	1025	1185	504	306	1057	985	728	646	1424	1581	1026	1395	886	802	580	631	1028	1172	847	724	1011	1069	294	291	876	744	381	416	850	1150	758
Zm00001d043072	0	0	0	0	0	0	0	0	0	0	0	0	0	0	0	0	0	0	0	0	0	0	0	0	0	0	0	0	0	0	0	0	0	0	0	0	0	0	0	0	0	0	0	0	0	0	0	0	0
GRMZM5G850100	0	0	0	0	0	1	0	0	0	0	0	0	0	0	0	0	0	0	0	0	0	0	0	0	0	0	0	0	1	0	0	0	0	0	0	0	0	0	0	0	0	0	0	1	0	0	0	0	0
Zm00001d012510	341	334	70	88	2	0	4	7	19	26	93	63	206	412	266	186	48	32	40	22	198	99	34	45	2	3	0	2	90	29	177	90	28	35	105	179	45	63	97	92	319	309	88	67	3	13	8	4	2
Zm00001d013831	1057	1168	2316	2039	458	754	2773	2464	1712	1592	1857	1786	1150	1074	1647	1806	2120	2747	1200	1277	3	3	0	2	0	1	4	3	2	1	0	1	2	0	3	0	0	1	1	5	0	1	1	0	2	1	3	1	0
Zm00001d044394	572	793	1147	1268	313	539	2328	2485	1004	1192	876	828	814	745	863	1044	1114	1216	999	941	195	178	631	696	325	371	1671	1804	128	298	277	258	193	196	581	526	504	403	460	477	136	159	689	582	208	249	1313	1942	182
Zm00001d043073	2	0	0	0	0	1	0	1	0	0	0	0	0	1	0	0	0	0	0	1	0	0	0	0	0	1	0	1	1	0	1	0	0	0	0	0	0	0	0	0	1	2	1	0	0	1	0	0	1
Zm00001d012511	1606	1951	1498	1217	1531	2956	2771	2960	3416	3410	1321	1559	1473	2337	2624	2305	1196	1025	2299	2354	1433	877	2105	1992	1959	2466	2214	2247	3732	4535	1578	1092	1224	1392	1886	2951	1123	1081	2123	2298	1429	1596	1646	1473	1479	1769	3343	3738	3260
Zm00001d013832	0	0	0	0	0	0	0	0	0	0	0	0	0	0	0	0	0	0	0	0	1	0	0	0	0	0	0	0	0	0	0	0	0	0	0	0	0	0	0	0	0	0	0	0	0	0	0	0	0
Zm00001d044395	843	580	61	81	215	367	153	150	601	570	899	663	855	1298	162	164	325	327	197	204	409	284	181	169	186	162	196	238	761	960	269	376	3027	2635	109	71	532	440	83	88	217	184	21	25	12	21	14	33	247
Zm00001d043074	105	190	189	191	98	130	413	435	317	310	216	221	169	236	293	274	120	122	441	455	132	128	499	517	116	208	345	398	537	387	248	247	149	175	259	346	134	129	417	411	139	176	323	338	163	214	400	512	517
Zm00001d012512	22	21	2	1	4	2	2	4	8	19	42	57	11	33	21	17	21	17	21	22	6	2	1	2	4	3	0	2	28	35	55	46	55	61	12	17	9	3	19	22	8	13	8	8	1	5	1	3	48
Zm00001d044396	40	134	1	1	0	0	0	1	1	0	7054	3401	0	2	0	1	4325	3062	247	143	1	2	0	0	0	0	0	0	0	1	140	430	1	1	0	0	45	167	61	52	1	0	0	0	0	0	0	0	2
Zm00001d043075	1506	1687	85	109	142	305	103	119	5225	4764	1912	1390	2797	4632	1698	1262	440	199	1150	1260	453	330	47	30	8	3	35	26	3228	1237	948	879	1713	1749	737	1312	145	156	1227	1065	1028	1262	68	65	102	121	97	129	1906
Zm00001d012513	2222	2385	2117	3122	1535	1890	2289	1997	2221	2553	3552	3536	2367	2160	2479	2684	3361	3731	1830	2010	2537	2217	2939	3253	2221	2258	3261	3377	1608	1826	5070	3897	2888	3151	2893	3396	3619	3548	2589	2533	1921	2157	2455	2545	1317	1360	1611	2583	2185
Zm00001d013834	445	213	93	114	13	9	57	39	872	344	352	235	354	443	432	185	140	100	171	177	262	130	448	501	39	59	123	36	3120	1713	177	193	1140	1089	321	322	151	210	584	508	569	462	270	321	30	65	114	117	1502
Zm00001d044397	0	0	2	0	0	0	1	0	0	0	0	1	0	1	0	0	1	0	0	1	7	7	35	25	11	12	40	28	13	23	14	14	15	17	15	19	18	9	21	21	7	4	27	30	5	14	43	42	21
Zm00001d043076	554	639	880	1034	90	144	1184	1138	1378	2960	392	430	194	189	726	889	543	499	523	511	261	189	703	841	52	50	717	811	349	488	255	233	163	120	660	551	291	290	491	422	434	487	825	825	101	115	1001	1392	667
Zm00001d009000	2099	1936	10400	14080	4364	5832	3688	2985	2427	3151	4977	4122	896	564	4284	6321	9283	10686	3649	3973	2249	2128	4902	5552	2993	2311	4485	4534	1853	2947	3753	4070	1170	1058	3953	4161	8153	7426	1948	2072	1799	2057	8802	8128	3384	3202	2280	3528	1947
Zm00001d012514	72	78	665	802	186	233	1611	1589	87	117	370	416	17	23	989	713	1299	1447	1363	1317	75	58	832	947	218	217	1583	1627	58	67	312	201	5	12	439	598	1133	896	669	731	112	107	913	789	200	219	1288	1867	90
Zm00001d013835	0	0	0	0	0	0	1	1	0	0	0	2	0	0	0	0	0	1	0	0	1	0	2	5	1	4	13	15	10	7	1	1	1	1	3	9	1	2	5	4	0	1	0	0	0	0	2	2	2
Zm00001d044398	0	0	0	0	0	0	0	0	0	0	0	0	0	0	0	0	0	0	0	0	0	0	0	0	0	0	0	0	0	0	0	0	0	0	0	0	0	0	0	0	0	0	0	0	0	0	0	0	0
Zm00001d043077	0	0	0	0	0	0	0	0	0	0	0	0	0	0	0	0	0	0	0	0	0	0	0	0	0	0	0	0	0	0	0	0	0	0	0	0	0	0	0	0	0	0	0	0	0	0	0	0	0
Zm00001d012515	312	431	290	335	334	475	556	654	3657	3041	154	135	1538	2591	413	453	163	154	562	653	237	142	621	713	255	288	530	593	1871	2219	169	196	1751	1871	445	665	256	229	556	610	311	360	373	348	318	444	428	603	1521
Zm00001d013836	394	485	1491	1188	114	284	335	419	665	653	222	201	685	604	1183	1041	526	433	438	506	377	201	2062	1682	327	360	736	868	679	838	305	301	871	1169	783	1153	527	498	582	593	302	302	1917	1761	146	142	1096	1206	437
Zm00001d044399	3	3	0	0	0	0	0	0	0	3	1119	322	0	0	0	16	2948	2454	1	2	75	71	0	1	0	1	0	0	14	68	2428	5437	32	20	0	1	8523	9206	793	885	100	73	0	0	0	0	0	1	102
Zm00001d043078	0	0	0	0	0	0	0	0	0	0	0	0	0	0	0	0	0	0	0	0	0	0	0	0	0	0	0	0	0	0	0	0	0	0	0	0	0	0	0	0	0	0	0	0	0	0	0	0	0
Zm00001d012516	186	157	253	298	14	8	137	112	294	474	33	23	53	74	134	138	56	62	64	48	151	107	234	163	27	40	89	78	305	404	46	68	205	147	157	234	56	47	69	98	102	117	197	204	3	6	235	259	154
Zm00001d043079	0	0	0	0	0	0	0	0	0	0	0	0	0	0	0	0	0	0	0	0	0	0	0	0	0	0	0	0	0	0	0	0	0	0	0	0	0	0	0	0	9	5	9	4	0	1	20	22	5
Zm00001d009003	0	0	0	0	0	0	3	3	0	0	0	0	0	0	0	0	0	4	1	0	0	0	1	1	0	0	5	1	0	0	0	0	0	0	0	1	2	2	1	0	0	0	1	0	0	0	3	1	0
Zm00001d012517	21	20	194	275	25	34	189	184	112	141	59	45	6	17	59	105	81	99	196	136	27	15	124	151	0	0	201	189	42	58	16	20	64	48	71	77	93	60	209	216	28	13	214	193	2	1	188	270	7
Zm00001d013838	562	756	1288	1405	684	1033	1555	1509	1481	1712	815	923	897	825	1278	1336	1084	1007	1469	1662	759	440	1713	1725	1179	1396	1726	1836	1120	1301	1092	671	945	1035	955	1558	1197	1105	1248	1370	529	553	1355	1145	1078	1330	1208	1651	1551
Zm00001d009004	323	436	878	865	568	913	1528	1604	1058	997	1126	902	616	902	827	971	822	883	1060	1097	383	219	954	880	705	906	1766	1920	696	1089	778	941	573	605	814	1042	919	841	995	1066	376	329	868	638	874	902	1662	2150	921
Zm00001d012518	3015	3418	15540	15111	5128	8395	2841	2791	6139	7950	2395	1159	2044	2326	11761	9899	3268	3817	4227	4738	4065	2314	6730	7708	1843	2061	2843	3263	1782	1955	1835	2315	10538	14190	4373	7434	2993	2931	2774	2790	1435	1835	11216	9554	4274	4490	1332	2209	1939
Zm00001d013839	235	209	733	900	106	154	552	480	372	412	207	255	263	238	683	805	748	855	315	343	226	121	813	900	149	188	717	704	316	452	312	244	374	491	805	995	721	677	484	502	190	169	869	890	82	94	410	593	571
Zm00001d009005	733	1000	331	346	209	424	582	556	952	1125	1149	1219	504	747	1592	1211	676	883	1718	1705	907	506	1361	995	482	816	693	629	1534	1601	1667	1237	379	448	1043	1480	654	787	1392	1449	723	780	849	989	458	708	758	862	1651
Zm00001d009007	112	173	75	60	232	393	250	269	270	273	130	95	109	112	116	129	67	75	902	960	186	168	112	138	221	234	200	255	431	571	39	35	88	98	139	164	56	59	405	401	54	55	63	70	72	94	189	237	184
GRMZM5G851130	0	0	0	0	0	0	0	0	0	0	0	0	0	0	0	0	0	0	0	0	0	0	0	0	0	0	0	0	0	0	0	0	0	0	0	0	0	0	0	0	0	0	0	0	0	0	0	0	0
Zm00001d013540	368	515	827	655	708	1463	1043	1172	1832	1706	1376	1401	648	854	819	846	576	463	964	1088	609	316	953	918	1192	1344	1081	1167	1276	1631	1932	1416	857	813	917	1258	692	611	1267	1452	446	519	607	511	981	1138	1181	1510	1246
Zm00001d014861	415	442	379	417	137	174	582	511	1027	1212	403	456	580	766	512	563	443	299	712	824	470	327	345	427	167	175	530	548	450	669	520	377	662	720	480	568	435	461	469	462	350	342	400	342	90	138	431	490	764
Zm00001d009008	0	0	0	0	0	0	2	1	0	0	25	7	0	0	14	22	47	26	0	0	0	0	3	0	0	0	0	0	2	1	64	64	0	0	32	56	70	67	0	0	0	0	0	1	0	0	1	1	0
Zm00001d012220	2	0	0	0	1	3	0	0	0	1	0	0	34	87	0	0	0	0	0	0	2	2	0	1	2	0	0	1	0	0	0	0	10	13	1	0	0	0	0	0	5	2	0	0	0	1	0	0	0
Zm00001d013541	0	0	0	0	0	0	0	0	0	0	0	0	0	0	0	0	0	0	0	0	0	0	0	0	0	0	0	0	0	0	0	0	0	0	0	0	0	0	0	0	0	0	0	0	0	0	0	0	0
Zm00001d014862	1250	2454	1105	1043	1095	2010	2928	3081	3975	4182	1936	2418	1892	1908	3738	3366	1760	1462	2825	3041	2009	1447	2855	2563	2342	3197	3699	3929	3426	4337	3408	2355	2240	2804	3140	5210	2274	2251	3316	3482	1447	1684	1571	1332	1703	2281	2527	3391	4044
Zm00001d009009	0	0	0	0	0	0	0	0	1	0	0	0	0	0	0	0	0	0	0	0	0	1	0	1	0	0	0	1	0	0	1	0	0	0	0	0	0	0	0	2	4	24	1	0	0	0	1	1	0
Zm00001d012221	154	21	110	307	3572	4246	145	53	2	2	8	25	3	2	49	34	14	13	14	16	4	0	7939	6217	8974	11495	206	110	46	27	36	6	4	0	47	35	220	11	12	5	29	54	4184	4138	5797	6807	98	137	49
Zm00001d013542	1117	1727	2308	1845	474	958	3076	2955	1020	824	1022	969	181	270	800	1261	1251	1100	2378	2614	814	990	1895	2133	392	423	3406	3792	110	150	642	624	44	35	654	834	1284	1095	2005	2011	689	940	1605	1069	198	225	1754	2662	46
Zm00001d014863	1113	1317	665	879	207	310	128	62	1251	1040	1005	754	5339	2481	731	926	1151	851	128	160	1041	850	1603	1631	400	598	469	277	873	1024	1503	1137	3152	3576	1126	1163	907	1571	144	139	536	821	1791	1679	688	897	252	373	2176
Zm00001d012222	0	0	0	0	0	0	0	0	0	0	0	0	0	0	0	0	0	0	0	0	3	3	0	0	0	0	0	0	0	0	0	0	0	0	0	0	0	0	0	0	0	0	0	0	0	0	0	0	0
Zm00001d013543	969	1345	1439	1667	770	1262	2149	2250	2724	2251	1173	1160	918	952	2249	2010	1520	1512	1514	1718	930	778	1741	1857	1204	1242	2610	2722	1799	2478	1386	1050	567	685	1584	1910	1429	1211	1476	1382	875	877	1580	1422	1111	1476	1817	2406	1746
Zm00001d014864	523	759	796	589	376	705	1727	1849	1406	1315	950	870	2403	1914	1064	1225	1056	961	986	1057	683	490	1496	1391	726	788	1824	1948	890	1297	1017	923	1099	1365	1409	1557	1039	1063	1119	1095	540	634	1002	831	525	574	1981	2527	1555
Zm00001d042900	0	6	296	376	5	8	150	119	0	0	0	0	0	0	5	10	8	10	3	6	0	0	321	415	0	0	109	127	0	0	0	0	0	0	10	9	6	3	2	1	0	0	206	164	0	0	100	148	0
Zm00001d012223	409	602	189	179	231	349	499	487	499	577	408	424	352	396	583	534	338	175	1266	1445	623	352	402	393	416	424	478	529	560	676	484	352	265	284	598	717	374	373	979	1028	163	321	142	122	228	271	370	405	387
Zm00001d013544	606	949	580	610	149	211	899	887	720	592	712	607	664	639	849	719	656	643	1223	1290	720	596	622	626	170	216	963	1010	610	768	498	570	350	411	725	938	614	612	977	983	503	669	531	466	181	254	591	832	538
Zm00001d014865	847	897	5240	5196	2858	5548	9450	9416	1796	1908	1368	1270	1600	1976	917	1305	3063	3312	952	1162	765	354	5894	5716	1708	2311	9797	9530	1052	1682	1286	1542	4291	4025	731	695	2282	1935	1082	1112	951	974	4699	4201	2706	2873	6629	9736	1202
Zm00001d042901	1	0	59	91	1	0	8	8	8	21	106	106	1	2	1518	1411	115	89	2	3	1	1	117	133	0	0	3	8	0	0	89	3	0	1	858	3051	97	189	2	2	0	1	107	106	0	0	5	4	0
Zm00001d012224	174	315	1227	1676	1410	1967	1580	1485	495	751	1580	1557	206	101	1148	1134	1224	1122	438	441	273	209	2824	3566	1509	2005	1525	1406	1287	1206	1559	1785	329	226	854	1054	1286	1470	1401	1308	127	131	1873	1567	1598	2040	1454	1869	431
Zm00001d014866	41	92	144	76	170	513	997	1307	211	239	176	177	175	281	121	179	120	37	134	136	100	38	677	736	201	313	970	1233	139	181	159	220	397	534	100	131	121	140	166	158	27	43	348	164	318	328	626	977	117
Zm00001d042902	1	7	47	81	5	8	81	53	10	34	0	1	1	1	25	43	25	39	4	2	0	2	24	33	4	5	82	113	8	14	0	0	1	0	22	6	32	23	8	2	1	1	54	52	6	1	46	73	2
Zm00001d012225	0	0	0	0	0	0	0	0	0	0	0	0	0	0	0	0	0	0	0	0	0	0	0	0	0	0	0	0	0	0	0	0	0	0	0	0	0	0	0	0	0	0	0	0	0	0	0	0	0
Zm00001d013546	496	447	444	489	266	308	807	782	810	788	594	568	693	674	696	683	596	574	643	694	387	270	445	426	285	235	802	696	497	655	492	417	541	611	957	961	482	499	510	564	356	361	413	396	314	382	962	1136	725
Zm00001d014867	87	486	435	240	654	2437	5269	8986	1319	1391	1232	1003	853	1799	814	993	406	96	800	1053	371	44	3838	4913	1014	1895	4282	7013	766	793	942	1368	2101	3067	218	690	343	456	1099	1114	155	189	1388	547	1839	1925	3204	4760	595
Zm00001d042903	6	6	9	12	0	0	0	0	2	0	9	6	1	0	1	0	0	0	8	5	4	6	22	35	0	0	0	0	0	0	3	3	1	0	0	0	1	0	7	15	25	23	1	0	0	0	0	0	2
Zm00001d012226	104	94	334	318	149	204	373	339	162	188	125	92	84	75	158	254	236	305	353	360	55	44	182	119	74	85	276	300	63	136	11	31	40	42	85	90	134	121	113	104	31	32	113	73	50	38	155	248	49
Zm00001d013547	973	1156	57	71	39	79	299	307	1841	1426	1678	1353	2718	2332	3112	2357	1290	1122	1231	1410	1019	489	187	192	22	23	306	286	1803	2181	3252	2892	3810	5235	5740	7010	2347	2337	1561	1681	961	748	118	94	8	10	441	458	3129
Zm00001d014868	251	202	156	139	63	114	370	388	261	249	735	532	339	226	99	113	573	429	196	152	0	0	0	0	0	0	0	1	0	0	0	0	0	1	0	0	0	0	0	0	0	0	0	2	1	0	3	8	0
Zm00001d042904	32	41	29	37	1	0	0	0	3	0	11	8	2	1	2	0	0	1	19	23	12	11	67	74	1	0	0	0	1	1	3	9	0	0	1	0	3	1	16	25	39	26	0	0	0	0	0	0	2
Zm00001d012227	0	0	1	2	7	6	1	1	0	1	0	0	0	1	1	0	0	1	2	4	2	0	2	2	3	1	4	3	0	1	0	0	0	0	2	3	1	0	3	1	0	1	0	1	0	2	1	1	0
Zm00001d013548	57	95	102	75	110	198	309	316	279	224	136	112	146	145	137	155	129	112	133	159	217	143	105	120	237	262	705	747	563	707	190	125	169	209	294	364	128	120	332	355	139	114	27	14	123	159	535	558	421
Zm00001d042905	2	5	0	0	0	0	25	23	1	25	155	270	6	2	176	165	739	534	104	59	1	1	0	1	0	0	31	38	0	0	2772	199	0	0	86	174	443	877	97	83	8	15	0	1	0	0	9	17	0
Zm00001d012228	1152	1017	40	83	80	105	142	153	528	825	885	734	295	420	1597	1296	435	362	612	574	1117	982	159	243	269	570	114	108	685	394	1394	1067	201	190	1068	1589	299	378	618	539	1096	1509	126	177	375	1007	127	133	963
Zm00001d013549	3784	2855	254	307	113	138	532	511	698	664	109	109	481	544	452	524	63	105	271	326	1243	1560	626	571	381	461	530	584	999	1247	136	100	422	422	963	996	162	124	407	402	958	1311	389	470	890	924	1017	1093	1870
Zm00001d042906	11	9	1	0	0	0	7	10	29	265	2612	1923	8	12	394	478	265	227	593	512	1	9	0	1	0	0	14	10	4	1	5002	4109	0	1	540	1130	173	368	967	1280	31	68	2	1	0	0	6	6	2
Zm00001d012229	95	108	4	11	599	967	1	1	2	0	1	0	2	3	117	94	34	32	13	25	247	113	7	6	827	897	0	1	2	4	23	37	37	39	176	207	23	16	24	23	110	74	35	21	1279	1510	2	2	8
Zm00001d042907	200	244	110	165	106	200	1172	1116	898	758	1188	1036	832	1004	634	680	502	333	287	221	188	90	284	378	77	75	762	832	1963	910	917	895	1490	1963	748	751	518	583	311	308	277	281	277	304	61	59	933	1163	1537
Zm00001d015890	885	1003	887	756	315	663	1253	1447	2205	2407	855	906	1532	2381	2076	1797	739	692	895	1033	1015	524	1065	979	930	1117	1572	1722	1774	1872	1071	874	2190	2644	1807	2730	897	939	1350	1364	761	669	768	576	394	584	1337	1669	1735
Zm00001d042908	398	455	1242	982	658	1348	735	794	1078	1019	3732	3059	593	825	391	419	1338	853	520	505	206	72	337	362	265	271	454	538	356	466	2223	2080	875	932	175	228	444	552	349	365	434	290	634	451	357	392	820	1067	639
Zm00001d015891	1	1	1	1	0	0	2	1	1	0	1	0	0	0	2	0	1	0	2	6	1	0	0	0	0	0	3	5	0	1	3	3	1	0	0	1	1	0	23	25	2	3	2	0	0	0	0	2	0
Zm00001d042909	439	476	184	216	92	137	2	3	669	408	92	134	335	501	253	167	114	81	1681	1516	155	163	23	30	3	2	4	2	179	139	148	115	197	295	32	50	56	61	465	526	432	484	259	246	61	70	4	3	257
Zm00001d013250	4	2	853	1162	659	769	264	232	2	10	32	31	0	0	0	2	106	156	5	4	2	3	715	815	399	491	225	278	3	2	37	17	5	1	2	2	82	75	8	4	2	1	1486	1599	748	830	150	147	2
Zm00001d014571	229	1154	0	0	1	0	0	1	0	0	0	1	2	2	1	1	1	3	18380	24243	1468	2363	1	0	0	0	0	0	4	1	1	0	0	6	3	4	0	2	2384	3507	330	818	0	0	0	0	0	0	0
Zm00001d013251	258	548	138	97	165	343	685	747	958	880	552	627	656	1360	1011	719	268	128	544	576	373	184	381	403	473	737	708	780	537	821	819	557	571	714	637	1137	337	338	846	916	319	352	244	161	451	543	618	743	690
Zm00001d014572	1237	1165	911	940	472	755	1470	1600	1495	1274	870	824	763	1188	876	960	622	682	1289	1403	1263	732	1030	1132	508	604	1385	1607	1047	1397	796	637	879	982	830	1024	531	635	1597	1548	1056	994	1059	951	638	699	1403	2025	1435
Zm00001d015893	482	775	1021	1123	846	1238	1658	1892	1299	1454	717	681	682	778	1127	1292	692	830	1756	1847	765	526	1476	1616	1101	1259	1751	1959	966	1451	770	708	554	721	1133	1645	768	725	1410	1418	588	616	1190	1105	956	1154	1685	2307	1213
Zm00001d013252	1266	884	5876	7891	3381	4378	3122	2624	1970	2546	2283	1666	841	796	2909	4490	4954	6180	2257	2343	957	607	2434	2603	1765	1521	3647	3926	1077	1479	1673	2056	945	917	2716	2921	4551	4106	1957	2074	1057	920	5161	3923	2090	1810	1498	2543	1499
Zm00001d015894	0	0	0	0	0	0	0	0	0	0	0	0	0	0	0	0	0	0	0	0	3	2	0	0	3	1	0	0	0	1	0	0	2	4	3	1	0	0	2	2	1	0	0	0	0	0	0	0	0
Zm00001d013253	1696	1890	1123	1067	554	896	769	741	1445	1757	868	820	1034	1506	1181	1516	858	643	1862	2115	1797	1535	900	868	547	538	773	889	938	972	801	747	890	983	1143	1384	849	807	1393	1507	1326	1675	878	751	867	961	757	1035	1167
Zm00001d014574	0	0	0	0	1	0	0	0	0	0	0	0	0	0	0	0	0	0	0	0	1	1	13	7	0	0	5	11	2	0	1	0	0	0	1	2	1	1	1	1	2	3	0	2	0	1	3	6	2
Zm00001d015895	34	40	169	205	19	32	209	200	119	157	38	44	66	87	44	72	55	47	56	101	44	35	276	304	7	6	185	231	82	79	31	37	40	48	63	78	62	94	73	68	41	37	347	292	17	23	160	228	104
Zm00001d042610	0	0	0	0	0	0	0	0	0	0	0	0	0	0	0	0	0	0	0	1	0	0	0	0	0	0	0	0	0	0	1	0	0	0	0	0	0	0	0	0	0	1	0	0	0	0	0	0	0
Zm00001d013254	1410	1677	1968	1525	147	234	651	714	1227	1583	2367	1331	4584	4122	2365	1409	1088	1308	1237	1447	1442	1090	888	954	194	170	568	724	491	689	2233	2724	2234	3110	1744	2230	1157	1491	1701	1691	920	956	790	615	189	210	529	701	731
Zm00001d014575	1300	1295	1669	1732	836	1429	2598	2643	2222	2346	1721	1616	1548	1641	2215	2392	2000	2164	2013	2249	1419	872	1962	1890	1298	1676	2961	3302	1724	2244	2046	1834	1881	2154	1930	2710	1858	1771	2232	2247	1257	1200	1812	1443	926	1241	2544	3290	1860
Zm00001d015896	0	0	0	0	0	0	0	0	0	0	0	0	0	0	0	0	0	0	0	0	0	0	0	0	0	0	0	0	0	0	0	0	0	0	0	0	0	0	0	1	0	0	0	0	0	0	0	0	0
Zm00001d042611	10	26	141	155	0	0	12	9	84	48	153	117	40	5	0	4	59	36	355	322	84	37	341	388	1	0	16	18	39	49	16	32	12	49	2	0	36	37	63	82	20	23	331	373	0	0	89	110	106
Zm00001d013255	164	136	0	0	110	124	0	1	2	30	133	100	0	1	171	249	111	61	218	156	195	272	1	0	140	141	2	1	0	0	154	217	1	0	195	369	80	137	279	418	2	0	0	0	0	0	0	0	0
Zm00001d015897	0	0	0	0	0	0	0	0	0	0	0	0	0	0	0	0	0	0	0	0	0	0	0	0	0	0	2	0	0	0	0	0	0	0	0	0	0	0	0	0	0	0	0	0	0	0	0	0	0
Zm00001d042612	3	3	1	0	0	0	0	0	1	0	0	0	0	0	0	0	0	0	26	46	7	5	18	17	9	5	21	19	21	17	15	12	3	12	24	14	3	6	14	18	1	4	0	0	1	0	0	0	0
Zm00001d013256	1000	1000	442	583	514	705	727	657	914	1254	2439	2615	175	242	1743	1440	1664	1685	1608	1500	787	700	964	965	835	986	808	772	1294	950	4451	2631	81	52	1360	1849	1482	1806	3035	3189	462	579	863	888	870	1175	480	596	1133
Zm00001d014577	0	0	0	0	0	0	0	0	0	0	0	0	0	0	0	0	0	0	1	1	28	39	0	0	0	0	0	1	0	0	0	0	0	0	0	0	0	0	0	0	10	16	0	0	0	2	0	0	0
Zm00001d015898	2	0	0	1	0	1	0	0	0	1	0	0	0	0	0	0	0	0	0	0	0	0	0	0	0	0	0	0	0	2	0	0	0	0	0	0	1	0	0	0	0	0	0	0	0	1	0	0	2
Zm00001d042613	92	150	104	138	611	780	180	166	150	109	84	74	135	103	111	120	168	178	149	149	118	107	146	155	587	655	168	203	113	120	79	57	52	54	189	140	147	137	134	158	87	126	126	174	648	733	146	187	173
Zm00001d013257	382	297	418	456	248	329	588	513	507	640	860	631	348	353	536	756	869	591	333	361	326	135	224	237	158	112	706	711	254	401	731	677	382	461	593	640	655	706	401	426	166	184	324	230	43	42	187	264	155
Zm00001d015899	1147	1864	0	0	1	0	1	1	0	0	0	0	0	0	0	0	0	0	128	251	1989	2114	0	1	0	0	0	0	0	0	0	0	0	0	2	0	0	0	4	10	861	1793	0	0	0	0	0	0	0
Zm00001d039100	14	8	0	2	0	0	0	0	2	1	0	0	1	8	0	4	3	2	1	1	7	9	12	6	0	2	1	0	8	3	1	1	10	10	0	4	0	0	6	11	2	6	0	2	0	3	4	5	1
Zm00001d013258	198	246	0	2	3	0	1518	1794	140	32	0	2	0	1	0	0	0	0	262	233	151	55	1	4	0	6	1841	1973	17	29	14	10	2	4	5	4	0	1	381	452	82	111	0	0	1	0	1117	1472	43
Zm00001d043950	184	179	6	6	3	0	7	9	295	552	70	101	81	89	37	44	50	34	66	59	147	124	17	8	1	0	9	8	49	35	164	79	101	75	36	47	58	46	58	54	271	237	15	10	0	1	0	2	104
Zm00001d042615	416	488	891	910	1116	1842	1628	1668	1171	1325	855	763	737	896	901	912	712	753	1131	1182	477	302	1126	1171	1454	2008	1779	1999	731	1028	859	716	709	896	942	1151	761	660	1243	1272	353	315	949	788	1392	1837	1098	1675	707
Zm00001d039101	4	1	2	5	0	0	3	3	0	1	0	14	2	2	31	75	65	55	38	8	2	1	2	1	0	0	12	9	1	0	25	1	8	3	24	34	25	57	18	12	0	0	0	3	0	0	10	11	0
Zm00001d013259	966	878	3	3	0	1	2459	2280	3957	2908	0	2	48	9	0	1	0	0	960	1113	686	337	2	4	2	6	2142	2144	4588	5499	836	793	667	23	6	1	1	3	858	898	569	553	202	161	58	56	2967	3871	2334
Zm00001d043951	0	0	2	0	0	0	0	0	0	0	0	0	0	0	0	1	0	0	2	0	18	17	2	0	0	0	0	1	0	2	2	1	2	3	54	56	0	1	3	9	4	24	2	0	0	0	1	2	0
Zm00001d039102	120	90	120	110	7	8	214	207	423	493	43	44	158	400	494	481	80	100	77	74	109	84	70	73	7	6	251	247	140	193	84	67	240	342	418	470	118	129	113	109	73	89	32	30	37	47	101	102	240
Zm00001d042617	291	393	3	0	0	0	0	1	0	0	0	0	0	0	0	0	0	0	100	147	401	576	0	2	0	0	4	1	0	0	0	0	0	0	0	0	0	0	4	7	207	465	0	1	0	1	0	0	0
Zm00001d039103	27	25	25	43	0	0	2	2	28	109	17	18	14	28	56	93	10	7	10	16	13	11	15	6	5	4	15	17	129	46	254	100	145	209	59	103	21	24	52	56	11	17	31	32	0	4	3	2	68
Zm00001d043953	274	288	342	300	86	120	562	531	704	676	245	228	496	652	312	392	314	254	399	495	302	134	435	378	81	125	596	607	430	595	242	295	471	501	412	518	361	354	531	485	217	188	311	236	87	81	471	607	493
Zm00001d042618	5426	8124	178	160	295	436	871	885	287	227	12	25	110	147	101	129	98	98	10360	12351	12693	7540	171	189	464	546	716	867	145	294	48	20	80	86	172	139	132	94	14098	14803	5076	8542	128	123	182	228	756	1206	303
Zm00001d039104	2354	3421	127	100	66	99	246	301	1061	687	7800	3605	42275	24007	567	638	5917	2371	362	435	1803	335	134	136	67	68	189	191	667	1089	2945	6767	17104	27315	824	976	5319	6031	630	605	2400	1765	73	53	67	55	193	259	3128
Zm00001d014280	700	1104	2722	2250	1405	2511	2498	2752	2021	2173	2097	1846	1508	1695	2267	2410	1424	1564	2529	2728	820	457	2866	2709	1688	2112	1959	2215	1682	2036	1381	1593	1258	1691	1609	2492	1073	1022	1836	1819	781	614	2583	2060	1396	1785	2393	3359	1757
Zm00001d043954	1665	1759	929	999	90	137	1250	1267	738	935	2303	2070	1266	1701	3557	3449	2900	2267	1827	2139	2228	1342	1920	2036	91	164	1210	1154	904	1163	2301	1697	755	1117	3377	4588	2966	2756	2146	2170	1236	1344	1315	1172	19	26	985	1356	656
Zm00001d042619	49	112	10	6	1	0	100	124	655	101	1	2	8	6	726	930	340	193	551	401	28	46	6	4	0	0	133	144	454	773	146	61	8	6	789	567	198	132	504	659	3	5	15	18	0	1	121	147	249
Zm00001d039105	9024	12988	1420	1203	65	142	747	840	147	130	215	197	1443	744	676	559	530	485	1388	2395	9980	10934	1612	1682	68	54	1221	1209	79	108	244	236	898	1086	633	812	845	593	521	544	4364	8142	1071	958	42	32	575	835	61
Zm00001d043955	794	969	1351	2075	1311	1341	2522	2327	1439	1665	1233	1016	823	1028	1362	1578	1923	1849	1621	1667	780	475	1499	1840	963	1072	2669	2829	1073	1514	1095	1131	738	760	1311	1431	1751	1686	1319	1372	642	687	1488	1269	995	1114	1430	2086	983
Zm00001d039106	2001	1516	6755	8375	2957	3891	2549	2168	2382	3164	3740	2832	1540	953	2197	3335	5506	4741	2169	2380	1299	744	3656	3804	2012	1938	3419	3453	1873	2419	3149	3667	1394	1314	2151	2316	4684	4454	1366	1491	1438	1395	4250	3896	2634	2289	1627	2299	1550
Zm00001d014282	69	56	34	35	2	1	20	28	11	12	177	235	4	25	1042	736	255	185	33	55	39	15	56	62	5	2	31	23	6	13	429	279	16	25	720	1001	212	257	84	53	39	44	85	112	2	0	69	50	66
Zm00001d039108	24	35	336	369	2	0	311	221	5	11	23	26	0	1	13	18	80	62	11	11	11	7	154	192	0	0	305	298	5	3	190	7	3	3	9	9	64	79	17	8	24	23	128	100	0	1	293	379	7
Zm00001d014284	1224	1189	15	14	6	9	63	90	370	366	4472	3226	2024	1634	51	66	3162	2634	357	482	345	144	108	88	52	71	195	171	174	260	1418	2146	722	599	135	143	1157	1848	504	467	954	648	21	16	0	1	41	64	457
Zm00001d043958	0	0	0	0	0	0	0	0	0	0	0	0	0	0	0	0	0	0	1	0	0	1	0	0	0	0	0	0	0	0	0	0	0	0	0	0	0	0	0	0	0	0	0	0	0	0	0	1	0
Zm00001d042320	0	0	0	0	0	0	0	0	0	0	0	0	0	0	0	0	0	0	0	0	0	0	0	0	0	0	0	0	0	0	0	0	0	0	0	0	0	0	0	0	0	0	0	0	0	0	0	0	0
Zm00001d039109	103	137	46	34	34	54	72	67	41	44	28	14	3	11	13	13	20	16	75	92	133	225	23	21	20	43	72	72	3	12	2	6	0	1	3	8	10	9	28	27	25	44	24	9	22	18	96	102	0
Zm00001d014285	0	1	27	30	0	0	68	44	0	0	0	0	0	0	572	433	84	125	0	0	2	0	27	23	0	0	76	48	0	0	7	0	2	3	126	170	28	48	0	1	0	1	2	3	0	0	44	51	0
Zm00001d043959	44	31	411	432	211	339	370	400	56	179	181	252	4	6	1403	1158	584	406	75	75	32	12	521	455	355	315	361	390	32	14	1018	280	9	8	709	1059	510	566	140	146	43	26	290	227	202	228	313	430	22
Zm00001d014286	905	1152	2005	2005	1411	2332	2746	2802	5126	4683	1367	1236	1889	2936	4276	3652	1410	1476	2085	2365	1093	647	2414	2478	1590	1981	2503	2681	2093	2927	1422	1213	1904	2209	3333	4467	1468	1366	2131	2192	880	759	2331	1904	1527	1931	2788	3521	3430
Zm00001d042322	1	1	0	0	0	0	0	0	0	0	0	0	0	0	0	0	0	0	1	1	1	1	0	0	0	0	0	0	0	0	0	0	0	0	0	0	0	0	0	0	1	2	0	0	0	0	0	0	0
Zm00001d042323	4	4	5	3	3	1	2	1	2	1	1	0	0	1	1	7	1	6	2	5	3	1	4	9	10	2	24	15	4	8	7	5	2	2	5	5	19	14	1	6	7	3	5	6	2	4	1	9	11
Zm00001d044980	0	0	7	9	0	0	6	1	0	0	0	0	0	0	0	0	3	4	0	0	0	0	4	4	0	0	4	4	0	0	0	0	0	0	0	0	7	7	1	0	0	1	11	15	0	0	1	2	0
Zm00001d042324	0	0	0	0	0	0	0	0	0	0	0	0	0	0	0	0	0	0	0	0	0	0	0	0	0	0	0	0	0	0	0	0	0	0	0	0	0	0	0	0	0	0	0	0	0	0	0	0	0
Zm00001d044981	0	0	0	0	0	0	0	0	0	0	0	0	1	0	0	0	0	0	0	0	0	0	0	1	0	0	0	0	0	0	0	0	0	0	0	0	0	0	0	0	5	4	39	31	20	15	59	76	15
Zm00001d043660	5	20	38	28	0	0	46	64	2	8	1	3	0	3	13	32	39	53	63	49	10	9	19	25	0	0	75	73	2	2	0	0	0	0	21	5	15	10	21	33	24	18	22	18	0	2	61	95	0
Zm00001d042325	31	43	97	216	5	4	1231	1139	31	31	67	65	147	135	101	96	356	389	59	58	29	14	222	257	21	32	996	1079	3	4	40	41	46	34	72	65	333	315	1014	1019	28	21	254	253	28	37	660	759	5
Zm00001d041004	47	47	314	326	57	82	1120	994	23	5	3	12	3	4	103	133	201	329	58	67	117	57	505	433	75	81	1029	1197	22	24	84	5	41	12	97	89	203	171	296	290	75	61	370	327	64	59	1025	1521	2
Zm00001d044982	346	559	229	142	75	171	170	180	158	522	1515	1704	39	50	2517	2707	1222	1011	1446	1321	541	721	399	309	284	382	406	356	64	60	2559	1621	144	112	2320	2899	1226	1492	1278	1471	146	259	259	213	176	182	118	177	33
Zm00001d043661	3	3	15	29	5	13	51	40	15	17	2	4	5	5	17	49	26	19	83	64	1	0	19	21	0	2	19	20	2	1	1	8	11	7	17	14	21	8	56	49	3	5	23	26	1	1	69	87	3
Zm00001d042326	0	0	0	0	0	0	0	0	0	0	0	0	0	0	0	0	0	0	0	0	0	0	0	0	0	0	0	0	0	0	0	0	0	0	0	0	0	0	0	0	0	0	0	0	0	0	0	0	0
Zm00001d041005	0	0	0	0	0	0	0	0	0	0	0	0	0	0	0	0	0	0	0	0	0	0	2	2	0	0	0	0	0	0	0	0	0	0	0	0	0	0	0	0	0	0	0	0	0	1	0	0	0
Zm00001d044983	0	0	0	0	0	0	1	0	1	0	0	0	0	0	1	0	0	0	0	1	0	0	0	0	1	4	0	0	0	0	1	0	0	0	1	0	0	0	0	0	0	0	1	0	0	0	0	0	0
Zm00001d043662	1156	2736	689	527	210	368	1347	1572	587	538	3176	2479	2998	3818	127	234	1096	619	1160	1154	4617	2628	809	948	117	95	1357	1694	807	889	3035	4587	5354	6974	71	111	1140	1410	1118	1126	1432	2710	577	413	105	139	1198	1715	364
Zm00001d042327	1	0	0	0	0	0	0	0	0	0	0	0	0	0	0	0	0	0	0	0	34	14	0	1	2	1	5	0	32	52	9	2	0	2	4	4	1	6	158	113	0	0	1	0	0	0	2	0	1
Zm00001d041006	9	8	2	5	0	0	6	0	12	16	22	37	9	8	27	27	17	5	22	27	5	5	0	0	1	0	3	3	24	27	66	17	4	5	34	38	15	12	27	27	6	4	0	0	1	2	4	2	12
Zm00001d044984	0	0	0	0	0	0	0	0	0	0	0	0	0	0	0	0	0	0	0	0	13	19	0	0	0	0	0	1	0	0	0	4	1	0	0	1	1	0	2	0	8	6	0	0	0	0	0	0	0
Zm00001d043663	3	1	0	0	0	0	0	0	10	3	6	2	18	35	0	0	0	1	1	2	1	1	0	0	0	0	0	0	116	14	3	12	44	72	0	0	3	1	22	11	2	2	0	0	0	0	0	0	5
Zm00001d042328	412	321	272	292	60	74	632	559	805	804	255	139	706	887	597	585	373	500	149	155	229	75	248	257	133	191	488	578	692	794	209	253	478	562	513	549	341	496	171	152	284	204	323	259	135	83	369	427	615
Zm00001d041007	0	0	0	0	0	0	0	0	0	0	0	0	0	0	0	0	0	0	0	0	0	0	0	0	0	0	0	0	0	0	0	0	0	0	0	0	0	0	0	0	0	0	0	0	0	0	0	0	0
Zm00001d044985	651	835	611	556	327	619	589	658	1660	1650	656	700	1411	1739	3953	3105	1732	731	1092	1238	844	646	602	581	535	549	538	531	851	975	765	540	1356	1414	1522	2250	663	596	954	973	420	418	310	271	189	233	481	583	983
Zm00001d042329	1153	1047	3010	3494	1167	1646	1585	1464	2652	2860	1508	1344	778	951	1382	1851	1721	1927	1613	1699	1047	665	2123	2113	955	990	1862	1910	2197	3017	1521	1277	1125	940	1606	1771	1565	1469	1473	1581	1035	920	2932	2708	984	1026	1364	1730	2137
Zm00001d044986	197	56	2	1	9	14	0	3	1	1	1	2	21	41	3	13	5	5	10	9	21	8	0	1	141	219	1	2	9	3	1	0	0	0	1	6	2	3	17	38	22	21	0	0	84	136	0	4	2
Zm00001d043665	46	37	0	0	1	1	1	1	491	570	12	12	154	279	15	38	14	6	27	27	25	20	1	1	0	1	0	0	211	279	5	28	412	524	26	70	80	54	65	37	54	55	0	0	0	0	2	0	258
Zm00001d044987	2755	3657	797	818	146	217	1109	1313	812	938	1736	1691	194	186	1292	1499	709	528	6025	6234	4002	4954	1406	1766	192	224	1109	1180	705	917	1420	1294	436	429	1727	2092	612	738	2378	2553	1496	2287	1054	931	225	272	1708	1835	974
Zm00001d043666	81	108	373	357	53	63	546	585	275	256	357	296	217	187	232	279	449	408	248	223	93	70	537	505	72	93	659	639	132	286	341	321	92	96	296	326	414	467	366	349	109	101	285	249	53	65	475	654	204
Zm00001d044988	75	93	42	39	22	31	138	131	0	0	0	6	1	0	136	149	83	116	124	160	62	87	80	75	23	22	163	160	2	0	2	0	0	0	140	136	91	68	63	63	21	38	62	61	12	16	99	184	1
Zm00001d043667	898	1808	651	498	960	2447	1289	1511	4620	4436	1887	1907	2170	2812	3059	2375	1165	894	2667	3042	1556	992	1782	1436	1675	2162	1665	1926	3688	4078	2262	1770	1688	2065	2703	4599	1283	1560	2885	3009	1183	1502	923	705	1576	2401	2069	2539	4594
Zm00001d043668	0	0	0	0	0	0	0	0	0	0	0	0	0	0	0	0	0	0	0	0	1	0	0	0	0	0	0	0	0	0	0	0	0	0	0	0	0	0	1	0	0	0	0	0	0	0	1	0	0
Zm00001d042030	162	128	34	52	0	1	325	370	1071	680	270	173	944	705	29	36	53	54	148	129	63	36	49	67	1	0	201	167	1643	2345	117	226	195	271	71	107	41	55	75	82	100	102	85	77	0	0	146	213	1796
Zm00001d043669	1293	1360	3337	3242	3680	6001	2542	2557	3220	3198	2877	2592	1836	1848	2540	3272	2073	2104	2663	2857	1531	960	2930	2927	3694	3876	2898	3207	2325	3353	2909	2713	2360	2727	2515	3097	2040	1895	2301	2443	1272	1138	3133	2296	3221	3697	2450	3339	2594
Zm00001d042031	0	0	0	1	15	30	1	0	0	0	0	0	0	0	0	0	0	0	0	0	0	0	0	0	0	1	0	0	0	0	0	1	1	2	0	1	0	0	0	0	0	1	0	1	6	12	0	1	0
Zm00001d042033	62	129	121	106	84	167	483	608	459	522	135	162	261	324	281	305	142	81	210	244	70	33	302	301	83	84	668	717	262	266	84	83	107	171	224	324	156	161	237	192	88	85	173	130	79	86	613	824	372
Zm00001d044690	4	4	0	1	0	1	7	3	8	12	1	2	21	11	125	96	1	0	9	13	6	15	0	2	0	0	4	5	0	3	1	0	14	30	39	45	5	2	19	21	22	22	1	2	0	2	9	13	71
Zm00001d042034	373	358	457	414	336	551	426	430	672	787	1702	1276	692	858	514	534	846	623	330	368	208	110	276	271	227	278	411	379	218	348	1078	1149	758	842	337	357	442	551	352	385	244	204	300	213	320	352	407	588	405
Zm00001d044691	371	394	74	118	21	28	80	87	204	354	208	155	109	166	777	663	196	182	172	161	650	1110	91	76	2	2	69	71	90	119	320	189	13	11	510	496	157	158	185	237	225	331	129	158	26	44	84	96	188
Zm00001d043370	418	340	1512	1771	1009	1433	773	639	929	1105	556	485	231	252	505	787	766	1042	743	730	356	238	635	748	790	706	940	943	613	956	413	463	401	353	440	534	684	679	650	660	373	290	1089	852	543	470	664	911	603
[truncated: 37,504 more rows]
[truncated: 11 more columns]
