# Supplementary material for: Using multiple reference genomes to identify and resolve annotation inconsistencies
Source: BMC Genomics. 2020 Apr 8;21:281. doi: 10.1186/s12864-020-6696-8 (PMC7140576; doi:10.1186/s12864-020-6696-8)
Supplement: Supplementary file 5 — Additional file 5. Expression matrix for reads mapped to W22. Sample names have format Genotype-Tissue-Rep and correspond to the names as defined in Table S3. [file 12864_2020_6696_MOESM5_ESM.txt]

Gene	B-A-R1_W22_Ref_counts.txt	B-A-R2_W22_Ref_counts.txt	B-Em-R1_W22_Ref_counts.txt	B-Em-R2_W22_Ref_counts.txt	B-En-R1_W22_Ref_counts.txt	B-En-R2_W22_Ref_counts.txt	B-IE-R1_W22_Ref_counts.txt	B-IE-R2_W22_Ref_counts.txt	B-I-R1_W22_Ref_counts.txt	B-I-R2_W22_Ref_counts.txt	B-L10-R1_W22_Ref_counts.txt	B-L10-R2_W22_Ref_counts.txt	B-L-R1_W22_Ref_counts.txt	B-L-R2_W22_Ref_counts.txt	B-R-R1_W22_Ref_counts.txt	B-R-R2_W22_Ref_counts.txt	B-SC-R1_W22_Ref_counts.txt	B-SC-R2_W22_Ref_counts.txt	B-T-R1_W22_Ref_counts.txt	B-T-R2_W22_Ref_counts.txt	P-A-R1_W22_Ref_counts.txt	P-A-R2_W22_Ref_counts.txt	P-Em-R1_W22_Ref_counts.txt	P-Em-R2_W22_Ref_counts.txt	P-En-R1_W22_Ref_counts.txt	P-En-R2_W22_Ref_counts.txt	P-IE-R1_W22_Ref_counts.txt	P-IE-R2_W22_Ref_counts.txt	P-I-R1_W22_Ref_counts.txt	P-I-R2_W22_Ref_counts.txt	P-L10-R1_W22_Ref_counts.txt	P-L10-R2_W22_Ref_counts.txt	P-L-R1_W22_Ref_counts.txt	P-L-R2_W22_Ref_counts.txt	P-R-R1_W22_Ref_counts.txt	P-R-R2_W22_Ref_counts.txt	P-SC-R1_W22_Ref_counts.txt	P-SC-R2_W22_Ref_counts.txt	P-T-R1_W22_Ref_counts.txt	P-T-R2_W22_Ref_counts.txt	W-A-R1_W22_Ref_counts.txt	W-A-R2_W22_Ref_counts.txt	W-Em-R1_W22_Ref_counts.txt	W-Em-R2_W22_Ref_counts.txt	W-En-R1_W22_Ref_counts.txt	W-En-R2_W22_Ref_counts.txt	W-IE-R1_W22_Ref_counts.txt	W-IE-R2_W22_Ref_counts.txt	W-I-R1_W22_Ref_counts.txt
Zm00004b015198	320	291	753	699	627	949	539	517	701	706	408	396	313	438	373	476	424	526	652	731	260	109	518	498	523	571	504	604	441	633	201	228	300	304	316	359	352	322	475	423	234	210	605	487	468	526	413	508	502
Zm00004b015199	682	652	53	33	125	153	14	13	391	459	174	291	387	703	466	529	614	494	334	273	477	230	107	157	163	124	11	21	196	293	469	307	770	1095	358	484	682	584	649	701	361	379	27	28	129	130	8	3	145
Zm00004b013720	0	0	0	0	0	0	0	0	0	0	0	0	0	0	0	0	0	0	3	5	3	4	0	0	0	0	0	0	0	0	0	0	0	0	0	0	0	0	0	2	0	0	0	0	0	0	0	0	0
Zm00004b012400	4393	5121	8126	10009	6101	8137	7878	8432	13823	13109	6735	5996	5973	5630	9055	9733	7900	7142	6016	6469	4600	2680	8331	9327	4372	5074	7682	8966	10633	12329	6508	6906	5769	7206	9564	11939	7022	6969	5518	5564	3610	3730	9348	7749	5777	6153	5893	7905	12718
Zm00004b013721	56	58	0	0	0	0	0	0	0	0	0	0	0	0	0	0	0	0	46	75	38	34	0	0	0	0	0	0	0	0	0	0	0	0	0	0	0	0	4	4	36	44	0	0	0	0	0	0	0
Zm00004b012401	0	0	0	0	1	0	1	1	2	4	1	0	0	1	1	1	0	1	0	0	0	1	0	0	0	0	0	0	0	0	0	0	0	0	0	0	0	0	0	0	1	0	0	0	0	0	0	0	0
Zm00004b013722	1	1	2	14	548	643	1	3	0	0	0	0	0	0	2	4	0	0	36	41	2	1	3	2	1262	1366	1	1	0	0	0	0	0	0	4	4	0	1	109	78	1	1	3	0	1366	1457	0	0	1
Zm00004b012402	0	0	1	0	0	0	0	0	0	1	2	0	0	1	0	0	0	0	0	0	1	0	0	0	0	0	0	1	0	1	0	0	0	0	0	0	0	0	0	0	0	0	0	0	0	0	0	0	0
Zm00004b013723	338	1022	4	0	0	0	2	1	0	3	4	3	5	11	2	1	2	2	4787	6028	655	161	5	3	0	3	4	3	3	4	4	13	7	10	1	2	6	10	16620	15693	201	340	1	0	0	0	16	23	0
Zm00004b012403	3	0	0	1	1	0	0	0	2	0	0	1	0	1	2	1	7	0	0	1	0	1	1	2	0	0	2	0	0	3	5	3	3	4	3	0	6	11	23	23	0	0	0	0	0	0	0	0	0
Zm00004b013724	373	496	239	224	216	424	582	553	2799	2230	1130	576	1076	1016	537	538	472	343	433	505	599	400	426	406	394	497	550	627	5234	5402	1055	748	2017	2772	714	968	466	544	897	827	411	464	425	315	591	815	629	814	927
Zm00004b012404	1413	1330	7174	11478	3707	4358	5468	4549	2416	2934	2806	2440	945	673	4574	6606	8427	11230	2796	2926	1280	891	5285	5895	2419	2279	6114	6738	1799	2562	2370	2668	1269	1212	4477	4758	7604	6732	2120	2328	1328	1182	8404	8069	3148	3175	3521	5120	2422
Zm00004b013725	0	3	3	3	0	0	15	13	3	4	3	1	2	1	12	12	2	2	0	1	1	2	7	3	0	0	14	11	0	0	1	0	0	0	3	9	3	9	6	8	0	0	0	0	0	0	0	0	0
Zm00004b012405	5	5	0	0	0	0	0	0	0	1	2	0	161	170	0	0	12	12	0	0	7	1	0	0	0	0	0	0	0	0	0	2	231	323	0	1	23	26	0	0	2	3	0	0	0	0	0	0	2
Zm00004b013726	3	6	8	8	0	0	9	7	0	3	0	1	0	2	0	1	4	4	7	5	2	4	7	9	0	0	5	3	1	0	1	1	0	0	0	0	3	9	12	17	8	9	5	6	0	2	3	1	0
Zm00004b012406	12	19	21	17	12	8	38	51	43	46	32	21	24	33	36	29	14	12	44	26	28	22	37	40	18	23	43	76	26	46	37	35	23	38	22	61	12	20	29	45	17	19	73	44	36	36	49	57	47
Zm00004b013727	0	0	0	0	0	0	0	0	0	0	0	0	0	0	0	0	0	0	0	0	0	0	0	0	0	0	0	0	0	0	0	0	0	0	0	0	0	0	0	0	0	0	0	0	0	0	0	0	0
Zm00004b012407	1	0	0	0	0	0	0	0	0	0	1	0	0	1	17	14	0	0	2	4	6	2	3	6	1	0	4	6	0	1	2	2	3	1	21	44	2	4	5	7	2	1	1	0	0	0	0	0	0
Zm00004b013728	2378	2756	3446	2842	3049	5517	3289	3520	5840	8220	3541	3854	1474	2061	5220	5551	3186	3231	4784	5415	2956	1824	3821	3710	2562	3059	4070	4536	3076	3405	4083	2781	2207	2484	3776	6382	3388	3112	4566	4409	2127	2319	2600	2217	1854	2446	2277	3201	4688
Zm00004b012408	49	33	0	0	0	0	0	0	3	13	80	26	1	2	30	61	5	6	83	72	24	22	0	0	0	0	0	0	5	10	20	116	1	0	35	47	5	3	75	99	18	11	1	0	0	0	0	0	3
Zm00004b013729	487	881	1071	950	943	1638	2856	3108	1909	2159	807	1170	367	610	1545	1484	1271	1195	1211	1217	674	539	2268	2257	2139	2977	3193	3297	1668	1738	1729	880	772	677	1316	1808	1319	1188	1678	1647	407	442	1650	1385	1833	2244	2628	3346	1715
Zm00004b012409	11293	19752	50	25	30	56	208	219	46	46	95	71	52	57	29	50	51	44	708	1205	14235	19547	46	72	40	36	282	284	26	29	102	112	35	31	43	49	54	31	81	106	7983	13940	50	46	74	79	199	243	54
Zm00004b014750	372	349	454	449	275	549	770	770	338	375	227	241	193	254	786	800	983	931	624	622	534	319	1223	1061	795	814	1258	1281	613	729	324	292	341	466	792	1070	1084	1005	764	828	138	121	428	326	355	395	548	833	262
Zm00004b013430	118	238	1	4	0	0	117	106	10	2	31	21	1	1	1966	1432	276	209	8	13	125	37	97	79	0	0	81	64	6	2	63	38	1	0	603	939	285	327	21	21	122	118	34	42	0	0	26	55	2
Zm00004b014751	9	10	88	59	12	27	461	434	44	35	14	18	16	22	17	21	63	68	36	46	15	17	132	160	15	24	648	685	33	44	17	7	14	13	31	21	50	29	39	38	3	5	202	204	26	15	901	1394	30
Zm00004b012110	9739	14775	15	16	211	285	244	278	761	702	87	51	1616	1343	57	82	159	203	11406	14445	18929	18019	70	101	44	39	598	641	390	648	132	180	1535	1866	188	214	509	558	2094	2525	6375	12804	0	1	10	9	6	4	0
Zm00004b013431	0	0	0	0	0	0	0	0	0	0	0	0	0	0	0	0	0	0	0	0	0	0	0	0	0	0	0	0	0	0	0	0	0	0	0	0	0	0	0	0	0	0	0	0	0	0	0	0	0
Zm00004b014752	608	788	21	31	8	8	54	41	103	121	33	23	294	248	23	33	13	8	153	235	1087	745	25	35	2	0	69	57	28	50	63	67	6363	5561	49	26	10	10	116	127	943	1127	15	26	6	14	47	51	83
Zm00004b012111	3	10	4	0	1	0	20	26	7	13	105	112	2	0	9	4	3	4	18	19	4	7	18	11	0	0	61	71	3	12	236	208	1	1	16	15	6	8	27	24	0	0	0	0	0	0	0	0	0
Zm00004b013432	2493	2623	7275	6576	723	1353	9172	9177	4535	4666	2572	2446	2509	2343	3166	3817	3537	4897	3404	3435	2343	1476	6198	6106	1038	1254	9663	9075	5478	7094	2769	2013	1721	1671	4233	4017	3439	2733	3790	3622	2006	1925	5367	4559	796	933	10653	13226	4287
Zm00004b014753	207	366	852	1206	69	121	220	202	185	259	65	79	41	35	128	270	62	53	708	998	546	663	352	544	37	31	570	526	175	123	229	109	2279	2337	145	78	53	53	378	375	186	369	432	424	36	34	192	332	15
Zm00004b012112	3485	6473	1019	939	208	411	2560	3324	4509	6270	8012	6718	7737	12552	5447	4149	7542	5496	4247	5386	2886	1798	1726	1837	281	290	3068	3640	2093	2595	9982	10019	4830	5549	3995	8658	5900	11367	8906	8772	1349	1434	866	596	157	162	1518	2360	1214
Zm00004b013433	2	1	0	0	0	0	0	0	0	0	1	0	0	1	15	13	1	0	0	0	2	1	0	1	0	0	0	0	0	0	2	2	0	0	22	33	5	3	0	0	6	3	0	0	0	0	0	0	0
Zm00004b014754	258	280	6	7	0	0	7	12	361	273	248	132	35	28	199	89	75	50	64	80	95	44	10	16	0	2	2	1	2713	1352	24	25	2	0	75	108	16	21	131	128	101	86	0	2	0	0	1	5	497
Zm00004b012113	0	0	0	0	0	0	0	0	0	0	0	0	0	0	0	0	0	0	0	0	0	0	0	0	0	0	0	0	0	0	0	0	0	0	0	0	0	0	0	0	0	0	0	0	0	0	0	0	0
Zm00004b013434	556	531	798	830	118	186	400	434	286	323	3670	2795	427	423	135	190	2628	2048	181	207	368	157	363	382	83	92	520	470	137	266	3293	4089	1156	1310	220	214	1993	2754	351	300	392	316	600	515	170	165	314	512	193
Zm00004b014755	279	350	36	44	2	2	60	81	56	63	28	26	9	20	58	67	54	43	343	371	274	467	15	27	16	14	136	136	144	16	99	79	2	6	42	61	76	94	232	239	1281	2023	46	46	14	29	31	44	27
Zm00004b012114	148	202	68	51	281	500	828	990	655	501	607	578	661	494	1067	928	360	171	330	400	188	70	148	202	468	602	958	1111	444	522	1181	845	390	432	1069	1344	330	490	462	502	224	193	527	338	123	110	1694	2104	744
Zm00004b013435	0	1	0	0	0	0	0	0	0	0	1	0	1	0	0	0	0	0	0	0	0	0	0	0	0	0	0	0	0	0	0	0	0	0	0	0	0	1	0	1	0	0	0	0	0	0	1	0	0
Zm00004b014756	5307	2944	0	0	0	0	9	2	0	2	6	6	0	0	1	1	3	4	17	14	2176	2999	0	2	0	0	9	6	1	4	1	2	0	0	0	0	6	3	1	4	3436	3368	1	2	0	0	1	1	0
Zm00004b012115	665	659	383	562	113	151	544	538	1066	1030	707	580	842	619	846	989	1015	1110	644	688	655	600	580	552	170	203	712	645	1066	1305	817	816	987	1083	1379	1206	985	879	731	789	768	876	640	696	201	248	788	895	1630
Zm00004b013436	102	150	387	304	313	517	696	810	537	521	846	684	175	199	220	201	314	354	335	416	130	86	491	531	342	362	760	860	399	580	1100	959	579	607	291	330	350	409	364	388	133	110	299	232	306	422	828	1068	280
Zm00004b014757	0	3	0	0	3	0	2	1	4	2	1	1	1	0	1	6	0	0	2	6	2	4	2	3	2	1	0	1	50	11	6	2	0	3	0	3	2	5	14	19	1	7	0	1	0	0	1	0	2
Zm00004b012116	632	410	896	1078	192	274	548	516	658	770	510	446	545	358	768	957	1243	1474	503	489	442	282	451	441	208	185	623	519	685	780	499	460	564	534	892	785	1085	951	598	567	561	490	594	646	347	408	506	687	820
Zm00004b013437	0	1	0	0	0	0	1	0	1	0	0	0	0	0	2	0	0	0	0	0	71	58	9	13	1	0	67	56	226	286	21	8	58	39	785	757	38	36	56	72	65	70	7	9	1	0	222	266	76
Zm00004b014758	1007	937	410	424	96	122	220	190	1293	1148	362	311	688	907	692	508	351	367	352	388	743	520	397	486	439	526	176	191	2219	1113	507	361	805	829	609	701	387	518	1005	984	631	612	393	389	255	493	82	145	588
Zm00004b012117	664	1074	915	704	440	891	1666	2061	2123	2255	1830	1534	1545	1146	2606	2470	852	545	1611	1704	1111	366	1525	1508	630	775	1709	1957	1867	2193	1622	1784	1544	2212	1788	2838	939	1174	2019	1981	689	683	1188	797	1100	1172	1631	2342	2130
Zm00004b013438	0	0	0	0	0	0	0	0	0	0	0	0	0	0	0	0	0	0	0	0	0	0	0	0	0	0	0	0	0	0	0	0	0	0	0	0	0	0	0	0	0	0	0	0	0	0	0	0	0
Zm00004b014759	1	0	0	0	10	13	0	0	1	0	0	0	0	0	0	1	0	0	0	1	3	8	0	0	0	0	2	3	0	0	1	0	3	0	0	0	0	0	9	8	28	21	0	0	0	1	0	0	1
Zm00004b012118	90	108	148	139	54	73	288	378	186	216	96	93	45	72	180	192	131	114	244	244	96	83	214	184	70	59	381	368	184	243	104	122	84	83	212	235	161	118	143	190	207	197	483	502	209	218	402	671	359
Zm00004b013439	0	0	0	0	0	2	0	1	0	0	1	0	0	0	0	0	0	0	0	0	0	0	1	0	1	1	0	1	1	5	2	0	0	0	4	0	0	0	3	1	0	0	0	0	0	0	0	1	0
Zm00004b012119	1	0	2	2	1	2	4	5	5	2	1	1	5	2	56	71	4	2	2	2	16	6	12	10	2	4	32	19	40	75	23	24	13	19	42	47	29	16	39	25	0	0	0	0	0	0	1	0	0
Zm00004b015780	22	33	21	37	9	22	35	37	4	25	191	192	15	79	148	83	50	38	123	99	20	29	59	50	6	5	73	61	12	4	553	257	1	0	128	176	56	137	446	514	13	17	29	50	4	2	58	57	1
Zm00004b014460	0	0	0	0	0	0	0	0	0	0	0	0	0	0	0	0	0	0	0	0	0	0	0	0	0	0	0	0	0	0	0	0	0	0	0	0	0	0	0	0	0	0	0	0	0	0	0	0	0
Zm00004b015781	8	7	86	116	47	56	12	12	21	13	1	0	0	3	2	1	5	8	53	62	6	7	64	71	90	111	14	10	138	96	0	1	1	0	8	9	4	17	91	97	9	8	170	183	91	125	29	28	23
Zm00004b013140	65	17	1	3	0	0	0	0	13	60	1	0	1	6	1	4	2	1	0	2	57	21	4	2	0	1	0	0	13	1	1	0	4	1	1	11	0	1	1	4	59	54	2	1	0	0	0	1	1
Zm00004b014461	197	335	55	35	30	58	330	403	372	365	305	222	246	202	176	176	140	49	221	287	22	27	43	37	1	2	92	90	14	14	38	22	5	4	35	42	50	44	21	21	111	189	118	67	69	91	570	614	324
Zm00004b015782	477	1149	2594	2430	485	873	2431	2438	69	121	2866	3210	68	46	1508	1676	2449	2757	2103	2210	931	663	2726	2803	698	950	1994	1982	47	71	1688	1100	28	20	1019	1234	1707	1693	3245	3486	86	175	1873	1662	360	479	1742	2271	4
Zm00004b039300	193	302	367	302	273	563	506	577	674	700	192	190	352	475	416	462	218	200	534	583	265	123	529	453	363	491	642	616	768	830	313	241	377	389	577	629	271	265	710	685	245	211	388	318	273	440	659	852	565
Zm00004b013141	2850	3123	269	279	38	44	422	380	3	9	1	5	7	2	16	35	40	62	173	223	2050	3567	154	171	20	27	426	352	1	1	33	2	1	1	25	19	44	25	55	60	1930	2685	171	162	12	17	400	537	0
Zm00004b014462	20	17	1	4	2	5	3	3	0	3	7	6	1	2	24	22	45	42	13	6	0	5	2	3	0	1	1	5	0	0	5	8	0	0	5	4	38	28	24	18	1	2	2	1	6	2	4	1	0
Zm00004b015783	46	51	180	162	7	9	123	81	743	619	38	65	98	176	374	334	230	200	69	70	157	56	173	204	1	1	312	302	429	655	115	109	128	166	584	578	326	225	201	201	75	90	171	148	0	2	332	438	556
Zm00004b039301	347	237	141	126	49	80	217	192	181	169	683	549	122	138	305	339	202	223	252	212	154	120	114	115	6	6	245	252	125	174	417	453	106	146	449	477	172	230	297	326	205	167	115	123	27	29	202	267	273
Zm00004b013142	2086	2373	1	1	0	0	9	11	4	3	35	26	28	26	1	4	63	46	771	846	3609	3554	3	1	0	0	1	1	0	0	2	2	16	16	1	1	7	9	165	308	1727	2848	2	5	0	0	4	2	1
Zm00004b014463	23	39	79	92	56	74	131	163	135	124	32	39	76	87	56	59	25	44	94	122	39	31	84	122	65	89	159	162	149	175	53	41	75	95	100	96	50	40	133	97	18	15	53	61	33	58	116	139	52
Zm00004b015784	0	0	0	1	1	1	0	0	0	0	0	0	0	0	0	0	0	1	0	0	0	0	0	0	0	0	0	2	0	0	0	1	0	0	0	0	0	0	0	0	0	0	0	0	0	0	0	0	0
Zm00004b039302	1077	1397	2065	2083	728	1228	2420	2504	2926	2812	2667	2390	2631	2231	1891	1825	1556	1637	1663	1851	1195	974	2477	2622	1054	1277	2906	2986	2419	3299	2176	2114	1511	1820	2294	2663	1597	1572	2077	2205	998	874	1966	1675	732	901	3054	3736	2634
Zm00004b013143	215	206	8	12	7	2	39	17	25	16	1103	827	397	192	6	2	789	497	31	27	197	87	38	30	0	1	43	53	27	60	1480	1673	609	662	17	21	782	1360	108	107	327	254	132	115	5	0	55	56	51
Zm00004b014464	0	1	0	0	0	0	0	0	0	0	0	0	0	0	0	0	0	0	1	0	2	0	0	0	0	2	1	1	0	0	1	1	0	0	0	0	0	0	2	0	0	0	0	0	0	0	1	0	0
Zm00004b015785	2	0	0	0	0	0	1	0	0	0	0	0	0	0	0	0	0	0	1	0	0	1	0	0	0	0	1	1	0	0	0	0	0	0	0	0	0	0	4	0	0	0	1	0	0	0	0	0	0
Zm00004b039303	68	71	0	0	0	0	0	0	8	5	15	2	113	144	1	3	29	16	66	96	104	69	0	0	0	0	0	0	2	12	2	21	130	129	0	0	40	59	203	209	51	49	1	0	0	0	0	0	2
Zm00004b013144	0	0	2	0	0	0	2	4	2	3	0	0	2	3	37	20	2	0	1	2	11	5	14	19	3	0	46	40	18	43	48	37	3	10	52	51	32	22	19	28	0	0	0	0	0	0	0	0	0
Zm00004b014465	0	0	0	0	0	0	0	0	0	0	0	0	0	0	1	0	0	0	2	0	0	0	0	0	2	1	0	0	0	1	0	0	0	0	2	0	0	0	0	0	0	0	0	0	0	0	0	0	0
Zm00004b015786	73	29	834	1012	150	183	23	26	64	24	25	21	149	249	132	137	30	27	34	41	72	37	1011	1052	367	308	26	21	5	19	49	15	77	102	138	171	50	24	87	78	8	9	862	954	481	555	1	3	7
Zm00004b039304	354	299	0	0	0	0	0	3	6	0	15	4	956	750	2	0	161	193	316	363	632	524	0	0	1	0	0	0	3	6	2	23	1030	749	0	1	348	398	878	887	355	290	3	2	0	0	0	0	9
Zm00004b013145	0	0	0	0	0	4	2	1	0	0	0	0	1	1	0	1	0	0	3	0	3	0	25	19	26	21	21	11	22	25	8	2	3	1	3	2	7	7	9	2	0	0	0	1	1	1	0	0	0
Zm00004b014466	0	0	0	0	0	0	0	0	0	0	0	0	0	0	0	0	0	0	0	0	0	0	0	0	0	0	0	0	0	0	0	0	0	0	0	0	0	0	0	0	0	0	0	0	0	0	0	0	0
Zm00004b015787	454	167	73	95	1	2	245	251	153	136	97	40	271	173	102	121	88	87	104	111	162	77	83	108	15	4	184	196	78	113	74	112	220	442	181	182	77	49	126	150	373	357	170	152	149	163	316	407	187
Zm00004b039305	392	427	101	103	41	83	150	195	238	204	745	421	428	442	84	82	723	844	185	258	393	266	129	170	67	94	179	183	269	301	346	767	501	407	117	148	692	964	472	426	465	407	114	99	55	83	232	326	260
Zm00004b013146	422	329	508	485	187	267	325	316	451	494	215	223	259	318	267	300	327	347	417	462	359	287	338	310	250	276	326	314	406	557	257	260	196	179	289	370	309	268	361	405	209	222	305	268	296	325	296	286	381
Zm00004b014467	0	0	0	0	0	0	0	0	0	0	0	0	0	0	0	0	0	0	0	0	1	0	0	0	0	0	0	0	0	0	0	0	0	0	0	0	0	0	0	0	0	0	0	0	0	0	0	0	0
Zm00004b015788	0	0	5	11	0	0	45	41	0	0	1	1	0	0	3	3	16	10	0	0	0	0	11	1	0	0	62	70	0	0	0	0	9	10	3	1	8	11	2	1	1	0	5	2	0	0	37	59	0
Zm00004b039306	975	1309	806	801	883	1589	1957	2118	1858	1961	1454	1486	1137	1558	2143	2024	1330	1062	1627	1781	1346	826	1568	1419	1637	2178	2277	2331	1838	2016	1695	1491	1304	1518	1847	2658	1331	1405	2045	2031	994	1126	1112	764	1394	2090	2469	2975	1891
Zm00004b013147	281	138	48	68	0	1	12	18	1	1	10	28	3	6	11	10	153	129	285	253	47	22	72	72	11	4	21	20	5	2	37	12	4	1	9	13	99	135	157	171	148	137	57	50	3	7	13	29	0
Zm00004b014468	2	7	0	0	0	0	0	0	0	0	0	0	0	0	0	0	0	0	4	28	8	9	0	0	0	1	1	0	0	0	0	0	0	1	0	0	0	0	4	3	4	16	0	0	0	0	0	0	0
Zm00004b015789	9	3	1674	1729	61	85	2766	2514	5	0	25	15	0	0	314	483	787	1065	1	6	10	8	1172	1447	36	28	2963	3093	7	6	17	16	8	7	258	182	764	480	6	7	1	5	1676	1587	40	51	2325	3456	4
Zm00004b039307	0	0	0	0	0	0	0	0	0	0	0	0	0	0	0	0	0	0	0	0	0	0	0	0	0	0	0	0	0	0	0	0	0	0	0	2	0	0	0	0	0	0	0	0	0	0	0	0	0
Zm00004b013148	1729	859	206	235	37	44	94	87	56	208	159	241	1	3	551	492	409	257	71	54	817	976	399	416	86	209	111	58	92	20	198	56	1	0	390	365	276	309	102	102	2206	2071	1161	1391	87	257	188	198	134
Zm00004b014469	4	3	0	0	0	0	0	0	0	0	0	0	0	0	0	0	0	0	4	5	5	4	0	0	0	0	0	0	0	0	0	0	0	0	0	0	0	0	1	5	7	24	0	0	0	0	0	0	0
Zm00004b039308	0	1	728	816	1	0	909	735	0	1	0	0	0	0	67	140	145	121	0	1	0	2	666	858	3	0	997	1125	0	0	0	0	0	0	120	47	157	98	6	2	0	1	828	760	2	1	1113	1481	1
Zm00004b013149	194	278	50	42	1	3	65	50	42	62	56	47	41	58	68	82	60	24	73	52	236	287	98	102	5	4	41	40	47	66	72	51	6	13	54	66	50	71	86	89	134	238	114	157	2	5	85	80	73
Zm00004b039309	0	0	0	0	0	0	0	0	0	0	0	0	0	0	0	0	0	0	1	0	0	0	0	0	0	0	0	0	0	0	1	0	0	0	0	0	0	0	0	0	0	0	0	0	0	1	0	0	0
Zm00004b015490	4850	6238	5612	5952	87	135	2456	2655	710	1069	1255	1015	1078	761	687	955	796	830	1494	1488	4512	5912	9050	8780	119	130	1862	1807	112	256	211	159	210	66	469	478	411	280	830	842	3652	4892	6114	6043	67	87	2225	2895	637
Zm00004b014170	290	267	0	0	0	0	0	0	0	1	1947	1057	333	221	1	1	1293	625	33	50	263	123	0	1	0	1	1	1	2	6	1151	2517	1972	1703	0	3	1219	1862	158	162	293	217	0	0	0	0	0	0	5
Zm00004b015491	2987	2760	1721	1788	377	671	1386	1376	6718	4766	2036	1789	12584	11045	1319	1015	2676	4095	1012	1184	1857	732	4337	5093	629	518	1282	1522	1311	2512	1657	1689	9085	9168	1182	1544	2167	2496	1201	1307	3719	3248	3892	3058	492	635	1480	2132	5521
Zm00004b014171	0	1	7	4	0	1	3	0	8	5	3	2	1	1	2	0	1	1	2	2	0	0	0	0	0	0	0	2	0	0	0	1	0	1	0	0	0	0	0	0	0	0	0	0	0	0	0	0	0
Zm00004b015492	266	269	725	842	380	566	343	357	1045	1160	144	180	238	383	357	352	171	152	272	275	333	209	695	838	348	296	364	346	304	430	284	201	306	314	313	369	194	174	355	314	331	402	984	722	291	270	393	504	570
Zm00004b039010	3	2	0	0	0	0	0	0	0	0	0	0	0	0	0	1	0	1	0	0	2	3	0	0	0	0	0	1	1	1	5	3	26	20	1	2	5	3	6	2	5	3	0	0	0	0	0	1	5
Zm00004b014172	0	0	0	0	0	0	0	0	0	0	0	0	0	0	0	0	0	0	0	0	0	0	0	0	0	0	0	0	0	0	0	0	0	0	0	0	0	0	0	0	0	0	0	0	0	0	0	0	0
Zm00004b015493	955	2361	6	3	29	84	23	21	11	31	5	9	18	20	50	45	14	5	64	214	2839	3429	53	38	16	19	161	144	15	15	3	2	62	65	17	22	13	11	40	37	1041	2146	52	45	11	15	128	165	888
Zm00004b039011	315	239	81	98	0	0	304	252	469	344	774	592	1042	1055	1	2	333	286	64	64	136	105	104	112	0	0	160	176	421	223	381	442	1884	1941	5	4	213	257	210	164	260	321	71	76	0	3	192	213	290
Zm00004b014173	22	14	0	3	0	0	0	1	7	5	616	452	0	0	22	12	18	15	64	56	5	6	9	6	0	0	1	1	6	6	685	492	0	0	15	26	11	10	152	182	7	6	3	7	0	0	1	1	3
Zm00004b015494	0	0	0	0	0	0	0	0	0	0	0	0	0	0	0	0	0	0	0	0	0	0	0	0	1	0	0	0	0	0	0	0	0	0	0	0	0	0	0	0	0	0	0	0	0	0	0	0	0
Zm00004b039012	29	26	65	55	9	17	87	78	4	0	2157	3026	0	1	1098	830	1231	688	615	411	116	96	140	127	10	4	76	72	8	10	2762	1517	6	4	724	935	926	1094	1129	1297	53	58	82	65	2	0	67	103	11
Zm00004b014174	6	4	1	2	0	0	0	0	6	4	66	35	7	21	7	5	4	12	1	1	8	7	92	31	0	0	0	0	135	26	283	181	25	28	1	0	19	27	53	43	7	9	0	2	0	0	0	0	13
Zm00004b015495	56	80	25	21	16	19	45	29	184	230	16	20	42	85	54	52	20	23	55	64	93	91	24	10	51	41	35	37	43	79	46	50	76	55	66	73	52	42	72	58	64	72	15	13	48	70	45	33	26
Zm00004b039013	0	1	0	0	0	0	1	0	14	8	43	19	109	49	2	2	25	15	1	5	12	4	0	0	0	0	1	0	6	14	10	43	34	66	10	13	54	72	0	3	2	1	0	0	0	0	0	0	8
Zm00004b014175	4	5	0	1	0	0	0	0	0	1	30	15	17	38	9	8	9	5	0	0	6	4	51	9	0	0	2	0	10	2	344	250	29	42	2	2	18	18	20	11	6	20	0	1	0	0	0	0	9
Zm00004b015496	1	4	65	83	10	26	93	62	16	9	6	2	1	2	16	29	28	24	0	3	0	0	24	47	5	0	85	97	3	3	2	6	2	4	19	27	25	18	3	2	0	0	0	2	0	0	0	0	0
Zm00004b039014	715	542	1215	1683	523	667	1083	1021	615	670	923	777	541	385	913	1027	1552	1545	538	560	502	313	993	940	470	442	1192	1303	496	721	855	772	372	394	883	1036	1247	1079	563	615	626	589	1635	1418	305	364	927	1261	736
Zm00004b014176	804	718	402	504	414	496	361	341	975	1302	528	440	569	1156	1224	1198	393	386	837	830	651	340	407	444	512	434	429	409	687	763	647	611	461	627	1490	1767	368	463	7533	6974	1126	922	669	654	765	952	553	842	1457
Zm00004b015497	319	296	79	61	6	19	453	530	744	981	244	222	384	437	684	470	103	120	363	365	579	197	585	609	87	69	613	742	560	666	327	305	505	638	587	978	211	241	614	619	10	3	5	8	0	1	1	10	23
Zm00004b039015	270	281	910	957	275	401	710	755	866	775	628	561	651	475	458	636	596	581	491	571	241	206	935	1002	222	216	849	945	690	889	646	652	791	825	631	671	576	540	448	400	423	428	1117	919	368	454	1111	1415	1113
Zm00004b014177	747	287	24	17	5	6	3	2	106	108	1	2	169	482	180	111	62	24	45	47	341	155	8	17	1	1	0	2	492	349	9	4	27	31	331	537	143	122	94	71	1114	1013	19	14	8	6	1	2	1041
Zm00004b015498	371	454	829	894	333	516	1431	1470	1150	1058	561	572	607	601	828	866	677	787	552	584	302	177	826	855	357	416	1350	1400	665	854	536	453	405	438	763	889	556	529	573	629	390	385	956	846	452	532	1246	1659	961
Zm00004b039016	78	48	31	39	0	0	13	16	37	32	7	2	55	105	55	61	14	6	6	4	47	22	20	31	0	0	13	19	1	7	5	5	87	115	51	78	11	13	8	10	23	18	0	0	0	0	0	0	11
Zm00004b014178	3	1	1	7	0	0	16	20	0	0	12	44	0	0	2	2	216	259	12	6	7	2	19	9	0	1	12	10	0	0	31	15	0	0	0	0	143	174	51	48	1	5	7	4	0	0	12	6	0
Zm00004b015499	551	477	587	703	455	580	512	530	782	747	423	363	318	511	752	903	606	622	674	541	569	332	580	468	307	482	595	617	1185	1172	343	454	403	422	712	845	592	598	782	765	546	498	548	542	280	333	495	662	896
Zm00004b039017	0	0	0	0	0	0	0	0	0	0	0	0	0	0	0	0	0	0	0	0	0	0	0	0	0	0	0	0	0	0	0	0	0	0	0	0	0	0	0	0	0	0	0	0	0	0	0	0	0
Zm00004b014179	520	603	112	79	177	270	349	423	648	599	2663	1707	1562	1813	707	771	1257	985	493	585	389	339	304	265	161	148	336	302	163	296	245	569	607	758	335	360	689	982	380	431	956	876	359	301	301	507	1322	1539	2171
Zm00004b039018	11	17	110	96	4	0	340	351	30	17	132	84	11	8	43	48	78	87	109	59	5	9	200	189	5	5	351	378	24	18	81	137	0	1	33	27	82	89	74	60	13	18	5	3	0	0	55	82	5
Zm00004b039019	217	372	23	18	2	3	122	98	85	134	104	107	55	38	134	130	70	61	267	296	451	520	67	90	9	11	126	174	102	99	167	118	48	48	156	167	65	80	88	88	99	257	39	43	0	1	5	5	28
Zm00004b012700	0	3	0	0	0	0	0	0	0	0	0	0	0	0	1	0	0	0	0	5	1	2	0	0	1	3	0	0	0	0	0	0	0	0	0	0	0	0	0	0	0	0	1	1	0	0	2	1	0
Zm00004b012701	0	16	2	0	2	6	14	10	15	18	22	10	54	15	6	6	3	23	14	6	3	0	1	0	0	0	0	0	0	0	0	0	13	28	0	0	9	23	6	0	6	9	0	0	5	9	2	2	1
Zm00004b012702	544	336	119	182	123	63	29	56	278	104	451	253	99	165	458	137	127	141	155	98	449	243	1121	1352	249	390	49	29	1812	760	162	175	87	68	94	112	117	194	535	425	503	413	1019	1102	334	689	43	31	1211
Zm00004b012703	1184	1088	1228	1191	714	1290	1395	1361	2406	2838	1760	1556	994	1084	1637	1576	1440	1077	1416	1508	1258	499	1311	1339	604	667	1473	1647	1438	1873	2301	1954	1348	1516	1000	1254	1444	1494	1905	1962	937	819	1258	954	728	838	1229	1686	1698
Zm00004b012704	0	1	0	0	2	3	0	1	0	0	0	0	0	1	0	0	0	0	0	0	1	0	0	0	40	37	0	0	0	0	0	0	0	0	1	0	0	0	1	2	0	0	0	0	4	2	0	0	0
Zm00004b012705	853	2241	955	991	426	594	1127	1127	958	1141	1312	1073	1739	1613	1946	1611	1284	1263	2259	2713	1875	1693	806	892	632	729	1288	1371	552	642	1027	1286	1131	1681	1180	1665	1186	1233	1208	1315	1036	1831	999	837	556	714	1052	1439	697
Zm00004b012706	76	79	24	40	31	41	35	40	57	41	494	417	137	118	63	76	174	94	58	49	98	48	43	49	39	31	27	39	31	33	443	466	267	266	60	73	159	272	98	83	51	38	23	32	39	52	53	56	68
Zm00004b012707	0	0	0	0	0	0	0	0	0	0	0	0	0	0	0	0	0	0	0	0	0	0	0	0	0	0	0	0	0	0	0	0	0	0	0	0	0	0	0	0	0	0	0	0	0	0	0	0	0
Zm00004b012708	219	689	28	18	17	26	19	25	5	6	89	70	40	50	846	444	36	34	1071	1257	556	320	12	16	19	13	8	4	1	1	70	73	32	38	235	492	32	23	314	366	121	342	25	15	10	13	10	15	4
Zm00004b012709	0	0	0	0	19	54	5	6	0	0	14	11	0	0	23	43	54	47	0	1	2	1	7	5	67	55	0	1	0	0	19	28	1	0	94	68	84	77	39	44	1	0	1	0	253	323	2	8	0
Zm00004b013730	0	0	0	0	0	0	0	0	0	0	0	0	0	0	0	0	0	0	0	0	0	0	0	0	0	0	0	0	0	0	0	0	0	0	0	0	0	0	0	0	0	0	0	0	0	0	0	1	0
Zm00004b012410	0	0	0	0	0	0	0	0	0	0	0	0	0	0	0	0	0	0	0	0	0	0	0	0	0	0	0	0	0	0	0	0	0	0	0	0	0	0	0	0	0	0	0	0	0	0	0	0	0
Zm00004b013731	358	473	306	267	664	1151	813	910	934	986	709	646	522	667	722	681	453	445	804	807	459	221	560	572	849	1045	805	955	551	922	820	733	431	598	596	823	463	487	815	857	335	324	495	341	929	1141	853	1105	637
Zm00004b012411	285	433	1338	1136	589	1095	1798	1885	1484	1594	668	590	700	916	940	1116	720	779	737	826	412	269	1317	1251	493	696	1984	2192	956	1190	528	566	1082	1233	702	1020	666	549	801	801	469	413	1389	1123	576	735	2257	3036	1001
Zm00004b013732	103	47	2	0	0	0	1	0	876	541	190	61	29	21	1002	476	534	452	15	42	81	66	0	0	0	0	0	0	578	812	3	13	12	25	451	337	220	239	41	49	120	86	0	0	0	1	0	0	2193
Zm00004b012412	0	0	0	0	0	0	0	0	0	0	0	0	0	0	0	0	0	0	0	0	0	0	0	0	0	0	0	0	0	0	0	0	0	0	0	0	0	0	0	0	0	0	0	0	0	0	0	0	0
Zm00004b013733	1173	968	3996	4386	2437	3274	3605	3906	3685	2978	1200	1173	1235	1509	2034	2493	1792	2683	1665	1902	993	549	4148	4020	1955	2064	3954	4534	2363	3237	1229	1003	1507	1656	2262	2761	1764	1503	1550	1548	829	662	4211	3830	2021	2582	4102	5307	3640
Zm00004b012413	48	91	119	103	6	4	364	432	249	296	266	233	83	116	114	128	135	164	144	171	54	50	176	195	8	12	469	474	279	413	237	302	241	243	116	161	214	129	114	125	173	118	91	64	4	1	649	724	736
Zm00004b013734	1266	1730	14283	18076	349	499	2763	2901	2669	2016	4709	4480	4696	10267	422	471	3837	3724	3835	3944	1337	926	10924	12890	333	339	2316	2398	4225	5758	3423	3622	1475	1761	203	251	2568	2912	2590	2622	1807	1621	9820	9620	453	751	4334	4605	3646
Zm00004b012414	0	0	0	0	0	0	0	0	0	0	0	0	0	0	0	0	0	0	0	0	0	0	0	0	0	0	0	0	0	0	0	0	0	0	0	0	0	0	0	0	0	0	0	0	0	0	0	0	0
Zm00004b013735	0	0	0	0	0	0	0	0	0	0	0	0	0	0	0	0	0	0	0	0	0	1	0	0	0	0	0	0	0	0	0	0	0	0	0	0	0	0	0	0	0	0	0	0	0	0	0	0	0
Zm00004b012415	140	141	138	184	111	174	153	114	144	147	487	352	124	215	149	164	252	198	231	222	150	91	175	138	125	133	166	161	239	202	361	370	105	161	236	263	226	296	234	249	138	119	170	151	167	203	105	174	258
Zm00004b013736	0	2	2	9	0	0	2	0	9	3	3	2	24	35	60	91	6	2	1	0	26	22	7	6	0	0	2	0	17	47	4	17	64	128	19	21	5	5	16	7	11	9	7	6	0	0	0	1	18
Zm00004b012416	147	252	1116	921	381	763	1627	1840	686	656	255	235	141	254	1467	1277	809	806	1131	1249	278	229	1352	1260	354	505	1649	1781	518	662	359	201	377	474	1104	1669	857	652	984	1118	139	146	867	726	159	203	1672	2217	597
Zm00004b013737	5	5	2	0	0	0	0	0	20	14	9	0	61	84	2	1	3	0	1	0	74	31	1	1	0	0	0	0	13	44	10	62	132	158	1	0	5	4	11	5	33	26	0	0	0	0	0	1	52
Zm00004b012417	838	1652	519	383	148	263	997	1242	2094	2653	385	375	490	596	3878	3394	583	339	1766	2075	1250	905	402	323	111	88	1079	1330	438	461	825	664	489	619	2759	3397	604	490	2168	2304	1038	1103	465	308	5	13	897	1206	817
Zm00004b013738	0	0	0	0	0	0	0	0	0	0	0	0	0	0	0	0	0	0	0	0	0	0	0	0	0	0	0	0	0	0	0	0	0	0	0	0	0	0	0	0	0	0	0	0	0	0	0	0	0
Zm00004b012418	1142	1145	535	603	315	394	309	261	1637	1613	1082	904	1792	1923	995	1128	735	591	1694	1857	1244	857	603	595	456	446	343	338	1887	2176	946	1065	1221	1451	1673	1796	941	956	1339	1371	1108	1046	563	556	382	438	363	452	1833
Zm00004b013739	0	0	0	2	0	0	0	0	1	0	0	0	0	2	0	2	0	0	6	3	2	1	0	0	30	42	0	0	0	0	0	0	1	2	1	0	0	0	2	4	0	0	0	0	0	0	0	0	0
Zm00004b012419	3	1	0	0	0	0	0	0	1	2	0	7	0	1	26	19	4	2	1	0	2	0	0	0	0	0	0	0	3	4	7	3	6	1	6	50	6	5	4	3	0	0	0	0	0	0	0	0	53
Zm00004b014760	17	8	4	3	0	2	27	39	18	13	6	1	7	14	133	134	2	9	4	4	75	34	4	10	45	48	21	9	60	63	12	16	15	21	273	651	30	31	89	56	7	8	1	1	0	0	10	10	2
Zm00004b013440	2045	2062	446	435	629	933	704	633	2414	2790	1950	1712	1652	2053	1522	1561	1117	1122	2114	2343	2368	1187	732	694	846	867	772	819	2364	2993	2398	2285	2163	2601	1926	2062	1550	1764	2507	2658	2099	2023	490	514	693	978	1292	1594	2779
Zm00004b014761	0	0	0	0	0	0	0	0	0	0	0	0	0	0	0	0	0	0	0	0	0	0	0	0	0	0	0	0	0	0	0	0	0	0	0	0	0	0	0	0	0	0	0	0	2	5	0	0	0
Zm00004b039600	401	438	897	741	583	929	1023	1057	902	830	498	478	571	559	668	701	568	609	430	476	358	189	865	691	572	664	870	1038	569	794	493	515	399	421	583	768	472	499	468	432	244	270	684	648	608	754	898	1117	758
Zm00004b012120	3	0	0	0	0	0	0	0	0	0	0	0	0	0	0	0	0	0	0	0	0	0	0	0	0	0	0	0	0	0	0	0	0	0	0	0	0	0	0	0	0	0	0	0	0	0	0	0	0
Zm00004b013441	0	1	1	2	0	0	1	0	0	0	0	1	0	0	0	1	2	1	0	0	3	0	1	0	0	0	0	0	1	0	0	0	0	1	3	0	1	0	1	1	62	65	75	58	128	127	228	305	109
Zm00004b014762	139	203	359	393	104	136	511	510	330	411	263	303	105	137	339	374	364	330	762	682	170	171	329	382	78	89	553	521	249	329	324	242	76	90	365	412	357	262	457	418	155	150	353	277	112	154	305	434	246
Zm00004b039601	131	208	79	126	71	80	218	207	69	94	66	66	51	80	100	107	91	117	153	183	1441	1947	98	110	57	80	189	246	100	105	80	60	26	19	88	95	94	105	207	220	107	142	108	107	84	95	106	173	55
Zm00004b012121	338	350	384	530	218	313	654	586	488	453	510	377	302	281	427	524	697	756	710	701	298	281	520	595	301	329	771	800	409	570	493	479	302	316	566	609	594	628	588	590	293	310	567	558	339	435	627	826	709
Zm00004b013442	0	0	7	2	12	14	10	7	0	2	3	2	1	2	6	6	4	3	1	1	2	1	10	4	14	17	7	11	0	0	2	1	0	1	3	5	6	3	4	4	0	0	0	0	0	0	0	0	0
Zm00004b014763	3	5	35	51	1	1	45	34	2	3	52	33	45	47	13	19	32	55	5	4	5	6	39	39	0	0	33	28	7	2	13	34	182	195	10	14	28	28	9	10	3	3	31	40	0	1	16	32	2
Zm00004b039602	1	0	0	0	0	0	0	0	1	0	0	0	0	0	0	0	0	0	0	1	0	0	0	0	0	0	0	0	0	0	0	0	0	0	0	0	0	0	0	0	0	0	1	0	0	0	0	0	0
Zm00004b012122	35	1134	0	0	0	0	0	1	0	0	0	0	2	0	0	0	1	1	9913	16317	289	622	0	0	0	0	0	0	0	0	0	0	0	0	2	0	0	0	329	590	277	1198	1	0	0	0	0	0	0
Zm00004b013443	0	1	16	10	29	41	16	18	5	5	3	3	2	2	15	16	10	6	5	12	5	0	18	13	33	30	37	21	5	3	2	4	0	0	13	9	6	5	9	7	0	0	0	0	0	0	0	0	0
Zm00004b014764	452	591	1146	992	335	519	1453	1570	1175	1310	835	776	627	889	1031	1111	786	844	839	905	573	286	1175	1211	484	596	1630	1795	785	1017	596	554	584	693	901	1226	754	686	1005	1009	303	288	709	609	300	348	904	1242	811
Zm00004b039603	35	29	2	3	0	2	7	5	12	7	32	45	57	14	0	0	15	27	6	13	2	2	5	3	0	0	4	10	1	3	132	44	1	3	8	1	3	8	14	31	20	21	22	29	13	5	228	335	83
Zm00004b012123	134	155	86	78	20	29	158	175	589	588	211	180	295	289	250	215	97	38	153	192	149	68	202	178	28	30	171	184	426	439	142	170	197	301	232	301	96	115	233	229	128	95	139	134	23	33	367	374	644
Zm00004b013444	406	539	558	545	412	672	720	730	1187	1089	522	442	928	801	796	904	634	668	740	921	464	263	464	558	399	416	771	685	545	853	629	474	1030	1192	838	886	566	544	726	743	419	387	448	373	320	374	694	832	635
Zm00004b014765	287	322	591	525	469	688	537	591	749	828	444	380	452	476	457	514	395	376	265	313	357	175	511	478	430	449	567	631	416	622	373	408	326	361	420	578	336	327	402	371	297	240	193	201	157	194	482	592	760
Zm00004b039604	0	0	0	0	0	0	0	0	0	0	0	0	0	0	0	0	0	0	0	0	0	0	0	0	0	0	0	0	0	0	0	0	0	0	0	0	0	0	0	0	0	0	0	0	0	0	0	0	0
Zm00004b012124	105	96	85	85	104	239	701	642	2	4	119	79	4	2	22	46	606	847	111	136	11	9	242	243	73	67	744	740	2	1	79	131	2	0	41	25	629	581	84	77	32	63	314	332	224	210	593	879	0
Zm00004b013445	0	0	0	0	0	0	0	0	0	0	0	0	0	0	0	0	0	0	0	0	0	0	0	0	0	0	0	0	0	0	0	0	0	0	0	0	0	0	0	0	0	0	0	0	0	0	0	0	0
Zm00004b014766	41	64	0	1	2	0	7	7	20	18	51	44	83	28	30	24	15	11	4	8	174	74	3	1	1	2	18	22	66	47	37	29	69	81	43	66	37	37	31	21	42	51	4	4	0	1	9	8	27
Zm00004b039605	8	15	3	0	4	5	9	16	4	4	14	8	8	5	74	88	11	9	3	5	16	9	7	11	8	7	20	33	9	14	25	18	11	13	338	288	58	42	71	55	3	2	0	1	0	0	12	8	0
Zm00004b012125	2	5	14	7	22	42	41	69	12	16	10	7	4	3	22	22	21	12	24	20	5	0	19	25	2	6	46	54	5	15	4	8	6	5	19	22	14	10	11	18	9	6	21	14	9	7	38	52	9
Zm00004b013446	0	0	0	0	0	0	0	0	0	0	0	0	0	0	0	0	0	0	0	0	0	0	0	1	1	0	1	1	0	1	0	1	0	0	0	0	0	0	0	0	0	0	0	0	0	0	0	0	0
Zm00004b014767	9	9	5	3	0	1	7	11	9	9	37	32	31	47	9	8	28	28	3	5	48	15	7	2	1	1	12	14	36	49	43	42	235	231	20	10	21	23	11	12	25	18	8	6	9	5	8	19	49
Zm00004b039606	12	27	27	26	3	13	125	120	106	82	69	50	27	43	25	36	17	18	76	82	7	5	15	23	2	1	30	21	6	12	5	14	9	4	8	8	5	2	14	12	16	29	75	39	12	21	220	260	65
Zm00004b012126	36	30	14	17	6	10	37	38	38	35	47	21	27	50	37	34	88	89	61	45	78	71	19	20	5	7	27	24	311	580	9	3	11	16	28	21	23	15	25195	20039	41	28	25	23	2	7	44	46	48
Zm00004b013447	9	19	1	0	1	1	2	0	2	0	0	0	0	0	0	0	0	0	4	7	20	38	9	10	14	16	10	14	14	18	8	5	2	3	19	8	10	1	14	21	22	22	0	0	0	0	0	1	0
Zm00004b014768	156	161	94	87	10	13	84	60	19	35	734	482	160	127	29	28	366	327	92	110	181	111	97	115	23	29	76	92	50	78	692	835	460	504	55	43	368	498	198	158	159	133	177	210	39	69	91	121	70
Zm00004b039607	326	347	3459	3524	1572	2630	2592	2888	1619	1569	1294	1105	301	348	1578	2558	1822	2321	1455	1268	358	200	2387	2188	584	679	2637	3277	906	1268	704	737	624	633	1270	1486	1562	1202	1758	1806	458	317	3244	2670	864	972	3681	4615	1831
Zm00004b012127	40	56	49	66	36	39	192	179	205	154	85	65	69	68	173	137	102	75	123	92	41	16	104	123	65	75	166	172	185	200	54	70	36	65	152	210	63	67	115	124	44	34	90	79	92	99	179	238	209
Zm00004b013448	0	1	0	0	0	0	0	0	0	0	0	0	0	0	0	0	0	0	0	1	0	0	0	0	0	0	0	0	0	0	0	0	0	0	0	0	0	0	0	0	0	0	0	0	0	0	0	0	0
Zm00004b014769	270	608	904	829	844	1697	2124	2527	1874	2087	1348	1303	1312	1319	1277	1390	902	731	1325	1600	419	248	1498	1561	783	962	2417	2523	1243	1502	1170	1009	1291	1439	1085	1456	848	865	1280	1369	434	399	1018	673	737	907	2028	2785	1204
Zm00004b039608	241	361	292	201	3	6	3	2	10	2	15	4	40	24	0	2	22	19	8	9	501	183	54	57	7	5	16	18	5	0	1	1	3	0	8	12	10	20	683	622	2040	1208	72	90	16	9	16	35	4
Zm00004b012128	0	0	0	0	4	2	11	11	0	0	53	11	0	0	90	117	50	32	2	1	2	1	0	0	0	1	6	13	0	1	107	88	0	0	218	147	90	164	16	8	0	1	0	0	7	1	6	5	0
Zm00004b013449	604	526	464	534	125	203	492	526	597	687	673	647	736	1023	605	573	504	552	976	1027	873	535	653	637	357	343	638	726	588	816	1130	966	1900	2067	1042	1353	840	912	1365	1409	693	608	605	640	277	346	563	620	832
Zm00004b039609	776	615	183	141	4	6	391	397	717	659	1360	867	2680	1994	885	830	1159	721	265	343	943	291	270	207	4	2	474	574	857	986	2305	2600	2755	2899	1291	1191	1593	1630	370	446	1004	847	338	268	12	24	962	1234	1081
Zm00004b012129	0	0	1194	1806	4	3	1763	1271	0	0	0	1	0	0	264	485	717	1034	2	0	0	0	787	884	6	0	2574	2523	0	2	1	0	1	2	310	201	780	633	19	20	0	0	1615	1623	8	7	825	1252	0
Zm00004b015790	9	25	4	7	1	1	8	3	17	8	3	2	2	2	3	3	3	3	6	6	0	0	0	0	0	0	0	0	0	0	0	0	0	0	0	0	0	0	0	0	11	11	2	0	0	0	10	9	36
Zm00004b014470	103	111	280	378	202	269	405	412	238	279	155	126	64	79	308	448	225	202	536	537	82	45	226	278	107	112	437	514	141	181	101	124	71	94	207	300	211	139	285	321	113	60	326	234	129	129	249	370	104
Zm00004b015791	258	237	15	18	10	16	18	31	114	180	1012	1214	57	100	167	115	88	65	173	154	254	136	79	90	75	94	34	25	131	46	751	530	152	164	125	152	41	82	222	235	170	225	182	138	63	125	16	24	89
Zm00004b013150	0	0	1	0	1	4	2	6	0	1	0	0	0	0	0	0	0	0	2	1	0	0	0	2	12	19	2	1	0	0	0	0	0	0	0	0	0	0	0	0	0	0	0	0	0	0	0	0	0
Zm00004b014471	31	23	11	2	117	208	1	0	18	21	3	10	30	37	0	3	12	2	50	80	10	11	3	4	3	5	2	1	91	129	5	16	40	38	171	157	61	79	16	17	9	2	0	0	0	0	0	2	14
Zm00004b015792	30	35	44	32	5	17	90	117	71	85	44	50	37	81	34	42	18	18	44	47	126	42	262	328	62	64	292	292	480	546	223	206	106	104	198	280	94	133	289	314	85	77	92	50	12	24	380	439	319
Zm00004b039310	23	16	50	91	2	2	0	0	28	65	15	7	4	9	3	2	12	16	1	3	27	16	758	470	6	0	0	0	1475	247	363	99	3	0	6	6	113	67	180	128	95	165	133	109	7	8	1	0	50
Zm00004b013151	20	28	16	11	1	5	27	41	69	64	47	46	15	24	14	15	1	3	41	46	0	0	0	1	1	0	0	0	1	0	0	1	0	0	0	0	0	0	0	0	0	1	2	0	0	0	0	0	0
Zm00004b014472	243	184	870	875	747	1112	576	545	497	552	467	389	263	235	392	639	372	313	461	507	254	103	346	426	417	429	669	841	151	280	438	542	234	315	346	422	359	352	517	500	165	145	468	282	429	340	396	594	242
Zm00004b015793	89	106	151	135	21	36	193	193	147	176	96	105	142	196	84	90	90	50	99	115	228	151	639	578	91	115	505	512	887	1027	306	281	133	180	499	527	265	294	479	473	276	245	306	242	23	28	721	887	679
Zm00004b039311	4	2	0	0	0	0	0	0	0	0	0	0	9	3	0	0	0	0	18	26	2	0	0	0	1	0	0	0	0	0	0	0	7	5	0	0	1	1	43	48	2	1	0	0	1	0	0	3	0
Zm00004b013152	121	135	0	0	0	0	0	0	0	0	4	6	2	0	0	0	0	0	15	14	118	173	0	0	1	0	0	0	0	0	14	16	0	0	0	0	0	0	14	17	102	157	0	2	2	1	0	0	1
Zm00004b014473	46	61	0	3	0	1	7	4	83	137	804	438	96	123	143	112	71	44	56	96	52	17	29	31	0	0	11	18	42	209	571	996	601	809	99	166	92	113	193	229	11	10	1	0	0	1	9	19	30
Zm00004b015794	301	397	489	478	296	602	818	904	818	903	249	264	365	476	303	397	315	371	405	461	352	307	579	592	544	689	1298	1298	499	855	301	284	694	703	501	483	479	339	575	604	364	322	489	372	358	474	854	1149	573
Zm00004b039312	0	2	0	0	1	6	7	10	7	4	6	7	6	7	5	4	2	1	5	4	1	2	2	3	4	6	2	6	2	5	5	6	0	4	0	2	3	1	8	10	0	0	0	0	0	0	0	0	0
Zm00004b013153	0	0	0	0	0	0	0	0	0	0	0	0	0	0	0	0	0	0	0	0	0	0	0	0	0	0	0	0	0	0	0	0	0	0	0	0	0	0	0	0	0	0	0	0	0	0	0	0	0
Zm00004b014474	706	566	1993	1982	763	1206	1410	1210	1755	1989	815	806	781	1062	1190	1420	974	870	1114	1189	360	211	708	795	728	716	1291	1466	1012	1412	443	489	940	1074	562	582	581	520	663	729	572	519	1580	1345	549	619	1137	1626	1326
Zm00004b015795	0	0	0	0	0	0	1	0	0	0	0	0	0	0	0	0	1	0	0	0	0	0	0	0	0	0	0	0	0	0	0	0	0	0	0	0	0	0	0	0	0	0	0	0	0	0	0	0	0
Zm00004b039313	613	884	936	849	505	857	1073	1110	1480	1522	898	855	798	944	1052	1136	545	498	1576	1769	844	423	1093	1136	591	651	994	1069	1048	1269	983	803	909	1125	895	1358	612	557	1748	1791	539	515	807	657	447	456	987	1230	1243
Zm00004b013154	311	334	1074	1015	94	169	1533	1505	564	1136	398	360	176	115	1160	1171	1227	1603	388	410	365	296	1655	1647	173	160	2074	2071	489	521	705	501	398	388	994	1419	1213	1162	1081	1100	308	282	1044	859	92	145	1373	1966	467
Zm00004b014475	0	0	0	0	0	0	0	0	0	0	2	1	0	0	0	0	0	0	0	1	5	2	0	0	0	0	0	0	0	0	9	1	0	0	0	0	0	0	67	41	1	1	0	1	0	0	0	0	0
Zm00004b015796	250	205	541	503	462	577	466	470	507	525	1431	1070	582	582	157	237	861	598	335	327	304	120	494	519	465	508	699	705	467	670	1197	1575	1246	1307	201	223	796	1041	496	498	265	252	672	585	451	484	550	731	512
Zm00004b039314	0	0	0	0	0	0	0	0	0	0	0	0	0	0	0	0	0	0	0	0	0	0	0	0	0	0	0	0	0	0	0	0	0	0	0	0	0	0	0	0	0	0	0	0	0	0	0	0	0
Zm00004b013155	0	0	0	0	0	0	0	0	0	0	0	0	0	0	0	0	0	0	0	0	0	0	0	0	0	0	0	0	0	0	0	0	0	0	0	0	0	0	0	0	0	0	0	0	0	0	0	0	0
Zm00004b014476	1	0	4	0	0	0	0	0	0	0	2	0	2	1	5	2	3	0	0	1	0	0	0	0	0	0	0	0	0	1	14	7	0	0	2	2	6	2	1	0	0	0	0	0	0	0	0	0	0
Zm00004b015797	3	1	0	0	1	3	8	21	7	6	14	9	10	14	7	2	1	0	6	6	6	1	12	5	14	33	17	18	13	22	5	22	21	24	8	10	1	3	7	19	0	0	0	0	1	2	0	0	0
Zm00004b039315	0	0	0	0	0	0	0	0	0	0	0	0	0	1	1	0	0	0	0	0	1	0	0	0	0	0	0	0	3	2	1	0	0	1	0	0	0	0	0	1	0	0	0	1	0	0	1	0	0
Zm00004b013156	94	121	39	34	4	2	28	20	87	77	392	287	166	156	25	48	101	59	39	58	93	35	74	64	3	4	38	25	63	57	238	309	157	223	30	42	31	101	50	61	121	99	74	48	6	5	19	22	55
Zm00004b014477	0	0	0	0	0	0	0	0	0	0	0	0	0	0	0	0	0	0	0	0	0	0	0	0	0	0	0	0	0	0	0	0	0	0	0	0	0	0	0	0	0	0	0	0	0	0	0	0	0
Zm00004b015798	0	1	0	0	0	0	1	1	0	0	2	6	0	1	0	0	0	0	0	1	0	0	1	0	1	1	0	0	1	0	2	0	1	4	0	2	0	0	1	0	0	0	0	0	0	0	0	0	0
Zm00004b039316	0	0	0	0	0	0	0	0	0	0	0	0	0	0	1	1	0	0	1	2	0	0	0	1	0	0	0	0	10	2	0	0	0	4	1	0	1	0	0	3	0	0	0	0	0	0	0	1	0
Zm00004b013157	20	12	52	75	15	14	57	42	38	27	7	10	6	5	25	44	76	101	14	7	2	10	52	66	7	14	70	78	12	44	12	9	10	11	30	32	51	59	19	16	0	0	0	0	0	0	1	0	0
Zm00004b014478	253	242	689	679	0	1	0	0	0	0	1	0	0	0	267	150	0	0	0	1	129	96	1248	1271	0	1	0	0	0	1	0	0	0	0	276	486	0	0	7	2	174	322	616	660	0	2	0	0	0
Zm00004b015799	187	193	111	147	42	53	175	162	240	259	455	404	481	422	118	132	284	240	288	276	242	140	450	503	98	132	323	338	390	522	522	580	255	325	367	423	353	407	455	452	226	249	255	260	31	45	254	330	443
Zm00004b039317	5	8	2	0	7	17	8	9	21	17	18	20	221	86	5	1	10	0	4	6	0	0	0	0	0	1	0	0	8	1	2	0	3	6	0	0	3	0	3	1	0	0	0	0	0	0	0	0	0
Zm00004b013158	0	0	108	86	0	0	12	6	0	1	0	0	0	0	22	25	1	4	0	1	0	0	83	53	0	0	13	12	4	2	1	2	0	0	20	14	5	1	6	5	0	0	43	26	0	0	6	7	0
Zm00004b014479	846	1098	511	585	76	101	274	250	293	415	2438	1797	1209	2237	304	281	1238	571	385	392	1379	876	371	491	76	72	304	303	185	239	2175	2252	3583	3848	182	295	900	1637	761	778	1123	1200	818	610	104	103	190	317	273
Zm00004b039318	7	12	0	1	0	0	0	0	0	0	0	0	0	0	66	52	1	0	0	0	1	3	6	5	1	0	0	1	0	0	0	0	0	0	42	61	4	0	10	4	1	9	0	0	2	0	0	0	0
Zm00004b013159	1	3	1	0	6	13	0	1	4	3	0	0	1	2	0	1	1	3	0	1	0	0	2	2	0	1	1	2	1	2	3	0	2	0	4	3	2	3	2	1	1	1	0	2	0	0	3	0	0
Zm00004b039319	16	24	2572	2300	93	176	2936	3067	61	95	16	6	6	7	1299	1988	1049	954	65	97	33	43	2217	2279	42	55	4184	4753	27	45	8	12	5	19	875	1138	1038	824	112	91	17	19	2897	1947	78	63	1801	3312	4
Zm00004b014180	76	167	0	0	0	0	0	0	0	0	0	2	1	0	6	1	1	2	93	108	240	207	3	2	0	2	5	6	5	2	2	6	7	11	10	14	2	2	21	14	0	0	0	0	0	0	0	0	0
Zm00004b014181	0	0	0	0	1	1	0	0	0	0	1	0	0	0	0	1	0	0	0	1	0	0	0	0	0	0	1	0	0	2	0	0	0	0	1	0	0	0	0	0	0	0	0	0	0	0	0	0	0
Zm00004b039020	8	3	0	0	0	0	0	0	6	13	0	0	1	2	0	0	0	0	3	0	0	0	0	0	0	0	0	0	1	0	0	0	0	0	0	0	0	0	0	0	38	23	0	0	0	0	0	0	333
Zm00004b014182	52	134	0	1	0	0	0	2	0	0	0	0	0	2	202	205	3	3	0	0	89	57	0	3	1	2	0	0	0	0	1	0	4	5	81	168	3	3	0	2	34	94	0	0	1	0	0	0	0
Zm00004b039021	0	0	0	0	1	1	0	0	0	0	0	0	0	0	0	0	0	0	0	0	0	0	1	0	1	1	2	1	0	0	0	0	0	0	1	0	0	0	0	0	0	1	0	0	1	1	0	0	0
Zm00004b014183	420	578	41	16	0	3	2	2	0	1	2	2	11	15	716	832	51	48	51	99	516	573	194	224	5	6	33	47	58	92	146	170	24	21	558	634	115	164	118	134	357	536	83	67	1	5	89	48	14
Zm00004b039022	11	4	0	0	0	0	0	0	21	26	0	0	5	4	0	0	1	2	7	5	2	0	0	0	0	0	0	0	1	2	0	0	0	0	0	0	0	0	0	0	4	8	0	0	0	0	0	0	45
Zm00004b014184	237	358	258	263	61	114	303	379	544	540	349	401	272	358	407	386	360	540	476	494	303	294	270	276	30	36	253	196	467	336	320	283	184	172	394	545	234	258	307	297	232	207	204	200	31	27	232	252	332
Zm00004b039023	0	0	0	0	0	0	0	0	0	0	0	0	0	0	0	0	0	0	0	0	0	0	0	0	0	0	0	0	0	0	0	0	0	0	0	0	0	0	0	0	0	0	0	0	0	0	0	0	0
Zm00004b014185	246	129	300	284	101	141	381	368	847	712	124	94	148	263	371	383	299	216	293	274	207	146	427	447	92	164	427	423	1110	475	172	123	193	217	545	660	292	282	971	956	194	201	371	317	37	37	417	527	351
Zm00004b039024	0	0	0	0	0	1	0	0	0	0	0	0	0	0	0	0	0	0	0	0	0	0	0	0	0	0	0	0	0	0	0	0	0	0	0	0	0	0	0	0	0	0	0	0	5	2	0	0	0
Zm00004b014186	414	491	173	116	70	123	374	503	372	345	646	635	267	293	230	250	400	368	494	515	686	509	836	850	766	979	1423	1430	1292	1911	1873	1679	821	1026	1150	1286	1210	1355	1406	1496	571	437	533	504	275	365	1412	1699	1383
Zm00004b039025	1	4	0	0	0	0	0	0	6	4	0	0	1	1	0	0	0	0	1	3	0	0	0	0	0	0	0	0	0	0	1	0	0	0	0	0	0	0	0	1	6	5	0	0	0	0	0	0	20
Zm00004b014187	24	72	18	25	13	35	148	166	117	105	223	216	99	90	85	79	46	9	134	134	187	51	249	268	179	258	426	485	416	546	493	457	222	272	267	367	124	198	457	501	65	59	66	24	58	82	308	365	240
Zm00004b039026	64	65	0	0	0	0	0	0	43	48	20	6	6	11	2	12	10	1	31	28	41	17	0	0	0	0	0	0	85	137	36	77	15	9	0	14	11	20	3	5	30	33	0	0	0	0	0	0	90
Zm00004b014188	0	0	0	0	0	0	0	0	0	0	0	0	0	0	0	0	0	0	0	0	0	0	0	0	0	0	0	0	0	0	0	0	0	0	0	0	0	0	0	0	0	0	0	0	0	0	0	0	0
Zm00004b039027	220	210	0	0	0	0	0	1	8	9	15	5	3	2	197	245	7	3	295	270	150	63	0	0	0	0	0	0	15	48	19	37	9	3	117	237	5	7	162	216	62	73	0	0	0	0	0	0	13
Zm00004b014189	27	26	14	13	1	0	55	37	22	17	27	24	7	10	6	13	11	10	38	36	81	101	55	65	4	5	42	62	10	24	32	36	13	35	25	30	20	23	368	250	31	46	47	43	10	3	40	62	15
Zm00004b039028	0	0	0	0	1	0	0	0	0	0	0	2	1	1	0	1	2	2	0	0	1	0	0	0	0	0	1	1	1	1	2	1	0	1	0	1	1	2	0	0	0	0	0	0	0	0	1	1	1
Zm00004b039029	77	56	0	0	1	0	0	1	606	408	85	44	8	6	122	101	68	40	169	155	93	44	0	0	0	0	1	0	1469	1476	295	303	85	17	67	101	57	92	140	174	74	58	0	0	1	3	0	4	549
Zm00004b012710	3571	5603	995	1251	71	117	1286	1113	437	484	3251	3185	415	326	1897	1968	1287	1168	8011	9171	5875	7286	1226	1307	137	110	1492	1608	147	215	3575	2605	122	106	1541	1956	1131	1138	1297	1670	2551	4750	913	776	31	35	1124	1482	273
Zm00004b012711	0	0	0	0	0	0	0	0	0	0	0	0	0	0	0	0	0	0	0	0	0	0	0	0	0	0	0	0	0	0	0	0	0	0	0	0	0	0	0	0	0	0	0	0	0	0	0	0	0
Zm00004b012712	484	482	250	261	170	285	316	315	229	246	1526	1177	459	451	432	406	1316	869	492	429	378	347	426	572	42	34	702	691	139	314	506	1005	610	650	309	536	940	1390	385	470	244	242	327	262	213	205	200	318	224
Zm00004b012713	0	0	0	0	0	0	0	0	0	0	0	0	0	0	0	0	0	0	0	0	0	0	0	0	0	0	0	0	0	0	0	0	0	0	0	0	0	0	0	0	0	0	0	0	0	0	0	0	0
Zm00004b009200	0	0	0	0	0	0	0	0	0	0	0	0	0	0	0	0	0	0	0	0	0	0	0	0	0	0	0	0	0	0	0	0	0	0	0	0	0	0	0	0	0	0	0	0	0	0	0	0	0
Zm00004b012714	1	0	0	0	0	0	0	1	0	0	0	0	0	0	0	0	0	0	0	0	1	2	5	2	0	0	6	5	1	0	0	0	0	0	0	0	0	1	20	9	0	0	0	0	0	0	0	0	0
Zm00004b009201	36	46	35	33	24	36	13	19	14	3	0	1	0	0	24	36	16	7	34	79	57	76	103	121	132	143	19	26	41	13	11	11	12	7	66	67	38	37	124	128	20	36	60	109	91	224	8	12	1
Zm00004b012715	1	2	3	2	2	2	6	4	6	3	5	1	6	4	5	1	4	1	9	6	3	2	2	5	1	1	2	6	1	2	2	1	5	4	1	0	1	0	2	3	1	1	4	3	2	2	4	9	2
Zm00004b009202	1	0	1189	1379	5	7	0	4	0	0	0	0	0	0	464	462	20	42	0	0	13	13	1712	2352	30	59	8	14	2	0	0	1	0	2	487	452	31	29	1	1	0	1	635	547	2	5	51	91	0
Zm00004b012716	35	30	105	122	48	78	102	94	58	43	32	56	35	29	55	55	64	70	48	39	0	0	0	0	3	1	1	0	0	1	2	2	3	1	1	2	0	1	1	3	0	0	0	1	0	0	0	1	0
Zm00004b009203	26	24	5	6	10	14	0	0	8	12	38	31	13	33	13	23	5	2	23	23	62	37	9	13	74	66	2	2	33	50	82	102	155	236	43	48	13	22	57	69	119	66	3	5	94	133	2	3	9
Zm00004b012717	0	0	0	0	0	0	0	0	0	0	0	0	0	0	0	0	0	0	0	0	0	0	0	0	0	0	0	0	0	0	0	0	0	0	0	0	0	0	0	0	0	0	0	0	0	0	0	0	0
Zm00004b009204	0	0	0	0	0	0	0	0	0	0	0	0	0	0	0	0	0	0	0	0	0	0	0	0	0	0	0	0	0	0	0	0	0	0	0	0	0	0	0	0	0	0	0	0	0	0	0	0	0
Zm00004b012718	12	14	5	7	3	8	58	52	33	23	13	17	18	32	15	25	6	12	26	34	7	7	30	31	10	10	34	38	16	35	10	13	11	8	17	38	2	8	20	12	2	5	13	8	4	18	31	43	19
Zm00004b009205	0	0	0	0	0	0	0	0	0	0	0	0	0	0	0	0	0	0	0	0	0	0	0	0	2	3	0	0	0	0	0	0	0	0	0	0	0	0	0	1	0	0	0	0	0	4	0	0	0
Zm00004b012719	16	8	0	0	0	0	0	0	1	2	461	42	10	6	1	0	8	7	0	0	6	1	1	0	0	0	0	0	0	1	535	2134	89	17	1	1	25	65	0	1	47	42	0	0	0	0	0	0	1
Zm00004b009206	0	0	0	0	0	0	0	0	0	0	0	0	0	0	0	0	0	0	0	0	0	0	0	0	2	9	0	0	0	0	0	0	0	0	0	0	0	0	0	0	0	0	0	0	0	2	0	0	0
Zm00004b009207	1	1	5	1	0	0	26	16	1	2	65	39	0	0	9	13	8	3	7	12	2	2	8	4	0	0	10	10	2	1	21	45	11	10	10	17	24	39	11	10	5	7	15	28	0	1	46	58	17
Zm00004b013740	0	0	0	1	0	0	0	0	0	0	0	0	3	3	3	6	0	0	0	0	0	0	0	0	0	0	0	0	0	0	0	1	7	4	0	0	0	0	0	0	0	0	0	0	0	0	0	0	0
Zm00004b009208	179	384	818	677	116	217	2353	2398	39	38	160	207	35	45	796	925	534	634	382	560	125	82	2789	3033	71	33	1789	2197	66	107	53	20	8	13	422	665	237	181	126	136	82	103	1430	1413	557	695	3494	4678	136
Zm00004b039900	58	87	361	348	542	943	272	331	24	33	19	80	4	12	508	543	93	101	539	519	41	63	226	176	696	837	36	51	74	67	40	18	4	3	660	794	202	134	123	154	20	18	743	684	1186	1568	280	294	173
Zm00004b012420	341	339	0	0	0	0	0	0	0	1	0	0	1	0	209	453	201	128	141	153	133	223	0	0	0	0	0	0	6	11	0	0	1	1	131	392	162	88	18	11	62	158	0	1	0	0	0	1	65
Zm00004b013741	0	0	0	0	0	0	0	0	1	3	0	0	3	7	1	0	0	0	0	0	5	1	0	0	0	0	0	0	0	0	1	14	80	79	0	0	0	2	1	0	2	0	0	0	0	0	0	0	3
Zm00004b009209	302	321	639	792	374	547	519	438	830	1082	341	413	630	523	995	955	734	491	531	557	425	180	1010	1013	311	352	374	373	477	766	460	403	859	1129	914	1097	720	712	598	598	348	363	801	775	353	446	353	415	789
Zm00004b039901	0	4	0	0	0	0	0	2	2	5	0	1	3	0	0	0	0	0	2	0	0	0	0	0	0	0	0	0	0	0	0	0	0	0	0	0	0	0	0	0	0	0	0	0	0	0	0	0	0
Zm00004b011100	286	153	486	847	7	13	149	123	136	199	62	70	24	50	225	261	209	231	348	358	310	250	1292	1487	19	20	192	142	2857	805	157	60	20	9	179	224	290	257	577	572	311	456	1201	1248	31	45	93	152	297
Zm00004b012421	725	773	655	573	473	771	823	806	1091	1032	679	641	794	793	1170	1292	685	699	785	709	711	439	738	717	767	730	823	952	723	1058	907	640	344	432	1278	1466	685	652	828	815	306	276	444	439	362	445	403	559	685
Zm00004b013742	0	0	0	0	0	0	0	0	2	0	0	0	0	1	3	1	0	0	0	0	1	0	3	1	0	0	0	1	0	0	4	1	0	0	1	5	3	5	1	0	0	1	7	3	0	1	0	1	0
Zm00004b039902	0	0	1	0	0	0	12	2	1	0	0	0	0	0	0	0	57	27	0	0	1	0	18	14	0	0	5	1	0	0	0	0	0	0	0	0	33	28	0	0	0	0	4	5	0	0	10	15	0
Zm00004b011101	45	96	54	49	31	44	60	64	202	188	42	19	128	153	2767	2756	205	122	64	51	183	128	151	168	74	55	194	234	156	198	63	68	684	812	1494	2943	283	213	154	145	75	64	56	43	24	31	74	90	113
Zm00004b012422	15592	12346	0	1	0	1	6	7	0	0	2	0	0	0	0	0	0	0	0	1	11996	14904	1	0	0	1	0	3	0	2	0	2	1	0	0	1	0	1	1	2	6198	10571	0	0	2	0	5	3	0
Zm00004b013743	0	1	0	0	0	0	0	0	2	0	0	0	7	6	0	0	0	0	0	0	0	0	0	0	0	0	0	0	0	0	0	0	0	0	0	0	0	0	0	0	0	0	0	0	0	0	0	0	0
Zm00004b039903	0	4	3	1	0	3	0	5	7	8	1	0	3	2	1	1	6	8	1	3	4	1	6	4	1	1	7	2	8	8	2	0	2	1	4	6	4	4	2	2	0	0	0	1	0	0	0	1	0
Zm00004b011102	208	175	13	13	0	0	4	1	99	171	6	2	10	39	32	82	14	1	15	19	243	76	8	7	0	0	3	3	138	81	2	11	60	48	46	59	13	15	25	22	154	306	48	27	0	1	1	3	208
Zm00004b012423	382	411	190	156	40	90	1026	1126	1282	1201	1250	1196	264	316	1093	1316	722	691	578	435	264	170	208	176	46	54	1108	1278	586	1037	1185	1036	908	864	1804	1567	644	583	905	935	315	258	147	130	8	13	724	1113	1312
Zm00004b013744	0	1	1	0	0	0	2	1	0	0	1	0	0	2	0	0	2	0	0	1	0	0	1	2	0	0	2	1	0	2	1	0	0	1	0	1	0	0	3	1	0	0	2	0	7	5	0	0	0
Zm00004b039904	179	133	20	29	3	4	0	6	460	671	129	154	32	77	527	455	64	76	40	25	205	127	74	32	6	0	9	19	3372	1634	235	118	92	87	528	497	88	94	154	144	95	123	54	43	1	4	13	21	254
Zm00004b011103	278	225	184	188	37	48	247	241	604	506	139	176	111	153	763	659	272	216	315	309	237	124	233	210	76	73	197	228	409	552	127	98	94	90	937	1072	278	289	495	480	228	197	255	281	29	16	291	340	909
Zm00004b012424	0	0	0	0	0	0	0	0	0	0	0	0	0	0	0	0	0	0	0	0	0	0	0	0	0	0	1	0	0	0	0	0	0	0	0	0	0	0	1	0	0	0	0	0	0	0	0	0	0
Zm00004b013745	6	1	0	0	0	0	4	5	3	7	13	9	25	12	4	9	16	13	19	23	1	1	1	0	0	0	4	4	1	0	4	3	4	7	10	5	8	7	221	179	1	0	0	0	0	0	0	0	0
Zm00004b039905	0	0	0	0	0	0	0	0	0	0	0	0	0	0	0	0	0	0	0	0	0	0	1	0	5	2	0	0	1	1	2	0	1	3	1	0	0	0	1	0	3	8	0	0	0	0	1	1	0
Zm00004b011104	1	1	1	0	0	0	0	1	0	0	0	0	6	4	4	2	0	1	0	1	0	0	0	0	0	0	0	0	0	0	0	0	1	2	2	3	0	3	0	2	3	6	0	0	0	0	0	0	2
Zm00004b012425	333	626	152	134	170	248	792	804	41	25	2150	1752	653	614	1807	1387	2663	3667	596	627	481	244	379	396	152	117	987	1035	49	56	1612	1529	786	1053	1214	1554	1380	1770	956	932	275	374	223	159	63	60	603	917	256
Zm00004b013746	0	0	0	0	0	0	0	0	1	0	0	0	0	1	0	0	0	0	0	0	4	10	0	0	0	0	0	0	0	0	0	1	1	0	0	1	0	0	0	0	0	0	0	0	0	0	0	0	0
Zm00004b039906	0	0	0	0	0	0	0	0	0	0	0	0	0	0	0	0	0	0	0	0	0	0	0	0	0	0	0	0	0	0	0	0	0	0	0	0	0	0	0	0	0	0	0	0	0	0	0	0	0
Zm00004b011105	2	3	3	2	0	1	9	4	0	1	0	0	1	1	2	0	1	3	1	3	1	1	5	5	1	0	7	10	2	1	0	1	0	0	1	4	1	4	1	1	0	0	0	0	0	0	0	0	0
Zm00004b012426	519	536	128	151	61	107	225	190	163	244	181	165	145	199	153	159	106	117	272	300	135	145	72	60	105	89	63	61	37	87	36	35	40	41	53	66	35	21	116	127	286	381	194	199	94	131	197	292	178
Zm00004b013747	0	0	1	1	1	0	7	4	0	2	0	0	0	0	0	2	0	0	0	3	0	1	0	2	1	3	1	2	0	0	0	0	0	0	0	0	0	1	2	1	0	0	0	0	0	0	0	0	0
Zm00004b039907	1032	973	3718	5042	890	1248	3387	3255	2553	2993	1592	1503	1000	1164	2750	3103	3120	4176	1518	1619	1081	645	2643	2777	848	828	3848	3944	2600	2282	1859	1627	1433	1686	2474	3106	2741	2326	1864	1992	939	839	3036	3134	608	685	2474	3486	2270
Zm00004b011106	206	348	2	0	63	112	21	11	148	98	47	52	14	11	1	0	7	3	585	638	316	426	1	0	152	165	39	20	118	213	5	4	17	18	1	1	4	4	149	142	128	246	9	8	33	27	16	22	3
Zm00004b012427	47	64	379	349	1	1	311	312	14	20	22	25	7	13	115	158	74	69	4	2	20	12	250	311	0	0	547	568	2	2	30	16	5	10	103	105	60	62	47	35	50	45	729	484	1	2	343	469	6
Zm00004b013748	0	0	0	0	0	0	0	2	0	1	0	1	0	3	1	1	0	0	1	1	0	0	2	0	0	0	3	2	0	0	0	0	0	0	1	0	1	0	1	0	0	0	0	0	0	0	0	0	0
Zm00004b039908	0	0	125	108	3	7	167	147	1	0	3	2	7	4	107	181	85	110	16	28	1	2	91	109	1	1	157	132	1	1	4	0	5	3	64	65	43	31	3	4	1	2	67	77	0	0	116	78	0
Zm00004b011107	4404	4139	27	30	145	215	411	423	255	196	20	10	244	219	665	450	200	349	628	804	3332	4593	86	46	309	304	400	416	332	482	7	16	242	288	1021	1072	354	274	297	256	2594	3574	55	54	641	792	268	325	83
Zm00004b012428	53	43	0	0	0	0	0	0	2	2	143	111	97	54	0	1	64	16	4	9	66	19	4	0	6	3	0	1	6	20	138	199	189	204	0	0	35	88	7	16	53	45	2	0	0	0	0	0	9
Zm00004b013749	5	2	0	0	0	0	2	1	2	5	28	14	36	11	8	10	21	14	11	18	0	0	1	0	0	0	0	3	0	0	0	0	10	31	1	1	3	3	0	0	0	0	0	0	0	0	2	2	0
Zm00004b039909	2	2	6	4	0	1	4	4	15	65	56	133	2	20	38	39	5	3	22	13	1	5	5	3	2	0	6	7	5	17	309	87	26	30	11	34	3	12	15	17	6	4	2	1	0	0	2	6	1
Zm00004b011108	948	784	403	694	1199	1506	422	369	350	674	4068	3974	56	75	2146	1963	1591	1190	1509	1235	698	732	1771	2696	2777	3596	441	330	3145	815	5253	3678	112	107	1779	2198	1318	1772	3025	3232	673	1084	1297	1529	1087	1741	279	322	197
Zm00004b012429	185	212	122	98	152	263	358	372	343	380	522	452	301	270	270	306	228	153	273	311	290	250	540	492	147	191	635	727	343	424	214	299	232	318	361	437	254	282	616	612	129	128	86	71	194	238	318	489	425
Zm00004b011109	377	429	242	238	176	213	77	72	489	908	83	103	6	35	585	402	136	83	77	95	937	1752	508	383	298	403	91	84	2874	598	89	27	39	23	267	398	169	166	269	260	208	389	174	182	134	353	40	48	376
Zm00004b014770	0	0	0	0	0	0	0	0	0	0	0	0	0	0	1	1	0	0	0	0	0	0	0	0	0	0	0	0	0	0	0	0	0	0	0	0	0	0	0	0	0	0	0	0	0	0	0	0	0
Zm00004b013450	15	20	97	126	6	13	80	57	20	41	47	44	14	31	111	80	78	91	31	25	26	28	116	89	15	15	69	77	50	67	77	68	31	24	116	91	72	49	24	32	34	23	118	152	10	10	98	94	24
Zm00004b014771	0	0	0	0	0	0	0	0	0	0	0	0	0	0	0	0	0	0	0	0	0	0	0	0	0	0	0	0	0	0	0	0	0	0	0	0	0	0	0	0	0	0	0	0	0	0	0	0	0
Zm00004b039610	450	439	454	521	39	64	502	486	507	581	555	456	439	487	279	406	587	649	232	291	3	5	55	53	1	2	233	252	3	4	11	1	3	0	61	54	37	22	17	28	25	30	73	72	31	59	192	224	53
Zm00004b012130	766	1162	776	693	799	1205	2398	2685	1646	1762	1057	1083	1061	1318	1443	1326	789	860	2130	2054	1146	752	1572	1616	1141	1432	2459	2795	1868	2413	1219	1215	817	1111	1484	2175	870	1046	2252	2259	875	889	987	885	893	1192	2648	3307	2000
Zm00004b013451	0	0	0	6	0	0	0	1	1	0	0	0	0	1	2	0	0	0	1	0	0	0	1	4	0	0	0	0	1	3	0	1	0	0	0	0	0	0	0	0	0	1	8	7	0	0	1	5	1
Zm00004b014772	78	135	0	3	6	6	5	8	2241	1122	298	315	210	221	2227	2837	149	91	104	127	163	85	3	3	1	0	43	43	1087	1530	147	138	238	283	1483	1969	94	105	223	312	397	911	0	1	1	0	4	9	700
Zm00004b039611	0	0	0	0	0	0	0	0	0	0	0	0	0	0	0	0	0	0	0	0	0	0	0	0	0	0	0	0	0	0	0	0	0	0	0	0	0	0	0	0	0	0	0	0	0	0	0	0	0
Zm00004b012131	0	0	0	2	0	0	0	0	0	0	0	0	0	0	0	1	0	2	1	1	7	3	12	12	9	26	6	4	5	10	5	2	5	2	2	9	1	3	7	6	2	0	1	1	18	17	2	6	1
Zm00004b013452	8	3	0	0	0	0	0	0	0	1	0	0	1	2	7	7	0	1	0	0	0	0	0	0	0	0	0	0	0	0	0	0	0	0	0	0	0	0	0	0	0	0	0	0	0	0	0	0	0
Zm00004b014773	75	49	109	134	20	36	190	154	174	190	60	45	237	169	230	261	144	135	116	114	45	22	92	132	33	39	219	219	143	205	67	56	752	828	239	252	117	105	95	101	111	117	177	176	16	30	247	295	325
Zm00004b039612	898	475	26	38	0	8	0	1	3	2	0	2	1819	4273	6	26	13	17	46	38	2614	956	27	34	0	0	1	0	105	167	19	17	4784	4860	29	21	257	368	224	195	2174	1967	0	1	5	6	0	0	1023
Zm00004b012132	0	0	9	11	5	7	22	20	2	2	0	1	0	2	10	11	14	7	2	4	0	0	0	0	0	0	0	0	0	0	0	0	0	0	0	0	0	0	0	0	0	0	0	0	0	0	0	0	0
Zm00004b013453	0	0	0	0	0	0	0	0	0	0	0	0	0	0	2	2	0	0	0	0	6	1	0	0	0	0	0	0	0	0	1	1	0	0	8	18	0	1	0	0	13	1	0	0	0	0	0	0	0
Zm00004b014774	22	10	0	0	0	0	0	0	0	0	0	0	79	33	75	79	26	15	8	20	19	29	0	0	0	0	0	0	4	0	0	2	102	89	121	106	25	18	0	0	6	26	0	0	0	0	0	0	0
Zm00004b039613	0	0	0	1	0	0	6	2	0	0	0	0	0	0	2	2	3	3	0	0	0	1	0	1	0	0	3	4	0	0	0	0	0	0	11	11	4	1	0	0	0	0	0	0	0	0	0	1	0
Zm00004b012133	1	0	0	0	0	1	0	0	0	0	0	0	0	0	0	0	0	0	0	0	7	5	15	23	8	16	22	20	27	29	8	7	9	9	19	21	5	10	20	26	0	0	0	0	0	0	0	0	0
Zm00004b013454	8	20	0	1	2	5	1	1	7	7	0	1	5	8	3	11	3	0	4	5	0	0	0	0	7	3	0	0	0	0	0	0	0	0	0	0	0	0	0	0	0	0	0	0	0	0	0	0	0
Zm00004b014775	0	0	0	0	0	0	0	0	0	0	0	0	0	0	0	0	0	0	0	0	0	0	0	0	0	0	0	0	0	0	0	0	0	0	0	0	0	0	0	0	0	0	0	0	0	0	0	0	0
Zm00004b039614	0	0	0	0	0	0	0	0	0	0	0	0	0	0	0	0	0	0	0	0	0	0	0	0	0	0	0	0	0	0	0	0	0	0	0	0	0	0	0	0	0	0	0	0	0	0	0	0	0
Zm00004b012134	790	768	601	480	595	991	551	581	578	539	602	515	6623	2969	794	731	1979	4444	275	226	1221	679	895	840	853	969	525	570	517	775	765	757	3615	4988	837	1003	3011	2740	481	514	1555	1358	765	752	798	909	513	679	908
Zm00004b013455	0	0	0	0	0	0	0	0	0	0	0	0	0	0	0	0	0	0	0	0	0	0	0	0	0	0	0	0	0	0	0	0	0	0	0	0	0	0	0	0	0	0	0	0	0	0	0	0	0
Zm00004b014776	0	0	0	0	0	1	0	0	0	0	0	0	0	0	0	0	0	0	0	0	0	0	0	0	0	0	0	0	0	0	0	0	0	0	0	0	0	0	0	0	0	0	0	0	0	0	0	0	0
Zm00004b039615	0	0	0	0	0	0	0	0	0	0	0	0	0	0	0	0	0	0	0	0	0	0	0	0	0	0	0	0	0	0	0	0	0	0	0	0	0	0	0	0	0	0	0	0	0	0	0	0	0
Zm00004b012135	688	530	27	35	582	995	100	101	28	53	1401	1214	596	750	48	107	350	268	285	310	503	190	138	106	356	428	58	62	169	70	517	612	208	205	27	53	143	216	176	127	211	204	44	24	453	431	76	45	39
Zm00004b013456	2	6	0	0	0	2	8	2	4	6	6	2	1	0	6	2	2	0	3	9	4	1	24	36	7	22	11	11	35	32	16	15	0	2	16	20	2	7	15	8	0	0	1	0	0	0	0	0	0
Zm00004b014777	2001	2072	2564	2391	1540	2530	2271	2209	3841	4351	2051	2187	1809	2322	3676	3323	2354	2191	2556	2837	2060	1014	2152	2101	2139	2508	2804	2858	1951	2345	2501	1654	1740	1940	2788	4279	2328	2177	2591	2589	1594	1603	2362	1870	1500	1930	1501	2322	3088
Zm00004b039616	435	509	452	506	248	383	695	657	505	506	460	419	629	668	408	399	617	633	892	989	408	359	627	593	323	355	770	741	538	774	489	440	351	441	482	507	661	692	692	689	365	403	535	469	510	609	679	854	573
Zm00004b012136	106	108	325	284	172	319	346	383	246	216	228	194	105	153	294	271	112	97	247	241	137	52	556	594	283	296	371	476	315	396	218	219	148	171	360	370	146	153	264	324	66	53	424	346	161	198	438	542	206
Zm00004b013457	0	0	0	0	0	0	0	0	0	0	0	0	0	0	0	0	0	0	0	0	0	0	0	0	0	0	0	0	0	0	0	0	0	0	0	0	0	0	0	0	0	0	0	0	0	0	0	0	0
Zm00004b014778	702	634	1325	1541	1108	1561	1144	1099	1711	1498	2826	2112	902	1097	711	1000	1587	1123	1092	1200	533	259	1084	1035	538	418	1139	1404	943	1336	2414	2476	2098	2504	608	849	1256	1326	827	915	514	448	1553	1358	709	772	908	1390	1290
Zm00004b039617	180	207	0	1	0	0	1	1	124	101	330	266	26	31	574	483	108	78	260	244	91	54	0	0	0	1	2	3	61	98	615	337	3	6	380	562	50	173	316	372	390	364	0	0	0	0	0	0	825
Zm00004b012137	207	203	1113	1119	448	698	652	666	534	542	359	340	219	241	508	577	410	604	341	416	301	191	1260	1245	617	570	924	963	530	761	416	422	365	415	579	641	496	385	543	582	155	123	974	898	314	353	774	889	428
Zm00004b013458	758	836	851	1149	90	104	1297	1102	4	12	39	58	0	0	772	795	1366	1901	337	382	762	1191	779	799	76	81	1520	1365	3	5	125	42	0	0	474	623	1226	1017	258	220	405	728	723	827	71	78	735	1027	6
Zm00004b014779	14	14	157	182	2	5	554	568	7	32	480	515	1	0	100	151	447	393	22	23	2	3	129	159	0	1	709	739	1	0	697	479	0	0	48	32	388	287	35	33	2	7	157	131	0	0	712	989	0
Zm00004b039618	0	1	0	0	1	1	0	4	4	9	0	2	4	2	4	3	0	1	9	10	1	2	1	4	2	1	0	1	26	20	1	1	0	1	2	11	1	0	8	4	0	0	0	0	0	0	0	0	0
Zm00004b012138	194	168	2	3	4	1	1	5	299	378	45	73	226	461	93	78	28	19	59	59	86	38	1	0	0	1	0	0	151	241	7	21	100	89	43	44	15	13	37	26	136	122	0	4	2	1	1	4	514
Zm00004b013459	193	182	457	626	149	211	776	707	482	598	127	124	70	134	349	418	246	271	283	325	188	101	483	449	164	198	745	837	418	545	125	91	66	61	400	392	252	210	387	424	97	96	474	413	138	119	466	623	388
Zm00004b039619	1288	1074	125	158	428	559	457	436	1137	1385	917	791	1385	1832	1278	1318	871	996	1237	1306	1129	498	134	139	309	304	481	498	919	1072	799	601	883	1014	1126	1419	891	1109	1225	1254	1021	953	207	181	336	397	319	413	1115
Zm00004b012139	5	12	0	0	2	7	0	0	3	2	0	0	4	4	51	91	0	0	3	4	16	7	3	1	0	3	0	0	7	23	0	0	1	0	6	18	0	0	0	0	6	13	0	1	1	0	0	0	3
Zm00004b014480	134	103	628	635	174	233	713	768	680	726	287	352	84	101	335	423	389	432	558	580	156	83	431	477	187	168	908	966	255	540	399	266	160	157	291	342	423	339	482	554	103	111	475	332	142	143	633	788	237
Zm00004b013160	346	386	446	477	183	245	568	517	494	447	383	353	262	317	543	491	416	449	379	392	388	315	532	519	214	274	559	591	445	430	478	434	227	224	540	646	425	407	413	427	305	323	493	434	187	300	531	706	402
Zm00004b014481	18	23	0	0	0	0	1	0	6	3	106	43	138	119	10	15	14	5	12	10	9	5	0	0	0	0	0	0	21	16	12	70	71	119	0	0	2	4	32	52	16	14	0	0	0	0	1	0	33
Zm00004b039320	0	0	0	0	0	0	0	0	0	0	3	2	0	0	0	2	1	1	0	0	0	1	0	0	0	0	0	0	2	0	0	0	0	0	0	0	0	0	1	0	0	0	0	0	0	0	0	0	0
Zm00004b013161	93	99	106	112	11	7	131	123	211	219	48	53	77	87	291	355	124	127	191	219	179	185	153	170	11	8	230	207	136	216	69	53	47	100	408	463	194	189	174	202	213	247	153	143	8	7	207	327	230
Zm00004b014482	159	148	1	0	1	0	6	8	95	51	659	204	1109	735	13	3	74	51	117	95	68	38	1	1	2	2	4	4	131	136	111	449	501	670	0	1	20	41	225	248	103	97	2	1	2	0	0	8	209
Zm00004b039321	0	0	0	0	0	0	0	0	0	0	0	0	0	0	0	0	0	0	0	0	0	0	0	0	0	0	0	0	0	0	0	0	0	0	0	0	0	0	0	0	0	0	0	0	0	0	0	0	0
Zm00004b013162	1074	631	499	512	246	441	653	784	296	343	390	351	134	451	1694	1466	844	507	789	747	1224	331	689	794	206	193	630	652	248	283	389	335	323	303	1200	1821	911	889	434	418	978	1024	587	550	300	379	626	842	132
Zm00004b014483	0	0	0	0	0	0	0	0	0	0	0	0	0	0	0	0	0	0	0	0	0	0	0	0	0	0	0	0	0	0	0	0	0	0	0	0	0	0	0	0	0	0	0	0	0	0	0	0	0
Zm00004b039322	7	8	25	36	9	8	70	64	19	41	5	2	7	13	23	23	22	18	46	39	34	11	32	37	4	12	66	71	11	19	4	13	59	57	21	33	29	22	33	37	8	7	34	20	12	14	25	52	8
Zm00004b013163	0	0	0	0	0	0	2	1	0	0	75	39	0	0	0	0	9	1	0	0	0	1	0	0	0	0	2	0	0	0	10	20	0	0	0	0	7	13	2	3	0	0	0	0	0	0	0	0	0
Zm00004b014484	62	63	88	93	55	55	116	140	131	153	118	74	58	96	116	89	48	46	89	90	97	52	130	153	73	82	116	167	104	137	212	219	87	147	115	194	44	58	152	144	52	30	143	77	83	128	127	104	123
Zm00004b039323	377	616	1244	1094	318	623	2016	2620	1627	1698	1474	1613	1393	1302	795	993	945	1050	1198	1339	456	353	1639	1583	691	894	2286	2557	1819	2149	1739	1419	1274	1424	909	1252	1088	979	1401	1464	378	353	964	821	403	437	2798	3153	1164
Zm00004b013164	167	161	746	844	676	1146	637	623	522	489	681	604	167	166	416	710	660	639	267	227	234	109	593	547	633	766	685	780	475	726	381	512	209	216	365	535	572	496	402	355	201	176	658	602	700	746	545	782	402
Zm00004b014485	0	0	0	0	0	0	0	0	0	0	0	0	0	0	0	0	0	0	0	0	0	0	0	0	0	0	0	0	0	0	0	0	0	0	0	0	0	0	0	0	0	0	0	0	0	0	0	0	0
Zm00004b039324	0	0	0	0	0	0	0	0	0	0	0	0	0	0	0	0	0	0	0	0	0	0	0	0	0	0	0	0	0	0	0	0	0	0	0	0	0	0	0	0	0	0	0	0	0	0	0	0	0
Zm00004b013165	1	0	0	0	0	0	3	2	1	0	0	0	2	0	9	19	5	0	0	0	0	0	0	1	0	0	7	11	0	0	3	0	0	0	7	9	0	1	0	0	0	0	0	0	0	0	11	5	1
Zm00004b014486	12	26	54	40	14	28	46	58	34	37	84	66	19	19	37	35	13	12	35	33	13	8	38	41	21	19	49	77	16	31	70	74	39	49	18	44	22	27	32	47	15	12	51	43	16	15	42	48	15
Zm00004b039325	0	0	0	0	0	0	0	0	0	0	0	0	0	0	0	0	0	0	0	0	0	0	0	0	0	0	0	0	0	0	0	0	0	0	0	0	0	0	0	0	0	0	0	0	0	0	0	0	0
Zm00004b013166	1788	2429	3	8	0	2	11	11	36	36	5	3	7	19	86	61	7	9	2624	2896	2348	2720	16	19	2	2	2	3	16	8	1	3	3	5	35	52	6	3	1008	1275	1267	2305	12	5	4	3	8	20	1
Zm00004b014487	0	0	0	0	0	0	0	0	0	0	0	0	0	0	0	0	0	0	0	0	0	0	0	0	0	0	0	0	0	0	0	0	0	0	0	0	0	0	0	0	0	0	0	0	0	0	0	0	0
Zm00004b039326	37	106	76	53	31	102	332	524	299	308	285	302	202	210	204	199	84	30	293	357	85	24	318	368	105	187	420	542	282	355	334	343	171	224	139	256	85	145	263	291	42	61	143	68	98	93	440	534	187
Zm00004b013167	0	0	0	0	0	0	0	0	0	0	0	0	0	0	0	0	0	0	0	0	0	0	0	0	0	0	0	0	0	0	0	0	0	0	0	0	0	0	2	0	0	0	0	0	0	0	0	0	0
Zm00004b014488	42	59	135	168	54	95	166	166	138	106	184	148	66	113	135	128	48	51	109	98	61	19	164	151	61	61	141	249	71	75	170	177	111	150	81	168	44	69	120	113	60	42	209	165	42	43	94	199	75
Zm00004b039327	13	1	0	0	0	0	0	0	0	0	20	61	0	0	0	0	37	37	71	38	16	6	0	0	0	0	0	0	0	0	110	7	0	0	0	0	19	42	48	56	46	36	0	0	0	0	0	0	0
Zm00004b013168	18	20	1	1	1	2	2	0	141	61	13	9	7	8	256	292	32	9	24	19	26	13	1	0	1	0	0	5	44	168	10	23	0	1	323	431	28	37	32	25	25	17	0	0	6	0	20	14	335
Zm00004b014489	0	0	0	0	0	0	0	0	0	0	0	0	0	0	0	0	0	0	0	0	0	0	0	0	0	0	0	0	0	0	0	0	0	0	0	0	0	0	0	0	0	0	0	0	0	0	0	0	0
Zm00004b039328	0	0	0	0	1	0	0	0	2	1	0	0	0	0	0	0	0	0	0	0	0	0	2	0	0	0	0	0	0	0	0	0	0	0	0	1	0	0	0	1	0	0	1	0	0	0	0	0	0
Zm00004b013169	0	0	0	0	0	0	2	0	0	0	0	0	0	0	0	0	0	1	0	0	0	0	0	0	0	0	0	1	0	0	0	0	0	0	0	0	0	0	0	0	0	0	0	0	0	0	0	0	0
Zm00004b039329	461	415	2346	3203	935	1088	1476	1435	1081	1238	835	766	311	316	996	1407	1702	2124	1033	1020	118	106	596	643	486	519	674	681	344	460	403	419	67	49	512	547	849	758	323	383	572	426	1914	1839	753	775	1041	1505	990
Zm00004b014190	11	15	68	63	1	4	30	40	36	18	38	11	17	30	30	14	21	24	31	23	109	49	236	283	44	44	213	204	157	212	62	74	81	110	93	108	131	126	130	139	87	53	236	228	40	37	139	193	246
Zm00004b014191	15	25	64	86	12	38	242	257	36	35	15	21	25	38	48	58	33	31	26	23	24	7	96	80	9	6	217	279	25	32	17	19	20	33	64	82	36	49	50	49	20	14	57	57	22	22	173	297	26
Zm00004b039030	1	0	0	0	0	0	0	0	0	0	0	0	0	0	0	0	0	0	0	4	0	0	0	0	0	0	0	0	0	0	0	0	0	0	0	0	0	0	0	1	0	0	0	0	0	0	0	0	0
Zm00004b014192	0	0	0	0	0	0	0	0	3	0	0	0	0	0	0	0	0	0	0	0	0	0	0	1	0	0	0	0	2	0	0	0	0	0	0	0	1	0	0	0	0	0	0	0	0	0	0	0	0
Zm00004b039031	58	50	101	104	62	100	102	99	251	190	66	59	98	138	91	127	76	66	55	53	59	33	72	91	53	39	121	116	136	190	71	66	75	26	125	102	75	51	67	86	134	126	238	232	121	150	347	382	439
Zm00004b014193	201	218	223	271	74	156	341	355	375	435	202	149	69	99	203	309	134	127	864	868	386	286	460	454	94	132	546	615	1023	1256	175	196	149	129	706	792	260	326	1102	1156	384	342	489	488	65	84	537	659	899
Zm00004b039032	2274	2221	487	631	487	700	645	527	972	965	1422	958	7950	3855	398	459	2504	5202	442	480	2227	1499	435	480	516	498	622	638	543	785	1176	1425	2720	3976	613	716	3180	4216	596	559	3721	2955	568	520	483	564	972	1257	1182
Zm00004b014194	80	86	125	132	164	263	225	194	153	128	142	146	135	109	121	120	130	127	181	169	98	70	149	143	113	103	309	301	76	126	150	120	117	127	84	117	107	93	227	233	72	68	109	69	101	115	165	276	51
Zm00004b039033	898	905	820	751	301	520	1587	1552	3271	3298	1655	1604	4707	3404	2070	1738	2266	2201	712	701	625	377	720	772	549	538	1821	1810	823	1438	2480	1534	14010	13787	1526	1999	2177	1974	1256	1218	1344	1275	710	618	530	648	2093	2641	2316
Zm00004b014195	637	579	1	5	21	17	216	174	264	100	388	184	4110	2887	66	44	337	583	195	181	1271	580	16	32	14	15	473	454	6161	2103	541	964	10957	12216	61	53	1179	1872	1052	909	1754	1705	1	2	1	2	20	25	1489
Zm00004b039034	105	123	192	173	56	116	246	254	258	273	78	67	135	157	167	200	137	129	343	436	168	113	367	340	149	153	455	497	176	368	141	164	282	320	214	305	270	171	297	302	77	93	99	88	34	36	245	307	118
Zm00004b014196	0	0	0	0	0	0	0	0	0	0	0	0	0	0	0	0	0	0	0	0	0	0	0	0	0	0	0	0	0	0	0	0	0	0	0	0	0	0	0	0	0	0	0	0	0	0	0	0	0
Zm00004b039035	0	0	1	0	0	2	0	0	0	0	0	0	0	0	0	0	0	0	0	0	0	0	0	2	9	4	0	0	0	0	0	0	0	0	0	0	0	0	0	0	0	0	0	0	9	0	0	0	0
Zm00004b014197	0	0	0	0	0	0	0	0	0	0	0	0	0	0	0	0	0	0	0	0	0	0	0	0	0	0	0	0	0	0	0	0	0	0	0	0	0	0	0	0	0	0	0	0	0	0	0	0	0
Zm00004b039036	0	0	0	1	0	9	0	0	0	0	0	0	0	0	0	0	0	0	0	0	0	0	0	0	10	14	0	0	0	0	0	0	0	0	0	0	0	0	0	0	0	0	0	0	1	0	0	0	0
Zm00004b014198	0	0	0	1	0	0	0	0	0	0	0	0	4	2	0	0	0	2	0	0	0	1	0	0	0	1	0	0	0	0	0	0	0	0	0	0	0	0	1	1	0	0	0	0	0	0	0	0	0
Zm00004b039037	0	0	0	0	0	0	0	0	0	0	0	0	0	0	0	0	0	0	0	0	0	0	1	1	1	4	1	1	1	0	1	2	0	1	1	0	1	1	1	2	0	0	0	0	0	0	0	0	0
Zm00004b014199	275	234	314	278	77	121	366	387	401	280	1155	801	531	469	206	208	873	802	273	244	337	206	469	438	252	288	515	500	577	749	1136	1145	476	560	445	405	688	806	426	474	268	197	365	330	99	104	642	702	453
Zm00004b039038	70	119	95	128	392	698	205	235	206	221	155	117	183	228	168	145	113	102	160	165	105	85	112	86	352	409	231	219	118	206	100	85	442	496	144	178	93	94	287	267	95	73	106	77	236	363	229	274	134
Zm00004b039039	0	0	0	1	0	6	0	0	0	0	0	0	0	0	0	0	0	0	0	0	0	0	1	3	13	10	0	0	0	0	0	0	0	0	0	0	0	0	0	0	0	0	0	0	6	5	0	0	0
Zm00004b009500	3	1	0	0	0	0	1	1	0	0	0	2	0	0	1	0	0	0	2	0	0	0	0	0	5	8	1	0	1	0	0	1	1	0	0	2	1	0	2	3	0	0	0	0	0	0	0	0	0
Zm00004b009501	69	102	29	20	7	19	694	734	1028	1409	112	98	349	583	10	8	27	18	715	550	26	18	2	7	11	10	538	443	142	119	126	74	282	477	0	1	21	7	629	696	18	22	17	18	2	0	158	219	16
Zm00004b009502	1	2	1	1	1	0	7	6	66	58	15	17	9	17	70	58	3	3	8	18	6	0	1	0	0	0	1	2	45	47	5	10	13	18	30	48	5	3	11	16	0	2	1	0	0	0	6	13	41
Zm00004b009503	44	51	18	6	0	0	66	45	564	433	166	143	125	99	642	582	106	128	134	125	24	22	21	25	1	0	9	7	345	410	57	81	111	123	472	477	52	52	64	65	14	25	8	7	0	0	66	93	371
Zm00004b009504	1617	2519	43	35	33	86	133	145	123	121	230	220	740	724	49	47	175	98	881	1074	1571	1189	646	632	82	79	317	308	317	336	339	392	589	779	89	130	260	345	278	349	472	1091	303	295	30	47	428	481	399
Zm00004b009505	9	19	9	9	3	1	17	10	10	12	2	2	7	4	6	14	4	1	7	13	92	99	5	1	70	106	0	3	2	1	1	0	3	0	19	19	9	5	0	4	124	111	122	109	126	157	429	594	537
Zm00004b009506	8389	10278	56	54	26	27	225	225	531	540	336	367	206	242	973	726	310	220	1258	1577	4665	5421	102	90	33	39	192	216	218	323	207	179	94	103	628	911	289	308	723	708	5217	7415	53	40	6	20	169	216	402
Zm00004b009507	474	819	1086	803	119	367	1182	1461	1869	2098	1084	1197	1045	1441	1361	1332	858	696	1144	1293	1035	522	2188	2024	532	536	2015	2185	1587	1683	1673	1296	1308	1384	1453	2112	1306	1238	1623	1709	617	628	1089	855	86	136	1273	1743	1181
Zm00004b009508	81	46	462	658	3	8	312	264	0	1	1	2	1	0	37	100	275	291	3	5	8	13	201	249	4	1	512	562	0	2	1	0	1	0	85	44	136	113	21	23	19	23	404	418	3	5	152	270	1
Zm00004b012720	1	2	0	4	0	0	0	0	2	0	0	0	3	1	1	2	1	2	3	1	25	8	124	104	31	40	242	262	26	62	31	31	6	13	29	42	43	30	55	53	0	0	0	0	1	1	4	0	0
Zm00004b009509	0	0	0	0	0	0	0	0	0	0	0	0	0	0	0	0	0	0	0	0	0	0	0	0	0	0	0	0	1	0	0	0	0	0	0	0	0	0	0	0	0	0	0	0	0	0	0	0	0
Zm00004b011400	136	162	222	197	94	154	422	460	376	389	302	326	166	212	506	439	192	101	325	355	264	117	541	555	348	478	940	1081	353	497	393	337	233	320	448	668	389	341	542	554	161	193	386	323	329	332	923	1197	569
Zm00004b012721	0	0	0	0	0	0	0	0	0	0	0	0	0	0	0	6	0	0	1	0	3	7	18	13	19	16	35	38	16	45	8	13	40	34	20	16	31	14	5	12	0	0	1	0	0	0	0	0	0
Zm00004b011401	10	12	1	6	1	6	14	5	9	7	10	11	4	3	3	2	10	3	2	2	12	10	2	3	0	0	8	5	0	4	11	8	4	5	0	2	7	4	6	7	3	6	6	3	1	4	12	15	6
Zm00004b012722	0	0	0	0	0	0	0	0	0	0	0	0	0	0	0	0	0	0	0	0	0	0	0	0	0	0	0	0	0	0	0	0	0	0	0	0	0	0	0	0	0	0	0	0	0	0	0	0	0
Zm00004b011402	0	0	0	0	0	0	4	3	0	0	0	0	66	24	6	3	15	23	1	1	0	0	0	0	0	0	0	0	1	0	0	0	0	0	1	0	0	0	1	0	0	0	0	0	0	0	0	0	0
Zm00004b012723	0	3	0	0	0	2	0	0	1	0	69	79	1	0	0	0	0	0	6	3	129	107	258	217	79	115	322	355	586	687	220	195	230	232	403	525	188	170	346	320	0	0	0	0	0	0	0	0	0
Zm00004b009210	1364	977	1478	1519	572	797	672	631	1269	1342	605	597	612	1119	1194	1332	368	357	627	735	401	287	1120	1110	355	344	364	356	654	806	343	203	463	520	609	500	186	158	343	365	385	370	749	881	301	428	304	354	628
Zm00004b011403	2511	1611	5	9	0	1	68	72	111	87	5327	3249	1729	2528	6	6	3447	2244	257	342	1442	669	25	24	3	0	47	71	77	169	2404	4355	3215	2728	6	1	1165	1878	295	306	1872	1401	4	8	0	2	108	95	213
Zm00004b012724	7	6	0	0	0	0	0	0	0	5	235	13	11	2	0	1	2	5	0	0	15	3	0	0	0	0	0	0	2	1	1594	2621	171	69	0	3	32	71	1	4	521	419	1	0	0	0	0	0	0
Zm00004b009211	0	0	0	0	0	0	0	0	0	0	0	0	0	0	1	4	0	0	0	0	0	0	0	0	0	0	1	1	2	0	0	0	0	0	1	7	0	1	1	0	0	0	0	0	1	3	0	0	0
Zm00004b011404	888	843	577	612	74	111	656	600	937	901	3003	1914	3211	2694	546	794	1629	1362	1388	1256	592	300	669	673	260	226	638	671	494	678	2454	2663	4765	5333	476	591	972	1219	949	1036	863	712	615	640	263	312	647	853	1517
Zm00004b012725	0	0	0	0	0	0	0	0	0	0	0	0	0	0	0	0	0	0	0	0	0	0	0	0	0	0	0	0	0	0	0	0	0	0	0	0	0	0	0	0	1	1	0	0	1	2	4	1	6
Zm00004b009212	591	624	176	178	32	66	326	306	4016	3658	409	366	785	1094	2677	2434	573	515	507	666	700	445	289	298	20	11	294	271	953	1446	310	280	993	1065	2418	2614	794	709	781	814	986	926	363	297	11	12	253	349	2959
Zm00004b011405	26	20	20	18	0	0	4	18	19	19	81	35	15	32	42	67	35	17	18	17	20	7	37	31	22	29	58	68	21	46	12	9	18	23	45	44	16	16	62	49	6	10	82	59	22	29	136	151	19
Zm00004b012726	0	0	0	0	0	0	0	0	0	0	0	0	0	0	0	0	0	0	0	0	0	0	0	0	0	0	0	0	0	0	0	0	0	0	0	0	0	0	0	0	2	1	0	0	2	2	4	0	4
Zm00004b009213	326	280	197	168	69	123	140	121	96	87	2163	1663	249	283	185	223	1442	1101	91	85	233	110	90	94	61	48	131	119	42	117	1188	1536	418	444	70	70	625	885	170	181	285	213	122	103	65	85	118	148	85
Zm00004b011406	528	673	1178	1200	35	42	286	295	13	15	102	92	29	24	147	210	338	363	61	61	735	391	1118	1114	57	51	543	530	54	81	271	62	25	32	235	177	355	268	137	175	58	94	901	870	90	124	278	368	11
Zm00004b012727	0	0	0	0	0	0	0	0	2	0	0	2	1	1	0	4	0	1	0	0	0	0	0	0	0	0	0	0	0	0	0	0	1	0	0	0	0	0	1	0	0	1	0	0	0	0	0	0	0
Zm00004b009214	1	1	0	0	1	2	0	2	2	1	0	1	0	0	0	0	0	0	0	0	1	0	0	0	0	1	0	0	0	1	0	0	0	0	0	0	0	0	0	0	0	0	0	0	0	0	0	0	0
Zm00004b011407	0	0	0	0	0	0	0	0	0	0	0	0	0	0	0	1	0	0	0	0	127	132	51	48	39	30	59	92	152	255	45	53	69	45	38	30	38	45	86	73	39	50	72	89	22	32	60	54	24
Zm00004b012728	0	0	0	0	0	0	0	0	0	0	0	0	0	0	0	0	0	0	0	0	0	0	0	0	0	0	0	0	0	0	0	0	0	0	0	0	0	0	0	0	0	0	0	0	0	0	0	0	0
Zm00004b009215	0	0	0	0	0	0	0	0	0	0	0	0	0	0	0	0	0	0	0	0	0	0	0	0	0	0	0	0	0	0	0	0	0	0	0	0	0	0	0	0	0	0	0	0	1	0	0	0	0
Zm00004b011408	703	1209	99	103	48	81	1046	956	746	519	228	229	333	388	415	391	330	276	522	487	958	551	220	309	83	100	1248	1599	635	675	200	162	402	379	292	378	250	282	495	515	1135	1253	718	813	66	99	1145	1410	673
Zm00004b012729	2	5	3	2	6	11	10	16	13	12	8	8	10	4	14	8	4	4	11	10	8	3	5	6	0	6	6	9	9	7	9	6	9	6	6	16	1	3	6	8	0	0	0	0	0	0	0	1	0
Zm00004b009216	0	0	0	0	0	0	0	0	0	0	0	0	0	0	0	0	0	0	0	0	0	0	0	0	0	0	0	0	0	0	0	0	0	0	0	0	0	0	0	0	0	0	0	0	0	0	0	0	0
Zm00004b011409	0	0	0	0	1	0	1	0	0	0	0	0	0	0	1	0	2	0	0	0	83	29	188	226	119	161	239	318	205	261	134	107	74	100	172	320	53	73	316	319	0	0	0	0	5	5	0	0	0
Zm00004b009217	0	0	0	0	0	0	0	0	0	0	0	0	0	0	0	0	0	0	0	0	0	0	0	0	0	0	0	0	0	0	0	0	0	0	0	0	0	0	0	0	0	0	0	0	0	0	0	0	0
Zm00004b013750	21	24	23	11	7	13	53	40	32	32	14	12	16	31	30	28	32	17	13	24	19	13	23	29	7	8	74	51	16	28	28	18	96	104	41	49	35	33	34	36	9	13	14	12	9	5	23	23	3
Zm00004b009218	3131	4434	17996	21521	6369	10234	20475	20965	16432	15328	8963	7352	4376	4371	15042	19171	12370	12050	14243	13974	3770	1647	34122	32321	7087	10886	21931	25638	29840	30141	7399	9383	4008	4566	11880	17852	12009	12022	12062	12221	3619	3310	22471	20882	4466	6054	30669	32554	30028
Zm00004b039910	20	26	54	32	22	36	135	171	93	106	64	67	44	33	55	84	36	37	79	62	22	13	89	112	20	31	145	159	70	72	26	30	41	56	49	51	44	45	44	55	19	28	43	33	20	17	150	215	55
Zm00004b012430	0	0	0	0	0	0	0	0	0	0	0	0	0	0	0	0	0	0	0	0	0	2	0	0	0	0	0	0	0	0	0	0	0	0	0	0	0	0	0	1	0	0	0	0	2	2	0	0	0
Zm00004b013751	0	0	0	0	0	0	1	0	0	0	0	0	0	1	0	0	0	0	0	0	0	0	0	0	0	0	0	0	0	0	0	0	0	43	0	0	0	0	0	1	0	0	0	0	0	0	0	0	0
Zm00004b009219	15	19	0	0	0	0	1	2	1	2	4	12	3	4	116	91	5	6	5	8	91	61	1	0	1	0	0	0	1	0	37	6	0	0	133	191	16	22	19	28	0	0	1	0	0	1	0	0	189
Zm00004b039911	1	1	0	0	0	0	17	15	1	1	0	0	25	20	4	7	2	1	24	17	2	1	1	0	2	0	9	3	0	0	0	0	0	1	4	4	0	1	221	209	3	0	0	0	0	0	4	3	0
Zm00004b011110	0	0	0	0	0	0	0	0	0	1	6	7	0	1	20	5	0	0	4	0	1	1	0	6	0	0	0	0	26	0	1	0	0	0	1	7	0	1	3	1	0	0	0	0	0	0	1	0	0
Zm00004b012431	9	10	2	0	0	0	0	0	5	5	6	2	1	0	3	5	3	1	7	6	0	1	1	0	0	1	1	5	2	3	0	8	0	0	1	6	0	1	4	5	0	0	0	0	0	0	0	0	2
Zm00004b013752	0	0	0	0	2	3	0	0	0	0	0	0	0	1	0	0	0	0	0	0	6	3	0	0	3	5	8	9	2	3	6	0	0	0	5	8	4	8	7	11	0	0	0	0	0	0	0	0	0
Zm00004b039912	4	3	8	31	251	360	5	3	2	4	1	3	1	3	9	18	2	1	2	5	9	1	28	37	925	720	8	4	4	4	36	85	2	1	51	47	44	53	19	20	2	1	26	16	1032	1472	19	21	3
Zm00004b011111	5	6	4	0	3	10	2	1	9	3	6	12	1	4	3	4	1	5	90	53	681	306	4797	4103	1123	2430	1729	1218	8606	3404	2102	1907	332	424	958	1419	1342	1982	1072	1048	1275	1242	7992	8825	2332	3807	1225	2044	9461
Zm00004b012432	1	9	0	0	0	0	2	0	2	1	0	0	0	0	2	0	0	1	5	3	0	0	0	1	0	0	0	1	0	0	0	0	0	0	0	2	0	0	0	0	0	0	0	0	0	0	0	0	0
Zm00004b013753	48	38	21	15	8	15	34	24	11	23	9	5	9	23	78	69	29	9	44	33	52	27	38	33	8	4	38	48	25	23	39	21	18	33	153	210	72	84	79	73	33	56	19	16	2	5	20	38	17
Zm00004b039913	0	0	24	58	0	0	0	0	0	0	0	0	0	0	516	612	252	276	0	2	0	0	101	118	0	0	6	4	0	1	0	0	0	0	595	505	79	54	4	4	0	0	1	1	0	0	0	1	0
Zm00004b011112	0	0	0	0	0	0	0	0	0	0	0	0	0	0	0	0	0	0	0	0	0	0	0	0	0	0	0	0	0	0	0	0	0	0	0	0	0	0	0	0	0	0	0	0	0	0	0	0	0
Zm00004b012433	0	0	0	0	0	0	0	0	0	0	0	0	0	0	0	0	0	0	0	0	0	0	0	0	0	0	0	0	0	0	0	0	0	0	0	0	0	0	0	0	0	0	0	0	0	0	0	0	0
Zm00004b013754	0	1	0	1	0	0	0	1	0	0	0	0	2	2	6	6	0	0	0	0	0	0	0	0	0	0	0	0	0	0	0	0	0	0	0	3	0	0	0	0	0	0	0	0	0	0	0	0	0
Zm00004b039914	102	81	0	1	8	10	38	30	92	112	10	14	34	46	39	45	14	34	97	64	33	22	4	1	6	8	36	58	20	18	12	15	11	3	53	33	24	25	51	50	14	20	1	3	4	3	29	58	5
Zm00004b011113	74	106	148	127	458	658	933	1017	194	256	8	17	33	39	51	115	109	137	351	426	141	116	435	490	408	374	1345	1428	86	136	25	7	74	88	133	129	162	130	386	418	233	196	391	336	1252	1321	1182	1639	434
Zm00004b012434	0	0	0	0	0	0	0	0	1	0	0	0	0	0	0	0	0	0	0	0	0	0	0	0	0	0	0	0	0	0	1	0	0	0	0	0	0	0	0	0	0	0	0	0	1	0	0	0	0
Zm00004b013755	0	0	0	0	0	0	0	0	0	0	0	0	0	0	0	0	0	0	0	0	0	0	0	0	0	0	0	0	0	0	1	6	23	26	1	0	0	0	0	1	2	1	0	0	0	0	0	0	0
Zm00004b039915	9	8	2	2	1	1	2	4	0	0	6	1	0	3	2	2	7	3	7	2	128	91	49	33	210	176	56	53	203	270	57	56	138	125	128	163	20	15	192	193	208	136	19	27	35	38	37	45	406
Zm00004b011114	92	112	5	15	1	6	12	14	459	551	130	116	135	243	148	127	114	112	81	129	85	64	216	248	20	21	34	29	352	305	57	61	217	208	123	118	165	148	169	187	154	124	37	36	4	7	20	25	113
Zm00004b012435	0	0	0	0	0	0	0	0	0	0	0	0	0	0	0	0	0	0	0	0	0	0	0	0	0	0	0	0	0	0	0	0	0	0	0	0	0	0	0	0	0	0	0	0	0	0	0	0	0
Zm00004b013756	0	0	0	0	0	0	0	0	0	1	0	0	0	2	0	0	0	0	0	0	2	1	1	0	0	0	0	0	0	0	1	6	22	53	1	1	0	0	0	0	2	2	0	0	0	0	0	0	3
Zm00004b039916	0	0	0	0	0	0	0	0	0	0	0	0	0	0	0	0	0	0	0	0	0	0	0	0	0	0	0	0	0	0	0	0	0	0	0	0	0	0	0	0	0	2	0	0	0	0	0	0	0
Zm00004b011115	3	3	1	4	1	0	0	0	54	52	0	0	1	10	6	5	2	3	2	1	11	12	8	11	0	2	1	1	15	12	3	4	4	8	6	4	12	10	10	9	6	12	1	1	0	0	1	0	10
Zm00004b012436	0	0	0	0	0	0	0	0	0	0	0	0	0	0	0	0	0	0	0	0	3	2	7	13	3	7	15	14	17	21	17	18	13	17	22	25	10	13	5	13	0	0	0	0	0	0	0	0	0
Zm00004b013757	0	0	0	0	0	0	1	0	0	2	0	0	0	0	1	0	1	0	0	0	0	0	0	0	0	0	0	1	0	0	0	0	0	0	1	1	0	1	1	1	0	0	0	0	0	0	0	0	0
Zm00004b039917	115	135	1	1	0	0	7	19	180	251	119	90	65	49	104	94	57	45	107	79	110	50	28	28	0	0	32	26	87	135	12	27	115	142	15	30	55	75	94	109	0	0	0	2	0	0	0	3	9
Zm00004b011116	7	14	4	11	6	11	12	6	14	12	5	4	35	5	9	13	7	7	7	4	25	11	31	57	19	17	9	9	67	30	3	6	9	5	3	9	2	7	26	19	111	76	60	56	16	17	29	45	214
Zm00004b012437	0	0	0	0	0	0	0	0	0	0	0	0	0	0	0	0	0	0	0	0	0	0	0	0	0	0	0	0	0	0	0	0	0	0	0	0	0	0	0	0	0	0	0	0	0	0	0	0	0
Zm00004b013758	2	3	0	0	0	0	3	1	0	5	19	12	24	5	10	8	14	7	10	14	0	0	0	1	0	0	0	0	2	0	0	0	2	10	3	1	0	0	0	0	0	1	0	0	0	1	0	0	0
Zm00004b039918	0	0	0	0	0	0	0	0	0	0	1	0	0	0	1	1	0	0	1	0	0	0	2	0	0	0	0	0	0	0	0	0	2	1	0	0	0	0	2	1	20	15	2	0	0	0	0	0	0
Zm00004b011117	392	505	1106	1076	1296	2267	1444	1488	1138	1200	1406	1189	529	725	899	971	724	776	1266	1372	690	331	1510	1489	1642	1901	1782	2268	971	1111	1398	1438	1170	1523	796	1299	807	819	1621	1657	578	564	1581	1244	1160	1483	1805	2521	1104
Zm00004b012438	4448	5093	3523	3672	782	1227	1430	1486	2809	3497	17543	13189	7689	6501	1968	2055	5940	4061	2836	3061	3315	1467	3861	4413	881	963	1830	2093	2682	3265	13313	15982	7827	9350	1299	1917	4050	6075	5865	5953	3477	2882	4133	4103	710	660	1198	1712	2372
Zm00004b013759	0	0	0	0	0	0	0	0	1	0	0	0	0	1	0	0	0	0	0	0	1	0	1	1	0	0	1	0	0	0	0	0	0	0	0	0	0	0	0	0	0	0	0	0	1	4	0	0	0
Zm00004b039919	1	1	0	0	1	0	0	0	0	0	1	0	0	0	0	1	0	0	0	0	0	1	1	0	1	0	0	0	0	0	0	0	1	1	0	0	0	0	1	4	3	2	0	0	1	1	0	0	0
Zm00004b011118	9	15	33	59	1	0	17	11	44	39	715	736	17	11	57	32	348	321	60	55	43	30	28	31	0	0	17	17	1	3	920	1080	98	99	16	32	355	564	320	364	11	7	38	32	0	0	181	174	8
Zm00004b012439	1081	1254	55	60	77	142	96	92	278	162	1979	729	9739	7468	324	326	2060	1114	239	170	776	237	171	153	175	189	106	87	307	474	885	2548	7045	9761	594	913	2784	3444	369	360	1142	864	66	61	317	448	132	167	608
Zm00004b011119	13	22	73	60	50	74	162	149	26	22	144	130	10	6	61	72	143	165	129	115	25	12	51	70	16	23	118	112	5	15	131	142	32	42	25	33	198	213	259	209	25	18	131	144	67	95	129	134	10
Zm00004b014780	0	0	0	0	5	9	0	1	0	1	0	0	1	0	0	0	1	0	9	8	3	3	2	11	6	4	8	5	5	5	11	6	3	3	3	5	4	2	7	13	1	0	6	4	0	0	5	3	1
Zm00004b013460	59	70	118	100	43	59	63	87	157	104	96	115	48	68	101	79	65	112	111	143	43	54	88	65	29	34	81	86	93	152	102	87	24	29	120	98	96	71	121	119	45	47	94	67	26	23	65	106	118
Zm00004b014781	42	56	13	15	0	0	92	59	184	201	164	210	39	47	204	233	116	57	46	37	42	20	66	64	1	0	51	69	8	24	332	215	24	16	186	218	83	97	47	57	14	19	25	15	1	5	20	46	31
Zm00004b039620	123	215	0	1	1	8	9	2	22	30	282	161	189	234	3	1	26	11	53	60	303	41	3	1	1	5	9	3	95	73	137	365	41	68	2	5	34	92	61	72	158	114	0	0	0	0	9	7	81
Zm00004b012140	577	557	898	819	409	692	977	883	1247	1203	1039	1005	794	722	1007	1042	1218	1165	1071	1001	551	337	893	893	520	538	958	952	774	991	1043	707	863	890	962	1208	869	922	991	1045	451	451	853	724	394	472	895	1111	1050
Zm00004b013461	35	35	3	1	0	1	16	13	17	38	886	1163	6	10	57	77	87	54	171	155	44	29	3	4	0	1	22	12	14	29	2129	1271	3	1	44	55	88	224	335	403	22	35	1	1	0	0	10	17	24
Zm00004b014782	1070	711	27	40	20	19	48	72	986	997	20	22	384	473	728	853	81	51	307	292	320	179	30	40	7	1	13	9	629	619	30	50	249	215	704	816	73	69	163	159	888	431	62	68	4	3	95	105	1470
Zm00004b039621	5129	4573	36	52	47	125	579	569	970	924	5388	3126	4817	3588	410	540	3981	4107	1154	1123	5567	2316	209	113	76	104	748	718	1915	2553	2824	5198	897	1088	394	436	4161	6005	1390	1410	5585	4256	44	22	19	9	536	683	2191
Zm00004b012141	121	227	130	91	117	199	461	486	351	382	299	323	268	277	298	315	235	121	444	403	0	0	0	0	0	1	2	0	0	1	0	1	0	0	10	2	1	0	0	1	0	0	1	0	1	1	0	0	0
Zm00004b013462	10539	12077	481	471	212	390	506	545	786	715	634	576	651	636	827	787	523	441	792	966	8613	10879	654	623	439	614	540	559	610	798	754	600	642	783	1128	1324	581	541	847	900	5604	8598	590	587	654	832	519	601	1259
Zm00004b014783	0	0	0	0	0	0	0	0	0	0	0	0	0	0	0	0	0	0	0	0	7	4	48	20	12	13	0	0	574	414	1	3	1	1	13	14	9	5	9	4	0	1	0	0	0	1	0	0	2
Zm00004b039622	19	27	46	51	39	74	72	63	74	102	60	52	28	20	59	78	67	53	49	52	23	8	41	55	14	18	90	86	31	76	66	80	19	30	54	75	76	80	55	45	25	16	35	39	39	35	65	72	53
Zm00004b012142	0	0	0	0	0	0	0	0	0	0	0	0	0	0	0	0	0	0	0	0	0	0	0	0	0	0	0	0	0	0	0	0	0	0	0	0	0	0	0	0	0	0	0	0	0	0	0	0	0
Zm00004b013463	0	1	0	0	3	0	0	0	0	0	0	0	0	0	0	0	0	2	1	0	11	5	20	19	22	22	18	16	21	21	9	16	11	7	23	30	20	21	22	37	0	0	0	0	1	0	0	0	0
Zm00004b014784	26	25	28	32	26	54	97	76	128	123	49	32	18	16	74	102	49	22	28	41	35	29	148	141	84	87	48	66	243	229	43	56	16	11	72	71	38	23	74	84	25	35	61	99	62	75	107	122	178
Zm00004b039623	0	0	0	0	0	0	2	0	0	0	0	0	0	0	157	143	7	4	0	0	0	0	0	0	0	0	0	0	0	0	0	0	0	0	65	128	14	10	1	0	0	0	0	0	0	1	0	0	0
Zm00004b012143	0	0	0	0	0	0	0	0	0	0	0	0	0	0	0	0	0	0	0	0	0	0	0	0	0	0	0	0	0	0	0	0	1	0	0	0	0	1	0	0	0	0	0	0	0	0	0	0	0
Zm00004b013464	799	1042	68	76	222	310	199	179	9	15	328	270	170	29	367	344	224	207	427	504	697	1024	133	106	182	200	231	265	2	5	355	434	223	171	936	628	326	364	227	231	472	742	103	90	230	273	234	342	5
Zm00004b014785	127	161	50	23	50	85	127	191	218	179	185	157	380	378	327	269	131	58	147	115	72	43	68	53	45	24	44	37	56	138	54	69	257	256	237	258	184	208	50	52	112	78	46	54	22	40	40	48	115
Zm00004b039624	0	0	0	0	0	0	0	0	0	0	0	0	0	0	0	0	0	0	0	0	0	0	0	0	0	0	0	0	0	0	0	0	0	0	0	0	0	0	0	0	0	0	0	0	0	0	0	0	0
Zm00004b012144	6	14	14	5	2	11	29	24	19	17	14	25	19	13	5	11	7	7	8	8	2	3	3	3	0	0	8	12	1	1	5	2	0	1	4	1	4	6	3	2	0	0	0	0	0	0	4	1	0
Zm00004b013465	14	8	3	3	15	32	6	3	4	4	54	57	8	26	6	5	17	8	4	6	25	8	40	27	22	33	36	47	83	107	117	123	64	79	41	58	22	41	48	59	24	21	12	15	2	3	44	56	42
Zm00004b014786	115	161	389	434	94	180	505	537	202	280	83	87	99	92	258	235	192	259	148	151	113	101	325	341	99	133	632	686	133	189	139	70	82	82	217	270	197	173	205	197	103	101	284	241	93	62	297	521	134
Zm00004b039625	537	434	625	688	78	122	1715	1433	440	669	1283	548	502	380	540	680	1018	1037	387	449	326	178	662	672	176	217	1901	1716	545	289	547	1376	1223	1707	471	476	1003	754	444	451	356	398	543	478	374	635	1572	2073	304
Zm00004b012145	1	0	0	0	0	0	0	0	3	27	0	1	3	24	7	17	0	0	1	0	4	3	0	0	0	0	0	0	5	1	1	0	41	80	11	15	0	1	4	4	1	1	0	0	0	0	0	0	12
Zm00004b013466	0	1	0	0	0	0	0	0	3	1	0	0	0	0	0	0	0	0	0	0	0	0	0	0	0	0	0	0	0	0	0	0	0	0	0	0	0	0	0	0	0	0	0	0	0	0	0	0	0
Zm00004b014787	0	0	0	0	0	0	0	0	0	0	0	0	0	0	0	0	0	0	0	0	0	0	0	0	0	0	0	0	0	0	0	0	0	0	0	0	0	0	0	0	0	0	0	0	0	0	0	0	0
Zm00004b039626	19	7	3	0	0	0	0	0	0	0	48	3	0	1	0	0	1	1	44	40	6	3	2	0	0	0	2	0	1	0	11	60	0	0	2	1	1	0	187	162	1	5	7	2	0	0	0	0	1
Zm00004b012146	0	0	0	0	0	0	0	0	0	0	0	0	0	0	0	0	0	0	0	0	0	0	0	0	0	0	0	0	0	0	0	0	0	0	0	0	0	0	0	0	0	0	0	0	0	0	0	0	0
Zm00004b013467	9993	12315	53	49	102	197	476	702	8483	5107	1307	768	22746	22779	5209	4247	3694	3624	4637	3546	5368	3140	2377	1281	247	152	568	786	62599	43719	429	1483	29786	30358	5311	9438	3905	3782	8001	8704	10383	6768	230	418	56	152	8355	5676	39470
Zm00004b014788	257	237	336	372	18	23	199	183	543	558	186	162	505	618	400	510	280	223	241	298	161	87	251	295	32	31	165	178	211	353	166	154	306	371	334	256	202	139	216	225	125	120	204	175	20	17	136	185	293
Zm00004b039627	441	619	703	781	1493	2155	2643	2683	4032	2521	824	990	742	528	1941	2159	1076	1109	1188	1151	684	311	1281	1430	994	1419	2108	2116	5018	6373	866	868	563	655	1621	2255	1073	954	842	897	349	496	1011	764	2099	2120	2311	2759	6560
Zm00004b012147	30	59	83	42	70	136	147	203	126	165	140	95	102	139	146	146	13	16	108	157	81	27	206	180	94	141	126	230	69	97	116	129	127	179	61	169	32	42	173	201	43	54	131	74	117	151	119	183	103
Zm00004b013468	1406	1005	275	304	79	119	105	99	321	293	6772	5285	1641	1235	126	144	6126	4281	545	514	818	398	156	168	57	68	126	143	205	346	5075	5926	2126	2037	203	160	3296	5030	689	823	1044	937	212	224	47	60	122	149	489
Zm00004b014789	425	469	505	500	169	307	449	482	1647	1658	687	539	812	998	784	767	417	408	630	757	406	325	545	560	305	339	673	660	887	1199	724	681	704	969	1046	1225	525	475	798	854	399	362	421	443	288	365	655	827	1085
Zm00004b039628	4	6	0	0	0	0	0	0	1	5	0	0	0	0	0	0	0	0	1	0	2	4	1	1	0	0	0	0	2	2	0	0	0	0	1	0	1	0	0	1	0	0	0	0	0	0	0	0	0
Zm00004b012148	624	936	1806	1866	988	1630	2013	2081	1649	1856	1283	1223	1374	1394	1736	1892	1152	1092	1528	1632	959	619	1923	1867	1061	1250	2095	2674	1161	1442	1388	1233	1399	1727	1564	2209	1203	1183	1737	1705	901	860	1843	1645	1270	1746	1820	2561	1370
Zm00004b013469	23	9	1	0	1	7	0	1	4	3	3	1	6	5	2	3	5	3	22	50	19	25	2	4	1	1	3	9	2	2	3	4	4	6	3	4	2	3	5	1	0	4	0	0	0	0	0	0	0
Zm00004b039629	1	3	5	4	0	7	9	13	7	12	7	10	4	5	10	7	1	1	6	4	0	0	4	3	1	3	0	3	0	0	0	0	0	1	1	1	0	0	1	0	40	45	78	45	161	268	281	384	283
Zm00004b012149	379	569	322	429	57	82	642	695	757	692	333	295	444	370	551	575	371	401	845	901	478	418	617	661	83	74	633	679	461	680	379	315	253	281	594	699	430	390	669	672	345	383	546	483	106	155	664	880	730
Zm00004b014490	0	0	1	0	0	0	2	1	2	2	2	3	0	0	0	1	0	0	0	0	1	2	1	0	0	1	1	1	3	1	1	5	1	0	1	1	0	2	1	0	0	0	0	1	0	0	2	0	0
Zm00004b013170	0	0	0	0	0	0	0	0	0	0	0	0	0	0	0	0	0	0	0	0	0	0	0	0	0	0	0	0	0	0	0	0	0	0	0	0	0	0	0	1	0	0	0	0	0	0	0	0	0
Zm00004b014491	0	0	0	0	0	0	0	0	0	0	0	0	0	0	0	0	0	0	0	0	0	0	0	0	0	0	0	0	0	0	0	0	0	0	0	0	0	0	0	0	0	0	0	0	0	0	0	0	0
Zm00004b039330	1	2	4	0	37	58	1	2	4	3	0	0	0	0	5	10	0	3	9	1	0	1	1	1	32	50	0	2	0	2	0	0	0	0	5	1	0	1	2	1	3	1	6	8	63	129	2	4	0
Zm00004b013171	0	0	0	0	0	0	0	0	0	0	0	3	0	0	0	0	0	0	0	0	0	0	2	2	2	0	6	5	2	3	4	2	2	2	2	4	1	1	1	0	0	0	0	0	0	0	0	0	1
Zm00004b014492	0	0	0	0	0	0	0	0	0	0	0	0	0	0	0	0	0	0	0	0	0	0	0	0	0	0	0	0	0	0	0	0	0	0	0	0	0	0	0	0	0	0	0	0	0	0	0	0	0
Zm00004b039331	0	0	0	1	1	1	0	0	0	0	0	0	0	0	2	0	0	0	0	0	0	0	0	1	0	0	0	0	0	0	0	0	0	0	1	0	0	0	0	0	0	0	2	0	0	1	0	0	0
Zm00004b013172	5	10	0	0	0	0	1	4	1	1	6	1	4	0	4	11	1	3	7	11	1	0	0	0	0	0	0	0	0	0	0	0	0	0	0	0	0	0	0	0	0	0	0	0	0	0	0	0	0
Zm00004b014493	0	0	0	0	0	0	0	0	0	0	0	0	0	0	0	0	0	0	0	0	0	0	0	0	0	0	0	0	0	0	0	0	0	0	0	0	0	0	0	0	0	0	0	0	0	0	0	0	0
Zm00004b039332	612	776	3011	3292	1245	1818	1806	1847	1610	2121	824	847	387	506	1823	2124	1467	1828	2372	2393	667	433	1798	1960	912	915	1920	2246	940	1195	561	488	361	353	1305	1654	1311	1156	1633	1700	657	623	2112	1839	1071	1050	1251	1856	1316
Zm00004b013173	0	0	0	0	0	0	0	0	0	0	0	0	0	0	0	0	0	0	0	0	0	0	0	0	0	0	0	0	0	0	0	0	0	0	0	0	0	0	0	0	0	0	0	0	0	0	0	0	0
Zm00004b014494	0	0	0	0	0	0	0	1	0	0	0	0	0	0	1	0	0	1	0	0	0	0	0	1	3	5	1	7	0	0	5	1	0	2	6	2	7	2	2	0	0	0	0	0	1	0	0	0	0
Zm00004b039333	765	621	125	287	235	247	258	261	1045	1200	492	459	408	1081	499	557	394	321	766	725	697	474	2513	3624	663	736	387	250	6694	2592	834	630	536	312	516	772	507	559	1425	1320	651	891	561	714	545	1119	248	297	2072
Zm00004b013174	48	12	1	0	5	6	0	1	1	0	4	2	2	2	148	143	3	0	2	3	154	21	9	2	0	1	1	0	6	2	6	3	4	6	100	70	4	4	3	2	149	81	2	1	1	1	4	1	0
Zm00004b014495	642	874	685	693	247	422	785	863	599	594	2853	2220	657	660	544	520	1234	862	864	868	1313	725	1433	1439	270	254	979	1040	1179	1500	3035	3322	1278	1154	700	1031	1211	1765	1249	1323	755	789	914	900	309	399	1279	1357	897
Zm00004b039334	202	293	544	410	75	94	93	71	595	590	167	185	298	548	807	775	253	143	413	428	316	306	1959	1968	289	267	240	276	933	695	230	178	173	295	593	871	261	259	477	460	155	213	1029	850	71	98	106	160	425
Zm00004b013175	0	0	0	0	0	0	0	0	0	0	0	0	0	0	0	0	0	0	0	0	0	0	0	0	0	0	0	0	0	0	0	0	0	0	0	0	0	0	0	0	0	0	0	0	0	0	0	0	0
Zm00004b014496	415	324	376	428	88	123	126	92	1349	1435	1008	956	116	148	728	848	543	411	869	948	289	245	369	410	219	211	242	204	630	942	285	271	331	337	387	412	333	269	384	415	203	224	356	349	41	54	99	111	1103
Zm00004b039335	0	1	0	1	0	0	0	0	2	1	1	0	0	0	0	1	0	0	1	0	0	0	0	0	1	0	0	0	0	2	0	0	0	0	0	0	0	0	0	0	0	0	0	0	0	0	0	0	0
Zm00004b013176	61	61	104	94	32	77	107	144	181	166	115	97	126	131	93	92	87	50	70	59	72	38	103	117	61	48	142	132	85	134	126	111	160	184	94	142	68	67	103	112	31	26	40	28	19	12	69	102	62
Zm00004b014497	6	15	3	8	3	9	45	46	5	19	7	19	0	0	10	11	46	41	13	7	4	3	10	15	0	0	40	25	5	10	9	5	1	0	12	11	48	60	11	13	2	5	19	8	0	0	50	61	19
Zm00004b039336	1754	2606	1287	1428	860	1353	1508	1632	2966	3526	267	551	838	2161	1989	2046	1056	830	4096	4485	2571	1750	2617	2691	1216	1394	1679	1943	2513	3024	764	292	533	624	1854	2398	1170	1062	4232	4528	1312	1620	2123	2076	1212	1610	1567	1911	3496
Zm00004b013177	90	90	318	244	151	271	180	157	311	252	423	329	161	169	107	178	307	266	109	112	0	1	0	0	44	42	0	0	0	0	1	0	0	0	1	1	0	0	0	1	4	5	1	2	44	45	24	17	5
Zm00004b014498	1082	972	2007	2457	456	610	1777	1739	2210	2490	1098	1054	1475	1679	1869	2206	1756	1590	1322	1478	790	432	1442	1633	343	315	1659	1782	1032	1523	1100	1072	1130	1273	1679	1852	1526	1333	1336	1499	884	794	1735	1342	412	457	1545	2017	1743
Zm00004b039337	3	6	3	5	0	3	20	15	9	13	1	3	0	6	4	5	2	2	8	5	3	1	3	1	0	0	6	10	4	3	4	3	0	2	2	3	4	2	7	10	4	0	7	4	2	2	10	16	6
Zm00004b013178	370	627	913	813	357	733	1464	1582	1201	1278	1170	1109	599	656	1103	1031	590	356	898	1011	536	189	1307	1318	525	719	1443	1661	698	770	1045	864	620	845	800	1359	507	648	993	927	347	321	1183	859	637	686	1191	1654	988
Zm00004b014499	145	129	2	2	2	1	38	20	225	273	87	123	50	63	673	584	214	152	171	170	175	82	15	8	3	1	21	12	153	169	212	89	46	45	1492	1511	188	226	88	87	210	198	15	24	0	0	62	69	570
Zm00004b039338	759	901	612	519	156	365	990	947	1807	2005	886	761	1403	2055	1303	1144	478	317	775	913	783	369	699	631	19	21	649	690	707	817	802	769	654	943	1418	2035	538	559	913	945	528	449	606	534	27	23	427	686	1098
Zm00004b013179	50	132	78	45	56	134	273	417	300	317	246	237	166	165	275	212	45	13	188	259	99	15	290	333	91	144	242	351	148	166	207	211	101	181	116	311	46	50	194	204	49	41	173	94	124	171	223	288	194
Zm00004b039339	245	251	1246	1171	1040	1806	1110	1175	977	1076	469	419	474	556	1129	1484	677	719	931	1034	274	124	681	622	800	830	647	767	627	738	322	306	591	663	862	1125	553	520	748	824	252	196	943	709	963	988	908	1166	631
Zm00004b039040	771	820	2069	2259	1806	2790	2500	2670	2340	2188	1071	1018	1033	967	1942	2383	1370	1646	1758	1821	786	475	2840	2375	1470	1643	2481	2920	2067	3308	1111	1079	830	903	1848	2342	1400	1301	1499	1569	707	655	2474	2068	1507	1662	2957	3663	2635
Zm00004b039041	922	1409	1033	1065	614	1102	2172	2538	1355	1307	1062	964	943	1223	1342	1476	842	775	1965	2055	1336	975	1856	1408	920	1339	2448	2923	1252	1480	870	920	807	1008	1195	1855	837	771	1899	1888	823	1094	940	892	634	796	2701	3523	1204
Zm00004b009800	55	21	4	5	0	0	18	25	1	1	6	9	2	0	26	50	20	15	19	19	18	2	1	1	0	0	10	13	5	11	6	17	7	1	57	40	5	9	11	19	38	44	3	8	0	6	29	40	9
Zm00004b039042	11	13	30	34	21	70	66	48	50	28	35	42	37	16	25	37	39	23	24	25	12	6	38	58	26	57	99	91	28	62	48	52	31	34	42	66	43	48	34	27	0	0	0	0	0	0	0	0	0
Zm00004b009801	0	0	0	3	0	0	16	13	0	0	4	9	0	0	79	70	4	6	10	6	3	1	5	5	0	0	35	36	2	0	2	1	0	0	198	166	12	5	12	14	2	2	3	5	0	0	13	12	0
Zm00004b039043	213	231	974	910	553	891	1141	1305	606	659	435	451	224	312	468	554	455	438	567	624	275	220	1148	1144	796	931	1269	1368	560	607	414	448	389	438	452	591	459	421	683	656	193	223	888	691	650	813	901	1314	390
Zm00004b009802	187	224	254	259	221	308	508	443	348	343	143	196	172	273	200	249	138	152	951	1049	196	169	348	320	257	219	436	518	265	368	175	145	139	129	279	293	138	121	586	584	138	157	174	177	102	162	486	590	469
Zm00004b039044	75	107	97	58	75	153	160	181	199	171	550	456	116	148	781	669	197	147	120	109	89	55	138	131	90	89	169	161	319	333	302	376	145	198	842	1078	250	227	198	197	45	87	55	37	36	29	23	51	54
Zm00004b009803	0	0	0	0	0	0	0	0	0	0	0	0	0	3	0	0	0	0	0	0	0	1	0	0	0	0	0	0	0	0	0	0	3	2	0	0	0	0	0	0	14	10	0	0	0	0	0	0	5
Zm00004b039045	96	123	276	271	220	343	441	454	247	248	694	576	40	60	186	252	294	314	365	323	76	50	344	236	228	318	379	359	227	337	386	348	46	58	175	180	181	178	238	256	88	83	217	229	193	324	466	592	217
Zm00004b009804	4840	4203	4522	5260	4740	7255	3703	3698	6262	8151	5398	5095	2587	3853	3917	4229	4864	4361	4936	5330	3906	1987	2433	2613	4307	4800	4178	4729	4917	5395	5519	5072	4723	5371	3481	4773	5114	5157	5086	5214	3825	3614	3270	2366	2821	3817	2276	3270	5412
Zm00004b039046	597	647	453	434	152	271	859	784	825	911	425	399	484	685	557	687	503	501	916	962	530	505	457	457	173	177	897	907	316	449	474	393	620	832	665	731	605	460	611	666	323	442	418	328	227	343	617	897	421
Zm00004b009805	29	27	5	3	12	23	29	28	35	27	66	63	48	28	18	13	43	51	13	26	11	13	6	10	25	55	34	21	106	58	27	37	29	30	21	21	37	31	14	23	214	211	5	13	42	35	18	29	50
Zm00004b039047	56	100	324	283	96	208	987	1080	168	88	19	18	44	52	173	188	165	235	384	419	125	111	268	264	31	50	1017	1072	96	200	7	16	54	63	161	143	183	124	326	319	131	146	387	302	138	164	1196	1737	120
Zm00004b009806	111	163	134	125	118	208	171	165	462	399	179	172	182	247	231	228	142	145	230	220	0	2	2	0	0	0	0	1	2	1	0	1	0	0	0	0	0	0	0	1	67	42	19	10	55	88	42	58	82
Zm00004b039048	0	1	0	0	0	0	0	0	0	0	0	0	0	0	0	0	0	0	0	1	0	2	2	2	0	0	1	0	2	3	1	1	0	0	1	6	0	2	1	0	1	0	0	0	0	0	0	0	0
Zm00004b009807	0	0	0	0	0	0	0	0	0	0	0	0	0	0	0	0	0	0	0	0	0	0	0	0	0	0	0	0	0	0	0	0	0	0	0	0	0	0	0	0	0	0	0	0	0	0	0	0	0
Zm00004b039049	14	18	6	2	15	46	12	20	11	19	16	23	2	5	24	14	9	5	63	93	20	20	10	12	140	195	15	21	15	15	40	20	24	25	14	27	9	7	38	34	0	0	1	23	0	0	10	4	0
Zm00004b009808	0	1	0	0	1	7	0	0	0	0	0	0	0	0	0	0	0	0	2	3	0	0	0	1	3	5	0	0	0	0	0	0	0	0	2	0	0	1	1	0	0	1	0	0	0	0	0	0	0
Zm00004b009809	517	519	521	461	240	363	650	617	781	804	478	416	528	725	644	626	415	326	481	498	479	272	424	396	594	635	635	729	367	587	405	336	260	261	516	578	364	319	653	615	858	678	386	311	545	525	558	737	613
Zm00004b011700	0	0	0	0	0	0	0	0	0	0	0	0	0	0	0	0	0	0	0	0	0	0	1	0	0	0	0	0	0	0	0	0	0	0	0	0	0	0	0	0	0	0	0	0	0	0	0	0	0
Zm00004b011701	18	60	3	1	28	84	67	108	329	315	47	49	83	149	160	164	16	1	132	103	69	38	19	21	97	121	72	105	467	604	55	35	159	230	183	263	34	52	93	103	32	17	4	5	39	46	129	148	138
Zm00004b011702	47	47	50	39	5	24	67	87	55	71	63	47	17	17	82	82	54	67	82	72	24	21	0	0	1	0	1	1	0	0	0	0	0	0	3	0	0	0	0	2	0	0	0	0	0	0	0	0	0
Zm00004b009510	277	241	767	649	10	24	786	751	148	270	586	433	56	57	98	250	315	234	400	371	262	163	363	355	27	20	560	596	11	26	277	269	605	616	149	83	259	239	254	313	115	128	272	243	12	14	212	271	22
Zm00004b011703	342	349	50	22	0	2	4	4	30	12	4382	2850	288	240	0	1	358	220	347	354	35	11	3	3	0	0	6	7	0	0	128	182	0	0	0	0	206	269	543	613	47	38	3	6	0	0	0	0	30
Zm00004b009511	203	196	1468	1528	804	1148	681	680	613	635	615	605	189	188	503	864	645	598	616	727	237	85	809	730	606	686	807	945	517	815	526	529	164	185	505	588	613	596	508	586	186	142	615	462	134	205	373	518	315
Zm00004b011704	18	31	1	0	0	0	1	0	4	0	517	267	26	40	0	0	1	2	18	33	7	1	0	0	0	0	0	0	0	0	14	28	0	0	0	0	6	12	62	67	5	3	1	1	0	0	0	1	1
Zm00004b009512	2	3	886	986	3	6	0	1	1	3	5	3	0	0	9	6	14	9	1	2	27	12	3688	3961	64	21	0	0	0	0	1	0	0	0	1	6	6	8	12	25	6	10	2894	3291	64	77	0	0	3
Zm00004b011705	35	73	3	0	0	0	0	1	12	7	1525	746	103	107	0	0	10	4	83	105	5	1	1	0	0	0	3	2	0	0	42	50	0	0	0	0	8	18	159	153	23	15	1	1	0	0	1	1	9
Zm00004b009513	0	2	0	0	0	0	0	0	0	0	0	1	0	0	0	0	0	1	0	0	3	0	0	2	0	1	0	1	0	0	0	0	1	0	1	0	0	1	2	1	0	0	0	0	0	0	0	0	0
Zm00004b011706	0	0	0	0	0	0	0	0	0	0	0	0	0	0	0	0	0	0	0	0	0	1	1	1	2	0	0	1	1	0	2	2	0	0	0	2	2	2	2	2	0	0	0	0	0	0	0	0	0
Zm00004b009514	14	2	3	2	0	0	0	0	0	4	0	0	0	0	761	1167	12	5	2	1	1	0	1	0	1	0	1	0	0	0	0	0	0	0	332	174	2	3	0	0	43	5	1	1	0	0	9	6	9
Zm00004b011707	9	15	15	7	6	6	16	14	2	2	3	4	1	1	10	3	9	2	2	4	3	1	17	19	6	6	10	17	0	0	0	4	0	1	3	2	1	7	9	9	0	0	0	0	0	0	0	0	0
Zm00004b009515	0	0	0	0	0	0	0	0	0	0	0	1	0	0	0	0	0	0	0	0	0	0	0	0	0	0	0	0	0	0	0	0	0	0	2	0	0	0	0	0	0	0	0	0	0	0	0	0	0
Zm00004b011708	110	121	35	31	1	2	105	96	39	38	737	488	545	465	22	35	515	467	62	61	91	58	69	57	2	4	92	100	31	62	446	616	545	622	35	37	335	540	125	116	114	109	98	80	8	15	119	156	86
Zm00004b009516	381	386	771	802	349	544	365	350	376	412	276	262	227	296	448	556	348	344	823	973	760	815	704	607	341	333	545	626	628	801	444	420	271	233	922	912	544	487	667	752	248	316	1277	1293	193	227	625	760	494
Zm00004b011709	1	1	3	1	5	4	2	5	2	6	3	5	21	18	1	1	7	2	2	3	29	22	10	10	2	4	17	16	38	35	20	19	9	6	7	2	12	10	19	20	1	0	2	1	4	9	3	9	1
Zm00004b009517	1202	1046	1051	1187	1388	1989	1223	1094	1238	1569	914	1035	949	1564	1545	1659	1313	1752	1669	1714	1196	809	1035	1036	1136	1084	1486	1496	887	1144	1080	729	827	883	1464	1635	1334	1153	2368	2194	787	832	1001	983	1390	1573	1177	1460	1523
Zm00004b009518	538	335	122	136	216	327	147	145	441	437	509	652	532	619	392	421	331	368	215	257	589	429	147	132	357	326	186	133	156	257	1205	489	270	232	1108	840	461	560	331	329	586	510	218	276	493	553	759	751	1660
Zm00004b012730	0	0	0	0	0	0	0	0	0	0	0	0	0	0	0	0	0	0	0	0	0	0	0	0	0	0	0	0	0	0	0	0	0	0	0	0	0	0	0	0	0	0	0	0	0	0	0	0	0
Zm00004b009519	108	93	135	146	110	133	218	212	169	182	160	171	82	89	167	214	173	155	199	209	246	271	286	277	144	178	282	295	216	230	285	224	143	158	286	314	250	229	215	250	120	147	186	182	128	157	326	400	334
Zm00004b011410	589	555	652	594	519	806	837	926	960	998	742	662	633	723	1081	966	553	612	841	868	435	252	572	504	777	860	698	704	675	721	482	441	462	482	789	1048	383	387	789	846	478	500	579	503	826	1153	854	976	926
Zm00004b012731	0	0	0	0	0	0	0	0	0	0	0	0	0	0	0	0	0	0	0	0	0	0	0	0	0	0	0	0	0	0	0	0	0	0	0	0	0	0	0	0	0	0	0	0	0	0	0	0	0
Zm00004b011411	0	0	0	0	0	0	5	10	0	0	0	0	0	0	0	0	0	0	0	0	0	0	0	0	0	0	0	0	0	0	0	0	0	0	0	0	0	0	0	0	0	1	0	0	0	0	9	21	0
Zm00004b012732	0	0	0	0	0	0	0	0	0	0	0	0	0	0	0	0	0	0	0	0	0	0	0	0	0	0	0	0	0	0	0	0	0	0	0	0	0	0	0	0	0	0	0	0	0	0	0	0	0
Zm00004b011412	43	94	10	10	0	0	259	195	36	55	166	136	1	2	41	43	416	245	247	242	341	182	3	0	0	0	477	423	17	46	68	51	1	0	160	101	209	327	235	276	32	55	2	4	0	0	239	302	66
Zm00004b012733	0	0	0	0	0	0	0	0	0	0	0	0	0	0	0	0	0	0	0	0	0	0	0	0	0	0	0	0	0	0	0	0	0	0	0	0	0	0	0	0	0	0	0	0	0	0	0	0	0
Zm00004b009220	11563	8408	377	515	162	203	21801	16610	29402	23016	157	111	114	232	4917	9303	8886	6474	2806	2999	8102	4471	1814	2128	978	674	11305	11268	39784	62585	466	452	477	211	10862	9742	6487	5662	3494	3525	4227	4139	1598	1884	13	41	4124	6350	50986
Zm00004b011413	77	94	1187	1193	222	451	2491	2425	169	210	229	306	7	6	545	702	765	700	324	344	120	79	1197	1141	428	456	2727	3035	106	245	486	237	16	8	553	624	844	743	652	623	55	82	1263	984	413	405	2053	2981	199
Zm00004b012734	549	446	1312	1544	762	1161	1198	1213	798	858	637	670	421	406	758	994	973	1309	559	572	525	407	1490	1383	1142	1136	1546	1567	997	1419	816	709	526	520	1281	1156	1238	1027	753	712	494	448	1534	1583	775	889	1156	1580	944
Zm00004b009221	186	252	194	205	262	409	649	712	411	460	258	255	250	291	414	398	150	198	632	661	187	113	438	438	424	547	533	568	392	457	178	193	122	148	376	453	157	154	598	557	214	165	317	297	378	491	608	848	558
Zm00004b011414	997	1425	425	441	152	296	665	758	554	597	447	645	114	130	907	1025	351	309	1687	1924	1127	1188	761	832	279	346	885	964	670	835	312	200	81	66	633	803	323	317	904	916	892	1381	568	432	326	432	655	872	608
Zm00004b012735	0	4	2	2	1	3	16	19	1	0	2	5	0	0	20	21	2	5	7	4	0	0	12	14	2	6	20	30	2	0	9	12	0	0	5	7	11	14	51	49	1	0	7	3	3	2	15	25	0
Zm00004b009222	37	46	15	4	18	29	65	71	94	87	144	121	79	82	40	26	25	9	73	84	71	43	7	9	9	17	9	10	134	149	187	226	239	176	21	25	146	197	54	55	199	173	24	21	15	21	20	22	140
Zm00004b011415	307	438	782	636	198	394	1239	1237	1287	1209	614	640	831	1056	989	1003	516	426	1009	989	175	90	558	515	171	171	568	650	339	471	229	189	441	497	217	292	266	169	207	194	97	103	340	253	126	120	322	488	294
Zm00004b012736	42	52	196	154	15	29	250	287	220	213	419	283	143	209	274	327	254	145	161	181	58	28	338	395	44	45	380	438	284	290	275	361	143	255	253	445	270	423	234	231	75	113	298	212	33	41	405	540	431
Zm00004b009223	897	753	68	121	20	13	47	43	1413	1069	402	295	698	662	865	608	210	229	317	280	238	193	106	86	3	2	17	14	2568	2095	342	187	754	509	424	584	177	245	403	402	633	685	181	221	12	28	14	7	2794
Zm00004b011416	9	15	518	414	4	23	455	409	90	228	189	245	3	2	18	42	111	76	56	63	0	0	0	0	0	2	2	0	0	0	0	0	0	0	0	0	0	0	0	0	0	0	0	0	0	0	0	1	0
Zm00004b012737	627	596	818	938	510	783	571	495	726	782	522	561	369	331	573	746	511	715	631	733	458	337	472	463	480	441	629	741	653	816	584	513	257	251	452	666	497	437	557	508	371	363	677	532	168	199	361	534	519
Zm00004b009224	20	12	7	3	9	15	1	1	12	5	0	0	133	74	1	4	1	0	4	6	10	6	57	95	3	5	0	0	16	34	16	0	27	37	2	4	1	1	17	15	13	10	7	5	10	5	0	0	67
Zm00004b011417	95	91	0	0	2	0	0	0	3	0	0	0	9	8	0	2	2	0	1	1	97	21	0	0	0	0	0	0	0	0	0	0	1	0	0	0	0	0	5	0	4	17	0	0	0	0	4	4	0
Zm00004b012738	1	0	0	0	1	2	0	0	0	0	0	0	0	0	0	0	0	0	0	0	2	1	2	2	1	1	3	0	4	2	4	4	2	5	6	3	9	6	1	4	0	0	0	0	0	0	0	0	0
Zm00004b009225	0	0	0	0	0	0	0	0	0	0	0	0	0	0	0	0	0	0	0	0	0	0	0	0	0	0	0	0	0	0	0	0	0	0	0	0	0	0	0	0	0	0	0	0	0	0	0	0	0
Zm00004b011418	174	199	286	278	88	148	425	371	429	415	356	296	270	308	356	348	296	283	212	215	456	496	399	437	213	216	478	415	727	565	532	396	726	797	327	368	321	263	389	365	226	269	321	254	152	222	512	697	522
Zm00004b012739	0	0	0	0	0	0	0	0	0	0	0	0	0	0	0	0	0	0	0	0	0	0	0	0	1	0	0	0	0	0	0	0	0	0	0	0	0	0	0	0	0	0	0	0	0	0	0	0	0
Zm00004b009226	0	0	0	0	0	0	0	0	0	0	0	0	0	0	0	0	0	0	0	0	0	0	0	0	0	0	0	0	0	0	0	0	0	0	0	0	0	0	0	0	0	0	0	0	0	0	0	0	0
Zm00004b011419	374	332	0	0	0	0	0	1	0	0	0	0	0	0	0	1	0	0	32	51	606	851	0	0	0	0	0	0	0	0	0	0	33	25	1	1	0	1	6	1	194	434	0	0	0	0	0	0	0
Zm00004b009227	0	0	0	0	0	0	0	0	0	0	0	0	0	0	0	0	0	0	0	0	0	0	0	0	0	0	0	0	0	1	0	1	0	0	0	0	0	0	0	0	0	0	0	0	0	0	0	1	0
Zm00004b013760	0	0	0	0	0	0	0	0	0	0	0	0	0	0	0	0	0	0	0	0	0	0	0	0	0	0	0	0	0	1	0	0	0	0	0	2	0	0	0	0	0	0	0	0	0	0	0	0	0
Zm00004b009228	798	786	223	203	211	279	326	396	971	903	1344	1274	1211	1781	431	333	663	590	696	754	1091	659	1273	1373	526	583	1104	1107	1289	1776	3378	3432	2031	2326	1103	1230	1698	2156	1363	1447	558	460	716	662	234	291	667	777	1050
Zm00004b039920	4	1	0	0	0	2	0	0	0	0	1	0	0	0	0	1	0	0	0	0	15	2	1	1	2	6	1	1	2	0	1	1	4	6	6	6	9	5	19	10	0	0	0	0	0	0	0	0	0
Zm00004b012440	201	187	73	71	1	1	60	65	353	389	16	5	676	1913	16	31	38	30	83	84	208	147	58	69	2	4	50	36	203	246	5	19	1107	1228	62	63	96	49	77	49	236	172	67	49	1	3	32	46	294
Zm00004b013761	0	1	0	0	0	0	0	0	0	0	0	0	1	1	3	3	0	0	0	0	25	45	1	0	0	0	1	0	0	1	0	1	29	39	4	7	1	0	1	2	1	0	0	0	4	2	0	1	0
Zm00004b009229	58	64	49	38	30	45	18	11	14	5	80	55	39	19	217	263	137	136	89	84	104	61	185	121	49	33	1	3	2	2	56	113	128	141	242	288	192	202	33	40	170	123	76	106	34	27	43	56	51
Zm00004b039921	7	6	0	3	0	4	17	22	0	0	0	2	0	2	4	10	48	36	1	12	0	0	4	1	2	0	0	3	0	0	0	2	0	0	0	0	16	27	9	8	0	1	1	1	8	10	1	0	0
Zm00004b011120	53	65	119	134	114	174	134	155	14	19	76	47	3	23	113	98	131	140	176	183	71	59	156	142	113	117	203	185	73	100	27	42	34	20	69	92	64	74	149	153	54	65	156	182	82	77	168	243	55
Zm00004b012441	1572	1430	147	123	53	85	82	79	116	100	6004	3498	1117	822	35	40	6571	4029	288	291	1381	504	34	22	15	8	26	20	45	94	2765	5580	1935	1478	67	62	4876	7901	743	729	1247	961	45	39	51	62	66	94	189
Zm00004b013762	0	0	0	0	0	0	0	0	0	0	0	0	0	0	0	0	0	0	0	0	0	0	0	0	0	0	0	0	0	0	0	0	0	0	0	0	0	0	0	0	0	0	0	0	0	0	0	0	0
Zm00004b039922	174	353	5	12	36	26	2	0	13	3	1	1	3	8	21	11	4	2	1117	1320	406	305	40	71	200	96	5	6	0	0	0	0	0	0	13	16	11	18	33	53	127	246	9	10	17	39	1	0	38
Zm00004b011121	7	26	10	7	9	27	26	29	40	43	3	2	13	10	3	6	3	1	68	90	8	10	16	14	4	0	36	18	6	12	2	1	23	37	3	9	9	5	59	72	5	11	1	1	0	1	0	0	0
Zm00004b012442	557	629	532	525	457	799	1426	1485	1839	1549	726	666	1253	1172	762	770	599	624	997	997	750	616	848	781	867	979	1355	1433	1373	1954	533	540	1281	1571	971	1068	550	470	780	863	449	465	689	631	522	705	1637	2092	1785
Zm00004b013763	0	0	2	0	1	0	0	1	1	0	0	0	0	0	0	0	0	0	0	0	0	0	0	0	0	0	1	0	0	0	0	0	1	0	0	0	0	0	0	0	0	6	0	0	1	2	0	0	0
Zm00004b039923	0	0	0	0	0	0	0	0	0	0	0	0	0	0	0	0	0	0	1	0	0	1	0	0	0	0	0	0	0	0	0	0	0	0	2	0	0	0	0	0	0	0	0	0	0	0	0	0	0
Zm00004b011122	299	308	257	293	116	153	456	422	653	637	495	456	432	418	337	333	442	368	1006	1136	463	390	247	246	139	117	490	408	229	397	404	337	175	216	257	296	373	359	510	510	167	211	108	131	71	71	217	296	276
Zm00004b012443	20	33	3	6	0	0	3	1	0	0	21	44	1	1	598	337	27	56	16	10	75	106	13	25	0	0	0	0	11	11	91	76	0	0	201	294	41	36	67	68	44	72	3	4	0	0	1	1	0
Zm00004b013764	277	241	126	145	14	24	261	211	405	376	65	66	226	272	196	193	155	106	400	376	127	90	157	182	12	16	192	192	630	300	19	46	321	246	88	162	102	110	415	354	190	221	143	139	33	53	139	189	235
Zm00004b039924	0	0	0	0	0	0	0	0	0	0	0	0	0	0	0	0	0	0	0	0	0	0	0	0	0	0	0	0	0	0	0	0	0	0	0	0	0	0	0	0	0	0	0	0	0	0	0	0	0
Zm00004b011123	0	0	0	0	0	0	0	0	0	1	0	0	0	0	0	0	0	0	0	0	0	0	0	0	0	0	0	0	0	0	0	0	1	0	0	0	1	0	3	4	0	0	0	0	0	0	0	0	0
Zm00004b012444	389	378	57	69	84	102	136	106	769	735	3853	3574	335	275	1568	1294	914	961	1280	1206	390	313	47	42	98	117	132	131	4478	2031	5215	3427	136	124	1385	1651	702	986	2645	2998	347	413	42	47	188	406	117	137	1012
Zm00004b013765	1272	1331	4867	5368	2285	3434	2638	2915	1920	2342	1941	1682	1046	1312	2897	3369	2231	2025	2094	2170	1575	774	4539	4670	1827	1862	3105	3476	1507	1815	2347	1881	1489	1631	2514	3507	2161	2065	2908	2872	959	901	4307	4146	1681	1832	1815	2614	1518
Zm00004b039925	913	987	107	122	11	4	210	262	1499	1514	835	542	2076	2022	145	125	594	442	718	710	1591	1126	165	178	10	8	234	237	1159	1060	423	557	1858	2897	64	242	450	526	925	872	929	678	218	168	3	3	322	331	580
Zm00004b011124	133	130	108	98	152	242	135	147	286	310	225	240	152	130	181	186	201	156	177	215	1	0	0	2	1	0	4	1	0	3	2	3	0	1	4	3	3	1	0	0	106	78	102	90	92	126	166	257	248
Zm00004b012445	80	157	298	274	10	18	505	601	356	271	390	340	66	87	124	186	256	293	292	298	72	68	512	460	45	29	851	890	609	756	210	289	73	37	201	200	301	251	220	234	106	88	360	257	10	10	1058	1325	156
Zm00004b013766	210	244	382	480	218	364	393	481	234	313	307	276	165	199	448	377	276	336	462	459	212	114	658	619	352	290	418	522	287	310	266	227	165	196	264	434	270	239	349	361	129	148	520	483	211	268	363	512	393
Zm00004b039926	5	7	50	69	15	26	145	158	0	0	1	0	2	3	14	15	5	12	864	549	21	18	26	34	28	34	62	70	1	0	0	0	0	4	5	7	1	0	1227	1132	3	7	4	5	2	1	22	33	0
Zm00004b011125	126	108	269	219	139	244	256	261	334	351	180	167	149	174	168	209	216	190	180	250	20	13	50	58	43	51	69	58	29	53	44	36	42	31	28	29	50	32	46	45	78	83	100	90	98	115	195	310	230
Zm00004b012446	769	780	453	388	381	774	1282	1374	1176	1415	599	525	2516	2275	1216	1166	645	379	562	617	726	209	1336	1189	1551	2531	1322	1583	915	667	430	353	1821	2667	828	1282	523	575	1784	1631	562	576	914	656	1407	2155	1394	1785	746
Zm00004b013767	231	354	29	51	309	386	190	185	501	347	51	42	10272	4456	3512	2182	170	205	837	1369	295	165	59	67	465	404	164	204	5009	5071	52	54	7588	10042	2619	2755	128	123	944	854	749	480	65	65	113	118	186	225	6320
Zm00004b039927	49	49	0	1	6	20	0	0	0	0	0	0	0	0	0	0	0	0	2	2	372	544	7	4	54	37	0	0	0	0	0	0	1	0	0	0	0	0	6	8	115	247	0	1	1	5	8	6	0
Zm00004b011126	0	0	0	0	0	0	0	0	0	0	0	0	0	0	0	0	0	0	0	0	0	0	0	0	0	0	0	0	0	0	0	0	0	0	0	0	0	0	0	0	0	0	0	0	0	0	0	0	0
Zm00004b012447	893	602	799	806	244	427	658	612	613	693	352	325	941	790	576	592	896	1202	443	490	669	589	789	663	655	689	874	734	478	541	338	293	766	883	684	684	705	602	624	722	863	823	737	759	462	812	752	1001	540
Zm00004b013768	129	105	128	171	0	0	153	127	0	0	52	52	0	0	120	125	249	258	1	1	319	550	123	162	2	0	96	80	0	0	393	294	0	0	74	75	273	255	0	3	0	1	139	116	0	1	124	224	0
Zm00004b039928	109	136	146	185	60	71	193	176	94	71	115	109	31	47	103	135	145	101	499	582	42	45	173	213	28	40	159	198	39	59	66	77	19	18	66	75	78	68	138	130	56	58	338	314	55	69	110	188	32
Zm00004b011127	0	0	0	0	0	0	0	0	0	0	0	0	0	0	0	0	0	0	0	0	0	0	0	0	0	0	0	0	0	0	0	0	0	0	0	0	0	0	0	0	1	0	0	0	0	0	0	0	0
Zm00004b012448	32	65	288	188	75	124	205	255	177	168	41	24	45	61	48	59	48	59	466	493	41	51	336	322	193	209	367	402	165	257	9	17	36	37	49	49	38	39	219	233	36	34	314	251	164	147	602	849	97
Zm00004b013769	20427	23267	1	4	0	0	5	16	0	1	17	6	22	7	0	0	14	14	3352	3471	22202	30643	1	1	1	0	2	1	2	7	24	12	23	67	0	0	16	10	740	955	15499	21598	1	1	0	1	4	4	0
Zm00004b039929	303	587	119	79	27	53	154	188	48	43	230	148	1589	1149	606	384	261	118	599	689	471	142	422	458	87	69	72	136	45	21	73	149	659	825	505	888	395	467	408	385	190	233	62	40	76	94	45	79	10
Zm00004b011128	2	11	11	3	8	14	60	50	12	19	157	41	10	1	500	741	276	160	7	10	30	17	1	0	6	3	139	148	124	164	2249	1251	15	10	3637	3095	1598	1754	241	299	1	0	0	0	0	0	17	36	1
Zm00004b012449	618	635	765	1013	280	351	635	564	657	771	496	320	427	437	483	593	683	848	577	586	698	730	551	646	296	247	679	692	408	575	598	529	414	426	595	561	688	527	512	546	447	539	608	621	404	453	481	681	529
Zm00004b011129	94	77	105	124	73	102	115	91	151	145	49	64	45	65	84	148	90	83	96	91	80	66	102	78	98	81	164	150	51	108	87	55	28	33	191	147	116	75	80	78	37	61	43	30	42	32	164	202	31
Zm00004b014790	59	82	71	64	40	64	144	178	266	237	190	185	98	154	49	67	135	92	87	81	73	41	96	87	38	45	155	203	160	280	128	161	154	184	109	82	132	136	91	98	74	61	62	55	11	17	181	254	199
Zm00004b013470	256	458	269	233	133	202	388	310	354	284	285	221	192	228	833	593	211	127	795	905	515	239	627	767	232	326	373	388	298	366	233	204	186	229	720	833	197	210	508	524	239	287	403	351	246	336	503	509	522
Zm00004b014791	166	102	0	0	0	0	1	0	0	0	0	0	0	0	2	0	0	0	24	28	16	17	0	0	1	0	0	0	0	0	0	0	4	0	0	0	0	0	41	30	7	8	0	0	0	0	0	0	0
Zm00004b039630	0	1	0	0	0	1	3	1	0	0	0	0	0	0	0	0	4	2	0	0	0	0	10	2	0	0	1	1	0	0	0	0	0	0	0	0	2	1	1	0	2	3	3	3	14	19	32	30	32
Zm00004b012150	901	1369	825	871	1162	1988	1177	1302	2856	2848	1562	1680	1617	2041	2228	2022	1332	1382	2726	2834	1082	649	1221	1171	1533	2000	1228	1387	1609	2017	1810	1425	1997	2159	1567	2253	1243	1133	1991	2121	978	928	911	783	1391	1981	1028	1383	1710
Zm00004b013471	176	49	2	1	2	0	3	0	3	4	0	2	10	35	12	75	8	10	30	15	60	24	2	1	0	0	0	1	2	0	11	1	0	0	35	13	7	5	63	76	55	34	1	5	0	0	1	0	1
Zm00004b014792	1	0	0	0	0	0	0	0	13	7	2	4	6	8	9	3	3	0	0	0	0	1	2	1	1	3	0	0	62	23	2	6	6	4	0	0	0	2	6	3	0	0	0	0	0	0	0	0	0
Zm00004b039631	111	118	174	231	335	463	494	443	683	435	174	171	125	80	351	405	293	307	182	220	135	73	229	219	233	254	376	337	795	1114	169	138	93	107	309	372	297	232	130	133	128	115	296	255	405	465	474	566	1275
Zm00004b012151	1597	1715	0	6	1	0	37	14	87	84	1022	2415	38	51	110	160	1658	978	89	101	1188	1080	2	0	1	0	11	5	10	22	3087	1045	39	13	258	172	2106	2209	65	86	2419	3374	1	0	0	3	121	93	96
Zm00004b013472	900	1314	1436	1374	698	1099	2580	2700	2713	2553	1268	1415	1020	1146	1961	2067	1419	1441	1743	1891	1284	851	1959	2258	1180	1350	3013	3117	1939	2542	2060	1327	993	1131	2554	2965	1633	1503	1943	1937	977	1021	1206	1110	598	849	1421	1910	1935
Zm00004b014793	5	7	0	0	0	1	0	2	36	27	0	2	0	3	95	84	1	3	0	4	9	20	0	0	0	0	0	0	2	2	0	0	4	5	19	22	5	0	1	2	5	7	0	0	0	0	0	0	2
Zm00004b039632	9	11	2	0	0	0	0	0	5	8	0	0	0	0	0	1	0	0	0	1	3	6	0	2	0	0	0	0	3	1	0	0	1	0	0	1	1	1	0	3	19	29	3	3	1	3	6	2	27
Zm00004b012152	0	0	0	0	0	0	0	0	0	0	0	0	0	0	0	0	0	0	0	0	0	0	0	0	0	0	0	0	0	0	0	0	0	0	0	0	0	0	0	0	0	0	0	0	0	0	0	0	0
Zm00004b013473	88	101	308	299	8	17	1735	1480	76	99	392	560	28	34	175	294	426	412	327	263	97	97	706	603	9	8	1711	1699	60	75	755	324	24	18	180	184	414	344	350	401	82	71	110	102	2	0	1014	1213	20
Zm00004b014794	0	0	0	0	1	1	1	1	0	0	0	0	1	0	0	0	0	0	0	0	1	1	1	2	1	0	2	3	3	0	0	0	0	0	1	0	0	0	0	1	0	1	1	0	1	1	3	2	1
Zm00004b039633	1	0	1	1	0	0	0	1	1	0	0	0	0	0	0	0	1	0	3	0	0	1	0	0	1	6	1	2	0	0	1	0	0	1	0	1	0	3	9	4	0	0	2	2	0	0	0	0	0
Zm00004b012153	2396	3221	4014	3997	2575	4195	6164	7038	6977	6220	4642	4659	5290	4803	5781	5973	4592	4511	5889	6477	2941	2083	6507	6488	4821	6038	8180	8487	10718	13085	5608	4712	3993	4824	7797	8741	5008	4753	7508	7541	2829	2503	4181	3357	2338	3127	7656	9027	7286
Zm00004b013474	0	0	0	0	0	0	0	0	0	0	0	0	0	0	0	0	0	0	0	0	0	0	0	0	0	0	0	0	0	0	0	0	0	0	0	0	0	0	1	0	0	0	0	0	0	0	0	0	0
Zm00004b014795	35	71	40	47	12	33	249	238	12	17	94	135	7	17	339	270	161	127	90	107	127	113	55	53	59	54	361	337	75	123	149	87	63	39	264	206	104	111	129	141	80	80	41	49	27	41	187	239	68
Zm00004b039634	54	75	0	0	0	0	9	5	5	2	21	146	6	11	809	668	94	55	2354	1592	4	2	6	7	36	27	1	4	6	3	861	71	3	1	376	879	69	132	8010	7795	37	26	0	1	0	0	1	2	10
Zm00004b012154	1935	3225	885	825	776	1362	2162	2525	5216	5905	2812	2012	2787	4038	4061	3826	2721	2021	3129	3367	2767	1583	1428	1576	1719	1996	2907	2925	3767	3972	1769	2130	2804	3074	3612	4405	4156	3914	5176	4950	2460	2416	961	694	1473	2164	1786	2355	2608
Zm00004b013475	5	5	3134	2899	18	27	3461	3277	9	21	4	1	14	19	1089	1789	1236	1190	29	30	9	5	4207	4414	25	17	5052	5445	8	15	2	1	10	8	856	989	1467	1050	194	147	1	8	3747	3159	24	18	2561	4360	4
Zm00004b014796	0	0	0	0	0	0	0	0	0	0	0	0	0	0	0	0	0	0	0	0	0	0	0	0	0	0	0	0	0	0	0	0	0	0	0	0	0	0	0	0	0	0	0	0	0	0	0	0	0
Zm00004b039635	0	3	0	3	1	0	1	1	1	6	3	2	1	2	3	6	4	0	1	2	4	2	4	5	0	1	3	6	2	0	5	2	3	3	4	7	3	4	7	2	0	0	0	0	0	0	0	0	0
Zm00004b012155	0	0	0	0	0	0	0	0	0	0	0	0	0	0	0	0	0	0	0	0	0	0	0	0	0	0	0	0	0	0	0	0	0	0	0	0	0	0	0	0	0	0	0	0	0	0	0	0	0
Zm00004b013476	44	73	0	0	0	0	2	2	1	0	70	18	85	215	29	24	49	12	10	7	98	24	0	0	0	0	3	3	1	1	90	80	358	367	38	53	61	65	17	18	30	32	11	3	0	1	1	4	1
Zm00004b014797	0	0	0	0	0	0	0	0	0	0	0	0	0	0	0	0	0	0	0	0	0	0	0	0	0	0	0	0	0	0	0	0	0	0	0	0	0	0	0	0	0	0	0	0	0	0	0	0	0
Zm00004b039636	2	7	6	10	5	4	30	34	0	1	0	1	2	2	0	2	5	14	5	1	2	1	74	40	10	5	13	20	2	0	1	0	9	8	0	2	14	8	5	0	0	0	0	0	2	0	0	0	0
Zm00004b012156	369	460	265	273	263	489	726	753	540	547	533	481	461	590	605	656	633	635	826	948	285	254	700	388	352	575	589	603	683	947	431	386	245	274	728	761	572	517	517	559	436	418	437	464	356	524	1262	1370	1301
Zm00004b013477	431	487	946	806	472	787	1269	1273	1133	1162	762	738	643	751	734	868	847	741	728	780	450	229	658	659	495	686	1369	1340	433	775	967	821	683	737	706	802	816	711	772	784	300	326	335	251	106	115	329	514	300
Zm00004b014798	123	73	324	460	35	50	344	274	36	62	17	32	41	268	498	374	758	620	37	36	148	109	435	609	40	15	548	490	960	240	43	78	626	404	598	475	739	660	164	147	108	191	850	935	36	49	221	306	52
Zm00004b039637	463	325	0	2	70	109	5	4	13	27	18	91	176	705	112	95	47	19	123	99	537	211	7	4	291	296	5	7	14	3	239	11	40	101	85	133	19	24	284	323	1092	1219	7	2	540	926	4	6	189
Zm00004b012157	0	0	0	0	0	0	0	0	0	0	0	0	0	0	0	0	0	0	0	0	0	0	0	0	0	0	0	0	0	0	0	0	0	0	0	0	0	0	0	0	0	0	0	0	0	0	0	0	0
Zm00004b013478	5	4	3	10	1	1	0	0	3	1	2	0	3	1	3	5	0	1	2	1	9	7	22	21	0	0	1	0	17	3	1	1	4	10	2	4	1	3	0	2	10	11	0	0	0	0	0	1	0
Zm00004b014799	352	495	963	747	73	155	957	1005	74	90	1065	851	38	35	1413	1076	1191	780	1083	1229	1224	902	1100	972	120	157	1453	1432	190	95	1758	1315	1033	1437	1196	1290	1274	1557	1227	1119	874	1107	917	714	166	172	954	1263	11
Zm00004b039638	32	20	6	4	35	61	38	33	17	7	7	5	4	4	208	140	54	30	12	3	10	7	4	15	66	82	53	39	6	7	5	3	2	5	142	186	48	62	19	24	9	21	3	10	17	46	41	45	14
Zm00004b038000	0	0	0	0	0	0	0	0	0	0	0	1	0	1	0	0	0	0	0	0	0	0	0	0	0	0	0	0	0	0	0	0	0	0	0	0	0	0	0	0	0	0	0	0	0	0	0	0	0
Zm00004b012158	757	880	61	89	36	59	53	47	89	82	1977	1119	3002	2229	88	107	2385	1700	241	276	577	266	154	136	46	34	49	56	121	240	885	2448	2373	2547	127	182	2931	3968	469	457	959	817	95	149	24	47	67	70	393
Zm00004b013479	0	1	1	1	0	0	1	2	0	0	0	0	0	2	0	0	2	0	0	0	11	2	10	8	3	1	6	7	64	0	5	6	23	17	34	13	17	12	25	20	0	0	0	0	0	0	0	0	0
Zm00004b039639	13	15	52	71	0	0	100	82	6	13	13	7	2	7	119	184	41	42	25	12	4	9	46	48	4	1	96	85	6	1	1	5	8	12	70	104	30	19	90	81	4	7	48	56	1	0	114	113	1
Zm00004b038001	0	0	0	0	15	18	0	0	0	0	0	0	0	0	0	0	0	0	0	0	0	0	0	0	17	19	0	0	0	0	0	0	0	0	0	0	0	1	0	0	0	0	1	0	60	54	0	0	0
Zm00004b012159	0	0	0	0	0	0	0	0	0	0	0	0	0	0	0	0	0	0	0	0	0	0	0	0	0	0	0	0	0	0	0	0	0	0	0	0	0	0	0	0	0	0	0	0	0	0	0	0	0
Zm00004b038002	0	0	0	2	179	285	0	0	1	1	0	0	0	0	0	0	0	0	0	0	0	0	1	0	192	179	0	0	0	0	0	0	0	0	0	0	0	1	0	0	0	0	5	1	427	528	0	0	0
Zm00004b038003	745	784	1442	2055	395	527	946	810	862	1218	743	764	337	450	1548	1573	1467	1723	1668	1727	1393	1492	1613	1651	588	592	1318	1343	1154	1381	1478	904	721	769	2183	2418	2441	2247	1502	1568	1348	1635	2139	2169	995	1116	1070	1485	1662
Zm00004b038004	0	0	0	0	8	7	0	0	0	0	0	0	0	0	0	1	0	0	1	1	0	0	0	0	0	0	0	0	0	0	0	1	0	0	1	0	0	0	0	0	0	0	0	0	2	0	0	0	0
Zm00004b013180	0	1	1	1	0	0	0	4	0	2	1	0	3	0	0	2	0	0	0	1	0	0	3	3	0	1	0	3	1	0	0	2	1	2	1	3	1	2	4	1	0	0	0	0	0	0	1	0	0
Zm00004b039340	0	0	0	0	0	0	0	0	0	0	0	0	0	0	0	0	0	0	0	0	2	0	0	0	0	0	0	0	1	1	0	2	14	15	1	2	9	8	0	0	0	0	0	0	0	0	0	0	0
Zm00004b038005	660	901	528	472	62	92	280	327	548	514	656	550	1302	1208	623	569	522	519	876	1101	376	291	1141	923	48	61	147	144	768	736	288	335	710	821	460	523	348	438	652	584	570	637	1319	1177	116	185	1049	1067	1544
Zm00004b013181	1	0	0	0	2	1	2	1	3	3	0	0	0	1	1	2	0	0	1	1	0	4	1	2	1	0	0	1	3	2	0	0	0	0	2	0	0	1	0	1	0	0	0	0	3	1	2	4	7
Zm00004b039341	473	425	935	1163	440	566	1052	1005	1269	1246	446	483	586	707	383	534	482	543	568	657	668	446	744	763	248	306	1290	1369	960	1222	714	604	829	804	630	604	577	483	903	878	518	469	724	609	226	219	1029	1333	964
Zm00004b038006	301	384	412	335	23	49	86	73	542	687	66	306	268	442	274	221	397	376	1124	1290	279	198	1563	1180	48	38	189	206	383	509	492	55	474	551	280	433	689	770	3834	3954	131	199	572	641	29	28	54	69	88
Zm00004b013182	43	84	30	42	20	25	75	63	57	43	38	30	37	40	63	54	19	17	47	65	58	38	56	59	17	17	54	51	51	59	14	37	20	37	58	74	10	33	69	68	39	49	61	51	13	18	47	65	69
Zm00004b039342	0	0	0	0	0	0	0	0	0	0	0	0	0	0	0	0	0	0	0	0	0	1	0	0	0	0	0	0	0	0	0	0	0	0	0	0	0	0	0	0	0	0	0	0	0	1	0	0	0
Zm00004b038007	0	0	0	0	0	0	0	0	0	0	0	1	0	0	0	0	0	0	0	0	0	0	0	0	0	0	0	0	0	0	0	0	0	0	0	0	0	0	0	0	0	0	0	0	0	0	0	0	0
Zm00004b013183	0	0	0	1	0	0	0	0	0	0	0	0	0	0	0	0	0	0	0	1	0	0	0	0	0	0	0	0	0	0	0	0	0	0	0	0	0	0	0	0	0	0	0	0	0	0	0	0	0
Zm00004b039343	2	3	5	0	0	0	2	3	6	3	3	0	2	1	5	3	3	0	3	0	25	18	13	11	0	1	37	35	63	72	16	27	15	26	97	96	44	41	18	28	37	25	2	2	0	2	63	47	68
Zm00004b038008	130	200	4641	4723	232	400	1724	1612	47	104	1521	1142	29	26	263	434	716	777	103	120	380	261	15656	16371	1043	1189	1639	1706	98	122	954	610	22	18	480	630	871	776	351	341	191	374	11935	9672	660	850	1439	2161	135
Zm00004b013184	33	66	0	0	0	0	1	7	354	286	151	130	54	78	662	490	58	28	48	44	55	27	0	0	0	0	2	4	681	619	126	192	229	277	593	942	74	110	78	74	54	53	1	4	0	0	14	16	647
Zm00004b039344	0	0	0	0	0	0	0	0	0	0	0	0	0	0	0	0	0	0	0	1	0	0	0	0	0	0	0	0	0	0	0	0	0	0	0	0	0	0	0	0	0	0	0	0	0	0	0	0	0
Zm00004b038009	0	0	0	0	0	0	0	0	0	0	0	0	0	0	0	0	0	0	0	0	0	0	0	0	0	0	0	0	0	0	0	0	0	0	0	0	0	0	0	0	0	0	0	0	0	0	0	0	0
Zm00004b013185	250	266	2	6	0	1	7	9	1841	1504	670	534	431	390	2598	2455	880	497	90	171	278	180	14	4	3	0	7	7	3066	3522	549	741	1109	1178	3677	3743	1180	1070	235	257	325	301	5	4	1	2	27	15	3497
Zm00004b039345	230	223	660	636	284	408	629	584	708	702	465	495	165	321	530	554	421	494	550	625	286	260	690	737	460	442	744	723	448	719	514	411	363	373	692	738	463	416	577	615	316	259	730	672	389	455	735	873	588
Zm00004b013186	1	4	0	0	0	0	2	0	3	0	11	14	4	3	3	0	0	0	3	0	16	4	0	0	0	0	1	1	2	4	19	11	10	8	2	6	3	2	6	8	39	17	0	2	0	0	4	2	41
Zm00004b039346	0	0	0	0	0	0	0	0	0	0	0	0	0	0	0	0	0	0	0	0	0	0	0	0	0	0	0	0	0	0	0	0	0	0	0	0	0	0	0	0	0	0	0	0	0	0	0	0	0
Zm00004b013187	84	125	243	146	262	552	463	559	314	373	210	177	149	267	433	415	134	80	314	335	156	52	503	474	407	509	481	653	327	351	190	223	219	347	258	517	122	158	400	371	91	73	355	248	269	402	333	497	270
Zm00004b039347	130	172	659	631	256	423	766	773	140	140	36	44	40	69	256	418	302	356	292	350	141	100	524	537	300	366	995	1128	41	69	26	17	86	56	238	187	260	182	195	205	52	67	671	486	259	220	517	828	29
Zm00004b013188	153	147	646	568	387	644	463	505	368	371	193	164	196	234	390	538	557	623	273	293	176	93	468	402	419	388	686	642	343	400	213	210	333	328	432	459	521	425	334	343	177	150	482	440	263	369	418	601	299
Zm00004b039348	4	2	0	4	9	18	3	3	5	7	1	2	2	5	5	1	0	5	2	1	2	0	0	0	14	14	0	0	1	3	0	1	0	0	0	0	0	0	0	4	0	0	0	0	0	1	0	0	0
Zm00004b013189	466	550	321	332	578	816	299	335	350	351	2911	2584	1179	878	395	402	2337	1475	295	321	452	265	402	425	441	488	401	435	293	395	3370	3311	2246	2158	528	529	1825	2696	568	557	564	418	483	392	636	775	417	590	369
Zm00004b039349	644	759	2439	2918	1095	1677	1785	1761	1879	1919	1234	1094	919	925	1460	1797	1445	1934	1230	1372	881	491	2800	3172	2192	2342	2730	2893	1742	2178	1223	1314	1130	1381	1794	2254	1683	1470	1409	1380	753	725	3329	2813	2005	2311	1895	2752	1807
Zm00004b039050	805	953	2377	2190	1391	2656	2747	2856	3699	3464	1688	1466	2009	1984	1783	2273	1588	1673	1330	1550	983	608	1969	1879	1271	1426	2976	3483	1996	3053	1608	1719	1909	2091	1782	2244	1630	1387	1805	1717	986	929	1430	1077	842	857	2241	3085	1713
Zm00004b039051	0	0	2	0	0	3	1	0	1	1	0	1	0	1	0	2	1	1	0	1	0	0	0	0	0	0	0	0	0	0	0	0	0	0	0	0	0	0	0	0	0	0	0	0	0	1	0	0	0
Zm00004b009810	1517	1973	1	0	8	10	2	2	0	0	0	0	1	0	5	3	2	1	86	119	1424	2162	1	1	4	5	0	1	0	2	0	8	2	1	2	0	4	2	98	98	590	1247	0	0	1	2	2	0	0
Zm00004b039052	1496	1395	1065	904	793	1440	708	718	532	552	10352	8619	3893	4189	339	421	4531	3207	586	709	1091	414	745	700	612	691	1028	1105	390	635	9450	9796	7020	8614	347	420	3374	4775	1068	1103	1056	980	1292	1005	1342	1457	649	955	704
Zm00004b009811	0	0	0	0	0	0	0	0	0	0	0	0	0	0	44	1	0	0	0	0	0	0	0	0	0	0	0	0	0	0	0	0	0	0	2	1	0	1	0	0	0	0	0	0	0	0	0	0	0
Zm00004b039053	41	45	127	156	12	18	260	252	92	101	37	30	29	28	98	90	104	64	136	134	187	126	55	63	8	8	76	91	20	61	38	103	188	191	42	56	100	108	56	59	105	132	72	51	8	8	56	74	22
Zm00004b009812	0	0	0	0	0	0	0	0	0	0	0	0	0	0	0	0	0	0	0	0	0	0	0	0	0	0	0	0	0	0	0	0	0	0	0	0	0	0	0	0	0	0	0	0	0	2	0	0	0
Zm00004b039054	363	565	42	28	245	436	523	573	1249	1373	721	508	626	947	1279	833	371	159	870	1080	433	167	154	196	194	277	453	549	630	664	454	505	457	584	753	1300	323	404	341	369	286	353	139	105	143	179	688	818	1186
Zm00004b009813	0	0	0	0	4	6	0	0	0	0	0	0	0	0	0	0	0	0	0	0	7	7	7	15	13	15	23	22	16	26	10	9	1	7	14	24	9	2	17	23	0	0	0	0	0	0	0	0	0
Zm00004b039055	898	692	143	138	425	661	588	555	1441	1548	767	446	864	842	1303	1264	1284	1153	923	1035	634	457	209	189	300	248	590	555	759	959	553	474	775	764	1348	1426	949	858	352	369	772	648	274	307	169	258	821	1048	1531
Zm00004b009814	0	0	0	0	1	0	0	0	0	1	0	0	0	0	0	0	0	0	0	0	0	0	0	0	0	0	0	0	0	0	0	0	0	0	0	0	0	0	1	1	0	0	0	0	3	0	1	2	1
Zm00004b039056	144	356	148	77	34	102	83	82	19	17	11	2	11	4	11	8	12	8	215	274	448	358	166	175	40	29	98	108	6	13	9	28	128	135	11	13	24	20	97	113	86	189	126	81	44	40	98	134	18
Zm00004b009815	839	1007	853	761	361	576	1228	1176	1469	1642	911	885	919	961	1091	1122	1001	1050	1304	1460	1145	706	1172	1078	371	440	1712	1645	1011	1377	1244	946	777	973	1191	1447	1204	1202	1522	1517	930	854	779	664	379	431	1565	2098	1415
Zm00004b039057	375	606	447	392	72	150	111	125	27	27	16	18	16	18	16	15	41	39	248	310	660	841	251	257	64	64	216	178	22	18	11	39	272	221	33	23	72	45	137	131	208	468	254	248	74	67	169	262	16
Zm00004b009816	269	251	879	860	486	704	465	460	213	162	2155	1536	1266	921	117	244	651	769	403	479	270	181	242	262	121	146	200	250	54	112	1716	2183	2052	2061	67	43	296	344	278	242	103	88	670	581	9	14	179	289	3
Zm00004b039058	203	206	4	4	0	5	14	11	24	15	622	360	495	379	0	2	242	120	33	37	153	32	4	6	0	2	7	13	24	45	368	668	355	443	0	0	177	427	79	82	149	97	4	3	0	2	6	17	63
Zm00004b009817	118	84	44	41	3	8	52	46	163	159	3	9	28	53	14	14	11	20	42	54	19	12	0	1	1	0	5	5	1168	768	0	3	19	3	43	40	8	12	18	28	110	105	18	13	52	31	46	63	327
Zm00004b039059	1	4	0	0	0	0	4	6	1	3	1	0	2	1	2	2	0	0	3	2	5	1	2	0	0	0	11	8	9	5	2	0	0	1	2	6	3	0	2	1	2	0	0	1	0	0	0	1	4
Zm00004b009818	0	1	4	7	0	0	0	1	0	0	1	0	0	0	53	42	9	3	0	0	18	41	2	10	0	0	0	0	0	0	0	0	0	0	156	132	9	6	2	2	0	1	6	7	0	0	1	0	2
Zm00004b009819	36	17	3	4	1	0	14	17	10	10	12	9	2	8	3	4	4	6	21	11	27	7	6	9	2	1	16	13	9	20	16	6	0	0	4	10	4	5	20	18	38	40	1	5	3	2	12	18	24
Zm00004b011710	0	1	6	9	417	540	1	0	14	10	0	0	0	1	40	68	4	1	1	0	5	3	25	17	365	319	0	1	11	22	1	1	0	0	49	32	4	3	68	46	0	2	8	8	360	328	0	1	4
Zm00004b011711	0	0	0	0	0	0	0	0	0	0	0	0	0	0	0	0	0	0	0	0	0	0	0	0	0	0	0	0	0	0	0	0	0	0	0	0	0	0	0	0	0	0	0	0	0	0	0	0	0
Zm00004b011712	258	341	87	101	0	5	80	68	57	117	1153	899	75	64	1056	935	482	384	389	380	264	182	34	68	0	0	60	44	34	38	991	1044	90	52	693	879	425	600	944	940	274	406	201	163	0	2	61	43	150
Zm00004b009520	6	4	6	8	0	1	25	26	5	0	19	20	2	6	22	11	24	17	2	6	3	4	0	0	0	2	9	14	2	7	9	6	8	6	18	26	0	3	7	3	0	0	0	0	0	0	0	0	0
Zm00004b011713	0	0	0	0	0	0	0	0	0	0	0	0	0	0	0	0	0	0	0	0	0	0	0	0	0	0	0	0	1	0	0	0	1	0	0	1	1	0	0	0	0	0	0	0	0	0	0	0	0
Zm00004b008200	21	37	15	7	2	9	29	31	22	20	9	8	20	17	19	22	7	5	33	33	3	5	16	20	9	8	21	38	22	36	12	15	23	20	18	21	15	5	26	24	2	0	1	0	0	1	0	0	0
Zm00004b009521	562	408	266	231	154	211	297	312	723	765	582	566	506	508	657	674	789	792	501	521	356	256	235	255	145	156	368	361	499	799	670	466	480	460	841	844	632	611	502	534	405	362	203	182	136	161	374	417	750
Zm00004b011714	4	5	4	4	2	4	20	12	14	13	4	3	4	1	7	2	1	3	5	7	2	0	16	15	2	5	19	20	10	14	2	2	5	1	6	7	3	8	10	7	0	0	0	0	0	0	0	0	0
Zm00004b008201	0	0	0	0	0	0	0	0	0	0	2	0	1	2	194	91	0	0	0	0	1	0	0	0	0	0	0	0	0	0	0	3	0	0	191	175	0	1	1	0	0	2	0	0	0	0	0	0	0
Zm00004b009522	0	0	0	0	0	0	0	0	0	0	0	0	0	0	0	0	0	0	0	0	0	0	0	0	0	0	0	0	0	0	0	0	0	0	0	0	0	0	0	0	0	0	0	0	0	0	0	0	0
Zm00004b011715	1579	1146	136	153	9	5	811	863	356	809	987	650	370	934	1809	2022	1144	759	342	305	1106	694	180	97	46	19	889	851	1105	427	2502	1894	387	568	2523	2762	1766	1942	354	311	1421	1339	447	625	58	109	1110	1628	4015
Zm00004b008202	366	302	0	0	0	0	9	17	54	37	991	592	1145	928	32	31	591	263	120	129	259	98	1	0	0	2	27	22	43	98	597	1070	1427	1441	100	98	520	665	257	270	259	196	0	0	0	0	16	16	119
Zm00004b009523	8712	9569	3	0	0	0	0	6	0	0	0	0	1	1	18	1	0	2	1923	2752	8911	11067	1	2	0	0	0	1	1	1	1	0	0	1	12	15	2	1	73	131	5640	8704	0	0	1	0	2	3	1
Zm00004b011716	1085	885	28	30	14	20	64	93	611	472	238	133	3712	3365	576	583	142	416	234	250	711	585	171	198	117	37	185	184	713	977	178	259	5223	5155	1072	902	311	273	301	375	1532	1353	92	99	22	31	225	263	1849
Zm00004b008203	0	0	0	0	0	0	0	0	0	0	0	0	0	0	0	0	0	0	0	0	0	0	0	0	0	0	0	0	0	0	0	0	0	0	0	0	0	0	0	0	0	0	0	0	0	0	0	0	0
Zm00004b009524	660	810	504	438	209	338	707	757	1154	1315	1406	1291	703	745	1512	1330	695	516	1209	1397	772	535	580	600	438	422	802	723	836	944	1786	1653	1018	967	1196	1589	682	728	1309	1417	418	458	320	275	210	299	755	952	796
Zm00004b011717	0	1	19	28	0	0	2	5	0	1	0	0	0	0	167	293	12	12	1	0	4	3	25	13	0	0	0	2	0	1	1	0	3	2	126	153	15	5	2	0	3	2	3	6	0	0	0	1	1
Zm00004b008204	1	0	0	0	0	1	1	0	0	0	1	0	0	1	2	1	1	1	13	31	0	0	0	1	0	0	2	4	0	0	0	0	0	0	0	2	0	1	0	0	0	0	0	0	0	0	0	0	0
Zm00004b009525	525	575	47	63	44	89	357	427	5768	9462	959	701	560	675	2236	1530	498	425	401	525	422	263	75	70	48	44	217	270	1626	1601	545	674	757	852	1499	2598	553	553	781	787	365	300	27	31	7	20	241	236	996
Zm00004b011718	977	905	3573	3910	657	1017	2251	2336	1819	1830	2142	1845	1362	1065	2580	3392	3413	3608	791	846	937	415	2959	2791	373	407	2613	2972	1315	1622	1962	2410	1392	1645	2247	3092	3250	3142	1015	1072	849	714	3299	2822	451	442	1679	2300	1519
Zm00004b008205	1	0	0	0	2	0	0	0	0	0	0	0	0	0	1	0	0	0	11	13	0	0	0	0	1	0	0	0	0	0	0	0	0	0	0	0	0	0	0	0	1	0	0	0	0	0	0	0	0
Zm00004b009526	262	330	0	2	0	0	0	0	2	1	5	10	1	3	179	109	6	19	66	113	460	456	4	1	0	0	14	9	0	0	11	14	2	2	63	70	17	19	92	107	211	366	3	1	0	0	0	0	0
Zm00004b011719	0	0	0	0	0	0	0	0	0	0	0	0	0	0	0	0	0	0	0	0	0	0	0	0	0	0	0	0	0	0	0	0	0	0	0	0	0	0	0	0	0	0	0	0	0	0	0	0	0
Zm00004b008206	3403	3552	6951	8366	5152	7714	7477	7196	9334	9528	5649	5392	3581	4095	7364	8631	5898	5600	6421	6978	3015	1515	7018	7585	4669	5088	8705	9224	6456	8292	6093	5096	3746	4163	6175	7666	5535	5218	6298	6317	2853	2480	7199	5843	4355	4998	5502	8037	9911
Zm00004b009527	501	544	553	466	209	358	659	728	592	515	1953	1429	1026	956	637	679	1318	1255	594	690	984	700	1002	902	658	733	994	1047	1001	1323	1301	1505	1274	1362	1035	1004	1141	1145	1270	1257	1134	968	1023	1014	756	1080	1657	1991	1526
Zm00004b008207	1	0	1	0	1	1	4	12	0	0	7	2	14	9	4	1	0	2	11	14	4	4	4	5	3	8	6	4	5	8	11	3	0	1	2	7	6	3	6	10	0	0	0	0	0	0	0	1	0
Zm00004b009528	161	208	309	200	126	285	387	491	418	405	334	415	591	645	248	254	169	252	408	425	163	137	236	273	145	197	711	642	302	335	519	522	620	654	269	320	254	263	559	514	89	72	210	206	109	163	431	548	110
Zm00004b012740	11	13	533	498	22	35	291	222	65	87	6	7	1	0	144	214	189	237	13	6	7	11	61	64	8	7	247	299	1	6	2	2	2	0	132	75	180	120	9	17	4	5	125	84	20	12	163	271	12
Zm00004b008208	366	1163	5	13	7	3	11	8	34	17	18	34	22	18	24	27	47	23	236	387	1374	495	1	2	3	2	2	6	2	2	2	2	1	0	9	3	1	3	44	60	181	538	0	0	1	0	0	0	0
Zm00004b009529	0	0	0	0	0	0	0	0	0	0	0	0	0	0	0	0	0	0	0	0	0	0	0	0	0	0	0	0	0	0	0	0	0	0	0	0	0	0	0	0	0	0	0	0	0	0	0	0	0
Zm00004b011420	106	119	228	232	27	39	286	240	569	744	179	139	66	144	495	506	155	123	152	164	108	32	339	422	81	86	506	662	218	294	208	229	83	75	482	811	244	285	170	213	51	36	335	243	134	104	213	384	250
Zm00004b012741	1007	1191	4130	4120	2149	3313	4551	4897	3643	3289	2080	2211	2267	2015	2939	3218	2861	3023	1881	2229	1140	820	3888	4055	2664	2904	5262	5766	3489	5188	2382	2010	1628	2078	4029	4470	3410	2849	2917	2898	1374	1278	3888	3299	1561	2014	5498	6404	3979
Zm00004b008209	945	1074	2	1	0	3	1	4	11	20	3	2	5	4	2	3	3	0	136	249	1399	1204	4	1	3	2	4	5	11	16	11	4	17	14	4	0	2	2	21	22	522	899	0	2	0	0	2	1	0
Zm00004b011421	1	1	0	0	0	0	0	0	20	11	0	0	7	8	4	1	1	0	1	0	1	0	0	0	0	0	0	0	5	5	1	3	5	12	4	8	0	0	2	2	3	1	0	0	0	0	1	2	8
Zm00004b012742	0	0	109	110	2	6	14	16	0	0	0	0	0	0	46	172	4	2	0	0	1	2	62	49	1	0	19	21	0	0	0	0	0	0	65	32	5	5	1	3	0	5	26	25	2	1	9	13	0
Zm00004b011422	39	27	81	113	5	7	31	29	47	31	34	24	24	31	16	18	21	28	24	22	21	7	144	151	16	20	45	49	22	27	18	15	8	4	27	29	23	31	29	32	0	0	0	0	0	1	0	0	1
Zm00004b012743	0	0	0	0	0	0	0	0	0	0	0	0	0	0	0	0	0	0	0	0	0	0	0	0	0	0	0	0	0	0	0	0	0	0	0	0	0	0	0	0	0	0	0	0	0	0	0	0	0
Zm00004b009230	5	1	241	222	46	58	159	185	23	28	6	4	1	4	49	69	49	68	21	13	4	2	169	154	22	20	289	271	10	30	5	6	4	4	41	50	65	59	37	37	36	25	228	169	17	11	168	258	71
Zm00004b011423	718	652	1525	1451	830	1441	2420	2208	1740	1700	903	931	746	825	927	1099	1178	1537	1062	1147	491	305	1253	1246	961	1167	2311	2323	1513	2206	690	557	373	387	1246	1213	1102	857	1131	1217	877	764	1749	1588	1346	1527	3321	4379	2568
Zm00004b012744	0	0	0	0	0	0	0	0	0	0	0	0	0	0	0	0	0	0	0	1	0	0	0	0	0	0	0	0	0	0	0	0	0	0	0	0	0	0	0	0	0	0	0	0	0	0	0	0	0
Zm00004b009231	0	0	1	1	0	0	0	0	0	0	0	0	0	0	1	1	0	0	0	0	0	0	0	0	0	0	2	2	0	0	1	0	0	1	0	1	0	0	0	1	0	0	0	0	0	0	0	0	0
Zm00004b011424	339	436	303	313	36	66	510	537	898	1091	693	591	323	440	519	406	334	318	432	469	465	319	547	584	252	237	802	833	450	570	841	851	555	731	548	739	410	418	786	769	367	331	495	368	162	190	853	1130	537
Zm00004b012745	0	0	0	0	0	0	0	0	0	0	0	0	0	0	0	0	0	0	0	0	0	0	0	0	0	0	0	0	0	0	0	0	0	0	0	0	0	0	0	0	0	0	0	0	0	0	0	0	0
Zm00004b009232	3	3	55	59	0	1	119	94	0	0	10	26	0	0	28	50	51	38	3	8	7	4	40	34	0	1	123	119	0	0	272	52	0	0	74	37	79	124	10	14	3	4	74	57	0	0	138	184	0
Zm00004b011425	20	30	2	6	3	2	10	9	67	67	48	30	36	32	13	17	3	6	33	33	15	8	2	1	2	5	1	0	48	83	5	13	6	9	3	4	3	0	10	17	36	28	3	1	0	1	8	7	210
Zm00004b012746	0	0	0	0	0	0	0	0	0	0	0	0	0	0	0	0	0	0	0	0	0	0	0	0	0	0	0	0	0	0	0	0	0	0	0	0	0	0	0	0	0	0	0	0	0	0	0	0	0
Zm00004b009233	2	4	24	13	23	35	51	51	5	12	2	2	10	10	1	11	5	1	43	43	35	17	13	17	37	31	18	37	9	13	0	5	4	10	6	6	2	0	42	35	7	4	22	9	50	53	29	41	1
Zm00004b011426	6	5	9	14	5	21	43	32	24	13	11	13	15	16	12	24	8	9	40	42	7	13	25	24	11	16	29	27	15	19	17	11	38	32	20	11	12	10	33	30	8	10	25	11	14	14	21	37	14
Zm00004b012747	0	0	0	0	0	0	0	0	0	0	0	0	0	0	0	0	0	0	2	2	0	0	0	0	0	0	0	0	0	0	0	0	0	0	0	0	0	0	0	0	0	0	0	0	0	0	0	0	0
Zm00004b009234	26	4	56	54	21	30	0	0	2	4	0	0	1	1	58	27	3	3	1	1	30	18	24	44	37	16	4	0	3	1	137	0	2	2	216	304	20	20	46	46	12	9	69	53	16	24	2	2	1
Zm00004b011427	27	32	9	9	19	16	83	59	25	14	18	12	20	30	8	12	85	91	7	9	8	6	385	191	45	245	95	83	230	129	32	29	16	11	25	28	82	127	29	38	172	131	115	274	96	193	505	438	780
Zm00004b012748	0	0	0	0	0	0	0	0	0	0	0	0	0	0	0	0	0	0	0	0	0	1	0	0	0	0	0	0	0	0	1	0	0	0	0	0	0	0	1	0	0	0	0	0	0	0	0	0	0
Zm00004b009235	3	8	16	17	0	3	85	68	9	12	52	48	4	3	52	46	69	80	11	9	5	3	38	32	6	2	187	191	5	0	66	23	1	1	50	23	62	68	20	24	4	6	36	22	38	23	1085	1568	11
Zm00004b011428	97	85	491	385	82	155	187	237	140	78	14	8	52	105	21	61	67	72	97	71	16	8	777	730	87	92	241	235	36	37	25	14	5	3	12	17	17	18	85	88	52	119	287	305	53	55	369	464	9
Zm00004b012749	0	0	0	0	0	0	0	0	0	0	0	0	0	0	0	0	0	0	2	0	0	0	0	0	0	0	0	0	0	0	0	0	0	0	0	0	0	0	0	0	0	0	0	0	0	0	0	0	0
Zm00004b009236	39	12	34	23	90	126	126	104	14	17	16	18	16	18	18	23	53	61	10	10	34	16	29	38	118	74	237	202	86	53	238	108	4	8	24	21	98	74	63	66	21	19	118	118	295	366	220	317	18
Zm00004b011429	1791	2261	219	227	37	41	4594	3946	2707	2578	2826	6677	50	101	302	458	2390	2145	4409	5318	720	514	281	270	3	0	1071	927	993	257	21517	6342	67	55	102	127	1529	1075	2090	2233	1540	1409	519	436	43	49	4009	5722	728
Zm00004b009237	708	781	1235	1226	575	996	1567	1651	1907	1866	1100	1058	1226	1283	1026	1005	1130	1063	949	1121	743	489	1438	1382	972	1180	1846	2217	1220	1626	1552	1194	1038	1188	1207	1524	1392	1148	1425	1352	658	653	1312	1038	800	1062	1712	2317	1511
Zm00004b013770	21	21	14	20	1	3	8	9	4	8	62	71	17	20	47	27	49	22	30	34	24	10	33	24	5	16	35	31	22	22	83	79	48	60	53	57	55	56	164	154	0	0	0	0	0	0	0	0	0
Zm00004b009238	52	104	125	136	86	113	161	114	164	178	167	145	89	164	98	82	79	72	523	465	83	68	153	160	106	123	209	218	85	139	139	111	100	99	76	116	69	88	249	230	82	94	273	175	163	187	200	292	146
Zm00004b039930	610	650	1687	1734	1894	2912	1119	1020	1122	1182	848	715	1094	1338	552	628	906	820	759	834	809	317	2294	2572	3452	3595	1432	1543	943	1349	875	1023	1478	1531	539	741	990	1039	2051	1911	830	633	1940	1632	2532	2919	818	1189	1498
Zm00004b012450	32750	31798	1	2	0	0	4	20	1	1	2	2	10	16	0	0	3	4	3669	5314	29107	39742	2	3	0	0	0	10	2	10	1	1	10	17	0	52	1	5	65	132	21217	31404	1	4	1	2	4	7	0
Zm00004b013771	19603	20391	2036	2401	444	700	4003	4162	17027	17349	14417	10541	17808	39635	4249	4078	2084	2252	26199	28766	29148	14772	1562	1704	457	407	2864	2985	19690	21061	12166	12551	34993	35750	3150	3705	1877	2031	25872	26817	14277	13767	1161	983	370	386	3958	4687	9586
Zm00004b009239	0	0	0	0	0	0	0	0	0	0	1	1	0	0	0	0	0	0	0	0	272	552	10	2	30	31	7	6	8	3	14	17	4	5	1	5	13	10	11	12	0	0	0	0	0	0	0	0	0
Zm00004b039931	1045	1176	536	478	317	519	1072	1229	1681	1697	1342	1218	1362	2152	1851	1511	863	819	1350	1521	947	443	747	811	422	478	1004	1142	1171	1390	1215	1054	1650	2120	1293	1797	794	698	1212	1277	889	887	747	529	790	1152	1158	1416	798
Zm00004b011130	24	23	33	30	14	20	7	13	29	36	10	7	3	25	15	42	25	36	26	38	0	1	1	3	0	0	1	1	1	0	1	0	1	1	2	1	0	0	0	0	5	3	0	1	0	0	8	4	2
Zm00004b012451	2392	2209	3320	3576	1454	2288	2310	2195	2292	3130	1888	1949	1268	2002	3980	4326	2367	2482	4457	4728	2727	1348	3279	3346	2241	2395	2644	2982	2915	3439	2664	1822	1980	2312	3662	5028	2341	2342	3691	3787	1588	1535	2764	2693	985	1006	1653	2277	2250
Zm00004b013772	0	2	1	1	1	0	3	1	1	0	0	0	0	0	0	1	0	0	0	0	4	2	3	2	1	0	11	6	3	2	5	3	0	0	0	1	1	6	10	13	0	0	0	0	0	0	1	0	0
Zm00004b039932	66	46	16	18	1	0	139	120	10	6	6	9	0	1	4	1	91	78	27	29	8	11	69	61	1	1	115	109	5	3	14	3	3	0	3	1	89	92	48	60	9	14	47	31	1	0	234	225	2
Zm00004b011131	1241	1186	13	6	4	2	114	85	282	204	1457	913	1468	309	3	10	642	318	138	163	649	289	44	39	2	5	109	122	184	424	376	1471	107	170	1	3	667	562	116	145	413	338	8	6	0	0	33	52	4
Zm00004b012452	590	610	423	521	298	433	717	752	701	607	302	322	547	408	764	856	415	315	783	791	599	410	463	515	298	329	580	592	598	703	313	279	338	449	600	663	331	354	556	590	467	490	675	773	541	498	909	967	1145
Zm00004b013773	1	3	1	0	16	22	1	2	4	0	1	1	0	0	1	2	2	2	2	1	1	2	1	3	1	1	7	7	0	2	3	1	0	2	4	0	0	5	4	2	0	4	0	0	1	5	0	0	0
Zm00004b039933	58	56	10	3	0	0	197	171	622	843	13	10	23	19	610	497	92	135	34	38	38	21	23	40	0	0	147	119	333	374	20	13	7	9	234	349	54	45	39	30	23	15	3	2	0	1	204	246	667
Zm00004b011132	43	39	7	18	0	0	0	0	0	1	2061	682	3	0	4	4	245	348	4	3	9	2	0	2	0	0	1	0	0	0	200	979	34	23	2	0	102	323	17	21	39	38	1	2	0	0	1	0	0
Zm00004b012453	136	209	67	99	83	104	284	238	408	618	657	708	137	187	513	372	143	139	326	315	129	71	147	117	77	92	175	209	243	293	1209	739	65	66	235	393	143	218	472	509	126	131	117	136	51	67	158	235	291
Zm00004b013774	717	1050	2554	2102	1637	2951	3354	3969	2605	3117	1750	1838	927	1536	2990	3015	1758	1991	3601	4180	886	606	3922	3605	2843	3500	4141	4659	2511	2945	2044	1498	1444	1680	2737	3892	1777	1537	3252	3409	771	732	2424	1976	2388	3118	3056	4057	2400
Zm00004b039934	176	357	1	9	168	225	219	237	7	6	337	314	26	0	97	118	347	157	1299	1395	690	267	6	10	2	1	170	180	81	60	1131	485	4	6	169	227	136	206	583	629	317	450	3	6	4	1	165	230	51
Zm00004b011133	629	503	55	45	38	73	64	81	168	201	1625	1207	2055	1364	99	101	1813	1318	180	178	415	173	53	36	35	23	79	75	53	186	1041	1607	1420	1407	250	271	1732	2075	414	393	904	618	26	43	221	345	164	168	620
Zm00004b012454	294	424	293	287	176	284	619	695	538	547	404	431	438	443	508	530	399	450	481	471	419	298	502	417	270	367	672	782	469	638	403	377	410	480	435	594	392	350	609	585	357	308	364	334	242	272	679	855	492
Zm00004b013775	30	43	62	47	52	74	158	178	107	116	214	151	73	77	89	109	91	27	65	55	47	11	128	126	47	73	189	179	70	101	177	238	56	75	80	131	65	93	103	104	19	24	83	65	40	57	184	214	100
Zm00004b039935	115	141	4	17	340	438	46	44	0	2	171	183	7	0	684	659	559	268	417	454	229	106	23	13	188	162	55	61	118	45	831	329	6	6	1318	1568	1006	1042	227	249	305	235	10	14	129	138	28	39	38
Zm00004b011134	17	51	32	22	11	24	119	175	97	101	20	32	32	61	49	63	21	8	74	70	98	38	85	95	14	34	171	242	83	98	48	107	91	105	55	41	43	43	100	122	37	61	53	29	24	15	115	163	64
Zm00004b012455	169	273	90	76	21	31	97	73	38	44	8	6	5	10	75	80	39	49	143	179	217	225	113	125	40	37	155	167	39	57	69	86	83	95	97	78	83	59	94	122	128	195	76	70	26	15	52	99	3
Zm00004b013776	906	1331	493	492	25	29	838	1055	1092	830	875	620	3607	2043	583	700	1066	1243	749	910	709	666	669	701	34	11	763	849	797	718	299	447	4122	4912	360	534	654	920	445	337	881	815	608	498	6	7	1017	1391	839
Zm00004b039936	3984	2442	353	355	769	1277	260	263	222	258	1209	1170	1001	2084	412	412	526	638	725	829	1375	717	147	146	863	795	281	245	238	316	877	848	594	722	846	1011	609	716	669	697	2190	2077	282	175	531	538	207	271	210
Zm00004b011135	11	3	17	21	2	4	13	12	8	14	3	3	10	9	12	15	10	5	36	38	11	6	31	21	29	26	31	20	22	15	20	21	17	22	11	21	18	11	21	22	10	6	53	25	6	5	32	50	18
Zm00004b012456	1	0	0	0	5	10	3	1	0	0	0	0	0	0	0	1	2	1	4	15	0	0	1	2	0	0	10	13	0	0	0	0	0	0	0	0	2	0	0	0	1	2	3	2	2	8	1	3	1
Zm00004b013777	8	4	0	3	1	1	1	2	134	184	2	1	14	23	6	2	0	1	0	2	2	7	2	4	0	0	0	1	186	162	0	0	18	16	0	3	0	1	7	4	8	14	1	0	52	104	0	0	52
Zm00004b039937	230	238	528	539	134	148	461	457	299	368	410	315	264	385	427	468	356	314	283	291	344	182	495	485	133	143	456	500	346	456	261	328	294	278	294	411	320	369	363	371	172	163	523	413	126	118	359	517	375
Zm00004b011136	634	582	358	527	269	282	411	325	247	234	140	187	63	66	265	284	546	704	149	184	643	865	374	451	142	93	610	545	388	519	568	218	204	192	619	686	670	617	232	227	688	711	558	702	1124	1956	918	829	1847
Zm00004b012457	120	165	73	91	51	55	129	119	20	19	10	6	31	15	39	49	63	52	614	614	113	147	73	55	22	21	131	163	16	26	1	9	31	21	15	18	49	71	329	374	64	103	71	70	93	146	99	127	29
Zm00004b013778	720	592	2096	2774	268	328	1412	1189	945	1236	548	528	542	685	1283	1537	1468	1836	1191	1473	794	552	1516	1655	364	404	2027	2173	1096	1492	944	811	828	945	1527	1716	1523	1256	1140	1139	686	616	2015	1893	431	426	1295	1890	1378
Zm00004b039938	142	132	416	387	53	102	185	188	367	378	198	189	147	277	189	267	251	228	186	167	78	60	126	127	51	39	172	157	141	250	171	157	68	73	137	158	157	157	172	223	130	126	213	154	54	55	139	187	156
Zm00004b038300	0	0	0	1	0	0	0	3	0	0	0	0	0	0	1	0	0	1	4	0	0	0	0	0	0	0	0	0	0	1	0	1	0	0	0	0	0	0	0	0	0	0	0	0	0	0	0	0	0
Zm00004b011137	0	0	0	0	0	0	0	0	0	0	0	0	0	0	0	0	0	0	0	0	0	0	0	0	0	0	0	0	0	0	0	0	0	0	0	0	0	0	0	0	0	0	0	0	0	0	0	0	0
Zm00004b012458	14	16	13	16	6	17	38	41	25	36	22	15	8	11	15	22	13	6	20	31	0	0	0	0	0	0	0	0	0	0	0	0	0	0	0	0	0	1	0	0	0	0	0	1	0	0	0	0	0
Zm00004b013779	0	1	14	78	3898	5832	6	9	2	1	0	0	0	1	1	3	4	1	10	9	10	5	27	13	5189	5582	9	19	5	6	1	0	0	0	1	1	3	3	11	7	4	4	136	10	5814	6423	16	23	1
Zm00004b039939	0	0	0	0	0	0	0	1	0	0	0	0	0	0	0	0	0	0	3	4	0	0	0	0	0	0	0	1	0	0	12	0	0	0	0	0	0	0	11	6	0	1	0	0	0	0	0	0	0
Zm00004b038301	0	0	0	0	0	0	0	0	0	0	0	0	0	0	0	0	0	0	0	0	0	0	0	0	0	0	0	0	0	0	0	0	0	0	0	0	0	0	0	0	0	0	0	0	0	0	0	0	0
Zm00004b011138	0	0	0	0	0	0	0	0	0	0	0	0	0	0	0	0	0	0	0	0	0	0	0	0	0	0	0	0	0	0	0	0	0	0	0	0	0	0	0	0	0	0	0	0	0	0	0	0	0
Zm00004b012459	81	88	194	185	73	103	229	223	140	100	53	64	61	50	121	140	165	359	151	150	304	242	513	430	336	333	850	822	539	824	324	241	138	103	477	500	649	565	642	589	233	254	499	442	178	184	633	840	420
Zm00004b038302	1563	1526	18	8	12	19	27	21	1920	1235	16	24	221	916	822	536	136	103	306	300	1311	895	12	15	47	39	1	0	1395	2206	39	17	114	174	692	636	85	82	348	381	1372	1552	13	7	27	25	2	4	10051
Zm00004b011139	0	0	0	0	0	0	0	0	0	0	0	0	0	0	0	0	0	0	0	0	0	0	0	0	0	0	0	0	0	0	0	0	0	0	0	0	0	0	0	0	0	0	0	0	0	0	0	0	0
Zm00004b038303	1430	1992	2950	3096	922	1630	2792	2947	2641	3400	1862	1961	1226	1713	3856	3775	2044	2181	3019	3471	2245	1376	2808	2925	891	1171	3020	3731	1827	2293	2234	1622	1632	1653	2187	4120	1806	1681	2622	2786	1324	1504	2834	2431	1101	1356	2095	3178	2559
Zm00004b038304	41	51	47	58	4	12	105	80	24	17	225	139	9	26	15	32	48	37	58	55	35	5	46	45	5	6	90	98	11	13	154	151	19	13	15	18	39	63	24	44	38	16	57	36	6	10	60	73	19
Zm00004b013480	2	2	1	1	1	5	2	1	3	0	2	12	1	2	3	3	2	6	5	3	0	0	0	0	1	0	0	0	0	0	0	0	0	0	3	0	1	0	0	0	5	5	0	0	0	0	0	0	0
Zm00004b039640	417	408	673	729	309	472	664	720	979	1105	540	486	606	746	750	727	616	672	490	485	399	253	669	633	343	377	897	843	739	991	534	467	570	603	668	867	619	542	595	688	431	329	696	593	358	461	628	836	828
Zm00004b038305	1255	2200	6	7	0	0	7	12	5	5	6	8	9	18	16	11	17	13	11	27	2105	2347	8	9	0	0	9	7	2	7	41	33	29	24	13	10	19	9	24	14	725	1469	7	7	0	1	10	12	9
Zm00004b012160	20	23	2	0	1	3	4	5	7	4	7	5	44	30	17	61	15	34	9	10	32	11	4	3	4	3	11	7	0	2	9	8	37	28	38	75	4	5	32	29	2	3	0	1	0	0	0	0	0
Zm00004b013481	11	7	30	28	5	15	2	2	121	187	59	45	1	1	126	81	45	18	7	12	4	4	47	54	5	5	3	4	57	13	112	96	0	1	85	89	51	56	21	39	41	34	29	35	0	2	19	48	16
Zm00004b039641	230	293	1486	1732	848	1108	2673	2411	447	577	441	454	64	75	1178	1315	1002	1155	599	591	265	118	1253	1408	709	821	2786	2995	199	307	428	266	36	24	722	946	886	754	763	782	127	155	1324	1152	901	1190	1239	1935	390
Zm00004b038306	180	154	421	385	164	196	285	307	253	268	152	155	129	177	248	336	272	263	306	318	215	169	432	397	143	184	483	477	322	399	173	163	108	97	342	359	289	245	320	347	169	144	404	419	169	179	471	615	344
Zm00004b012161	40	43	4	2	0	0	2	3	0	3	1	1	11	10	3	1	2	2	534	602	33	64	8	6	0	0	8	13	0	0	0	0	12	11	11	10	0	2	293	311	16	44	4	0	0	0	2	1	1
Zm00004b013482	0	0	0	0	0	0	0	0	0	0	0	0	0	0	0	0	0	0	0	0	0	0	0	0	0	0	0	0	0	0	0	0	0	0	0	0	0	0	0	0	0	0	0	0	0	0	0	0	0
Zm00004b039642	380	582	21	12	3	4	18	28	306	441	4899	4395	101	104	428	461	460	288	1965	1884	482	398	34	35	2	0	26	36	159	180	6660	5391	86	69	259	262	318	604	3386	3774	279	386	18	21	0	0	25	27	72
Zm00004b038307	0	0	0	0	1	3	0	0	0	0	0	1	0	0	0	0	2	0	1	1	95	139	0	0	4	10	1	1	0	0	2	0	1	2	1	1	0	0	2	1	218	287	14	14	5	7	29	38	13
Zm00004b012162	0	0	0	0	0	0	0	0	0	0	0	0	0	0	0	0	0	0	0	0	0	0	0	0	0	0	0	0	0	0	0	0	0	0	0	0	0	0	0	0	0	0	0	0	0	0	0	0	0
Zm00004b013483	1	0	3	8	0	0	4	2	4	4	10	14	7	7	2	2	25	26	0	2	1	0	6	4	0	0	2	2	0	0	8	5	6	1	1	0	13	18	0	0	8	8	5	2	0	0	18	22	0
Zm00004b039643	2	1	0	0	0	0	0	0	0	0	0	0	0	0	36	25	1	5	2	3	3	1	1	0	0	0	0	0	0	0	0	0	0	0	7	6	0	1	1	4	20	13	0	0	0	0	0	0	0
Zm00004b038308	236	267	2	3	32	42	115	101	216	240	506	391	23	29	1720	1827	173	81	253	202	130	105	13	17	12	35	59	69	118	240	867	636	6	5	591	913	80	133	187	217	185	174	23	19	19	33	90	115	216
Zm00004b012163	0	0	1	0	7	7	0	0	0	2	0	0	0	7	0	0	1	0	6	10	0	0	0	0	6	6	0	0	0	0	0	0	0	0	0	0	0	1	0	0	0	0	0	1	1	3	0	0	0
Zm00004b013484	0	0	0	0	0	0	0	0	0	0	0	0	0	0	0	0	0	0	0	0	0	0	0	0	0	0	0	0	0	0	0	0	0	0	0	0	0	0	0	0	0	0	0	0	0	0	0	0	0
Zm00004b039644	1384	1634	150	191	8	7	115	101	1117	1423	555	472	1505	2214	202	129	214	191	1125	1239	2299	952	189	232	8	4	137	129	825	1211	414	542	1430	2013	107	201	163	210	1479	1496	1388	1287	274	274	3	3	276	269	1307
Zm00004b038309	1	2	1	1	3	3	4	4	5	2	6	7	2	2	8	7	1	1	27	21	4	3	8	3	1	5	3	8	6	5	4	4	3	0	4	2	2	1	15	12	0	0	0	0	0	0	0	0	1
Zm00004b012164	377	377	2443	4115	1520	1537	2060	1734	1129	1368	1286	1028	370	259	1749	2400	2372	2413	1051	1019	349	194	1966	2516	861	920	2191	2534	894	1136	1027	1347	326	434	1594	1726	1921	2150	885	949	520	391	3220	2898	1449	1442	1312	1803	923
Zm00004b013485	2	0	268	357	7	6	0	1	0	1	0	0	0	0	19	45	1	0	0	0	2	0	2552	3160	32	4	5	1	13	8	0	0	0	0	44	57	1	0	0	1	13	7	1418	2295	4	7	44	47	8
Zm00004b040200	1	0	1	1	5	11	0	1	0	3	1	0	1	2	2	4	1	2	2	0	4	0	0	0	1	1	0	1	5	16	0	0	17	10	0	0	1	0	1	0	0	0	1	0	2	1	0	0	0
Zm00004b039645	59	111	476	414	170	338	556	573	170	220	672	794	364	197	128	196	276	332	555	733	89	80	299	340	178	202	678	784	28	47	757	508	261	369	136	130	303	272	205	202	23	53	175	143	102	117	283	365	5
Zm00004b012165	4	2	4	5	3	5	4	5	10	3	3	3	3	0	1	4	8	3	6	6	1	1	2	1	1	4	6	0	0	1	0	0	1	2	0	4	1	0	1	4	1	0	0	0	0	0	0	0	0
Zm00004b013486	1291	2119	221	233	184	322	664	561	738	777	13019	8710	1754	1224	60	85	5420	3300	1512	1643	1416	473	575	611	87	87	757	772	1007	1300	7191	13920	3693	3331	92	128	4249	7160	2957	3014	1665	1466	486	509	14	16	1183	1529	1247
Zm00004b040201	49	104	829	783	23	45	2073	2385	13	12	2329	1375	6	1	610	886	2202	1332	63	86	0	5	634	688	3	3	1633	1773	6	10	0	1	0	0	439	404	623	466	8	9	80	30	1135	851	97	135	1567	2504	2
Zm00004b039646	8	5	0	0	0	0	0	1	23	23	3	2	0	0	18	14	0	0	2	1	0	0	0	0	0	0	0	0	17	55	2	3	0	0	45	39	3	2	3	1	11	10	3	3	0	0	0	0	73
Zm00004b012166	2	0	0	0	0	1	2	0	0	1	2	0	0	0	2	0	0	0	0	0	0	1	3	0	0	0	4	1	0	1	0	0	0	0	1	0	0	0	0	0	0	0	0	0	0	0	0	1	3
Zm00004b013487	9	5	2	2	4	9	3	1	64	95	18	16	25	77	6	32	11	12	0	0	2	1	0	0	1	1	2	4	21	10	9	25	9	7	26	14	18	22	0	4	158	166	25	22	0	1	14	14	26
Zm00004b040202	137	75	210	163	8	8	146	185	9	10	402	560	0	0	751	467	623	490	77	85	104	30	67	54	14	1	400	343	111	99	716	291	5	10	935	1012	687	628	508	480	25	27	27	22	26	35	232	224	78
Zm00004b039647	0	0	0	0	0	0	0	0	0	0	0	0	0	0	0	0	0	0	0	0	0	0	0	0	0	0	0	0	0	0	0	0	0	0	0	0	0	0	0	0	0	0	0	0	0	0	0	0	0
Zm00004b012167	494	831	789	783	185	249	722	763	434	513	540	473	349	525	730	811	568	430	842	842	586	440	1048	876	244	315	691	878	299	364	585	453	311	344	632	878	527	517	774	768	352	450	715	619	154	240	709	946	328
Zm00004b013488	1	0	0	0	0	0	0	0	0	0	0	0	0	0	0	0	0	0	1	0	1	1	0	0	0	0	0	0	0	0	0	0	0	0	0	0	0	1	1	1	0	0	0	0	0	0	0	1	0
Zm00004b040203	69	82	87	72	76	143	265	240	264	239	136	138	156	157	313	269	173	122	109	139	11	4	23	25	12	22	50	45	29	52	9	18	11	10	19	17	13	10	14	25	98	76	86	72	103	104	253	325	295
Zm00004b039648	0	0	1	2	0	0	1	0	0	0	0	0	0	2	0	0	3	7	1	0	0	0	25	23	0	1	2	3	0	0	0	0	0	0	0	0	7	6	0	0	0	0	19	18	1	0	0	2	0
Zm00004b038010	0	3	3	10	1	0	14	11	7	5	5	11	1	6	8	11	2	4	4	9	0	0	0	0	0	0	0	0	0	0	1	0	0	0	0	1	0	0	0	0	0	0	0	0	0	0	6	3	3
Zm00004b012168	11	18	4	5	3	6	22	24	1	52	20	15	46	63	31	38	18	6	21	26	47	86	22	24	23	25	19	29	29	54	32	29	15	29	32	54	12	23	49	59	0	0	0	0	0	0	0	0	0
Zm00004b013489	843	838	194	217	126	244	483	457	1110	819	910	678	2944	2134	2200	2230	1121	818	463	455	816	508	167	143	104	100	484	511	810	1315	743	951	3738	4358	3371	3253	1225	961	543	646	628	656	781	698	124	130	542	784	1803
Zm00004b040204	0	0	0	0	0	0	0	0	0	0	0	0	0	0	0	0	0	0	0	0	0	0	0	0	0	0	0	0	0	0	0	0	0	0	0	0	0	0	0	0	0	0	0	0	0	0	0	0	0
Zm00004b039649	35	34	122	162	26	57	560	631	24	36	10	35	21	31	222	290	129	127	252	215	30	28	412	390	56	79	534	570	94	72	85	2	91	104	227	312	111	114	254	262	11	12	300	287	58	83	545	796	17
Zm00004b038011	22	30	32	7	13	11	145	156	61	41	93	76	19	28	91	115	57	68	60	62	90	44	137	119	29	60	532	611	124	152	261	205	41	43	224	270	170	208	249	269	58	45	136	148	16	37	410	497	120
Zm00004b012169	192	257	131	124	107	161	222	223	289	270	370	254	451	437	297	237	315	319	286	295	292	151	173	154	198	245	267	235	199	348	361	298	374	375	373	403	313	318	381	332	221	226	136	110	128	177	244	296	228
Zm00004b040205	0	0	0	0	0	0	0	0	1	0	0	0	0	0	0	0	0	0	0	0	0	0	0	0	0	0	1	0	0	1	0	0	0	1	0	0	0	0	0	0	0	0	0	0	0	0	0	0	0
Zm00004b038012	7	18	2	5	9	28	16	18	12	17	4	5	4	7	8	10	7	0	12	16	1	0	1	0	1	0	0	2	0	0	0	3	0	0	1	0	2	1	1	6	2	1	0	0	0	0	0	0	1
Zm00004b040206	0	0	0	0	0	0	0	0	0	0	0	0	0	0	0	0	0	0	0	0	0	0	0	0	0	0	0	0	0	0	0	0	0	0	0	0	0	0	0	0	0	0	0	0	0	0	0	0	0
Zm00004b038013	5	18	22	8	9	10	49	47	28	29	34	27	13	11	16	27	26	19	24	20	6	0	3	3	4	1	8	5	6	9	1	3	3	1	1	3	1	2	6	5	0	0	0	0	0	0	0	0	0
Zm00004b040207	0	0	0	0	0	0	0	0	0	0	0	0	0	0	0	0	0	0	0	0	0	0	0	0	0	0	0	0	0	0	0	0	0	0	0	0	0	0	0	0	0	0	0	0	0	0	0	0	0
Zm00004b038014	165	214	1	4	0	2	1	0	5	4	3	2	2	1	4	2	3	3	1	2	329	381	7	3	7	3	2	3	0	1	0	10	3	2	4	2	1	1	8	7	145	266	0	0	0	1	0	0	0
Zm00004b013190	0	0	1	0	1	1	3	1	1	1	0	0	0	0	0	0	0	0	1	0	3	3	9	10	5	3	13	14	5	10	3	2	1	1	3	18	2	4	6	5	0	0	0	0	0	0	0	0	0
Zm00004b040208	0	5	5	3	19	35	2	5	12	17	1	2	4	6	7	7	3	2	3	4	0	0	0	1	0	0	2	1	0	2	0	1	0	0	1	2	1	0	1	0	2	3	6	1	8	15	12	12	5
Zm00004b039350	290	373	810	796	338	561	619	707	654	695	550	422	496	479	783	1049	574	539	769	863	405	235	689	805	99	80	708	874	730	849	402	534	908	950	605	924	627	657	894	878	369	421	975	650	75	72	508	697	517
Zm00004b038015	606	613	312	412	264	315	512	512	755	890	411	403	487	501	604	539	465	538	724	701	505	439	348	356	394	506	482	466	495	710	429	296	258	217	604	652	442	387	666	647	434	430	335	309	451	622	456	559	714
Zm00004b013191	0	0	0	0	0	0	0	0	0	0	0	0	0	0	0	0	0	0	0	0	0	0	0	0	0	0	0	0	0	0	0	0	0	0	0	0	0	0	0	0	11	19	189	160	2	5	12	28	6
Zm00004b040209	603	548	1039	907	849	1420	1362	1336	1404	1564	765	814	794	722	1868	1615	1422	1989	647	704	1	1	2	1	0	1	3	0	1	3	2	0	1	3	2	1	1	0	0	2	633	499	688	568	655	846	1575	2045	1761
Zm00004b039351	20	11	5	3	1	4	40	26	1	2	1	2	3	7	22	35	38	17	2	3	0	0	4	2	0	0	3	3	0	0	0	1	0	1	2	1	1	2	0	1	0	0	0	0	0	0	0	0	0
Zm00004b038016	0	0	0	0	0	0	0	0	0	0	0	0	0	0	0	0	0	0	0	0	0	0	0	0	0	0	0	0	0	0	0	0	0	0	0	0	0	0	0	0	0	0	0	0	0	0	0	0	0
Zm00004b013192	0	0	0	0	11	32	0	0	0	0	0	0	0	0	0	0	0	0	1	2	7	5	3	3	2	7	10	3	0	3	1	0	0	0	5	4	4	2	6	1	0	0	0	0	8	8	0	0	0
Zm00004b039352	470	631	0	3	6	0	19	23	1194	1427	1797	2143	262	324	2257	1512	552	358	434	483	574	238	1	3	2	0	9	11	728	869	1417	1035	938	942	1444	2460	421	620	608	618	425	319	0	2	0	7	77	48	1073
Zm00004b038017	248	259	100	118	0	0	659	658	714	653	154	138	231	337	677	709	189	177	163	169	114	94	154	171	1	3	580	572	220	302	141	127	197	232	567	653	182	172	206	186	203	127	398	348	3	8	588	680	397
Zm00004b013193	439	600	929	823	488	886	1631	1878	1833	1723	940	837	997	1143	1024	1107	748	737	1505	1831	583	364	1300	1218	473	624	1765	1889	1229	1593	1040	900	1008	1155	1231	1534	800	735	1264	1299	546	545	906	798	553	781	1769	2332	1447
Zm00004b039353	239	180	0	0	1	0	6	2	293	424	386	509	89	87	559	526	522	549	108	134	186	169	0	0	0	0	2	4	168	241	356	269	277	215	603	608	286	354	130	134	233	171	0	1	0	2	23	14	329
Zm00004b038018	19979	17713	8	2	2	1	11	6	4261	2528	51859	31608	28944	16134	7	30	43084	39318	2092	2070	10166	4549	3	6	0	3	7	8	3358	6041	17847	46553	19646	18032	2	14	32132	41943	13797	12857	18972	14114	6	4	1	5	13	18	13213
Zm00004b013194	86	117	0	0	2	1	2	6	0	1	0	0	0	0	413	334	38	58	10	10	93	41	1	0	1	0	3	4	1	0	0	1	0	0	342	499	94	48	9	17	60	55	0	0	0	2	2	1	0
Zm00004b039354	4	8	1	1	1	1	4	10	9	6	3	0	1	1	1	6	1	0	1	4	0	0	1	2	0	0	0	2	0	0	3	3	1	0	0	1	0	2	0	0	1	0	0	0	0	0	0	2	2
Zm00004b038019	690	829	276	265	5	14	600	487	137	162	39	47	154	67	412	394	187	153	526	565	571	547	327	313	8	7	621	696	92	110	58	67	277	304	217	386	192	148	110	122	237	472	243	190	0	1	377	572	31
Zm00004b013195	0	0	0	0	0	0	0	0	0	0	0	0	1	4	1	1	1	0	0	0	9	0	1	0	0	0	5	1	0	1	1	1	0	2	1	0	0	1	0	1	2	2	0	0	0	0	0	0	0
Zm00004b039355	0	0	0	0	0	0	0	0	0	0	0	0	0	0	0	0	0	0	0	0	0	0	0	0	0	0	0	0	0	0	0	0	0	0	0	0	0	0	0	0	0	0	0	0	0	0	0	0	0
Zm00004b013196	0	0	0	0	6	12	0	0	0	0	0	0	0	0	0	0	0	0	0	0	0	0	0	0	2	2	0	0	0	0	0	0	0	0	0	0	0	0	0	0	0	0	0	0	0	0	0	0	0
Zm00004b039356	1	0	0	0	0	0	0	0	0	0	0	0	0	0	0	0	0	0	0	0	0	0	0	0	0	0	0	0	0	0	0	0	0	0	0	0	0	0	0	0	0	0	0	0	0	0	0	0	0
Zm00004b013197	2	1	1	0	0	0	5	8	4	5	0	1	0	0	0	0	0	0	3	2	1	2	3	5	0	0	4	4	3	2	0	1	0	0	0	0	1	0	1	1	2	1	2	1	0	1	2	3	2
Zm00004b039357	2	3	63	73	2	2	251	193	0	0	1	12	0	0	12	20	59	65	39	28	13	3	62	78	6	7	216	219	0	0	5	2	0	0	7	7	58	53	202	169	10	12	83	71	15	10	172	258	0
Zm00004b013198	1	6	8	11	0	1	15	22	2	4	16	20	5	14	0	4	8	2	9	6	5	1	12	13	0	0	30	29	5	5	5	12	0	6	7	13	17	14	18	18	6	7	23	14	0	0	39	71	10
Zm00004b039358	0	0	0	0	0	0	0	0	0	1	0	0	1	0	639	322	0	0	1	0	1	1	0	0	0	0	0	0	0	0	12	8	16	25	368	640	0	2	1	0	0	0	0	0	0	0	0	0	6
Zm00004b013199	18	23	175	192	0	0	51	43	7	30	1	1	2	3	284	169	12	15	9	19	15	4	145	149	1	0	83	114	6	2	2	1	5	1	84	138	16	7	4	5	22	40	201	194	1	1	108	162	2
Zm00004b039359	1	1	0	0	0	0	0	0	75	89	0	0	37	40	4	20	0	0	1	3	5	5	0	0	0	0	0	0	0	4	27	12	238	269	58	110	5	0	8	5	2	1	0	0	0	0	0	0	45
Zm00004b039060	0	0	0	0	0	0	0	0	0	0	0	0	0	0	0	0	0	0	0	0	0	0	0	0	0	0	0	0	0	0	0	0	0	0	0	0	0	0	0	0	0	0	0	0	0	0	0	0	0
Zm00004b039061	548	571	476	187	33	51	17	16	119	347	162	72	145	318	11022	10879	638	327	486	305	530	437	147	70	56	36	17	23	119	90	351	290	368	233	6446	9330	450	463	233	234	272	361	10	7	6	3	3	1	437
Zm00004b009820	10	12	101	127	53	59	479	467	7	13	26	15	10	23	51	60	127	133	43	58	26	10	139	141	34	42	610	629	105	44	34	27	48	49	67	39	175	161	46	31	7	17	106	106	74	94	582	759	3
Zm00004b039062	3	3	0	0	0	1	0	0	1	0	0	0	0	0	0	0	0	0	3	3	0	1	0	0	0	0	1	1	0	0	0	0	0	0	0	1	0	0	0	1	0	0	0	1	0	1	0	0	0
Zm00004b008500	1	0	0	0	0	0	0	0	4	0	0	2	2	1	1	0	0	0	0	0	0	0	0	0	0	0	0	0	0	0	0	0	0	0	0	0	0	0	0	0	0	0	0	1	0	0	0	0	0
Zm00004b009821	0	0	0	0	0	0	0	0	0	0	0	0	0	0	0	0	0	0	0	0	0	0	0	0	0	0	0	0	0	0	0	0	0	0	0	0	0	0	0	0	0	0	0	0	0	0	0	0	0
Zm00004b039063	2	0	0	0	0	0	0	0	0	0	3	1	0	3	0	0	0	0	1	0	3	1	6	2	0	0	5	8	6	3	2	8	0	1	4	6	4	1	3	2	0	0	0	0	0	0	0	3	0
Zm00004b008501	1898	907	1	1	0	1	93	73	1495	680	1318	859	11566	4954	14	7	1707	1903	27	34	545	191	4	3	1	1	64	60	485	1200	490	1160	7467	11051	14	19	1671	1971	105	117	1231	1105	2	1	1	4	127	128	1890
Zm00004b009822	1191	1925	411	468	234	446	793	785	2484	2572	975	864	1173	1656	1891	1604	650	527	1148	1372	1728	1469	613	632	418	450	757	832	858	1150	1044	846	1915	2499	1708	2215	721	688	1150	1123	849	1084	511	382	165	205	852	1038	1265
Zm00004b039064	0	0	0	0	0	0	0	0	0	0	0	0	0	0	0	0	0	0	0	0	0	0	0	0	0	0	0	0	0	0	0	0	0	0	0	0	0	0	0	0	0	0	0	0	0	0	0	0	0
Zm00004b008502	222	275	89	79	20	21	145	189	340	346	547	425	643	603	552	496	318	240	173	159	191	110	308	311	38	65	282	252	479	606	413	459	454	594	390	501	281	310	314	371	261	196	93	93	13	9	225	222	308
Zm00004b009823	143	160	202	192	104	185	384	460	758	849	240	234	247	344	198	219	151	182	186	282	174	103	297	264	197	229	568	593	252	471	477	564	514	634	221	268	304	324	317	310	223	166	208	186	248	281	572	624	611
Zm00004b039065	0	0	0	0	0	0	0	0	0	0	0	0	0	0	0	0	0	0	0	0	0	0	0	0	0	0	0	0	0	0	0	0	0	0	0	0	0	0	0	0	0	0	0	0	0	0	0	0	0
Zm00004b008503	0	0	0	0	0	0	0	0	0	0	0	0	0	0	0	0	0	0	0	0	0	0	0	0	0	0	0	0	0	0	0	0	0	0	0	0	0	0	0	0	0	0	0	0	0	0	0	0	0
Zm00004b009824	696	2510	2338	3207	6	18	137	113	7	9	4	1	45	19	61	36	19	25	11562	14213	4301	2238	9368	13113	53	35	166	145	19	6	9	4	109	517	26	35	48	47	4475	5622	1324	1622	9877	10960	52	55	61	109	152
Zm00004b039066	115	101	100	98	34	74	144	140	96	96	54	61	49	84	85	85	57	52	66	83	118	87	111	108	60	78	167	148	59	107	79	59	40	54	74	94	61	57	95	116	117	145	217	236	203	244	209	245	177
Zm00004b008504	0	0	0	0	0	0	0	0	0	0	0	0	0	0	0	0	0	0	0	0	0	0	1	0	0	0	0	0	0	0	0	0	0	0	0	0	0	2	0	1	0	0	0	0	0	0	0	0	0
Zm00004b009825	0	0	8	4	0	0	0	0	78	32	0	0	0	0	29	32	2	0	0	1	19	11	6	13	3	1	20	18	73	69	0	0	0	1	59	65	10	1	8	6	0	0	2	1	0	0	2	2	4
Zm00004b039067	8	3	2	7	8	11	11	14	9	9	9	12	6	17	19	22	14	7	25	15	9	2	12	8	7	14	5	6	5	8	10	4	9	14	25	17	3	8	19	14	8	10	8	13	25	28	4	9	22
Zm00004b008505	0	0	0	0	0	0	0	0	0	2	0	0	0	0	2	0	0	0	0	0	0	0	0	0	0	0	0	0	1	1	0	0	1	2	1	1	0	0	0	0	0	0	1	0	0	0	0	0	38
Zm00004b009826	24	21	0	0	1	1	0	1	115	81	0	0	102	341	127	113	3	5	3	2	23	14	0	0	0	0	0	0	64	95	3	5	54	91	42	47	5	5	25	22	64	60	0	0	0	0	0	0	207
Zm00004b039068	52	27	0	0	0	0	1	0	127	75	40	21	127	116	33	47	20	11	19	20	30	18	3	8	0	0	0	0	314	42	107	319	234	309	21	35	76	57	104	90	43	65	0	0	0	0	0	1	149
Zm00004b008506	0	1	0	0	0	0	1	2	3	1	3	2	0	0	0	0	1	0	0	3	1	2	0	0	0	0	3	0	1	0	1	2	0	0	1	0	0	2	2	2	0	0	0	0	0	0	0	0	0
Zm00004b009827	166	211	234	385	95	134	383	367	222	328	568	466	262	236	201	316	372	247	372	415	97	72	255	316	72	73	346	300	143	164	382	563	34	46	86	120	166	267	268	289	102	133	257	227	101	132	167	218	108
Zm00004b039069	0	0	1	0	0	0	0	0	0	0	0	0	0	0	1	1	0	0	0	0	1	0	0	0	0	0	0	0	0	0	0	0	0	0	0	0	0	0	0	0	0	0	0	0	0	0	0	0	0
Zm00004b008507	1020	1331	1267	1142	405	753	1717	2177	1258	1472	1562	1441	1039	1628	1349	1327	692	754	1834	1689	1655	759	3061	2587	1446	1867	2074	2440	3748	2168	2640	2860	764	768	948	1400	1114	1244	3128	3175	1306	1174	1851	1802	873	1210	2609	3357	1414
Zm00004b009828	32	46	584	480	224	332	1194	1118	50	50	56	61	9	13	88	103	321	429	153	174	15	15	707	826	107	52	2081	1992	14	11	45	46	7	2	92	109	313	200	108	110	3	4	376	385	73	106	695	1020	3
Zm00004b008508	0	0	0	0	0	0	0	0	0	0	0	0	0	0	0	0	0	0	0	0	0	0	2	0	0	0	0	0	0	0	0	1	1	0	0	0	0	0	0	0	0	0	0	0	0	0	0	0	0
Zm00004b009829	391	781	809	690	418	906	1870	2115	1037	1028	1271	1245	4515	3369	1025	1049	948	775	1094	1141	255	192	1954	2020	760	972	2597	2385	751	868	859	828	494	811	796	1138	947	775	1406	1421	433	377	958	849	370	552	2833	3170	327
Zm00004b011720	22	31	4	8	8	27	2	4	15	13	298	243	101	88	81	115	145	48	12	14	19	16	7	10	13	12	20	16	26	44	303	285	91	112	74	103	105	224	24	23	17	21	13	13	34	31	21	31	25
Zm00004b008509	1	7	5	0	1	11	49	64	49	50	24	24	4	22	25	14	0	0	14	28	9	2	25	42	14	21	31	53	37	18	19	27	13	19	11	39	0	10	28	32	3	6	7	3	7	14	44	38	33
Zm00004b011721	8	6	7	10	5	4	13	15	9	11	1	7	10	26	7	12	13	11	7	4	2	5	7	8	2	3	18	17	0	2	3	2	1	4	1	5	1	1	1	0	0	0	0	1	0	0	0	0	0
Zm00004b011722	22	33	44	42	31	35	83	104	45	46	66	63	35	31	58	59	37	40	92	78	36	22	36	31	19	13	90	95	14	31	56	32	19	33	49	60	40	42	53	54	16	12	31	25	27	27	53	97	23
Zm00004b009530	0	0	0	0	0	0	0	0	0	0	0	0	0	0	0	0	0	0	0	0	0	0	0	1	0	2	1	3	1	0	0	1	0	1	0	0	2	0	3	3	0	0	0	0	0	1	0	0	1
Zm00004b011723	390	432	317	335	12	10	205	206	102	221	49	63	153	149	282	255	84	130	134	134	583	887	84	83	6	1	199	196	20	44	93	70	340	386	150	251	149	108	63	56	257	434	339	332	5	7	149	206	59
Zm00004b008210	16	15	0	0	0	0	0	0	0	0	0	0	1	2	5	1	3	1	30	26	16	14	0	0	0	0	0	1	0	0	2	0	5	3	5	8	2	2	38	38	3	10	0	0	0	0	0	0	0
Zm00004b009531	804	814	510	473	236	423	677	672	1160	1375	482	455	949	1295	463	550	288	366	2138	2234	359	225	395	374	270	271	501	526	633	888	176	199	285	261	215	264	141	135	940	1003	462	448	301	255	157	154	419	554	782
Zm00004b011724	111	44	0	0	0	0	0	0	0	0	0	0	0	0	0	0	0	0	0	0	2	0	0	0	0	0	0	0	0	0	0	0	0	0	0	0	0	0	0	0	55	17	0	0	0	0	0	0	0
Zm00004b008211	16	22	8	9	1	0	16	17	48	61	34	22	3	3	10	12	5	1	27	24	75	79	19	13	0	0	32	37	31	40	9	13	12	10	9	7	10	8	28	19	7	17	11	9	0	0	9	16	5
Zm00004b009532	1	5	1	0	1	3	2	1	8	9	2	1	0	5	8	4	3	1	2	7	0	0	0	0	1	0	1	0	0	1	0	1	0	0	3	0	0	0	0	0	0	3	0	0	1	0	0	0	0
Zm00004b011725	75	86	316	337	47	61	479	424	251	358	135	188	98	140	192	158	227	309	225	224	111	103	371	379	56	46	455	437	135	164	196	124	86	87	171	211	218	157	287	305	115	91	331	322	49	51	459	574	173
Zm00004b008212	0	0	1	0	1	0	0	0	0	0	0	0	0	0	0	1	0	0	0	2	18	13	42	52	30	44	49	44	67	80	41	32	21	47	34	50	26	27	43	40	0	0	0	0	0	0	0	0	0
Zm00004b009533	11	15	52	50	26	48	42	32	24	21	21	18	9	16	25	29	28	31	29	29	20	15	53	43	47	41	62	56	19	38	25	30	13	13	56	56	41	32	27	41	4	3	30	14	20	15	17	34	12
Zm00004b011726	0	0	0	0	0	0	0	0	0	0	0	0	0	0	0	0	0	0	0	0	0	0	0	0	0	0	0	0	0	0	0	0	0	0	0	0	0	0	0	0	0	0	0	0	0	0	0	0	0
Zm00004b008213	0	0	0	0	0	0	0	0	0	0	0	0	0	0	0	0	0	0	0	0	0	0	11	14	0	0	0	0	0	0	0	0	0	0	0	1	0	0	0	1	1	0	1	6	1	0	0	0	0
Zm00004b009534	64	29	65	34	39	91	79	93	98	102	49	44	29	42	39	60	72	54	48	37	8	10	7	11	9	3	13	17	7	38	7	20	3	12	16	13	6	6	7	9	31	22	46	38	40	44	83	108	107
Zm00004b011727	55	70	105	80	61	134	220	218	105	94	404	284	47	77	61	77	215	154	68	89	77	41	135	147	50	67	256	245	115	145	79	91	56	42	92	90	132	111	130	135	60	45	84	81	96	143	277	346	106
Zm00004b008214	0	0	0	0	0	0	0	0	0	0	0	0	0	0	0	0	0	0	0	0	0	0	0	0	0	0	0	0	0	0	0	0	0	0	0	0	0	0	0	0	0	0	0	0	0	0	0	0	0
Zm00004b009535	913	810	3794	5585	2646	3123	2245	2090	2332	2702	2336	1778	966	721	2035	3111	3724	4737	1382	1343	782	482	2034	2462	1418	1487	2873	2941	1383	1879	2121	2355	1342	1302	1971	2104	3247	2895	1264	1391	907	775	3274	2827	1701	1564	1365	2003	1569
Zm00004b011728	0	0	0	0	0	0	0	0	0	0	0	0	0	0	0	0	0	0	0	0	0	0	0	0	0	0	0	0	0	0	0	0	0	0	0	0	0	0	0	0	0	0	0	0	0	0	0	0	0
Zm00004b008215	36	35	1	1	4	0	15	4	10	1	19	26	2	3	4058	9167	690	247	22	9	4287	3401	5	4	1	0	123	107	233	199	17	28	0	0	7533	7872	945	1469	6707	7031	1321	1085	0	2	1	3	84	125	263
Zm00004b009536	745	748	68	64	157	235	761	681	1394	1228	608	547	2135	1585	879	852	475	722	727	702	855	468	112	115	241	241	1026	971	2818	2699	504	645	380	572	997	1311	566	595	844	891	778	651	90	98	113	206	644	852	2515
Zm00004b011729	2	10	3	0	2	1	4	2	3	3	23	31	5	6	10	14	18	22	10	3	6	1	0	0	1	0	4	4	3	1	13	4	2	1	5	11	4	9	45	41	8	4	0	0	0	0	2	5	6
Zm00004b008216	0	0	0	0	3	10	0	0	0	0	0	0	0	0	0	0	0	0	0	0	0	0	0	0	0	0	0	1	0	0	0	0	0	0	0	0	0	0	0	0	0	0	0	0	0	0	0	0	0
Zm00004b009537	0	0	0	0	1	0	0	0	0	0	0	3	0	0	0	1	0	1	1	2	0	2	1	0	1	1	0	2	6	8	1	0	3	3	0	0	2	2	4	4	0	0	0	0	0	0	0	0	0
Zm00004b008217	108	177	5	0	2	0	45	18	48	3	82	181	4	1	17778	38322	1739	598	119	38	184	100	10	13	0	2	34	15	9	18	38	31	1	2	15620	15846	2168	4694	798	818	69	75	3	4	3	19	422	499	594
Zm00004b009538	1	3	3	2	6	14	4	9	16	12	4	6	16	14	8	3	5	3	22	26	5	5	10	4	15	8	16	14	12	24	9	3	28	26	17	12	5	4	22	30	1	5	1	0	5	13	0	3	0
Zm00004b012750	0	0	0	0	0	0	0	0	0	0	0	0	0	0	0	0	0	0	0	0	0	0	0	0	0	0	0	1	0	0	1	0	0	0	0	0	0	0	0	0	0	0	0	1	0	0	0	0	0
Zm00004b008218	4	7	1	3	0	1	30	26	11	11	6	6	2	4	19	9	6	21	10	15	12	9	20	15	0	1	40	53	1	16	21	17	6	3	14	10	26	21	19	20	25	7	5	13	0	0	28	28	15
Zm00004b009539	14	21	2	2	2	0	0	0	56	99	43	7	99	58	67	51	109	65	5	3	69	24	5	7	5	5	2	6	12	40	25	174	383	454	76	98	221	217	112	106	26	32	0	9	7	4	0	0	152
Zm00004b011430	1	3	13910	19821	30	47	0	0	0	0	1	0	0	0	2	0	0	4	3	1	4	5	36516	45335	138	20	0	0	0	0	2	2	0	0	0	1	5	4	3	3	0	1	10268	11800	28	51	1	2	1
Zm00004b012751	0	0	0	0	0	0	0	0	0	0	0	0	0	0	0	0	0	0	0	1	0	0	2	21	0	0	0	0	0	0	0	0	0	0	0	0	0	0	0	3	0	0	51	39	0	0	0	0	0
Zm00004b008219	13	10	14	8	10	28	31	26	0	0	34	28	1	2	12	12	61	105	3764	2769	16	13	2	3	3	6	15	11	0	1	1	1	0	1	9	1	24	7	2543	2534	50	45	32	16	10	13	49	96	4
Zm00004b011431	0	0	1	0	0	0	1	0	0	0	0	0	0	0	0	0	0	0	0	0	0	0	0	0	0	0	0	0	0	0	0	0	0	0	0	0	0	0	0	0	0	0	0	0	1	0	0	0	0
Zm00004b012752	4	1	2	1	1	3	5	14	17	18	6	10	12	12	6	17	5	4	8	5	0	0	0	0	0	0	0	0	0	0	0	0	0	0	0	2	0	0	0	0	0	2	0	0	0	0	0	0	0
Zm00004b011432	7	12	351	445	55	98	484	463	77	109	12	13	0	0	109	200	186	298	18	13	9	2	172	176	25	41	704	690	15	25	1	13	0	2	130	145	216	185	32	29	7	7	329	209	21	24	268	475	10
Zm00004b012753	0	0	0	0	0	0	0	0	0	0	0	0	0	0	0	0	0	0	0	0	0	0	0	0	0	0	1	1	0	0	0	0	0	0	0	0	0	0	0	0	3	9	0	0	0	0	0	0	0
Zm00004b009240	1414	1002	190	184	24	47	176	132	2458	3369	91	106	431	1209	1100	1338	498	282	623	691	803	435	131	150	27	14	156	160	526	756	396	245	276	288	1282	1161	420	356	319	327	1842	1617	255	194	3	15	212	205	1667
Zm00004b011433	0	0	0	0	0	0	0	0	0	0	0	0	0	0	0	0	0	0	0	0	0	0	0	0	0	0	0	0	0	0	0	0	0	0	0	0	0	0	0	0	0	0	0	0	0	0	0	0	0
Zm00004b012754	0	0	0	0	0	0	0	0	0	0	0	0	0	0	0	0	0	0	0	0	0	0	0	0	0	0	0	0	0	0	0	0	0	0	0	0	0	0	0	0	1	1	0	0	0	0	0	0	0
Zm00004b009241	1735	2066	5496	5063	2234	3958	2723	2211	1932	2794	5883	3846	926	1416	4619	6434	3036	3636	6112	5449	2003	999	6583	6466	1574	2038	3708	3648	3258	3781	3983	3513	736	712	3711	5712	2898	2984	4591	4957	2102	1749	7048	5753	1239	1252	1330	1921	2284
Zm00004b011434	357	464	397	523	384	509	817	846	682	671	618	478	590	480	708	683	644	788	750	742	363	278	566	522	625	704	979	1015	786	945	518	474	352	385	628	812	637	555	738	800	357	329	506	446	509	641	723	936	536
Zm00004b012755	620	921	866	681	617	1205	2278	2761	2324	2370	1654	1517	700	1102	2045	1896	999	896	1530	1663	814	492	1859	1881	959	1360	2612	3008	2489	2724	1433	1307	1126	1497	1812	2672	1101	1225	2169	2271	724	727	999	736	933	1212	1749	2443	1507
Zm00004b009242	98	72	21	19	21	42	2	1	1	7	110	52	232	281	3	4	33	33	31	47	0	1	3	2	0	0	3	1	0	0	0	3	7	7	5	2	0	0	0	0	218	138	204	194	0	5	19	20	0
Zm00004b011435	204	318	144	143	92	144	661	694	822	873	313	260	422	482	483	501	260	173	289	291	226	133	307	333	120	178	648	642	836	818	353	337	202	236	467	594	220	230	493	504	288	257	271	219	158	151	642	802	1189
Zm00004b012756	1562	1544	127	187	364	501	606	622	1066	926	8085	5728	5563	2344	527	563	5868	4097	1001	1047	913	365	123	116	53	50	671	670	1070	2193	6938	10555	4054	4066	483	443	5879	6925	1641	1722	1423	1173	151	108	178	264	1244	1366	3149
Zm00004b009243	561	615	315	345	134	160	461	392	131	259	311	256	53	75	1857	1478	713	537	1956	2213	847	911	463	481	466	491	614	603	408	369	1010	782	217	287	1368	1647	875	979	1210	1213	474	571	256	239	198	278	564	593	304
Zm00004b011436	1115	1295	330	314	435	575	965	997	1153	1159	400	354	571	1265	725	826	245	227	1927	2135	1193	1066	738	676	396	433	935	916	690	869	556	433	255	292	792	805	224	246	981	1108	562	844	608	655	384	501	1084	1479	1085
Zm00004b012757	486	370	208	224	231	309	87	78	219	182	1820	1334	865	655	43	55	1768	1248	222	238	355	150	113	153	178	162	165	125	263	377	1248	1565	1234	1199	99	84	1260	1587	312	322	468	376	180	127	234	238	125	143	369
Zm00004b038600	0	0	0	0	0	0	0	0	0	0	0	0	0	0	0	0	0	0	0	0	0	0	0	0	0	0	0	0	0	0	0	0	0	0	0	0	0	0	0	0	0	0	0	0	0	0	0	0	0
Zm00004b009244	797	1428	1059	892	1695	3669	2199	2512	3324	3951	1046	1129	2248	5888	2561	2288	1250	1133	3348	3820	933	623	2129	1990	2598	3660	2295	2555	2047	1975	1021	936	1538	1872	1801	2989	1429	1275	3214	3091	967	1029	1377	1138	2403	3313	1931	2592	2431
Zm00004b011437	0	0	0	0	0	0	0	0	0	0	0	0	0	0	0	0	0	0	0	1	3	2	24	23	8	15	19	7	20	17	15	11	10	5	11	7	1	7	14	18	0	0	0	0	0	0	0	0	0
Zm00004b012758	170	307	387	352	189	311	689	821	855	712	514	441	541	499	563	563	484	484	585	562	253	179	849	763	401	545	952	1016	815	1085	345	383	336	340	636	849	472	521	708	796	259	210	624	516	319	435	1110	1337	583
Zm00004b038601	2039	3140	29	30	18	28	342	312	47601	56362	1170	366	1157	1520	289	118	104	112	1474	1698	2294	1693	144	135	32	45	543	528	6537	8222	653	2354	5195	4424	470	556	185	152	1098	1134	1186	880	12	8	4	0	1884	1735	8204
Zm00004b009245	0	0	0	0	0	0	2	4	0	0	0	0	0	0	0	0	3	1	0	0	1	0	0	0	0	0	3	0	0	0	0	0	0	0	0	0	0	0	0	0	0	0	1	0	1	1	2	4	0
Zm00004b011438	0	0	0	0	0	0	0	0	0	0	0	0	0	0	0	0	0	0	0	0	0	0	0	0	0	0	0	0	0	0	0	0	0	0	0	0	0	0	0	0	0	0	0	0	0	0	0	0	0
Zm00004b012759	0	0	0	0	0	0	0	0	0	0	0	0	0	0	0	0	0	0	0	0	0	0	0	0	0	0	0	0	0	0	0	0	0	0	0	0	0	0	0	0	0	0	0	0	0	0	0	0	0
Zm00004b038602	532	554	1023	1261	738	1025	1163	1073	653	799	936	1042	282	421	866	830	710	764	960	908	591	415	1042	962	645	624	1359	1490	400	534	1329	884	224	234	721	960	674	693	890	931	422	456	1281	1131	608	609	738	1147	541
Zm00004b009246	35	42	2	1	5	9	37	32	45	57	36	15	24	29	40	39	42	25	21	31	51	31	17	15	2	7	44	59	25	47	43	44	16	18	47	57	50	72	66	74	40	32	8	8	5	9	45	58	41
Zm00004b011439	432	489	666	508	388	623	882	957	487	618	617	506	277	399	1235	1311	772	803	1144	1103	919	772	769	641	246	240	1261	1322	964	980	634	476	638	565	1459	1939	829	887	1821	1862	760	747	694	613	336	414	1825	2228	754
Zm00004b038603	1	2	0	0	0	0	0	0	0	1	7	11	0	3	0	0	3	1	0	4	0	0	0	0	0	0	0	0	0	0	0	0	0	0	0	0	0	0	0	0	0	0	0	0	0	0	0	0	0
Zm00004b009247	9	8	3	5	4	0	25	22	3	2	9	11	1	0	2	7	15	10	21	13	4	11	13	7	2	0	16	24	2	3	6	8	0	0	3	4	23	25	32	30	15	11	8	5	2	3	23	30	9
Zm00004b038604	637	753	267	425	96	120	500	466	509	568	1354	1117	818	1249	825	747	550	762	860	921	548	362	158	217	54	53	287	341	553	658	823	1043	537	542	417	552	350	379	888	941	569	539	358	351	26	47	779	957	564
Zm00004b013780	0	1	4	9	1385	2685	5	4	0	0	0	0	0	1	2	5	0	0	2	0	0	2	5	2	2516	3140	15	14	0	2	0	0	1	1	3	4	3	1	4	8	2	1	30	5	3120	3431	16	19	0
Zm00004b009248	1258	1204	2279	2377	283	470	2725	2911	2325	2090	1152	1273	1619	1726	1463	1742	1747	1639	1748	2035	1240	830	3547	3591	388	386	2720	2778	2704	3641	1444	1207	1135	1281	1990	2131	1909	1654	1939	1918	1091	978	3265	3290	385	453	4603	5215	3332
Zm00004b039940	35	38	135	110	8	10	305	323	52	58	61	71	36	42	46	74	76	64	95	90	39	21	140	155	12	10	378	362	97	78	50	98	32	41	93	72	151	84	50	48	34	25	143	115	15	16	208	278	26
Zm00004b038605	0	0	0	0	0	0	0	0	0	0	0	0	0	0	0	0	1	0	0	0	0	0	0	0	0	0	0	0	0	0	0	0	0	0	0	0	0	0	0	0	0	0	0	0	0	0	0	0	0
Zm00004b012460	0	0	7	8	0	0	0	0	0	0	1	4	1	0	0	1	35	16	1	2	0	1	1	2	0	0	0	0	0	0	0	0	0	0	0	0	0	0	0	0	0	0	0	2	0	0	0	0	0
Zm00004b013781	1	0	4	8	1	1	84	68	2	9	0	0	4	5	0	6	25	54	0	1	0	0	6	13	0	0	36	51	0	0	2	2	0	0	5	2	39	18	1	1	0	0	9	12	0	0	179	203	0
Zm00004b009249	0	1	0	0	0	0	0	0	0	0	0	1	0	0	0	0	2	1	1	0	0	1	0	0	0	0	0	1	0	0	0	2	0	0	0	0	0	0	0	0	285	219	550	500	73	117	1097	1436	457
Zm00004b039941	1	1	217	259	0	0	371	310	1	1	2	7	1	3	69	90	80	108	0	0	0	0	217	244	3	2	650	706	0	0	0	2	0	0	95	101	125	96	7	5	3	5	264	203	3	1	229	379	6
Zm00004b038606	23	40	117	123	111	127	131	159	87	93	156	119	38	44	149	156	77	60	177	167	51	17	213	221	169	271	189	241	87	146	118	123	64	60	160	202	100	119	224	223	22	32	237	183	184	169	186	267	66
Zm00004b011140	4557	3147	1721	2254	994	1384	1828	1647	3824	4989	2430	1827	9130	9446	2180	2344	4792	5538	2677	2937	2830	1478	2449	2742	1924	2020	2187	2453	3749	3871	2188	2608	9248	12781	2014	2228	4118	4109	2629	2733	2770	2396	3746	3872	1738	2096	1735	2392	4235
Zm00004b012461	878	1048	1053	1071	805	1510	1035	999	1262	1511	895	849	664	860	787	812	551	347	1416	1515	908	370	1365	1446	872	1138	1014	1138	1094	1403	1078	907	546	553	659	897	560	571	1050	1117	620	662	1161	907	834	935	947	1247	938
Zm00004b013782	1728	1820	4215	4806	2466	3376	3109	3180	4915	5916	2266	2173	2388	3698	4979	4708	1957	2465	5440	5602	1666	958	4372	4824	2759	2760	3426	3762	3350	4025	2123	1681	2775	3057	2994	4337	1999	1823	3602	3848	1503	1445	3899	3631	2397	2820	3061	4391	3551
Zm00004b039942	3	4	0	0	0	0	0	0	0	0	0	3	6	8	5	1	0	0	0	1	1	0	0	0	0	0	0	0	26	2	4	3	0	0	1	10	0	2	2	1	6	5	0	0	1	0	3	3	20
Zm00004b038607	121	173	337	347	830	1596	1355	1446	199	311	1128	1337	61	92	1406	1334	1075	970	482	477	141	81	763	749	1020	1244	1253	1389	106	173	1469	744	104	112	2913	3111	1001	1001	740	715	101	118	702	654	1198	1319	1364	1763	144
Zm00004b011141	1	0	0	4	0	0	1	0	1	0	0	0	1	0	0	0	0	0	0	0	0	2	0	2	0	0	1	0	1	1	0	1	6	28	0	0	2	0	1	2	0	0	1	1	0	0	2	1	0
Zm00004b012462	23	7	0	0	0	0	4	3	1	4	5	4	71	27	12	3	1	10	4	5	2	1	0	0	0	0	2	0	1	1	0	2	10	9	25	6	1	5	3	0	16	7	1	1	0	0	2	0	0
Zm00004b013783	280	219	608	562	398	627	474	442	609	685	267	290	228	296	422	522	383	400	484	487	308	158	573	569	496	535	574	634	432	526	527	414	370	416	576	659	448	391	681	660	233	221	553	531	431	601	459	685	538
Zm00004b039943	297	329	189	186	9	18	133	170	228	210	250	282	867	2582	362	344	237	178	259	257	260	164	367	421	22	12	181	192	140	148	158	172	283	337	415	464	138	191	289	299	208	212	227	196	48	45	321	420	504
Zm00004b038608	529	617	311	388	674	1244	337	327	1033	1000	2208	1570	1139	1485	372	452	508	317	551	599	518	250	591	650	499	562	634	787	617	866	1278	1671	1657	1942	354	407	543	613	632	607	537	407	530	450	407	480	714	948	675
Zm00004b011142	0	0	109	133	0	0	70	53	0	0	0	1	0	0	11	8	35	53	0	0	1	0	92	92	1	0	147	110	0	0	0	1	7	8	6	6	26	28	0	0	0	0	81	70	0	1	23	19	0
Zm00004b012463	5131	3476	15	20	0	3	49	46	514	303	1163	684	4812	6025	13	19	171	499	310	320	1699	710	15	12	2	3	48	58	167	296	161	694	2400	1826	13	9	250	380	89	85	3584	2784	15	14	1	1	52	87	100
Zm00004b013784	0	1	0	0	4	0	0	0	0	0	0	0	0	0	1	0	2	0	0	1	0	0	0	0	2	5	0	0	0	0	0	0	1	1	1	1	0	0	0	1	0	0	0	0	0	2	0	0	0
Zm00004b039944	3	5	3	6	0	0	0	0	2	1	0	0	1	6	9	13	0	0	0	0	1	0	1	2	0	0	0	0	0	0	0	1	0	0	31	29	1	0	1	0	11	12	0	0	0	0	0	0	0
Zm00004b038609	4	2	1522	2272	244	251	0	0	0	0	0	0	0	0	0	3	1	0	0	0	6	6	11159	11618	611	204	1	0	1	2	3	0	0	0	0	0	1	0	0	1	0	1	2690	4582	129	152	0	0	1
Zm00004b011143	0	1	107	112	4	7	76	79	0	0	0	0	0	0	28	48	35	29	1	0	0	2	62	67	7	2	130	144	0	0	0	0	1	0	24	26	23	25	5	9	1	0	129	92	4	2	36	85	0
Zm00004b012464	54	33	2	0	0	3	10	9	6	3	124	60	36	38	62	121	45	10	5	3	29	13	2	2	2	1	8	11	19	8	31	60	13	7	135	87	29	30	8	1	22	21	2	0	1	0	1	3	0
Zm00004b013785	2999	2422	1086	1798	4210	5176	2223	2021	1756	1039	521	672	796	339	1961	2134	1650	2094	2195	2224	5201	6125	5858	5543	26217	23308	4735	3886	9108	11316	2431	2285	2739	2776	5978	7002	4753	3289	4115	4504	4077	4397	4095	6102	22423	33066	14038	13224	13368
Zm00004b040500	1109	1239	110	161	21	24	379	463	393	377	444	383	1415	593	405	431	491	303	1089	1190	735	889	451	381	29	46	378	357	260	431	241	239	534	473	461	543	396	380	313	342	858	1139	443	410	58	51	576	748	554
Zm00004b039945	255	304	7920	11834	488	801	8879	7701	1251	2274	593	485	126	371	1652	2395	2657	2773	299	335	125	74	4973	6368	198	187	8871	10683	372	601	458	501	352	336	1425	1593	2595	2191	616	587	185	167	5965	5525	570	553	3214	5294	493
Zm00004b011144	3139	3845	1	5	27	37	83	102	282	195	18253	11487	4814	2461	40	10	10785	7326	816	886	2165	798	8	11	8	13	91	57	650	1169	9583	18753	2743	2488	95	88	9590	17798	2938	3148	2676	1967	19	25	13	45	54	67	1306
Zm00004b012465	1482	1309	2	0	0	3	5	4	2716	10446	11	16	134	424	79	129	9	5	177	252	296	145	1	3	0	0	10	7	341	422	57	85	295	247	83	143	26	28	188	209	1946	1502	1	1	1	0	8	6	194
Zm00004b013786	0	0	0	0	0	0	0	0	0	0	0	0	0	0	0	0	0	0	0	0	0	0	0	0	0	0	0	0	0	0	0	0	0	0	0	0	0	0	0	0	0	0	0	0	0	0	0	0	0
Zm00004b040501	0	0	0	0	0	0	0	0	0	0	0	0	0	1	0	0	0	0	4	6	1	1	0	0	0	0	0	0	0	0	0	0	0	0	0	0	0	0	2	1	2	1	0	0	0	0	0	0	0
Zm00004b039946	269	329	388	394	200	313	683	723	301	343	175	219	121	144	402	463	309	369	604	632	344	238	644	465	268	268	727	796	345	488	194	150	139	148	492	545	322	265	486	527	381	396	611	621	283	352	568	857	737
Zm00004b011145	297	314	540	638	580	760	339	373	886	1116	519	469	455	593	426	428	378	434	1423	1518	355	273	421	431	599	639	402	420	430	657	586	432	687	669	342	404	334	268	713	743	312	275	482	441	530	570	292	425	402
Zm00004b012466	541	336	1016	1267	716	713	1113	958	730	938	661	514	274	347	1080	1537	1493	1860	598	599	304	166	348	378	147	123	906	964	456	796	355	422	147	177	658	781	1164	1035	494	488	484	426	968	770	570	584	879	1209	893
Zm00004b013787	16	16	0	0	0	1	1	0	0	0	19	5	178	306	701	630	39	26	1	0	1	0	10	10	0	0	1	0	1	0	0	0	0	0	386	532	7	13	1	2	0	5	4	1	0	1	0	1	0
Zm00004b040502	13	18	0	0	0	0	2	4	0	0	1	0	116	4	0	1	35	31	4	7	0	0	0	0	0	0	5	7	0	0	0	0	0	0	0	0	1	0	0	0	0	0	0	0	0	0	0	0	0
Zm00004b039947	353	352	52	79	87	122	85	83	516	540	409	384	141	221	135	121	178	97	231	201	343	190	134	192	516	682	92	84	445	744	441	563	111	111	250	300	192	201	345	412	403	351	170	158	413	500	107	143	816
Zm00004b011146	0	0	0	0	0	0	0	0	0	0	0	1	0	0	2	0	0	0	0	1	0	0	0	0	0	0	0	0	0	0	0	0	1	0	0	2	0	0	0	0	0	0	0	0	0	0	0	0	1
Zm00004b012467	270	283	643	498	156	287	345	431	448	402	1005	862	528	634	417	398	599	660	271	352	102	67	176	152	57	60	272	231	132	249	178	200	178	187	129	134	221	224	125	97	213	159	369	327	133	185	362	433	489
Zm00004b013788	9	8	9	23	4	3	2	1	0	46	8	21	1	19	1	5	0	3	4	4	2	1	163	148	3	5	3	7	0	0	516	235	2	0	1	2	4	1	12	3	6	3	69	57	0	4	0	2	1
Zm00004b040503	5	7	349	298	0	0	815	891	6	3	13	6	4	6	77	126	182	189	14	12	7	1	254	254	0	0	558	613	1	4	7	15	4	5	58	31	125	66	5	3	3	4	448	321	0	1	1193	1729	0
Zm00004b039948	3	11	35	53	4	1	30	20	4	14	66	51	0	0	25	18	107	59	44	51	27	28	71	86	1	0	41	30	11	11	92	92	0	0	30	40	63	97	110	102	15	23	91	81	1	1	50	38	9
Zm00004b038310	77	91	31	37	25	44	77	80	141	128	173	169	182	147	99	103	74	46	92	134	86	34	49	59	77	65	73	72	98	154	190	201	128	168	133	128	73	95	106	139	34	40	59	57	10	19	76	97	116
Zm00004b011147	0	0	0	0	0	0	0	0	0	0	0	0	0	0	0	0	0	0	0	0	0	0	0	0	0	0	0	0	0	0	0	0	0	0	0	0	0	0	0	0	0	0	0	0	0	0	0	0	0
Zm00004b012468	28	32	22	36	17	24	76	47	74	87	63	40	47	76	46	47	44	35	49	49	30	23	66	86	35	39	91	110	144	182	58	62	77	85	60	52	38	54	98	93	18	23	35	34	30	44	22	30	62
Zm00004b013789	225	360	93	100	38	57	205	215	211	224	125	144	156	191	171	183	96	73	533	567	364	314	180	187	97	123	220	230	226	250	119	168	136	174	126	196	74	82	317	339	177	258	153	105	61	87	193	248	169
Zm00004b040504	247	211	225	239	15	30	328	295	739	682	259	185	488	321	369	330	286	235	244	323	177	91	233	299	28	34	332	328	624	551	173	180	233	258	296	374	262	207	269	302	156	154	125	92	7	9	136	237	366
Zm00004b039949	8	3	22	30	0	0	0	0	1	0	10	2	1	0	2	3	4	1	0	3	2	1	7	8	0	0	3	2	7	6	2	7	0	0	0	0	0	6	2	2	3	0	9	12	0	0	0	1	0
Zm00004b038311	0	0	0	0	0	0	0	0	0	0	0	0	0	0	0	0	0	0	0	0	0	0	0	0	0	0	0	0	0	0	0	0	0	0	0	0	0	0	0	0	0	0	0	0	0	0	0	0	0
Zm00004b011148	5	1	1215	1092	8	25	1598	1651	8	7	7	13	4	6	195	356	324	396	14	14	7	6	1401	1265	21	15	1848	1694	12	17	3	4	8	3	195	208	334	208	47	69	2	1	1375	1278	14	20	1615	2635	0
Zm00004b012469	789	653	1099	1174	25	19	527	461	1205	1455	730	752	806	939	587	572	472	570	955	921	573	325	864	802	46	30	601	574	631	835	1789	1268	1581	1826	625	696	512	699	1382	1380	768	719	1210	1206	23	23	984	1166	1056
Zm00004b040505	27	29	1	0	1	1	5	11	310	264	130	56	271	325	1153	1547	588	232	31	19	17	15	0	1	3	2	3	2	694	872	41	118	217	372	3159	2776	1326	716	45	48	32	24	1	0	1	1	4	1	354
Zm00004b038312	47	80	0	3	9	4	732	823	4	2	0	0	3	0	1	0	11	3	63	82	37	33	0	0	9	0	225	211	4	4	0	0	7	2	0	0	0	2	44	65	59	83	0	0	2	10	110	136	123
Zm00004b011149	40	30	13	8	1	0	20	22	34	41	26	32	103	278	10	15	12	11	5	4	18	8	8	9	1	1	25	27	0	9	10	13	191	232	6	12	5	5	7	14	36	20	12	11	0	0	9	9	7
Zm00004b040506	132	165	415	454	286	424	625	614	343	399	574	431	215	274	209	285	356	324	235	252	243	182	790	946	353	347	1092	1143	409	695	1118	1032	718	793	427	472	585	593	380	435	188	167	756	592	432	469	1017	1288	623
Zm00004b038313	80	227	124	69	3	7	1274	1309	60	78	95	106	0	2	121	165	164	108	201	202	187	111	290	294	3	1	1575	1702	28	47	170	114	1	0	63	139	143	105	169	158	38	124	180	138	5	5	1128	1737	29
Zm00004b040507	621	544	405	438	109	131	238	255	678	974	1248	1042	742	884	342	310	734	669	313	326	663	238	344	396	95	100	349	372	354	570	1371	1440	1783	2173	253	399	690	799	506	513	748	532	454	419	131	113	332	445	649
Zm00004b038314	0	0	0	0	0	0	0	0	0	0	0	0	0	0	0	0	0	0	0	0	0	0	0	0	0	0	0	0	0	0	0	0	0	0	0	0	0	0	0	0	0	0	0	0	4	1	0	0	0
Zm00004b013490	3299	4602	1226	1514	200	352	1045	945	689	722	781	624	539	489	1202	1474	1168	905	2853	3503	4838	5515	1110	1122	300	352	1116	1089	467	613	866	729	779	858	1181	1351	1252	1139	913	1012	1958	3540	1102	936	242	305	720	1002	602
Zm00004b040508	0	0	0	0	0	0	0	0	0	0	0	1	0	0	3	12	1	0	0	0	0	2	1	0	0	0	0	0	0	0	0	0	0	0	0	0	0	0	1	0	0	0	0	0	0	0	0	0	0
Zm00004b039650	225	276	174	204	75	111	542	527	642	660	198	178	549	737	557	404	323	147	356	353	260	126	758	675	21	27	795	662	978	1019	244	211	299	409	637	725	395	464	385	417	252	229	327	297	83	101	573	681	723
Zm00004b038315	336	339	986	1234	411	602	1417	1455	1443	1594	1417	1235	874	661	1137	1261	1108	1014	507	537	360	227	759	959	477	401	1392	1778	626	925	1769	1407	776	918	1176	1404	1145	985	753	752	386	324	1362	1228	548	565	2170	2998	1244
Zm00004b012170	214	189	192	163	153	258	349	325	336	356	329	331	46	41	607	599	460	399	154	137	144	90	200	182	186	184	331	321	97	224	573	529	49	61	431	532	516	425	228	232	142	173	95	105	121	120	224	325	165
Zm00004b013491	0	0	0	0	0	0	0	0	0	0	0	0	0	0	0	0	0	0	0	0	0	0	0	0	0	0	0	0	0	0	0	0	0	0	0	0	0	0	0	0	0	0	0	0	0	0	0	0	0
Zm00004b040509	874	851	1533	2003	814	1059	1145	1087	1448	1591	781	763	478	695	1267	1482	1079	1202	1707	1908	949	541	1008	966	618	631	1124	1170	940	1254	675	542	591	595	1105	1366	1032	941	1048	1092	442	540	1077	1033	525	592	766	1032	952
Zm00004b039651	0	0	0	0	0	0	0	0	0	0	0	0	1	0	0	0	0	0	0	0	0	0	0	0	0	0	0	0	0	0	0	0	0	0	0	0	0	0	0	0	0	0	0	0	0	0	0	0	0
Zm00004b038316	0	0	3	9	14	31	0	0	0	0	0	0	0	0	0	0	0	0	0	0	0	0	0	1	6	4	0	0	0	0	0	0	0	1	0	0	3	0	1	0	0	1	0	0	10	16	0	0	0
Zm00004b012171	0	0	0	0	0	0	0	0	0	0	0	0	0	0	0	0	0	0	0	0	0	0	4	7	0	0	10	11	0	0	0	0	1	0	2	1	0	0	0	0	0	0	0	0	0	0	0	0	0
Zm00004b013492	0	0	0	0	0	0	0	0	0	0	0	0	0	0	0	0	0	0	0	0	1	0	1	0	0	0	1	0	1	0	1	0	0	0	0	1	1	0	2	0	0	0	0	0	0	0	0	0	0
Zm00004b039652	0	0	0	0	0	0	0	0	0	1	0	0	0	0	0	0	0	0	0	0	0	0	0	1	0	0	0	0	0	2	0	0	0	0	1	3	0	0	0	1	0	0	0	0	0	0	0	0	0
Zm00004b038317	6	9	3	4	0	1	2	6	1	1	0	2	3	1	2	5	1	0	6	1	12	6	0	11	0	0	5	0	8	10	4	0	0	3	7	7	3	1	4	1	0	0	0	6	0	0	0	0	0
Zm00004b012172	0	0	0	0	0	0	0	0	0	0	0	0	0	0	0	0	0	0	0	0	0	0	0	0	0	0	0	0	0	0	0	0	0	0	0	0	0	0	0	0	0	0	0	0	0	0	0	0	0
Zm00004b013493	2	2	4	9	3	4	13	10	2	6	2	3	3	2	0	5	3	5	10	4	74	75	168	146	86	124	243	247	191	219	150	96	85	80	182	165	180	130	140	123	15	7	13	9	9	12	17	21	21
Zm00004b039653	34	76	65	39	30	53	161	158	169	145	90	74	88	99	122	98	63	32	215	256	70	31	119	135	11	31	145	169	54	91	76	71	122	156	85	132	47	78	123	112	22	52	78	61	15	20	184	227	99
Zm00004b038318	3	0	0	0	0	0	0	0	0	0	0	0	0	0	0	0	0	0	0	0	0	1	2	7	1	1	4	4	16	14	1	3	1	6	1	5	2	0	1	3	0	0	0	0	0	0	0	0	0
Zm00004b012173	39719	38397	1	2	1	0	2	25	0	0	0	2	1	0	0	1	3	2	5711	7496	31735	49303	0	3	0	0	0	11	4	13	2	3	0	1	2	2	4	1	718	806	25017	35366	3	4	3	1	5	7	0
Zm00004b013494	0	0	141	94	0	1	0	0	0	0	0	0	0	0	31	165	41	1	0	0	0	0	44	51	0	0	0	0	0	0	0	0	0	0	77	40	18	9	0	0	0	0	95	73	0	0	0	0	0
Zm00004b039654	25	74	49	36	11	15	150	145	157	142	102	84	125	144	101	108	58	38	96	85	60	20	143	124	18	32	152	173	84	132	71	90	522	731	103	134	77	62	99	110	49	35	65	50	18	31	213	218	130
Zm00004b038319	777	597	278	328	9	4	557	523	585	581	331	285	977	1099	402	381	602	498	274	383	438	228	110	137	4	5	499	475	300	337	171	222	1144	1380	187	292	454	444	371	345	679	456	722	606	9	6	483	652	754
Zm00004b012174	63	57	227	318	17	32	664	519	125	191	174	182	12	9	1379	1295	1334	1516	114	159	107	77	472	371	49	65	627	685	299	149	258	79	3	0	703	1064	1474	1387	192	191	72	115	316	272	35	83	475	631	149
Zm00004b013495	2	0	0	0	0	0	1	0	18	7	0	0	5	3	17	5	1	2	0	0	4	0	1	0	0	0	0	0	13	18	0	3	12	9	12	30	15	13	5	6	0	0	0	0	0	0	0	0	3
Zm00004b040210	11	7	67	82	2	0	373	348	1	1	1	5	4	5	0	0	12	24	3	3	6	0	10	19	2	0	102	162	1	2	6	4	4	3	0	0	13	4	6	3	31	49	132	117	0	1	386	594	3
Zm00004b039655	47	35	744	878	1	2	957	902	36	46	39	83	4	12	26	34	373	306	33	25	70	43	704	701	3	3	700	710	19	34	49	8	10	22	25	16	302	226	93	82	30	47	532	537	1	1	330	454	111
Zm00004b012175	614	726	1399	1361	581	993	963	1082	2021	2204	1241	867	2179	2196	1120	1459	1038	917	985	1050	641	401	867	906	709	781	976	1118	1056	1318	765	1096	2203	2463	929	1194	939	1025	901	977	753	604	987	753	502	631	950	1303	921
Zm00004b013496	0	0	0	0	0	0	0	0	0	0	0	0	0	0	0	0	0	0	0	0	0	0	0	0	0	1	0	0	0	0	0	0	0	0	0	0	0	0	0	0	0	0	0	0	0	0	0	0	0
Zm00004b040211	0	0	0	0	0	0	0	0	0	0	0	0	0	0	0	0	0	0	0	0	0	0	0	0	0	0	0	0	0	0	0	0	0	0	0	0	0	0	0	0	0	0	0	0	0	0	0	0	0
Zm00004b039656	45431	50317	4	4	0	1	5	27	4	0	1	1	1	1	0	0	0	4	3344	4521	38707	57306	3	1	0	0	0	9	1	12	3	1	0	1	2	1	5	2	1069	1437	28569	43024	5	6	2	3	7	10	0
Zm00004b012176	0	0	0	0	0	0	0	0	0	0	0	0	0	0	0	0	0	0	0	0	0	0	0	0	0	0	0	0	0	0	0	0	0	0	0	0	0	0	0	0	0	0	0	0	0	0	0	0	0
Zm00004b013497	0	0	0	0	0	0	0	0	0	0	0	0	8	1	0	1	2	0	3	8	0	0	0	0	0	0	0	0	0	0	0	0	0	0	0	0	0	1	0	0	0	0	0	0	0	0	0	0	0
Zm00004b040212	52	86	95	74	30	69	111	115	100	122	101	71	49	69	147	164	41	19	155	198	83	47	179	227	40	46	136	210	69	75	138	120	51	70	105	188	44	70	164	156	24	29	155	106	32	45	98	176	65
Zm00004b039657	37	22	48	57	34	32	46	53	31	39	30	39	29	32	32	26	43	47	20	29	169	124	172	189	47	29	317	280	162	208	88	54	137	166	144	150	130	122	121	139	138	162	132	103	132	99	255	292	153
Zm00004b012177	15	13	22	24	2	0	76	87	9	4	0	1	0	0	19	24	13	8	11	14	5	4	16	14	2	4	15	11	13	4	7	3	2	5	0	8	1	0	10	4	2	3	68	67	3	1	230	296	14
Zm00004b013498	106	76	310	563	1	0	4	9	2	3	1	0	2	6	1	1	28	28	11	9	41	12	1902	2410	5	2	2	5	1	0	0	0	2	2	2	1	23	33	27	30	29	16	1304	1254	23	25	1	0	10
Zm00004b040213	140	193	335	312	101	171	318	350	260	241	242	249	178	192	390	350	165	109	356	435	201	103	506	529	110	126	460	577	202	234	430	352	233	245	313	618	237	302	445	439	116	80	414	336	112	115	264	464	202
Zm00004b039658	572	606	2224	2228	9	4	6375	6503	128	176	285	295	9	14	1818	2163	1330	1738	544	576	765	610	2422	2849	46	32	6343	7431	111	75	703	317	9	13	1099	1399	1298	1051	1222	1197	205	256	3128	2613	11	21	6012	8125	114
Zm00004b038020	1	0	4	0	0	0	7	10	1	2	4	11	0	0	2	0	16	11	1	0	2	6	4	5	0	0	9	10	3	1	2	10	13	19	1	0	8	12	3	1	0	0	0	1	0	0	1	2	0
Zm00004b012178	0	0	0	0	0	0	0	0	0	0	0	0	0	0	1	0	0	1	0	0	0	0	1	0	0	0	0	4	0	0	0	0	0	0	0	0	0	0	0	0	0	0	1	0	0	0	1	0	0
Zm00004b013499	1	1	0	0	0	0	0	0	0	0	0	0	0	0	0	0	0	0	0	0	5	3	0	0	0	0	0	0	0	0	2	0	0	0	0	0	0	0	0	2	6	8	0	0	0	0	0	0	0
Zm00004b040214	328	344	691	900	172	223	532	438	327	425	254	285	205	233	474	575	779	898	451	515	271	245	498	450	91	95	539	601	264	302	427	298	277	223	574	544	679	555	441	445	263	221	637	643	135	183	397	568	308
Zm00004b039659	0	0	0	0	0	0	0	0	0	0	0	0	0	0	0	0	0	0	0	0	0	0	0	0	0	0	0	0	0	0	0	0	0	0	0	0	0	0	0	0	0	0	0	0	0	0	0	0	0
Zm00004b038021	0	0	0	0	0	0	0	0	0	0	0	0	0	0	0	0	0	0	0	0	0	0	0	0	0	0	0	0	0	0	0	0	0	0	0	0	0	0	0	0	0	1	0	0	0	0	0	0	0
Zm00004b012179	0	0	0	0	0	1	0	0	0	0	0	0	0	0	0	0	0	0	0	0	0	0	0	0	0	0	0	0	0	0	0	0	0	0	0	0	0	0	0	0	0	0	0	0	0	0	0	0	0
Zm00004b040215	13	4	81	98	37	80	18	18	1	5	4	5	6	5	17	24	28	40	3	0	4	3	94	119	35	29	20	17	0	0	7	25	1	3	32	17	31	47	2	1	2	3	131	91	22	54	33	24	9
Zm00004b038022	1	0	0	0	0	1	0	0	0	0	2	1	0	1	1	2	0	1	1	0	0	0	0	0	0	0	0	0	0	0	0	0	0	0	0	0	0	0	3	4	0	0	0	0	0	0	0	0	0
Zm00004b040216	314	385	472	486	421	703	598	559	933	915	541	605	412	620	619	715	546	537	784	866	351	248	523	488	618	651	678	678	640	791	596	437	337	354	572	735	434	423	789	710	257	258	383	343	451	587	619	784	691
Zm00004b038023	309	328	787	780	295	451	649	617	301	385	643	483	410	266	630	792	593	767	501	525	589	282	1063	1019	406	403	1103	1251	436	546	898	836	777	768	929	1105	899	848	969	890	387	341	1041	874	372	421	909	1198	544
Zm00004b040217	154	92	1827	2254	89	80	955	1019	170	177	459	396	75	74	34	14	353	438	270	270	60	70	917	1015	136	109	816	862	45	42	398	452	107	59	19	24	253	221	541	497	101	135	1330	1330	12	15	663	765	54
Zm00004b038024	0	0	0	0	0	0	1	0	0	0	1	0	0	0	0	0	1	0	0	1	0	0	0	0	0	0	1	1	0	0	0	0	0	0	0	0	0	0	0	0	0	0	0	1	1	3	0	4	1
Zm00004b040218	0	1	2	1	0	0	7	5	0	1	3	1	2	0	0	1	1	0	0	0	0	0	0	0	0	0	0	0	0	0	0	0	0	0	0	0	0	0	0	0	1	1	5	4	1	4	9	10	0
Zm00004b039360	802	657	18474	19555	927	1362	1270	1214	1071	1471	2141	1847	789	909	1492	1818	1679	1682	1166	1273	671	321	12179	12807	504	564	1582	1720	748	969	1548	1789	956	996	1061	1533	1646	1810	1704	1617	668	599	19737	18328	474	482	776	1230	878
Zm00004b038025	0	0	0	0	0	0	0	0	0	0	0	0	0	0	0	0	0	0	0	0	0	0	0	0	0	0	0	0	0	0	0	0	0	0	0	0	0	0	0	0	0	0	0	0	0	0	0	0	0
Zm00004b040219	4	11	0	0	1	0	10	4	0	0	20	20	0	2	12	13	31	16	17	12	1	6	0	0	0	0	3	6	0	0	17	26	0	1	37	19	26	25	36	35	3	4	0	0	0	0	10	11	0
Zm00004b039361	2	2	0	0	0	0	0	0	1	0	1	0	1	2	0	0	0	1	3	0	0	0	0	0	0	0	0	0	0	0	0	0	0	0	0	0	0	0	0	0	0	0	0	0	0	0	0	0	0
Zm00004b038026	29	17	93	107	36	62	371	306	80	66	100	86	20	25	295	325	184	146	26	26	20	4	79	76	20	30	326	298	62	87	66	80	16	9	325	356	148	143	44	49	24	25	136	129	49	67	272	384	117
Zm00004b039362	241	331	716	769	455	786	657	684	457	604	1233	1141	488	635	302	339	799	539	439	515	295	156	642	740	455	400	779	868	275	367	1107	1249	838	915	293	332	641	929	478	504	277	222	786	606	388	339	612	798	302
Zm00004b038027	4	5	2	1	0	2	12	12	34	27	15	10	14	10	8	9	3	1	8	17	7	2	20	11	13	13	9	21	20	24	25	25	20	27	13	37	9	6	20	23	4	7	1	3	8	15	9	9	24
Zm00004b008800	398	275	2932	2805	978	1683	2133	2063	484	874	2172	2505	18	22	4036	3143	1821	1419	924	721	105	60	4307	4566	1485	1836	1478	1555	910	219	1171	697	7	4	1182	2054	1005	989	649	594	91	165	3125	2946	942	1534	954	1263	186
Zm00004b039363	3	5	4	7	0	5	15	14	10	7	7	6	8	4	13	14	1	1	32	33	1	1	1	2	1	1	3	3	0	1	0	0	9	6	0	2	0	1	56	35	1	0	2	0	0	1	1	0	0
Zm00004b038028	1	1	0	0	0	1	0	2	0	2	4	1	1	0	0	0	0	0	0	3	12	20	7	9	3	2	3	6	11	28	1	11	8	13	5	21	4	10	5	8	0	0	0	0	0	0	1	0	0
Zm00004b008801	84	130	40	74	16	25	48	52	54	47	12	18	46	72	30	22	22	28	120	156	94	157	16	20	28	33	17	2	2	5	2	2	1	0	19	11	7	6	23	20	51	74	79	89	17	16	49	53	25
Zm00004b039364	3	3	0	0	1	0	0	0	1	12	9	2	3	6	1253	641	28	33	1	3	2	0	6	1	0	0	0	0	1	0	1	0	0	0	502	396	8	4	0	0	0	3	10	6	0	0	0	1	39
Zm00004b038029	584	756	1010	911	8	9	326	316	334	311	701	574	935	740	371	383	567	669	344	418	788	725	820	860	15	6	450	396	299	324	567	637	1052	1455	483	480	629	580	498	509	603	907	1223	1000	10	8	365	442	447
Zm00004b008802	88	114	356	408	76	146	471	478	214	260	163	147	102	167	175	199	246	177	150	183	149	63	501	535	172	180	512	481	154	227	105	95	143	149	184	197	228	256	242	234	79	79	439	342	173	184	383	533	248
Zm00004b039365	170	238	437	375	128	198	648	594	672	692	439	375	345	434	752	691	329	251	417	422	198	89	344	475	141	158	502	566	297	471	401	353	200	276	871	983	321	268	482	496	143	152	310	271	138	179	461	567	615
Zm00004b008803	2	5	11	10	6	11	42	63	22	25	5	5	11	17	14	14	5	3	36	43	18	1	22	28	3	7	44	52	18	18	7	11	20	24	14	11	8	8	11	18	5	8	8	11	4	5	28	40	12
Zm00004b039366	19	39	143	136	4	11	1161	1167	72	41	32	35	6	7	244	220	278	326	193	180	39	14	330	306	13	24	1140	1125	86	69	45	33	2	3	189	248	329	277	232	271	17	24	231	209	4	10	681	759	73
Zm00004b008804	528	486	95	88	75	103	174	143	265	239	2580	2107	1692	1559	123	107	1870	1370	226	227	399	248	193	165	56	47	225	214	243	356	2445	2487	1331	1264	198	176	1711	2100	382	400	614	493	124	163	53	55	227	349	465
Zm00004b039367	0	0	0	0	0	0	0	0	0	0	0	0	0	0	0	0	0	0	0	0	0	0	0	0	0	0	0	0	0	0	0	0	0	0	0	0	0	0	0	0	0	0	0	0	0	0	0	0	0
Zm00004b008805	3250	5772	98	56	38	73	227	255	205	258	351	231	262	258	62	57	268	230	1472	2529	5460	5841	85	71	51	60	103	127	97	170	163	220	179	191	19	23	105	129	96	99	1818	3769	46	39	49	52	160	225	154
Zm00004b039368	387	558	448	483	653	1036	714	857	913	881	527	518	369	486	892	883	445	394	1254	1396	513	295	1186	1275	908	1023	1008	1161	887	1120	927	699	493	583	968	1607	620	526	1370	1423	361	365	587	571	597	802	762	984	936
Zm00004b008806	4	10	17	12	10	25	43	34	23	24	17	7	10	8	25	20	19	5	18	19	149	169	240	244	80	68	325	279	169	213	170	161	161	161	160	197	316	266	178	200	0	0	0	0	0	0	0	2	0
Zm00004b039369	0	0	0	0	0	0	0	0	1	0	0	0	0	0	0	0	0	0	0	0	0	0	0	0	0	0	0	2	1	4	6	4	0	0	0	2	0	0	6	7	0	1	0	0	0	0	0	2	2
Zm00004b008807	828	713	4673	5760	1432	2055	2320	2198	2073	2223	2499	1919	687	618	3740	5241	3857	3944	2309	2238	822	501	4103	4505	2260	2451	3352	3252	1710	2453	2137	2328	1172	1087	3234	3842	3711	3341	2066	2335	990	798	5800	5090	2758	3305	1802	2516	1755
Zm00004b008808	0	0	0	0	0	0	0	0	0	0	0	0	0	0	0	0	0	0	0	0	0	0	0	0	0	0	0	0	0	0	0	0	0	0	0	0	0	0	0	0	0	0	0	0	0	0	0	0	0
Zm00004b008809	810	961	1002	948	414	597	1377	1290	1497	1809	549	450	816	993	1582	1323	724	673	920	967	936	573	1826	1951	691	830	1619	1716	1093	1465	725	750	817	1010	1558	1959	758	772	1411	1477	871	835	2100	1926	744	954	1462	2093	1296
Zm00004b039070	16	31	0	0	6	26	0	0	0	0	0	0	0	0	0	0	0	0	45	132	2	9	0	0	1	0	0	0	0	0	0	0	0	0	0	0	0	0	1	3	29	81	0	0	0	0	0	0	0
Zm00004b039071	0	0	0	0	0	0	0	0	0	0	0	0	0	0	0	0	0	0	0	0	0	0	0	0	0	0	0	1	0	0	0	0	0	0	0	0	0	0	0	0	0	0	0	0	0	0	0	0	0
Zm00004b009830	383	358	289	308	258	427	571	549	2188	2297	314	248	695	1022	394	398	188	140	311	336	251	151	2229	2524	289	369	574	538	6089	1116	379	305	1324	1976	380	579	249	182	657	673	631	873	800	779	112	171	586	818	490
Zm00004b039072	0	1	0	0	0	0	0	0	18	2	1	0	0	5	0	0	0	0	1	0	4	1	0	0	0	0	0	0	45	8	57	93	42	32	0	0	1	2	14	14	2	7	0	0	0	1	0	0	3
Zm00004b008510	62	169	159	115	87	207	823	1109	737	852	413	417	249	428	455	393	113	45	385	487	172	56	689	758	344	527	843	1008	589	657	522	402	498	620	455	815	150	240	585	608	122	122	334	171	199	244	866	1041	682
Zm00004b009831	10143	9403	17681	24937	9155	13117	12139	11049	13217	16693	19787	17058	11336	12831	17754	21360	20343	20683	10515	11427	10309	5528	14350	15686	6504	6587	14150	15264	11207	15277	16665	15763	17489	19447	15775	17928	16849	16700	11373	11721	8987	7885	16612	15867	3528	4024	8011	11430	9752
Zm00004b039073	0	0	0	0	1	3	1	0	0	0	0	0	0	0	1	0	1	0	0	0	0	0	1	1	4	2	2	1	0	0	1	0	0	0	1	1	0	3	2	1	0	0	1	0	2	3	0	0	0
Zm00004b008511	48	57	129	91	43	72	244	262	158	215	81	79	83	104	122	120	87	38	105	93	50	37	180	147	93	131	246	223	152	186	121	78	124	94	144	164	88	96	132	135	44	40	119	97	32	58	213	240	172
Zm00004b009832	215	295	257	332	267	395	483	503	202	256	342	255	46	117	291	261	239	144	350	433	325	164	631	682	363	368	487	574	303	382	248	275	70	95	306	444	304	278	312	322	159	170	355	366	230	355	412	555	300
Zm00004b039074	18	3	0	0	0	0	0	0	34	9	5	7	60	72	10	3	6	6	1	0	8	3	0	0	0	0	0	0	113	23	122	151	67	65	0	0	3	8	25	19	36	40	0	0	0	0	0	0	16
Zm00004b008512	422	421	1803	1647	572	930	1884	1941	870	912	661	678	305	330	727	905	655	737	999	1018	367	225	1702	1690	462	485	1817	2055	502	746	357	378	242	280	712	793	711	595	718	781	449	374	2042	1792	864	980	1729	2462	892
Zm00004b009833	352	680	723	540	251	584	1371	1538	1372	1423	1133	1060	638	910	1519	1617	758	576	2021	2064	657	320	1578	1324	546	746	1520	1616	1328	1758	829	856	533	686	1541	1921	748	772	1928	2095	460	388	721	673	352	506	1391	1638	1127
Zm00004b039075	164	77	5	1	0	0	0	0	428	276	97	60	886	929	115	70	417	173	7	11	559	219	2	2	0	0	1	0	1261	529	436	645	2991	3429	32	54	701	676	149	145	650	679	0	0	0	0	0	0	308
Zm00004b008513	0	1	0	1	0	0	1	4	4	2	1	0	0	1	2	1	2	0	2	3	38	12	105	87	52	38	141	124	216	125	78	56	45	43	53	88	79	63	67	76	0	0	0	0	0	0	0	0	0
Zm00004b009834	0	0	0	0	0	0	0	0	0	0	0	0	0	0	0	0	0	0	0	0	0	0	0	0	0	0	0	0	0	0	0	0	0	0	0	0	0	0	0	0	0	0	0	0	0	0	0	0	0
Zm00004b039076	719	1233	6	14	3	1	9	13	133	190	266	252	752	327	171	162	908	587	1026	1166	1420	2336	10	10	4	1	3	5	104	129	236	239	1938	2442	116	101	665	644	343	394	643	1354	18	22	0	0	2	5	51
Zm00004b008514	0	0	0	0	0	0	0	0	0	0	0	0	0	0	0	0	0	0	0	0	0	0	0	0	0	0	0	0	0	0	0	0	0	0	0	0	0	0	0	0	0	0	0	0	0	0	0	0	0
Zm00004b009835	438	398	273	267	262	515	461	446	674	625	654	607	378	616	525	527	481	433	312	346	623	386	419	378	367	444	620	599	431	581	891	879	781	808	717	851	612	666	488	457	308	335	302	240	278	308	345	497	535
Zm00004b039077	2598	3116	3774	3480	1865	3371	3971	4341	5868	6421	3004	2650	3373	4711	4208	4078	2428	2590	6066	6727	3080	1648	4067	4260	2842	3762	4218	4996	3684	4189	3103	3060	3149	4305	3169	4880	2401	2241	4498	4420	2243	2263	3344	2694	2217	2866	3175	4408	4669
Zm00004b008515	0	0	1	0	0	0	0	1	0	1	0	0	1	0	0	1	0	0	1	0	1	0	1	0	0	0	0	2	1	0	0	1	1	0	0	0	0	0	0	0	0	0	0	0	0	0	0	0	0
Zm00004b009836	56	82	0	2	50	70	2	6	4	13	13	19	3	6	24	28	30	21	164	200	45	11	8	8	34	20	8	7	6	15	25	7	1	3	32	37	54	45	662	560	11	11	2	3	7	15	10	3	0
Zm00004b039078	1438	1635	2121	2388	1179	1793	3339	3373	2206	2459	1622	1688	1905	2164	1647	1736	1897	1876	1659	1818	1559	1131	3033	2786	1316	1383	3497	3722	1740	2042	1708	1425	1798	2048	1804	2137	2013	1729	1974	1910	1076	1144	2395	2331	916	1139	3116	4228	2028
Zm00004b008516	60	72	130	142	4	1	438	361	1	4	34	138	1	0	12	14	324	318	31	39	21	9	136	160	8	1	636	712	1	1	164	12	0	0	1	5	416	657	150	169	43	41	151	109	6	6	386	579	1
Zm00004b009837	258	379	1191	1243	829	1082	1006	1123	697	787	582	506	263	336	713	838	686	676	855	920	273	168	1214	1370	575	732	1294	1379	553	693	634	556	435	540	684	894	749	640	791	875	280	263	1353	1086	712	880	889	1296	756
Zm00004b039079	266	280	966	944	248	457	1125	1094	560	589	385	338	410	379	608	683	466	485	508	573	276	135	1126	1060	333	390	1253	1310	533	610	362	278	397	443	547	747	464	422	522	568	208	214	1127	879	337	403	1096	1550	564
Zm00004b008517	128	178	96	100	16	14	373	289	219	195	239	303	3	4	370	362	395	375	385	354	207	126	140	137	48	74	452	377	185	292	427	383	22	16	337	481	516	483	644	675	192	185	276	223	24	46	791	988	223
Zm00004b009838	659	636	1162	1267	1000	1377	1345	1380	1186	1227	465	548	759	829	811	1027	872	1032	1122	1285	494	368	744	722	523	520	956	1023	696	853	376	353	477	508	606	659	539	513	727	767	665	538	1216	1115	601	653	1511	1851	1112
Zm00004b008518	0	0	0	0	0	0	0	0	0	0	0	0	0	0	0	0	0	0	0	0	0	0	0	0	0	0	0	0	0	0	0	0	0	0	0	0	0	0	0	0	0	0	0	0	0	0	0	0	0
Zm00004b009839	217	338	0	0	0	0	0	0	8	19	0	217	5	25	271	235	171	69	5	1	240	82	0	0	0	0	0	0	3	2	1695	3	99	68	105	350	113	337	17	15	187	183	0	0	0	0	0	0	1
Zm00004b011730	301	469	125	141	96	148	552	561	276	268	569	582	290	277	713	560	396	373	507	460	477	301	376	374	220	399	532	617	488	483	484	487	141	160	695	943	357	444	650	662	337	351	309	234	179	264	542	841	415
Zm00004b008519	0	0	0	0	1	0	0	0	0	0	0	0	0	1	0	0	0	0	15	2	13	7	0	0	0	0	0	0	0	0	1	0	0	0	1	1	2	1	476	393	17	6	0	0	3	1	0	0	0
Zm00004b011731	216	161	1	13	5	4	17	8	16	38	242	138	155	122	62	35	211	97	111	82	193	77	1	8	22	7	6	6	46	16	73	89	104	150	44	121	76	161	88	152	199	195	2	0	1	4	9	14	35
Zm00004b011732	54	31	8	24	31	23	28	11	26	24	78	61	47	30	35	31	95	61	16	19	19	7	18	20	6	6	17	18	121	50	63	59	27	46	50	59	78	113	27	27	23	18	4	14	18	21	6	13	30
Zm00004b009540	1	1	0	0	3	1	0	0	0	1	1	0	1	1	1	1	0	1	0	0	95	81	0	0	1	0	0	0	7	11	620	1313	972	759	0	0	795	1048	74	71	212	144	0	0	0	2	0	1	1
Zm00004b011733	235	259	364	427	223	321	567	512	432	407	350	374	467	415	393	420	502	457	466	485	223	184	550	636	310	356	671	617	193	368	285	314	269	264	434	373	449	369	357	366	231	204	504	425	279	369	573	719	437
Zm00004b008220	0	1	0	0	0	0	0	0	0	0	0	0	0	3	0	0	0	0	0	0	0	0	1	0	2	0	0	0	0	0	0	0	0	0	1	2	0	0	0	0	0	0	0	0	0	0	0	0	0
Zm00004b009541	12399	14257	2	1	0	0	1	5	1	0	1	1	1	0	0	0	1	1	3428	5720	13362	14255	1	3	0	0	0	7	1	7	0	0	1	1	1	0	0	1	38	68	13694	21747	2	2	0	0	2	3	0
Zm00004b011734	394	719	384	279	199	378	1088	1441	1076	905	895	851	973	1063	888	843	552	483	953	953	523	381	820	803	372	478	1346	1430	1286	1520	738	706	632	817	935	1238	617	639	1100	1148	518	504	425	371	311	354	1793	2022	1094
Zm00004b008221	2	0	21	29	0	0	45	36	6	14	0	0	0	0	126	159	41	45	1	2	1	1	34	30	1	0	46	38	0	2	0	1	0	0	120	99	45	29	5	7	0	0	46	26	0	0	62	71	9
Zm00004b009542	29	21	38	36	8	3	80	50	18	32	13	12	8	8	10	14	38	22	10	15	11	20	37	34	9	8	68	58	3	6	7	14	6	8	10	15	20	17	13	18	17	25	47	40	17	17	57	91	0
Zm00004b011735	5	1	5	5	2	9	0	1	16	15	0	0	78	67	0	5	1	2	5	3	1	0	87	59	14	31	0	2	45	52	0	0	21	37	2	6	1	1	1	7	0	1	0	0	2	15	0	0	0
Zm00004b008222	0	0	2	1	0	2	5	5	3	3	1	4	1	2	0	5	7	1	2	6	3	1	5	5	0	1	6	5	9	9	2	3	1	2	1	5	2	5	6	4	0	0	0	1	0	1	0	0	0
Zm00004b009543	322	270	368	418	21	42	214	255	253	241	192	186	322	264	162	202	353	527	245	246	188	211	314	310	136	131	475	488	178	243	243	213	328	322	392	305	531	441	257	268	242	244	402	382	162	201	357	514	244
Zm00004b011736	383	944	1530	1286	2203	4290	3983	5281	2910	2909	2839	2629	1500	2151	1963	2080	1145	1068	2288	2609	1484	1031	8094	8633	6872	9673	9106	11195	5447	6721	5413	5573	3151	3938	3423	5619	2622	2530	5582	5511	724	706	2493	1769	3095	3624	4401	5645	2291
Zm00004b038900	98	72	57	46	0	0	132	112	438	198	22	20	0	1	303	313	858	491	51	58	73	23	4	2	0	0	109	116	8	17	11123	8058	106	140	0	2	782	1536	39	62	21	26	30	11	175	174	32	68	11
Zm00004b008223	26	27	0	1	0	3	19	17	172	241	102	56	33	134	51	57	56	20	31	33	15	16	11	20	0	0	24	20	174	165	80	135	13	7	49	69	52	88	78	81	13	19	21	15	0	0	26	34	121
Zm00004b009544	94	172	103	68	75	91	152	205	194	165	178	130	159	195	110	115	57	55	187	213	119	42	172	197	76	78	225	238	118	140	89	115	172	252	143	204	65	88	188	176	78	68	158	118	55	83	169	226	119
Zm00004b011737	168	147	6	6	12	13	7	5	16	59	75	136	164	622	212	261	29	35	22	19	231	139	14	14	9	7	6	11	290	193	332	349	158	139	239	297	81	96	120	100	207	287	9	13	28	43	19	26	28
Zm00004b038901	96	116	11	27	26	53	65	59	363	400	89	123	112	194	71	102	49	32	64	64	55	20	76	87	80	132	134	151	224	178	264	126	359	356	79	74	56	75	197	173	70	83	75	78	98	134	58	80	242
Zm00004b010100	574	526	3191	4614	2155	2594	773	621	1094	1460	1537	1222	305	303	1631	2758	3371	3961	1264	1376	460	318	883	995	998	893	1120	1190	518	848	1099	1447	369	411	1701	1650	2979	2647	825	888	782	689	3217	2652	1891	1741	585	1048	914
Zm00004b008224	121	191	1	1	2	3	9	5	1942	3595	10037	6194	12	9	21011	27076	1013	525	1414	1112	928	555	3	3	1	2	40	36	3865	3177	4610	4829	165	56	32688	20754	866	1272	1473	1849	277	251	1	1	12	16	31	21	1406
Zm00004b009545	4	6	0	0	1	5	0	0	0	0	0	0	0	0	0	0	0	0	0	7	3	3	1	0	2	1	0	3	4	0	0	0	0	0	2	4	0	0	2	3	2	1	0	0	0	0	0	0	0
Zm00004b011738	468	217	93	110	13	9	66	44	890	365	348	237	365	471	452	205	148	102	176	178	256	129	446	489	40	60	119	35	3096	1698	176	190	1126	1084	312	323	147	206	572	499	571	464	268	328	30	65	119	114	1508
Zm00004b038902	1425	1299	1563	1888	1086	1365	759	807	1130	1015	6897	5726	1464	1736	185	284	7202	5715	624	696	857	403	1005	1030	645	694	720	705	551	900	5925	6000	4132	3887	301	266	3831	5275	710	678	1628	1221	2178	2136	888	1040	1322	1559	1416
Zm00004b010101	13	19	57	64	9	17	89	110	60	71	3	5	20	22	28	28	24	21	78	92	54	29	73	62	21	27	138	142	24	47	11	23	40	50	35	43	28	29	75	62	15	16	61	60	16	21	91	114	31
Zm00004b008225	0	0	0	0	0	0	0	0	0	0	0	0	0	0	0	0	0	0	0	0	0	0	0	0	0	0	0	0	0	0	0	0	0	0	0	0	0	0	0	0	0	1	0	0	1	0	0	0	0
Zm00004b009546	68	104	420	344	126	228	826	795	135	166	216	290	45	53	394	478	316	352	332	337	95	75	302	421	307	281	1140	1160	139	185	250	171	29	41	351	407	375	322	711	657	59	87	172	148	188	237	929	1182	75
Zm00004b011739	0	4	0	0	0	0	0	2	1	1	1	2	0	2	0	1	0	1	0	0	2	0	2	5	2	4	10	13	8	8	1	2	0	2	6	8	1	2	4	4	0	0	0	0	0	0	1	1	0
Zm00004b038903	961	754	3728	4884	1181	1540	3209	2846	1668	2112	1612	1616	432	604	1787	2684	3196	4291	1331	1387	1395	1161	2647	2637	771	803	2680	3006	1973	2533	1525	1749	803	649	2556	2678	3779	3386	2138	2386	1039	779	3859	3274	632	628	1688	2713	1450
Zm00004b010102	7	4	7	4	1	0	12	8	1	1	0	7	0	0	9	13	3	1	20	29	188	166	226	304	9	6	164	179	321	382	4	0	3	4	109	110	45	33	185	250	49	61	454	364	23	10	990	1506	101
Zm00004b008226	2590	2784	2388	2225	1632	2838	2247	2734	4433	4822	2718	2269	2555	3952	2571	2624	1308	1457	4130	4654	1684	990	1338	1361	1270	1459	1633	1779	3026	3766	1924	2066	1528	1838	1667	2423	902	1127	2806	2819	2199	2017	1735	1442	1546	1629	2326	2980	3514
Zm00004b009547	1084	1112	2225	2672	1443	2090	2442	2309	1991	2093	1568	1432	1169	1139	1753	1938	2182	2543	1592	1666	910	616	1879	1655	1322	1345	2692	2738	1119	1451	1070	1098	1052	1060	1375	1738	1929	1539	1428	1437	912	920	2113	1776	1345	1678	2112	2891	1578
Zm00004b038904	1371	926	0	1	1	1	0	3	58	21	4443	1499	36628	10141	21	14	4291	5590	181	189	1668	579	2	0	3	4	0	4	7	40	1122	5607	19653	26085	8	6	4472	4288	218	196	2589	2208	1	1	0	1	2	4	106
Zm00004b010103	1	6	15	17	0	0	64	55	174	211	283	174	6	1	1290	1504	182	156	26	16	41	34	5	12	0	1	40	38	187	237	272	258	45	24	1373	1267	151	90	128	172	36	23	43	44	0	0	36	51	177
Zm00004b008227	0	0	0	0	0	0	0	0	0	0	0	0	0	0	0	0	0	0	0	0	0	0	0	0	0	0	0	0	0	0	0	0	0	0	0	0	0	0	0	0	0	0	0	0	0	0	0	0	0
Zm00004b009548	0	0	0	0	2	6	0	0	0	0	0	0	0	0	0	0	0	0	0	0	0	0	0	0	0	1	0	0	0	0	0	0	0	0	0	0	0	0	0	0	0	0	0	0	0	0	0	0	0
Zm00004b038905	109	146	164	169	106	137	363	383	109	93	289	232	111	175	46	70	67	47	452	464	82	48	689	863	177	244	388	370	135	221	123	117	52	55	80	90	25	30	637	642	81	69	327	378	134	128	431	498	172
Zm00004b012760	2327	2035	4538	4744	6481	9630	1259	1183	2587	3206	3400	2794	2908	4356	1987	2221	2438	2193	2183	2464	2420	1125	2669	3164	4510	4597	1636	1686	1919	2368	3088	4033	4041	4219	1951	2456	2504	3131	2111	2356	2893	2420	4775	3485	8297	9319	1277	1647	2721
Zm00004b010104	2036	2051	1085	945	644	1074	2223	2511	3399	3638	1578	1613	1706	1894	3677	3043	1303	816	2950	2972	2336	885	1637	1633	1088	1308	1405	1453	3799	4802	1837	1694	2582	3342	2184	3161	1184	1309	2760	2821	2634	2089	1170	981	1501	2083	2699	3276	3634
Zm00004b008228	0	2	0	0	0	0	2	0	0	0	0	0	0	0	0	1	0	0	2	1	0	0	1	1	0	0	1	0	0	0	0	0	0	0	0	2	0	2	1	3	0	0	1	1	0	0	0	2	0
Zm00004b009549	0	0	0	0	0	0	0	0	0	0	0	0	0	0	0	0	0	0	0	0	0	0	0	0	0	0	0	0	0	0	0	0	0	0	0	0	0	0	0	0	0	0	0	0	3	4	0	0	0
Zm00004b038906	0	1	0	0	2	4	0	2	3	3	4	3	1	0	0	3	2	3	0	4	9	13	53	46	44	40	101	117	29	54	26	25	6	4	28	21	20	25	37	30	0	0	0	0	0	0	1	1	0
Zm00004b011440	15	11	0	0	0	0	0	0	11	5	7	3	0	12	0	1	0	0	1	0	6	5	0	1	0	0	0	0	13	6	10	12	14	9	0	0	4	0	8	11	1	4	0	0	0	0	0	0	1
Zm00004b012761	32	32	5	7	5	8	1	0	10	7	4	1	58	54	13	7	12	8	19	23	5	5	3	7	0	1	1	2	2	1	0	0	5	9	1	3	3	0	0	0	0	0	0	0	0	0	0	0	0
Zm00004b010105	0	0	13	16	0	1	0	0	1	0	0	0	0	0	0	1	0	0	0	0	0	0	0	0	0	0	0	0	1	2	1	0	2	0	2	1	1	4	1	0	0	2	16	15	0	0	0	0	2
Zm00004b008229	418	408	0	1	0	0	0	0	43	109	27	13	666	776	8	10	119	302	65	57	43	18	64	60	0	0	0	0	38	65	30	9	61	62	1	12	38	71	1	4	152	109	5	2	0	0	0	1	33
Zm00004b038907	0	0	0	0	0	0	0	0	0	0	0	0	0	0	0	0	0	0	0	0	0	0	0	0	0	0	0	0	0	0	0	0	0	0	0	0	0	0	0	0	0	0	0	0	0	0	0	0	0
Zm00004b011441	0	0	0	0	0	1	2	2	0	1	0	4	0	2	5	2	0	2	1	4	0	0	2	0	1	0	0	1	2	1	3	1	1	1	4	2	0	1	1	0	0	0	1	2	0	2	1	0	2
Zm00004b012762	157	166	15	16	11	9	17	7	202	139	9	136	40	84	1505	1379	140	104	318	351	176	122	21	19	32	20	11	20	227	396	646	13	94	91	1172	1177	75	105	206	251	61	88	11	10	9	2	4	13	337
Zm00004b010106	1	2	0	0	0	0	0	0	0	0	0	1	0	0	0	0	0	1	0	0	1	1	0	0	0	0	0	0	0	0	0	0	1	1	1	1	0	2	0	1	0	0	0	3	1	0	0	0	0
Zm00004b038908	372	541	146	160	97	216	384	354	117	294	82	81	52	91	493	472	165	157	222	259	410	185	177	173	219	203	448	453	26	14	252	81	49	47	489	564	127	109	303	266	245	290	82	83	107	91	278	396	13
Zm00004b011442	0	0	0	0	0	0	0	0	0	0	0	0	0	0	0	0	0	0	0	0	0	0	0	0	0	0	0	0	0	0	0	0	0	0	0	0	0	0	0	0	0	0	0	0	0	0	0	0	0
Zm00004b012763	1024	1250	163	215	1931	2177	33	20	371	279	301	318	481	642	452	652	290	233	1443	1247	694	624	597	434	3576	8832	35	29	4503	1320	1141	1295	172	260	637	927	652	912	3648	3451	636	754	374	665	2521	5913	123	93	1782
Zm00004b010107	0	0	0	0	0	0	0	0	0	0	0	0	0	0	975	1701	37	18	0	0	0	0	0	0	0	0	0	0	2	0	0	0	2	0	10992	5733	86	152	0	0	0	0	0	0	0	0	0	0	0
Zm00004b038909	483	595	253	283	411	707	622	670	752	847	909	707	1748	1296	760	791	827	479	802	941	527	247	284	305	340	359	841	816	444	704	912	959	1076	1285	982	1033	971	1002	689	695	633	705	474	338	436	484	843	1033	960
Zm00004b009250	0	0	0	0	0	0	0	0	0	0	0	0	0	0	0	0	0	0	0	0	2	3	5	2	1	3	2	4	6	1	3	5	3	1	3	4	3	3	8	4	0	0	0	0	0	0	0	0	0
Zm00004b011443	0	0	31	44	0	0	555	512	38	24	2	3	0	3	3	2	32	31	0	1	2	3	36	34	1	0	564	489	6	7	0	3	2	1	0	1	36	25	2	0	0	1	19	21	0	0	118	197	4
Zm00004b012764	35	38	152	176	10	15	38	50	8	33	612	940	6	3	252	238	312	202	275	284	27	26	427	336	32	30	30	28	0	1	2005	1180	1	0	233	282	288	469	586	675	56	65	131	136	76	112	193	200	218
Zm00004b010108	47	76	0	0	2	1	0	0	1	4	348	310	0	0	109	308	22	27	68	64	6	0	0	0	0	0	0	0	0	0	0	0	0	0	29	7	5	12	1	3	1	0	0	0	0	0	0	0	0
Zm00004b009251	1156	1355	2573	3237	1066	1535	1980	1887	1598	2069	1938	1877	929	1233	2083	2264	1799	2217	2069	2082	1433	836	1880	2144	1232	1315	2480	2665	1905	2253	2679	2151	1439	1617	2201	2533	1960	1752	2597	2770	1341	1289	2252	2027	975	1164	1555	2313	2143
Zm00004b011444	6	5	10	6	5	10	26	38	15	14	14	9	4	4	23	16	13	3	20	19	0	0	0	0	0	0	0	0	0	0	0	0	0	2	0	0	0	0	0	0	1	0	0	0	0	0	0	0	0
Zm00004b012765	47	22	104	118	25	28	102	92	192	153	153	240	10	9	34	48	47	45	91	124	19	4	317	306	33	48	93	97	39	90	71	34	6	0	25	19	21	31	54	74	8	6	11	8	6	1	21	43	0
Zm00004b010109	11	14	391	393	84	122	1639	1580	60	47	59	85	6	10	129	143	238	235	49	55	28	11	403	441	134	74	2246	2349	48	114	68	69	26	52	183	152	251	172	137	127	5	3	251	204	54	93	742	1209	18
Zm00004b009252	1083	2366	0	0	0	2	1	1	0	0	11	6	8	19	0	0	14	9	10050	10351	2055	403	1	1	4	6	0	0	0	0	4	10	1	4	0	0	24	27	23290	23554	350	826	2	0	5	2	2	8	3
Zm00004b011445	91	155	38	55	16	25	120	131	86	90	105	107	29	51	96	84	51	46	138	139	118	158	40	57	12	7	107	117	54	90	41	50	56	40	70	96	31	45	126	137	59	83	23	19	7	9	124	163	59
Zm00004b012766	5	4	52	38	43	71	63	63	3	2	1	1	1	0	4	0	15	2	388	358	8	3	54	67	30	34	87	98	1	3	1	2	0	0	6	6	17	15	135	194	5	5	112	94	133	124	71	88	5
Zm00004b009253	280	240	210	230	207	307	203	204	665	591	348	314	538	607	171	197	207	149	237	230	191	125	181	179	283	252	147	135	292	468	296	298	483	498	220	227	150	110	202	181	119	158	126	135	156	202	172	206	288
Zm00004b011446	0	0	0	2	0	0	0	0	1	0	0	0	0	1	0	0	1	1	0	0	0	0	0	1	0	0	1	0	0	0	0	0	0	1	0	1	0	0	0	0	0	0	0	0	0	2	0	0	0
Zm00004b012767	1460	1358	1272	1936	290	403	772	615	654	511	9183	7658	2298	1548	655	670	6909	5164	631	708	919	620	1597	1609	313	347	714	702	780	982	7406	8375	3158	2830	759	858	4729	6934	1209	1213	1451	1148	2651	3091	92	111	517	684	962
Zm00004b038610	8	1	7506	8459	20	31	0	0	0	0	1	1	0	2	0	1	1	0	0	0	1	3	11953	14022	116	52	0	0	1	0	0	0	0	0	0	0	1	1	0	0	2	2	3020	5288	57	65	0	0	0
Zm00004b009254	86	97	1434	1586	768	1234	1155	1129	752	770	129	197	79	121	655	910	764	795	358	361	90	91	2063	2236	1339	1436	2018	1882	634	778	465	110	82	76	666	716	985	721	481	471	54	36	2232	1786	1161	1559	1030	1504	485
Zm00004b011447	520	498	1488	1914	639	860	1767	1723	736	910	755	651	478	847	969	1164	659	742	821	847	440	211	1257	1339	499	471	1653	2148	484	592	556	697	513	637	617	912	576	641	687	697	0	0	1	12	1	0	1	0	0
Zm00004b012768	2702	4634	5	7	0	0	1	7	0	0	0	0	0	0	0	0	2	2	672	890	4049	6052	2	0	0	0	0	1	0	1	1	21	0	0	1	0	2	0	13	14	1492	3328	4	5	0	0	4	2	1
Zm00004b038611	51	105	51	28	87	243	282	372	214	177	210	188	161	275	301	230	51	10	368	368	106	40	355	367	187	282	288	396	119	114	202	183	152	239	153	354	37	90	328	321	62	53	185	102	168	200	259	360	152
Zm00004b009255	6	6	0	0	0	1	0	2	80	70	0	2	45	46	121	122	21	7	2	0	14	13	1	0	0	0	1	0	35	39	14	2	24	58	64	66	9	8	2	4	0	4	0	0	0	0	0	0	32
Zm00004b011448	272	238	282	348	81	119	211	217	163	193	439	324	753	431	109	115	369	584	134	156	133	89	196	184	203	237	228	206	126	187	134	166	398	421	126	131	224	253	142	121	1	0	0	1	0	0	1	0	2
Zm00004b012769	115	127	230	151	65	126	308	362	464	458	162	151	120	143	121	188	192	175	214	252	0	3	4	7	1	1	5	15	4	5	2	3	0	0	1	2	1	2	5	0	67	107	164	123	89	113	379	487	320
Zm00004b038612	336	434	1091	1009	708	1269	1315	1339	743	819	596	586	800	810	891	973	820	863	1106	1164	422	339	1385	1272	1017	1165	1370	1464	501	599	737	625	707	870	944	1241	893	725	977	1104	439	456	1285	1145	724	991	1229	1667	734
Zm00004b009256	4	5	0	0	18	14	5	6	0	2	15	12	6	2	51	88	62	37	2	0	16	14	4	4	0	1	4	5	5	3	29	18	4	4	110	67	50	64	12	12	0	0	0	0	0	0	4	4	0
Zm00004b011449	789	877	1397	1715	1282	1882	384	376	375	428	3276	2189	105	169	277	257	1042	891	678	630	1123	458	2785	4239	4077	7957	609	681	8158	2616	3096	4949	417	378	314	490	1252	1951	1154	1247	0	0	0	21	1	0	0	2	2
Zm00004b038613	302	315	350	362	46	89	394	418	367	506	137	134	144	246	504	514	317	337	1018	1037	444	357	300	291	30	49	410	409	257	281	176	58	171	166	288	393	269	232	414	530	351	374	312	264	46	28	353	539	367
Zm00004b009257	105	109	313	328	847	1106	635	678	313	270	138	147	55	117	240	267	184	253	184	187	132	101	679	574	200	292	664	769	298	419	125	110	94	92	309	315	264	149	244	263	112	85	405	425	387	399	566	762	240
Zm00004b038614	0	0	0	0	0	0	0	0	0	0	0	0	0	0	0	0	0	0	0	0	0	0	0	0	0	0	0	0	0	0	0	0	0	0	0	0	0	0	0	0	0	0	0	0	0	0	0	0	0
Zm00004b013790	49	51	33	31	6	2	32	43	27	42	5	9	10	19	21	21	5	9	130	170	72	78	56	33	4	5	29	44	17	30	6	3	18	24	8	15	6	9	39	37	38	62	29	37	5	2	27	48	20
Zm00004b009258	68	73	820	1101	263	358	972	871	134	188	542	403	34	57	573	874	623	714	223	264	40	26	608	672	162	149	630	633	56	82	386	485	20	25	289	383	446	435	280	341	110	57	505	542	52	77	597	758	236
Zm00004b039950	741	568	435	440	151	180	814	898	803	883	644	531	1019	987	627	693	768	674	559	542	626	285	685	772	383	449	754	693	1619	940	728	786	1632	2105	796	1025	950	992	687	641	538	546	489	444	342	540	717	1016	815
Zm00004b038615	101	103	382	370	54	88	395	393	275	356	157	147	65	87	125	193	159	169	625	600	113	56	361	345	49	50	506	491	188	286	164	135	159	134	147	161	205	144	479	525	122	86	282	241	40	22	322	440	134
Zm00004b012470	981	980	896	1062	445	734	1060	1101	1385	1361	666	635	990	972	1048	1048	675	714	911	996	719	580	868	863	529	512	977	1138	769	1079	604	563	741	939	764	884	549	507	717	778	765	783	1046	922	531	644	1248	1596	1383
Zm00004b013791	957	777	652	683	406	536	1556	1341	1275	1224	1507	1266	2556	2963	3787	3442	1866	1096	754	742	656	365	1245	1249	412	422	1330	1379	1169	1091	2857	2148	1823	2433	5013	6130	2006	1791	1193	1113	738	646	1059	1031	729	1010	1819	2196	1695
Zm00004b009259	690	524	61	79	99	129	259	263	1021	960	371	338	852	271	1035	1492	562	334	311	313	519	273	192	245	130	91	173	191	354	925	266	187	248	386	1832	1973	738	580	323	320	648	432	200	212	179	248	455	481	1336
Zm00004b039951	263	263	89	98	18	33	6	6	178	268	50	80	114	147	283	216	39	29	109	111	263	178	379	453	77	85	204	237	178	278	190	144	44	67	300	404	73	85	321	317	365	289	271	256	45	46	7	2	193
Zm00004b038616	123	207	212	199	138	229	395	456	341	339	444	426	228	296	321	347	234	89	249	294	190	68	376	391	249	386	448	515	271	378	493	435	184	197	277	413	243	271	351	389	88	111	265	166	246	309	338	468	265
Zm00004b011150	3	4	3	7	0	0	0	0	22	27	2	2	7	15	7	5	0	1	5	12	13	8	10	15	0	0	0	2	28	20	5	3	13	14	9	3	0	3	7	5	3	4	0	0	0	0	1	1	49
Zm00004b012471	0	0	0	0	0	0	0	0	0	0	0	0	0	0	0	0	0	0	0	0	0	0	0	0	0	0	0	0	0	0	0	0	0	0	0	0	0	0	0	0	21	30	7	7	3	3	4	7	0
Zm00004b013792	251	315	226	244	199	395	489	539	413	418	1099	901	363	549	447	482	750	707	557	519	277	156	538	491	435	482	602	685	357	572	733	898	364	443	412	595	658	756	623	687	333	273	467	385	371	435	805	943	454
Zm00004b039952	375	361	1162	1062	405	653	1055	1128	555	661	371	385	312	280	570	597	512	530	590	646	403	255	1068	1211	405	441	672	778	485	578	273	283	90	69	500	761	320	267	678	652	641	557	1192	1203	551	723	656	916	489
Zm00004b038617	2360	1930	11	6	5	11	13	23	2	4	2157	1434	98	261	18	16	1736	2824	983	1115	4012	4298	16	12	1	0	83	91	1	1	19397	12599	21	10	3	1	1657	3335	907	799	1564	1369	7	9	0	0	4	2	0
Zm00004b011151	451	330	8	8	978	1584	33	35	349	562	1200	1636	287	270	1802	1911	583	318	507	526	469	313	218	194	1048	1309	221	243	588	832	1993	861	672	743	2153	2991	620	730	670	705	711	893	232	233	449	865	583	726	877
Zm00004b012472	37	47	58	113	0	0	7	4	7	5	75	32	90	154	97	49	82	61	25	29	99	37	82	73	0	0	7	7	21	16	26	52	301	370	27	39	98	78	9	14	92	114	38	41	0	2	1	6	2
Zm00004b013793	11	14	3	4	7	10	3	1	6	1	2	1	9	17	10	10	1	1	14	6	1	2	13	8	6	4	9	9	0	2	8	9	1	0	8	6	5	6	110	98	1	2	17	17	1	6	2	6	0
Zm00004b039953	300	161	0	0	0	0	0	0	65	271	69	27	561	421	772	459	84	62	9	6	80	45	0	2	2	0	1	0	11	5	13	18	4	9	57	112	19	26	5	17	288	213	0	0	1	3	1	1	17
Zm00004b038618	0	0	0	0	0	0	0	0	0	0	0	0	0	0	0	0	0	0	0	0	0	0	0	0	0	0	0	0	0	0	0	0	0	0	0	0	0	0	0	0	0	0	0	0	0	0	0	0	0
Zm00004b011152	1888	1789	2198	2662	1507	1977	1909	1778	2462	2565	1969	2012	1348	1733	3019	2736	1974	1721	2306	2661	1875	1081	2116	2167	1027	1020	1903	2004	1852	2179	1501	1286	1031	1089	1855	2534	1363	1465	1663	1772	1355	1564	2301	2209	1324	1560	1566	2112	2165
Zm00004b012473	75	100	1730	1799	30	55	1687	1536	28	41	53	33	48	46	748	1093	885	1213	349	431	121	197	1511	1401	18	13	2114	2197	17	30	7	47	51	66	529	557	930	662	164	214	113	155	2047	1655	20	25	946	1597	14
Zm00004b013794	754	597	84	94	349	436	124	107	724	936	107	74	162	493	682	649	124	88	706	703	840	378	98	106	620	727	182	234	1007	812	166	247	183	234	1126	1347	288	247	1024	1018	825	974	104	86	431	723	215	358	639
Zm00004b039954	1805	1428	1	1	0	0	20	30	20	29	3377	2242	6251	4477	0	9	1333	1995	100	124	183	101	1	3	0	0	47	33	2	2	41	149	1567	1777	1	0	539	746	60	66	379	308	0	0	0	0	1	7	24
Zm00004b038619	138	151	13	6	85	88	146	116	548	175	20	16	480	467	64	78	26	35	24	36	79	51	4	2	15	18	33	33	193	279	14	17	95	72	71	54	10	21	22	13	325	280	11	0	74	126	14	17	246
Zm00004b011153	12863	13367	20722	26420	10490	12861	31493	27534	15282	15925	10823	12617	6617	7308	13735	17570	22402	23890	19789	19680	11832	9763	25236	30392	14491	19726	38254	42675	8932	11610	15387	9995	9356	10730	15577	14340	15092	14096	18593	19123	8884	10279	46697	43315	10875	14252	41071	58270	26898
Zm00004b012474	0	0	0	0	0	0	0	0	0	0	0	0	0	0	0	0	0	0	0	0	0	0	0	0	0	0	0	0	0	0	0	0	0	0	0	0	0	0	0	0	0	0	0	0	0	0	0	0	0
Zm00004b013795	6	4	3	3	0	3	12	8	7	15	5	1	4	9	9	12	2	5	5	8	10	1	8	7	1	3	8	8	13	5	6	3	3	0	5	15	1	4	6	3	0	0	0	0	0	0	0	0	0
Zm00004b040510	280	305	1500	1231	520	985	2656	3061	790	1028	2063	2262	250	564	1162	1130	1261	1303	382	394	350	279	1972	2032	616	688	2682	2931	440	595	2647	1506	164	171	584	858	1061	1014	1329	1289	280	214	1359	1149	863	1108	2270	3078	487
Zm00004b039955	919	778	347	356	154	237	547	659	757	1289	378	304	206	543	2	5	91	100	844	763	1592	1106	529	560	761	481	1393	1567	1527	1825	949	694	2624	2764	34	52	506	493	2952	2864	1258	1534	564	649	404	429	669	922	1088
Zm00004b011154	23	40	327	395	206	297	577	534	15	6	113	122	7	2	86	132	208	283	85	92	35	23	428	397	642	641	493	522	2	6	139	77	39	43	60	49	174	173	243	185	21	18	132	126	141	146	405	517	1
Zm00004b012475	0	0	0	0	0	0	0	0	2	4	0	0	0	0	0	0	0	0	0	0	2	0	0	0	0	0	0	0	1	1	1	0	0	0	0	0	0	1	2	0	0	0	0	0	0	0	0	0	0
Zm00004b013796	1098	1465	2073	1917	1755	3072	2171	2165	4402	4428	1743	1646	1596	1900	2989	3313	2217	2266	2552	2898	1340	913	1840	1866	2192	2459	2873	3293	3231	3984	1724	1779	2275	2459	2691	3898	2310	2036	2172	2295	1152	1258	1869	1496	1738	1949	1900	2686	3658
Zm00004b040511	416	450	577	547	281	478	344	346	360	384	176	209	112	91	307	398	377	394	1015	1280	1147	1448	412	428	331	320	450	414	381	494	376	254	189	208	507	470	412	388	465	524	273	473	354	303	1055	1155	323	364	330
Zm00004b039956	0	0	0	0	0	0	0	0	0	0	0	0	0	0	0	0	0	0	0	0	0	0	0	0	0	0	0	0	0	0	0	0	0	0	0	0	0	0	0	0	0	0	0	0	0	0	0	0	0
Zm00004b011155	189	114	49	89	51	64	111	90	153	101	12	15	150	177	69	65	164	116	47	41	109	100	32	32	72	62	108	103	247	190	13	14	190	200	68	65	138	139	44	43	120	192	107	126	178	250	210	245	247
Zm00004b012476	0	0	0	0	0	0	0	0	0	0	0	0	0	0	0	0	0	0	0	0	0	0	0	0	0	0	0	0	0	0	0	0	0	0	0	0	0	0	0	0	0	0	0	0	0	0	0	0	0
Zm00004b013797	15	16	6	12	7	13	37	20	15	18	13	8	2	9	17	25	9	5	26	17	20	7	20	14	10	6	25	25	19	17	21	7	15	2	7	18	8	13	21	17	1	1	0	0	0	1	0	0	0
Zm00004b040512	38	35	33	22	9	29	45	33	27	31	21	20	13	12	26	39	29	10	98	101	57	63	22	34	15	26	14	24	27	26	18	18	7	13	22	24	12	14	29	27	22	38	27	20	85	85	25	15	17
Zm00004b039957	16014	19407	1	1	0	0	14	18	0	0	1	3	1	3	0	0	0	0	3194	4343	20082	22528	3	5	0	0	5	7	3	3	0	0	0	1	1	0	2	1	43	94	10097	15280	2	5	2	0	7	9	0
Zm00004b011156	0	0	0	0	0	0	0	0	1	0	0	0	0	0	0	0	0	0	0	0	1	0	0	0	0	1	0	0	0	0	0	0	0	0	0	0	0	0	3	0	0	0	0	0	0	0	0	0	0
Zm00004b012477	0	0	0	0	0	0	1	0	0	0	0	0	0	0	0	0	0	0	0	0	0	0	0	0	0	0	0	0	0	0	0	0	0	0	0	0	0	0	0	0	0	0	0	0	0	0	0	0	0
Zm00004b013798	0	0	0	0	0	0	0	0	0	0	0	0	0	0	0	0	0	0	0	0	0	0	0	0	0	0	0	0	0	0	0	0	0	0	0	0	0	0	0	0	0	0	0	0	0	0	0	0	0
Zm00004b040513	83	60	63	99	58	109	145	144	106	97	115	123	66	59	113	138	96	121	67	99	92	73	206	254	128	145	217	230	162	310	133	101	133	165	284	315	138	81	111	109	122	122	105	108	49	66	160	240	137
Zm00004b039958	5	8	52	62	0	0	65	47	0	1	0	0	0	0	1	3	11	21	1	1	1	2	72	73	1	0	73	98	1	0	2	0	0	2	0	0	9	4	10	15	3	7	71	50	0	0	118	194	0
Zm00004b038320	5	7	433	442	14	19	547	513	42	38	24	7	9	12	68	123	124	187	44	44	23	16	260	234	10	9	496	524	16	39	14	22	36	35	85	64	128	72	39	36	17	15	346	288	14	7	432	699	8
Zm00004b011157	322	296	56	70	1	4	0	3	18	121	58	59	20	10	548	528	22	31	65	57	9	7	10	5	0	0	0	0	0	0	0	1	2	0	274	340	4	8	1	0	2	1	16	11	0	0	0	0	57
Zm00004b012478	0	0	0	0	0	0	1	0	0	0	0	0	0	0	0	0	0	0	0	2	0	0	0	0	1	0	0	0	0	0	1	2	0	0	1	0	0	0	0	0	0	0	0	0	0	0	0	0	0
Zm00004b013799	572	444	16	12	389	656	72	74	865	1043	91	121	326	809	747	584	162	88	287	250	495	247	38	34	1303	1939	43	66	504	483	219	79	255	268	554	783	157	193	424	399	725	702	23	22	1050	1841	46	62	515
Zm00004b040514	71	79	3	6	5	7	11	7	283	213	7	23	5	8	216	167	117	95	23	21	222	180	16	14	33	63	8	13	683	612	134	4	39	8	211	350	62	103	112	88	194	372	6	16	7	13	13	6	129
Zm00004b039959	0	0	0	0	0	0	0	0	0	0	0	0	0	0	0	0	0	0	0	0	0	0	0	0	0	0	0	0	0	0	0	0	0	0	0	0	0	0	0	0	0	0	0	0	0	0	0	0	0
Zm00004b038321	0	0	0	0	0	0	0	3	0	0	0	0	0	0	0	0	0	0	0	0	0	0	0	0	0	0	0	0	0	0	0	0	0	0	0	0	0	0	0	0	0	0	0	0	0	0	0	0	0
Zm00004b037000	1	0	0	0	0	1	1	0	0	0	0	0	0	0	0	2	1	0	0	0	2	0	7	3	1	4	2	4	3	5	0	0	0	1	1	2	1	1	4	4	0	0	0	0	0	0	0	0	0
Zm00004b011158	0	0	0	0	0	0	0	0	0	0	0	0	0	0	0	0	0	0	0	0	0	0	0	0	0	0	0	0	0	0	0	0	0	0	0	0	0	0	0	0	0	0	0	0	0	0	0	0	0
Zm00004b012479	0	0	0	0	0	0	0	0	0	0	0	0	0	0	0	0	0	1	0	0	0	0	0	0	0	0	0	0	0	1	0	0	0	0	0	0	0	0	0	0	0	0	0	0	0	0	0	0	0
Zm00004b040515	122	159	179	155	28	42	218	223	142	112	544	445	147	235	109	133	232	182	181	177	104	97	321	289	37	43	272	276	77	104	283	412	63	55	127	118	260	293	175	179	63	77	362	361	153	188	409	458	86
Zm00004b038322	0	0	0	0	0	0	0	0	0	0	637	1832	0	0	0	0	1	2	56	63	1	0	0	0	0	0	0	0	0	0	82	11	0	0	0	1	0	0	2	5	1	2	0	0	0	0	0	0	1
Zm00004b037001	319	396	99	54	19	24	233	221	622	893	250	267	699	1167	675	444	170	125	328	334	389	212	136	88	26	34	239	264	420	418	488	321	402	470	410	620	246	239	481	505	392	460	116	104	42	80	449	560	481
Zm00004b011159	654	701	1044	927	311	606	1573	1678	1126	1335	1188	1180	1086	873	854	976	1396	1775	603	630	0	1	224	242	0	1	332	358	1	3	3	1	3	2	90	69	140	107	10	10	0	0	267	204	2	5	143	308	1
Zm00004b040516	106	162	215	197	58	104	247	241	266	252	406	273	215	265	169	143	198	138	196	187	166	104	357	358	115	119	285	316	195	333	327	304	194	231	198	247	196	193	240	257	152	120	310	302	95	72	257	335	270
Zm00004b038323	0	0	0	0	0	0	0	0	0	0	0	0	0	0	0	0	0	0	0	0	0	0	0	0	0	0	0	0	0	0	0	0	0	0	0	0	0	0	0	0	0	0	0	0	0	0	0	0	0
Zm00004b037002	42	36	3	3	1	2	31	33	33	21	19	17	0	1	125	27	6	8	10	18	46	24	2	1	1	2	19	7	88	65	14	12	1	0	66	62	10	14	18	17	11	16	0	1	0	0	87	46	65
Zm00004b040517	103	148	77	86	28	39	139	133	84	103	43	34	47	47	74	97	57	51	270	246	170	242	140	161	40	56	115	146	76	83	30	39	15	18	90	106	73	71	149	152	135	226	163	148	64	73	127	173	73
Zm00004b038324	165	270	124	138	134	157	262	292	276	265	443	342	244	239	279	263	208	143	333	356	219	92	181	198	161	153	238	213	173	239	398	367	265	286	210	293	166	189	333	302	165	159	147	117	179	214	244	306	282
Zm00004b037003	1121	928	253	330	9	23	245	240	639	517	1073	878	720	407	1486	1422	1510	1166	277	245	757	530	419	372	68	107	260	266	512	889	1924	1190	197	247	1717	1738	1416	1457	483	518	1188	1025	414	362	11	17	453	539	1054
Zm00004b040518	867	1172	207	192	151	261	538	541	1548	1213	1243	1035	1743	1939	1700	1648	1562	527	1330	1404	750	242	554	584	137	210	381	438	3377	4379	801	954	1139	1395	1917	2388	1219	1257	1226	1171	915	652	394	339	560	620	680	613	3394
Zm00004b039660	180	193	0	0	0	0	1	1	12	6	823	455	367	184	0	0	349	255	32	35	237	141	0	0	0	0	86	103	55	90	796	2133	496	437	2	7	1010	1603	565	539	251	143	0	0	0	0	136	152	276
Zm00004b038325	0	0	1	0	0	0	1	0	1	0	0	1	0	0	0	0	0	0	0	0	0	0	0	0	0	0	0	0	0	0	0	1	0	0	0	0	0	0	0	0	0	0	0	0	0	0	0	0	0
Zm00004b037004	46	40	1	2	2	2	21	13	48	23	77	58	76	57	32	34	63	32	21	11	25	25	5	8	1	0	21	36	26	45	57	57	38	64	33	41	40	56	68	66	34	28	1	5	0	0	13	21	17
Zm00004b012180	2	2	0	0	0	1	4	10	10	3	1	1	1	1	2	3	5	0	6	5	0	0	0	0	0	0	0	0	0	0	0	0	0	0	0	0	0	0	0	0	0	0	1	0	0	0	0	0	0
Zm00004b040519	43	39	92	150	22	10	242	135	490	152	120	72	31	66	336	74	77	131	58	69	52	38	156	194	8	20	142	49	1156	1097	128	89	77	76	244	249	90	136	161	148	105	106	192	297	9	7	126	109	978
Zm00004b039661	0	0	0	0	0	0	0	0	0	0	0	0	0	0	0	0	0	0	0	0	4	1	0	0	0	0	2	0	0	0	0	0	1	2	0	0	0	0	50	28	2	3	0	0	0	0	1	0	1
Zm00004b038326	2	3	0	0	0	3	2	5	5	3	2	1	0	3	5	2	0	1	4	5	1	0	3	5	0	2	5	9	2	0	1	2	0	1	0	1	0	0	6	5	0	0	0	0	0	0	0	0	0
Zm00004b037005	0	0	0	0	0	0	0	0	0	0	0	0	0	0	0	0	0	0	0	0	0	0	0	0	0	0	0	0	0	0	0	0	0	0	0	0	0	0	0	0	0	0	0	0	0	0	0	0	0
Zm00004b012181	5251	7543	5158	4196	186	407	17488	15924	20854	21946	4933	5474	700	946	4486	4836	9326	9052	7150	7622	7998	5015	8249	8068	347	324	14822	15286	10932	13929	8403	2294	930	660	5072	5290	8142	8121	12917	13454	7426	6229	5583	4534	323	380	14893	17925	11568
Zm00004b039662	0	0	0	0	0	0	0	0	0	0	0	0	0	0	0	0	0	0	0	0	0	0	0	0	0	0	0	0	0	0	0	0	0	0	0	0	0	0	0	0	0	0	0	0	0	0	0	0	0
Zm00004b038327	423	340	608	736	184	232	388	389	664	839	680	585	452	567	581	662	525	537	384	336	358	198	400	408	135	112	461	462	347	444	696	649	365	406	552	623	485	475	1324	1121	342	263	568	508	145	208	301	444	492
Zm00004b037006	1716	2509	4726	4549	4541	8267	6469	6763	5867	6730	4084	3652	3027	3891	4210	4504	3393	3035	6517	7727	1705	1050	4246	3873	3757	4950	7057	8209	2653	3880	4455	3323	2684	3345	3406	4905	3038	2893	5377	5617	1924	1870	3408	2755	3000	3586	5417	7647	3130
Zm00004b012182	300	395	546	614	216	414	854	852	819	812	401	385	440	536	483	589	411	452	590	628	357	188	659	702	346	391	911	1100	645	901	415	391	351	392	562	702	450	418	670	707	290	264	609	509	264	400	790	1038	687
Zm00004b039663	0	0	0	0	0	0	0	0	0	0	0	0	0	0	0	0	0	0	6	6	0	0	0	0	0	0	1	0	0	0	0	0	0	1	0	0	0	0	0	0	0	0	0	0	0	0	0	0	0
Zm00004b038328	775	856	382	436	177	320	362	336	279	457	250	238	132	273	495	458	197	181	790	785	789	557	515	507	284	269	358	343	414	292	235	157	151	139	313	416	149	200	686	689	717	798	476	428	201	253	413	496	274
Zm00004b037007	210	300	137	131	93	119	240	235	301	393	135	131	120	136	252	308	151	105	369	455	322	409	402	400	178	214	420	480	282	396	414	293	211	295	518	538	251	251	602	583	276	356	170	118	159	223	300	382	230
Zm00004b012183	5	4	10	16	7	6	5	14	4	15	5	3	8	0	5	7	12	9	4	1	4	2	4	6	4	1	14	12	2	10	11	8	4	2	8	5	3	9	9	3	0	0	0	0	0	0	0	0	0
Zm00004b039664	17	11	18	44	5	15	20	25	20	23	2	2	3	4	6	12	4	8	17	22	0	2	2	0	0	0	2	3	0	0	3	1	4	0	1	0	3	0	1	0	0	0	0	0	0	0	0	1	0
Zm00004b038329	0	0	0	0	0	0	0	0	0	0	0	0	0	0	0	0	0	0	0	0	0	0	0	0	0	0	0	0	0	0	0	0	0	0	0	0	0	0	0	0	0	0	0	0	0	0	0	0	0
Zm00004b037008	47	54	920	1048	34	51	504	420	19	15	73	94	14	12	133	205	498	384	177	203	66	37	714	654	36	51	411	447	9	10	81	86	19	12	177	156	373	303	303	326	59	75	357	395	19	25	425	533	5
Zm00004b012184	7	4	11	15	1	5	21	25	5	3	102	87	4	4	19	13	61	48	11	7	5	3	14	16	3	4	24	24	1	3	64	69	9	4	11	8	27	44	26	22	7	1	10	8	3	3	20	29	0
Zm00004b040220	105	124	0	0	0	0	0	1	0	0	4	16	0	0	1	2	3	1	29	64	43	83	0	0	0	0	1	2	1	0	8	6	0	0	2	1	4	6	28	18	15	29	0	0	0	1	2	1	0
Zm00004b039665	0	0	0	0	0	0	0	0	0	0	0	0	0	2	0	0	0	0	0	1	1	0	0	0	0	0	0	0	0	0	0	0	0	0	0	0	0	0	0	1	2	0	0	0	0	0	0	0	0
Zm00004b037009	17	29	39	57	3	4	184	155	33	23	59	64	7	10	61	61	39	39	86	128	13	16	126	112	1	1	148	192	25	43	81	32	5	7	73	84	29	38	52	60	15	14	94	76	2	0	59	106	16
Zm00004b012185	370	416	878	887	290	522	1353	1370	1159	1363	630	750	653	757	1093	1276	730	767	890	987	495	241	1189	1222	332	321	1722	1812	571	760	654	483	517	755	949	1427	849	745	767	778	351	297	1101	766	371	450	1141	1612	1016
Zm00004b040221	305	280	454	577	58	81	295	287	301	259	1597	1355	259	365	182	162	1097	859	196	191	308	184	325	318	28	43	365	375	208	291	1602	1637	781	704	179	216	688	985	279	297	486	442	380	378	105	103	405	554	495
Zm00004b039666	0	0	0	0	0	0	0	0	0	0	0	0	0	0	0	0	0	0	0	0	0	0	0	0	0	0	0	0	0	0	0	0	1	1	0	2	0	0	0	0	1	1	0	0	0	0	1	0	0
Zm00004b012186	210	337	52	47	32	91	178	192	119	92	199	113	179	309	585	545	168	85	223	267	396	212	164	174	134	128	292	341	437	611	189	240	346	441	1015	1060	265	316	348	345	247	265	114	102	158	180	280	387	408
Zm00004b040222	325	305	281	374	163	296	321	271	200	244	1803	1398	391	350	239	242	842	593	312	331	267	130	330	307	183	208	261	279	142	199	1372	1673	790	902	242	209	630	872	331	312	171	162	234	187	337	388	216	236	163
Zm00004b039667	0	0	0	0	0	0	0	0	0	0	0	0	0	0	0	0	0	0	0	0	0	0	0	0	0	0	0	0	0	0	0	0	0	0	0	0	0	0	0	0	0	0	0	0	0	0	0	0	0
Zm00004b012187	257	342	147	143	92	168	284	275	550	483	428	489	373	427	597	598	448	317	567	638	398	195	459	460	164	124	354	369	751	1244	691	648	457	572	1311	1430	638	563	958	1009	382	392	376	336	211	262	467	560	1249
Zm00004b040223	141	117	117	88	125	194	210	223	265	277	99	80	187	290	133	145	172	128	115	150	103	74	139	118	135	138	214	209	121	187	69	105	194	204	173	163	192	151	142	135	115	105	71	62	123	83	229	309	201
Zm00004b039668	0	0	0	0	0	0	0	0	0	0	0	0	0	0	0	0	0	0	1	1	2	1	0	0	0	0	0	0	0	0	0	0	0	0	0	0	0	0	3	2	0	0	0	0	0	0	0	0	0
Zm00004b038030	7	8	1	3	26	41	14	4	1	1	7	7	5	5	15	24	6	1	14	11	23	21	7	9	32	35	16	20	1	5	25	25	2	7	24	23	17	21	54	73	18	11	3	3	62	81	40	63	3
Zm00004b012188	0	0	0	0	0	0	0	0	0	0	0	0	0	0	0	0	0	0	0	0	0	0	0	0	0	0	0	0	0	0	0	0	0	0	0	0	0	0	0	0	0	0	0	0	0	0	0	0	0
Zm00004b040224	1246	1470	1917	1547	1852	3549	2579	2648	2890	2931	2764	2685	2024	2525	2288	2322	2025	1814	1427	1629	1210	703	2194	1940	2655	2838	2937	3137	1855	2448	7049	5215	2410	2563	2162	2889	2256	2225	2472	2412	1090	1036	1426	1273	2636	3214	2520	3459	2237
Zm00004b039669	0	0	0	0	0	0	0	0	0	0	0	0	0	0	0	0	0	0	0	0	0	0	0	0	0	0	0	0	0	0	0	0	0	1	0	0	1	0	0	0	0	0	0	0	0	0	0	0	0
Zm00004b038031	24	8	0	0	3	2	4	1	3	5	31	54	0	2	128	46	6	12	132	134	2	1	0	0	2	4	0	1	1	0	802	533	3	3	77	139	19	25	305	397	6	4	0	0	5	9	2	4	0
Zm00004b012189	68	32	4	22	0	1	220	150	9	1	159	272	64	22	511	625	1107	986	24	16	10	3	129	107	0	0	267	223	27	20	307	177	1	3	437	395	1007	1005	87	70	48	47	37	67	1	2	267	244	29
Zm00004b040225	33	131	39	21	59	173	177	243	215	199	235	194	115	217	208	128	30	6	122	120	78	29	154	169	155	228	175	285	161	148	498	437	136	193	95	250	42	73	218	195	30	46	60	29	193	237	165	242	167
Zm00004b038032	55	87	29	40	52	54	43	42	134	134	44	56	86	76	92	112	59	39	107	89	77	43	49	44	62	41	16	11	99	122	42	47	47	37	93	84	36	32	86	79	0	0	0	0	0	0	0	0	1
Zm00004b040226	236	285	14	24	14	22	11	4	417	197	32	11	1335	612	156	136	293	527	715	827	234	200	30	42	31	23	4	11	68	107	16	57	1593	2215	143	139	295	258	226	248	166	150	39	55	0	0	10	8	361
Zm00004b038033	0	0	0	0	3	0	1	0	3	0	0	0	0	0	1	1	0	0	0	8	22	7	30	45	2	2	7	11	30	22	10	6	9	12	12	26	11	5	23	18	0	1	0	0	0	0	0	0	0
Zm00004b040227	1	4	0	0	1	1	3	7	3	0	5	5	2	3	0	2	0	0	4	5	0	0	0	0	0	0	0	0	0	0	1	0	1	0	0	0	0	0	0	0	1	0	0	0	0	1	0	0	0
Zm00004b038034	0	0	0	0	0	0	0	0	0	0	1	0	0	0	0	0	0	0	0	0	0	2	0	0	1	7	0	0	0	0	0	0	0	0	0	1	0	0	0	0	0	0	0	0	0	0	0	0	0
Zm00004b040228	0	0	0	0	0	0	0	0	0	0	0	0	0	0	0	0	0	0	0	0	1	0	0	0	0	0	1	0	0	0	0	0	0	0	0	0	0	0	1	0	0	0	0	0	0	0	0	0	0
Zm00004b039370	14	28	0	2	4	5	1	1	1	0	1	0	0	0	0	1	2	1	3	5	12	25	1	5	27	14	14	8	1	3	2	4	0	0	12	7	1	3	23	17	1360	1718	384	502	398	508	1575	1801	1592
Zm00004b038035	120	94	1	1	1	0	10	4	35	99	41	37	1	14	94	86	37	28	61	82	65	24	0	0	0	0	6	9	7	2	585	138	21	20	14	39	29	57	62	69	35	47	0	0	0	0	8	8	0
Zm00004b040229	10	4	2	8	0	1	2	0	189	224	10	0	15	9	2	1	0	0	0	4	56	20	156	92	1	2	2	2	80	110	7	26	195	136	9	17	35	25	28	33	21	43	397	393	5	11	2	0	374
Zm00004b039371	0	1	1	0	0	1	0	0	0	0	0	0	0	0	0	0	0	0	0	0	0	0	0	0	0	0	0	0	0	0	0	0	0	0	0	0	0	0	0	0	0	0	0	0	0	0	0	0	0
Zm00004b038036	757	1188	1585	1714	517	818	1920	1828	1626	1901	1515	1669	567	604	2559	2596	1845	2014	2428	2785	751	578	1520	1389	459	534	1763	1687	792	992	1266	723	417	426	1386	2174	1164	1036	1465	1570	604	912	1471	1318	633	687	1556	1983	1638
Zm00004b039372	0	0	0	0	0	0	0	0	0	0	0	0	0	0	0	0	0	0	0	0	0	0	0	0	0	0	0	0	0	0	0	0	0	0	0	0	0	0	0	0	0	0	0	0	0	0	0	0	0
Zm00004b038037	557	442	128	191	24	47	360	358	245	260	128	149	73	64	148	193	182	164	321	353	315	329	268	211	15	14	362	369	208	272	334	76	57	52	243	227	283	228	359	394	213	321	136	170	28	33	311	362	271
Zm00004b008810	0	0	0	0	0	0	0	0	0	0	0	0	0	1	0	0	0	0	0	0	5	2	0	0	0	0	0	1	0	0	0	0	0	0	0	0	0	1	0	5	0	0	0	0	0	0	0	0	0
Zm00004b039373	313	423	41	30	1	1	74	53	252	123	15	9	35	59	119	85	78	90	164	264	719	1059	19	7	0	1	47	59	21	44	1	7	311	144	59	68	61	27	39	57	177	358	14	6	0	2	19	41	120
Zm00004b038038	426	381	1877	2093	924	1224	1751	1763	952	1148	625	442	428	519	605	988	774	1063	650	721	368	214	1774	1852	831	760	2146	2409	647	930	605	574	627	709	776	962	734	569	565	608	292	268	1611	1521	516	568	1106	1631	573
Zm00004b008811	0	0	0	0	0	0	0	0	0	0	0	0	0	0	0	0	0	0	0	0	0	0	0	0	0	0	0	0	0	0	0	0	0	0	0	0	0	0	0	0	0	0	0	0	0	0	0	0	0
Zm00004b039374	0	0	2	3	0	1	11	7	0	1	0	1	0	1	0	0	1	0	1	6	0	0	2	3	2	1	5	1	0	0	0	0	0	0	0	2	0	0	1	0	0	0	1	1	0	0	0	0	0
Zm00004b038039	90	118	139	158	29	26	238	240	266	253	821	437	140	127	768	876	650	447	261	250	116	75	359	375	11	11	239	226	238	124	1118	1161	127	119	2137	1596	1105	1506	319	372	146	128	324	360	39	65	231	326	251
Zm00004b008812	0	0	0	0	0	0	0	0	0	0	0	0	0	0	0	0	0	0	0	0	0	0	0	0	0	0	0	0	0	0	0	0	0	0	0	0	0	0	0	0	0	0	0	0	0	0	0	0	0
Zm00004b039375	0	0	0	0	0	0	0	0	0	0	0	0	0	0	0	0	0	0	0	0	0	0	0	0	0	0	0	0	0	0	0	0	0	0	0	0	0	0	0	0	0	0	0	0	0	0	0	0	0
Zm00004b008813	43	55	7	6	13	25	44	52	196	150	75	89	90	123	75	67	11	6	61	65	69	23	49	57	21	19	52	82	160	243	116	132	122	186	140	142	26	42	91	101	52	34	27	22	18	30	103	109	214
Zm00004b039376	11	10	17	16	17	36	22	15	13	16	9	13	13	8	17	21	26	19	10	10	0	0	1	2	0	0	0	1	0	0	0	0	0	0	0	0	1	0	1	0	23	25	21	21	63	67	88	98	106
Zm00004b008814	57	80	113	114	33	56	176	153	173	155	206	203	65	85	110	137	127	70	136	171	34	17	97	106	82	105	139	129	98	142	32	54	39	72	75	62	84	64	69	73	36	42	120	107	32	40	214	235	197
Zm00004b039377	22	28	11	12	17	39	35	41	9	13	21	20	1	5	20	25	20	6	31	41	10	9	47	73	37	71	66	63	58	82	71	75	22	25	47	68	13	23	63	65	1	1	0	0	0	0	0	0	0
Zm00004b008815	1950	3153	687	442	479	758	549	441	1742	2025	328	295	1183	1669	424	319	223	208	4917	5707	4258	3327	421	431	372	441	498	550	1143	1245	283	202	814	1106	450	749	328	323	2286	2536	1240	2069	211	158	127	138	396	542	1574
Zm00004b039378	119	290	331	459	241	440	780	805	549	496	508	464	344	413	666	615	232	146	463	539	184	107	504	670	291	368	772	899	551	570	375	435	210	322	504	788	272	300	511	570	168	173	518	361	248	370	726	928	618
Zm00004b008816	204	245	4	4	5	10	21	8	13	29	14	5	128	147	18	21	36	29	384	689	197	220	8	5	5	1	13	21	57	81	93	146	174	229	74	106	58	68	59	58	112	125	10	9	0	3	26	21	122
Zm00004b039379	61	31	0	1	2	1	4	7	95	143	21	17	42	27	35	31	37	20	9	15	235	95	17	12	15	18	9	8	335	209	22	28	98	116	97	103	136	127	56	54	169	202	8	6	2	0	10	15	76
Zm00004b008817	3598	3708	0	0	1	0	0	2	0	0	2	0	0	0	0	0	2	0	574	773	2334	2255	0	0	0	0	0	0	0	0	0	0	0	0	1	0	0	0	13	22	1952	3438	0	1	0	0	1	0	0
Zm00004b008818	152	198	256	265	66	75	370	420	573	445	419	364	233	327	305	306	216	198	360	320	215	131	473	554	35	31	349	432	567	542	392	361	219	307	285	363	188	193	440	460	154	132	324	300	37	37	304	464	412
Zm00004b008819	1963	2847	1444	1364	2120	3612	2991	3177	7786	7270	2164	2339	4569	5837	4199	3518	2011	1333	3740	4248	2387	1484	1960	1974	2258	2775	3571	3862	4234	5494	3081	2666	5223	6870	3845	5472	2308	2231	3326	3548	1944	2032	1353	1029	1857	2299	2996	3901	5695
Zm00004b039080	1	0	0	0	0	2	1	0	0	0	0	0	1	0	0	0	0	1	0	3	2	1	0	1	0	0	5	1	0	0	0	0	1	0	0	0	0	0	2	1	0	0	0	0	1	0	0	0	0
Zm00004b039081	303	445	257	198	140	218	738	719	665	499	1024	907	355	386	610	618	530	423	682	647	575	469	531	498	346	399	903	843	667	950	1123	870	269	267	734	932	630	610	1179	1216	454	370	277	332	146	214	918	1056	660
Zm00004b009840	768	996	0	0	0	0	0	0	2	8	0	1	13	36	118	126	73	18	3	0	157	65	0	0	0	0	0	0	0	0	1	2	95	63	0	6	0	1	0	0	74	120	0	0	1	0	0	0	1
Zm00004b039082	0	0	0	0	0	0	0	0	0	0	0	0	0	0	0	0	0	0	0	0	0	0	0	0	0	0	0	0	0	0	0	0	0	0	0	0	0	0	0	0	0	0	0	0	0	0	0	0	0
Zm00004b008520	576	513	149	156	80	147	210	181	437	506	1038	666	2071	1826	150	184	907	811	246	297	504	244	129	93	90	146	202	187	206	338	492	801	1485	1595	153	154	839	1044	245	241	534	402	126	83	75	77	120	144	354
Zm00004b009841	107	120	292	320	197	302	675	626	168	129	132	114	276	216	106	119	254	381	162	151	151	105	275	293	88	79	671	643	332	359	342	291	147	177	154	139	342	310	314	332	144	228	122	154	312	427	573	866	293
Zm00004b039083	15	15	0	0	0	0	0	1	0	0	4	1	2	4	1823	4364	357	249	1	5	1	2	0	0	0	0	0	0	0	0	2	7	0	1	543	475	138	58	0	1	9	4	0	0	0	0	0	0	0
Zm00004b008521	100	65	148	178	78	101	75	68	103	117	103	107	52	58	101	167	212	137	153	185	69	48	86	91	61	60	80	96	88	169	56	78	16	22	125	108	146	156	105	138	50	72	126	130	48	67	57	84	110
Zm00004b009842	231	426	7122	6985	29	29	357	402	313	260	4846	3940	389	644	26	67	1021	954	1186	1464	423	256	4115	4754	45	9	551	542	166	170	4116	2758	1151	1053	40	49	1214	1532	7204	6497	197	192	9343	8678	13	21	372	497	113
Zm00004b039084	26	22	0	0	5	8	2	1	29	34	13	6	78	62	76	49	21	13	11	12	11	5	0	0	9	20	1	1	8	14	9	12	79	96	36	41	13	35	59	57	17	7	0	0	13	34	0	1	30
Zm00004b008522	576	829	37	36	32	60	47	43	36	52	72	35	26	29	117	77	57	72	152	147	690	816	31	20	96	154	54	60	19	61	14	42	28	29	100	111	45	35	258	229	475	705	8	10	170	249	27	37	26
Zm00004b009843	946	1069	1448	1538	1219	1842	2660	2911	2634	2557	1839	1479	2056	2127	1980	1932	1612	1591	1454	1576	1915	973	2132	2108	1807	2407	3096	3418	1419	1643	1256	1293	1571	2012	2241	3087	1507	1496	3024	3018	677	693	1058	888	1294	1608	1163	1793	1316
Zm00004b039085	11	17	0	1	0	1	1	1	35	37	1	1	6	3	119	68	2	1	45	76	58	78	68	62	229	274	82	107	11	10	32	27	9	13	246	340	129	160	158	169	5	8	1	3	0	1	1	0	36
Zm00004b008523	1	3	0	0	0	0	0	1	0	0	0	0	0	0	0	0	0	0	1	3	7	7	1	2	0	0	4	1	1	3	0	2	0	0	0	2	0	1	0	1	0	0	0	0	0	0	0	0	0
Zm00004b009844	1	1	0	0	0	0	0	0	0	0	0	0	0	0	0	0	0	0	0	1	4	10	0	0	0	0	0	0	0	0	5	3	0	0	0	0	1	2	1	0	27	80	0	0	0	0	0	0	0
Zm00004b039086	14	3	0	0	0	0	0	0	2	1	1	11	0	0	9	3	0	0	0	2	0	0	6	4	21	34	1	3	0	0	2	0	0	0	0	0	0	1	3	5	1	0	0	0	0	0	0	0	0
Zm00004b010400	236	192	544	543	145	213	397	366	491	454	184	231	580	369	206	272	350	464	168	241	211	140	468	439	193	170	490	431	295	476	219	215	264	300	233	258	378	289	262	262	208	179	472	437	109	136	432	571	383
Zm00004b008524	22	38	2	1	0	0	18	20	0	0	0	0	2	4	10	11	7	26	0	9	5	6	0	0	0	0	0	0	0	1	0	5	87	71	0	1	0	0	18	7	1	5	0	0	0	0	0	0	0
Zm00004b009845	0	0	0	0	0	0	0	0	0	0	0	0	0	0	0	0	0	0	0	0	0	3	1	0	0	0	0	0	0	0	0	0	0	0	0	0	0	0	15	15	0	0	0	0	0	0	0	0	0
Zm00004b039087	0	1	0	0	0	0	0	2	0	0	0	0	0	0	0	1	0	1	0	0	0	0	0	0	0	0	0	1	1	0	0	0	2	0	3	1	0	0	0	0	0	0	0	0	0	0	0	0	0
Zm00004b010401	662	681	3517	3262	1089	1815	3307	3411	2192	2339	1294	1114	632	845	2397	3088	2257	2376	2052	2411	651	320	2100	2344	1114	1189	3363	3767	1519	1953	972	1227	740	919	1694	2264	1880	1675	1717	1763	402	407	2344	1760	538	576	1729	2496	1283
Zm00004b008525	3	3	0	0	0	0	4	2	0	0	0	0	0	0	0	3	0	0	0	1	2	3	0	0	0	0	1	0	2	1	2	20	83	64	1	2	0	0	0	3	26	8	0	0	0	0	0	0	0
Zm00004b009846	71	73	127	121	40	80	253	257	148	163	87	90	47	62	88	93	68	84	137	161	51	27	176	144	19	46	217	224	112	140	51	51	41	43	70	70	64	55	103	89	31	30	75	99	9	7	144	215	44
Zm00004b039088	1	1	0	0	0	0	0	0	0	0	0	0	0	0	8	5	0	0	0	0	0	1	0	0	0	2	0	0	0	0	0	0	3	2	1	1	0	0	1	0	0	2	0	0	0	0	0	0	0
Zm00004b010402	1	0	0	0	0	0	0	0	0	0	3	0	0	0	7	10	0	0	0	0	5	1	0	1	0	0	0	0	0	0	0	2	0	0	1	1	1	1	0	0	3	7	0	0	0	0	0	0	0
Zm00004b008526	906	1082	1103	1291	517	765	1983	2032	1676	2108	1207	1100	849	1164	1654	1761	1183	1293	1682	1895	1336	808	1563	1691	846	1062	2549	2920	1384	1958	1615	1617	1239	1398	2012	2866	1428	1335	2476	2473	984	1032	1427	1164	836	1051	2026	2672	2016
Zm00004b009847	17	19	192	181	43	94	228	152	167	188	37	36	18	5	62	87	77	57	15	13	9	4	38	60	29	30	199	243	38	74	13	15	41	25	57	60	62	66	12	6	18	15	129	62	51	67	124	155	58
Zm00004b039089	53	38	1	0	0	0	1	2	5	2	17	69	1	3	37	35	103	68	4	2	28	21	0	0	0	0	3	5	0	0	129	1	4	6	26	27	73	147	219	163	15	20	0	1	0	0	0	2	3
Zm00004b010403	13	10	1	2	2	8	12	19	13	15	37	12	11	23	4	8	13	10	7	15	5	2	8	6	3	8	13	9	10	18	6	8	8	3	5	8	6	3	12	9	3	1	0	0	0	0	1	1	0
Zm00004b008527	3	0	0	0	0	0	0	0	31	38	0	0	0	1	0	1	18	15	14	25	2	2	0	0	0	0	0	0	0	1	11	9	27	48	0	1	11	12	23	36	0	1	0	0	0	1	0	0	19
Zm00004b009848	1035	1318	1766	1496	1323	2651	2842	3163	2873	2891	1480	1549	1742	2099	2261	2182	1372	1268	1931	2439	1105	646	2228	2202	2068	2528	2995	3274	1941	2668	1784	1444	1028	1225	1881	2615	1487	1370	2147	2116	918	906	1721	1408	1375	1979	2537	3377	2324
Zm00004b010404	123	98	946	974	355	524	710	673	477	490	291	235	33	80	351	646	556	719	254	214	162	128	549	496	188	159	640	699	280	510	263	287	123	112	358	441	645	491	342	388	210	203	1280	1066	259	242	695	998	318
Zm00004b008528	106	113	682	785	269	348	349	266	269	274	408	343	122	86	272	448	443	466	230	204	186	73	358	390	153	166	557	660	165	250	434	520	156	156	294	367	466	415	281	304	168	158	769	547	184	157	322	483	240
Zm00004b009849	0	0	0	0	0	0	0	0	0	0	0	0	0	0	0	0	0	0	0	0	0	0	0	0	0	0	0	0	0	0	0	0	0	0	0	0	0	0	0	0	0	0	0	0	0	0	0	0	0
Zm00004b011740	397	489	1487	1190	120	282	336	428	669	659	228	201	684	623	1197	1043	528	433	446	508	372	195	2048	1659	324	356	728	855	665	814	301	298	863	1145	775	1124	518	492	569	585	294	298	1914	1751	142	142	1078	1188	426
Zm00004b010405	42	44	71	56	6	8	87	89	87	77	1448	1100	45	36	26	31	210	268	54	83	76	76	4	4	0	1	199	228	216	259	1600	1717	154	107	48	52	393	350	76	106	38	27	55	71	14	15	165	205	69
Zm00004b008529	1813	2511	4280	3756	2575	5073	4514	4758	5792	6942	2970	3254	2791	3539	5683	4923	3143	3142	3836	4507	2001	1424	4024	4483	4373	5156	5216	5589	4275	5303	4055	2598	2155	2554	3708	6091	3030	2681	4376	4409	1755	1864	3976	2904	2762	3084	2921	4210	4505
Zm00004b011741	0	0	0	0	0	0	0	0	0	0	0	0	0	0	0	0	0	0	0	0	0	0	0	0	0	0	0	0	0	0	0	0	0	0	0	0	0	0	0	0	0	0	0	0	0	0	0	0	0
Zm00004b010406	91	135	156	181	57	92	401	553	308	374	3912	3140	208	255	204	255	450	326	391	433	300	174	460	475	67	71	883	1008	633	792	4104	5080	594	564	252	248	705	718	359	339	101	108	302	243	72	104	582	716	308
Zm00004b011742	567	770	1294	1411	688	1052	1577	1537	1508	1750	838	934	917	844	1300	1350	1086	1013	1501	1695	720	389	1733	1751	1184	1400	1735	1869	1139	1306	1106	679	947	1042	968	1578	1202	1114	1259	1383	514	527	1367	1148	1090	1344	1219	1670	1562
Zm00004b010407	371	578	563	643	530	871	1825	1965	1778	1575	962	1054	1235	869	1232	1273	1278	1247	688	744	373	295	1189	1511	528	768	1409	1347	2424	1613	1543	869	2116	2556	1272	1295	1230	1275	962	873	525	580	1202	974	424	659	1485	1866	1725
Zm00004b009550	0	0	0	0	0	0	0	0	0	0	0	0	0	0	0	0	0	0	0	0	0	0	0	0	0	0	0	0	0	0	0	0	0	0	0	0	0	0	0	0	0	0	0	0	0	0	0	0	0
Zm00004b011743	0	1	0	0	0	0	0	0	0	0	0	0	1	0	0	0	0	0	0	0	0	0	0	0	0	0	0	0	0	1	0	0	0	0	0	0	0	0	0	0	0	0	0	0	0	0	0	0	0
Zm00004b010408	70	106	31	17	16	34	123	158	167	141	123	143	63	74	85	108	39	7	153	171	2	2	1	3	1	1	4	7	2	1	1	0	2	1	4	0	2	0	3	3	0	0	0	0	0	0	0	0	0
Zm00004b008230	476	470	51	79	5	8	154	150	1024	1407	167	118	451	593	126	154	145	137	302	224	357	266	81	60	3	1	162	120	1809	1050	98	140	283	364	164	227	223	167	352	362	473	454	33	47	0	3	240	236	560
Zm00004b009551	855	1209	425	423	412	782	599	696	1914	1856	1178	1058	1357	1896	1440	1343	804	774	1123	1289	994	742	688	600	822	881	828	841	1289	1707	1132	1050	1467	1509	1415	1595	725	711	1493	1478	904	925	423	396	550	868	763	941	1078
Zm00004b011744	290	265	820	1017	128	189	618	532	455	484	299	329	388	357	769	869	796	913	399	427	209	105	787	883	144	171	720	719	307	403	288	214	339	457	773	973	693	627	453	493	181	149	842	848	73	83	418	587	522
Zm00004b010409	0	0	0	0	0	1	0	0	0	0	0	0	0	0	0	0	0	0	1	4	0	3	0	0	0	1	0	0	0	0	0	1	0	0	0	0	0	0	0	1	1	0	0	0	0	0	0	0	0
Zm00004b008231	370	429	865	694	1501	2524	739	858	1296	1390	2047	1505	946	982	555	651	1075	887	706	721	205	97	818	778	716	606	890	1009	344	425	1082	1196	1268	1461	367	524	799	824	520	503	340	251	790	569	1671	1954	935	1125	544
Zm00004b009552	9	6	0	0	0	1	1	0	0	1	3	1	0	0	31	25	0	0	22	8	1	6	0	0	0	0	1	0	8	0	0	0	0	0	22	21	1	0	2	2	9	11	0	1	0	0	0	0	0
Zm00004b011745	727	731	603	634	175	264	730	813	582	561	587	565	604	559	811	926	755	849	1027	1022	763	452	1234	1330	371	433	835	830	1194	1140	496	582	239	239	824	948	730	746	1041	1131	621	640	882	823	273	326	761	993	1113
Zm00004b008232	0	0	0	0	0	0	0	0	0	0	0	0	0	0	0	0	0	0	0	0	0	0	0	0	0	0	0	0	0	0	0	0	0	0	0	0	0	0	0	0	0	0	0	0	0	0	0	0	0
Zm00004b009553	1051	1853	94	89	6	4	104	95	60	87	44	36	1312	1016	43	39	146	360	567	772	1560	2288	15	16	3	4	28	25	2	4	3	2	69	103	5	7	21	41	17	22	911	1710	48	44	1	2	101	220	6
Zm00004b011746	793	924	3467	4085	1664	3131	3617	3702	1660	2106	927	777	553	876	2549	3376	1955	1972	2181	2271	780	384	5665	6297	1227	1977	3546	4362	4838	2425	649	754	408	444	1644	2547	1628	1452	2215	2379	870	710	5488	4571	1729	1844	2715	4039	1862
Zm00004b038910	0	0	2	6	0	0	0	0	0	0	0	0	0	0	32	103	10	7	0	0	0	0	21	30	0	0	0	0	0	0	0	0	0	0	43	21	12	6	0	0	0	0	10	29	1	0	0	0	0
Zm00004b008233	243	448	66	99	9	15	120	119	98	96	54	75	19	26	125	127	52	25	1427	1626	455	690	84	90	18	30	100	73	67	99	63	28	25	29	131	123	46	44	364	379	208	369	64	80	22	26	124	127	85
Zm00004b009554	16	17	93	110	55	76	152	121	51	62	53	50	38	60	39	32	64	73	101	121	197	219	398	438	330	385	723	704	328	525	365	258	364	392	343	348	405	317	298	309	208	280	187	182	61	94	253	344	49
Zm00004b011747	0	0	0	0	0	0	0	0	0	0	0	0	0	0	0	0	0	0	1	0	0	0	0	0	0	0	0	0	0	0	0	0	0	0	0	0	0	0	0	0	0	0	0	0	0	0	0	0	0
Zm00004b038911	5	5	13	16	1	3	12	9	23	32	49	31	9	23	13	13	31	21	17	23	3	4	5	4	1	4	25	10	9	10	38	91	13	2	2	7	29	46	42	29	4	8	3	6	1	1	11	18	5
Zm00004b010110	61	45	0	0	0	0	14	6	136	125	92	47	95	68	10	9	7	5	30	34	16	7	0	0	0	0	6	11	39	130	9	21	94	98	2	5	0	1	34	47	119	55	0	0	0	0	5	0	543
Zm00004b008234	147	226	836	661	267	598	896	984	471	602	490	386	343	382	534	667	478	429	292	294	196	156	734	756	369	425	1265	1328	225	320	399	437	537	638	470	609	521	398	213	207	165	174	885	724	420	503	929	1309	367
Zm00004b009555	100	153	32	39	0	0	74	61	4	4	0	0	2	8	148	73	13	8	94	79	210	160	48	64	0	1	97	127	8	15	30	32	1	0	253	328	22	25	600	585	94	103	9	14	0	0	27	41	33
Zm00004b011748	0	0	0	0	0	0	0	0	0	0	1	0	0	0	0	0	0	0	0	0	0	0	0	0	0	0	0	0	0	0	0	0	0	0	0	0	0	0	0	0	6	6	0	0	1	0	5	0	1
Zm00004b038912	3	6	13	5	0	3	28	21	40	31	62	44	11	18	18	14	133	61	10	16	6	9	12	9	3	3	26	31	6	19	75	96	9	2	17	4	164	192	34	34	7	7	16	11	6	1	32	32	15
Zm00004b010111	173	127	1	3	24	39	5	6	151	191	24	31	644	1213	15	3	92	189	655	758	83	67	48	78	46	50	57	42	80	131	132	61	1209	967	69	93	228	327	579	647	150	133	5	2	7	7	3	5	310
Zm00004b008235	0	0	0	0	0	0	0	0	0	0	0	0	0	0	0	0	0	0	1	0	0	0	0	0	0	0	0	0	0	0	0	0	0	0	0	0	0	0	0	0	0	0	0	0	0	0	0	0	0
Zm00004b009556	423	433	1387	1775	423	631	707	655	609	956	845	788	352	496	1003	1038	1248	1676	965	1045	1087	1183	1938	2150	1178	1254	2041	2203	996	1320	1599	1369	912	923	1633	1820	1992	1806	1483	1549	485	556	1374	1375	354	407	483	758	536
Zm00004b011749	0	0	0	0	0	0	0	0	0	0	0	0	0	0	0	0	0	0	0	0	0	0	0	0	0	0	0	0	0	0	0	0	0	0	0	0	0	0	0	0	6	5	0	0	0	0	2	1	0
Zm00004b038913	0	0	0	0	0	0	0	0	0	0	0	0	0	0	0	0	0	0	0	0	0	0	0	0	0	0	0	1	0	0	0	0	0	0	0	0	0	0	0	0	0	0	0	0	0	1	0	0	0
Zm00004b010112	9	7	2	0	0	0	54	49	4	1	9	15	0	0	0	0	2	1	6	8	5	0	2	2	0	0	65	67	2	1	2	0	0	0	0	0	1	0	1	1	2	2	0	0	0	0	7	11	0
Zm00004b008236	0	0	0	0	0	0	0	0	0	0	0	0	0	0	0	0	0	0	0	0	0	0	0	0	0	0	0	0	0	0	0	0	0	0	0	0	0	0	0	0	0	0	0	0	0	0	0	0	0
Zm00004b009557	832	1035	908	831	225	397	1879	2104	1997	2175	876	855	1096	1336	1988	1788	786	736	1555	1600	1106	631	1432	1391	480	514	2111	2355	1606	1772	910	698	1195	1458	1581	2380	922	957	1817	1765	763	794	859	658	369	487	1542	2283	1620
Zm00004b038914	0	0	0	0	0	0	0	0	0	0	0	0	0	0	0	0	0	0	0	0	0	0	0	0	0	0	0	0	0	0	0	1	0	0	1	0	0	0	1	1	0	0	0	0	0	0	0	0	0
Zm00004b010113	6	7	12	8	775	1392	7	12	10	7	0	2	1	1	4	2	4	1	9	9	11	6	28	12	1710	1900	9	16	2	1	6	6	1	1	5	8	10	6	32	24	20	13	14	4	1142	1979	13	12	1
Zm00004b008237	1159	1300	279	230	167	281	778	925	1271	1081	483	485	5055	3726	749	727	861	1100	972	1052	528	289	1454	1355	85	99	746	758	543	776	319	407	3418	4367	605	713	1567	1511	1299	1262	206	136	553	586	36	58	859	921	540
Zm00004b009558	0	0	0	0	0	0	0	0	0	0	0	0	0	0	0	0	0	0	0	0	0	0	0	0	0	0	0	0	1	0	0	0	0	2	0	0	0	0	0	0	0	0	0	0	0	0	0	0	0
Zm00004b038915	0	0	0	0	0	0	0	0	0	1	0	0	0	0	0	0	0	0	0	0	0	0	0	0	0	0	0	0	0	0	1	0	0	0	1	1	0	0	0	0	0	0	0	0	0	0	0	0	0
Zm00004b012770	187	199	271	211	53	87	423	465	447	428	181	198	122	185	189	258	189	175	246	277	141	75	184	204	56	73	333	318	167	333	179	92	71	71	132	161	161	155	168	187	126	133	185	167	41	69	425	569	295
Zm00004b010114	54	68	218	277	66	102	446	357	25	31	17	15	0	1	151	187	261	332	85	104	39	32	257	238	110	99	504	461	14	24	15	8	0	1	137	157	273	220	124	183	36	59	277	251	235	369	387	510	43
Zm00004b008238	1	5	0	1	2	2	3	5	2	6	2	4	3	1	1	8	2	1	2	4	0	0	0	0	0	0	0	0	0	0	0	0	0	0	0	0	0	0	0	0	0	0	0	0	0	0	0	0	0
Zm00004b009559	0	0	0	0	0	0	0	4	1	1	0	0	1	0	0	1	0	0	0	0	0	0	1	1	0	1	2	0	0	1	0	0	0	0	0	0	0	1	1	1	0	0	0	0	0	0	1	0	0
Zm00004b038916	0	0	0	0	0	0	0	0	0	0	0	0	0	0	0	0	0	0	0	0	0	0	0	0	0	0	0	0	0	0	0	0	0	0	0	0	0	0	0	0	0	0	0	0	0	0	0	0	0
Zm00004b011450	179	183	235	284	157	225	287	216	257	253	364	271	190	142	179	221	392	234	253	321	124	84	295	358	190	235	220	292	180	254	176	188	172	178	184	212	212	234	139	174	81	67	237	234	266	286	104	130	154
Zm00004b012771	0	0	0	0	0	0	0	0	0	0	0	0	0	0	0	0	0	0	0	0	0	0	0	0	0	0	0	0	0	0	0	0	0	0	0	0	0	0	0	0	0	0	0	0	0	0	0	0	0
Zm00004b010115	5	6	18	21	16	26	84	87	5	5	6	1	0	0	32	37	14	14	24	32	9	2	65	56	33	17	92	96	2	10	0	2	0	0	19	37	11	18	28	32	4	4	34	30	64	81	61	82	2
Zm00004b008239	1	0	0	0	0	0	0	0	0	0	0	1	0	0	18	6	2	0	0	1	0	1	0	1	0	0	0	0	0	0	2	0	0	0	6	22	0	3	1	1	4	5	1	5	41	38	8	17	14
Zm00004b038917	0	0	0	0	0	0	0	0	0	0	0	0	0	0	0	0	0	0	0	0	0	0	0	0	0	0	0	0	0	0	0	0	0	0	0	0	0	0	0	0	0	0	0	0	0	0	0	0	0
Zm00004b011451	2358	2844	275	252	209	364	616	607	529	613	578	486	482	509	491	509	470	333	949	1057	2069	2227	677	648	328	457	668	752	1003	743	530	599	514	700	607	854	492	534	993	1019	1365	1866	376	299	174	246	593	745	638
Zm00004b012772	498	578	319	375	115	174	470	465	1465	1465	1020	667	877	922	850	763	611	557	356	400	1122	576	715	781	267	399	509	532	8558	2268	936	1035	2157	2279	610	1132	776	697	1368	1316	857	854	430	389	140	311	541	662	853
Zm00004b010116	93	147	49	56	65	120	718	752	1385	1185	2175	2417	170	198	1235	1156	470	488	608	665	136	74	154	153	81	70	763	809	1279	1420	1828	1579	363	276	1680	1807	220	277	1001	999	61	93	52	50	108	113	1018	1477	1645
Zm00004b038918	204	246	13	16	3	6	45	53	285	372	710	506	480	379	87	50	91	97	275	262	197	189	45	48	6	2	138	143	281	346	571	867	679	837	123	193	252	251	749	785	182	164	20	23	0	3	87	116	187
Zm00004b011452	0	0	0	0	0	0	0	0	0	0	0	0	0	0	0	0	0	0	0	0	0	0	0	0	0	0	0	0	0	0	0	0	0	0	0	0	0	0	0	0	0	0	0	0	0	0	0	0	0
Zm00004b012773	36	40	42	73	11	21	168	170	35	53	368	134	12	25	497	830	421	291	49	48	29	26	41	46	10	18	147	145	83	85	1395	1164	73	53	2132	1532	1293	1440	114	122	14	15	40	38	12	26	94	132	24
Zm00004b010117	31	30	16	21	25	39	40	39	41	51	19	17	5	15	26	33	27	22	47	45	0	1	1	1	0	0	0	1	0	2	2	1	0	0	0	1	0	0	1	1	14	16	24	32	34	24	62	75	70
Zm00004b038919	116	132	7	9	0	0	1	2	45	25	2113	2607	39	12	30	39	438	549	707	664	100	84	0	0	0	0	2	0	0	7	3302	870	15	7	6	18	547	921	519	598	81	87	12	11	0	0	0	0	54
Zm00004b009260	19	35	16	26	2	1	16	17	54	50	17	19	47	35	48	66	15	24	118	170	35	22	43	80	0	0	11	19	15	15	31	23	4	14	35	39	15	41	56	94	18	19	11	18	1	2	16	25	13
Zm00004b011453	0	0	0	0	0	0	2	0	1	1	2	0	4	1	1	0	0	0	2	0	0	0	0	0	0	0	1	0	0	0	0	0	1	0	0	0	0	0	0	0	0	0	0	0	0	0	0	0	0
Zm00004b012774	347	417	500	609	308	446	512	444	624	691	270	277	326	333	452	466	434	496	596	611	441	347	415	404	425	497	576	576	387	582	387	207	258	233	434	525	400	344	491	508	362	385	419	391	290	502	357	487	481
Zm00004b010118	7	10	6	4	8	9	15	7	10	15	4	2	0	9	11	8	7	6	17	14	107	159	76	72	33	30	32	44	39	63	56	22	42	29	48	59	68	50	76	83	496	620	457	504	197	297	215	279	293
Zm00004b009261	570	464	1207	1066	302	540	920	976	882	908	639	568	480	697	615	734	838	986	1026	1280	384	343	889	911	366	400	1029	976	553	810	436	429	391	394	495	576	762	616	639	623	387	354	963	973	281	350	1374	1611	901
Zm00004b011454	21	38	16	20	26	57	22	31	38	58	51	44	37	31	21	35	13	1	118	114	36	11	60	79	44	67	26	37	16	39	26	49	24	37	21	17	11	18	42	57	15	14	34	20	37	64	30	31	32
Zm00004b012775	281	319	1217	1096	310	482	706	683	595	587	892	751	553	482	527	506	832	746	466	436	322	261	1516	1580	343	407	867	809	538	881	803	764	470	459	601	624	800	802	715	737	338	264	1342	1186	393	529	892	1012	631
Zm00004b010119	49	31	61	108	31	25	54	54	1398	516	67	50	86	42	21	15	31	16	92	56	13	23	589	854	48	94	65	27	4030	1927	32	42	210	294	24	18	18	17	326	304	84	152	1145	1082	39	150	118	100	1834
Zm00004b009262	1761	2936	3599	4780	2495	3194	1568	1245	1388	1692	2019	1602	643	598	1586	2446	3075	3734	2443	3069	2535	2191	1332	1496	977	954	1604	1647	732	1001	1213	1486	525	562	1463	1339	2573	2433	1164	1248	1131	2170	2117	1804	1283	1416	737	1073	609
Zm00004b011455	192	129	147	233	118	120	279	242	190	216	235	261	85	96	195	214	308	343	211	166	157	135	202	210	189	171	221	255	344	480	256	226	103	79	249	212	250	296	277	359	248	216	173	173	149	170	222	284	686
Zm00004b012776	5998	10583	2	1	0	0	2	4	0	0	1	0	0	0	0	0	0	2	5972	9040	19270	12770	0	1	0	0	0	1	0	1	1	0	0	2	0	0	2	0	374	663	5742	12088	0	0	0	0	3	3	0
Zm00004b009263	137	178	225	254	50	84	247	248	52	95	1168	938	2	7	570	715	630	415	259	251	374	242	310	307	35	45	217	204	41	83	659	853	116	119	538	619	708	876	699	755	197	279	540	530	49	79	199	285	151
Zm00004b011456	19	26	16	9	19	45	225	206	5	1	17	22	2	0	12	24	95	86	79	104	26	16	14	12	31	26	316	350	9	16	20	6	4	5	5	3	76	57	144	130	16	10	6	13	20	34	286	333	2
Zm00004b012777	0	0	1	1	11	22	0	0	0	0	0	0	0	0	0	0	0	0	0	1	0	0	1	2	7	6	2	1	2	0	1	0	0	0	4	1	2	1	3	0	0	0	0	0	1	6	0	0	0
Zm00004b038620	47	81	574	564	235	472	1356	1355	122	162	363	326	40	104	410	390	601	556	410	398	139	94	1032	908	589	725	1369	1392	150	214	672	473	123	156	539	652	680	612	545	533	54	102	638	565	472	578	1283	1788	220
Zm00004b009264	0	0	39	38	3	1	8	9	0	0	0	0	0	0	6	1	7	17	0	0	11	9	67	72	10	9	85	58	5	9	33	31	7	7	25	23	37	17	10	25	0	0	12	23	0	0	12	11	0
Zm00004b011457	1	0	18	19	0	0	95	70	0	0	0	0	0	0	5	3	25	50	1	0	0	0	22	42	0	0	58	48	0	0	0	0	0	0	12	3	38	30	0	2	0	0	42	85	0	0	122	132	0
Zm00004b012778	0	0	2	2	11	62	1	0	1	0	0	0	0	0	2	0	0	0	1	0	0	0	0	0	4	3	0	0	0	0	0	0	0	0	0	0	0	0	0	2	0	1	0	3	3	7	1	1	0
Zm00004b038621	703	559	1446	1780	914	983	1319	1225	1016	1267	648	620	507	633	1396	1535	1110	1041	913	866	596	335	915	1117	582	542	1521	1508	577	685	801	616	424	421	1176	1471	1088	971	979	913	563	563	1494	1335	777	861	772	1155	795
Zm00004b037300	0	0	0	0	0	0	0	0	0	0	0	0	0	0	0	0	0	0	0	0	0	1	0	0	0	0	0	0	0	0	0	0	0	0	0	0	1	0	0	0	0	1	0	0	0	0	0	0	0
Zm00004b009265	0	0	4	2	1	2	3	2	1	0	0	0	0	1	2	0	1	0	0	0	0	0	8	10	1	2	12	13	2	1	6	6	0	3	2	4	4	4	3	1	0	0	6	7	0	0	1	6	0
Zm00004b011458	7	14	359	310	38	65	501	475	79	92	25	27	2	9	112	168	171	154	34	37	35	21	189	192	18	18	585	649	32	48	72	73	29	31	149	121	182	124	100	79	9	3	170	133	15	13	325	503	10
Zm00004b012779	0	0	0	0	0	0	0	0	0	0	0	0	0	0	0	0	0	0	0	0	0	0	0	0	0	0	0	0	0	0	0	0	0	0	0	0	0	0	0	0	0	0	0	0	0	0	0	0	0
Zm00004b038622	0	0	0	0	0	0	6	6	13	4	0	6	3	2	0	2	2	2	1	3	0	0	5	4	1	0	2	20	5	12	1	0	3	5	1	2	0	0	2	1	1	0	1	0	0	1	8	10	0
Zm00004b037301	610	717	2615	3921	2440	2947	1927	1620	2005	2285	1854	1496	577	521	2126	2923	3255	3129	1484	1567	689	406	2386	2899	1610	1600	2418	2776	1580	2223	1923	1892	740	820	2021	2453	3413	3486	1057	1183	667	633	3727	3301	2235	2129	1186	1716	1841
Zm00004b009266	1	3	4	3	1	0	1	1	1	1	4	2	13	20	3	1	2	7	4	3	49	72	164	139	112	123	221	251	173	196	184	91	84	52	189	152	180	100	142	132	73	45	118	87	202	198	19	15	19
Zm00004b011459	642	590	1	3	1	2	21	30	831	1289	920	865	184	180	1129	969	852	469	479	511	923	517	0	2	5	2	41	46	676	985	1175	1081	340	302	1436	1449	992	1347	1197	1163	485	433	0	0	2	1	8	8	404
Zm00004b038623	46	47	466	467	29	87	431	384	174	164	124	82	55	76	143	215	135	106	40	59	38	19	465	476	41	33	491	560	104	134	60	87	90	90	143	160	124	110	52	66	30	31	593	536	47	46	283	491	64
Zm00004b037302	163	241	711	642	2701	3710	922	936	607	575	430	435	215	228	522	687	502	535	541	523	263	151	817	855	5136	5263	1241	1296	765	1084	553	453	235	180	765	885	533	437	779	767	292	201	778	568	4333	5425	848	1159	601
Zm00004b009267	161	114	2	0	0	0	3	2	107	49	580	217	226	420	4	22	39	36	5	3	6	7	0	0	0	0	0	0	2	1	1	3	136	122	0	3	6	2	3	8	79	71	1	2	0	0	2	1	6
Zm00004b038624	32	27	90	102	9	16	113	118	47	53	90	82	14	19	34	56	75	68	121	101	32	21	136	140	5	12	107	135	45	83	64	82	14	18	32	57	55	64	120	121	35	25	166	174	8	9	96	111	56
Zm00004b037303	438	332	4	12	0	1	17	13	458	397	1990	1721	663	604	359	290	152	117	390	378	125	100	24	15	1	3	13	9	859	390	1797	1670	130	231	320	651	108	159	915	1087	209	226	318	360	4	2	51	66	1057
Zm00004b009268	533	588	400	414	113	161	606	570	683	737	512	483	705	644	708	736	587	460	628	558	641	531	458	456	112	109	660	645	406	575	504	410	682	761	830	854	573	464	607	622	437	424	457	438	82	93	668	857	540
Zm00004b039960	191	144	11	18	167	317	150	123	226	345	97	148	29	36	53	86	344	289	329	364	56	45	15	14	127	171	265	285	182	138	165	41	3	4	46	28	171	222	381	385	145	72	1	2	3	8	38	57	281
Zm00004b038625	178	184	21	21	8	6	1	7	2	2	322	289	2	8	3	5	40	27	10	22	107	107	17	13	2	2	7	11	12	6	340	296	4	4	3	3	13	45	42	47	21	24	5	12	0	0	7	2	0
Zm00004b037304	23	34	6	1	2	2	0	0	22	2	1	1	0	3	19	9	7	8	14	16	4	2	53	56	0	0	5	9	12	1	3	3	1	4	16	15	2	1	14	3	3	9	12	17	2	0	0	3	7
Zm00004b012480	1307	839	306	388	2	4	475	459	243	475	13	18	18	10	145	140	192	163	209	246	1791	849	517	618	8	6	960	1027	134	123	68	26	10	33	120	133	160	210	371	419	3158	2470	615	696	24	33	635	864	89
Zm00004b009269	381	367	838	814	189	293	765	702	660	857	583	609	655	587	528	637	635	719	618	605	457	269	1093	1050	355	387	1521	1706	430	561	780	692	605	585	673	752	981	737	686	746	342	330	563	453	213	218	578	836	559
Zm00004b039961	0	0	0	0	0	0	0	0	0	0	0	0	0	0	0	0	0	0	0	0	0	0	0	0	0	0	0	0	1	0	0	0	0	0	0	0	0	0	0	0	0	1	0	0	0	0	0	0	0
Zm00004b038626	75	22	361	741	63	37	102	40	961	344	146	68	7	21	342	45	56	118	89	91	40	26	1692	2475	261	312	184	25	3694	2728	69	41	14	7	182	224	115	156	320	295	77	109	1725	1984	114	266	81	64	1790
Zm00004b037305	317	217	67	144	115	106	296	214	300	218	78	58	84	176	241	209	122	136	172	187	302	181	553	791	349	356	305	156	2742	1302	88	77	105	111	537	667	162	230	485	514	289	329	648	832	324	496	155	170	693
Zm00004b011160	290	422	234	316	216	251	683	700	43	30	168	194	1	3	44	78	257	195	153	190	764	966	1361	1881	567	827	650	754	84	66	664	649	4	4	75	121	410	429	459	422	522	796	815	787	666	1015	989	1250	25
Zm00004b012481	49	21	61	63	10	16	237	159	1	18	16	27	0	0	651	532	683	738	5	4	30	16	26	27	3	8	606	560	1	2	24	5	0	0	395	502	498	473	4	11	8	11	18	17	1	3	128	194	3
Zm00004b039962	157	185	24	19	9	14	2	2	603	907	224	228	169	388	78	120	84	56	96	121	230	193	22	24	12	11	4	7	324	247	348	270	96	113	160	137	68	57	187	198	112	73	2	4	40	81	9	3	151
Zm00004b038627	300	296	86	136	66	71	165	173	646	701	196	186	357	453	521	485	181	198	326	293	442	278	263	249	50	28	260	204	869	1022	270	314	476	516	923	1125	354	304	522	486	329	336	194	211	45	62	231	342	815
Zm00004b037306	54	50	30	68	10	16	27	17	100	117	14	10	42	61	15	41	34	35	31	24	8	5	35	26	52	43	3	5	40	27	2	2	4	5	18	21	29	20	33	37	80	106	86	74	11	23	26	45	89
Zm00004b011161	0	2	4	8	0	0	0	1	4	5	1	0	2	2	0	0	1	1	0	1	3	1	13	16	0	0	0	4	9	16	0	2	1	5	0	0	1	3	2	2	2	2	4	2	0	0	0	0	0
Zm00004b012482	166	223	832	802	728	1091	926	855	528	608	593	564	256	222	466	551	489	407	565	674	204	91	549	438	457	469	1078	1215	247	363	687	659	159	198	387	546	497	465	566	581	159	185	451	337	427	459	634	888	272
Zm00004b039963	0	0	0	0	0	0	0	0	0	0	0	0	0	0	0	0	0	0	0	0	0	0	0	0	0	0	0	0	0	0	0	0	0	0	0	0	0	0	0	0	7	8	7	5	17	10	25	24	19
Zm00004b038628	418	765	2648	2476	1509	3072	5672	6304	3907	3480	1657	1595	1564	1743	3160	3282	1562	1721	2395	2625	585	347	4524	4576	2040	2572	5235	5737	3132	3518	1960	1634	2114	2338	2846	3901	1468	1385	2761	2636	518	484	3035	2541	1542	2111	5753	7689	2704
Zm00004b037307	2494	2440	2324	2776	657	1213	1462	1717	700	875	176	220	527	1198	634	764	516	704	1772	1991	1878	1634	5755	6872	1505	1821	1760	1875	7057	1473	246	245	733	720	812	967	624	554	1314	1326	1672	2607	3796	3219	1016	1387	965	1448	1280
Zm00004b011162	132	131	31	37	4	13	65	49	72	91	68	59	126	289	126	110	64	28	201	185	186	100	76	96	43	46	73	55	143	216	234	213	228	282	177	251	95	129	205	280	194	178	74	68	100	108	90	95	269
Zm00004b012483	2131	2705	337	283	79	137	473	462	1009	1138	1725	1382	1322	929	1658	1446	1204	1006	625	818	2639	2851	318	347	78	66	510	488	567	844	2468	2118	2207	2527	1545	1769	1231	1122	428	489	1185	1991	237	213	43	39	353	439	733
Zm00004b039964	206	195	139	128	81	133	218	243	197	195	142	147	183	170	131	99	140	143	168	151	385	197	256	293	282	251	605	602	333	468	286	277	274	285	307	312	352	316	386	366	411	379	294	270	281	247	699	940	599
Zm00004b038629	0	0	0	0	0	0	0	0	0	1	0	0	0	0	0	0	0	0	0	1	0	0	0	1	0	0	0	0	1	0	0	0	0	0	0	0	0	0	1	1	0	0	0	0	0	0	0	0	0
Zm00004b037308	9404	9239	17511	22097	19245	26909	20802	18913	26626	20814	10479	10134	6837	5718	11024	14423	9584	8996	13257	14197	7814	6449	21167	22399	20139	20019	16757	18150	26078	33641	9512	9309	6657	8167	10217	12577	9145	8927	8131	8421	5505	6711	20816	20121	26041	25948	19267	23600	27987
Zm00004b011163	5	11	6	6	0	0	5	6	15	20	62	70	2	2	31	57	16	6	20	22	1	0	8	4	25	28	0	0	1	1	2	0	8	5	2	4	1	0	4	6	4	9	16	12	230	395	22	19	43
Zm00004b012484	758	1081	663	648	667	956	807	918	1059	1238	826	817	791	878	1468	1263	697	558	1366	1558	654	393	771	801	674	745	781	868	777	825	928	867	730	926	873	1456	524	519	1688	1658	808	953	699	539	590	695	727	1012	718
Zm00004b040520	89	101	209	214	43	61	376	397	131	161	591	451	73	121	76	105	208	110	141	173	89	51	186	169	40	37	202	206	57	86	97	139	154	207	76	81	90	108	122	140	120	142	163	131	92	140	370	497	165
Zm00004b039965	612	544	3003	3256	1498	1991	2473	2217	1479	1534	659	946	481	594	1284	1529	1954	2321	967	930	745	468	2860	2752	975	931	3147	3331	1501	1532	1934	1396	552	578	1382	1536	1878	1522	1707	1798	657	619	2036	1765	659	796	1699	2327	1284
Zm00004b037309	2104	1620	345	438	106	162	545	551	2867	4458	4414	5274	802	824	606	977	2119	1859	975	876	1634	789	1085	669	91	48	653	718	10019	4211	10387	3457	660	604	251	338	2448	2124	1502	1391	1666	1730	704	727	231	243	515	779	1348
Zm00004b011164	79	105	479	454	627	878	973	961	198	181	103	104	65	100	172	176	230	337	789	799	72	42	524	456	778	891	958	1085	155	220	79	34	34	34	127	116	194	128	525	469	117	81	402	378	819	1013	931	1311	204
Zm00004b012485	47	46	767	810	0	1	414	335	5	2	2	1	0	0	108	228	115	114	46	29	61	36	452	446	10	5	655	573	0	1	0	0	1	0	196	71	41	23	62	62	73	53	687	702	6	11	395	461	0
Zm00004b040521	0	0	0	0	0	0	0	0	0	0	0	0	0	0	0	0	0	0	0	0	0	0	0	0	0	0	0	0	0	0	0	0	0	0	0	0	0	0	0	0	0	0	0	0	0	0	0	0	0
Zm00004b039966	28	22	4	4	1	2	11	9	9	11	20	20	19	9	0	4	18	14	43	42	11	1	0	0	3	5	0	1	2	1	0	0	0	1	0	0	0	1	127	133	0	0	0	0	0	0	0	0	0
Zm00004b011165	14	29	124	119	2	5	326	305	3	11	24	39	1	1	79	148	148	128	15	23	10	3	230	143	6	1	240	230	3	4	104	10	0	1	67	32	134	121	8	11	19	37	380	350	0	2	347	401	0
Zm00004b012486	211	204	257	273	10	24	194	255	223	300	554	432	447	388	170	315	337	342	160	176	158	112	197	173	99	106	267	305	204	279	327	373	301	351	242	278	296	294	246	236	219	169	159	109	10	15	201	261	214
Zm00004b040522	18	8	34	28	1	1	30	28	96	137	13	8	32	69	123	102	25	23	10	11	87	156	91	78	8	8	51	65	189	177	59	68	154	172	118	192	86	82	75	73	30	45	53	58	3	7	23	38	118
Zm00004b039967	2572	3010	1	9	0	4	29	28	1	1	54	41	11	15	601	461	436	214	621	762	1929	1325	19	23	6	3	213	163	0	1	133	101	14	15	468	716	1508	1115	524	468	3122	3149	25	25	8	13	6	17	3
Zm00004b011166	5	3	26	26	4	5	19	13	0	0	2	2	0	0	28	26	6	12	1	1	4	5	142	199	1	13	24	32	0	0	7	1	0	0	23	29	31	23	1	2	5	9	51	74	0	1	6	11	0
Zm00004b012487	238	651	340	280	148	288	1722	2078	416	381	743	693	352	471	1046	880	369	266	1143	976	221	108	544	422	220	315	550	654	198	340	402	327	192	211	455	664	274	301	451	451	402	474	677	369	270	343	1765	2306	894
Zm00004b040523	2212	1945	1648	1932	54	80	1744	1774	3779	4107	895	996	1808	2754	9243	6320	1938	1523	2381	2138	2227	1475	3499	3219	182	157	2654	2728	3861	4913	2001	1595	2489	2783	8567	8512	3054	2743	2090	2058	1857	1465	2662	2883	73	97	1871	2231	3056
Zm00004b039968	0	0	0	0	0	0	0	0	0	0	0	0	2	5	0	0	0	0	0	0	2	4	0	0	0	0	0	0	2	1	0	0	28	24	0	0	3	2	2	0	0	0	0	0	0	0	0	0	0
Zm00004b038330	0	0	0	0	0	0	0	0	0	0	0	0	0	0	0	0	0	0	0	0	0	0	0	0	0	0	0	0	0	0	0	0	0	0	0	0	0	0	0	0	0	0	0	0	0	0	0	0	0
Zm00004b011167	0	0	0	0	0	0	0	0	0	0	0	0	0	0	0	0	0	0	0	1	6	2	1	2	5	8	4	3	0	0	2	0	0	0	1	1	0	1	10	7	0	0	0	0	0	0	0	0	0
Zm00004b012488	21	30	10	16	0	1	20	16	3	5	10	6	13	9	232	214	16	12	30	33	229	102	257	246	3	1	60	79	167	225	29	21	7	6	443	582	103	116	53	58	201	189	67	81	0	2	11	14	16
Zm00004b040524	0	0	0	0	0	0	0	0	0	0	0	0	0	0	0	0	0	0	0	0	0	0	0	0	0	0	0	0	0	0	0	0	0	0	0	0	0	0	0	0	0	0	0	0	0	0	0	0	0
Zm00004b039969	880	721	212	248	0	0	966	919	0	0	2	2	0	0	1	0	153	171	155	168	374	164	158	143	0	0	1754	1857	0	0	0	0	0	0	0	1	213	137	232	227	1558	1053	227	164	0	0	888	1432	0
Zm00004b038331	93	151	19	8	0	0	15	32	156	715	10226	8669	1	6	1	3	146	30	492	393	136	53	345	522	0	0	241	170	0	6	24784	8613	0	1	0	0	3889	4897	5542	5835	320	268	54	67	0	0	6	7	2
Zm00004b037010	284	313	814	726	187	285	399	353	744	807	422	439	695	606	611	633	510	604	308	340	441	276	477	456	245	242	601	589	400	729	646	476	809	777	877	923	706	620	481	551	227	200	222	231	73	77	278	430	324
Zm00004b011168	31	31	18	41	4	11	33	37	24	17	6	15	3	1	18	27	18	18	56	51	71	51	58	59	17	9	77	70	55	58	29	19	27	26	63	48	27	36	56	73	325	331	576	636	133	155	440	594	592
Zm00004b012489	180	230	665	756	379	594	628	647	520	567	584	515	342	256	450	626	562	573	531	490	261	148	551	551	263	371	809	988	382	499	419	525	201	244	459	680	436	478	698	663	258	199	491	379	368	387	530	669	295
Zm00004b040525	412	392	345	389	534	738	631	577	787	801	687	624	433	475	664	716	728	674	867	915	467	329	550	534	338	319	926	969	594	749	1071	783	411	454	883	1017	930	786	807	829	360	325	424	352	192	245	584	843	605
Zm00004b038332	0	0	0	0	0	0	0	0	0	0	0	0	0	0	0	0	0	0	2	0	20	16	81	73	21	14	40	58	35	38	52	49	16	19	40	34	58	59	43	53	5	3	13	19	2	3	9	13	5
Zm00004b037011	0	0	0	0	0	1	0	0	0	1	0	0	0	0	0	0	1	0	0	0	1	1	0	0	2	3	5	3	1	0	1	0	2	1	3	5	0	2	5	1	0	0	0	1	5	5	1	0	0
Zm00004b011169	34	22	7	4	2	2	12	15	12	9	125	79	12	37	6	5	16	9	18	14	39	23	18	23	6	5	10	16	15	15	49	140	46	41	5	2	10	21	28	29	45	37	14	21	1	0	4	10	10
Zm00004b040526	2109	2775	3183	3925	82	142	1560	1508	89	93	161	245	29	66	2580	2148	388	366	3609	4331	3580	2158	4309	4689	287	278	1377	1524	333	441	1013	363	173	172	1698	2835	446	426	3509	3816	995	1846	2511	2721	69	94	2496	3022	204
Zm00004b038333	2730	3029	4519	4701	1008	1617	8286	7954	6658	5514	2998	3205	4168	3258	4921	6351	6076	5101	5030	4932	3405	2393	7029	7670	1064	1338	7938	7884	7476	9653	3330	3827	4761	5454	6444	6475	6244	5879	4874	5106	3478	3305	6576	6215	1329	1381	8465	10470	8662
Zm00004b037012	409	380	98	106	192	276	202	204	732	810	637	365	1275	1543	355	350	170	152	751	767	686	438	209	126	240	300	205	212	793	496	628	463	348	494	254	544	278	258	1133	1123	583	625	36	43	176	317	69	113	395
Zm00004b040527	0	0	0	0	0	0	0	0	0	0	0	0	0	0	0	0	0	0	0	0	0	0	0	0	0	0	0	0	0	0	0	0	0	0	0	0	0	0	0	0	0	0	0	0	0	0	0	0	0
Zm00004b038334	11	8	7	5	0	1	36	40	17	10	6	9	3	7	38	47	13	6	9	2	59	78	67	85	8	8	93	105	50	59	17	16	34	32	85	94	41	34	100	131	0	0	1	0	0	0	0	0	0
Zm00004b037013	128	100	13	20	6	24	27	45	59	42	6	3	453	370	925	772	131	92	40	54	118	84	22	24	1	0	1	0	7	8	3	2	29	217	245	522	144	178	51	41	4	0	0	0	1	3	1	0	0
Zm00004b040528	1166	938	6424	10760	4249	4524	3992	3244	1848	2765	3170	2872	861	557	3855	5560	8592	10339	2478	2478	1190	789	3949	4757	2650	2328	5366	5332	1659	2324	2887	3425	1120	918	4097	4151	7681	6489	1778	1938	1145	1039	6443	5964	3474	3669	2308	3778	1449
Zm00004b039670	0	0	0	0	0	0	0	0	0	0	0	0	0	0	0	0	0	0	1	0	1	0	0	0	0	0	0	0	0	0	0	0	0	0	0	0	0	0	4	1	0	0	0	0	0	0	0	0	0
Zm00004b038335	109	104	0	0	3	0	5	6	76	66	602	286	307	290	0	0	334	386	395	495	308	243	8	13	0	1	8	11	179	240	290	512	890	904	4	4	470	565	173	194	361	326	38	34	1	0	27	15	301
Zm00004b037014	532	524	1016	1157	766	1261	2083	2095	1227	1240	728	605	658	731	704	783	803	734	685	685	611	279	1045	1064	908	1033	2406	2552	782	1120	993	712	670	756	770	878	844	728	892	895	452	458	1033	792	812	960	1561	2236	888
Zm00004b012190	0	0	0	0	57	110	0	0	0	0	0	0	0	0	0	0	0	0	0	0	0	0	1	0	95	55	0	0	0	0	0	0	0	0	1	0	0	0	0	0	0	0	1	1	42	47	0	0	0
Zm00004b040529	161	222	305	294	63	97	423	384	330	361	148	207	119	173	344	379	289	260	585	570	210	169	328	298	165	201	580	548	157	323	283	197	118	153	320	400	321	271	399	467	107	126	166	171	72	91	321	366	184
Zm00004b039671	0	0	0	0	0	0	0	0	0	0	0	0	0	0	0	0	0	0	0	0	0	0	0	0	0	0	0	0	0	0	0	0	0	0	0	0	0	0	0	0	0	0	0	0	0	0	0	0	0
Zm00004b038336	340	607	0	0	0	0	0	0	0	0	0	0	0	0	0	0	0	1	595	756	692	691	1	0	0	0	0	0	0	0	0	0	0	0	0	0	0	0	65	92	308	586	0	0	0	0	0	1	0
Zm00004b037015	54	73	0	1	0	0	3	4	26	23	314	254	24	31	0	1	0	0	119	146	127	87	4	3	0	0	26	22	30	52	412	549	10	4	2	1	2	7	231	272	123	79	0	3	0	0	14	20	5
Zm00004b012191	2863	2500	744	524	176	319	722	729	1280	1067	1140	741	2983	2842	1423	1560	1536	1086	1175	1049	2666	1151	1276	1121	290	277	887	877	2088	3268	536	868	1876	2477	1673	1848	1900	1515	1450	1701	2355	2009	754	634	251	288	1039	1240	2594
Zm00004b039672	2	0	0	0	0	0	0	0	0	0	7	3	1	0	0	0	1	0	1	2	1	0	0	0	0	0	0	0	0	1	10	15	9	6	0	0	3	10	1	3	0	0	0	0	0	0	0	0	0
Zm00004b038337	0	3	2	0	5	3	1	0	1	2	3	2	2	1	4	1	6	1	1	2	0	0	0	0	0	0	0	0	0	0	0	0	0	0	0	0	0	1	0	0	0	0	0	0	0	0	0	0	0
Zm00004b037016	136	164	437	571	0	0	77	74	172	182	50	60	93	113	717	592	54	29	107	117	168	111	441	573	0	0	130	158	203	297	96	90	107	168	535	853	61	64	847	734	46	22	77	63	0	0	35	59	20
Zm00004b012192	62	46	176	206	46	73	130	164	131	115	81	65	43	50	89	113	134	191	73	83	42	30	120	115	49	41	142	156	73	99	76	81	54	58	86	70	130	114	75	63	0	0	2	2	0	0	0	0	0
Zm00004b039673	0	0	0	0	0	0	0	0	0	0	0	0	0	0	0	0	0	0	0	0	0	0	0	0	0	0	0	0	0	0	0	0	0	0	0	0	0	0	0	0	0	0	0	0	0	0	0	0	0
Zm00004b038338	0	0	0	0	0	0	0	0	0	0	0	0	0	0	0	0	0	0	0	0	0	0	0	0	0	0	0	0	0	0	0	0	0	0	0	0	0	0	0	0	0	0	0	0	0	0	0	0	0
Zm00004b037017	0	2	0	0	0	0	0	0	0	0	0	0	0	0	0	0	0	0	12	8	0	1	0	0	0	1	0	0	0	2	0	1	0	0	0	0	0	0	2	0	0	0	0	0	0	0	0	0	0
Zm00004b012193	0	0	0	0	0	0	0	0	0	0	0	0	0	0	0	0	0	0	0	0	0	0	0	0	0	0	0	0	0	0	0	0	0	0	0	0	0	0	0	0	1	0	0	0	0	0	0	0	0
Zm00004b039674	0	0	0	0	0	0	0	0	0	0	0	0	0	0	0	0	0	0	0	0	0	0	0	0	0	0	0	0	0	0	0	0	0	0	0	0	0	0	1	1	0	0	0	0	0	0	0	0	0
Zm00004b038339	2	4	5	7	8	16	2	14	6	1	1	4	4	6	40	8	3	2	9	5	3	3	6	9	4	0	8	5	4	1	3	6	8	6	13	12	0	2	7	6	1	0	0	0	3	1	0	0	0
Zm00004b037018	4	6	240	341	34	42	634	558	3	4	5	13	1	0	100	149	121	139	12	14	4	2	233	232	7	6	724	807	2	4	30	11	1	0	118	93	116	90	43	40	10	10	308	320	5	5	301	435	1
Zm00004b012194	902	616	0	2	0	0	0	1	505	264	10	4	972	801	287	276	95	52	396	559	575	172	1	1	1	0	4	1	271	316	9	7	876	1116	196	260	74	57	238	282	1302	1435	0	1	0	1	1	2	382
Zm00004b040230	718	1894	0	0	0	0	0	0	0	0	0	0	0	0	0	1	0	2	3856	5315	2936	2293	0	0	0	0	3	1	0	0	0	0	0	0	1	0	0	0	274	390	613	1722	0	0	0	0	0	2	0
Zm00004b039675	0	0	0	0	0	0	0	0	0	0	0	0	0	0	0	0	0	0	0	0	0	0	0	0	0	0	0	0	0	0	0	0	0	0	0	0	0	0	0	0	0	0	0	0	0	0	0	0	0
Zm00004b037019	59	58	0	0	0	0	0	0	0	3	0	0	13	42	9	14	3	2	1	2	30	21	1	0	0	0	0	1	6	4	0	2	14	10	29	29	3	3	1	0	21	23	0	0	0	0	1	1	49
Zm00004b012195	0	0	0	0	0	0	0	0	0	0	0	0	0	0	0	0	0	0	0	0	0	0	0	0	0	0	0	0	0	0	0	0	0	0	0	0	0	0	0	0	0	0	0	0	0	0	0	0	0
Zm00004b040231	10	1	1	0	0	1	0	0	0	1	0	0	0	4	12	5	0	1	0	1	2	0	10	9	0	0	0	0	14	1	1	0	2	1	1	3	3	1	1	1	1	10	0	1	0	1	0	0	1
Zm00004b039676	167	103	75	114	0	1	36	36	353	399	396	207	252	365	690	540	232	158	63	77	137	77	57	69	2	1	35	40	123	150	220	271	394	389	689	834	199	156	82	87	192	158	63	64	4	1	96	136	192
Zm00004b012196	0	0	0	0	0	1	0	0	0	0	0	0	0	0	0	0	0	0	0	0	0	2	7	16	2	0	4	6	1	2	0	0	0	0	1	7	1	1	3	1	0	0	0	0	0	0	0	0	1
Zm00004b040232	1	0	0	0	0	0	0	1	0	0	0	0	0	0	460	379	2	6	1	3	3	4	0	0	0	0	0	0	0	0	0	0	0	0	221	294	3	4	0	0	4	1	1	0	0	0	0	0	7
Zm00004b039677	38	15	4	1	10	12	7	3	8	4	9	22	8	5	8	11	7	4	8	29	49	66	24	29	9	18	15	31	28	25	17	5	4	2	17	12	12	24	16	25	6	3	9	2	0	1	9	0	7
Zm00004b012197	0	1	81	187	3	7	175	125	29	8	1	3	0	0	164	97	56	52	1	0	0	0	88	127	1	4	122	103	7	10	0	1	2	1	77	57	45	38	10	3	1	1	136	161	6	6	221	261	5
Zm00004b040233	0	0	0	0	0	0	0	0	0	0	0	0	0	0	0	0	0	0	0	0	7	1	0	0	0	0	0	0	2	7	1	2	0	0	11	10	2	3	5	10	2	1	0	0	0	0	0	0	0
Zm00004b039678	0	0	0	0	0	0	0	0	0	0	0	0	0	0	0	0	0	0	0	0	0	0	0	0	0	0	0	0	0	0	0	0	0	0	0	0	0	0	0	0	0	0	0	0	0	0	0	0	0
Zm00004b038040	700	863	19	26	556	1009	430	393	205	128	32	32	308	846	10	14	18	24	1400	1591	350	267	31	51	670	723	546	418	230	378	57	107	58	30	15	15	9	11	1516	1376	1018	1013	51	22	1060	1334	415	506	746
Zm00004b012198	0	0	0	0	0	0	0	0	0	0	0	0	0	0	0	0	0	0	0	0	0	0	0	0	0	0	0	0	0	0	0	0	0	0	0	0	0	0	0	0	0	0	0	0	0	0	0	0	0
Zm00004b040234	0	0	0	0	0	0	0	0	0	0	0	0	0	0	0	0	0	0	0	0	0	0	0	0	0	0	0	0	0	0	0	0	0	0	0	0	0	0	0	0	0	0	0	0	0	0	0	0	0
Zm00004b039679	0	0	0	0	0	0	0	0	0	0	0	0	0	0	345	164	0	1	0	0	0	0	0	0	0	1	0	0	0	0	0	0	0	0	160	162	0	0	3	2	3	0	0	0	0	0	0	0	0
Zm00004b038041	893	1326	93	101	0	0	9	14	14	14	0	0	0	0	1	1	0	0	143	272	1292	1414	11	10	0	0	1	4	3	7	0	0	0	0	3	4	3	0	1	5	511	1033	163	152	3	1	17	19	8
Zm00004b012199	340	500	822	708	373	709	1904	2010	1453	1314	837	680	903	982	1117	1177	830	764	825	966	377	217	1275	1272	310	396	2005	2188	940	1234	614	542	627	679	1236	1435	806	860	895	936	337	329	778	617	297	344	1862	2460	1126
Zm00004b040235	0	0	0	0	0	0	1	0	0	0	0	0	0	0	0	0	0	0	0	0	0	0	0	0	0	0	2	0	1	1	4	0	0	0	5	3	0	0	1	5	0	0	0	0	0	0	0	0	0
Zm00004b038042	355	301	1617	1559	1104	1921	1071	1076	851	1061	696	710	344	427	1582	1929	1014	1015	984	963	240	146	1026	957	989	1013	1019	1198	479	585	634	585	564	570	1116	1195	794	706	837	825	413	373	1822	1484	729	627	626	1015	683
Zm00004b040236	0	0	0	0	0	0	0	0	0	0	0	0	0	0	0	0	0	0	0	0	0	0	1	0	0	0	0	0	0	0	0	0	0	0	0	0	0	0	0	0	0	0	0	0	0	0	0	0	0
Zm00004b038043	175	202	945	893	372	616	1426	1601	267	336	1278	1023	130	193	154	257	659	543	284	286	282	102	1938	1912	894	918	1646	2006	327	430	1257	1494	822	1105	196	277	586	699	535	501	152	134	1034	916	667	885	1316	2088	226
Zm00004b040237	269	267	201	249	33	62	450	444	1136	1381	165	158	257	565	1093	642	226	322	215	205	286	279	310	258	75	54	745	684	534	949	286	271	524	495	826	1212	370	318	423	380	302	353	208	268	38	55	516	660	391
Zm00004b038044	0	0	0	0	0	0	0	0	0	0	0	0	0	0	0	0	0	0	0	0	0	0	0	0	0	0	0	0	1	0	0	0	0	0	2	0	0	0	0	0	0	0	0	1	1	0	0	0	0
Zm00004b040238	0	0	0	0	0	0	0	0	0	0	0	0	0	0	0	0	0	0	0	0	0	0	0	0	0	0	0	0	0	0	0	0	0	0	0	0	0	0	0	0	0	0	0	0	0	0	0	0	0
Zm00004b039380	72	132	0	0	1	2	0	0	0	0	0	0	0	1	0	1	0	2	202	352	104	65	0	0	0	0	0	1	0	0	5	0	8	12	0	1	10	4	85	119	13	61	0	0	1	0	0	0	0
Zm00004b038045	419	360	315	304	147	206	689	629	593	623	478	463	297	347	240	321	316	419	472	453	442	253	704	766	425	456	723	909	604	744	621	586	606	705	524	617	337	380	531	606	257	234	545	491	310	366	525	709	566
Zm00004b040239	744	1047	596	481	61	152	549	739	166	253	140	148	116	192	101	162	182	199	2121	2451	1110	394	1795	1517	153	180	924	1078	134	120	132	186	58	50	266	415	213	172	6027	5593	2208	1783	681	651	578	832	530	689	269
Zm00004b039381	308	266	249	303	303	374	109	128	174	200	459	335	372	442	36	42	409	505	133	150	335	109	142	141	273	266	85	106	47	96	195	338	536	447	18	12	281	374	82	88	563	437	374	306	257	319	282	363	479
Zm00004b038046	66	52	44	52	16	26	113	97	53	75	58	66	17	34	44	49	52	76	76	71	0	1	0	0	0	0	0	0	0	0	0	0	0	0	3	2	0	0	0	0	0	1	1	0	3	7	0	0	0
Zm00004b039382	4	3	163	323	3	1	2	2	1	1	0	0	1	0	3	21	0	0	1	2	3	1	1257	1909	38	6	0	1	0	0	0	1	1	0	33	19	4	1	2	0	15	10	978	1751	27	46	14	18	3
Zm00004b038047	0	2	1	2	0	0	1	0	0	0	5	0	0	0	92	56	0	1	1	2	0	1	0	2	0	0	1	3	0	0	0	0	0	0	18	39	3	0	1	1	0	4	1	0	8	40	1	0	1
Zm00004b008820	83	86	529	693	36	84	1105	1063	150	144	117	116	53	28	218	237	245	293	154	149	65	28	852	908	82	78	994	1020	204	324	87	50	31	16	184	154	276	191	119	123	95	79	985	1114	100	89	1385	1713	746
Zm00004b039383	510	516	1132	1066	154	313	1108	1178	1401	1595	752	775	606	746	1258	1411	999	1120	1145	1092	588	297	1178	1178	294	288	1556	1622	1135	1466	777	551	822	823	1225	1671	1179	1002	1168	1268	347	327	933	763	237	243	765	1078	963
Zm00004b038048	2180	2897	1149	1267	1048	1410	1763	1864	1855	2388	1210	1205	609	896	1676	1921	1173	1204	1768	1920	1635	1852	2147	2095	1063	1255	1537	1616	1251	1328	1251	879	463	543	1622	1720	1008	941	1589	1585	1589	1982	2109	1947	1778	2329	1844	2348	2133
Zm00004b008821	29	28	27	24	29	35	42	44	70	85	21	20	23	42	73	59	3	1	29	32	27	15	33	58	23	35	50	56	43	48	13	11	31	45	36	75	5	9	39	39	25	22	47	34	24	24	18	45	64
Zm00004b039384	8	4	248	277	1	3	359	418	23	13	31	17	0	0	13	14	53	59	31	25	2	4	186	138	1	5	107	127	3	7	6	9	0	0	5	4	17	25	14	5	1	0	116	148	0	0	136	180	15
Zm00004b038049	25	13	29	26	1	2	16	22	14	22	5	4	6	13	10	5	4	8	18	21	190	285	23	24	9	14	33	31	40	70	17	8	23	31	21	25	13	12	29	25	1	0	0	0	0	0	0	0	0
Zm00004b008822	83	56	7	8	12	15	20	11	107	134	5	5	75	125	35	39	1	2	71	62	55	32	10	12	6	2	1	4	41	25	5	8	34	24	8	6	4	1	14	16	26	37	2	4	39	28	19	20	30
Zm00004b039385	40	90	1367	1272	166	326	1285	1056	364	500	55	58	2	7	310	463	470	561	36	22	18	11	382	372	50	73	1499	1678	65	130	17	18	18	9	299	288	465	310	47	57	34	19	599	374	120	90	600	1016	118
Zm00004b008823	371	691	827	828	666	1167	2281	2452	1756	1741	1149	907	1230	1123	1309	1283	1031	1061	1408	1408	636	324	1625	1508	1024	1445	2506	2804	1645	1835	900	824	832	1060	1251	1870	1068	1017	1502	1550	559	611	875	778	1092	1500	2646	3232	1325
Zm00004b039386	0	2	1	1	0	0	3	5	0	0	6	8	0	0	0	0	3	3	0	1	0	0	0	0	0	0	0	0	0	0	0	0	0	0	0	0	0	0	0	0	1	3	2	2	0	0	0	1	3
Zm00004b010700	5	7	36	65	4	6	1	0	0	3	13	17	5	2	27	13	13	3	15	17	35	37	645	743	10	24	4	0	3	2	9	18	1	5	10	8	2	5	61	53	5	3	480	780	222	175	6	5	2
Zm00004b008824	0	0	0	0	0	0	2	0	0	0	0	0	0	0	0	0	0	0	0	0	0	0	0	0	0	0	3	0	0	0	0	0	0	0	0	0	0	0	0	0	0	0	0	0	2	0	0	0	0
Zm00004b039387	383	505	18	28	8	20	577	557	1661	1387	460	464	450	1012	390	341	104	82	468	541	279	108	44	47	12	16	467	463	789	1148	473	285	225	276	180	271	58	66	454	523	413	414	50	33	8	8	666	685	1075
Zm00004b010701	132	71	0	2	0	0	1	0	10	9	31	18	408	271	4	5	133	62	0	0	122	45	5	9	1	2	1	6	25	44	1	11	1210	1743	7	12	55	25	10	7	184	130	8	7	0	0	1	1	51
Zm00004b008825	0	0	0	0	0	0	0	0	0	0	0	0	0	0	0	0	0	0	0	0	0	0	0	0	0	0	0	0	0	0	0	0	0	0	0	0	0	0	0	0	0	0	0	0	0	0	0	0	0
Zm00004b039388	97	93	205	275	70	114	214	200	176	171	111	84	78	75	128	147	198	214	106	96	47	28	135	147	66	78	233	211	86	125	76	52	67	76	123	102	142	92	82	90	74	60	198	132	94	96	203	275	136
Zm00004b010702	426	501	500	495	441	736	748	767	784	692	1459	1280	499	756	827	826	877	675	467	477	643	369	1233	1320	462	529	1001	1283	727	1129	1499	1826	1737	1765	1094	1274	1035	1108	849	884	494	406	739	680	402	524	741	984	540
Zm00004b008826	0	0	0	0	0	1	0	0	0	0	0	0	0	0	0	0	0	0	0	0	0	0	0	0	0	0	0	0	0	0	0	0	0	0	0	0	0	0	0	0	0	0	0	0	0	0	0	0	0
Zm00004b039389	148	217	91	112	48	71	270	240	12	16	140	117	7	18	666	607	320	251	76	95	202	104	165	154	114	82	378	391	36	55	129	126	27	41	552	608	230	205	177	190	282	192	107	94	28	27	262	365	29
Zm00004b010703	570	685	1432	1270	645	1232	1763	1877	1451	1529	7544	5668	1357	1828	899	978	2385	1859	962	1120	481	200	1115	1235	521	567	1678	1795	897	1112	4034	5016	2276	2525	645	906	1291	1558	1108	1082	480	387	1249	1021	449	496	1892	2494	1019
Zm00004b008827	213	245	401	371	158	278	708	745	511	558	340	273	311	373	390	410	358	311	380	352	225	130	534	500	297	335	736	794	436	540	374	325	348	424	433	495	378	326	461	469	213	226	478	398	177	202	806	1011	505
Zm00004b010704	1191	1882	1861	1630	1622	3206	2509	3080	1822	1987	2081	1883	982	1240	1540	1514	1214	1060	2082	2193	2768	1526	3423	3203	2648	3322	3325	3777	2019	2499	2054	2124	916	1182	1304	2199	1284	1216	2366	2324	1465	1800	2404	1914	1808	2432	3017	4049	1799
Zm00004b008828	2	2	1	0	0	0	2	3	4	2	7	9	7	5	2	0	3	2	6	2	4	3	2	3	1	1	3	2	1	3	2	15	12	12	2	3	3	2	2	3	0	0	0	0	0	0	0	0	0
Zm00004b010705	453	391	1263	1169	1042	1961	836	853	813	921	605	760	271	376	1993	1311	853	1080	406	432	361	187	1082	1087	1533	1640	1167	1104	660	659	758	574	206	229	1238	1831	1138	953	567	632	214	250	1033	921	1355	1809	681	1004	555
Zm00004b008829	148	123	111	137	10	23	103	102	67	76	514	371	168	195	30	50	335	292	62	56	149	93	160	144	16	13	149	145	134	144	631	647	452	433	54	60	342	488	142	114	116	79	146	164	23	25	110	160	89
Zm00004b010706	2361	1733	424	909	148	240	76	96	1325	2337	772	1042	726	2328	465	546	190	111	861	830	1180	1040	2445	2564	220	130	173	37	4697	2623	728	541	193	110	644	1039	343	383	679	641	1438	1682	3426	3501	79	223	109	89	1311
Zm00004b039090	249	181	619	761	396	476	351	315	360	458	394	356	236	277	384	472	481	594	359	316	411	420	379	367	145	145	347	351	167	297	317	292	249	181	370	360	403	365	290	327	204	231	620	636	464	443	332	464	385
Zm00004b010707	79	124	447	524	159	212	307	300	233	278	226	175	90	89	197	286	272	275	377	400	106	56	216	252	147	150	293	348	175	260	205	242	139	105	169	233	182	189	215	227	127	123	363	307	65	68	259	341	276
Zm00004b039091	54	76	192	236	19	48	442	410	71	76	64	47	51	53	127	132	151	126	189	205	56	49	178	164	55	48	405	423	56	74	60	78	11	13	103	134	168	107	124	110	48	65	187	141	35	46	323	534	84
Zm00004b009850	0	0	0	0	0	0	0	0	0	0	0	0	0	0	0	0	0	0	0	0	0	0	0	0	0	0	0	0	0	0	0	0	0	0	0	0	0	0	0	0	0	0	0	0	0	0	0	0	0
Zm00004b010708	11	19	81	87	12	18	43	36	27	34	32	18	21	10	31	55	39	39	35	30	12	9	29	38	16	15	54	49	26	38	27	24	16	16	23	28	41	38	35	47	61	27	93	75	14	13	81	144	86
Zm00004b039092	21	30	31	33	16	21	34	32	38	35	6	13	22	12	27	20	33	32	20	42	17	19	17	22	15	19	34	27	33	47	33	23	27	11	38	28	41	26	17	18	0	0	1	0	0	0	0	0	0
Zm00004b008530	198	238	110	115	51	80	154	167	417	496	553	738	178	280	778	723	300	269	309	283	188	156	262	237	212	182	188	176	257	413	1536	599	308	321	822	1032	254	312	666	616	276	227	136	146	37	73	183	237	471
Zm00004b009851	1009	1084	1040	946	697	1100	2043	2166	2174	1896	1125	1132	8492	5414	2056	1983	2831	3130	893	950	474	267	2400	2393	523	425	1873	1907	1218	1470	1897	1420	11500	13229	1744	2108	3438	2791	1357	1410	777	650	1649	1509	576	672	2354	2632	2387
Zm00004b010709	0	0	0	0	0	0	0	0	0	0	0	0	0	0	0	0	0	0	0	0	0	0	1	0	0	0	0	4	2	1	0	0	0	0	1	0	0	0	1	1	7	10	8	7	2	10	42	42	24
Zm00004b039093	100	126	1	1	0	0	0	0	9	10	22	7	58	27	40	37	11	11	102	171	211	301	16	6	0	1	0	3	1	6	55	19	54	44	81	76	28	17	4	13	41	131	0	1	0	0	4	10	8
Zm00004b008531	208	235	132	233	131	129	111	73	143	151	1192	780	298	414	92	91	921	702	133	144	202	106	134	138	106	90	127	117	103	160	820	1019	431	358	112	109	582	859	189	203	270	195	208	215	96	109	79	124	166
Zm00004b009852	5	1	0	0	16	32	0	0	0	0	0	0	0	0	0	0	0	0	0	0	7	1	0	0	2	1	0	0	0	2	0	0	0	0	0	0	0	0	0	2	0	0	0	0	0	0	0	0	0
Zm00004b039094	91	107	180	175	1330	2050	259	305	74	92	105	122	45	58	112	127	173	185	146	175	73	86	222	218	1176	1276	339	341	70	93	50	57	23	24	115	93	123	91	112	120	62	65	204	176	1326	1525	399	477	96
Zm00004b008532	0	0	0	0	0	0	0	0	0	0	0	0	0	0	0	0	0	0	0	0	72	68	192	184	78	72	182	185	231	324	61	88	67	73	64	87	116	69	95	131	28	23	40	32	32	49	16	36	41
Zm00004b009853	12	2	0	1	74	122	0	0	0	3	0	0	1	0	2	0	1	0	0	0	22	6	1	1	3	6	0	0	2	3	0	1	1	1	0	0	0	1	3	2	4	3	0	0	3	2	0	0	0
Zm00004b039095	477	480	2252	2541	659	1013	2450	2600	1282	1469	1181	982	481	598	998	1117	981	974	894	853	362	193	1777	1777	556	684	2240	2501	884	816	1013	759	377	465	928	1099	848	712	811	870	446	390	2153	1793	634	813	2288	3128	1045
Zm00004b008533	0	0	0	0	0	0	0	0	0	0	0	0	0	0	0	0	0	0	0	0	0	0	0	0	0	0	0	0	0	0	0	0	0	0	0	0	0	0	0	0	0	0	0	0	0	0	0	0	0
Zm00004b009854	433	510	18	18	3	6	61	54	1018	1039	66	43	1311	1251	424	396	63	74	145	139	1131	641	51	79	4	0	38	35	4501	4452	43	28	937	1164	651	1055	179	149	568	521	1118	785	23	6	3	9	75	133	1123
Zm00004b039096	0	0	0	0	0	0	0	0	0	0	0	0	0	0	11	4	0	0	0	0	0	0	0	0	0	0	0	0	0	0	1	0	0	0	8	8	1	0	0	0	0	1	0	0	0	0	0	0	0
Zm00004b010410	212	423	468	310	516	1137	806	891	932	1008	524	643	1204	1087	754	711	349	202	773	948	386	160	900	965	659	865	1187	1312	601	805	928	640	865	1022	1065	1570	575	540	931	903	290	312	518	329	426	612	870	1299	717
Zm00004b008534	355	508	544	575	68	121	731	758	518	545	1598	1122	2507	1255	420	484	1426	1176	292	265	264	171	604	647	83	77	644	706	384	577	973	1081	980	1155	406	473	894	956	514	468	359	302	582	483	84	83	535	717	513
Zm00004b009855	140	131	274	335	187	306	237	258	232	321	171	155	92	144	164	271	205	191	303	311	185	124	355	290	203	192	429	421	256	396	201	175	186	165	270	276	294	225	240	299	169	163	407	436	178	244	672	788	321
Zm00004b039097	0	0	0	0	0	0	0	0	0	0	0	0	0	0	39	98	0	0	0	0	0	0	0	0	0	0	0	0	0	0	0	0	0	0	14	6	0	0	1	0	0	0	0	0	0	0	0	0	0
Zm00004b010411	10	23	14	16	4	9	25	21	6	8	46	45	6	5	12	15	32	15	11	14	18	9	15	10	6	5	41	30	4	6	25	37	12	13	3	7	24	26	34	21	11	10	4	5	6	11	18	36	4
Zm00004b008535	4	6	14	35	2678	3906	0	0	0	0	0	0	0	1	0	0	0	0	40	16	0	2	11	4	1823	1446	2	0	2	1	0	0	0	0	0	1	0	1	3	4	1	10	31	3	3135	3152	0	0	1
Zm00004b009856	21	23	2	5	0	0	2	2	26	91	1	0	555	730	1	0	5	13	1	4	27	15	5	2	1	0	1	4	12	12	4	12	663	701	3	15	35	26	1	2	155	123	2	1	0	1	1	0	99
Zm00004b039098	4	7	38	45	7	15	31	30	0	1	158	207	11	2	377	325	135	136	37	34	9	9	37	37	4	4	47	49	0	2	544	310	1	0	591	762	221	184	31	43	5	10	43	49	4	2	50	38	1
Zm00004b010412	15	20	36	41	25	44	38	25	39	41	14	13	35	51	32	29	19	22	30	34	16	12	26	28	36	23	40	41	30	36	26	19	33	39	61	53	20	22	23	27	14	22	35	32	16	30	39	63	25
Zm00004b008536	557	1141	737	666	793	1535	1860	2185	1872	1690	1738	1646	1338	1352	2168	1803	1109	794	1723	1928	776	464	1504	1388	1295	1758	1956	2080	1873	2204	1556	1500	990	1260	1863	2631	1185	1268	1860	1917	688	627	722	553	747	986	1587	2055	1176
Zm00004b009857	3	2	21170	27414	62	74	0	1	0	1	2	4	2	3	0	0	1	5	3	4	6	6	28844	34358	296	64	0	0	1	0	2	4	2	2	3	1	1	2	4	3	3	8	19965	25296	119	174	2	0	1
Zm00004b039099	0	0	0	0	0	0	0	0	0	0	0	0	0	0	0	0	0	0	0	0	0	0	0	0	0	0	0	0	0	0	0	0	0	0	0	0	0	0	0	0	0	0	0	0	0	0	0	0	0
Zm00004b010413	3	3	3	4	0	5	24	24	9	18	26	32	11	19	11	11	4	1	19	22	7	4	7	8	4	5	23	26	10	18	21	25	5	11	15	11	4	11	33	20	4	3	4	2	3	8	71	86	11
Zm00004b008537	520	588	856	849	176	259	1364	1473	447	482	450	449	418	459	738	680	562	525	511	563	627	465	1229	1045	325	350	1539	1637	367	508	524	410	251	298	697	894	661	636	636	720	361	391	989	826	318	415	1541	1957	514
Zm00004b009858	278	380	951	885	223	396	1296	1451	1493	1525	437	456	759	762	755	764	621	658	982	1113	266	161	976	974	359	378	1663	1771	1029	1275	284	157	461	495	611	819	555	488	752	796	230	266	800	632	162	172	1583	2059	980
Zm00004b010414	0	1	0	0	0	0	0	0	0	0	0	0	0	0	0	0	0	0	8	8	3	2	0	2	0	0	2	0	0	3	0	0	0	0	0	0	0	0	0	1	0	0	0	0	0	0	0	0	0
Zm00004b008538	335	482	577	471	547	942	1125	1098	1208	1255	872	857	332	345	887	945	886	670	851	880	530	266	816	774	564	592	1181	1254	711	1092	930	679	458	495	907	1198	825	798	792	841	544	472	684	577	373	485	1175	1647	1253
Zm00004b009859	714	858	1030	928	650	1257	2227	2561	1493	1400	787	740	945	1195	1005	1009	640	688	1674	1639	460	384	1629	1546	861	1190	2372	2605	1404	1766	848	549	556	649	1008	1310	572	490	1423	1489	499	387	1071	1073	592	792	3196	4029	1476
Zm00004b011750	626	610	4	11	4	2	7	5	2	0	7	10	1	1	2	4	3	3	92	134	17	19	3	7	0	0	33	24	0	0	0	1	2	3	9	11	3	9	80	98	515	107	0	1	0	0	4	13	0
Zm00004b010415	0	1	1	0	0	0	0	2	0	0	0	0	0	0	0	0	0	0	2	2	1	1	2	0	0	0	0	0	0	0	0	0	0	0	0	1	0	0	1	0	0	0	0	0	0	0	0	0	0
Zm00004b008539	553	584	1245	1202	581	1194	1281	1232	1325	1396	1134	968	1234	1226	698	817	917	987	525	627	505	266	1072	1011	785	895	1289	1358	802	1304	1360	1181	896	1048	848	958	972	871	831	804	546	447	1212	1007	861	1075	1381	1824	1262
Zm00004b011751	508	434	285	273	150	262	191	215	241	213	1737	1291	708	806	125	166	1095	789	233	278	463	188	317	371	288	239	202	198	183	250	1245	1552	1309	1218	106	95	847	1183	289	268	542	437	748	706	314	397	379	539	289
Zm00004b010416	0	0	0	0	0	0	0	0	0	0	0	0	0	0	0	0	0	0	0	0	0	0	0	0	0	0	0	0	0	0	0	0	0	0	0	0	0	0	0	0	0	0	0	0	0	0	0	0	0
Zm00004b011752	210	249	412	507	8	14	739	723	154	134	379	341	459	395	279	365	466	741	266	251	143	77	538	496	23	25	647	646	144	219	260	310	99	87	241	245	400	416	294	330	269	221	433	405	7	12	685	878	171
Zm00004b010417	0	0	0	0	0	0	0	0	0	0	0	0	0	0	0	0	0	0	0	0	0	0	0	0	0	0	0	0	0	0	0	0	0	0	0	0	0	0	0	0	0	0	0	0	0	0	0	0	0
Zm00004b009560	79	453	97	53	102	297	733	1041	903	843	754	746	714	836	813	608	133	31	654	730	330	144	572	666	290	409	926	1119	851	969	798	806	567	769	574	1135	200	283	941	920	187	252	231	100	206	297	822	1104	579
Zm00004b011753	421	676	201	243	120	240	24	22	29	47	679	878	14	53	556	454	828	583	772	770	395	224	492	482	247	274	9	4	7	20	1377	753	4	10	361	443	742	963	750	787	468	374	359	323	255	392	3	3	5
Zm00004b010418	0	0	0	0	0	0	0	0	0	0	0	0	0	0	0	0	0	0	0	0	0	0	0	0	0	0	0	0	0	0	0	0	0	0	0	0	0	0	0	0	0	0	0	0	0	0	0	0	0
Zm00004b008240	1002	2668	0	0	0	0	1	3	0	0	0	3	0	0	0	1	2	0	233	1015	3288	3791	0	0	0	0	0	0	0	1	0	4	0	1	0	0	0	0	8	7	518	2022	0	0	0	0	0	0	0
Zm00004b009561	603	805	724	783	348	697	1254	1176	1245	1127	871	958	1515	1089	1032	1063	1197	1085	748	812	642	651	961	779	572	620	1656	1490	1149	1478	1367	988	1000	1039	1426	1383	1315	1120	1043	1137	884	887	745	771	317	434	1300	1857	1417
Zm00004b011754	74	76	46	45	31	47	95	66	34	37	34	30	37	31	24	42	52	36	163	171	23	26	17	10	11	4	39	35	3	3	6	8	1	7	4	10	3	15	12	6	58	63	25	29	16	19	59	89	1
Zm00004b010419	2	3	1	0	0	0	2	0	2	1	5	4	1	3	2	2	0	0	1	1	4	0	0	0	0	0	2	2	2	1	13	3	3	7	2	4	2	4	3	3	1	1	0	0	0	0	0	0	5
Zm00004b008241	0	0	0	0	0	0	0	0	0	0	0	0	0	0	0	0	0	0	0	0	0	0	0	0	0	0	0	0	0	0	0	0	0	0	0	0	0	0	0	0	0	0	0	0	0	0	0	0	0
Zm00004b009562	205	262	341	311	133	272	521	524	490	531	278	306	230	310	370	436	288	250	528	561	234	157	329	335	264	350	462	498	360	409	310	228	264	267	302	437	264	210	533	472	211	179	309	255	192	297	567	620	413
Zm00004b011755	0	0	1	0	0	0	3	1	1	0	0	0	0	0	0	0	0	0	0	2	0	0	0	2	0	0	2	2	0	0	0	0	0	0	0	0	0	0	4	2	1	3	1	1	0	0	1	1	0
Zm00004b008242	0	0	0	0	0	0	0	0	0	0	1	0	0	0	0	0	0	1	0	0	25	20	5	12	2	4	15	22	12	11	346	396	128	154	9	7	157	226	37	28	0	0	0	0	0	0	0	0	0
Zm00004b009563	33	26	12	12	4	4	11	9	18	22	42	19	44	19	2	0	13	14	61	54	163	62	22	31	2	6	17	19	74	92	20	49	149	116	6	5	21	37	72	70	18	10	96	112	0	3	31	35	0
Zm00004b011756	135	119	9	7	1	1	106	104	182	308	779	867	77	65	187	136	207	293	142	137	174	126	9	9	0	0	97	150	1709	392	1039	697	217	154	180	248	367	441	567	587	180	142	18	13	0	2	229	332	153
Zm00004b038920	3	3	1	2	0	1	12	9	43	63	40	23	62	29	23	10	9	13	2	4	2	0	3	0	0	0	1	0	17	21	28	20	9	6	6	22	11	3	104	67	10	9	2	2	1	0	6	5	96
Zm00004b008243	0	0	0	0	0	0	0	0	0	0	0	0	0	0	0	0	0	0	0	0	0	0	0	0	0	0	0	0	0	0	0	0	0	0	0	0	0	0	0	0	0	0	0	0	0	0	0	0	0
Zm00004b009564	2503	2977	2139	2894	789	1347	1419	1356	2122	2833	2093	2069	953	1140	2462	2423	2300	2113	2729	3099	3549	2987	1620	1894	1493	1887	1515	1626	1033	1323	2251	1633	1114	1010	1866	2358	1873	1885	1875	1956	1789	2565	2300	2103	882	1498	1047	1649	1439
Zm00004b011757	0	3	1	0	9	9	4	8	4	8	4	1	4	5	3	2	1	0	4	8	1	2	0	2	6	8	5	12	4	21	8	4	2	2	2	6	1	0	3	2	0	0	0	0	0	0	0	0	0
Zm00004b038921	7	14	0	0	0	0	1	1	108	141	10	3	9	5	14	3	0	0	3	3	9	0	1	0	0	0	1	3	106	136	15	14	6	2	32	46	4	4	13	17	10	5	3	2	0	0	0	2	64
Zm00004b037600	574	1791	1	2	0	0	19	15	6	8	14	6	12	18	15	28	2	0	6108	7332	1975	2105	2	1	0	2	8	10	11	10	16	37	102	95	1	1	3	3	1047	1108	498	1177	0	1	1	1	7	11	1
Zm00004b010120	671	651	1908	2058	1672	2437	1394	1225	1229	1295	1499	1245	587	489	1530	1939	1591	1639	1037	1148	758	308	1067	1066	752	812	1565	1689	683	936	1458	1707	465	589	1000	1444	1381	1457	1171	1176	551	571	1343	835	751	783	653	1069	774
Zm00004b008244	0	0	0	0	0	0	0	0	0	0	0	1	2	0	669	600	0	4	0	0	0	0	0	0	0	0	1	0	0	0	19	6	0	0	417	959	39	19	0	0	0	0	0	1	0	0	0	0	0
Zm00004b009565	0	0	0	0	0	0	0	0	0	0	0	0	0	0	0	0	0	0	0	0	0	0	0	0	0	0	0	0	0	0	0	0	0	0	0	0	0	0	0	0	0	0	0	0	0	0	0	0	0
Zm00004b011758	364	583	1307	960	229	529	4096	4106	614	1013	1804	2308	80	111	1760	1635	1471	1326	869	874	591	330	2013	2045	656	771	3121	3104	632	743	1805	1332	179	156	1156	1718	1521	1465	1659	1644	386	422	913	788	481	522	2431	3318	510
Zm00004b038922	6	13	0	0	0	0	0	1	161	193	8	3	5	2	10	2	1	2	2	7	4	11	2	0	0	0	1	0	196	227	15	11	2	3	55	50	10	17	11	18	0	1	0	0	0	0	0	1	101
Zm00004b037601	7	10	4	4	0	2	2	3	55	20	9	2	154	138	11	5	3	0	18	13	29	22	1	1	1	0	3	1	348	225	36	89	1086	1833	66	69	161	95	108	88	19	13	1	2	0	0	0	1	449
Zm00004b010121	0	0	0	0	0	0	0	0	0	0	0	0	0	0	0	0	0	0	0	0	1	0	0	0	0	0	0	0	0	0	0	0	0	0	0	0	0	0	0	0	0	0	0	0	0	0	0	0	0
Zm00004b008245	0	0	0	0	0	0	0	0	0	0	0	0	0	0	0	0	0	1	0	0	0	0	0	0	0	0	0	0	0	0	0	0	0	0	0	0	0	0	0	0	0	0	0	0	0	0	0	0	0
Zm00004b009566	0	1	0	1	0	0	6	3	0	3	0	1	1	0	1	5	3	4	6	5	0	0	0	0	0	0	0	0	0	0	0	0	0	0	0	0	0	0	0	0	0	0	0	1	0	0	0	0	0
Zm00004b011759	408	523	858	956	523	918	941	913	412	535	484	683	126	173	652	707	572	636	556	599	629	495	719	762	428	547	774	754	395	483	820	468	99	105	618	933	493	563	588	584	234	362	758	585	419	492	529	754	305
Zm00004b038923	204	166	880	986	87	175	959	1030	804	804	301	346	215	309	462	582	369	449	291	298	294	147	953	821	139	117	1291	1552	541	618	339	249	426	436	573	724	503	379	481	504	233	166	1182	999	214	228	964	1408	631
Zm00004b037602	541	877	757	573	396	851	1702	1911	1401	1236	1605	1491	1354	1214	1179	1221	1028	916	1369	1397	735	430	1368	1281	673	791	1908	2027	1533	1756	1621	1307	1213	1511	1576	2020	1040	1089	1490	1614	638	539	757	607	486	561	1669	2282	1215
Zm00004b010122	501	485	5	12	19	27	74	116	680	641	0	1	950	830	242	355	65	48	416	482	598	562	17	36	2	3	15	17	170	302	14	2	752	1366	316	346	56	42	120	113	185	296	25	23	8	9	70	79	473
Zm00004b008246	0	0	0	0	0	0	0	0	0	0	2	3	1	0	1474	1174	6	10	0	0	0	0	2	1	0	0	0	0	0	0	27	13	0	2	960	2474	30	20	0	0	0	0	0	0	0	0	0	0	0
Zm00004b009567	0	0	0	0	0	0	0	0	0	0	0	0	0	0	0	0	0	0	0	0	0	0	0	0	0	0	0	0	0	0	0	0	0	0	0	0	0	0	0	0	0	0	0	0	0	0	0	0	0
Zm00004b038924	35	35	49	59	21	34	121	117	59	59	60	86	47	28	45	51	48	61	37	48	0	0	1	3	0	0	2	0	0	0	1	0	0	0	0	0	0	0	2	0	1	0	0	2	0	1	1	0	1
Zm00004b037603	175	97	130	362	167	114	42	58	1183	393	23	25	91	147	33	16	45	29	175	104	55	46	1292	2292	195	267	105	62	11028	5038	28	22	61	77	20	26	40	56	987	854	211	304	1130	1151	452	914	36	59	2588
Zm00004b010123	6711	6450	2	3	0	0	8	9	51	40	6	0	60	44	33	32	6	3	80	192	6214	7511	31	43	0	1	14	2	13	23	2	3	89	79	31	32	0	1	17	21	3972	6849	31	37	0	2	3	2	84
Zm00004b008247	0	0	0	0	0	0	1	0	0	0	0	0	3	0	2501	2158	11	21	0	1	0	1	6	9	0	0	1	0	1	0	0	0	1	1	1430	3782	49	32	0	0	0	0	0	1	0	0	0	1	0
Zm00004b009568	63	49	28	58	5	28	57	37	67	81	39	28	35	101	59	93	32	35	91	82	33	28	113	77	12	31	89	51	98	126	55	45	35	40	75	76	40	43	71	52	0	0	0	1	0	0	0	0	0
Zm00004b038925	61	81	0	0	0	0	14	12	247	290	397	436	6	0	148	160	209	131	126	113	77	60	1	2	0	0	35	23	440	508	807	905	27	24	105	187	129	167	339	384	69	79	0	0	0	2	21	26	960
Zm00004b037604	884	886	305	313	1775	3158	546	500	1376	1225	489	480	804	1460	650	550	541	447	1171	1132	1110	826	404	466	2269	2970	802	927	1494	1070	1011	699	871	853	853	1098	692	745	1047	1187	802	1032	408	355	2909	3817	716	791	1738
Zm00004b012780	0	0	0	0	0	0	0	0	0	0	0	0	0	0	0	0	0	0	0	0	0	0	0	0	0	0	0	0	0	0	0	0	0	0	0	0	0	0	0	0	0	0	0	0	0	0	0	0	0
Zm00004b010124	0	0	0	0	0	0	0	0	0	0	0	1	0	0	0	0	0	0	0	0	13	7	39	47	0	0	52	36	42	147	6	8	2	5	55	61	16	18	39	51	9	13	18	15	0	0	151	168	118
Zm00004b008248	0	0	0	0	0	0	0	0	0	0	0	0	0	0	300	449	32	36	0	0	0	0	0	5	0	0	0	0	0	0	0	0	0	0	229	813	41	36	0	0	0	0	0	0	0	0	0	0	0
Zm00004b009569	1201	1695	2700	2358	1415	3012	3784	4401	5113	5210	2681	2213	2076	2940	3043	3113	1946	1722	2835	3292	1349	748	3099	3321	2218	2585	4351	5003	3326	3909	2566	2361	2409	2624	2866	3937	1951	1803	3068	3010	1151	1151	2571	1872	1320	1692	3490	4633	3434
Zm00004b038926	48	66	326	336	3	6	1247	1250	1	2	12	12	412	342	0	0	415	493	74	78	92	53	303	309	6	5	1324	1628	0	0	18	14	25	35	0	1	372	311	162	164	51	42	260	235	3	4	1074	1482	5
Zm00004b037605	3549	3695	2247	2580	1735	2840	1743	1605	1846	2190	2666	2264	1815	1355	2731	3303	3008	2760	3537	3877	3386	3149	2347	1967	1341	1595	2236	2467	1503	2085	2755	2379	1680	2079	2931	3538	2561	2461	2472	2599	2534	3150	2643	2256	2149	2612	1780	2076	2533
Zm00004b011460	188	249	328	348	408	628	316	285	568	558	335	317	314	384	305	326	245	243	495	505	341	262	392	397	496	538	411	474	363	552	314	314	370	395	430	501	257	270	384	440	237	217	349	296	477	519	324	434	496
Zm00004b012781	0	0	0	0	0	0	5	1	0	0	0	0	0	0	0	0	0	0	1	0	0	0	0	0	0	0	0	3	0	0	1	1	0	2	0	0	0	0	1	1	2	1	0	0	0	0	0	0	0
Zm00004b010125	0	1	0	0	0	0	0	2	0	0	0	0	0	0	0	0	0	0	0	0	0	2	0	1	1	0	1	3	0	0	0	1	1	0	0	0	0	0	1	2	0	0	0	0	0	1	1	1	2
Zm00004b008249	2177	2285	47	66	32	51	69	51	3557	5789	1074	821	1824	2577	1448	1387	365	241	1071	1106	1281	726	61	84	32	26	34	51	3610	3452	753	1088	1968	2310	953	1774	439	467	4309	3924	1347	1188	19	14	4	5	11	8	2427
Zm00004b038927	645	528	1925	2188	1181	1689	486	473	876	1857	1868	1314	820	944	729	873	1148	1272	4092	4227	486	367	1299	1549	723	838	321	394	229	375	1059	1325	1443	1233	437	538	768	1044	1602	1840	653	780	2338	2022	1625	1631	434	533	464
Zm00004b037606	95	128	653	669	8	7	1329	1166	235	216	792	953	49	53	1060	1065	916	857	497	419	69	62	329	350	3	5	1601	1755	123	109	2458	1035	11	18	513	740	1014	1008	941	868	88	97	353	306	2	5	1074	1342	130
Zm00004b011461	15	24	18	13	4	14	59	69	23	15	42	37	5	27	37	36	19	14	80	106	25	30	45	39	21	18	72	81	11	20	20	35	17	16	32	56	25	21	69	64	13	14	18	23	19	18	87	102	12
Zm00004b012782	108	219	280	265	53	82	1011	915	317	317	677	621	77	134	718	717	653	438	838	882	204	97	643	605	89	124	1109	1142	283	463	552	708	137	180	674	801	675	678	828	859	125	152	349	275	116	110	925	1281	210
Zm00004b010126	0	0	0	0	0	0	0	0	0	0	0	0	0	0	0	0	0	0	0	0	1	1	0	0	0	0	0	0	0	0	0	0	0	0	0	0	0	0	0	0	0	0	0	0	0	0	0	0	0
Zm00004b038928	358	519	741	713	468	888	1855	2037	1125	1118	745	781	922	808	1074	1052	814	768	1045	1044	607	372	1334	1432	890	1179	2126	2317	1296	1523	1081	883	850	978	1166	1497	1001	950	1363	1446	494	500	1098	913	717	1041	1936	2570	1400
Zm00004b037607	9	10	0	1	0	0	0	0	38	158	0	0	1	3	1	0	2	2	4	5	11	7	0	0	0	0	5	1	23	34	0	0	0	0	0	0	1	1	1	1	4	6	0	0	0	0	1	0	43
Zm00004b011462	0	0	0	0	0	0	0	0	0	0	0	0	0	0	0	0	0	0	0	0	0	0	0	0	0	0	0	0	0	0	0	0	0	0	0	0	0	0	0	0	0	0	0	0	0	1	0	0	0
Zm00004b012783	754	630	1981	2153	466	640	1704	1697	1144	1288	2089	1670	1121	1281	876	1075	1508	1680	1303	1411	753	392	1805	1930	477	505	2055	2196	1076	1452	2067	2307	1798	2031	796	1088	1466	1559	1053	1217	672	527	2347	2070	598	541	1335	1871	1096
Zm00004b010127	1	0	1	0	0	0	0	0	3	2	0	0	0	5	2	0	0	0	0	0	1	0	0	0	1	0	0	0	0	1	0	1	0	0	0	0	1	0	0	2	0	0	0	0	0	0	0	0	0
Zm00004b038929	0	0	0	0	0	0	0	0	0	0	0	0	0	0	0	0	0	0	0	0	0	0	0	0	0	0	0	0	0	0	0	0	0	0	0	0	0	0	0	0	0	0	0	0	0	0	0	0	0
Zm00004b037608	3189	3328	3	5	18	12	50	27	17	25	0	0	3	7	20	21	16	3	17	13	2774	2249	11	12	3	5	21	30	16	25	0	0	8	2	15	13	6	6	10	4	1390	2674	39	33	8	13	26	61	25
Zm00004b009270	0	0	0	0	0	0	0	0	0	0	0	0	0	0	0	0	0	0	0	0	0	0	0	0	0	0	0	0	0	0	0	0	0	0	0	0	0	0	0	0	0	0	0	0	0	0	0	0	0
Zm00004b011463	677	815	1083	1587	1141	1509	1317	1228	1130	1215	958	947	546	503	1288	1441	1278	1306	1944	2099	863	670	1170	1300	1001	1011	1460	1457	1243	1603	977	913	539	498	1146	1236	1182	1129	1391	1421	758	733	1371	1512	1199	1613	1213	1708	1313
Zm00004b012784	377	484	238	290	159	235	606	566	430	564	597	552	380	448	384	441	648	556	451	487	254	224	229	226	104	101	631	700	268	335	587	512	610	483	376	415	535	526	333	314	287	332	232	200	97	113	589	791	354
Zm00004b010128	424	590	572	624	237	416	1421	1479	1315	1524	902	630	574	840	952	947	3416	3631	1093	1168	708	507	1204	1085	472	628	2346	2533	1074	1218	856	772	763	889	1328	1719	839	804	1773	1772	580	505	680	592	403	518	1985	2658	1031
Zm00004b037609	30	86	34	23	29	88	342	504	308	250	253	198	235	261	204	153	75	22	268	318	49	18	258	296	82	102	334	572	122	159	160	203	182	242	104	255	30	75	258	288	47	49	109	56	179	218	514	632	210
Zm00004b009271	0	1	0	0	0	0	0	1	0	0	0	0	0	0	0	0	0	0	0	0	0	0	0	0	0	0	1	0	0	0	0	0	0	0	1	0	0	0	0	0	3	5	6	9	8	12	15	9	7
Zm00004b011464	139	149	32	21	2	1	26	19	80	26	7	13	285	284	129	115	51	42	150	153	164	119	34	54	14	22	26	34	52	40	27	21	74	78	140	158	93	83	329	306	47	51	24	17	0	0	15	18	20
Zm00004b012785	358	295	1782	1769	577	918	1580	1528	825	968	845	651	475	502	776	1046	1041	1323	769	712	349	160	1264	1198	483	626	1570	1723	660	845	654	703	398	365	606	718	903	735	749	757	364	317	1499	1297	436	522	1370	1961	641
Zm00004b010129	0	0	1	0	0	0	3	4	0	0	0	0	0	0	0	0	0	0	0	0	0	0	2	1	2	0	0	1	0	0	0	0	0	0	0	0	0	4	0	0	0	0	0	0	1	1	0	0	0
Zm00004b009272	0	0	0	0	0	0	0	0	0	0	0	0	0	0	0	0	0	0	0	0	0	0	0	0	0	0	0	0	0	0	0	0	0	0	0	0	0	0	0	0	0	0	0	0	0	0	0	0	0
Zm00004b011465	343	384	1238	1338	1010	1312	1313	1160	910	883	504	425	385	398	711	988	789	1085	1291	1255	443	254	1070	1089	796	768	1382	1490	776	1012	404	418	400	434	735	871	787	680	1174	1211	388	398	1097	920	498	488	1100	1311	594
Zm00004b012786	1190	1011	1262	1429	1189	1708	776	757	2126	3106	845	711	1369	2293	956	1081	836	679	903	945	1032	563	1257	1346	1231	1460	855	835	1458	1815	960	702	881	980	1013	1154	794	817	750	792	871	910	1374	1403	1307	1480	785	1054	1411
Zm00004b009273	4	1	0	0	0	1	0	0	0	0	0	0	0	0	0	0	3	2	0	0	1	2	0	0	0	0	0	0	0	0	0	0	0	0	0	0	0	0	0	0	2	1	0	0	0	0	0	0	0
Zm00004b011466	0	0	0	0	0	0	0	0	0	0	0	0	0	1	0	0	0	0	3	0	7	5	8	5	43	40	31	27	20	20	3	0	0	0	26	36	17	16	21	25	4	9	7	2	15	24	27	63	26
Zm00004b012787	483	479	720	752	388	694	1046	1022	414	477	1305	926	320	316	755	853	1352	1039	535	485	430	270	814	807	327	326	1101	1081	256	448	1302	1234	477	581	815	897	1098	1283	705	688	417	382	834	802	394	444	987	1230	539
Zm00004b038630	0	0	0	1	0	0	0	0	0	0	1	0	0	0	0	0	0	0	0	0	0	0	0	0	0	0	0	0	0	0	0	0	0	0	0	0	0	0	2	0	0	0	0	0	0	0	0	0	0
Zm00004b009274	0	0	0	0	0	0	0	0	0	0	0	0	0	0	0	0	0	0	0	0	0	0	0	0	0	0	0	0	0	0	0	0	0	0	0	0	0	0	0	0	0	0	0	0	0	0	0	0	0
Zm00004b011467	272	394	12	21	12	25	26	29	851	1372	1023	1659	357	168	1864	1639	454	237	584	512	482	209	95	83	53	92	19	22	1552	697	2605	937	1011	1046	1142	1918	379	511	1082	1259	132	270	47	30	16	34	13	12	471
Zm00004b012788	23	26	12	9	7	18	48	54	19	25	25	15	58	16	34	32	15	16	77	42	39	15	45	39	5	7	42	47	57	39	13	24	19	30	19	38	25	13	77	48	9	15	12	13	1	6	48	57	30
Zm00004b038631	0	0	0	0	0	0	0	0	0	0	0	0	0	0	0	0	0	0	0	0	0	0	0	0	0	0	0	0	0	0	0	0	0	0	0	0	0	0	0	0	0	0	0	0	0	0	0	0	0
Zm00004b037310	296	270	1068	1144	48	62	1417	1490	166	219	456	401	114	115	283	535	551	556	660	576	299	191	1065	933	44	38	1418	1397	231	272	829	497	130	126	423	375	620	528	599	579	219	270	1232	1292	27	21	1161	1681	316
Zm00004b009275	0	0	0	0	0	0	0	0	0	0	0	0	0	0	0	0	0	0	0	0	0	0	1	0	0	0	0	1	0	0	0	0	0	0	0	0	0	0	0	0	0	0	0	0	0	0	0	0	0
Zm00004b011468	195	159	63	55	683	1160	146	104	123	135	1108	772	1611	900	58	55	469	422	341	418	133	65	137	104	1814	2350	417	410	769	269	844	1096	1264	1676	63	85	594	704	270	274	270	305	72	49	1704	2815	327	441	410
Zm00004b012789	77	104	113	145	74	70	146	127	184	166	330	237	183	154	56	86	219	250	113	127	61	39	85	81	11	6	117	140	140	206	217	228	69	66	97	84	124	114	95	114	92	88	97	121	72	92	197	236	190
Zm00004b038632	800	802	646	805	162	194	273	260	760	886	855	552	1187	1289	1698	1683	561	478	2212	2638	1489	1507	491	626	101	109	452	426	815	1337	321	454	1645	1657	1382	1562	384	414	883	972	584	740	514	506	149	186	195	280	389
Zm00004b037311	205	253	362	356	105	158	686	747	489	542	412	358	326	523	374	387	288	247	366	388	198	85	605	574	164	183	703	785	277	393	431	383	223	185	357	464	257	247	383	382	194	207	447	424	101	159	621	862	374
Zm00004b009276	105	70	4	6	1	0	10	4	18	47	8	5	33	48	8	18	23	19	32	38	25	30	6	6	0	0	3	3	3	8	9	1	15	15	7	8	9	17	46	38	23	26	5	13	2	1	6	18	15
Zm00004b011469	18	21	83	79	26	41	89	85	55	78	21	7	18	19	55	79	54	57	31	29	39	26	79	72	80	87	229	208	74	159	54	40	56	47	116	151	178	91	154	133	22	19	102	72	22	20	178	210	63
Zm00004b038633	0	0	0	0	0	0	0	0	0	0	0	0	0	0	0	1	0	0	0	0	0	0	0	0	0	0	0	0	0	0	0	0	0	0	0	0	0	0	0	0	0	0	0	0	0	0	0	0	0
Zm00004b037312	325	589	1208	1195	1219	2257	3417	3795	355	429	1724	2073	87	97	1409	1651	1066	997	1269	1209	505	381	2683	2764	3669	4973	3234	3508	823	990	1784	1097	75	84	1929	2477	812	848	1872	1998	154	289	1578	1242	1932	2550	2509	3346	494
Zm00004b009277	183	337	282	219	208	413	810	766	730	677	438	432	354	562	668	687	380	221	425	428	300	108	540	490	369	452	872	953	464	630	451	369	221	327	537	822	346	362	620	616	254	238	346	243	325	349	647	887	585
Zm00004b038634	1	1	1	0	1	2	0	1	0	0	0	1	2	14	0	1	2	1	5	2	2	0	4	1	0	0	1	0	0	0	0	0	0	1	0	0	1	0	17005	13028	2	0	0	0	0	2	0	0	0
Zm00004b037313	61	67	6082	6059	89	172	2257	2161	148	158	216	171	157	173	446	647	1770	1615	695	665	131	76	4921	6217	52	30	3019	3328	80	163	307	223	1004	996	335	441	1587	2010	5837	4845	77	51	5136	3699	54	49	2062	2832	44
Zm00004b009278	206	246	5845	5851	395	577	113	95	176	153	345	455	45	20	260	301	316	264	475	551	261	294	5538	5690	397	369	161	179	182	238	617	312	54	55	205	293	332	414	355	391	234	211	9255	9867	304	350	130	201	82
Zm00004b039970	473	478	1006	985	489	803	1098	1162	1281	1210	942	854	990	1006	1013	1108	786	773	1315	1427	692	415	1307	1305	1156	1325	1277	1339	957	1300	1294	1100	1329	1452	1193	1441	893	810	1175	1224	491	478	1217	1038	978	1192	1490	1772	1031
Zm00004b038635	21	43	23	26	80	114	67	106	91	73	36	18	23	44	37	20	6	3	59	90	47	19	79	111	143	198	36	67	52	64	26	33	16	29	15	35	4	6	54	56	27	33	73	51	88	147	81	132	83
Zm00004b037314	0	0	1	0	0	0	0	0	0	0	0	0	0	1	0	0	3	0	0	1	0	0	0	0	0	0	0	0	0	0	0	0	1	0	0	0	0	0	2	1	0	0	0	0	0	0	0	0	0
Zm00004b012490	0	0	0	0	0	0	0	0	0	0	0	0	0	0	0	0	0	0	0	0	0	0	0	0	1	0	0	0	0	0	0	0	0	0	0	0	0	0	0	0	0	0	0	0	0	0	0	0	0
Zm00004b009279	0	1	0	0	0	0	0	0	0	0	0	0	0	0	0	0	0	0	0	0	1	0	0	0	0	0	0	0	0	0	0	0	0	0	1	0	0	0	0	0	10	4	21	25	4	4	18	29	87
Zm00004b039971	100	72	4	6	3	6	10	12	55	50	20	17	41	97	3	2	3	6	102	119	44	16	10	3	0	0	41	59	21	42	31	32	8	10	2	5	9	4	34	44	29	22	5	11	0	0	3	13	30
Zm00004b038636	249	379	236	151	620	1096	485	571	818	702	649	550	502	793	744	634	164	91	502	539	444	206	310	467	720	958	461	506	552	501	655	605	763	1003	549	996	174	249	543	636	187	178	319	215	1324	1639	470	592	588
Zm00004b037315	2	6	9	9	0	0	26	17	16	9	0	0	0	0	1	4	6	5	10	11	4	4	8	7	0	0	19	23	5	10	0	0	0	1	1	2	4	2	12	7	0	2	0	1	0	0	1	0	0
Zm00004b011170	155	187	697	763	95	107	821	710	63	24	129	107	71	74	904	736	528	532	181	244	223	107	944	1087	143	144	955	965	199	251	162	179	125	128	660	751	585	539	282	292	89	128	683	619	246	220	551	772	126
Zm00004b012491	330	325	491	503	358	437	775	872	421	374	172	143	170	161	452	594	379	463	705	677	371	480	1104	878	267	335	714	603	996	1433	173	153	197	214	646	566	419	319	440	474	241	264	932	1106	214	252	990	1177	895
Zm00004b039972	945	1070	127	146	12	11	130	143	102	86	6295	3302	2443	2504	83	85	2549	2086	125	132	886	282	109	140	5	1	118	158	64	122	2683	5855	3302	4292	37	26	1491	2823	380	308	850	809	89	107	0	1	78	119	97
Zm00004b038637	6	13	10	15	0	0	3	1	2	2	136	65	20	20	1	4	35	10	19	16	0	0	0	0	0	0	0	0	0	0	0	0	0	0	0	0	0	0	0	0	10	2	27	18	0	1	1	0	0
Zm00004b037316	690	801	267	276	387	632	296	304	737	788	435	398	962	1116	562	544	353	256	533	501	869	505	411	430	644	721	302	289	541	942	533	423	1448	2022	606	836	400	381	845	820	572	587	492	424	932	1218	521	667	934
Zm00004b011171	1371	1032	176	213	16	29	109	130	406	429	2212	1641	2446	2528	137	126	959	736	153	200	1047	373	200	209	28	12	106	116	246	397	1913	2280	2827	2929	178	247	921	1345	325	290	1954	1480	595	512	23	20	353	416	973
Zm00004b012492	233	272	292	234	95	172	596	554	331	387	147	207	317	298	330	416	293	324	247	320	2	0	2	3	5	8	2	3	0	1	2	2	0	0	1	2	1	2	0	1	0	0	0	0	0	0	0	0	0
Zm00004b039973	1	0	0	0	0	0	0	0	1	0	0	0	1	0	763	352	1	1	0	0	3	4	0	0	0	0	0	0	0	0	1	0	0	0	641	610	2	0	12	17	0	3	3	0	0	0	0	0	0
Zm00004b038638	856	1302	2689	2726	914	1675	2963	3303	1379	1607	1835	1532	930	1340	2793	2920	1384	1394	2582	2649	1183	711	2961	2981	1115	1283	2596	3433	1560	1883	2153	1854	1379	1794	2113	3464	1160	1249	3186	3045	832	847	3171	2680	1046	1238	2650	3645	1461
Zm00004b037317	0	0	0	0	0	0	0	0	0	0	0	0	0	0	0	0	0	0	0	0	0	0	0	0	0	0	1	0	0	0	0	0	0	0	0	0	0	0	0	0	0	0	0	0	0	0	0	0	0
Zm00004b011172	129	194	13	22	5	5	43	36	298	558	405	410	48	85	178	120	141	94	77	95	157	99	369	163	7	5	56	36	2978	693	2026	824	107	87	72	106	158	195	253	219	128	170	38	32	6	11	49	53	310
Zm00004b012493	1415	1294	394	351	880	1372	840	926	1292	1416	1261	1011	1200	1903	1551	1295	907	689	1535	1576	1097	510	563	463	861	895	740	833	955	1144	1293	1296	922	1181	1338	1685	858	918	1606	1574	1027	849	651	555	1109	1330	877	1146	1209
Zm00004b039974	204	280	136	149	46	96	291	329	454	444	868	677	175	250	516	521	354	286	323	309	105	71	103	101	35	46	289	278	154	231	393	385	86	141	205	245	233	246	174	196	232	194	112	101	40	49	297	297	442
Zm00004b038639	11665	12731	862	870	1672	2794	1498	1376	3010	3220	1988	1700	3158	2924	1679	1542	1746	1661	2225	2493	10407	11402	2244	1907	2957	3453	1475	1456	4131	3643	2740	2552	3342	4386	1290	1756	1856	2235	2611	2679	6940	9697	1445	1405	2198	2831	1657	1801	2550
Zm00004b037318	8	5	43	65	2	9	381	376	36	39	14	23	28	30	34	50	57	49	17	16	10	4	45	60	1	2	394	450	12	22	41	25	54	34	27	35	63	65	45	31	2	7	109	113	6	1	383	505	14
Zm00004b011173	34	42	68	67	45	79	150	144	110	118	59	61	34	18	41	59	74	57	66	87	61	22	85	90	76	80	178	188	145	242	56	53	36	32	76	73	74	71	74	74	37	21	58	40	59	56	205	235	119
Zm00004b012494	2325	1885	3615	4537	1213	1684	1812	1957	1611	2287	1946	1955	1126	1187	3158	3648	3329	3631	2791	2875	2584	2019	4286	4253	1175	1054	2431	2450	1653	2085	2691	1971	1329	1222	3150	3054	2754	2629	2503	2507	1397	1778	3289	4162	1141	1367	1321	1863	1646
Zm00004b040530	293	304	911	902	758	1095	740	740	874	1084	337	351	305	540	905	882	510	533	611	543	357	216	1096	1021	826	821	854	896	439	594	412	338	260	270	817	941	487	446	630	641	247	196	950	797	499	594	677	927	526
Zm00004b039975	31	15	1	5	2	8	40	24	9	4	121	98	15	15	15	38	112	119	99	97	4	2	1	0	0	0	0	1	0	0	0	0	0	0	0	0	1	0	0	0	0	0	0	2	0	0	0	1	0
Zm00004b037319	423	590	1752	1938	1336	2187	1391	1395	842	1484	992	959	593	1076	3042	2799	1666	1442	1081	1010	629	337	2015	2274	882	981	1402	1790	629	799	1468	1091	886	1051	1602	2463	1435	1639	1651	1703	390	447	2348	1814	1239	1446	650	1163	584
Zm00004b011174	18	21	14	9	0	0	39	42	12	5	7	8	15	4	17	15	55	80	6	12	17	8	8	16	0	0	14	15	3	8	24	17	25	26	35	30	69	52	20	25	10	23	5	5	0	0	8	17	11
Zm00004b012495	6630	6892	512	538	590	860	672	671	1616	1863	554	542	1308	1257	1408	1237	634	476	1726	1983	5769	7190	731	689	1024	1175	639	630	816	922	657	713	1718	2302	1143	1574	626	667	1156	1108	4826	6279	788	738	844	1022	701	774	1540
Zm00004b040531	1605	1096	605	632	661	1028	629	662	845	1025	594	474	1177	1757	236	287	231	279	833	982	1511	959	611	526	423	412	589	688	1402	737	1668	1065	757	911	225	255	302	334	857	839	996	1132	364	364	419	506	693	877	802
Zm00004b039976	572	740	1771	1503	604	1250	1401	1507	2041	2601	9184	9201	839	1056	3488	3622	2966	2090	2356	2247	615	405	1770	1857	653	716	1344	1354	782	1169	5333	5153	969	1134	2241	2928	1392	1663	2541	2808	402	443	832	714	556	665	445	655	943
Zm00004b011175	69	95	170	194	103	110	73	67	263	298	128	142	109	115	231	285	198	141	398	435	115	106	326	392	137	157	139	156	203	309	151	113	100	181	372	392	228	238	304	314	11	14	14	10	2	2	25	17	27
Zm00004b012496	14	35	52	46	16	19	4	0	88	103	35	45	13	15	22	37	31	14	68	54	6	6	37	48	4	6	1	3	22	28	53	34	5	10	21	25	13	17	14	43	34	22	33	30	19	28	1	4	174
Zm00004b040532	594	762	1149	1050	402	674	2018	1988	2071	2039	1050	1012	928	1086	1596	1415	966	832	770	890	763	347	954	1115	462	455	2094	2271	817	1065	1516	1049	1335	1582	1554	1769	1040	888	1131	1076	455	432	825	696	238	269	1560	2033	977
Zm00004b039977	10	11	1	3	15	16	3	1	12	3	19	10	28	24	1	1	17	25	2	5	1	2	0	0	0	0	0	0	1	0	0	1	0	0	0	0	0	0	11	10	0	0	0	0	0	0	0	0	0
Zm00004b011176	39	26	0	1	0	3	4	4	18	8	121	55	29	14	0	2	127	60	14	13	22	13	0	0	1	0	6	7	5	7	83	140	65	72	1	2	75	98	19	19	22	16	4	1	0	1	5	12	22
Zm00004b012497	0	4	10	5	5	3	6	12	6	2	6	3	5	5	8	1	2	2	3	2	2	1	13	19	2	3	19	20	16	20	7	11	2	7	12	22	9	7	7	10	173	125	592	522	236	312	349	400	579
Zm00004b040533	2523	2989	226	233	540	876	1231	1105	250	211	1289	788	144	274	3145	2008	726	546	1318	1526	2985	3416	201	157	250	264	1159	1310	273	368	1479	1643	321	211	3319	4316	841	938	1192	1184	1708	2641	101	85	503	636	545	749	424
Zm00004b039978	404	523	322	396	446	527	2273	1950	673	734	637	522	719	583	251	305	591	701	376	500	570	521	312	394	534	625	1941	2210	166	309	392	436	323	338	327	301	436	476	803	778	374	369	447	420	444	466	894	1259	506
Zm00004b038340	1669	4857	0	1	7	3	853	1082	42	99	95	279	18	10	110080	92882	25570	16443	8579	9146	1435	633	197	259	5	2	1000	805	28	39	804	483	106	191	20840	53442	23839	23955	10068	9907	2008	1297	2	2	7	2	3854	4712	1385
Zm00004b011177	644	547	5	8	0	0	37	42	50	45	2809	1406	354	412	1	0	2030	1678	134	127	469	245	10	8	0	0	86	59	28	85	1018	2012	470	482	0	0	1471	2080	270	291	593	456	0	2	0	0	28	29	259
Zm00004b012498	802	827	1531	1791	880	1337	692	703	1277	1268	2418	1984	458	349	992	1255	1578	1358	1188	1153	521	307	790	771	631	679	429	486	839	1132	1607	1374	685	773	720	742	732	785	706	708	631	599	1103	1014	862	1043	771	892	1295
Zm00004b040534	294	469	369	367	293	428	978	998	851	818	823	750	579	515	586	651	496	377	935	904	473	271	732	738	403	528	1143	1290	428	796	839	838	560	660	629	942	582	642	888	801	325	366	430	360	371	490	849	1165	652
Zm00004b039979	59	57	42	35	41	77	109	110	193	180	68	51	66	105	34	32	33	36	63	69	22	12	5	9	22	14	88	91	12	25	9	24	18	17	6	4	7	9	118	88	52	31	17	15	11	20	86	104	224
Zm00004b038341	222	256	2	1	2	5	9	6	372	328	141	116	653	1212	4	2	5	3	150	186	0	1	0	2	0	0	0	0	0	0	0	1	1	0	0	0	0	0	1	1	610	400	109	92	51	89	941	973	1077
Zm00004b037020	385	479	225	230	77	118	267	308	506	420	1932	1451	1086	1271	351	393	1099	883	284	304	752	402	484	481	316	362	707	756	610	813	2096	1978	1189	1364	896	1073	1301	1593	919	1005	570	545	537	474	321	298	997	1325	810
Zm00004b011178	2	6	0	2	1	0	0	0	1	0	4	4	0	0	2	0	9	7	0	0	0	1	1	1	0	0	0	1	0	0	0	0	2	1	0	0	1	1	0	1	7	3	0	0	0	0	0	0	2
Zm00004b012499	1	2	0	0	0	0	0	0	2	1	9	3	4	9	45	35	3	1	5	7	2	0	0	0	0	0	0	0	0	0	2	1	1	0	35	35	1	1	7	2	2	2	1	1	1	0	0	0	0
Zm00004b040535	82	60	1010	1368	505	587	479	504	286	339	393	421	70	52	335	501	587	856	295	308	112	65	662	707	246	237	525	515	300	442	413	343	149	116	320	314	522	398	255	283	114	91	886	965	290	228	465	556	185
Zm00004b038342	71	44	3	0	3	1	3	0	9	34	6	5	41	106	7	2	19	10	12	9	55	65	5	4	12	8	3	4	34	54	10	9	69	81	10	22	19	28	15	23	101	100	4	3	0	3	45	36	39
Zm00004b037021	16115	13303	4	7	1	2	895	968	987	751	56686	38143	19026	5795	10	47	52230	55786	3607	3742	12804	6556	22	17	2	2	801	679	2323	4480	54107	61707	3388	1802	2	12	59247	71840	9187	9445	12653	8744	6	9	3	4	356	460	4570
Zm00004b011179	773	600	0	2	1	0	2	2	15	9	1829	965	401	246	0	1	2650	1893	84	67	543	266	1	0	0	1	2	3	25	77	497	1502	1252	1136	1	2	2719	3476	217	201	549	418	1	0	0	0	0	1	98
Zm00004b040536	22	23	91	110	31	23	65	67	54	55	86	55	24	23	105	130	95	101	55	62	19	11	53	75	7	9	98	65	42	65	52	49	24	33	72	92	75	89	29	38	40	29	158	137	10	4	61	97	43
Zm00004b038343	337	482	303	269	260	479	933	947	888	906	480	471	421	566	711	678	414	235	779	964	410	227	475	457	298	402	989	1016	470	695	496	391	371	450	525	700	382	337	738	745	289	282	349	249	413	459	819	1123	678
Zm00004b037022	2304	2180	193	241	187	280	371	411	803	865	8857	6564	3318	6498	722	648	5379	3111	1409	1556	2203	855	147	110	176	156	301	293	1056	1726	6691	7689	3719	4201	943	1287	3927	5980	1596	1733	2686	2440	284	231	196	267	406	556	2026
Zm00004b040537	196	377	514	410	24	65	2933	3108	1076	925	406	356	60	77	485	652	759	728	961	1059	533	370	1021	1278	310	270	6082	6737	2464	2313	491	452	278	247	1042	1067	1153	1072	1675	1895	284	270	848	801	22	32	3640	5088	1274
Zm00004b038344	0	1	1	2	0	0	896	772	1	0	1	2	0	1	32	24	1003	1060	600	719	3	2	1	0	0	0	311	39	0	0	1824	13	0	0	3	9	1568	385	4	6	3	1	0	0	0	0	410	487	0
Zm00004b037023	0	0	0	0	0	0	0	2	0	0	0	0	0	0	0	0	0	0	0	0	11	15	17	12	17	7	26	24	28	31	18	21	4	12	20	18	16	10	16	15	0	0	0	0	0	0	0	0	0
Zm00004b040538	3	9	1749	1748	28	37	2387	2223	1	4	1	2	0	0	211	185	207	194	24	20	16	15	1501	1603	46	20	2411	2458	6	6	1	3	1	2	138	232	192	96	45	60	3	1	2716	2433	25	23	1774	2476	6
Zm00004b039680	7	3	0	0	0	0	0	0	0	0	1	0	1	2	0	0	4	0	0	0	5	1	0	0	0	0	0	1	1	0	0	0	2	1	0	1	0	0	28	21	3	3	0	0	0	0	0	1	0
Zm00004b038345	0	0	0	0	3	3	0	0	1	0	0	0	0	0	0	0	0	0	0	0	5	3	46	41	105	97	32	39	9	1	8	3	1	3	38	39	52	35	17	7	0	1	0	0	2	0	0	0	0
Zm00004b037024	0	0	0	0	0	0	0	0	0	0	0	0	0	0	0	0	0	0	0	0	0	0	0	0	0	0	0	0	0	0	0	0	0	0	0	0	0	0	0	0	0	0	0	0	0	0	0	0	0
Zm00004b040539	32	61	80	61	32	76	206	213	95	124	12	22	17	29	43	58	42	28	84	138	38	22	166	162	48	51	215	243	68	141	63	55	72	96	57	56	48	43	117	85	26	40	93	62	54	69	165	252	55
Zm00004b039681	0	0	0	1	0	0	0	0	0	0	0	0	0	0	0	0	0	0	0	0	0	0	0	0	0	0	0	0	0	0	0	0	0	0	0	0	0	0	2	3	0	0	0	0	0	0	0	0	0
Zm00004b038346	5	2	0	2	0	0	2	4	6	3	2	3	1	2	0	2	2	1	4	1	0	2	2	0	1	4	0	0	0	2	1	0	0	2	1	2	0	3	0	3	1	0	1	2	2	3	1	4	4
Zm00004b037025	2	6	0	1	12	25	15	14	54	33	5	3	2	4	13	40	6	1	9	8	1	4	31	28	90	133	6	10	28	53	2	6	6	3	25	20	6	5	2	8	5	2	21	16	107	135	27	44	42
Zm00004b039682	350	379	116	193	138	180	121	140	66	57	3047	2073	794	518	41	32	2170	999	148	184	228	111	173	177	96	82	176	150	67	105	2522	2976	1174	1130	56	46	1341	2191	268	261	383	301	202	235	160	234	218	244	162
Zm00004b038347	0	0	0	0	0	0	0	0	0	0	0	0	0	0	0	0	0	0	0	0	0	0	0	0	0	0	0	0	0	0	0	0	0	0	0	0	0	0	0	0	0	0	0	0	0	0	0	1	0
Zm00004b037026	203	133	19	48	33	45	190	172	120	123	152	165	38	16	208	375	145	64	125	146	124	74	181	201	40	50	99	116	213	348	232	272	113	129	520	476	187	190	122	136	160	100	304	323	160	164	254	365	403
Zm00004b039683	4722	5181	4731	6687	5575	7383	8831	8588	5520	4736	3784	3453	5561	4144	7663	6661	5435	4811	3992	4643	4834	2904	7487	8395	4218	4476	9775	10218	4109	4495	6090	4508	7237	8790	6625	9147	5970	5466	3858	4193	3068	3157	11035	10361	5441	6184	5976	8973	5670
Zm00004b038348	0	0	0	0	0	0	0	0	0	0	0	0	0	0	0	0	0	0	0	0	0	0	0	0	0	0	0	0	0	0	0	0	0	0	0	0	0	0	0	0	0	0	0	0	0	0	0	0	0
Zm00004b037027	265	214	2	4	0	0	50	37	167	307	2351	2413	13	20	599	522	633	410	487	390	42	18	5	11	0	0	9	13	66	60	1873	995	0	1	235	372	193	326	312	392	173	194	3	1	0	1	48	46	287
Zm00004b039684	26	31	35	20	16	28	26	32	57	46	22	37	29	33	41	50	30	23	26	30	0	1	4	0	0	0	0	0	0	0	0	0	0	0	0	0	0	0	0	0	0	1	4	0	0	1	0	1	1
Zm00004b038349	17326	16509	8	14	0	1	121	147	4	9	2	3	2	0	9	10	15	9	444	455	14788	18093	11	5	1	2	101	112	7	8	1	3	1	4	9	18	10	4	226	250	7710	11941	9	9	0	1	94	104	5
Zm00004b037028	866	433	18	33	1	2	89	81	1712	1412	598	339	1463	1138	435	479	580	417	160	121	121	84	192	92	1	0	29	21	650	421	1199	1110	215	144	259	619	440	463	189	165	419	316	11	5	2	2	6	6	338
Zm00004b040240	759	672	4465	4946	2199	3073	2331	1993	1601	1889	2694	1948	768	704	2430	3681	3164	2657	1383	1441	410	157	2142	2302	1076	1195	1722	1892	972	1185	974	1147	458	520	1185	1388	2004	1871	723	729	804	681	4915	4176	2848	2854	1802	2560	1878
Zm00004b039685	302	384	1999	3025	1169	1289	1392	1274	693	937	1024	899	211	429	1481	2241	1271	1145	1147	1121	442	391	1978	2424	689	728	1431	1596	458	573	1297	814	468	454	1425	1598	1268	1220	960	1021	423	437	3025	2729	751	889	1058	1470	565
Zm00004b037029	120	175	666	718	9	12	156	138	21	21	159	165	4	5	88	166	221	138	111	140	232	158	394	515	27	43	116	114	4	9	345	61	0	0	49	55	154	169	198	213	77	139	349	265	40	29	58	99	13
Zm00004b040241	0	0	0	0	0	0	0	0	0	0	0	0	0	0	0	0	0	0	0	0	0	0	0	0	0	0	0	0	0	0	0	0	0	0	0	0	0	0	0	0	0	0	0	0	0	0	0	0	0
Zm00004b039686	33	35	122	211	81	106	74	49	50	63	53	61	27	13	65	75	196	250	28	44	10	2	3	2	0	0	0	0	4	0	0	0	1	0	3	0	0	0	55	49	1	3	1	0	0	0	0	0	0
Zm00004b040242	8	2	0	0	0	0	5	7	8	27	10	9	16	85	0	0	0	0	42	25	3	3	1	0	0	2	3	2	1	4	14	1	27	36	0	0	0	4	13	17	1	6	0	0	0	0	0	0	8
Zm00004b039687	3	1	0	0	0	0	0	0	0	0	0	0	0	1	0	0	0	0	1	1	0	0	0	3	0	1	0	0	1	0	0	0	0	0	1	0	0	1	1	0	0	1	0	0	0	0	0	0	0
Zm00004b040243	291	531	179	195	171	375	685	737	817	880	234	277	323	480	511	531	303	284	770	903	717	490	702	719	281	369	743	785	1140	1287	389	234	327	341	570	858	411	362	800	875	372	459	401	317	199	274	610	795	840
Zm00004b039688	66	85	7	9	0	3	24	24	11	13	61	83	19	31	163	121	36	41	78	87	136	86	120	34	3	6	16	26	60	22	548	158	62	79	96	145	82	76	216	229	67	80	11	10	3	0	21	32	6
Zm00004b038050	90	97	0	0	0	1	5	3	319	256	221	157	135	146	220	132	478	483	96	89	5	8	5	2	0	1	3	0	1517	481	153	92	83	34	11	13	53	69	49	36	81	85	0	0	0	0	21	28	565
Zm00004b040244	315	358	996	1056	272	454	2621	2639	789	1299	1090	1166	80	71	1037	1050	1131	1084	627	679	486	320	1373	1505	511	603	2271	2486	830	1097	1200	625	194	224	1035	1318	984	966	1359	1277	141	148	984	859	234	283	1872	2420	543
Zm00004b039689	213	151	5	3	15	29	61	55	19	10	761	749	244	155	29	41	424	391	146	134	249	174	74	83	99	97	272	250	5	4	582	426	40	68	96	68	360	301	161	172	131	172	73	68	9	15	189	252	13
Zm00004b038051	765	819	143	222	1	5	194	206	1512	1281	1104	774	1109	780	757	1084	1587	1025	490	455	511	395	372	515	30	14	82	84	3454	3071	737	844	818	672	872	677	1142	1198	1293	1251	899	826	352	354	21	4	205	202	1562
Zm00004b040245	100	105	137	167	75	99	242	258	192	217	52	68	100	141	66	70	48	37	158	159	132	72	206	172	81	77	173	236	161	229	86	52	116	106	49	51	46	39	126	148	51	67	118	132	127	115	229	321	178
Zm00004b038052	212	197	4	0	0	0	8	5	460	505	166	106	337	407	35	21	98	93	175	148	203	147	19	43	1	0	8	7	1174	760	357	457	329	263	42	35	169	138	471	359	615	505	3	3	0	1	20	17	495
Zm00004b040246	105	220	126	146	112	168	160	157	130	139	104	109	37	77	217	201	62	54	447	526	122	84	143	197	122	183	148	161	127	123	93	42	27	31	139	178	66	82	185	227	53	63	168	119	155	161	152	169	114
Zm00004b038053	0	0	0	1	0	2	0	0	0	0	0	0	0	0	1	1	0	0	0	0	0	0	0	1	0	1	0	0	0	0	1	0	0	0	0	2	1	0	0	1	0	0	0	0	0	0	0	1	1
Zm00004b040247	968	1106	178	171	311	475	146	183	224	235	69	73	257	560	98	92	176	151	623	795	610	656	91	125	161	123	181	172	48	44	50	51	43	23	53	44	56	44	459	423	258	472	91	88	100	110	110	129	8
Zm00004b038054	0	0	0	0	0	0	0	0	0	0	0	0	0	0	0	0	0	0	0	0	0	0	0	0	0	0	0	0	0	0	0	0	0	0	0	0	0	0	0	0	0	0	0	0	0	0	0	0	0
Zm00004b040248	6	1	23	19	0	2	71	75	0	1	20	14	4	2	33	32	11	9	6	12	4	0	48	37	1	0	21	30	0	1	4	7	6	7	25	55	9	9	26	24	5	5	27	21	2	2	21	28	1
Zm00004b039390	221	422	269	216	131	300	1207	1209	633	590	362	414	360	409	638	657	319	191	745	801	394	202	590	565	122	110	1328	1528	305	522	427	349	233	351	543	711	377	392	845	893	263	278	364	290	116	110	1076	1404	550
Zm00004b038055	16	17	0	0	0	0	1	0	99	73	107	76	19	12	3	8	5	7	5	9	2	0	0	0	0	0	1	0	21	7	19	14	0	0	0	0	1	3	3	3	69	112	0	0	0	0	33	37	1950
Zm00004b040249	650	820	998	993	263	466	1394	1493	1738	1447	1417	1634	384	522	1201	1531	1028	929	1355	1367	343	199	1336	1373	343	449	1400	1524	611	666	490	613	236	205	525	726	590	528	1822	1772	794	825	1290	1203	223	304	3894	3574	3313
Zm00004b039391	804	761	1445	2252	481	604	1935	1704	910	1025	1113	978	605	549	1165	1540	1608	1520	1006	1089	473	226	1452	1548	267	250	1576	1638	575	786	927	890	868	1002	1086	1225	1113	1169	726	750	497	441	1731	1736	325	365	1230	1843	902
Zm00004b038056	0	0	1	1	0	0	179	167	1	0	37	42	0	0	2	0	3	2	24	8	0	1	1	2	0	0	154	211	0	0	2	6	0	0	0	0	2	5	3	2	0	0	1	0	0	0	90	139	0
Zm00004b039392	2846	5238	2294	2285	4679	7786	2706	2817	3880	4403	4825	4351	3801	3621	7653	5806	3148	2476	6861	7785	4997	3197	3233	3307	6203	8753	2592	3052	3904	4119	4237	3975	3556	4146	3944	6552	2455	2832	5861	5693	3495	4466	3181	2634	8266	9634	2363	3157	4349
Zm00004b038057	15	25	0	0	0	0	3	0	5	4	2	2	3	0	0	0	0	3	71	79	19	21	0	0	0	0	1	3	1	4	0	0	0	0	0	0	0	0	11	24	7	15	0	0	0	0	0	3	1
Zm00004b008830	22	54	8	2	4	5	10	11	14	4	4	4	4	10	0	3	6	0	1244	1226	11	25	90	99	1	1	12	18	6	3	0	0	8	3	1	3	3	3	402	383	3	21	10	6	0	1	3	3	0
Zm00004b039393	118	163	2135	2323	5671	9078	1230	934	82	86	2597	2832	37	37	331	614	2028	2252	287	268	301	188	4256	4415	13332	14626	2317	1986	23	35	4168	3964	5	4	672	900	2112	2213	1055	1065	170	258	2794	2697	10146	14524	1144	1443	21
Zm00004b038058	15	6	5	11	5	9	37	16	11	3	8	33	2	3	92	59	28	13	196	137	7	1	25	25	1	2	16	21	0	0	74	2	4	2	45	73	20	34	528	562	22	15	58	49	4	2	28	29	0
Zm00004b008831	0	0	0	0	0	0	0	0	0	0	0	1	7	6	3	0	2	0	1	0	0	0	0	0	0	0	0	0	0	0	0	2	2	2	0	0	0	1	1	0	1	0	0	0	0	0	0	0	0
Zm00004b039394	0	0	0	0	0	0	0	0	0	0	0	0	0	0	0	0	0	0	0	0	0	0	0	0	0	0	0	0	0	0	0	0	0	0	0	0	0	0	0	0	0	0	0	0	0	0	0	0	0
Zm00004b038059	96	178	3980	3524	838	1205	675	748	237	264	1307	1032	247	316	698	778	662	409	589	579	121	47	2901	3614	807	881	867	1003	147	202	1027	1070	327	377	420	656	627	765	945	930	182	189	7508	5723	1049	1274	663	896	321
Zm00004b008832	198	265	178	226	1	3	367	378	784	710	142	103	353	551	1102	982	168	140	200	180	148	96	127	109	4	4	234	265	313	433	62	46	300	345	652	756	140	102	243	202	106	67	160	131	1	0	139	173	327
Zm00004b039395	1	1	2	3	1	1	0	2	2	0	2	0	0	2	0	1	4	1	0	2	0	1	0	0	0	0	0	0	0	0	0	1	0	0	0	0	0	1	1	2	0	3	2	0	1	0	6	8	3
Zm00004b008833	6	2	2	1	1	0	0	0	1	1	0	2	5	1	0	2	1	2	3	3	0	3	0	0	0	0	0	0	0	0	0	0	0	0	1	0	0	0	10	19	0	0	0	0	1	0	0	0	0
Zm00004b039396	7	5	10	15	9	7	80	80	1	3	2	2	2	2	31	68	141	134	6	20	2	6	15	11	14	12	71	81	2	0	2	0	0	0	19	13	129	111	8	10	1	6	25	26	83	77	14	24	0
Zm00004b010710	22	35	77	75	23	46	104	104	98	90	77	64	30	37	63	80	28	16	105	139	6	2	20	41	8	18	25	47	12	32	24	37	10	13	7	29	7	10	25	26	18	15	46	24	2	14	77	94	56
Zm00004b008834	0	0	0	1	1	0	1	1	0	0	0	0	0	0	0	0	0	0	2	4	0	0	0	0	0	0	0	0	0	0	0	0	1	0	0	1	0	0	7	7	0	0	0	0	0	0	0	0	0
Zm00004b039397	7	12	2	1	0	0	46	76	0	2	299	171	12	11	0	0	29	21	1	3	4	0	5	10	0	0	78	135	0	0	96	185	30	47	0	0	18	29	17	9	9	8	0	3	0	0	80	125	0
Zm00004b010711	0	1	0	0	0	0	3	1	1	2	0	1	0	0	1	1	0	2	0	0	0	0	0	0	1	0	1	1	1	3	1	0	0	0	0	0	0	0	2	1	62	50	86	91	20	24	115	126	86
Zm00004b008835	36	30	828	587	578	1167	875	1204	27	35	140	93	21	29	191	230	67	71	765	838	62	42	1612	1741	504	479	1645	2139	83	131	98	130	63	64	201	328	193	177	522	561	8	16	1055	954	760	872	1211	1814	21
Zm00004b039398	0	0	0	0	0	0	0	0	0	0	0	0	0	0	0	0	0	0	0	0	0	0	0	0	0	0	0	0	0	0	0	0	0	0	0	0	0	0	0	0	0	0	0	0	0	0	0	0	0
Zm00004b010712	0	0	0	0	0	0	0	0	0	0	0	0	0	0	0	0	0	0	0	0	0	0	0	0	0	0	0	0	0	0	0	0	0	0	0	0	0	0	0	0	13	9	22	13	1	6	20	24	29
Zm00004b008836	0	0	0	0	0	0	0	0	0	0	0	0	0	0	0	0	0	0	0	0	0	0	0	0	0	0	0	0	0	0	0	0	0	0	0	0	0	0	0	0	0	0	0	0	0	0	0	0	0
Zm00004b039399	0	0	0	0	0	0	0	0	0	0	0	0	0	0	0	0	0	0	0	0	0	0	0	0	0	0	0	0	0	0	0	0	0	0	0	0	0	0	0	0	0	0	0	0	0	0	0	0	0
Zm00004b010713	0	0	0	0	0	0	0	0	0	0	0	0	0	0	0	0	0	0	0	0	0	0	0	0	0	0	0	0	0	0	0	0	0	0	0	0	0	0	1	0	2	4	6	4	5	6	21	25	16
Zm00004b008837	236	221	627	460	175	359	934	1054	1391	1358	303	290	654	733	324	345	310	408	594	581	237	159	724	793	247	220	1253	1125	877	1162	550	397	1010	1009	483	549	430	326	607	652	263	198	623	466	142	203	1300	1522	777
Zm00004b007200	0	1	0	0	0	0	0	0	0	1	4	6	7	3	7	1	5	0	1	0	0	0	0	0	0	0	0	0	0	0	1	4	3	11	55	97	4	5	3	3	1	0	0	0	0	0	0	0	3
Zm00004b010714	0	0	1	0	0	0	0	0	1	0	0	0	0	0	0	0	0	0	0	0	3	1	3	2	1	1	9	8	2	6	6	0	2	1	6	0	5	4	9	4	28	25	58	39	45	55	72	89	68
Zm00004b008838	1508	1441	258	241	388	655	501	428	3290	3280	326	385	1526	2554	904	820	465	359	1956	2283	1207	610	243	252	384	339	363	413	1654	1996	380	307	1100	1291	624	991	446	385	1147	1188	1022	955	173	151	236	203	464	579	2133
Zm00004b007201	0	0	0	0	0	0	0	0	0	0	0	0	0	0	0	0	0	0	0	1	0	0	0	0	0	0	0	0	0	0	0	0	0	0	0	0	0	0	0	0	1	0	0	0	0	0	0	0	0
Zm00004b010715	0	0	0	0	0	0	0	0	0	0	0	0	0	0	0	0	0	0	0	0	0	0	0	0	0	0	0	0	0	0	0	0	0	0	0	0	0	0	0	0	0	0	0	0	0	0	0	0	0
Zm00004b008839	0	0	0	0	0	0	0	1	0	0	1	1	0	0	0	0	0	0	1	1	2	10	9	5	9	9	7	12	3	1	1	2	3	2	5	5	5	1	5	1	4	2	0	0	0	0	0	0	0
Zm00004b007202	0	0	0	0	0	0	0	0	0	0	0	0	0	0	0	0	0	0	0	0	0	0	0	0	0	0	0	0	0	0	0	0	0	0	0	0	0	0	0	0	0	0	0	0	0	0	0	0	0
Zm00004b010716	0	0	0	0	0	0	0	0	0	0	0	0	0	0	0	0	0	0	0	0	0	0	0	0	0	0	0	0	0	0	0	0	0	0	0	0	0	0	0	0	0	0	0	0	0	0	0	0	0
Zm00004b007203	0	0	0	0	0	0	0	0	0	0	0	0	0	0	0	0	0	0	0	0	0	0	0	0	0	0	0	0	0	0	0	0	0	0	0	0	0	0	0	0	0	0	0	0	0	0	0	0	0
Zm00004b010717	0	0	0	0	0	0	0	0	0	0	0	0	0	0	0	0	0	0	0	0	1	0	0	0	0	0	0	0	0	0	0	0	0	0	0	0	0	0	0	1	0	0	0	0	0	0	0	0	0
Zm00004b009860	0	0	0	0	0	0	0	0	0	0	0	0	0	0	0	0	0	0	0	0	0	0	0	0	0	0	0	0	1	0	0	0	0	0	0	0	0	0	1	0	0	1	0	0	0	0	0	0	0
Zm00004b007204	2	1	1093	962	4	7	1759	1645	0	0	0	1	2	0	526	893	922	1171	9	8	4	5	2055	1854	5	3	3258	3365	1	3	0	0	0	0	595	656	1230	856	181	151	4	0	1857	1427	0	7	1374	2477	0
Zm00004b010718	79	58	440	628	223	321	646	604	255	265	102	107	58	54	234	322	268	301	176	209	74	46	635	694	129	140	747	868	165	182	102	76	42	56	310	294	232	238	285	300	111	100	861	690	187	226	494	788	179
Zm00004b008540	794	1289	1972	2374	1019	1453	5128	5753	1678	1402	1099	1094	1108	1293	1973	1999	1344	1645	1625	1445	1195	599	2880	3109	1471	1725	4533	5463	1379	1630	1257	1041	843	1021	1588	2407	1333	1211	1849	1885	995	970	2874	2569	1823	2106	4544	6478	2477
Zm00004b009861	0	0	0	0	0	0	0	0	0	0	0	0	0	0	0	0	0	0	0	0	0	0	0	0	0	0	0	0	0	0	0	0	0	0	0	0	0	0	0	0	1	0	0	0	0	0	0	0	0
Zm00004b007205	592	868	247	260	680	1007	627	605	574	693	684	704	1090	1104	710	644	700	680	778	770	750	435	393	382	1073	1223	878	885	395	376	762	577	1281	1543	570	720	654	801	959	1042	920	940	547	458	691	881	633	807	684
Zm00004b010719	4612	3932	3852	3812	2498	3683	3895	3578	7460	6392	3130	2666	9520	7020	5182	5725	5194	4768	3924	4305	3522	2685	5445	4977	3930	3676	5179	5401	5403	7763	5192	4444	7031	7852	6345	6243	5670	5440	4255	4358	3929	3721	4725	4951	2116	2886	6586	7604	12722
Zm00004b008541	1992	2747	3029	2681	764	1248	2958	3218	2254	2571	1832	1666	2171	2498	2066	2027	1479	1421	2571	2921	2683	2101	2332	2391	843	944	3043	3333	1342	1827	1833	1641	1518	1794	1857	2529	1621	1417	2806	2651	1413	1893	2646	2176	822	1202	2658	3823	1676
Zm00004b009862	1	0	0	0	0	0	0	0	0	0	0	0	0	2	0	0	0	0	0	0	2	0	0	0	0	0	0	0	1	1	0	0	0	2	0	0	3	3	0	0	1	0	0	0	0	0	0	1	0
Zm00004b007206	2	0	2	3	2	1	0	0	0	0	0	3	0	1	36	65	8	8	0	0	0	0	6	4	1	0	2	0	2	1	0	2	0	1	34	30	9	9	2	0	0	1	4	3	6	2	0	1	1
Zm00004b008542	19	20	39	54	5	12	47	58	25	29	11	14	1	1	39	40	47	31	16	18	61	97	36	31	5	0	38	50	22	35	22	16	7	6	29	22	41	28	38	42	12	14	41	53	6	15	29	41	45
Zm00004b009863	328	376	610	651	216	361	871	820	622	727	520	489	149	243	578	677	380	249	861	960	293	133	558	561	115	92	676	861	336	476	431	291	103	110	451	494	306	331	697	720	149	140	498	501	90	95	338	544	358
Zm00004b007207	0	0	0	0	0	0	0	0	0	0	0	0	0	0	0	0	0	0	0	0	0	0	0	0	0	0	0	0	0	0	0	0	0	0	0	0	0	0	0	0	0	0	0	0	0	0	0	0	0
Zm00004b008543	1171	1306	1293	1384	358	544	1542	1386	1471	1536	1280	1183	744	837	1374	1629	1400	1752	1246	1221	1121	799	2563	2236	739	1187	2207	2008	2906	2195	1330	1143	425	426	1373	1803	1323	1254	1203	1236	943	1001	1977	2057	780	1116	1921	2421	2288
Zm00004b009864	0	0	0	0	0	1	0	1	1	0	0	1	0	0	1	0	0	0	0	1	0	0	0	0	0	0	0	0	1	0	0	0	0	0	1	0	0	0	0	0	0	0	0	0	0	0	0	0	0
Zm00004b007208	146	204	822	778	648	1208	1016	956	715	846	343	244	191	339	451	697	352	421	535	551	146	76	670	642	864	1011	1090	1300	457	575	138	226	363	411	337	481	341	283	515	456	180	105	587	407	481	536	605	914	350
Zm00004b037900	0	2	0	0	0	0	0	0	0	1	4	0	0	2	0	0	1	0	1	3	0	0	1	0	0	0	0	0	0	0	1	2	3	5	0	0	0	2	0	0	0	0	0	0	0	0	0	0	0
Zm00004b010420	0	1	0	2	0	1	0	1	0	0	1	0	0	0	1	0	0	3	0	1	5	6	14	11	5	2	17	13	9	7	20	7	5	1	18	7	8	4	13	13	3	0	0	0	1	1	1	0	0
Zm00004b008544	0	0	0	0	0	0	0	0	0	0	0	0	0	0	0	0	0	0	0	0	0	0	0	0	0	0	0	0	0	0	0	0	0	0	0	0	0	0	0	0	0	0	0	0	0	0	0	0	0
Zm00004b009865	9	12	4	4	3	3	1	0	7	8	39	24	2	1	9	6	10	9	6	9	1	0	6	9	7	21	2	1	12	24	15	20	2	4	26	21	11	15	10	4	6	13	47	66	0	6	7	2	97
Zm00004b007209	424	334	133	124	44	57	203	204	157	154	1264	896	189	225	51	76	899	619	182	171	369	109	136	156	35	42	221	259	117	180	637	864	774	707	55	58	499	746	270	263	349	271	169	149	58	70	360	361	120
Zm00004b037901	0	0	0	0	0	0	0	0	0	0	0	0	0	0	0	0	0	0	0	0	0	0	1	0	0	1	1	3	0	0	0	0	0	0	0	0	0	0	0	0	0	0	1	0	1	1	1	1	0
Zm00004b010421	0	0	0	0	0	0	0	0	0	0	0	0	0	0	0	0	0	0	0	0	0	0	0	0	0	0	1	0	0	0	7	0	0	0	0	0	0	0	0	0	0	0	0	0	0	0	0	0	0
Zm00004b008545	43	19	58	103	24	36	92	77	37	52	32	28	36	32	55	76	41	53	18	15	30	14	115	123	19	13	128	169	44	48	59	54	39	32	76	83	49	55	48	54	19	18	43	59	4	4	115	116	22
Zm00004b009866	2	6	0	0	2	3	5	1	37	34	27	14	3	1	48	93	1	3	13	23	26	14	5	6	16	17	40	38	300	370	74	140	3	4	292	196	21	32	54	62	1	3	0	3	24	18	9	9	80
Zm00004b037902	640	113	5	5	359	531	0	0	13	31	0	1	8	16	15	21	3	2	21	14	39	13	0	1	15	28	0	0	3	1	6	0	9	12	5	3	1	0	0	0	575	346	0	1	118	148	1	1	28
Zm00004b010422	0	0	0	0	0	0	0	0	0	0	0	0	0	0	0	0	0	0	0	0	0	0	0	0	0	0	0	0	0	0	0	0	0	0	0	0	0	0	0	0	1	0	0	0	0	1	0	0	0
Zm00004b008546	94	117	25	27	3	20	95	159	213	367	102	112	287	646	52	58	5	4	77	104	130	26	123	111	7	8	94	167	138	167	38	73	263	295	25	80	9	8	106	99	54	61	42	26	0	0	68	104	116
Zm00004b009867	0	0	0	0	0	0	1	0	0	1	0	1	0	1	1	1	0	0	1	2	2	2	1	2	0	0	1	5	58	81	36	39	1	4	89	60	7	4	12	12	1	2	11	17	0	2	24	21	70
Zm00004b037903	9	3	59	44	14	23	23	18	3	0	2	4	11	96	150	94	25	128	6	2	19	10	106	144	24	33	56	61	21	10	14	4	34	29	73	90	46	48	65	59	10	8	110	106	0	0	37	46	1
Zm00004b010423	0	0	0	0	0	0	0	0	0	0	0	0	0	0	0	0	0	0	0	0	0	0	0	0	0	0	0	0	0	0	0	0	0	0	0	0	0	0	0	0	0	0	0	0	0	0	0	0	0
Zm00004b008547	1060	956	387	454	79	138	1199	1315	1680	2392	1199	1044	3031	4036	525	654	405	368	707	752	1055	426	907	735	83	60	1231	1363	1099	1269	793	649	2610	2078	499	771	337	356	780	879	860	708	382	315	6	4	670	1012	799
Zm00004b009868	0	0	0	0	0	1	0	0	0	0	0	0	0	0	0	0	0	0	0	0	0	0	0	0	0	0	1	0	0	1	0	0	0	0	0	0	0	0	0	0	0	0	0	0	0	0	0	0	4
Zm00004b037904	1	0	0	0	0	0	0	0	0	0	0	0	0	0	0	0	0	0	0	0	0	0	0	0	0	0	0	0	0	0	0	0	0	0	0	0	0	0	0	0	2	3	15	10	0	0	3	6	0
Zm00004b010424	0	0	0	0	1	1	0	0	0	0	0	0	0	0	0	0	0	0	0	1	1	1	0	0	0	1	0	0	1	0	0	0	0	0	0	0	0	0	0	0	0	0	0	0	0	0	0	0	0
Zm00004b008548	0	0	0	0	0	0	0	0	0	0	0	0	0	0	0	0	0	0	0	0	0	0	0	0	0	0	0	0	0	0	0	0	0	0	0	0	0	0	0	0	0	0	0	0	0	0	0	0	0
Zm00004b009869	0	0	11	9	0	0	12	11	0	0	1	3	0	0	21	8	18	33	6	4	0	0	0	0	0	0	0	1	0	0	1	0	0	0	0	1	0	0	1	2	7	12	1	1	0	0	4	5	3
Zm00004b037905	20	14	0	0	3	1	0	0	0	2	0	0	0	0	0	2	0	0	6	1	12	9	13	3	0	5	0	0	8	2	12	2	0	0	1	0	1	0	31	38	38	24	38	36	10	21	0	0	0
Zm00004b011760	264	209	215	275	47	66	181	195	161	148	1902	1398	228	287	70	85	1385	865	130	133	137	60	207	156	36	33	287	323	116	163	1238	1377	330	326	113	123	848	1078	213	204	349	246	350	287	87	113	235	317	171
Zm00004b010425	25	53	24	20	13	25	81	126	40	38	91	71	64	82	63	57	40	17	140	161	58	19	43	56	14	22	111	105	37	41	57	61	41	52	66	93	51	55	106	113	38	39	16	12	8	15	86	108	28
Zm00004b008549	0	0	0	0	0	0	0	0	0	0	0	0	0	0	0	0	0	0	0	0	0	0	0	0	0	0	0	0	0	0	0	0	0	0	0	0	0	0	0	0	0	0	0	0	0	0	0	0	0
Zm00004b037906	0	1	2	2	0	0	0	0	0	0	0	0	0	0	22	33	2	2	0	0	0	0	0	1	0	0	0	0	0	0	0	0	0	0	8	15	1	1	0	0	0	2	12	8	0	0	1	2	0
Zm00004b011761	844	850	134	180	0	0	3	7	376	1771	18	69	564	736	232	208	113	158	69	101	96	56	25	41	1	0	0	1	55	40	83	40	493	577	69	196	41	50	29	34	153	253	29	31	0	0	0	0	34
Zm00004b010426	2	4	51	36	1	1	20	23	11	23	10	4	18	40	67	57	16	10	7	6	6	5	85	90	2	3	10	9	16	16	5	20	37	44	51	31	5	2	9	7	2	1	30	19	0	2	9	11	2
Zm00004b037907	0	0	0	0	0	0	0	0	0	0	0	0	0	0	12	8	0	4	0	0	0	0	2	2	0	0	0	0	0	0	0	0	1	3	2	3	0	2	0	0	0	0	2	0	0	0	0	0	0
[truncated: 38,696 more rows]
[truncated: 11 more columns]
