# Supplementary material for: Using multiple reference genomes to identify and resolve annotation inconsistencies
Source: BMC Genomics. 2020 Apr 8;21:281. doi: 10.1186/s12864-020-6696-8 (PMC7140576; doi:10.1186/s12864-020-6696-8)
Supplement: Supplementary file 6 — Additional file 6. Expression matrix for reads mapped to PH207. Sample names have format Genotype-Tissue-Rep and correspond to the names as defined in Table S3. [file 12864_2020_6696_MOESM6_ESM.txt]

Genes	B-A-R1_PH207_Ref_counts.txt	B-A-R2_PH207_Ref_counts.txt	B-Em-R1_PH207_Ref_counts.txt	B-Em-R2_PH207_Ref_counts.txt	B-En-R1_PH207_Ref_counts.txt	B-En-R2_PH207_Ref_counts.txt	B-IE-R1_PH207_Ref_counts.txt	B-IE-R2_PH207_Ref_counts.txt	B-I-R1_PH207_Ref_counts.txt	B-I-R2_PH207_Ref_counts.txt	B-L10-R1_PH207_Ref_counts.txt	B-L10-R2_PH207_Ref_counts.txt	B-L-R1_PH207_Ref_counts.txt	B-L-R2_PH207_Ref_counts.txt	B-R-R1_PH207_Ref_counts.txt	B-R-R2_PH207_Ref_counts.txt	B-SC-R1_PH207_Ref_counts.txt	B-SC-R2_PH207_Ref_counts.txt	B-T-R1_PH207_Ref_counts.txt	B-T-R2_PH207_Ref_counts.txt	P-A-R1_PH207_Ref_counts.txt	P-A-R2_PH207_Ref_counts.txt	P-Em-R1_PH207_Ref_counts.txt	P-Em-R2_PH207_Ref_counts.txt	P-En-R1_PH207_Ref_counts.txt	P-En-R2_PH207_Ref_counts.txt	P-IE-R1_PH207_Ref_counts.txt	P-IE-R2_PH207_Ref_counts.txt	P-I-R1_PH207_Ref_counts.txt	P-I-R2_PH207_Ref_counts.txt	P-L10-R1_PH207_Ref_counts.txt	P-L10-R2_PH207_Ref_counts.txt	P-L-R1_PH207_Ref_counts.txt	P-L-R2_PH207_Ref_counts.txt	P-R-R1_PH207_Ref_counts.txt	P-R-R2_PH207_Ref_counts.txt	P-SC-R1_PH207_Ref_counts.txt	P-SC-R2_PH207_Ref_counts.txt	P-T-R1_PH207_Ref_counts.txt	P-T-R2_PH207_Ref_counts.txt	W-A-R1_PH207_Ref_counts.txt	W-A-R2_PH207_Ref_counts.txt	W-Em-R1_PH207_Ref_counts.txt	W-Em-R2_PH207_Ref_counts.txt	W-En-R1_PH207_Ref_counts.txt	W-En-R2_PH207_Ref_counts.txt	W-IE-R1_PH207_Ref_counts.txt	W-IE-R2_PH207_Ref_counts.txt	W-I-R1_PH207_Ref_counts.txt
Zm00008a029069.v1.1	123	94	13	21	5	24	26	45	59	42	6	3	451	374	867	717	117	80	40	54	113	82	22	24	1	0	1	0	8	7	3	3	28	210	239	501	137	168	49	41	3	0	0	0	1	3	1	0	0
Zm00008a025786.v1.1	1632	1062	912	1116	387	468	700	614	1904	2330	1152	1264	981	1392	1474	1616	1093	1062	1271	1283	1212	748	1602	1588	1326	1230	705	616	5515	4896	1982	1541	1217	1318	2261	2328	1381	1372	1535	1671	901	1136	1267	1511	385	448	730	869	3290
Zm00008a034071.v1.1	3	4	4	41	3030	4167	11	11	1	0	0	0	0	1	0	2	3	1	42	39	0	0	12	10	3297	3968	21	22	1	0	0	0	0	0	2	0	4	0	57	42	1	1	182	74	3831	4464	72	110	0
Zm00008a033814.v1.1	0	0	0	0	0	0	0	1	0	0	0	0	0	0	0	0	0	0	0	0	0	0	0	0	0	0	0	1	0	0	0	0	0	0	0	0	0	0	0	0	0	0	0	0	0	0	0	0	0
Zm00008a021437.v1.1	198	235	808	799	543	865	1212	1264	375	381	494	508	227	206	608	685	736	994	403	417	193	203	909	788	443	535	1517	1456	336	456	477	371	305	276	608	513	683	587	659	668	192	177	724	667	402	589	1884	2422	486
Zm00008a012706.v1.1	18	36	0	5	0	0	0	0	39	29	1	0	0	2	0	4	0	0	0	0	27	31	7	2	0	0	0	0	18	2	2	8	0	0	0	0	4	3	0	1	44	43	4	5	0	2	0	0	40
Zm00008a000329.v1.1	37	162	179	101	185	468	1500	2627	307	383	316	420	53	158	1050	711	133	50	737	868	306	109	2181	2568	702	1111	1769	2642	893	814	758	470	219	308	507	1641	172	245	1496	1410	81	156	843	361	721	891	1731	2336	870
Zm00008a019195.v1.1	2	1	0	0	0	0	0	0	0	0	0	0	0	0	0	0	0	0	1	0	326	435	0	0	0	0	0	0	0	0	0	0	0	0	0	0	0	0	0	0	430	655	0	0	0	0	0	0	0
Zm00008a006115.v1.1	144	181	41	41	45	62	43	44	275	459	162	315	33	48	398	353	159	86	52	60	95	54	77	91	89	113	46	42	225	194	1006	190	26	28	392	467	137	198	93	127	233	264	129	145	63	97	16	14	348
Zm00008a040368.v1.1	13	15	15	8	0	1	24	39	24	51	24	24	8	13	36	26	13	4	37	22	20	8	27	26	7	7	39	44	38	29	38	34	8	33	15	61	11	20	75	93	10	11	21	13	0	5	25	31	19
Zm00008a037869.v1.1	9	11	212	144	4	4	470	317	24	16	29	29	1	1	82	119	198	137	18	27	6	6	103	171	0	0	390	344	2	10	78	25	6	2	109	84	189	126	32	21	9	7	133	111	10	8	362	389	16
Zm00008a037423.v1.1	0	0	0	0	0	0	0	0	0	0	0	0	0	0	0	0	0	0	0	0	0	0	0	0	0	0	0	0	0	0	0	0	0	0	0	0	0	0	0	0	0	0	0	0	0	0	0	0	0
Zm00008a025046.v1.1	131	201	1470	1199	7424	11961	751	697	372	296	76	73	113	220	8	9	99	49	2498	2663	115	82	1260	1395	7013	7502	815	902	156	238	66	76	38	11	1	3	67	49	720	819	91	96	1678	1296	7955	9600	576	698	173
Zm00008a000655.v1.1	145	148	172	141	53	103	282	289	451	425	160	191	214	241	331	279	188	166	162	176	266	123	197	206	66	69	359	437	222	333	158	100	230	319	495	511	248	174	355	329	165	168	130	135	45	83	315	424	425
Zm00008a021763.v1.1	720	592	2096	2773	267	326	1408	1189	945	1236	548	528	541	683	1282	1537	1467	1836	1191	1472	798	552	1510	1651	363	400	2024	2167	1088	1476	939	806	828	944	1527	1711	1518	1255	1137	1141	684	617	2016	1893	431	426	1291	1894	1377
Zm00008a006441.v1.1	194	188	20	27	113	135	125	120	93	50	221	265	66	57	421	355	413	268	211	245	180	65	65	73	238	166	63	69	83	139	93	117	139	148	692	892	363	385	84	126	259	207	54	80	707	916	352	334	110
Zm00008a037129.v1.1	0	0	0	0	0	0	0	0	0	0	0	0	0	0	0	0	0	0	0	0	5	3	1	0	0	0	0	0	0	0	0	0	9	7	1	2	0	0	5	2	0	0	0	0	0	0	0	0	0
Zm00008a025372.v1.1	9	4	0	0	0	2	0	0	2	24	1	1	4	2	7	45	41	17	0	0	5	6	2	2	2	0	0	0	0	0	2	0	3	0	12	7	52	55	0	0	37	17	0	0	1	2	1	2	31
Zm00008a012738.v1.1	1332	783	1053	1512	251	261	1108	829	1311	948	411	346	1949	2959	427	291	1778	2199	542	471	811	459	946	1009	300	280	847	720	2346	2258	647	441	3812	4965	287	280	1527	1814	1559	1604	441	428	498	522	101	186	226	345	901
Zm00008a000981.v1.1	571	675	2160	2329	1062	1758	1573	1736	1146	1178	921	748	994	1056	1573	1775	1389	1311	896	909	577	299	2892	2936	1445	1734	1876	2149	1275	1638	514	611	958	993	1209	1485	1306	1289	1019	920	588	464	2432	2052	1093	1005	1177	1757	727
Zm00008a033400.v1.1	33	28	0	0	0	0	3	0	20	28	40	46	0	1	131	107	33	16	19	17	0	1	2	2	0	0	0	0	29	12	7	12	6	4	47	73	16	29	1	5	14	16	0	0	0	0	1	0	12
Zm00008a021023.v1.1	362	347	1	0	1	3	28	21	51	44	1903	1396	46	87	2	4	516	218	342	410	663	141	0	0	0	2	11	12	28	87	1191	2026	141	106	0	0	308	645	620	588	709	579	0	2	3	4	53	41	360
Zm00008a031669.v1.1	0	0	377	384	4	0	77	49	4	2	18	15	0	2	53	57	104	151	5	2	0	0	293	457	4	0	20	15	0	0	4	13	12	17	30	35	64	58	52	42	2	4	351	416	1	9	64	56	2
Zm00008a037455.v1.1	203	169	282	257	85	145	266	285	301	241	220	249	170	147	303	360	344	524	289	312	0	4	2	0	0	1	0	3	5	4	4	1	4	0	7	1	7	6	2	1	6	4	2	3	0	2	2	2	2
Zm00008a028724.v1.1	3702	4106	422	432	49	95	726	722	415	497	393	323	511	247	681	637	474	576	1020	1154	3099	3950	571	543	84	68	811	835	319	476	695	356	92	112	692	810	522	543	712	691	1903	2950	558	555	72	84	1056	1206	634
Zm00008a025078.v1.1	2	6	4	3	0	4	21	23	0	6	193	189	1	0	22	25	10	1	27	30	1	2	28	30	1	3	14	23	1	0	97	97	1	1	8	21	8	8	33	30	4	3	24	14	2	2	19	21	2
Zm00008a016347.v1.1	182	440	14	19	1	1	70	77	12	19	26	11	14	10	36	20	22	8	272	525	399	426	5	8	0	0	65	50	3	2	8	10	11	8	6	28	6	4	49	43	141	356	6	5	0	0	76	101	3
Zm00008a000687.v1.1	74	60	70	62	51	87	77	64	0	2	25	11	1	0	17	20	33	40	38	43	112	47	95	102	151	187	123	104	1	1	26	3	0	3	20	36	73	64	196	159	49	67	79	73	101	169	66	75	19
Zm00008a033106.v1.1	4	1	278	331	1	2	36	33	0	0	11	0	0	0	0	0	45	86	9	8	16	20	933	1047	17	3	72	72	0	0	8	9	0	0	1	4	65	66	123	95	16	19	333	438	6	4	5	8	0
Zm00008a030080.v1.1	429	462	1305	430	183	277	385	332	434	484	670	447	770	3496	2638	1380	633	2594	297	204	473	197	255	264	19	19	571	543	283	427	210	322	332	421	467	597	469	464	538	622	540	383	145	127	51	43	276	417	425
Zm00008a031995.v1.1	468	571	4560	4601	893	1507	6230	5643	2600	2603	656	650	78	77	1454	1886	1580	1851	833	811	210	149	1723	1735	760	928	6543	7623	715	1272	104	164	231	164	886	1182	1346	1089	711	735	407	262	1787	1139	664	511	2312	3815	874
Zm00008a037781.v1.1	470	495	1064	981	142	294	1056	1134	1325	1522	719	735	578	711	1200	1344	914	1018	1081	1026	602	305	1205	1209	302	299	1590	1658	1158	1505	791	562	842	852	1243	1701	1210	1031	1202	1278	339	324	918	743	229	235	745	1055	947
Zm00008a016673.v1.1	76	99	83	89	44	46	174	213	167	163	65	78	71	133	51	96	49	66	137	153	69	66	103	104	20	35	242	229	120	174	59	88	92	84	100	95	76	44	142	139	1	0	0	0	0	0	0	0	0
Zm00008a004296.v1.1	44	27	2	6	0	0	5	2	19	29	16	11	10	27	46	21	17	6	13	12	103	35	11	9	1	0	20	16	60	47	19	7	24	37	72	93	20	26	45	35	87	81	8	11	0	0	7	7	27
Zm00008a033432.v1.1	0	0	2	1	102	149	0	0	0	0	0	0	0	0	0	1	0	0	0	0	89	49	31	34	48	38	166	156	170	332	163	143	135	186	78	105	34	43	118	135	0	0	0	0	31	30	0	0	0
Zm00008a024701.v1.1	0	0	0	0	0	0	0	0	0	0	0	0	0	0	0	0	0	0	0	1	0	0	1	0	0	0	0	0	0	0	0	0	0	0	0	0	0	0	0	2	0	1	0	0	0	2	0	0	0
Zm00008a021055.v1.1	83	163	0	0	1	2	0	0	0	0	0	0	0	0	0	0	0	0	33	65	160	143	0	0	2	2	0	0	0	0	0	0	0	0	1	1	0	0	2	1	72	137	0	0	16	54	0	0	0
Zm00008a012324.v1.1	1071	1047	0	0	1	0	1	0	8	11	1	0	50	136	1	1	2	0	9	16	1573	441	0	0	0	0	0	1	6	6	12	3	24	31	1	3	8	9	24	16	2091	1958	0	0	0	1	0	0	71
Zm00008a018110.v1.1	0	0	0	0	0	0	0	0	1	0	0	0	1	0	0	0	0	0	4	0	0	1	0	0	0	0	0	0	0	0	0	0	1	0	1	1	0	0	13	10	1	1	0	0	0	0	0	0	0
Zm00008a037487.v1.1	59	103	344	299	103	216	1036	1134	174	95	20	20	47	55	188	199	182	248	402	442	130	111	280	278	31	50	1074	1127	97	207	11	16	55	61	166	149	197	128	338	332	127	136	370	296	132	158	1139	1677	117
Zm00008a028756.v1.1	1	12	8	3	1	3	0	4	9	13	19	15	161	125	42	38	23	9	4	6	6	0	14	27	2	1	1	4	27	11	45	33	201	308	27	36	18	31	2	8	3	5	10	6	4	2	5	1	4
Zm00008a016379.v1.1	0	0	0	0	0	0	0	0	0	0	0	0	0	0	0	0	0	0	0	0	0	0	0	0	0	0	0	0	0	0	0	0	0	0	0	0	0	0	0	0	0	0	0	0	0	0	0	0	0
Zm00008a007648.v1.1	0	0	0	0	0	0	1	0	0	0	0	0	0	1	0	0	0	0	0	1	0	0	0	0	0	0	0	2	1	0	0	0	0	1	0	0	0	0	0	0	0	0	0	0	0	0	0	0	0
Zm00008a037041.v1.1	14	4	0	0	0	2	0	0	5	1	1	2	0	4	24	15	1	0	12	13	4	3	0	0	0	0	0	0	7	0	1	1	5	3	31	43	1	0	4	2	93	89	0	0	0	0	0	0	3
Zm00008a012650.v1.1	0	0	0	0	0	0	0	0	0	0	0	0	0	0	0	0	0	0	0	0	0	0	0	0	0	0	0	0	0	0	0	0	0	0	1	0	0	0	0	0	0	0	0	0	0	1	0	0	0
Zm00008a000273.v1.1	61	57	54	78	18	19	80	58	39	66	57	52	29	51	43	68	42	41	89	90	83	74	89	72	26	20	57	59	42	43	45	51	12	12	46	60	63	71	57	73	27	50	64	51	25	18	39	49	26
Zm00008a021381.v1.1	2	1	0	0	0	0	3	2	0	1	2	1	0	0	2	3	0	1	0	1	0	0	0	0	0	0	0	0	0	0	0	0	0	0	0	0	0	0	0	0	0	0	0	0	0	0	0	0	0
Zm00008a024407.v1.1	1	1	1	3	0	2	2	1	1	0	2	2	0	0	0	2	1	3	2	1	0	0	0	0	0	0	0	0	0	0	0	0	0	0	0	0	0	0	0	0	0	0	0	0	0	0	0	0	0
Zm00008a028016.v1.1	0	0	2	1	1	1	10	9	3	1	1	3	0	1	0	3	1	0	0	4	0	0	3	4	0	0	12	14	4	5	0	2	4	1	3	0	4	0	2	4	2	1	6	2	2	0	5	5	0
Zm00008a024733.v1.1	9	3	1	0	0	1	0	0	0	0	3	5	1	0	2	0	1	2	5	3	5	3	0	0	1	0	1	1	2	1	4	1	0	0	1	0	0	0	28	22	3	9	0	0	1	0	0	0	0
Zm00008a012356.v1.1	777	946	1519	1640	200	320	1450	1471	1787	2064	1353	1214	1028	1169	2053	2017	978	949	1166	1118	895	635	1995	2069	326	396	1518	1525	1564	1869	1635	1393	771	959	2025	2335	872	965	1622	1750	774	723	1521	1686	245	364	1772	2287	1824
Zm00008a003625.v1.1	0	0	0	0	0	0	0	0	0	0	0	0	0	0	0	0	0	0	0	0	28	26	3	1	52	72	12	30	53	51	15	13	13	9	44	50	12	10	16	18	0	0	0	0	0	0	0	0	0
Zm00008a009411.v1.1	14	21	2	2	2	0	0	0	56	99	43	7	99	58	67	51	109	65	5	3	69	24	5	7	5	5	2	6	12	40	25	174	383	454	76	98	221	217	112	106	26	32	0	9	7	4	0	0	152
Zm00008a031287.v1.1	0	0	13	25	1	1	0	1	3	0	0	2	0	0	0	0	1	0	2	1	16	15	297	306	1	0	0	0	9	10	6	3	2	2	1	0	1	2	21	19	37	22	733	749	3	2	0	0	2
Zm00008a028788.v1.1	493	547	354	352	278	535	629	611	838	988	503	597	482	669	516	509	476	466	719	721	576	488	488	456	424	505	595	615	384	458	714	451	484	550	480	532	514	508	853	841	385	409	364	313	481	598	507	570	542
Zm00008a037073.v1.1	0	0	0	0	0	0	0	0	0	0	0	0	0	0	0	0	0	0	0	0	0	0	0	0	0	0	0	0	0	0	0	0	0	0	0	0	0	0	0	0	0	0	0	0	0	0	0	1	0
Zm00008a028342.v1.1	314	443	1853	1701	1011	1785	2338	2438	2162	2135	1018	922	459	537	1578	2103	1089	1192	1040	1063	408	248	1448	1503	888	1080	2385	2757	1100	1590	712	641	1006	1048	968	1459	1011	854	1386	1325	595	456	1935	1391	582	648	1806	2583	1673
Zm00008a012682.v1.1	0	0	0	0	0	0	0	0	0	0	0	0	0	0	0	0	0	0	0	0	0	0	0	1	0	0	0	0	0	0	0	0	0	0	0	0	0	0	0	0	0	0	0	0	0	0	0	0	0
Zm00008a015708.v1.1	12594	8667	3	4	0	0	4	3	454	191	11546	9540	10957	5660	2	3	2180	1629	839	1033	4638	2341	1	0	3	0	0	3	559	896	5786	12040	7321	8827	0	4	1692	3954	2154	1971	2232	1582	4	1	0	0	0	3	447
Zm00008a003951.v1.1	148	224	52	58	48	54	36	36	40	35	1808	1122	321	434	13	18	165	85	82	89	157	31	83	104	52	53	38	80	36	42	1726	2202	531	714	12	15	191	534	172	193	169	127	120	85	78	77	35	59	61
Zm00008a020710.v1.1	313	328	1064	1048	73	143	711	785	591	584	462	467	371	457	451	611	830	910	377	405	374	245	1092	1064	111	95	821	795	452	625	597	737	809	888	548	596	873	871	386	408	353	284	1203	983	79	88	689	1071	803
Zm00008a034639.v1.1	21	23	21	21	44	66	30	35	7	4	1	1	5	6	20	25	53	31	2	2	12	23	15	15	129	168	42	45	1	0	0	0	3	2	26	20	64	59	5	9	2	6	10	11	76	118	27	26	0
Zm00008a030910.v1.1	7	15	12	2	0	1	26	19	59	69	22	25	14	19	47	29	17	16	10	15	9	6	16	12	1	1	12	23	17	23	30	25	12	11	25	40	13	16	15	13	8	16	15	24	2	2	23	29	32
Zm00008a028048.v1.1	0	0	0	0	0	0	0	1	0	0	0	0	0	0	0	0	0	0	0	0	43	50	21	10	52	74	2	2	1	1	2	3	0	0	3	11	10	16	34	21	0	3	0	0	0	0	0	0	0
Zm00008a016291.v1.1	4	2	3	0	0	0	3	2	2	4	2	7	17	4	0	3	1	4	2	8	14	8	6	6	0	0	20	16	5	4	11	18	11	5	1	17	9	11	5	13	14	14	7	1	1	0	18	20	1
Zm00008a019317.v1.1	0	0	15	14	0	0	18	20	0	0	0	0	0	0	0	0	2	1	0	0	0	0	1	2	0	0	6	6	0	0	0	0	0	0	0	0	1	1	3	2	0	0	4	1	0	1	12	12	0
Zm00008a003657.v1.1	1062	1184	178	194	325	487	335	410	427	352	1346	1112	2160	1505	467	509	1023	755	304	334	862	450	381	386	404	441	306	307	696	595	1165	1288	3376	3999	742	798	982	1118	562	507	1530	1225	307	297	538	689	543	641	788
Zm00008a033050.v1.1	11	7	12	7	9	10	27	22	17	17	12	7	7	6	9	8	4	3	18	21	10	5	30	29	5	10	12	27	8	15	11	13	3	6	8	10	2	6	8	16	6	14	43	58	12	21	34	35	22
Zm00008a034965.v1.1	640	623	305	313	156	275	422	401	784	783	456	456	576	663	564	469	365	387	714	774	834	663	455	441	251	231	665	632	873	1163	798	668	547	508	871	983	701	643	1030	1144	737	754	429	408	170	181	881	1006	1204
Zm00008a022588.v1.1	0	0	0	0	0	0	0	0	0	0	0	0	1	0	0	1	0	0	0	0	0	0	0	0	0	0	0	0	0	0	0	0	0	0	0	0	0	0	0	0	0	0	0	0	0	0	0	0	0
Zm00008a030616.v1.1	112	102	0	0	0	0	0	0	64	31	159	25	950	688	0	0	381	432	0	2	171	89	0	0	0	0	1	0	8	18	73	240	419	599	0	0	414	362	5	5	186	139	0	0	0	0	1	3	85
Zm00008a028374.v1.1	0	0	0	4	0	0	0	0	0	1	0	1	0	0	0	0	2	0	1	0	2	0	0	0	0	0	0	0	0	0	0	0	0	0	1	0	0	0	0	0	3	6	0	0	0	0	0	0	0
Zm00008a003983.v1.1	0	4	0	3	0	0	6	10	2	4	3	1	1	3	1	2	0	1	3	5	0	1	0	0	0	1	0	0	1	1	0	0	0	0	0	1	0	0	0	0	0	2	7	7	2	3	29	24	15
Zm00008a019643.v1.1	295	264	456	665	612	751	332	297	366	391	367	337	227	222	569	638	652	651	457	453	279	217	452	485	341	242	437	409	310	424	354	318	236	226	670	660	563	466	335	422	257	272	551	595	479	474	257	390	461
Zm00008a007266.v1.1	458	388	338	381	30	49	315	365	578	564	516	468	542	501	272	334	417	336	683	644	476	231	544	458	41	33	282	288	764	1194	330	402	454	467	314	363	335	296	431	452	366	312	459	474	77	86	323	473	736
Zm00008a036402.v1.1	1	0	0	0	0	0	0	0	0	0	1	0	0	0	2	0	5	0	4	3	0	0	0	0	0	0	0	0	0	0	0	0	0	0	0	0	0	0	1	1	0	2	0	0	4	1	0	0	0
Zm00008a024025.v1.1	672	913	2852	2950	2933	4480	2651	2558	2329	2656	2091	1899	1249	1337	2578	3064	2586	2751	2088	2186	953	407	2538	2501	1826	2140	2866	3299	1468	2029	1429	1703	1472	1781	1885	2537	2086	2053	1681	1794	789	728	3264	2396	2385	2766	1893	2826	1945
Zm00008a030942.v1.1	89	101	198	171	101	129	196	195	169	169	289	227	116	116	182	201	206	173	156	136	94	60	211	217	15	13	180	189	69	90	268	212	69	71	190	173	147	175	138	136	97	95	185	241	65	92	181	244	173
Zm00008a003689.v1.1	0	0	1	0	0	1	0	0	2	0	2	0	0	0	0	0	0	0	0	0	0	0	1	0	0	0	0	0	0	0	0	0	0	0	0	1	0	0	0	0	7	4	23	20	22	8	17	29	7
Zm00008a019349.v1.1	386	185	2	3	0	0	0	0	43	56	1	1	370	376	1	1	8	9	3	5	94	37	1	0	2	0	0	2	157	145	9	65	152	194	5	2	12	20	75	72	35	31	3	3	0	0	1	1	265
Zm00008a015620.v1.1	48	65	122	150	235	365	223	186	33	48	89	108	8	9	40	52	88	73	55	47	42	21	733	746	854	1221	217	154	28	60	77	64	14	11	37	47	118	65	35	26	64	66	480	347	937	1190	149	232	83
Zm00008a003243.v1.1	0	0	0	0	0	0	0	0	0	0	0	0	0	0	0	0	0	0	0	3	0	0	0	0	0	0	0	0	0	0	0	0	0	0	0	0	0	0	0	0	0	0	0	0	0	0	0	0	0
Zm00008a024351.v1.1	0	0	0	0	0	0	0	0	0	0	0	0	0	0	0	0	0	0	0	0	0	0	0	0	2	3	0	0	0	0	0	0	0	0	0	0	0	0	0	0	0	0	0	0	0	0	0	0	0
Zm00008a034997.v1.1	5	5	3	1	0	3	5	2	6	7	4	3	5	5	5	2	2	2	5	5	3	5	0	0	0	0	0	0	0	0	0	0	0	0	0	0	0	0	0	0	0	1	1	0	2	1	0	0	2
Zm00008a030648.v1.1	0	0	1	3	0	0	1	0	0	0	1	1	0	0	1	0	0	0	0	0	0	0	1	0	0	0	0	0	0	0	0	0	0	0	0	0	0	0	0	1	0	1	0	0	0	0	0	0	0
Zm00008a019675.v1.1	1492	1518	1044	1345	725	882	1247	1229	1579	1705	1210	1130	1293	1741	1990	2144	1126	1037	1672	1844	1695	1317	1391	1330	593	562	1415	1450	1392	1635	1319	1209	1083	1287	2339	2418	1171	1149	1551	1672	1216	1313	1459	1442	763	961	1183	1586	1789
Zm00008a021917.v1.1	5	7	67	91	105	132	15	8	2	7	27	140	0	0	376	339	258	194	16	20	8	5	29	18	53	26	15	26	5	6	686	62	1	0	308	557	205	197	17	23	2	1	13	10	25	43	11	24	15
Zm00008a007298.v1.1	0	1	4	4	0	0	0	0	1	0	0	0	0	0	62	73	0	0	2	1	0	0	15	13	0	0	0	0	6	8	0	2	0	0	12	39	1	3	0	0	1	0	0	0	0	0	0	0	0
Zm00008a030202.v1.1	0	0	0	0	0	0	0	0	0	0	0	0	0	0	0	0	0	0	0	0	0	0	0	0	0	0	0	0	0	0	0	0	0	0	0	0	0	0	0	0	0	0	0	0	0	0	0	0	0
Zm00008a027703.v1.1	0	1	0	0	0	0	0	0	2	0	0	0	0	0	0	0	0	0	1	0	0	0	0	0	0	0	0	0	0	0	2	0	0	0	0	0	0	0	0	0	0	0	5	8	3	6	3	4	12
Zm00008a015326.v1.1	1195	1347	981	1112	582	809	1318	1377	845	956	686	604	542	760	1202	1285	852	1013	1233	1392	1140	811	1086	931	492	599	1263	1292	500	712	871	761	477	451	1069	1199	800	780	1262	1272	884	960	1304	1287	479	544	1359	1921	862
Zm00008a034257.v1.1	2	0	50	49	1	0	97	110	1	0	0	2	0	1	0	0	82	88	4	2	1	0	95	135	0	0	117	115	0	0	1	1	0	0	0	0	68	85	13	13	0	0	112	78	0	0	338	362	0
Zm00008a030974.v1.1	105	119	158	168	96	126	247	322	309	299	231	216	135	153	218	253	162	151	217	262	96	80	123	132	132	121	321	380	218	265	212	142	139	135	280	297	191	207	294	254	98	90	240	216	72	91	447	659	277
Zm00008a006921.v1.1	669	770	1701	1865	2476	3344	1176	1201	2162	2488	2782	2541	1508	1934	879	1081	1392	1330	1633	1788	572	329	1579	1660	1597	1573	1314	1485	1541	1591	2738	2502	1665	1694	823	1131	970	1205	1355	1399	713	520	1566	1386	1760	2148	854	1166	1402
Zm00008a003275.v1.1	0	0	0	0	0	5	0	0	0	0	0	0	0	0	0	0	0	0	0	0	0	0	0	0	0	0	2	1	0	0	0	0	0	0	0	1	0	0	0	0	0	0	0	0	0	0	0	0	0
Zm00008a015652.v1.1	361	671	0	0	0	0	0	0	0	0	0	0	0	0	0	0	0	0	45	112	374	504	0	1	0	0	0	0	0	0	0	0	0	0	0	0	0	0	0	1	163	421	0	0	0	0	0	0	0
Zm00008a011303.v1.1	1845	3181	3006	2237	1097	2487	4251	4722	7210	6953	3597	3556	4078	5868	4546	4277	2082	1863	4510	5150	2379	1274	3918	3866	1660	2324	4782	5462	4529	5027	3238	3126	3894	4904	3439	5504	2151	2193	4157	4044	1682	1984	2562	1893	1363	1966	3802	4948	4856
Zm00008a037609.v1.1	33	36	17	13	9	20	1	2	4	2	1	5	5	4	3	4	6	12	71	134	28	45	0	0	0	1	0	0	0	0	0	0	0	0	0	0	0	0	3	3	33	26	15	17	6	6	8	9	4
Zm00008a034583.v1.1	28	24	24	28	6	15	30	36	49	62	44	17	61	41	37	26	38	38	25	34	33	17	12	23	10	13	42	39	21	55	20	30	75	73	50	54	31	26	38	35	31	22	16	12	7	5	34	52	43
Zm00008a021949.v1.1	0	0	184	254	711	1073	16	16	1	0	5	28	0	1	1	5	102	58	18	6	18	2	295	273	1822	2234	98	115	5	8	19	2	3	0	7	1	56	86	121	102	10	2	215	353	892	1058	117	167	2
Zm00008a030234.v1.1	1114	1566	907	867	178	308	581	543	242	161	380	302	142	149	244	261	395	357	984	1113	1739	1984	974	1125	226	179	869	900	152	215	108	70	37	42	186	224	221	185	453	407	907	1554	819	866	57	74	551	834	558
Zm00008a006627.v1.1	190	182	172	195	123	181	419	488	176	142	144	152	33	78	67	70	84	142	341	367	301	155	129	137	158	126	403	426	291	411	92	67	22	35	43	42	86	79	306	309	221	249	111	112	134	136	487	613	250
Zm00008a019261.v1.1	40	33	175	218	113	127	354	383	74	48	254	218	25	9	134	140	384	461	280	286	50	30	85	92	28	28	269	257	12	22	200	189	58	60	43	55	428	333	354	328	48	27	216	242	110	193	205	249	24
Zm00008a036020.v1.1	0	0	0	1	0	0	0	0	0	0	0	0	0	0	0	0	2	3	0	0	0	0	0	1	0	0	1	2	0	0	0	0	0	0	0	0	0	0	1	0	0	0	0	0	0	0	0	0	0
Zm00008a037935.v1.1	0	0	0	0	0	0	0	0	1	0	0	0	0	0	0	0	0	0	0	0	1	1	0	0	0	0	0	0	0	2	0	0	0	7	0	1	0	0	1	2	0	0	0	0	0	0	0	0	0
Zm00008a034289.v1.1	489	561	1522	1595	846	1304	2079	2084	1167	1347	971	841	761	787	1237	1508	1261	1278	757	766	529	263	1584	1710	750	889	2413	2802	771	1108	1232	1073	757	851	1277	1579	1272	1176	1132	1144	436	400	1545	1377	652	700	1380	2081	730
Zm00008a025558.v1.1	1452	965	3733	5986	1355	1294	2279	1623	2116	2479	1940	1475	736	492	1880	2849	7013	6658	863	858	947	968	2418	2713	1055	819	3196	2635	1361	1853	1930	1901	1228	872	3033	2010	7536	6263	822	914	1444	1425	4085	4245	1681	1755	1621	2230	1782
Zm00008a030560.v1.1	99	103	110	127	42	64	100	80	99	115	109	94	81	94	57	76	103	74	127	125	152	137	123	136	19	12	115	103	74	148	89	101	98	83	79	91	122	92	136	161	109	121	94	93	49	39	68	108	117
Zm00008a006953.v1.1	208	234	0	0	0	0	0	0	0	0	0	0	0	0	0	0	0	0	0	0	430	522	0	0	0	0	0	0	0	0	0	1	0	0	0	0	0	0	0	0	100	141	0	0	0	0	0	0	0
Zm00008a021209.v1.1	304	316	1054	1000	91	162	1445	1397	520	1032	383	344	172	107	1091	1098	1207	1590	333	366	363	291	1593	1581	171	153	2002	1961	464	495	676	487	383	372	963	1357	1198	1144	1018	1043	291	276	879	760	63	113	1114	1638	412
Zm00008a015684.v1.1	4	8	0	0	0	2	0	0	3	6	0	0	9	22	18	4	0	0	1	0	0	2	0	0	1	1	0	0	0	1	8	5	15	18	3	23	0	2	0	0	2	6	0	0	0	1	1	0	8
Zm00008a002604.v1.1	152	150	610	666	47	66	661	653	242	324	251	260	85	102	378	473	458	636	419	399	219	171	532	416	91	93	856	844	366	428	142	80	104	90	470	480	493	348	439	459	147	153	406	407	44	44	635	880	329
Zm00008a025884.v1.1	232	283	242	255	36	72	220	217	244	284	202	135	256	395	171	151	199	141	591	598	515	513	487	548	295	291	664	650	573	835	1087	905	668	783	576	581	774	689	580	561	480	492	538	461	251	333	533	751	755
Zm00008a033912.v1.1	2	2	3	4	0	2	1	3	6	1	3	1	4	3	1	1	1	3	2	5	0	0	0	0	7	0	0	0	1	0	0	0	0	1	0	0	0	0	0	0	1	1	3	4	1	0	2	1	5
Zm00008a030266.v1.1	158	168	536	725	222	317	778	779	332	405	240	184	157	164	389	461	437	497	307	308	186	121	399	464	135	146	939	1034	204	343	266	289	127	115	404	379	439	348	354	405	130	115	519	432	141	155	549	695	316
Zm00008a006659.v1.1	147	278	6	4	26	31	60	81	6	5	36	69	12	21	602	408	210	105	373	553	155	65	2	3	0	0	72	55	1	0	555	16	2	8	55	215	217	260	423	397	185	130	7	4	0	1	40	70	2
Zm00008a019293.v1.1	12	12	0	0	0	0	0	0	7	10	58	7	258	229	0	0	2	16	0	3	1956	786	16	15	2	6	21	23	270	430	694	3500	10091	11861	28	24	190	257	526	585	1777	1162	11	15	5	3	24	28	351
Zm00008a021535.v1.1	1	0	1	0	0	0	2	0	0	0	14	11	5	3	354	271	10	8	0	0	0	0	0	0	0	0	1	0	0	0	0	7	3	1	164	232	5	3	1	0	1	0	2	2	0	0	0	0	2
Zm00008a027321.v1.1	246	206	780	1031	415	545	625	532	454	535	306	261	253	232	300	475	500	594	245	271	412	224	716	785	322	276	909	932	556	840	451	395	668	659	667	633	731	573	384	388	203	173	560	459	259	253	408	581	285
Zm00008a006213.v1.1	0	3	1	0	0	0	0	0	0	2	0	2	3	1	0	1	0	0	3	1	1	3	2	1	0	0	0	1	4	3	1	2	1	0	2	1	0	0	2	2	1	1	0	0	0	0	0	0	4
Zm00008a002930.v1.1	0	0	0	0	0	0	0	0	0	0	0	0	0	0	0	0	0	0	0	0	0	0	0	0	0	0	0	0	0	1	0	0	0	0	0	0	0	0	0	0	0	0	0	0	0	0	0	0	0
Zm00008a037967.v1.1	0	0	0	0	0	0	0	0	0	0	0	0	1	0	0	0	0	0	0	1	0	0	0	0	0	0	0	0	0	0	0	0	0	0	0	1	0	0	0	0	0	0	0	0	0	0	0	0	0
Zm00008a033618.v1.1	0	0	0	0	0	0	0	0	0	0	0	0	0	0	0	0	0	0	0	0	0	0	0	0	0	0	0	0	0	0	0	0	0	0	0	0	0	0	0	0	2	0	5	9	2	0	5	10	7
Zm00008a030592.v1.1	7	31	26	10	15	17	53	52	54	61	60	50	28	38	44	38	10	1	63	54	24	15	49	58	4	9	55	65	24	32	49	37	28	29	33	36	10	12	55	41	9	11	21	19	4	8	34	43	38
Zm00008a021861.v1.1	0	0	13	33	0	1	79	52	0	0	0	0	0	0	7	12	5	15	1	0	0	0	7	15	0	0	56	65	0	0	0	0	0	0	10	4	11	10	0	0	0	0	24	23	0	0	70	99	0
Zm00008a006985.v1.1	0	0	0	0	0	0	0	0	0	0	0	0	0	0	0	0	0	0	0	0	0	0	0	0	0	0	0	0	0	0	0	0	0	0	0	0	0	0	0	0	0	0	0	0	0	0	0	0	0
Zm00008a015270.v1.1	91	77	3	3	0	0	20	14	183	202	222	296	57	38	412	418	75	66	90	66	4	7	5	5	0	0	1	2	86	109	285	174	23	11	280	339	42	60	77	81	16	15	2	0	0	0	8	3	63
Zm00008a037227.v1.1	2	5	1	1	3	0	2	4	1	0	1	1	1	0	1	0	2	0	2	6	5	3	0	1	0	0	2	0	1	1	1	0	0	0	1	0	0	0	0	1	4	9	0	0	0	0	0	0	0
Zm00008a033944.v1.1	0	0	0	0	0	0	0	0	0	0	0	0	0	0	0	0	0	0	0	0	8	7	17	14	3	2	8	9	11	29	28	35	3	5	4	10	13	7	9	9	0	0	0	0	0	0	0	0	0
Zm00008a012836.v1.1	0	0	0	0	0	0	0	0	0	0	1	0	0	0	0	0	1	1	0	0	0	0	0	0	0	0	0	0	0	0	13	6	0	0	0	0	0	0	0	0	1	0	0	0	0	0	0	0	0
Zm00008a000459.v1.1	294	625	251	168	102	196	1283	1560	1220	1097	1382	1313	752	985	966	914	528	321	1036	1180	439	190	859	872	234	305	1344	1473	1344	1863	911	960	439	556	993	1370	465	604	1256	1226	228	213	432	324	223	273	1757	2007	1183
Zm00008a021567.v1.1	0	0	0	0	0	0	0	0	0	0	0	0	0	0	0	0	0	0	0	1	0	0	0	0	0	0	0	0	0	0	0	0	0	0	59	136	0	0	0	0	0	0	0	0	0	0	0	0	0
Zm00008a006245.v1.1	271	560	650	531	58	104	1648	1845	657	455	2229	1363	1366	793	614	693	1724	1703	678	868	257	104	1241	1188	25	13	1824	1951	390	497	1496	2246	578	697	577	834	1681	1752	1129	1091	195	235	1016	815	179	165	2088	2683	404
Zm00008a021121.v1.1	0	1	1	0	0	0	0	1	14	10	0	0	0	0	21	16	0	0	1	0	1	0	0	0	0	0	0	0	32	57	0	0	0	0	7	13	0	0	1	0	0	2	0	0	0	0	0	0	4
Zm00008a018622.v1.1	28	35	3221	3063	7	16	935	989	8	9	144	93	192	131	288	266	5936	6788	1536	1677	6	9	2281	2222	1	2	261	226	0	0	45	36	70	69	299	404	6031	4702	379	319	8	8	1238	1095	0	2	261	418	1
Zm00008a040498.v1.1	190	150	325	233	109	177	371	358	465	377	261	242	520	440	243	280	439	529	205	196	194	119	256	219	155	170	400	421	188	403	281	222	399	375	396	410	513	496	291	250	0	1	1	0	0	0	0	0	1
Zm00008a037999.v1.1	504	776	820	811	1757	2643	3252	3350	4902	3083	1038	1238	942	652	2349	2652	1217	989	1436	1440	823	370	1531	1740	1238	1783	2664	2669	6136	7769	1083	1081	741	836	1999	2765	1260	1187	1049	1143	433	582	1321	946	2600	2619	2926	3525	7928
Zm00008a037553.v1.1	47	40	204	285	24	13	318	271	116	120	62	43	23	49	3030	3321	132	165	67	56	76	65	216	233	7	5	241	286	125	131	59	100	108	87	2832	1998	100	79	83	94	40	35	232	263	24	26	141	244	47
Zm00008a025176.v1.1	274	380	52	29	7	7	228	289	844	924	1095	730	1002	1272	347	334	430	295	308	311	379	268	138	117	6	7	263	256	1026	848	490	889	1415	1782	554	801	706	633	921	818	272	285	81	55	3	7	324	426	516
Zm00008a024919.v1.1	1786	2426	1592	1490	435	782	1777	1872	3387	3653	2783	2781	2581	2735	2374	2156	2147	1878	2197	2542	2620	1565	1896	2127	698	636	2085	2102	2074	2142	4000	3284	3583	3907	2007	2552	1824	1941	2513	2493	1545	1694	2272	1857	357	422	1750	2219	2600
Zm00008a021893.v1.1	0	0	0	0	0	0	0	0	0	0	0	0	0	0	0	0	0	0	0	0	10	2	8	7	5	10	7	6	21	15	4	2	6	5	44	57	9	6	10	13	0	0	0	0	0	2	0	0	0
Zm00008a000785.v1.1	191	276	244	289	281	357	105	109	412	449	108	94	404	401	24	10	160	151	1340	1386	215	258	268	312	233	248	116	111	153	336	76	94	387	539	14	21	151	162	548	666	228	227	291	270	207	286	130	137	429
Zm00008a033204.v1.1	464	623	1940	2003	20	24	2771	2710	1505	1439	2478	1324	863	350	478	556	877	778	860	896	559	378	2036	2127	45	29	3545	3329	2445	1505	1395	1295	734	617	595	539	454	345	1314	1398	234	344	1495	1307	47	54	1941	2775	1310
Zm00008a006571.v1.1	1	0	1	0	0	0	0	0	0	1	1	0	1	0	0	0	0	1	0	0	5	2	0	0	0	0	0	0	0	1	10	9	0	0	0	0	0	0	18	9	2	0	0	0	0	0	0	1	0
Zm00008a002222.v1.1	12	26	0	0	1	4	0	0	2	0	1	0	218	152	915	76	1	4	13	18	25	8	0	0	0	0	0	0	0	0	0	0	210	196	179	588	1	0	3	1	11	10	0	0	1	0	0	1	0
Zm00008a037259.v1.1	1	1	0	0	0	1	2	0	30	30	5	5	0	0	12	12	5	1	0	1	0	0	1	0	1	1	1	4	5	1	8	8	2	4	1	0	0	1	1	2	0	0	0	0	0	0	0	0	0
Zm00008a033976.v1.1	0	1	0	0	0	0	0	1	1	0	0	0	3	3	0	0	0	0	1	0	15	3	0	0	0	0	0	0	0	1	0	0	1	0	0	0	0	0	0	0	8	4	0	0	0	0	0	0	0
Zm00008a028528.v1.1	15	8	1	1	5	6	21	27	11	17	4	0	26	24	1	4	2	19	12	17	0	0	0	0	0	0	0	0	0	0	0	0	0	0	0	0	0	0	0	0	0	0	0	0	0	0	0	0	1
Zm00008a021599.v1.1	0	0	0	0	0	0	0	0	0	0	0	0	0	0	0	0	0	0	0	0	4	2	0	2	0	0	2	2	9	4	5	8	1	0	0	0	0	0	3	4	3	1	0	3	0	0	12	16	5
Zm00008a012868.v1.1	0	0	0	0	0	0	0	0	0	0	0	0	0	0	0	0	0	0	0	0	0	0	0	0	0	0	0	0	0	0	0	0	0	0	0	0	0	0	0	0	0	0	0	0	0	0	0	0	0
Zm00008a033530.v1.1	281	388	177	131	45	102	383	378	568	622	288	242	266	342	497	717	253	321	1081	1187	193	154	64	63	60	63	191	166	238	310	173	193	432	268	462	442	341	245	291	342	251	203	37	37	92	80	451	416	310
Zm00008a021153.v1.1	1	1	97	101	0	0	0	0	0	0	0	0	0	0	542	832	69	69	15	21	0	0	211	156	0	0	2	0	2	5	0	0	0	0	443	649	65	29	0	0	0	0	60	66	0	1	0	0	0
Zm00008a009923.v1.1	14	13	23	35	0	0	117	132	1	2	11	10	1	0	138	192	71	64	27	18	29	15	13	11	0	0	328	384	1	13	41	19	0	0	109	87	88	99	74	82	14	8	21	12	1	5	123	169	1
Zm00008a006277.v1.1	286	377	0	1	0	0	0	0	853	1991	44	16	12	37	118	81	2	2	4	5	1	0	0	0	0	0	0	0	29	27	98	114	279	73	135	99	0	0	1	0	2	6	0	0	1	0	0	0	5
Zm00008a037585.v1.1	2	2	2	0	0	1	4	3	2	10	0	1	26	17	3	20	4	2	12	24	1	5	2	6	0	0	1	2	22	17	8	17	255	387	9	14	14	7	10	13	3	1	2	1	6	2	2	7	21
Zm00008a028854.v1.1	42	36	304	205	8	14	227	204	45	74	84	96	3	8	182	211	117	78	182	161	0	0	0	0	0	0	0	0	0	0	0	0	0	0	7	0	0	1	0	0	7	15	220	174	5	7	108	154	8
Zm00008a016477.v1.1	61	133	17	9	44	167	127	121	506	457	295	237	255	407	205	137	31	8	221	259	88	33	114	142	145	158	107	147	368	396	175	228	178	241	175	271	35	63	191	192	88	118	40	14	130	189	143	205	190
Zm00008a033236.v1.1	261	410	832	747	185	284	644	696	1083	1111	404	391	1016	840	1578	1607	668	613	914	995	303	198	1284	1489	295	365	587	641	573	638	399	327	952	980	1771	1964	434	393	1016	973	314	302	1442	1282	213	230	1261	1624	616
Zm00008a012128.v1.1	214	397	506	503	442	622	1015	1146	881	889	648	567	546	553	709	761	534	534	648	749	314	243	776	763	435	517	1142	1274	735	1106	754	710	535	622	732	937	655	573	820	856	294	290	588	454	414	501	1092	1379	790
Zm00008a009629.v1.1	0	0	0	0	0	0	0	0	0	2	0	1	0	0	0	1	0	0	0	0	1	0	0	0	0	2	0	1	0	0	0	0	0	0	1	0	0	1	0	0	45	54	70	65	74	62	34	47	69
Zm00008a024505.v1.1	0	0	0	0	0	1	0	1	0	0	0	0	0	1	0	0	0	0	0	6	5	0	4	2	4	3	5	9	7	3	3	1	3	7	2	8	1	0	7	8	3	4	0	1	1	3	1	5	5
Zm00008a018980.v1.1	0	1	9	3	1	3	204	232	4	2	3	4	3	5	5	5	3	3	2	8	1	1	10	2	1	0	131	136	3	1	3	11	2	2	0	1	2	2	5	3	0	3	11	4	0	1	173	263	0
Zm00008a005900.v1.1	0	1	0	0	0	0	0	0	5	1	1	2	1	1	49	16	2	0	0	0	1	1	0	0	0	0	1	1	39	37	7	4	3	5	26	43	2	7	7	11	3	6	3	0	0	0	0	0	8
Zm00008a033562.v1.1	261	192	12	16	4	10	53	61	622	494	228	238	270	98	111	113	218	148	1021	1032	256	90	70	48	17	19	81	54	99	315	308	340	498	498	111	169	312	327	534	611	165	147	40	38	13	10	91	73	449
Zm00008a024831.v1.1	0	0	0	0	2	5	0	0	0	0	0	1	0	0	30	3	0	0	0	1	0	0	0	0	0	0	0	0	0	0	0	0	0	0	2	10	0	0	0	2	0	0	0	0	3	2	0	0	0
Zm00008a021185.v1.1	0	0	0	0	0	0	0	0	0	0	0	0	0	0	0	0	0	0	0	0	0	0	0	0	0	0	0	0	0	0	0	0	0	0	1	0	0	0	0	0	0	0	0	0	0	0	0	0	0
Zm00008a012454.v1.1	495	355	1501	2133	1273	1532	1440	1172	791	898	1019	822	299	204	914	1393	1638	1882	606	556	425	185	1022	1150	714	629	1497	1657	690	820	775	905	393	329	951	1055	1697	1605	622	641	424	312	1756	1430	983	959	750	1172	706
Zm00008a009955.v1.1	70	109	40	37	39	69	678	680	1266	1117	2023	2223	122	157	1116	1062	448	460	521	586	105	55	89	102	58	36	712	734	1200	1320	1539	1348	290	203	1588	1660	189	221	891	890	58	98	51	46	102	103	977	1420	1603
Zm00008a000077.v1.1	664	672	91	99	116	167	77	86	369	474	73	70	428	564	191	291	125	136	270	280	1486	2028	289	288	158	176	69	72	652	402	61	30	144	202	200	185	153	132	205	172	1435	1894	271	316	200	328	87	118	249
Zm00008a018240.v1.1	8	4	3	5	0	0	0	0	97	119	4	2	5	7	5	6	1	0	6	10	25	24	5	6	0	0	3	10	269	314	66	30	74	73	5	14	7	2	100	74	4	1	0	0	0	0	0	1	11
Zm00008a028886.v1.1	499	503	1140	1709	1053	1065	670	580	625	937	525	502	363	467	855	1038	1317	1713	1074	1188	615	702	801	837	776	792	853	789	516	705	769	490	378	368	779	771	1012	923	597	645	584	620	1326	1340	892	965	452	648	544
Zm00008a037171.v1.1	26	16	5	8	1	0	27	18	36	44	47	84	57	101	134	71	36	27	21	24	11	2	4	7	0	0	9	4	0	2	76	1	111	146	44	87	9	11	30	32	28	26	21	16	38	35	40	52	43
Zm00008a036914.v1.1	507	577	908	998	545	797	1300	1380	755	796	684	586	410	565	720	832	652	879	1114	1093	510	338	1434	1126	831	903	1561	1793	782	1064	637	628	454	484	759	875	647	598	867	925	495	395	1028	907	560	645	1039	1505	767
Zm00008a003429.v1.1	188	199	232	310	276	380	616	551	139	173	171	166	84	188	229	266	389	329	163	152	196	128	731	687	428	502	659	639	554	313	186	120	107	105	426	393	430	381	246	287	218	224	524	551	583	677	786	918	140
Zm00008a024537.v1.1	0	0	0	0	0	0	0	0	0	0	0	0	0	0	0	0	0	0	0	0	0	0	0	0	0	0	0	0	0	0	0	0	0	0	0	0	0	0	0	0	0	0	0	0	0	0	0	0	0
Zm00008a012780.v1.1	1449	1431	459	400	115	166	630	654	334	419	115	296	110	165	824	659	2302	1763	2611	2495	1314	954	546	567	198	134	608	640	196	371	878	62	91	83	421	982	2196	2537	4420	4653	483	626	307	264	56	72	418	614	204
Zm00008a015806.v1.1	1204	1639	511	601	197	265	806	816	1072	1246	891	884	559	605	1175	1257	936	788	855	939	1266	1391	541	539	249	291	849	858	458	650	1333	983	742	816	1302	1359	807	817	921	904	908	1188	469	384	188	197	937	1114	959
Zm00008a009215.v1.1	6	11	535	541	67	98	1308	1128	14	31	33	50	0	0	92	125	149	179	16	22	19	9	489	494	52	58	922	958	1	15	111	158	0	1	103	100	137	122	47	55	2	2	770	608	152	230	1263	1723	2
Zm00008a028146.v1.1	8867	12593	0	1	0	0	1	8	0	0	1	1	0	1	0	0	2	1	1372	2055	10816	11815	1	0	0	0	1	1	0	2	2	0	0	1	0	1	4	0	105	159	4778	8868	0	1	0	0	3	4	0
Zm00008a024863.v1.1	4	4	0	0	0	0	1	2	2	1	8	7	1	1	219	174	1	2	1	1	0	0	1	0	0	0	0	0	2	0	0	0	0	0	80	124	2	2	3	2	1	0	0	1	0	0	1	0	1
Zm00008a012486.v1.1	21	16	1	3	2	0	2	3	106	173	20	17	111	99	445	451	8	10	8	17	1306	608	586	607	26	17	609	664	3469	3963	598	548	3554	4524	4800	6629	653	505	1860	1937	16	14	0	4	0	0	1	0	90
Zm00008a003755.v1.1	0	0	0	0	0	0	0	0	0	0	0	0	0	0	0	0	0	0	0	0	0	0	0	0	0	0	0	0	0	0	0	0	0	0	0	1	0	0	0	0	0	0	0	0	0	0	0	0	0
Zm00008a020514.v1.1	0	0	0	0	0	0	0	0	1	0	0	0	0	0	0	0	0	0	0	0	0	0	0	0	0	0	0	0	0	0	0	2	0	0	0	0	0	0	0	0	0	6	0	0	2	26	0	2	0
Zm00008a009541.v1.1	217	265	576	778	8	2	1591	1441	358	237	290	565	8	26	155	227	870	1012	305	367	178	106	1078	1322	4	0	2001	1551	161	208	518	214	26	40	148	135	785	698	1102	991	57	89	543	544	1	5	949	1288	332
Zm00008a028472.v1.1	11	10	1	0	0	2	0	0	19	22	2	2	5	18	129	103	25	14	3	0	10	2	2	2	3	0	0	0	2	2	23	0	9	21	80	97	4	11	0	0	12	11	0	1	1	3	0	0	25
Zm00008a016095.v1.1	1	2	6	6	0	0	2	4	0	3	0	0	0	0	0	3	1	1	7	8	0	2	16	19	1	0	2	4	0	0	4	3	0	0	2	1	1	0	4	8	0	0	20	19	1	1	5	6	1
Zm00008a024569.v1.1	418	461	914	740	466	852	1367	1527	1305	1337	1471	1366	504	550	658	760	1156	1220	749	923	338	276	981	946	451	510	1462	1388	917	1551	1043	873	545	559	697	797	886	754	765	772	0	0	0	0	0	0	1	0	0
Zm00008a015838.v1.1	408	382	154	215	96	133	336	360	322	465	253	254	198	295	386	493	275	292	485	393	334	281	550	522	166	207	338	330	490	650	313	273	267	319	511	528	286	284	544	566	439	344	391	486	185	213	599	688	549
Zm00008a036500.v1.1	0	0	0	0	0	0	0	0	0	0	0	0	0	0	0	0	0	0	0	0	0	0	0	0	0	0	0	0	0	0	0	0	0	0	0	0	0	0	0	0	0	0	0	0	0	0	0	0	0
Zm00008a024123.v1.1	7	18	32	8	125	203	58	93	11	13	8	6	2	12	157	90	22	15	41	49	9	20	8	10	6	6	58	51	2	0	1	0	0	0	74	145	7	3	10	13	11	12	143	151	23	22	659	750	152
Zm00008a020840.v1.1	357	290	1745	1743	565	895	1543	1500	809	948	827	632	467	499	768	1020	1031	1299	765	700	367	172	1357	1274	515	663	1652	1845	713	899	696	759	428	397	637	752	943	767	799	813	366	314	1484	1279	419	516	1351	1925	632
Zm00008a034769.v1.1	28	36	101	87	118	218	198	206	14	19	17	16	4	6	13	8	27	19	91	93	7	2	187	165	156	190	23	21	0	0	2	4	0	1	2	0	3	2	44	45	19	19	194	165	222	254	231	405	3
Zm00008a028178.v1.1	399	370	562	492	160	222	414	411	617	636	1059	1133	530	657	281	271	434	531	449	420	470	283	500	503	253	260	640	648	630	679	1864	800	617	710	166	280	545	377	480	525	487	357	595	455	174	217	454	606	695
Zm00008a024895.v1.1	190	264	165	237	30	47	230	214	206	291	183	123	49	58	165	251	191	160	201	203	5067	7662	142	144	21	17	144	170	132	139	114	66	19	30	124	148	103	148	223	262	17	16	109	110	17	32	73	116	48
Zm00008a003787.v1.1	2	5	1	0	0	1	2	1	2	2	22	5	1	9	1	1	1	0	0	1	16	13	8	24	5	3	55	30	14	38	51	61	7	13	26	21	29	20	40	31	23	26	31	23	18	12	34	38	32
Zm00008a019447.v1.1	23	31	1	1	2	1	20	26	1	2	27	21	21	39	62	73	37	37	33	24	48	22	3	3	0	0	11	19	3	0	1	29	1	4	84	56	35	50	15	27	0	2	4	1	0	1	5	6	23
Zm00008a036206.v1.1	1677	1517	423	373	250	376	619	652	783	622	878	551	674	749	891	987	1054	3255	782	986	2035	1077	528	418	356	421	548	607	1223	1803	341	411	827	658	1015	921	592	622	1213	1277	2308	1723	496	463	303	356	867	1027	1445
Zm00008a033180.v1.1	207	335	133	76	33	89	281	379	501	340	513	422	946	1396	364	301	94	38	254	324	257	59	198	254	120	138	142	273	290	291	318	382	245	418	238	504	95	112	386	377	165	155	175	86	68	73	186	315	238
Zm00008a009573.v1.1	62	62	559	663	74	77	641	609	77	92	69	46	8	4	47	86	205	201	56	62	45	21	708	954	49	50	596	621	87	141	47	40	4	9	65	57	133	105	89	90	43	43	671	736	25	39	484	694	121
Zm00008a011815.v1.1	571	485	548	678	501	648	503	438	488	549	556	430	332	387	510	581	570	528	413	391	460	335	550	510	498	411	679	756	585	586	544	493	415	440	656	788	619	607	534	510	392	351	625	531	385	531	493	615	461
Zm00008a012072.v1.1	347	356	1667	1703	553	741	712	683	481	615	405	375	283	276	588	723	681	636	593	714	308	256	1453	1274	746	798	904	869	478	638	407	322	334	406	619	730	616	642	559	547	305	301	1706	1730	637	791	698	944	697
Zm00008a020100.v1.1	440	538	251	373	3	7	1034	988	964	1248	482	499	272	503	468	539	307	262	619	663	593	356	469	526	6	5	795	853	1054	820	696	510	542	565	541	758	505	454	759	755	357	372	237	219	2	3	492	645	702
Zm00008a030746.v1.1	0	0	4	1	0	0	0	1	2	2	0	0	0	3	0	0	4	4	1	3	0	0	0	0	0	1	0	0	0	0	0	0	0	0	0	0	0	0	0	0	0	0	0	0	1	0	0	0	0
Zm00008a036532.v1.1	2	1	1	3	36	39	0	0	1	4	0	0	2	2	3	1	2	8	1	4	0	0	0	1	51	62	0	0	0	0	0	0	0	0	2	0	0	1	1	1	0	0	2	0	131	122	0	0	0
Zm00008a027801.v1.1	2	0	2	2	0	0	0	1	1	0	1	1	0	0	14	0	1	0	0	0	0	1	4	1	0	0	0	0	0	0	4	4	0	0	4	11	0	1	2	0	4	0	0	0	0	0	0	0	0
Zm00008a024155.v1.1	85	68	0	0	0	0	0	1	0	0	1278	1051	13	8	0	1	466	440	3	3	109	54	1	0	0	0	0	1	1	2	1466	941	17	12	1	1	407	1268	10	8	214	125	0	0	0	1	0	0	2
Zm00008a015424.v1.1	71	81	153	124	70	139	328	290	193	154	179	189	96	100	128	143	118	109	115	124	32	20	85	86	65	75	174	148	35	71	68	43	45	28	55	51	82	60	46	65	17	18	35	16	25	25	67	95	35
Zm00008a003047.v1.1	0	0	25	20	1	0	15	13	1	0	0	0	0	1	0	0	2	1	0	0	3	1	1	4	0	0	30	39	0	0	0	0	0	0	0	0	2	1	0	0	1	1	6	7	0	0	47	73	0
Zm00008a019479.v1.1	2078	4900	23	12	0	3	71	56	2	2	96	34	70	119	7	16	360	488	2707	3232	3629	4632	42	36	0	0	69	70	4	4	40	100	136	154	19	11	294	339	375	439	1919	3683	1	4	0	1	45	90	0
Zm00008a030006.v1.1	91	93	32	23	15	25	42	63	78	61	61	51	107	94	31	42	94	131	95	113	0	0	1	1	0	0	2	0	0	0	0	0	0	0	0	0	0	0	1	1	37	53	8	10	16	21	17	24	44
Zm00008a027507.v1.1	0	0	0	0	0	0	0	0	0	0	0	0	0	0	0	0	0	0	2	0	0	0	0	0	0	0	0	0	0	0	0	0	0	0	0	0	0	0	0	0	1	1	5	5	0	1	5	15	1
Zm00008a003373.v1.1	1506	1343	637	779	1298	1736	674	619	1218	1565	1544	1363	736	1088	1155	1244	1191	1274	1493	1615	1315	740	881	855	1060	1008	737	664	1447	1618	1368	1210	726	763	992	1261	894	954	1588	1596	854	751	616	588	554	619	465	488	1055
Zm00008a024481.v1.1	14	19	55	59	66	109	165	116	202	171	21	28	48	70	32	58	12	29	49	54	4	0	121	128	200	228	187	225	13	9	7	8	28	33	36	55	53	19	32	25	5	3	35	47	226	295	125	210	8
Zm00008a015750.v1.1	185	265	100	69	74	96	54	71	70	75	419	396	1193	602	40	17	731	497	122	138	306	152	103	76	66	79	105	115	81	100	502	537	2542	2177	38	70	681	622	112	109	435	326	24	24	46	59	60	97	46
Zm00008a020132.v1.1	576	749	1285	1233	725	1129	1543	1599	1058	1203	983	904	634	632	1004	1111	886	845	841	922	507	305	1093	1058	646	784	1555	1612	777	860	859	719	246	300	656	831	699	594	781	797	344	403	1055	912	536	662	1065	1460	755
Zm00008a011401.v1.1	0	2	0	0	0	0	0	0	2	6	0	0	0	3	21	4	0	0	0	0	5	4	0	0	0	1	0	0	2	5	2	1	32	23	6	33	0	2	4	5	1	2	0	0	1	0	0	0	1
Zm00008a030778.v1.1	184	148	14	30	31	56	28	19	50	43	90	58	18	7	84	48	38	30	64	92	124	73	121	216	95	104	17	13	734	454	62	76	47	39	96	132	43	78	167	141	255	245	186	209	85	116	13	11	573
Zm00008a028090.v1.1	0	0	0	0	0	0	0	0	0	0	0	0	0	0	0	0	0	0	0	0	0	0	0	0	0	0	0	0	0	0	0	0	0	0	0	0	0	0	0	0	0	0	0	0	0	0	0	0	0
Zm00008a027833.v1.1	230	255	267	224	156	315	545	565	314	299	1217	1110	334	676	270	305	454	255	215	234	286	105	496	429	218	204	595	637	197	352	1184	1027	382	402	326	390	369	449	342	378	221	195	352	242	216	268	695	939	352
Zm00008a015456.v1.1	999	995	460	521	145	254	699	732	987	931	967	547	3152	2971	1354	963	351	392	1108	1366	1253	760	159	179	35	41	467	432	209	380	407	827	1248	1854	950	1182	282	234	799	920	664	541	394	348	89	117	445	611	527
Zm00008a006725.v1.1	253	213	454	497	121	148	255	271	270	258	175	211	288	318	219	264	238	259	264	253	684	577	814	730	430	393	654	670	493	672	309	322	506	460	772	650	479	446	614	565	529	550	715	774	424	496	680	859	694
Zm00008a003079.v1.1	0	1	0	0	0	0	1	4	2	2	1	0	1	1	1	0	0	0	2	0	0	0	0	0	0	0	0	0	0	0	0	0	0	0	0	1	0	0	0	0	0	0	1	0	0	2	3	0	0
Zm00008a011107.v1.1	296	291	16	18	1	1	38	49	574	643	241	155	1656	2036	235	207	195	145	170	168	234	154	22	24	1	2	61	45	180	116	451	552	727	997	207	137	131	142	209	223	183	174	1	0	0	0	3	6	64
Zm00008a015010.v1.1	146	193	3	4	0	0	3	2	102	117	27	17	153	168	239	164	44	25	94	81	145	119	76	83	2	0	27	20	219	233	55	51	161	150	300	326	91	111	206	180	65	102	30	32	0	2	3	9	136
Zm00008a034387.v1.1	183	273	2	0	226	286	4	4	0	0	2	9	1	0	0	0	6	3	1759	2133	205	36	45	14	1013	1667	6	2	2	5	1	1	1	0	1	0	1	1	2627	2846	24	34	31	19	1107	1185	1	2	0
Zm00008a030038.v1.1	10	4	14	15	0	0	134	122	5	3	147	96	2	0	1	6	48	35	3	5	7	6	1	2	0	0	96	112	42	3	19	55	7	2	1	2	18	16	11	7	2	3	25	33	1	0	130	149	0
Zm00008a019065.v1.1	164	140	115	135	33	57	323	340	240	228	186	193	190	183	730	564	442	380	212	204	101	54	78	97	51	54	319	321	174	267	132	88	225	322	609	796	336	338	179	203	112	56	69	63	15	17	217	272	228
Zm00008a015782.v1.1	0	0	2	5	1	0	163	207	0	0	7	6	0	0	1	1	1	2	1	2	0	0	11	3	2	0	70	89	0	0	0	2	0	0	2	0	3	0	7	6	0	0	4	5	1	0	26	33	0
Zm00008a018808.v1.1	335	455	612	640	388	596	1194	1125	820	759	181	147	525	370	525	681	577	504	692	724	461	369	1207	1063	500	634	1589	1631	945	1365	228	239	462	512	850	941	700	594	588	595	406	516	894	824	403	503	1375	1800	847
Zm00008a002702.v1.1	87	75	66	66	75	135	131	122	263	224	334	266	123	232	108	150	136	71	92	125	182	77	83	85	129	100	139	91	194	242	217	194	301	275	171	173	91	137	269	264	135	119	64	39	108	177	149	187	268
Zm00008a023810.v1.1	581	381	216	196	135	221	119	106	247	307	2017	1525	1283	1304	184	203	732	569	309	254	462	129	271	261	193	234	153	148	227	271	1724	1878	1336	1590	169	233	546	889	355	416	129	105	75	66	34	36	65	82	94
Zm00008a009191.v1.1	0	0	0	0	0	0	0	0	0	0	0	0	0	0	0	0	0	0	0	0	0	0	0	0	0	0	0	0	0	0	0	0	0	0	0	0	0	0	0	0	0	0	0	0	0	0	0	0	0
Zm00008a011433.v1.1	3250	3650	604	785	613	1081	589	577	1025	1086	957	798	852	901	930	897	739	556	1094	1249	3826	3779	722	825	707	845	853	935	1387	1277	1444	1401	1221	1540	1093	1520	1177	1215	1346	1333	2312	3599	906	777	661	759	534	784	968
Zm00008a037739.v1.1	50	97	207	147	33	58	56	51	408	395	113	126	204	409	631	545	102	24	236	241	123	39	1624	1665	234	230	200	228	760	582	186	130	135	239	458	744	184	171	407	386	53	70	649	413	42	63	66	95	286
Zm00008a030364.v1.1	4	10	0	0	0	0	0	0	35	21	48	37	11	32	113	163	70	23	4	2	4	8	0	0	0	0	0	1	6	9	23	37	36	63	103	234	76	101	8	9	5	2	0	1	0	0	0	0	36
Zm00008a027865.v1.1	0	0	0	0	0	0	0	0	0	0	0	0	0	0	0	0	0	0	0	0	0	0	0	0	0	0	0	0	0	0	0	0	0	0	0	0	0	0	0	0	0	0	0	0	0	0	0	0	0
Zm00008a015488.v1.1	266	746	494	278	119	246	1535	1962	1287	1161	691	638	751	959	771	725	271	123	1417	1672	794	368	1694	1701	209	284	1905	2428	1071	1229	798	808	690	1004	773	1288	486	455	1487	1457	295	370	685	438	333	315	1830	2299	887
Zm00008a006757.v1.1	292	422	153	116	61	92	138	137	23	28	8	7	2	2	77	98	64	38	147	192	237	355	148	121	77	107	152	195	21	43	11	7	2	0	44	84	62	38	85	90	131	222	103	93	63	71	140	169	11
Zm00008a019391.v1.1	74	76	1	0	1	1	5	6	362	30	13	0	3888	2916	249	106	537	249	2	2	43	13	1	2	0	1	3	1	40	89	1	125	2286	2334	832	755	837	583	754	595	208	155	0	0	0	0	0	0	8
Zm00008a036150.v1.1	0	3	18	26	3	2	26	19	0	2	0	1	1	0	59	70	33	22	5	0	3	1	6	13	0	0	13	18	0	3	1	0	3	5	27	33	25	19	3	3	1	1	15	17	3	7	11	11	0
Zm00008a002408.v1.1	2	7	7	2	12	21	53	122	45	51	20	19	10	21	37	26	8	1	29	37	9	1	57	80	20	27	53	120	42	37	15	22	29	39	15	60	6	2	42	40	4	2	21	9	22	20	70	72	17
Zm00008a015042.v1.1	0	0	0	0	0	0	0	0	0	0	0	0	0	0	0	0	0	0	0	0	0	0	0	0	0	0	0	0	0	0	0	0	0	0	0	0	0	0	0	0	0	0	0	0	0	0	0	0	0
Zm00008a033716.v1.1	584	580	811	878	974	1640	1408	1321	922	995	633	628	311	459	232	251	168	192	787	953	571	410	249	249	222	154	400	512	538	835	354	310	255	247	223	238	140	154	512	562	402	414	178	195	203	203	407	493	552
Zm00008a030690.v1.1	3	0	1	0	0	1	3	5	7	12	3	8	6	9	3	9	1	0	2	6	0	0	0	1	0	0	1	3	0	3	2	7	0	2	2	3	0	3	0	1	0	1	1	0	0	0	6	3	7
Zm00008a019097.v1.1	42	57	0	0	0	1	17	12	658	563	520	353	39	10	64	93	132	87	84	62	262	115	0	1	0	0	21	25	1744	1651	2103	1986	185	211	504	600	687	815	321	336	6	11	0	0	0	0	0	1	106
Zm00008a021339.v1.1	0	0	0	0	2	12	0	0	0	0	0	0	0	0	1	0	0	0	0	0	0	0	0	0	0	0	0	0	0	0	0	0	0	0	0	0	0	0	0	0	0	0	0	0	6	4	0	0	0
Zm00008a039502.v1.1	0	0	0	0	0	0	0	0	0	0	0	0	0	0	0	0	0	0	0	0	0	0	0	0	0	0	0	0	0	0	0	0	0	0	0	0	0	0	0	0	0	0	0	0	0	0	0	0	0
Zm00008a027125.v1.1	171	349	32	26	0	0	0	0	0	0	0	0	1	2	0	1	17	71	190	470	273	407	24	29	0	0	1	0	0	0	0	0	1	3	0	0	3	4	15	18	146	375	87	108	0	0	1	1	0
Zm00008a006017.v1.1	42	94	0	0	0	0	0	0	0	0	0	0	0	1	0	0	0	0	239	267	33	5	0	0	0	0	1	1	0	0	0	0	0	0	0	0	0	0	269	243	8	14	0	0	0	0	0	1	0
Zm00008a002734.v1.1	0	0	0	0	0	0	0	0	0	0	0	0	0	0	0	0	0	0	0	0	0	0	0	0	0	0	0	0	0	0	0	0	0	0	0	0	0	0	0	0	0	0	0	0	0	0	0	0	0
Zm00008a030396.v1.1	1403	1134	543	571	269	381	666	527	602	574	3149	2155	2133	913	598	557	4928	7390	682	586	1209	945	983	822	624	845	833	608	1437	1415	1488	2261	2580	2332	531	701	4814	5100	719	743	1746	1277	817	694	425	567	593	777	1153
Zm00008a006789.v1.1	19	9	49	60	11	14	70	65	1	1	5	2	0	0	21	34	58	79	2	3	0	0	0	0	0	0	0	0	0	0	0	0	0	0	0	0	0	0	0	0	11	10	10	18	1	2	8	16	0
Zm00008a021665.v1.1	5	2	0	3	0	0	1	0	30	9	0	0	11	5	91	49	2	2	20	25	0	0	25	23	5	8	27	29	16	2	1	4	0	0	88	51	22	19	12	9	0	1	1	0	1	5	8	0	8
Zm00008a027451.v1.1	0	0	0	0	0	0	0	0	0	0	0	0	0	0	0	0	0	0	0	0	0	0	0	0	0	0	0	0	0	0	0	0	0	0	0	0	0	0	0	0	0	0	0	0	0	0	0	0	0
Zm00008a018720.v1.1	1362	1992	4358	3613	4282	7675	5176	5838	4594	5248	2596	2314	2678	3220	3993	4553	2737	2573	4072	4699	1790	958	5014	5259	4313	5239	5577	6625	3731	4654	2255	2408	2694	3335	2686	4546	2620	2345	3666	3974	1550	1501	4792	4063	4733	4933	3965	5866	3456
Zm00008a015074.v1.1	195	270	1515	1678	839	1420	2644	2664	723	727	538	500	62	87	564	677	575	607	550	565	235	103	4164	3901	2337	2694	3118	3307	678	786	484	270	60	59	1293	1434	818	698	859	843	184	177	1620	1539	1240	1384	2367	3266	698
Zm00008a006343.v1.1	0	0	2	3	0	0	6	2	3	1	6	0	0	1	3	3	1	0	6	3	70	87	75	73	122	125	117	125	52	119	143	131	56	63	60	62	98	97	68	70	41	52	63	49	144	145	109	146	60
Zm00008a023102.v1.1	8	1	0	0	0	0	3	3	0	0	1	5	0	0	109	56	8	9	1	2	0	0	1	1	0	0	4	2	0	0	7	1	1	0	39	55	2	16	13	5	0	0	0	1	0	0	5	4	0
Zm00008a033748.v1.1	241	297	322	291	114	194	789	776	489	535	318	414	288	281	442	468	307	322	575	598	337	238	562	470	236	239	795	820	372	512	282	247	444	404	464	478	309	308	542	513	259	234	382	358	146	148	835	1105	365
Zm00008a021991.v1.1	0	0	0	0	0	0	0	0	0	0	0	0	0	0	0	0	0	0	0	1	0	2	0	0	0	0	0	0	0	0	0	0	0	1	0	0	0	0	0	1	0	0	0	0	0	0	0	0	0
Zm00008a033302.v1.1	46	57	589	451	68	130	517	517	165	195	19	24	31	48	76	107	76	72	135	151	52	33	334	322	13	19	492	565	60	117	30	22	89	78	63	93	80	51	127	102	54	42	260	184	18	16	495	659	68
Zm00008a018426.v1.1	0	0	0	0	0	0	0	0	0	0	0	0	0	0	0	0	0	0	0	0	0	0	0	0	0	0	0	0	0	0	0	0	0	0	0	0	0	0	0	0	0	0	0	0	0	0	0	0	0
Zm00008a006049.v1.1	158	156	375	317	242	446	655	582	604	675	231	194	125	190	265	349	277	188	425	393	157	62	359	403	262	295	783	751	292	482	123	143	322	349	266	323	238	178	338	361	134	109	380	235	174	194	584	800	380
Zm00008a011051.v1.1	620	720	721	632	401	757	726	792	1438	1582	740	879	1198	1550	1301	1144	811	670	945	1123	799	426	849	823	625	627	905	917	825	1164	1006	810	774	943	1298	1727	827	710	1419	1372	598	564	678	625	503	547	1005	1245	1222
Zm00008a002320.v1.1	93	84	38	36	1	7	708	710	106	80	126	147	709	702	42	61	287	238	99	100	41	19	1369	1708	6	0	1016	1106	61	70	79	42	47	43	79	89	295	246	244	219	55	40	100	124	1	1	895	935	238
Zm00008a037357.v1.1	1046	934	1155	1372	779	985	527	569	838	744	5140	4242	1064	1273	129	212	5434	4223	456	480	807	451	922	951	652	664	709	690	571	900	5619	5471	4219	3734	318	283	4505	5826	652	618	1145	899	1578	1487	635	744	955	1141	1041
Zm00008a021697.v1.1	413	462	1010	1176	353	550	929	886	912	887	362	472	267	320	725	701	544	648	856	913	455	298	914	1005	593	622	1108	1043	729	958	511	392	427	464	863	1034	728	630	744	692	372	355	932	834	421	512	772	1061	741
Zm00008a012966.v1.1	2722	4047	422	326	257	659	996	1086	705	809	682	811	360	520	1352	1289	511	258	2632	3087	3566	3849	1058	896	490	693	1100	1216	635	810	890	601	302	347	963	1580	558	558	1284	1437	2516	3981	591	487	1224	1565	1046	1293	942
Zm00008a033008.v1.1	916	907	3042	3117	3538	5031	1563	1656	1914	2400	1310	1096	1098	1254	1642	2312	1457	1772	1053	1112	1312	596	2154	2364	1556	1748	2496	2949	1898	2426	1420	1731	1577	1913	1658	2319	1979	1963	1701	1655	1144	930	3586	2812	2464	2436	1612	2305	1493
Zm00008a027483.v1.1	1	0	0	0	0	1	0	0	0	0	1	0	0	0	0	0	0	1	0	0	0	0	0	0	1	0	0	0	0	0	0	0	0	0	0	0	0	0	0	0	0	0	0	0	6	2	0	1	0
Zm00008a018752.v1.1	0	0	0	0	0	0	0	0	0	0	0	0	0	0	0	0	0	0	0	0	5	7	6	2	2	7	13	11	5	4	3	6	0	0	8	11	9	7	4	5	0	1	0	0	0	0	0	0	0
Zm00008a006375.v1.1	19	15	42	56	38	78	60	49	36	25	42	26	9	33	22	27	30	18	20	27	5	5	72	58	68	107	63	71	14	15	44	35	14	6	24	32	49	39	30	32	12	18	38	39	59	106	48	63	27
Zm00008a002026.v1.1	141	155	55	74	3	0	141	90	351	268	158	133	198	252	318	251	118	60	121	140	97	31	76	76	0	0	69	110	443	556	195	174	158	191	199	252	115	130	167	206	65	73	45	50	0	0	161	237	410
Zm00008a014403.v1.1	301	410	1269	1176	288	569	2344	2551	331	382	1810	1854	119	170	596	714	698	612	1166	1198	467	273	1722	1896	899	966	2889	2950	293	467	2053	1559	99	129	589	716	709	746	1825	1903	193	270	1310	954	690	851	1686	2493	309
Zm00008a037683.v1.1	315	318	570	652	286	448	586	572	425	398	394	366	492	703	521	552	616	636	257	246	306	195	523	502	311	311	631	692	238	402	495	416	321	391	701	784	683	571	366	362	318	282	548	498	310	328	694	879	433
Zm00008a033334.v1.1	4	8	14	6	11	10	28	32	7	12	20	26	0	0	29	22	5	4	36	44	5	5	32	53	8	7	20	41	10	3	36	28	1	0	6	13	4	14	39	35	2	6	37	28	24	26	23	43	6
Zm00008a009727.v1.1	0	0	0	0	1	1	0	1	0	2	0	0	1	1	2	1	0	0	0	0	0	1	0	0	0	1	0	0	1	1	0	0	0	0	1	3	1	0	0	0	2	1	0	0	1	2	2	1	0
Zm00008a018458.v1.1	360	317	193	205	416	547	211	213	707	996	1928	2431	273	255	1452	999	708	526	557	513	303	207	346	333	535	706	219	211	1326	944	3265	1520	170	214	911	1322	502	757	671	766	268	329	285	287	552	758	165	244	519
Zm00008a039120.v1.1	0	0	0	0	0	0	0	0	0	0	0	0	0	0	0	0	0	0	0	0	0	0	0	0	0	0	0	0	0	0	0	0	0	0	0	0	0	0	0	0	0	0	0	0	0	0	0	0	0
Zm00008a002352.v1.1	0	0	0	0	0	1	0	0	2	7	1	0	0	2	1	2	0	0	0	0	0	0	0	0	0	0	0	0	0	0	0	0	0	0	0	0	0	0	0	0	0	0	0	0	0	0	0	0	0
Zm00008a018012.v1.1	0	0	1	0	0	0	0	0	0	2	0	0	0	0	0	0	0	2	0	0	0	0	0	0	0	0	0	0	0	0	0	1	0	0	0	6	0	0	0	0	0	0	0	0	0	0	0	1	0
Zm00008a037389.v1.1	479	548	281	274	240	331	448	478	774	1333	462	511	355	286	972	860	582	490	347	333	431	269	282	279	350	343	533	516	375	538	548	422	221	294	875	1026	554	540	496	578	484	390	258	200	400	511	483	582	754
Zm00008a012998.v1.1	1157	753	146	217	27	34	248	211	272	489	763	457	158	282	1097	1501	675	414	92	94	996	490	177	228	15	12	254	206	1647	2235	822	889	680	586	5540	4730	2607	2073	152	136	2026	2409	220	268	23	14	366	463	1936
Zm00008a033660.v1.1	3	11	257	335	1	0	13	19	0	3	1	2	0	1	0	1	3	7	6	3	13	7	7	15	0	0	91	100	1	0	1	0	1	1	0	0	2	1	572	406	1	1	0	2	0	0	1	0	0
Zm00008a021283.v1.1	0	0	0	0	0	0	0	0	0	0	0	0	0	0	0	0	0	0	0	0	0	0	0	0	0	0	0	0	0	0	0	0	0	0	0	0	0	0	0	0	0	0	0	0	0	0	0	0	0
Zm00008a024309.v1.1	286	342	503	449	165	292	571	537	744	720	265	291	418	383	715	845	275	256	672	654	441	258	497	337	571	672	457	477	561	859	333	316	858	1095	825	841	349	258	520	564	439	441	337	334	591	622	490	573	742
Zm00008a018784.v1.1	0	0	0	0	0	0	0	0	0	0	0	0	0	0	0	0	0	0	0	0	0	0	0	0	0	0	0	0	0	0	0	0	0	0	0	0	0	0	0	0	0	0	0	0	0	0	0	0	0
Zm00008a005704.v1.1	175	267	737	674	75	115	2002	1850	820	886	317	398	66	81	604	714	906	1033	793	818	126	91	968	937	20	11	1883	1773	514	570	169	111	29	18	485	562	975	826	617	602	47	111	659	618	14	24	1789	2275	660
Zm00008a033366.v1.1	1541	962	143	187	0	2	549	580	58	61	360	417	8	16	553	636	133	87	216	177	134	56	152	234	26	22	231	278	69	71	155	129	56	46	419	447	87	101	117	135	529	272	117	134	4	12	354	388	21
Zm00008a024635.v1.1	14	8	0	0	0	1	3	2	0	0	0	0	0	3	0	0	1	2	2170	2066	9	14	2	2	0	0	0	0	0	2	0	0	2	3	1	0	0	1	693	887	3	8	0	0	0	0	0	0	1
Zm00008a009759.v1.1	597	778	1567	1652	478	684	1323	1217	1789	1888	792	761	946	892	1437	1756	1405	1527	1788	1861	795	661	1135	1109	411	457	1389	1337	1026	1493	1069	859	791	878	1740	1788	1490	1207	1163	1325	553	658	1235	1032	305	374	1232	1637	1509
Zm00008a012258.v1.1	1002	2061	140	142	210	373	207	213	242	230	153	136	83	96	142	172	175	158	638	997	2178	3344	200	217	220	215	226	226	133	231	149	118	61	71	216	209	159	147	199	218	576	1369	232	220	285	295	230	242	290
Zm00008a018044.v1.1	146	141	486	422	92	168	630	732	242	220	196	221	31	82	112	136	184	177	269	320	265	128	738	686	122	108	795	743	279	367	236	192	40	38	94	97	156	152	414	389	128	112	322	292	104	89	601	706	168
Zm00008a009313.v1.1	3	5	0	0	0	0	4	4	1	0	1	6	0	1	4	8	2	2	2	4	20	5	1	0	0	0	0	0	1	0	4	1	0	1	0	0	79	110	27	31	0	0	0	0	0	0	0	0	0
Zm00008a036718.v1.1	2537	5371	4672	4498	4180	8081	9507	12600	12885	13201	6409	5906	7658	11198	10405	9521	3667	2949	13280	14657	3561	2373	10024	10767	5442	7337	11697	13216	10027	11793	5670	5747	6004	8204	8186	13563	4008	4147	12926	12917	3112	3440	6917	4988	4980	5873	9220	12431	8219
Zm00008a033692.v1.1	1134	1348	61	72	507	898	331	280	6576	5485	3445	2953	1802	1481	4946	3810	1129	760	1957	1921	1639	817	434	371	614	653	435	462	6290	6155	3440	2809	1960	2622	5709	7851	1535	1750	3264	3508	824	834	64	62	96	149	329	413	6286
Zm00008a024961.v1.1	0	1	1	2	0	3	3	1	2	1	3	0	0	4	0	1	0	0	0	2	2	2	8	14	0	1	9	10	6	6	3	2	1	3	0	6	4	2	3	4	1	3	5	6	3	5	4	7	7
Zm00008a012584.v1.1	149	279	677	607	97	169	1245	1364	1257	1076	269	186	504	477	741	845	773	570	513	573	184	141	1062	1185	73	48	1497	1428	482	602	267	214	1089	902	644	739	820	708	659	651	217	246	972	735	13	25	1379	1794	1105
Zm00008a020612.v1.1	201	178	19	22	16	17	70	69	52	84	86	60	126	302	58	47	33	31	126	174	270	113	57	46	23	28	66	68	73	110	37	67	154	144	59	96	32	52	233	214	153	141	35	26	12	46	73	83	70
Zm00008a009019.v1.1	45	33	0	0	0	3	0	0	1	1	74	49	43	56	1	0	64	77	7	4	1	0	0	0	0	0	0	0	0	0	0	0	0	0	0	0	0	0	0	0	0	0	0	0	0	0	0	0	0
Zm00008a018370.v1.1	0	0	0	0	0	0	1	6	0	0	1266	1739	0	0	0	0	44	48	85	84	2	4	3	4	6	3	17	17	0	0	1746	978	3	2	2	2	24	79	126	109	1	0	1	1	0	1	2	4	1
Zm00008a014021.v1.1	1529	1011	19	41	0	0	4	4	55	82	50	54	10	28	10	18	26	15	9	8	987	753	491	130	0	0	0	1	1658	188	212	140	47	10	5	8	72	81	107	89	962	1311	16	11	2	1	1	1	38
Zm00008a033398.v1.1	4471	2721	0	0	0	0	0	1	188	85	4502	3117	1004	2220	16	13	2212	2134	658	725	4655	2134	0	0	1	0	1	2	245	587	1591	4612	4112	3523	0	4	2675	5200	973	1040	5006	4066	0	1	0	1	2	3	461
Zm00008a024667.v1.1	0	0	0	0	0	0	0	0	0	0	0	0	0	0	0	0	0	0	0	0	0	0	0	0	0	0	0	0	0	0	0	0	0	0	0	0	0	0	0	0	0	0	0	0	0	0	0	0	0
Zm00008a015936.v1.1	264	310	361	373	166	275	565	587	294	309	191	234	96	176	164	166	176	193	852	836	430	288	428	460	170	191	562	617	266	323	203	85	188	182	114	109	164	161	658	726	237	316	307	259	152	204	596	841	102
Zm00008a003559.v1.1	503	383	4620	4576	2580	4071	1957	1899	1126	1288	1080	1068	393	540	1881	2322	1995	2341	1115	1243	483	249	2631	3001	1300	1308	2508	2778	696	920	944	825	962	1023	1390	1738	1998	1686	885	950	338	237	3181	2453	1843	1762	1098	1518	496
Zm00008a018076.v1.1	3	0	0	0	0	2	1	2	0	0	0	0	1	0	17	16	1	0	13	9	0	0	0	0	2	0	1	1	0	0	0	0	2	0	13	20	0	0	10	7	0	0	0	0	2	0	0	2	0
Zm00008a020318.v1.1	697	1117	62	38	94	204	130	190	530	471	1218	664	2936	5544	338	241	114	67	458	615	818	148	117	152	99	120	106	142	268	257	507	897	873	1419	196	423	152	255	383	378	585	520	86	44	106	141	101	124	463
Zm00008a009345.v1.1	596	316	1	1	0	1	0	0	2	0	1	1	10	9	1	28	7	0	61	97	71	56	0	3	1	0	0	0	0	0	1	1	10	9	12	22	3	28	67	54	23	27	2	1	1	1	0	0	0
Zm00008a028276.v1.1	14	23	43	37	31	46	146	152	68	61	31	26	53	44	49	37	40	10	60	104	52	60	28	43	36	64	127	142	45	43	18	19	28	39	13	20	32	17	48	38	33	36	85	82	71	102	492	525	58
Zm00008a024993.v1.1	334	372	220	275	82	119	247	289	424	494	852	617	647	640	292	323	643	624	297	351	213	149	300	328	96	133	287	284	229	272	337	289	180	182	319	307	278	271	308	297	309	306	328	319	103	114	239	343	401
Zm00008a036304.v1.1	562	583	195	190	85	104	238	256	239	222	566	386	508	390	188	258	545	562	478	563	524	611	333	294	318	297	522	499	178	352	426	451	353	356	400	400	499	512	399	452	502	640	240	289	49	48	241	361	312
Zm00008a009671.v1.1	129	202	8	5	35	70	158	147	453	634	79	80	55	142	44	95	55	34	237	212	67	17	56	46	1	5	434	664	139	164	291	140	30	26	28	61	111	185	250	220	36	30	27	16	42	53	317	546	103
Zm00008a011913.v1.1	251	246	285	245	88	125	240	262	405	417	313	238	300	301	237	243	348	391	238	216	202	90	125	121	136	110	233	224	213	308	127	135	85	80	130	158	167	151	141	158	244	178	196	210	138	159	325	297	382
Zm00008a020644.v1.1	502	745	784	583	374	696	1719	1833	1384	1286	938	862	2360	1871	1054	1209	1032	925	970	1032	682	485	1493	1388	723	786	1819	1942	885	1291	1014	921	1077	1345	1406	1550	1034	1059	1116	1090	510	619	983	812	520	569	1967	2504	1532
Zm00008a005322.v1.1	0	0	0	0	0	0	0	0	0	0	0	0	0	0	0	0	0	0	1	0	0	0	0	0	1	1	0	0	0	0	0	0	0	0	0	0	0	0	1	0	0	0	0	0	0	0	0	0	0
Zm00008a024699.v1.1	821	634	1565	1553	289	501	554	483	780	961	589	411	128	168	283	370	670	700	517	658	493	373	703	801	817	871	578	535	343	514	433	718	355	353	395	476	570	536	422	466	688	711	1079	974	669	804	373	545	362
Zm00008a015968.v1.1	0	1	0	0	0	0	0	0	0	1	0	2	1	0	0	0	0	2	0	0	0	0	0	0	0	0	0	0	0	0	0	0	0	0	0	59	0	0	0	0	4	1	0	0	0	0	1	2	1
Zm00008a036630.v1.1	0	0	0	0	0	0	0	0	0	0	0	0	0	0	0	0	0	0	0	0	0	0	0	0	0	0	0	0	0	0	0	0	0	0	0	0	0	0	0	0	2	3	0	0	0	0	4	1	0
Zm00008a020970.v1.1	36	60	122	119	76	139	646	619	299	225	31	39	39	66	80	90	84	72	346	296	63	37	392	393	231	329	717	732	184	265	13	8	20	23	159	161	110	89	439	395	29	43	198	158	161	207	611	804	302
Zm00008a009377.v1.1	38	37	13	5	0	0	57	39	486	376	134	116	109	79	551	486	84	112	103	102	27	24	21	27	1	0	11	9	343	416	61	88	119	121	475	507	55	50	74	69	11	20	6	4	0	0	53	78	298
Zm00008a011619.v1.1	38	97	135	110	65	116	184	234	121	120	121	90	73	66	160	178	52	28	214	265	86	24	184	250	84	105	128	243	90	126	110	139	62	64	66	166	28	50	151	150	37	37	187	127	101	99	133	193	69
Zm00008a024253.v1.1	21	12	0	0	0	0	0	0	6	13	3	2	11	29	1	4	0	0	0	0	49	14	0	0	0	0	0	0	26	13	17	125	50	42	5	3	5	1	5	2	35	34	0	0	0	0	0	0	163
Zm00008a036336.v1.1	117	183	55	56	60	100	293	271	303	290	461	499	213	235	606	612	245	227	195	197	379	267	1092	792	853	814	1914	2029	474	415	1605	1056	186	204	1644	1653	823	906	609	557	133	129	104	87	101	120	339	370	482
Zm00008a027605.v1.1	0	0	0	0	1	0	0	0	0	0	0	0	0	0	0	2	0	0	0	1	0	0	0	0	0	0	0	0	0	0	0	0	0	0	0	0	0	0	0	0	0	0	0	0	0	0	0	0	0
Zm00008a011945.v1.1	790	1153	1061	1031	969	1660	1634	1724	2571	2429	1154	981	1566	1697	1586	1528	1276	1174	1160	1287	954	650	1660	1619	1557	2028	1835	1962	1577	1949	1033	923	1022	1184	1679	2149	1290	1217	1203	1271	924	944	1195	963	1361	1951	1727	2084	2090
Zm00008a015228.v1.1	0	0	0	0	0	1	0	1	2	0	1	0	1	1	1	0	0	1	0	1	6	3	0	1	0	2	0	0	1	0	0	0	0	0	0	0	0	0	0	1	0	0	0	0	0	0	0	0	0
Zm00008a020230.v1.1	4	6	0	0	0	0	0	0	4	0	0	0	6	1	0	0	0	1	49	68	10	14	0	0	3	1	0	0	23	59	2	7	106	142	1	2	11	11	2	4	3	6	0	0	0	0	0	0	0
Zm00008a030876.v1.1	265	274	241	243	35	52	864	891	581	554	555	473	95	52	613	594	749	698	435	486	234	170	366	348	83	81	883	962	519	650	591	418	109	60	453	727	636	643	763	825	205	188	278	229	24	32	739	1059	932
Zm00008a036662.v1.1	11	32	12	7	11	29	24	39	136	120	36	40	56	142	13	13	6	0	79	88	17	2	33	37	12	27	45	51	163	217	47	50	25	39	10	19	9	13	79	69	3	6	40	30	9	15	44	92	64
Zm00008a027931.v1.1	0	0	0	0	0	0	0	0	0	0	0	0	0	0	0	0	0	0	0	0	0	0	0	0	0	0	0	0	0	0	0	0	0	0	0	0	0	0	0	0	0	0	0	0	0	0	0	0	0
Zm00008a015554.v1.1	51	64	1	4	1	0	90	53	7	20	422	356	0	0	69	134	150	110	65	31	0	1	0	0	0	0	23	24	1	4	15	3	1	0	16	12	22	26	8	9	27	44	0	1	0	0	47	46	0
Zm00008a003177.v1.1	0	0	0	0	0	0	0	0	1	0	1	1	0	0	1	0	0	0	1	2	44	24	12	3	0	3	0	0	64	82	96	60	2	0	3563	4680	63	66	30	38	5	4	0	0	0	0	0	0	5
Zm00008a024285.v1.1	240	295	263	268	41	76	287	304	227	213	1079	822	1017	746	166	189	763	679	163	182	329	276	446	427	212	197	846	713	274	430	1236	1272	1634	1876	456	394	922	968	363	364	405	312	381	304	194	180	447	584	410
Zm00008a032313.v1.1	35	12	56	88	272	259	26	27	35	31	3	6	254	284	97	109	83	66	15	3	26	14	83	82	332	421	15	8	622	186	178	72	506	334	153	179	186	143	12	13	112	87	45	68	469	792	34	40	111
Zm00008a011205.v1.1	11	10	13	9	24	51	10	17	17	18	6	6	0	0	3	4	6	6	25	34	17	12	36	26	3	6	97	101	92	154	84	64	19	26	32	37	16	22	68	76	4	3	0	5	1	1	7	17	1
Zm00008a027637.v1.1	0	0	0	0	0	0	0	0	0	0	0	0	0	0	0	0	0	0	0	0	0	0	0	0	0	0	0	0	0	0	0	0	0	0	0	0	0	0	0	0	0	0	0	0	0	0	1	0	0
Zm00008a015880.v1.1	511	382	3040	3220	1101	1532	1290	1233	1177	1303	1424	1151	667	718	835	1238	1332	1581	949	944	523	219	1474	1729	692	714	1259	1435	729	948	851	1167	988	1241	717	824	1120	1067	922	935	436	384	3845	3269	1042	972	1629	2358	887
Zm00008a018906.v1.1	0	0	0	0	0	0	0	0	0	2	0	0	1	2	1	0	0	0	0	0	0	0	0	0	8	8	0	0	0	0	0	0	0	0	0	0	0	0	0	0	0	0	0	0	0	0	0	0	0
Zm00008a006529.v1.1	123	125	519	603	180	275	749	670	352	314	96	129	48	51	382	349	368	407	686	708	96	54	720	793	156	116	883	901	213	360	55	36	37	32	266	319	279	249	497	467	25	20	299	280	41	43	339	413	133
Zm00008a011977.v1.1	0	0	0	0	2	10	0	0	0	0	0	0	0	0	0	0	0	0	0	0	0	0	0	0	1	6	0	0	0	0	0	0	0	0	0	0	0	0	0	0	0	0	0	0	3	4	0	0	0
Zm00008a020262.v1.1	2393	3216	4012	3990	2573	4191	6155	7032	6958	6207	4639	4651	5272	4791	5770	5964	4589	4505	5872	6460	2946	2086	6517	6494	4835	6053	8192	8501	10747	13121	5622	4724	3999	4834	7813	8777	5017	4760	7518	7557	2827	2501	4178	3357	2326	3119	7636	9012	7265
Zm00008a011531.v1.1	65	55	334	357	204	312	550	516	103	83	77	83	179	153	141	199	199	204	103	97	139	99	660	568	242	239	686	733	138	208	225	190	196	170	365	402	286	265	407	445	277	311	250	307	117	130	633	741	557
Zm00008a036694.v1.1	525	561	1575	1704	599	918	733	824	1067	1301	682	674	478	641	1245	1429	849	843	1549	1608	678	482	1182	1317	839	915	1106	1273	1123	1251	832	644	821	778	1050	1460	938	873	1017	1175	546	471	1428	1189	899	967	712	977	837
Zm00008a027963.v1.1	1351	1329	365	385	10	9	343	351	950	1048	1242	953	505	581	770	681	490	560	1192	1252	820	570	691	674	6	6	430	377	1113	1439	759	890	224	238	694	823	475	622	901	904	830	885	769	752	4	14	311	395	932
Zm00008a015586.v1.1	5	9	136	141	0	0	697	556	0	1	35	47	0	0	269	346	225	200	70	43	3	0	152	191	0	0	1082	1082	7	4	131	100	2	0	150	172	383	223	41	27	9	7	111	104	0	0	1057	1261	5
Zm00008a011237.v1.1	4	3	3357	3484	1	14	303	368	3	10	16	15	0	1	26	55	123	119	1	4	2	6	20257	20904	5	2	81	109	1	0	60	13	0	3	7	5	166	303	8	10	5	3	4155	4657	1	18	1480	1644	0
Zm00008a002506.v1.1	1	0	0	0	0	0	1	0	0	0	0	1	0	2	1	0	0	0	0	0	0	0	0	0	0	0	0	0	0	0	0	0	0	0	0	0	0	0	0	0	1	0	0	0	0	0	0	0	0
Zm00008a023614.v1.1	8	5	49	0	3	1	1	43	52	3	4	4	2	2	1	0	1	0	11	18	4	3	0	0	0	0	5	0	1	1	1	4	3	1	0	0	0	0	2	5	1	0	0	0	1	0	0	1	0
Zm00008a030168.v1.1	359	547	281	230	8	6	257	244	932	858	2282	1090	2917	1220	1730	1391	678	1161	1178	1036	996	567	319	274	17	27	299	330	826	1040	1762	2505	3582	3533	645	2353	939	1216	1087	1156	669	825	247	184	15	25	355	508	1115
Zm00008a027669.v1.1	20	9	32	42	0	3	3	5	99	286	18	24	143	219	8	12	291	255	2	3	24	17	4194	5964	29	1	12	4	73	18	347	223	114	126	27	12	877	941	12	28	28	28	208	302	0	0	1	5	29
Zm00008a018938.v1.1	734	917	1212	1116	241	451	2171	2205	2140	2372	1036	943	1547	2113	2190	1729	891	746	894	1005	977	459	1086	1314	550	588	2265	2570	1006	1436	1350	1074	1345	1583	1758	2478	1092	935	1387	1388	713	678	979	771	594	601	1250	1993	1292
Zm00008a039600.v1.1	8	25	20	19	16	45	55	53	59	71	40	30	21	36	80	52	10	14	92	90	26	6	55	52	33	66	61	65	37	41	43	37	19	35	44	74	14	16	71	86	11	23	29	16	30	25	50	50	25
Zm00008a027223.v1.1	4	13	11	83	58	75	3	4	5	29	1	1	20	43	20	0	6	21	4	1	28	20	76	118	110	138	41	33	34	54	42	42	14	19	52	51	30	35	59	66	62	49	125	107	108	131	24	32	70
Zm00008a023940.v1.1	0	0	0	0	1	0	0	0	0	0	0	0	0	0	0	0	0	0	0	0	0	0	0	0	1	4	0	0	0	0	0	0	0	0	0	0	0	0	0	0	0	0	0	0	0	0	0	0	0
Zm00008a011563.v1.1	28	62	18	17	11	15	25	29	67	53	48	35	38	54	70	67	9	7	198	229	85	40	49	53	14	14	26	55	53	64	32	38	35	35	42	85	8	13	86	118	10	29	25	21	8	13	14	20	26
Zm00008a002832.v1.1	0	0	0	0	0	0	0	0	0	0	0	0	0	0	0	0	0	0	3	3	0	1	0	0	0	0	0	0	0	0	0	0	0	0	0	0	0	0	122	127	1	2	0	0	0	0	0	0	0
Zm00008a030494.v1.1	5	6	20	74	64	84	93	73	33	22	16	24	0	2	19	14	12	13	11	6	5	4	605	811	246	404	81	97	44	55	15	18	0	1	2	8	26	13	28	27	0	2	330	231	305	368	40	52	28
Zm00008a027995.v1.1	43	50	0	0	5	12	2	0	5	5	0	0	6	8	179	142	5	5	466	432	4	4	1	0	4	5	2	0	35	24	0	0	1	0	118	189	9	2	158	175	6	11	0	0	0	0	12	13	28
Zm00008a006887.v1.1	0	0	0	0	0	0	0	0	0	0	0	0	0	0	0	0	0	0	0	0	0	0	0	0	0	0	0	0	0	0	0	0	0	0	0	0	0	0	0	0	0	0	0	0	0	0	0	0	0
Zm00008a039306.v1.1	0	0	0	0	0	0	1	0	0	0	0	0	0	0	1	0	2	0	0	3	0	0	0	0	0	0	0	0	0	0	0	0	0	0	0	0	0	0	0	0	0	1	0	0	0	0	0	0	0
Zm00008a036280.v1.1	772	1608	1484	1342	1304	2944	3267	3993	4606	5523	2148	2480	1290	2459	6128	4777	1819	1451	4030	4835	1532	801	3736	4468	3184	4723	5117	6204	2527	3123	2742	1702	1411	1933	3365	7336	2802	2601	4891	4887	930	1005	2582	1665	2582	3187	2495	3594	3114
Zm00008a002538.v1.1	0	1	0	0	0	1	0	0	0	0	0	0	0	0	0	0	0	0	0	0	0	0	0	0	0	0	0	0	0	0	0	0	0	0	0	0	0	0	0	0	0	0	0	0	2	2	0	1	2
Zm00008a015172.v1.1	824	703	0	1	0	0	0	1	332	1598	2	0	176	237	122	159	65	14	3	10	589	154	0	0	0	0	0	0	56	92	17	35	946	705	134	233	142	92	79	64	404	160	0	0	1	1	0	0	85
Zm00008a014915.v1.1	20306	25830	208	167	25	55	194	241	28	40	60	71	15	35	69	78	94	121	485	812	21407	24613	274	253	32	39	170	153	8	21	21	25	2	4	37	45	83	84	36	55	12313	19959	68	83	26	11	99	150	0
Zm00008a023200.v1.1	1186	1966	812	732	159	267	957	1072	3236	2727	1157	932	9588	8233	1188	1138	1294	1848	1635	1999	1468	896	1337	1350	202	244	871	915	2223	3072	887	1333	9134	10724	1123	1486	1426	1561	1910	1863	1538	2043	707	653	309	367	1001	1211	2539
Zm00008a033846.v1.1	85	138	708	683	1	2	381	439	1043	4963	1731	987	38	63	2590	3472	1653	1217	322	404	13	2	250	247	0	0	121	85	8	11	589	946	19	18	575	2390	1087	1287	149	130	421	65	1767	1682	0	0	788	864	637
Zm00008a021469.v1.1	387	500	544	539	403	637	680	688	1110	1011	471	395	880	720	743	854	620	666	693	859	442	256	447	517	380	393	737	645	514	805	577	427	974	1101	791	844	551	524	665	697	412	371	433	367	296	348	656	793	602
Zm00008a039632.v1.1	1579	1280	190	216	97	137	143	125	287	202	10869	7833	2699	2017	30	63	8225	4905	308	429	994	442	139	151	51	53	180	165	184	316	10041	10830	5463	5433	55	43	4699	7557	596	639	1481	1194	213	164	74	92	158	200	455
Zm00008a027255.v1.1	220	227	0	0	0	0	0	0	75	44	328	82	363	277	19	16	374	160	58	51	180	120	7	10	0	0	0	0	4	11	252	270	37	51	6	22	257	452	50	49	291	150	0	0	0	0	0	0	89
Zm00008a006147.v1.1	1077	1062	908	804	279	507	617	626	743	737	6758	4562	2075	1707	640	737	3501	2266	801	864	758	326	643	634	447	523	577	656	415	552	3995	4912	1905	1732	556	551	1824	2718	855	848	571	493	755	697	259	313	605	839	728
Zm00008a011595.v1.1	0	0	0	0	0	0	0	0	0	0	0	0	0	0	0	0	0	0	0	0	0	0	0	0	0	0	0	0	0	0	0	0	0	0	0	0	0	0	0	0	0	0	0	0	0	0	0	0	0
Zm00008a002864.v1.1	36	45	13	9	12	14	41	63	66	86	57	37	62	71	71	64	40	19	39	52	48	34	53	59	16	20	54	79	75	98	63	71	94	107	89	99	53	54	73	73	31	37	45	19	17	31	59	66	68
Zm00008a018524.v1.1	866	1248	1022	869	465	752	2431	2625	2098	1964	2644	2323	2328	1975	1773	1874	2218	2141	1533	1665	1086	660	1663	1717	585	729	2772	2880	1473	2263	1782	2097	1540	1684	2195	2468	2197	2168	2006	2005	1217	1115	1341	1166	470	664	4056	5133	1918
Zm00008a021795.v1.1	133	94	11	6	2	7	8	10	5	1	8	4	3	7	1	5	10	11	14	19	449	481	0	1	1	0	0	6	0	0	1	0	0	0	1	0	3	3	1	7	208	384	13	6	1	4	10	15	2
Zm00008a027581.v1.1	0	0	1	0	0	0	0	1	0	1	0	1	0	0	0	0	0	0	0	0	0	0	0	0	0	0	0	0	2	0	0	0	0	0	1	0	0	0	0	0	2	3	0	0	3	0	1	0	1
Zm00008a018850.v1.1	861	827	897	916	335	527	359	338	1107	1194	1490	1144	2044	1414	1254	1538	1684	1663	652	693	573	340	554	517	268	351	276	253	366	614	700	866	1384	1451	785	868	1540	1676	531	560	953	709	797	643	210	205	242	318	838
Zm00008a006473.v1.1	43	41	250	203	226	377	64	58	433	538	24	46	414	452	17	52	45	19	16	23	170	53	55	34	52	35	20	27	18	43	49	52	3634	3123	46	16	17	11	20	15	129	124	5	9	55	62	27	37	64
Zm00008a014947.v1.1	233	280	0	0	0	0	0	1	1	0	0	0	0	0	0	0	0	0	1	0	238	337	2	0	0	0	1	4	3	5	0	0	0	1	0	0	1	0	0	1	176	283	0	0	0	0	6	2	0
Zm00008a023232.v1.1	403	430	643	663	508	772	1129	1195	600	598	654	577	516	706	438	502	504	528	761	811	467	322	1000	954	749	907	1093	1304	443	727	661	636	539	627	518	625	571	529	709	726	322	304	733	683	694	834	1224	1577	745
Zm00008a014501.v1.1	1874	2396	2519	2742	2808	3840	3137	3235	2335	2688	3310	2778	1638	2077	2409	2683	2191	1745	3487	3840	1879	1602	4296	4379	2019	2204	3264	3526	1428	1887	2616	2657	1776	2141	2706	3074	1908	1901	2320	2338	1631	1808	3907	3604	2722	2637	2834	3953	2040
Zm00008a002124.v1.1	41	5	0	1	2	1	0	0	0	0	1	3	1	7	21	55	5	8	0	1	2	0	22	10	1	7	0	0	3	2	1	0	23	15	53	60	10	4	0	0	0	0	0	2	1	9	0	0	0
Zm00008a033878.v1.1	0	0	0	0	0	0	0	0	0	0	0	0	0	0	0	0	0	0	0	0	0	0	0	0	0	0	0	0	0	0	0	0	0	0	1	0	0	0	0	0	0	0	1	0	3	2	0	0	0
Zm00008a039664.v1.1	0	0	0	0	0	0	0	0	0	0	0	0	0	0	0	0	0	0	0	0	0	0	0	0	0	0	0	0	0	0	0	0	0	0	0	0	0	0	0	0	0	0	0	0	0	0	0	0	0
Zm00008a027287.v1.1	1	2	0	5	1	7	0	1	2	2	0	1	5	1	1	2	0	1	1	0	2	0	0	1	4	0	1	2	0	2	0	1	0	0	0	2	2	0	0	1	1	1	1	3	1	0	0	3	2
Zm00008a009825.v1.1	2	7	677	713	41	87	1031	903	2	6	4	2	6	4	83	142	270	489	58	61	7	2	513	533	71	62	1341	1350	3	5	1	2	3	4	105	70	289	170	53	49	10	16	498	468	74	96	635	952	3
Zm00008a006179.v1.1	200	287	278	387	257	288	323	278	399	473	443	316	226	192	398	412	361	278	243	240	215	142	212	279	240	221	369	473	287	411	437	479	237	252	376	424	361	469	275	280	232	241	358	234	190	197	143	210	263
Zm00008a002896.v1.1	438	425	1463	1783	1032	1498	1444	1489	1431	1578	664	613	472	494	978	1289	817	888	1084	1150	530	250	1331	1489	1184	1245	1552	1823	747	1086	615	583	567	583	1012	1106	840	688	881	920	416	369	1495	1310	1078	1294	1115	1643	1085
Zm00008a018556.v1.1	963	3257	0	0	0	0	1	0	0	0	1	0	2	1	0	0	0	0	6615	8266	3427	1290	0	0	0	0	0	0	0	0	0	0	0	0	0	0	0	0	700	1016	763	1980	0	1	0	1	0	0	0
Zm00008a002450.v1.1	0	1	1	1	0	0	0	3	0	2	0	0	0	0	0	0	0	0	0	0	0	0	0	0	0	0	0	0	0	0	0	0	0	0	0	0	0	0	0	0	0	0	0	0	0	0	0	0	0
Zm00008a011181.v1.1	0	0	0	0	0	0	0	0	0	0	0	0	0	0	0	0	0	0	0	0	0	0	0	0	0	0	0	0	0	0	0	0	0	0	0	0	0	0	0	0	0	0	0	0	0	0	0	0	0
Zm00008a014207.v1.1	525	506	944	916	586	839	580	602	663	458	688	744	161	247	2326	2998	515	500	808	916	604	578	965	956	567	485	638	661	1011	1351	498	478	229	230	2873	2636	459	468	590	556	302	352	953	948	472	536	457	641	1215
Zm00008a039990.v1.1	425	737	1	0	0	0	1	0	0	0	0	0	0	0	0	0	0	1	0	0	804	773	0	0	0	0	0	0	0	0	0	0	0	0	0	0	0	0	0	0	220	497	0	0	0	0	0	0	0
Zm00008a033138.v1.1	28	47	552	522	34	61	1152	1181	78	91	87	50	456	397	516	562	393	456	242	234	33	33	1328	1293	181	215	2247	2214	33	28	228	191	271	478	620	496	717	507	881	893	48	68	417	355	41	40	1545	1719	23
Zm00008a018882.v1.1	31	46	0	0	1	3	14	18	7	54	102	141	11	16	36	59	17	21	40	38	54	41	0	0	0	0	9	12	0	2	126	65	6	2	33	25	15	21	27	34	33	29	2	1	0	0	8	11	0
Zm00008a026910.v1.1	40	80	501	433	212	447	1221	936	101	121	191	212	79	92	693	811	442	363	138	126	91	59	505	484	320	336	1031	1012	33	37	336	102	43	58	603	727	358	326	103	113	46	58	286	243	177	150	725	882	49
Zm00008a014533.v1.1	1	0	0	0	2	2	0	0	0	0	0	0	0	0	0	0	0	0	1	1	1	3	0	0	0	0	0	0	0	0	0	0	0	0	0	0	0	0	0	0	1	0	5	0	0	0	1	0	0
Zm00008a005802.v1.1	12	3	82	127	0	0	0	1	1	4	1	0	18	64	1	1	5	0	0	0	14	0	54	52	0	0	0	1	17	13	0	0	250	305	5	4	22	19	0	0	4	4	54	76	2	0	2	1	2
Zm00008a002156.v1.1	277	210	13	14	1	3	20	11	239	207	73	72	54	132	330	339	89	80	112	108	386	183	25	17	9	4	22	23	226	418	178	73	33	41	643	553	179	125	122	116	521	463	41	53	3	6	10	17	535
Zm00008a033464.v1.1	3922	4875	1	0	0	1	2	2	0	0	0	0	0	0	4	0	0	0	3	11	3787	6141	0	0	0	0	1	3	0	1	0	0	0	0	1	1	0	3	3	0	2495	4038	1	0	5	6	0	2	1
Zm00008a021087.v1.1	10	17	25	20	0	1	76	104	11	18	2	2	3	1	10	12	12	27	42	41	13	23	45	36	3	0	86	115	9	34	7	1	1	0	5	12	12	8	19	28	14	17	31	32	0	0	74	105	9
Zm00008a018588.v1.1	72	73	538	523	52	94	613	683	269	270	56	76	70	113	258	343	237	236	225	130	97	40	790	727	85	100	771	734	228	373	87	70	57	85	291	347	218	178	256	245	46	55	544	524	64	61	715	933	293
Zm00008a009857.v1.1	865	1048	1775	2134	726	1162	1667	1687	1358	1472	1442	1339	809	1106	2115	1928	881	760	2598	2713	1121	614	2320	2770	829	844	1583	1950	1028	1252	1463	1280	759	850	1266	1913	789	924	1909	1970	653	736	2000	1780	824	1042	1351	1840	1271
Zm00008a039250.v1.1	0	0	0	0	0	0	0	0	0	0	0	0	0	0	0	0	0	0	0	0	0	0	0	0	0	0	0	0	0	0	0	0	0	0	0	0	0	0	0	0	0	0	0	0	0	0	0	0	0
Zm00008a002482.v1.1	0	0	0	0	0	0	0	1	1	0	1	0	3	1	0	0	2	7	0	1	0	1	0	0	0	0	0	0	0	0	0	0	1	1	0	0	4	1	0	0	1	1	0	0	0	0	0	1	1
Zm00008a005508.v1.1	81	147	57	79	21	29	90	106	39	53	32	21	29	38	34	59	30	17	119	129	412	465	124	103	20	33	100	126	60	50	22	27	78	78	33	53	47	31	64	85	156	307	87	66	39	29	94	124	28
Zm00008a018142.v1.1	251	466	262	156	364	785	952	1062	843	755	317	368	463	595	585	521	203	72	667	763	462	303	974	941	895	1264	862	1053	655	909	450	396	470	646	560	908	262	235	636	669	203	293	478	341	860	1040	1123	1389	936
Zm00008a010510.v1.1	140	160	73	116	17	23	112	106	323	338	17	31	48	75	108	119	46	53	273	297	137	204	110	130	29	29	142	135	150	167	38	32	28	16	108	117	92	84	147	160	123	181	160	184	25	25	146	161	315
Zm00008a036816.v1.1	52	72	1	1	0	3	2	5	136	162	338	271	175	200	544	250	142	53	133	144	33	13	121	110	3	2	59	69	13	23	85	74	47	69	132	281	62	86	129	169	16	15	104	90	2	1	47	70	34
Zm00008a033790.v1.1	685	797	394	333	307	461	309	295	733	1027	872	1127	267	408	1080	1052	876	508	1665	1841	869	869	312	274	199	190	404	350	313	416	1499	589	252	295	877	1052	639	642	938	1036	408	632	264	254	264	265	283	321	460
Zm00008a024439.v1.1	3732	3660	18	6	272	309	167	164	40	49	109	62	5	19	167	183	24	42	4650	4926	3920	2105	8	10	258	214	165	141	23	53	21	23	5	10	270	245	7	12	3631	3924	3236	4102	9	10	348	379	158	242	44
Zm00008a006091.v1.1	968	1098	1996	2347	2303	3265	2383	2341	1695	1799	861	883	741	949	1262	1645	1111	1336	1813	1793	568	326	3032	3252	780	923	2275	2514	941	1157	579	510	657	730	791	1009	789	714	1374	1386	455	437	2930	2507	927	1006	1320	2012	945
Zm00008a009117.v1.1	16	12	9	4	8	15	1	1	11	5	0	0	120	60	4	17	0	0	4	6	10	5	61	101	2	5	1	0	13	31	17	0	26	38	16	12	2	1	23	12	12	10	9	6	8	7	3	0	54
Zm00008a005834.v1.1	455	578	986	990	477	756	989	993	962	1232	928	1145	310	438	1779	1482	1062	1018	479	524	405	248	916	920	530	643	1024	1158	440	542	1497	822	255	327	1210	1796	1033	1010	900	857	355	356	1163	915	504	533	587	868	773
Zm00008a002188.v1.1	0	0	0	0	0	0	0	0	0	0	0	0	0	0	0	0	0	0	0	0	0	0	0	0	0	0	0	0	0	0	0	0	0	0	0	0	0	0	0	0	0	0	0	0	0	0	0	0	0
Zm00008a033496.v1.1	42	43	4	4	15	14	2	6	0	0	1	3	0	0	0	0	2	0	24	49	19	17	0	0	0	0	3	0	0	0	0	0	1	1	0	0	0	0	2	2	67	77	17	12	63	93	9	19	31
Zm00008a024765.v1.1	0	0	3	5	0	0	0	0	0	0	1	0	1	0	0	0	0	1	0	0	0	0	0	0	0	0	0	0	0	1	1	0	0	0	0	0	0	0	0	1	0	0	5	8	0	0	0	0	0
Zm00008a012388.v1.1	2	0	0	0	0	0	0	0	0	0	0	0	0	0	111	412	5	3	0	0	0	0	0	1	0	0	2	0	0	0	1	0	0	0	367	271	14	7	1	3	1	2	0	0	0	0	1	0	0
Zm00008a009889.v1.1	141	188	169	151	2	0	182	196	6	3	476	524	0	0	87	75	281	146	198	202	96	114	102	111	2	2	217	196	0	0	217	204	0	0	39	63	139	134	85	97	98	113	106	86	1	0	181	251	2
Zm00008a018174.v1.1	1268	956	385	505	236	299	281	235	705	786	701	539	1451	2354	456	410	581	694	517	590	790	475	403	385	162	170	280	268	500	573	719	779	1246	1298	383	500	733	915	466	534	741	751	406	371	151	155	210	351	581
Zm00008a020416.v1.1	274	357	484	374	577	978	750	841	685	709	275	278	463	540	488	457	347	466	510	620	315	229	370	314	595	620	663	707	699	885	286	234	354	362	496	475	311	328	516	551	227	199	211	177	529	677	702	978	418
Zm00008a009443.v1.1	31	55	40	23	14	34	86	117	81	58	73	56	68	42	59	64	42	24	48	51	73	36	67	56	19	27	111	141	56	89	62	55	48	83	52	68	43	42	66	92	45	39	25	37	14	18	161	183	82
Zm00008a014891.v1.1	0	0	0	0	0	0	0	0	0	0	0	0	0	0	0	1	0	0	1	0	0	0	0	0	0	0	0	0	0	0	0	0	0	0	1	1	0	0	0	0	0	0	0	0	0	0	0	0	10
Zm00008a026202.v1.1	4	1	5	7	1	12	25	22	5	1	4	11	16	7	5	15	16	9	33	31	5	5	41	53	15	22	16	17	0	0	2	1	0	0	3	2	3	6	8	6	8	5	28	17	17	47	23	23	3
Zm00008a001811.v1.1	0	0	0	0	0	0	0	0	1	0	4	17	0	0	329	316	65	23	4	1	0	0	0	1	0	0	0	0	0	0	0	0	0	0	2	0	0	0	0	0	4	1	0	0	0	0	0	0	0
Zm00008a036848.v1.1	3	0	0	0	0	0	0	0	0	0	0	0	0	0	0	0	1	0	0	0	0	0	0	0	0	0	0	0	0	0	1	3	0	0	0	1	0	0	0	0	0	0	0	0	0	0	0	0	0
Zm00008a005866.v1.1	786	1203	780	684	951	1725	1036	1243	1688	1606	1183	1102	1201	1457	1590	1429	816	705	1436	1572	821	501	1128	1297	1553	1890	1139	1277	1416	1676	1318	1154	1245	1446	1514	1901	846	794	1527	1576	856	768	886	748	1327	1829	1144	1394	1597
Zm00008a020742.v1.1	1438	1388	186	202	538	1057	375	432	151	218	233	983	183	377	2652	1599	574	441	1597	1235	1849	780	304	307	2044	1763	315	402	142	126	2583	219	303	293	1688	3998	512	654	7564	7375	770	589	289	211	978	2032	347	481	154
Zm00008a009149.v1.1	5	4	0	0	0	1	0	2	64	68	0	2	48	49	103	109	21	3	1	1	24	23	1	0	0	1	2	0	37	42	16	2	32	62	70	71	9	10	3	2	0	4	0	0	0	0	0	0	28
Zm00008a005420.v1.1	113	95	365	459	25	51	205	175	119	127	145	134	129	171	55	76	74	80	115	126	145	72	153	170	167	146	184	191	244	399	84	84	110	117	187	171	118	112	216	205	227	175	454	464	141	178	505	630	426
Zm00008a014151.v1.1	389	298	401	450	109	168	407	358	643	822	267	266	258	327	416	457	265	343	411	339	262	171	372	401	181	132	379	404	414	558	246	208	396	369	488	516	268	261	528	604	178	160	395	386	112	170	274	398	415
Zm00008a024797.v1.1	6104	7237	17535	24766	2019	2916	15958	15882	17899	19215	10150	9270	5841	7372	17700	19751	11766	11597	11057	11163	5858	2724	18135	20954	2818	3275	14785	17347	15050	19052	7672	7188	5776	6669	12747	18639	10053	9317	12657	12723	3782	3245	14285	12335	2440	3059	10036	12339	12075
Zm00008a036108.v1.1	1	0	0	0	0	0	1	0	0	0	1	1	0	4	0	0	0	0	0	0	0	0	0	0	0	0	0	1	0	0	0	0	0	0	0	0	0	0	0	1	0	0	0	0	0	0	0	0	0
Zm00008a033082.v1.1	37	45	78	60	0	1	46	49	79	78	82	27	0	2	208	278	63	37	74	115	78	74	127	118	0	0	37	33	15	8	3	30	2	1	168	279	62	33	71	91	30	25	61	46	0	1	36	44	11
Zm00008a032825.v1.1	557	656	524	618	325	433	485	451	509	473	547	456	861	681	598	517	538	504	795	844	605	403	452	426	325	406	531	563	399	457	570	534	615	738	513	682	529	554	647	657	342	455	448	408	290	411	479	541	512
Zm00008a020448.v1.1	144	83	364	477	8	2	6166	4958	161	105	145	449	1	1	172	218	2735	2825	289	168	111	56	1600	1772	4	0	8791	10955	763	618	650	61	2	4	228	342	3048	3624	2138	1934	212	184	470	654	3	15	11450	12878	24
Zm00008a009475.v1.1	8	9	824	674	75	136	168	224	114	118	10	5	15	37	46	118	16	12	14	12	47	18	4231	4059	331	413	404	463	118	93	72	76	23	21	13	31	55	48	39	47	6	13	1835	1666	217	141	630	785	25
Zm00008a011717.v1.1	17	6	0	0	0	0	0	0	2	9	3	1	0	0	71	24	0	1	0	0	0	0	0	0	0	0	0	0	49	44	0	10	6	0	53	130	1	3	1	0	84	45	1	1	0	0	0	0	1
Zm00008a017503.v1.1	148	128	28	7	67	89	19	29	71	42	310	239	155	173	31	37	146	64	133	173	235	87	13	14	81	81	23	42	66	101	216	281	287	319	46	63	125	164	128	111	112	85	6	3	52	77	13	11	26
Zm00008a005126.v1.1	98	73	11	12	1	15	21	13	22	31	13	5	25	15	15	25	11	20	41	59	54	67	17	11	2	6	14	25	12	25	11	14	7	17	16	13	14	17	17	12	76	127	15	21	10	11	24	27	12
Zm00008a020002.v1.1	107	73	89	161	4	5	458	421	405	244	201	102	16	82	463	210	66	51	190	187	100	46	188	189	7	6	183	122	1170	1002	79	103	83	40	460	490	96	121	342	297	95	83	393	377	16	28	492	476	863
Zm00008a036434.v1.1	1200	238	2	6	739	1117	0	1	47	62	0	4	13	30	35	34	1	2	54	33	18	9	0	1	1	7	2	1	2	1	5	0	28	16	10	10	1	0	1	1	323	213	0	0	51	62	1	0	13
Zm00008a024057.v1.1	1	17	13	18	1	1	46	33	42	27	12	11	6	4	77	65	11	6	46	45	9	11	32	34	0	0	26	28	111	77	3	5	22	14	38	68	12	4	24	31	8	16	33	22	0	1	25	24	34
Zm00008a020774.v1.1	0	0	0	0	0	0	0	0	0	0	0	0	0	0	0	0	0	0	0	0	0	0	0	0	0	0	0	0	0	0	0	0	0	0	0	0	0	0	0	0	0	0	0	0	0	0	0	0	0
Zm00008a005452.v1.1	0	0	3620	4827	6	61	12	9	0	0	1	2	0	0	1	0	0	1	1	0	7	5	76930	103498	183	15	8	16	0	0	5	10	1	0	0	0	3	8	6	8	0	0	3590	4254	6	14	10	19	0
Zm00008a001103.v1.1	2	4	13	18	5	10	23	42	19	18	10	8	1	2	8	13	9	5	8	13	17	9	49	66	16	14	91	90	130	143	25	30	12	20	47	50	18	14	62	64	4	8	12	4	3	3	32	26	12
Zm00008a036760.v1.1	16	12	620	594	27	90	1124	1207	40	51	20	16	6	13	284	445	292	255	50	52	19	8	840	992	48	70	1342	1551	43	25	37	45	32	25	171	221	269	206	101	99	12	7	865	597	35	31	691	1193	13
Zm00008a027409.v1.1	0	0	1	0	0	0	0	0	0	0	0	0	0	0	0	0	0	0	0	0	2	1	72	97	0	0	14	20	0	1	4	0	1	1	2	4	3	11	5	4	0	0	1	5	0	0	1	1	0
Zm00008a011749.v1.1	470	375	2084	2075	824	1206	1758	1746	1059	1076	792	764	665	779	828	999	864	1052	646	707	337	174	1293	1156	792	815	1847	2007	523	690	570	630	703	841	695	928	779	662	663	670	377	293	1501	1129	666	760	1493	1947	804
Zm00008a024383.v1.1	1	0	1	5	1	2	0	1	0	1	0	0	0	0	1	0	0	0	2	1	62	34	84	130	27	25	53	26	170	139	35	49	55	33	32	48	46	32	46	62	34	30	58	42	28	46	63	70	92
Zm00008a032411.v1.1	37	58	220	244	256	419	436	449	34	48	38	43	7	9	225	267	195	230	576	698	51	46	540	480	353	417	433	441	48	50	49	44	5	1	188	256	187	160	165	180	16	29	285	238	334	410	377	503	49
Zm00008a008804.v1.1	320	742	159	138	250	526	421	448	277	233	289	253	245	324	317	297	197	101	595	677	686	580	314	277	436	561	425	511	126	229	243	191	224	350	238	426	203	233	396	411	240	432	187	140	442	671	319	466	324
Zm00008a020034.v1.1	0	0	0	0	0	0	0	0	0	0	0	0	0	0	0	0	0	0	1	0	5	3	0	0	0	0	0	0	0	0	0	0	1	0	1	2	0	0	39	29	3	1	0	0	0	0	0	0	0
Zm00008a009061.v1.1	5	3	127	199	1	4	56	45	0	0	52	16	69	53	0	0	166	123	1	3	3	3	171	253	4	0	47	53	0	1	6	31	86	113	0	0	116	160	0	0	4	3	207	233	4	9	21	24	1
Zm00008a036466.v1.1	190	154	26	38	50	62	12	21	44	24	129	169	0	0	250	176	617	380	220	209	51	34	46	35	4	6	6	4	9	17	68	90	3	1	141	152	63	76	213	190	75	171	93	57	14	28	27	34	3
Zm00008a027735.v1.1	1	1	0	0	0	1	0	0	0	0	0	0	0	0	0	0	0	0	0	0	1	2	0	0	0	0	0	0	0	0	0	0	0	0	0	0	0	0	0	0	0	0	0	0	0	0	0	0	0
Zm00008a024089.v1.1	105	85	1	0	0	0	1	1	93	46	2670	1511	950	622	1	0	314	252	18	15	164	111	0	1	0	0	2	0	85	104	2135	2130	1240	1243	3	1	182	344	47	63	98	81	0	0	0	0	0	0	299
Zm00008a015358.v1.1	1	0	0	0	0	0	0	0	0	0	0	0	0	0	0	0	0	0	0	0	0	0	0	0	1	0	0	0	0	0	0	0	1	0	0	0	0	0	0	0	10	28	0	3	0	0	6	7	0
Zm00008a032117.v1.1	413	513	1311	1559	878	1162	1217	1328	657	619	957	899	164	207	3427	3058	1601	1741	1060	1008	536	335	2158	2107	1103	1206	913	1109	1824	1283	747	787	376	427	1949	3166	1611	1451	1777	1756	357	402	2463	2123	2324	2663	1294	1824	975
Zm00008a020360.v1.1	0	0	0	0	1	1	0	0	0	0	1	0	2	0	0	0	0	0	0	0	5	3	21	25	24	20	44	49	12	17	23	41	1	3	4	12	25	24	15	14	0	0	0	0	0	0	0	2	0
Zm00008a017861.v1.1	20	17	4	7	0	1	9	5	1	2	0	73	0	4	272	180	347	199	3	1	9	5	5	4	0	0	11	6	0	0	819	0	6	3	71	286	104	250	2	0	5	5	8	8	0	1	2	12	0
Zm00008a011009.v1.1	68	236	0	0	0	0	0	0	35	48	30	41	7	3	1	0	5	9	544	592	92	40	0	0	0	0	0	0	6	4	73	95	15	12	1	0	4	9	828	909	27	32	48	46	58	86	66	68	179
Zm00008a005484.v1.1	120	102	3	5	0	0	1	3	0	0	124	23	13	7	0	0	228	140	17	25	197	85	50	7	0	0	2	2	14	1	277	1161	11	1	0	2	879	807	1	6	97	96	1	1	0	0	0	0	3
Zm00008a039818.v1.1	43	32	3	0	0	0	1	1	0	2	196	15	6	5	1	3	108	70	5	5	71	36	53	3	0	0	0	1	9	0	308	1169	0	0	1	1	56	74	1	2	106	82	3	1	0	0	0	0	11
Zm00008a036792.v1.1	275	356	297	262	256	432	504	461	445	496	211	269	392	419	455	484	244	167	1175	1357	284	117	403	359	326	418	566	584	213	348	310	265	200	229	420	669	323	279	616	584	215	236	326	249	252	332	342	463	281
Zm00008a032443.v1.1	763	1356	2216	2265	936	1237	2159	2249	597	861	4126	3982	189	329	1898	2021	1614	1334	3020	2975	1252	1102	2624	3047	1030	1159	2267	2420	735	803	5463	5280	290	275	1382	1863	1315	1514	2915	3028	682	1082	2133	2054	927	1107	2200	2689	803
Zm00008a008836.v1.1	0	0	0	0	0	0	0	0	0	0	0	0	0	0	0	0	0	0	0	0	0	0	0	0	0	0	0	0	0	0	0	0	0	0	0	0	0	0	0	0	0	0	0	0	0	0	0	0	0
Zm00008a023712.v1.1	5	3	0	0	0	0	0	0	0	3	0	0	2	2	2	0	1	0	2	2	0	0	0	0	0	0	0	0	0	0	0	0	0	0	0	0	0	0	0	0	0	0	0	0	0	0	0	0	0
Zm00008a020066.v1.1	526	733	974	963	622	1076	1411	1481	1131	1196	634	653	810	893	1024	1105	733	656	971	1023	719	334	1317	1232	830	1054	1829	2046	661	1051	580	551	463	553	966	1278	755	662	1110	1127	566	487	963	842	953	1070	1404	1930	1164
Zm00008a009093.v1.1	297	278	201	218	92	152	227	224	247	259	122	97	195	208	159	217	164	95	262	275	298	172	281	241	141	136	197	214	209	292	137	165	176	204	204	212	166	173	214	244	254	251	215	269	140	177	276	321	356
Zm00008a011335.v1.1	93	118	3049	2556	651	1353	1295	1335	1047	1018	179	224	402	438	321	386	365	505	371	418	68	77	2430	2070	320	377	1534	1381	1087	1385	293	208	476	398	386	407	453	311	325	300	86	104	2714	2579	263	318	1976	2298	774
Zm00008a017121.v1.1	1121	1450	2178	1985	1248	2456	2221	2367	4616	4977	3042	2670	1886	2604	3180	3677	1909	2028	4867	5335	1400	897	1621	1711	1165	1427	2472	2719	3004	3792	2413	2424	2097	2577	2462	3819	1880	1721	3646	3874	1042	1049	1372	1035	1354	1598	1668	2236	2356
Zm00008a036498.v1.1	126	156	81	95	115	152	220	212	276	255	57	73	102	148	302	226	83	102	603	525	514	474	97	146	36	45	404	448	275	432	81	72	184	245	263	311	154	195	361	421	118	144	78	77	179	235	138	134	204
Zm00008a027767.v1.1	1345	1474	22	15	16	16	137	115	18	31	411	457	1042	3153	1768	1872	231	153	712	717	874	422	13	11	0	0	145	163	8	4	99	231	350	532	1241	1757	197	200	312	289	1762	1669	61	66	6	9	673	638	21
Zm00008a036052.v1.1	0	0	0	0	0	0	0	0	0	0	0	0	0	0	0	0	0	0	1	0	9	6	3	2	3	9	9	11	2	9	13	9	18	21	10	8	14	10	6	11	10	8	6	5	0	1	11	8	2
Zm00008a020392.v1.1	2	0	0	0	0	0	0	0	0	0	0	0	0	0	0	0	0	0	0	0	0	0	2	1	0	0	0	0	0	0	0	0	0	0	0	0	0	0	0	1	0	0	6	1	0	0	0	0	0
Zm00008a023418.v1.1	329	765	684	583	386	819	1594	1790	1577	1550	1073	956	966	1200	1224	1207	794	566	1231	1279	539	272	1256	1215	798	997	1858	2033	1090	1623	1285	1095	1022	1421	1189	1602	804	861	1328	1507	472	449	678	583	514	654	1739	2151	1450
Zm00008a011661.v1.1	0	0	0	0	0	0	0	0	0	0	0	0	0	0	0	0	0	0	0	0	0	0	0	0	0	0	0	0	0	0	0	0	0	0	0	0	0	0	0	0	0	0	0	0	0	0	0	0	0
Zm00008a005070.v1.1	159	144	50	46	24	39	164	109	100	115	109	113	219	215	58	49	112	148	95	100	153	173	224	221	75	164	189	160	490	284	138	108	226	325	104	112	134	172	58	91	157	126	305	357	116	203	340	409	570
Zm00008a039404.v1.1	1577	1311	1140	1149	1566	2234	1233	1165	2517	2600	1358	1233	1831	1639	2230	2512	2005	1586	1343	1315	1211	838	937	818	1183	1156	1397	1274	1858	2515	1949	1363	2358	2372	2988	2864	1866	1792	1623	1752	1270	1110	749	756	961	1228	1451	1685	2130
Zm00008a027027.v1.1	147	31	1	22	5	27	32	28	56	64	12	13	9	29	2588	1317	51	36	30	38	54	10	23	27	11	12	10	9	2	3	19	12	2	1	1217	2008	32	50	20	24	83	96	11	7	4	12	12	11	11
Zm00008a002636.v1.1	0	0	0	0	0	0	0	0	0	0	0	0	0	0	0	0	0	0	0	0	0	0	0	0	0	0	0	1	0	1	0	0	0	2	1	1	1	1	0	0	0	0	0	0	0	0	0	0	0
Zm00008a023744.v1.1	1	1	0	0	0	0	0	0	0	0	0	0	0	0	0	0	0	0	1	1	27	45	0	0	0	0	0	0	0	0	0	0	0	0	0	0	0	0	0	0	5	38	0	0	1	0	0	0	0
Zm00008a011367.v1.1	506	514	1295	1677	251	323	1272	1054	403	454	441	417	521	235	725	965	1863	2074	565	607	601	741	844	797	172	134	2148	1928	273	367	675	485	200	164	725	730	1895	1797	452	509	353	569	1336	1051	160	138	850	1267	403
Zm00008a008422.v1.1	933	1128	1135	1324	544	808	2081	2122	1740	2193	1239	1162	877	1207	1728	1824	1206	1318	1740	1968	1361	820	1586	1710	860	1082	2589	2954	1406	1973	1642	1640	1259	1414	2034	2909	1438	1353	2499	2517	993	1049	1459	1184	855	1078	2061	2719	2066
Zm00008a030298.v1.1	215	212	2	6	2	2	90	70	224	166	639	413	27	14	335	470	169	101	183	166	202	80	28	41	5	2	154	148	189	315	323	490	70	49	528	585	214	355	596	602	152	210	4	4	24	38	87	96	491
Zm00008a027799.v1.1	121	138	1465	1663	145	242	1453	1262	419	484	175	158	167	175	584	871	823	1050	388	400	94	48	482	507	72	86	1522	1661	90	142	166	132	191	192	470	506	746	486	264	280	83	58	616	460	59	59	464	724	129
Zm00008a039730.v1.1	512	671	385	304	231	448	1178	1320	1570	1484	1037	991	798	832	1081	1073	582	436	908	934	843	439	1824	1270	614	776	2056	1963	2790	2706	1151	1100	546	550	1394	1893	768	804	1888	1846	1067	903	1250	969	583	780	3672	4398	2487
Zm00008a036084.v1.1	1496	1335	4321	6133	2246	2856	2181	1781	1135	1458	2219	1915	553	343	2601	3817	5306	5951	1742	1895	1654	1655	3333	3124	2256	1894	3778	4378	1240	1675	2662	3102	1008	921	3258	3567	6613	5835	1419	1550	1186	1435	4655	4196	4048	3883	2101	3028	1770
Zm00008a027353.v1.1	41	41	129	150	39	51	110	67	87	104	40	41	24	51	41	45	45	40	61	71	20	6	140	152	1	0	69	54	14	26	26	9	7	4	19	29	10	6	27	28	10	17	7	5	6	19	21	22	34
Zm00008a011693.v1.1	1521	1037	6735	11687	3289	3731	2837	2463	3589	4430	3943	3712	1124	1030	3407	5085	7886	9170	2330	2458	1108	766	4155	4828	1759	1626	3660	3593	2623	3919	3468	3524	1832	1880	3537	3570	7365	6300	1774	1808	1243	1004	6660	6419	2360	2907	1652	2539	3062
Zm00008a014719.v1.1	0	0	0	0	0	0	0	0	0	0	0	0	0	0	0	0	0	0	0	0	0	0	0	0	0	0	0	0	0	0	0	0	0	0	0	0	0	0	0	1	0	0	0	0	3	0	0	0	0
Zm00008a002962.v1.1	182	133	15	28	79	84	32	26	130	159	220	306	188	212	123	134	121	142	135	115	0	4	0	0	0	0	1	0	0	2	1	0	0	0	0	0	1	1	1	1	68	98	36	33	65	118	29	34	132
Zm00008a023004.v1.1	318	566	521	332	334	717	1035	1194	816	887	802	858	475	689	1207	1009	357	180	1255	1528	593	245	1458	1472	833	1095	1211	1347	901	862	915	736	508	629	907	1558	413	528	1212	1251	218	300	685	484	350	458	789	960	593
Zm00008a039436.v1.1	0	0	0	0	0	0	0	0	0	0	0	0	0	0	0	0	0	0	0	0	0	0	0	0	0	0	0	0	0	0	0	0	0	0	0	0	0	0	0	0	0	0	0	0	0	0	0	0	0
Zm00008a027059.v1.1	0	0	0	0	0	0	0	0	0	0	0	0	0	0	0	0	0	0	0	0	0	0	0	0	0	0	0	0	0	0	0	0	0	0	0	0	0	0	0	0	0	0	0	0	0	0	0	0	0
Zm00008a018328.v1.1	664	866	2009	2375	1118	1653	2120	2042	1404	1658	1297	1270	878	1044	2233	2307	1914	2005	1638	1691	747	459	1940	1983	995	1220	2583	2906	881	1183	1377	1137	789	866	1624	2322	1777	1712	1753	1673	680	608	2224	1942	919	1057	1482	2247	1069
Zm00008a023776.v1.1	0	0	0	0	0	0	0	0	0	0	0	0	0	0	0	0	0	0	0	1	0	0	0	0	0	0	0	0	0	0	0	0	0	0	0	0	0	0	0	1	3	0	0	0	0	1	1	0	1
Zm00008a011399.v1.1	78	57	0	0	0	0	7	6	87	92	249	232	39	39	47	59	139	68	61	52	121	117	0	0	0	0	8	3	81	96	421	244	36	41	73	121	101	215	130	135	82	91	0	0	0	0	22	11	66
Zm00008a002668.v1.1	0	1	0	3	0	1	1	0	6	1	4	0	3	0	0	0	1	0	1	0	0	0	0	2	0	0	0	0	0	2	0	0	0	0	0	0	0	0	0	0	0	0	0	0	0	1	3	2	1
Zm00008a032061.v1.1	47	32	295	386	37	31	55	54	13	16	5	18	1	6	47	37	49	60	94	123	24	8	271	284	20	40	94	68	28	0	66	24	5	5	55	54	96	66	272	236	10	19	305	266	34	43	80	111	5
Zm00008a023330.v1.1	262	204	1210	1200	703	940	1019	906	643	667	292	240	85	138	488	754	629	851	449	399	249	150	811	680	514	498	1014	1045	267	411	157	154	247	226	501	498	648	465	366	436	327	213	1128	1113	662	660	964	1209	470
Zm00008a008454.v1.1	0	0	0	0	0	0	0	0	0	0	0	0	0	0	0	0	0	0	0	0	0	0	0	0	0	0	0	0	0	0	0	0	0	0	0	0	0	0	0	0	0	0	0	0	0	0	0	0	0
Zm00008a039762.v1.1	2	1	10	17	4	6	5	2	1	1	2	0	0	0	2	12	0	1	1	2	0	0	0	0	0	0	0	0	0	0	0	0	0	0	0	0	0	0	0	0	18	15	31	30	6	12	13	26	5
Zm00008a027385.v1.1	1959	2095	298	541	5	1	51	57	56	18	54	15	303	94	6930	11347	2457	1901	29	26	933	513	592	899	9	1	20	34	19	58	35	74	119	100	13075	8758	1120	1391	120	124	2400	1680	113	206	0	2	38	54	89
Zm00008a002994.v1.1	0	0	0	0	0	0	0	0	0	0	0	0	0	0	0	0	0	0	0	0	0	0	0	0	0	0	0	0	0	0	0	0	0	0	0	0	0	0	0	0	0	0	0	0	0	0	0	0	0
Zm00008a018654.v1.1	281	341	170	171	1082	1604	434	425	295	263	945	867	533	739	243	287	915	775	944	946	303	194	354	343	855	962	443	422	195	355	531	599	767	793	292	323	737	788	552	576	207	215	246	209	786	1007	234	285	489
Zm00008a035413.v1.1	2	4	5	5	20	22	15	14	9	9	4	2	11	9	4	3	7	11	3	6	10	4	5	6	41	46	18	16	48	64	0	7	1	0	17	20	4	5	2	2	14	9	12	5	19	20	60	50	42
Zm00008a023036.v1.1	1274	1243	608	690	664	907	819	920	1547	1407	1629	1423	853	849	874	954	1874	1512	1229	1208	1401	1287	1483	1548	1179	1220	1133	1018	2557	3383	1678	1181	891	948	2271	2438	1257	1121	1314	1353	686	664	715	743	612	813	949	1069	1452
Zm00008a014305.v1.1	207	243	2	1	21	22	0	0	3	10	37	141	0	0	45	29	1	2	335	360	251	181	1	0	8	5	0	1	8	5	286	20	1	1	24	42	7	4	179	208	29	35	0	1	8	14	0	1	0
Zm00008a008780.v1.1	1	0	0	2	0	0	1	0	1	0	0	2	2	0	2	0	0	0	0	1	0	1	0	0	0	0	0	0	0	0	0	0	1	0	0	0	0	0	1	0	0	0	1	0	1	0	0	1	0
Zm00008a039468.v1.1	0	0	0	0	0	0	0	0	0	0	0	0	0	0	0	0	0	0	0	0	0	0	0	0	0	0	0	0	0	0	0	0	0	0	0	0	0	0	0	0	0	0	0	0	0	0	0	0	0
Zm00008a039022.v1.1	0	0	0	0	0	0	0	0	0	0	0	0	0	0	0	0	0	0	0	0	0	0	0	0	0	0	0	0	0	0	0	0	0	0	0	0	0	0	0	0	0	0	0	0	0	0	0	0	0
Zm00008a014631.v1.1	189	292	624	696	564	736	665	686	722	736	490	347	142	257	398	487	281	176	475	564	319	79	754	924	486	573	883	1168	398	636	363	477	226	303	470	714	350	452	753	716	238	243	863	752	809	774	577	845	459
Zm00008a002254.v1.1	2311	2668	857	1103	182	289	2430	2403	1593	1836	2430	1853	1876	2141	3709	3304	3146	2407	2307	2175	2548	1528	1192	1374	276	322	2151	2243	2293	2468	2837	2336	2096	2347	3331	4307	2925	3629	3314	3554	2844	2613	1107	986	180	219	2536	3096	3445
Zm00008a023362.v1.1	836	708	277	311	543	674	567	607	962	902	542	509	589	733	770	836	600	515	876	867	927	552	1060	923	770	921	912	1040	1682	1660	717	669	478	491	1224	1249	784	793	1130	1166	680	644	491	538	441	592	607	798	1645
Zm00008a008040.v1.1	0	0	0	0	0	0	0	2	0	0	0	0	2	2	2	1	0	0	0	0	0	0	0	0	0	0	1	0	1	0	0	0	0	0	1	0	0	0	0	0	0	0	0	0	0	0	0	0	0
Zm00008a039794.v1.1	722	663	1021	1331	328	379	760	657	326	383	4252	3541	1003	859	264	288	3583	2218	542	569	512	306	1779	1600	347	384	758	742	266	417	4293	5988	1784	1728	283	338	3078	5106	576	601	928	698	2586	2484	412	412	793	1121	487
Zm00008a018686.v1.1	11	10	204	209	14	23	79	85	34	56	41	27	13	10	43	63	28	29	26	18	16	9	47	48	51	45	75	73	16	33	26	20	15	15	25	38	28	31	29	27	10	7	42	52	30	37	69	77	21
Zm00008a020928.v1.1	0	0	0	0	0	0	0	0	0	0	0	0	0	0	0	0	0	0	0	0	0	0	0	0	0	0	0	0	0	0	0	0	0	0	0	0	0	0	0	0	0	0	0	0	0	0	0	0	0
Zm00008a026714.v1.1	16	2	62	100	7	12	45	30	1	2	2	2	1	1	90	165	51	64	6	8	15	7	115	91	18	12	80	75	12	3	76	25	0	2	166	102	109	110	25	23	7	21	32	39	6	15	65	86	8
Zm00008a014337.v1.1	456	357	146	152	1	0	50	54	6	10	13	375	8	15	520	342	647	322	35	60	262	169	47	69	0	2	88	94	0	0	1806	2	74	38	203	695	265	576	77	78	123	129	75	51	0	0	13	20	1
Zm00008a002580.v1.1	802	838	1456	1458	370	555	2252	2408	1244	1292	1232	1054	1023	960	1769	1916	1420	1311	1417	1432	858	431	1800	1734	498	552	2577	3000	1027	1319	1338	1137	894	1104	1481	2074	1370	1319	1642	1717	756	696	1626	1402	472	613	1779	2632	1560
Zm00008a005606.v1.1	317	306	421	540	156	235	1194	1079	548	581	243	177	272	323	291	361	285	308	327	338	383	175	452	402	233	258	1077	1197	409	602	267	251	267	338	403	364	362	287	362	378	173	169	214	207	179	155	730	1024	443
Zm00008a033268.v1.1	43	50	22	19	1	1	9	5	413	1174	227	391	18	39	531	337	105	112	64	61	43	32	61	69	7	4	7	2	872	443	1105	238	18	27	448	496	112	142	151	156	62	69	26	36	11	26	3	3	246
Zm00008a039054.v1.1	0	0	0	0	0	0	0	0	0	0	0	0	0	0	0	0	0	0	0	0	0	0	0	0	0	0	0	0	0	0	0	0	0	0	0	0	0	0	0	0	0	0	0	0	0	0	0	0	0
Zm00008a014663.v1.1	633	791	1582	1542	1121	2150	1816	1921	1097	1329	912	863	956	1218	1590	1697	1324	1327	989	1056	631	305	1261	1303	1233	1395	1584	1771	587	856	849	695	854	926	1259	1468	1074	922	827	788	591	518	1136	910	1448	1563	1309	1813	567
Zm00008a005932.v1.1	535	670	13	7	0	1	582	508	479	539	56057	65452	724	308	10	29	10654	8538	2201	2728	338	157	48	53	2	1	1571	1206	4667	5840	79906	71360	59	79	1	5	12545	20016	15053	15065	111	80	70	70	4	1	402	599	4125
Zm00008a002286.v1.1	74	124	0	0	0	0	3	4	725	920	254	205	271	199	92	101	36	20	403	493	141	52	14	8	0	0	2	0	163	326	231	202	403	433	154	191	53	50	602	533	108	125	6	1	0	0	4	8	377
Zm00008a010314.v1.1	0	0	45	40	0	0	0	0	0	0	0	0	0	0	358	362	10	19	1	0	0	0	11	6	0	0	0	0	0	0	0	0	0	0	63	95	7	4	0	0	0	0	2	12	0	0	0	0	0
Zm00008a033594.v1.1	382	397	117	138	59	90	153	151	297	289	490	364	501	464	206	228	225	210	377	404	454	297	228	211	75	61	130	131	254	317	468	453	504	564	283	304	244	261	681	713	179	147	17	23	12	31	41	49	53
Zm00008a009987.v1.1	45	66	31	24	4	2	4	6	170	148	17	12	298	514	16	5	35	21	27	16	95	72	29	39	4	0	1	5	298	246	4	37	386	550	30	69	33	38	76	63	79	62	61	51	0	0	3	3	105
Zm00008a039380.v1.1	0	0	0	0	0	0	0	0	0	0	0	0	0	0	0	0	0	0	0	0	0	0	0	0	0	0	0	0	0	0	0	0	0	0	0	0	0	0	0	0	0	0	0	0	0	0	0	0	0
Zm00008a026746.v1.1	0	0	0	0	0	0	0	0	0	0	0	0	0	0	0	0	0	0	0	0	0	0	0	0	0	0	0	0	0	0	0	0	0	0	0	0	0	0	0	0	0	0	0	0	0	0	0	0	0
Zm00008a018272.v1.1	251	223	3	3	0	1	21	12	864	1642	260	179	213	256	216	239	127	101	175	161	168	127	17	23	4	2	9	17	373	494	403	361	267	282	295	392	202	234	247	311	106	92	1	5	0	0	14	10	391
Zm00008a014369.v1.1	0	0	0	0	0	0	7	5	0	0	1	0	0	0	12	18	1	0	0	0	0	0	1	1	0	0	8	11	0	0	0	0	0	0	7	14	2	0	0	0	0	0	0	0	0	0	1	4	0
Zm00008a005638.v1.1	6126	5238	4917	6350	2094	2689	4993	4844	8293	10486	5923	5147	5870	5765	8228	8322	5017	4762	4116	4362	5383	2808	5273	6384	2531	2765	4690	5390	7365	8314	5358	4396	3966	4726	6669	9158	4563	5230	6543	6781	4749	4777	5317	5012	3332	3844	2827	4209	7804
Zm00008a035031.v1.1	30	49	179	106	45	97	351	372	134	130	109	165	42	49	88	97	167	108	95	100	54	16	212	205	58	54	393	423	35	97	204	139	141	150	79	98	164	131	147	164	56	58	228	200	39	48	593	780	191
Zm00008a026300.v1.1	113	359	100	37	58	95	443	541	147	107	43	43	113	221	191	178	92	52	380	417	415	390	305	263	33	52	504	601	242	328	100	103	136	174	347	540	179	218	397	410	200	361	139	87	31	21	846	943	141
Zm00008a010640.v1.1	28	22	25	24	2	3	81	31	50	62	52	60	9	16	75	83	44	43	62	59	19	8	27	30	8	11	39	34	35	91	57	44	4	6	94	73	30	40	68	70	35	28	31	29	8	9	42	58	69
Zm00008a036946.v1.1	0	0	0	0	0	0	0	0	0	0	0	0	0	0	0	0	0	0	0	0	0	0	0	0	0	0	0	0	0	0	0	0	0	0	0	0	0	0	0	0	0	0	0	0	0	0	0	0	0
Zm00008a039086.v1.1	0	0	0	0	0	0	0	0	0	0	0	0	0	4	0	0	0	0	0	0	0	0	0	0	0	0	0	0	0	0	0	0	0	0	0	0	0	0	0	0	0	0	0	0	0	0	0	0	0
Zm00008a005964.v1.1	232	185	225	168	131	223	85	69	217	152	1487	850	417	570	46	62	803	360	198	185	301	129	218	214	184	220	114	108	193	222	823	1391	1027	994	305	356	562	714	244	265	144	121	150	123	63	50	62	82	167
Zm00008a009247.v1.1	391	491	489	461	405	756	1226	1179	717	689	415	514	436	587	894	924	622	523	957	977	684	434	732	743	520	654	1441	1507	471	755	671	552	577	745	1021	1236	814	684	1060	1086	309	375	479	397	521	657	1089	1272	562
Zm00008a014695.v1.1	0	2	0	1	2	6	6	10	1	2	43	125	1	0	38	41	62	36	85	54	3	4	1	0	3	1	12	14	7	6	631	25	1	0	64	105	115	121	190	206	0	0	2	0	1	5	0	0	1
Zm00008a026006.v1.1	0	0	0	0	0	0	0	0	0	0	0	0	0	0	0	0	0	0	0	0	0	0	0	0	0	0	0	0	0	0	0	0	0	0	0	0	0	0	0	0	0	0	0	0	0	0	0	0	0
Zm00008a001615.v1.1	1296	1051	1592	1904	1409	1979	571	479	797	1047	10449	7546	1036	1264	323	528	4512	2514	483	583	856	329	417	524	571	520	624	616	319	525	9578	9902	3709	3750	294	304	2976	4393	793	796	913	790	1050	714	880	805	248	458	447
Zm00008a032923.v1.1	5	4	9	3	10	14	6	2	11	77	2719	2165	4	3	318	262	340	257	143	113	5	8	9	4	16	9	5	11	0	0	3550	3852	2	1	258	507	204	345	194	232	27	40	13	12	3	10	1	6	0
Zm00008a020546.v1.1	121	165	73	92	51	55	130	120	23	21	14	13	31	16	42	51	64	52	615	614	113	147	75	56	22	21	135	163	19	27	4	16	31	22	15	19	49	72	330	377	64	103	71	70	93	146	100	127	31
Zm00008a026332.v1.1	244	243	364	366	188	305	458	483	305	291	458	357	222	251	316	308	389	347	502	463	288	142	464	445	259	284	494	512	263	354	317	370	215	222	350	380	391	304	421	395	360	290	485	420	324	328	536	699	453
Zm00008a017601.v1.1	1	0	0	0	0	0	0	0	1	2	0	0	1	1	0	1	0	0	0	0	27	24	181	163	87	124	119	161	151	211	56	43	33	27	63	91	39	38	142	137	0	0	0	0	0	0	0	0	0
Zm00008a005224.v1.1	30	66	192	168	73	107	233	254	211	192	163	132	61	116	145	148	67	60	165	157	82	14	309	257	90	80	237	312	190	218	151	149	62	95	105	203	85	97	184	203	43	26	269	226	100	90	250	389	150
Zm00008a001941.v1.1	0	0	0	0	1	0	0	0	0	0	0	0	0	0	0	0	0	0	0	0	23	30	102	81	12	20	102	72	38	68	13	18	5	6	46	40	28	25	49	62	0	0	0	0	0	0	0	0	0
Zm00008a036978.v1.1	6	14	5	3	0	3	17	27	3	3	4	8	5	7	558	720	21	48	72	72	13	11	9	7	10	14	15	27	9	4	2	0	3	1	394	475	30	22	19	25	6	5	5	1	10	8	0	0	4
Zm00008a032629.v1.1	14	15	4	4	3	3	9	11	9	23	2	4	0	0	57	51	17	14	5	3	6	3	23	16	0	0	6	6	33	5	4	3	7	7	61	75	15	19	7	7	31	39	8	9	1	5	17	21	6
Zm00008a005996.v1.1	228	265	72	65	19	46	156	158	210	145	168	120	326	326	115	140	139	89	145	184	248	219	107	109	35	30	120	106	161	210	169	366	660	676	141	128	128	143	118	124	304	369	112	107	20	31	108	181	156
Zm00008a020872.v1.1	950	929	1749	1875	888	1459	1224	1082	1159	1404	1110	969	664	801	2539	2382	1310	1120	1036	1137	952	504	1700	1633	736	850	1390	1458	1010	1045	1087	1108	788	849	1555	2147	1219	1227	1549	1577	931	873	1226	1036	725	858	1324	1627	835
Zm00008a009279.v1.1	1456	1476	1699	1760	498	880	2664	2775	1541	1887	4031	3836	1649	1976	3264	3241	2927	3096	2868	3085	1338	807	2932	2703	894	1006	2316	2508	1323	1403	4654	3939	1854	2030	3410	4494	3006	3043	3536	3419	1352	1381	2500	2118	578	810	1651	2360	2768
Zm00008a014281.v1.1	133	57	74	88	138	174	678	571	75	125	129	231	45	38	82	71	554	736	70	86	48	40	155	150	136	176	741	609	54	29	298	118	45	38	57	74	576	505	213	249	36	60	84	91	359	596	209	270	31
Zm00008a017307.v1.1	285	574	298	202	213	431	732	998	804	812	786	723	493	471	546	531	414	367	762	812	253	253	446	476	381	559	942	1103	679	1078	491	575	177	261	482	753	336	378	684	764	278	376	261	226	256	420	1309	1416	687
Zm00008a005550.v1.1	671	854	540	454	778	1349	782	873	1861	1611	985	898	1151	1231	982	1037	691	472	1543	1743	913	545	953	806	592	673	754	825	1243	1671	707	650	856	1116	1068	1237	849	827	1101	1140	596	618	799	749	699	809	1045	1250	1720
Zm00008a001201.v1.1	0	0	0	0	0	0	0	0	0	0	0	0	0	0	0	0	1	0	0	0	0	0	0	0	0	0	0	0	0	0	0	0	0	0	0	0	0	1	0	0	0	0	0	0	0	0	0	0	0
Zm00008a036238.v1.1	790	769	921	998	225	353	711	668	967	1357	613	564	537	763	845	1030	726	764	1148	1189	666	458	794	809	220	261	1016	1053	544	863	913	559	595	634	841	916	885	718	1366	1306	590	591	752	685	229	205	510	709	853
Zm00008a032955.v1.1	236	260	1321	1819	190	260	1422	1308	313	586	231	194	117	178	604	880	673	780	346	408	247	162	614	756	69	39	1482	1847	140	192	284	266	135	138	579	656	750	708	511	433	195	164	1248	1101	125	99	805	1260	185
Zm00008a011847.v1.1	1740	2062	65	51	99	178	258	230	2747	2443	4508	3199	2810	2576	665	795	1204	1312	1173	1496	1782	887	137	135	86	69	246	258	1023	1770	3224	3625	3381	3251	655	712	951	1577	1210	1298	1447	1749	53	64	34	40	306	372	1749
Zm00008a020578.v1.1	6729	6842	537	594	608	886	705	672	1685	1922	588	559	1351	1295	1450	1322	722	573	1758	2006	5782	7319	794	715	1064	1204	693	686	864	996	721	746	1855	2409	1265	1706	743	738	1238	1217	4813	6212	827	785	832	1018	734	796	1575
Zm00008a008902.v1.1	7	6	31	82	24	25	27	26	24	26	23	12	2	7	37	30	28	33	18	16	1	0	0	0	0	0	0	0	0	0	0	0	0	0	2	0	0	0	0	1	5	10	76	48	37	17	28	57	20
Zm00008a005256.v1.1	7	15	116	212	2	1	5	3	3	9	39	20	250	121	24	48	68	51	3	4	1	2	212	266	6	2	2	1	12	11	34	48	174	169	45	23	86	72	9	6	17	11	140	166	3	3	0	1	61
Zm00008a001973.v1.1	0	0	0	0	0	0	0	0	0	0	0	0	0	0	0	0	0	0	0	0	0	1	0	0	0	0	0	0	0	0	0	0	0	0	2	0	0	0	0	0	0	0	0	0	0	0	0	0	0
Zm00008a017633.v1.1	0	0	0	0	0	0	0	0	0	0	0	0	0	0	0	0	0	0	0	0	0	0	0	0	0	0	0	0	0	0	0	0	0	0	0	0	0	0	0	0	0	0	0	0	0	0	0	0	0
Zm00008a036564.v1.1	2	3	9	6	8	20	9	19	9	17	19	11	0	4	28	27	5	0	17	15	0	2	13	21	6	11	7	16	5	6	7	6	0	8	6	7	1	5	9	6	2	2	25	14	12	5	7	19	13
Zm00008a024187.v1.1	0	0	0	0	0	0	1	0	0	0	1	0	0	0	1	0	0	0	0	1	0	0	3	3	0	0	1	2	0	0	0	1	0	0	0	1	1	0	1	0	0	0	0	0	0	0	0	1	0
Zm00008a032215.v1.1	17	15	118	102	3	8	145	153	4	7	52	54	14	33	49	84	85	94	35	33	32	22	147	118	18	20	212	205	4	5	49	46	18	17	49	95	88	66	76	73	38	34	62	67	1	1	90	147	10
Zm00008a026690.v1.1	0	2	0	0	0	0	1	0	0	1	15	25	0	0	23	42	22	17	1	3	0	1	0	1	1	6	0	0	0	0	2	0	0	0	8	0	6	0	0	0	0	0	0	0	0	0	0	0	0
Zm00008a017339.v1.1	137	60	18	20	0	2	16	13	1455	1825	13	9	146	206	298	271	232	153	89	60	105	60	19	24	0	0	21	17	108	202	22	57	254	174	262	380	206	120	45	56	67	67	6	5	0	0	6	7	332
Zm00008a005582.v1.1	136	197	1683	1442	551	1166	1593	1571	583	659	99	92	8	14	450	775	588	796	195	176	93	151	950	812	375	422	1832	2035	133	273	31	47	46	32	471	436	604	433	216	206	123	136	960	792	338	288	915	1496	109
Zm00008a008608.v1.1	2202	2365	518	469	269	461	1014	1020	1336	1292	855	787	1418	1199	1004	993	1127	1171	932	1074	2426	2609	471	406	433	392	993	995	1105	1455	1317	934	1117	1096	1385	1369	1075	947	1109	1172	1780	2087	390	352	323	374	1598	1834	1336
Zm00008a038001.v1.1	0	1	0	0	0	0	0	0	0	0	0	0	0	0	0	0	0	0	0	0	0	0	0	0	0	0	0	0	0	0	0	0	0	0	0	0	0	0	0	0	0	3	1	2	6	9	13	16	19
Zm00008a013610.v1.1	2	2	0	0	0	0	0	0	0	0	0	0	0	0	0	0	0	0	0	0	62	99	0	0	0	0	0	1	0	0	1	0	0	2	0	0	0	0	2	3	2	3	0	1	0	0	2	0	0
Zm00008a001233.v1.1	103	101	5	6	0	0	7	2	15	72	438	163	34	90	227	147	68	147	83	152	59	20	1	2	0	0	7	11	6	5	131	653	231	151	136	252	86	88	440	440	62	95	1	7	0	3	15	16	9
Zm00008a039916.v1.1	0	0	0	0	0	0	0	0	0	0	0	0	0	0	0	0	0	0	0	0	0	0	0	0	0	0	0	0	0	0	0	0	0	0	0	0	0	0	0	0	0	0	0	0	0	0	0	0	0
Zm00008a036890.v1.1	14	3	37	42	0	1	520	493	0	0	0	0	0	0	0	0	142	184	3	0	0	1	104	93	0	0	440	439	0	0	1	0	0	0	0	1	164	160	86	83	2	0	81	74	1	0	517	720	0
Zm00008a032987.v1.1	2	0	6	5	0	0	2	5	1	1	12	13	0	0	8	7	4	0	3	0	1	1	10	16	3	0	2	1	0	0	90	32	0	0	2	15	2	2	7	6	0	0	4	2	0	0	3	5	0
Zm00008a027539.v1.1	2209	3744	1101	1021	1788	2769	519	502	721	847	344	349	448	966	441	538	254	252	1519	1936	4597	4204	825	781	1125	1198	545	583	1479	728	721	412	235	209	480	608	421	388	1186	1221	1752	3178	1678	1334	1338	1505	562	726	714
Zm00008a011879.v1.1	202	303	236	264	348	520	323	309	487	510	263	299	312	289	351	431	341	280	471	571	207	216	184	172	278	284	374	363	367	499	262	204	248	274	428	457	296	278	445	435	216	196	180	137	204	320	384	466	415
Zm00008a032541.v1.1	1614	1810	278	246	60	101	1271	1157	312	390	1298	345	2257	1758	295	340	1242	1641	733	828	1150	1335	420	442	119	179	1079	1073	259	407	320	939	4361	3803	327	343	656	828	341	386	1879	1945	359	323	116	137	952	1325	243
Zm00008a005288.v1.1	474	283	62	89	42	43	8	11	1368	636	643	404	497	436	584	167	203	277	134	143	361	179	201	305	195	272	8	8	6077	3541	720	218	340	342	303	433	249	272	527	435	683	595	99	107	92	200	14	19	2226
Zm00008a020164.v1.1	1060	1403	182	199	105	181	474	430	1065	1123	667	681	721	1232	1290	1242	563	300	1138	1234	985	368	336	329	201	285	471	455	941	773	698	526	525	643	858	1246	512	581	1145	1100	881	834	290	241	220	270	361	493	1010
Zm00008a017665.v1.1	60	32	75	122	43	64	126	113	92	85	58	61	42	94	76	86	96	128	44	42	39	53	141	132	115	180	172	146	80	118	122	93	45	31	159	105	118	138	84	74	48	57	102	114	87	90	184	248	141
Zm00008a008934.v1.1	0	7	0	0	0	0	0	0	0	0	5	13	5	0	1	0	3	0	3	2	99	66	0	0	0	0	0	0	1	1	4	3	1	0	0	0	4	9	137	176	6	15	0	1	0	0	0	0	0
Zm00008a036596.v1.1	718	1459	231	247	148	266	570	548	355	413	278	231	645	1006	333	298	159	153	516	674	1391	625	384	390	281	292	557	667	197	283	235	201	199	211	276	365	156	158	566	550	433	850	271	269	202	227	491	712	257
Zm00008a032247.v1.1	1645	1573	2263	2668	2928	3745	2139	1772	3061	3126	1657	1709	1803	1869	2795	2977	2666	2760	1744	1930	1629	1113	2213	2304	2871	2990	3146	2982	2364	3235	2599	1811	2255	2358	3315	3438	2732	2350	2724	2645	1367	1358	1685	1588	1841	2143	1746	2285	2142
Zm00008a017991.v1.1	0	0	2	4	0	0	34	29	0	0	0	0	0	0	40	33	0	0	0	0	0	0	0	2	0	0	44	39	0	0	0	0	0	0	21	52	1	0	0	0	0	0	5	2	0	0	8	9	0
Zm00008a011139.v1.1	1	3	0	0	1	3	1	0	5	2	4	4	5	4	2	5	29	16	1	0	6	5	0	0	1	1	2	7	1	0	6	8	4	3	5	6	24	14	2	3	12	13	0	2	8	6	4	6	0
Zm00008a020490.v1.1	136	143	138	184	111	175	152	113	143	145	484	356	123	210	150	167	247	187	232	223	152	88	174	140	124	132	164	162	238	202	364	369	105	153	236	265	224	293	232	248	220	195	288	241	330	398	223	336	402
Zm00008a023516.v1.1	1620	1340	8696	13172	6407	7412	4893	4055	2435	3252	3387	2602	1098	714	4571	6515	9578	11831	2963	2670	1863	1345	7759	8374	5136	4993	6845	7214	2643	3538	3866	4854	1840	1695	5789	5750	9922	8740	2869	2951	2090	1752	11679	11549	7514	7972	3662	5363	2572
Zm00008a029302.v1.1	174	155	267	294	142	188	299	275	210	232	161	137	145	189	234	290	143	122	238	281	191	83	245	279	174	144	233	315	178	274	240	158	88	109	214	259	161	174	258	222	131	137	291	228	151	164	273	341	255
Zm00008a004911.v1.1	632	535	1123	1554	604	812	1048	868	793	827	819	629	266	360	821	1033	1418	1722	878	751	460	282	1803	1452	607	703	1424	1361	979	1264	691	724	338	380	963	1147	1363	1329	743	760	581	465	1450	1597	560	687	976	1328	1128
Zm00008a039948.v1.1	0	0	0	0	0	2	4	5	2	0	1	2	1	2	1	1	0	0	0	1	0	0	0	0	1	0	0	1	1	0	0	0	0	0	0	0	0	0	0	1	0	0	0	0	0	0	0	0	0
Zm00008a032573.v1.1	0	0	0	0	0	0	3	2	0	0	0	0	1	1	0	1	1	1	0	0	0	1	0	2	3	2	9	9	3	0	1	1	4	0	4	5	5	1	1	3	0	0	0	1	1	1	1	1	1
Zm00008a023842.v1.1	0	7	188	220	2	7	159	127	2	0	0	4	2	0	38	66	44	39	20	22	10	2	98	102	2	3	88	87	1	0	0	0	0	0	42	37	49	49	26	24	2	5	94	94	1	0	62	101	3
Zm00008a020196.v1.1	2	1	4	2	3	6	6	6	6	3	1	1	0	0	3	3	1	3	4	5	0	0	0	0	0	0	0	0	0	0	0	0	0	0	0	0	0	0	0	0	0	0	0	0	0	0	0	0	0
Zm00008a011465.v1.1	601	788	885	835	564	940	1261	1351	2607	2048	1089	1022	2811	1965	1147	1131	1019	704	1462	1557	951	548	1981	2206	695	657	1737	1772	2257	3400	2251	1919	9194	11121	2122	2546	1738	1867	1870	1841	550	524	1320	1142	1005	1152	1423	1847	2316
Zm00008a008966.v1.1	6899	5980	8244	7887	4806	8498	4280	4950	5213	5415	2114	1971	10721	25509	3511	3798	1622	1564	6723	7206	5082	2050	11116	11704	6986	6758	2891	3669	5421	8052	1220	1044	8043	10436	2839	4011	1369	1265	4606	4875	3751	3351	9648	8522	4621	5231	4363	5367	5715
Zm00008a017251.v1.1	781	861	403	490	325	532	947	1022	2058	2014	595	501	1559	1459	1113	1193	681	637	819	802	641	311	903	933	539	686	645	710	1230	1642	304	401	1078	1540	953	1175	427	478	815	880	703	548	679	694	543	734	997	1188	2092
Zm00008a008520.v1.1	332	612	274	250	98	145	2014	2491	1226	1343	728	1202	243	304	1330	1226	729	508	1708	1666	423	215	501	755	120	143	1761	1957	821	1183	1425	919	123	123	1049	1435	544	707	1925	2004	170	245	298	216	48	57	1426	1843	1149
Zm00008a027897.v1.1	1047	875	732	722	349	491	815	805	1593	1576	635	616	555	707	1451	1601	875	909	1084	1185	557	287	451	417	151	168	657	700	724	781	504	391	363	522	1061	1426	593	535	799	828	341	361	386	289	182	186	579	704	847
Zm00008a039208.v1.1	0	0	0	0	0	0	0	0	0	0	0	0	0	0	0	0	0	0	0	0	0	0	0	0	0	0	0	0	0	0	0	1	0	0	0	0	0	0	0	0	0	0	0	0	0	0	0	0	0
Zm00008a036182.v1.1	607	874	2640	2441	58	108	273	359	450	408	2755	2385	164	124	761	734	415	344	3689	3870	845	762	3074	3275	106	37	383	328	138	197	1245	994	44	26	477	808	394	435	4112	3974	445	609	2554	2416	34	58	81	115	274
Zm00008a035925.v1.1	0	1	24	12	0	0	181	236	0	0	0	5	0	0	5	18	38	22	0	0	2	1	8	8	0	0	13	16	0	0	1	1	0	0	6	1	14	17	5	8	1	1	7	15	0	0	25	25	0
Zm00008a014817.v1.1	0	2	0	1	0	0	0	0	0	1	1	0	0	0	1	0	0	0	1	1	0	0	0	0	0	0	0	0	0	0	0	0	0	0	0	0	0	0	0	0	1	1	1	0	0	0	1	1	0
Zm00008a023548.v1.1	673	643	125	148	92	100	184	156	144	119	2644	2010	745	515	16	30	1685	1288	243	277	569	231	125	125	56	53	264	246	124	196	2296	2815	1571	1408	37	31	1246	1806	481	455	565	519	282	224	113	113	158	244	220
Zm00008a011791.v1.1	166	227	2694	2880	3	9	259	233	11	11	1385	1073	624	324	299	340	780	847	160	177	174	71	3079	3328	11	2	227	185	12	13	933	1155	653	924	113	177	637	769	421	407	178	121	3419	2907	5	9	121	132	16
Zm00008a008226.v1.1	330	744	0	0	0	0	0	0	0	0	0	0	0	0	5	4	4	0	0	0	887	762	0	0	0	0	0	0	0	0	0	1	0	0	2	1	1	4	0	0	168	422	0	0	0	0	1	0	2
Zm00008a039534.v1.1	0	0	0	0	0	0	0	0	0	0	0	0	1	0	0	0	0	0	0	0	1	1	0	0	2	0	0	0	0	2	0	0	6	1	0	0	1	2	0	0	0	1	0	0	1	0	0	0	0
Zm00008a027157.v1.1	0	0	0	0	1	0	0	2	0	0	0	0	0	0	0	0	0	0	0	0	0	0	0	0	0	0	0	0	0	0	0	0	0	0	0	0	0	0	0	0	0	0	0	0	0	0	0	0	0
Zm00008a023874.v1.1	859	790	1208	1312	375	574	1646	1678	624	773	696	581	694	1140	677	771	704	671	1352	1408	529	328	1038	1095	442	526	1329	1486	328	388	359	279	352	467	351	416	551	535	789	781	428	395	778	718	647	693	833	1269	708
Zm00008a011497.v1.1	522	373	916	947	576	816	904	859	506	545	517	460	418	396	790	941	874	1030	466	548	448	268	991	920	838	803	1314	1305	515	582	640	575	558	546	916	877	1013	809	577	549	314	300	963	864	875	1030	810	1087	628
Zm00008a002766.v1.1	0	0	0	0	0	0	0	0	0	0	0	0	0	0	0	0	0	0	0	0	0	0	0	0	0	0	0	0	0	0	0	0	0	0	0	0	0	0	0	0	0	0	0	0	5	0	0	0	0
Zm00008a031902.v1.1	110	166	148	134	324	421	189	199	143	145	1186	896	245	268	146	131	116	42	204	222	136	43	186	228	116	146	79	145	113	106	1050	1379	463	558	64	110	84	198	234	215	114	95	317	256	232	239	122	189	131
Zm00008a017283.v1.1	1444	1479	1834	2086	639	1086	1625	1533	2071	2249	1345	1082	923	1002	1345	1534	1482	1549	1460	1606	1394	1055	887	954	384	380	1713	1856	1288	1648	997	1178	642	694	1000	1366	1246	1263	1132	1239	927	1044	1306	1063	264	310	1060	1558	1516
Zm00008a008552.v1.1	549	661	1461	1350	653	1175	2016	2274	1341	1376	738	756	1230	1201	1074	1135	1027	1166	973	1014	692	417	1917	1707	687	912	2231	2666	1117	1302	856	639	650	712	1098	1356	1015	776	1213	1247	665	575	1735	1489	605	784	1990	2767	1366
Zm00008a004203.v1.1	0	1	1	0	0	0	0	0	0	0	0	1	0	0	1	0	0	0	0	0	5	2	0	0	0	0	0	0	0	0	0	0	0	0	5	0	0	0	0	0	2	1	0	0	0	0	0	0	0
Zm00008a039860.v1.1	0	0	0	0	0	0	0	0	0	0	0	0	0	0	0	0	0	0	0	0	0	0	0	0	0	0	0	0	0	0	0	0	0	0	0	0	0	0	0	0	0	0	0	0	0	0	0	0	0
Zm00008a035957.v1.1	104	86	303	373	0	0	151	131	289	224	8	11	716	650	0	1	21	11	68	99	26	12	280	334	2	0	80	76	187	323	18	17	69	87	1	2	55	43	76	79	5	8	641	666	0	0	67	118	462
Zm00008a014849.v1.1	7304	6496	3	3	2	1	17	23	765	470	12666	6127	23286	13668	13	19	18642	13176	994	950	4602	1761	2	1	0	0	30	38	1841	3378	3626	14421	16162	18999	17	45	17664	23330	4988	4638	8385	6528	0	0	2	2	27	21	6874
Zm00008a035511.v1.1	74	135	44	36	36	71	166	237	203	174	109	149	195	158	307	264	105	55	147	143	87	47	99	98	139	149	161	196	71	129	158	66	163	204	214	313	104	97	183	196	48	66	73	39	76	100	317	293	119
Zm00008a023134.v1.1	60	79	167	154	31	58	365	315	183	153	135	114	161	94	131	166	175	158	158	136	88	34	223	206	68	90	351	316	103	152	93	118	120	195	179	171	160	162	204	164	60	75	142	135	47	83	252	369	150
Zm00008a008258.v1.1	0	0	0	0	0	0	0	0	0	0	0	0	0	0	0	0	0	0	0	0	0	0	0	0	0	0	0	0	0	0	0	0	0	0	0	0	0	0	0	0	0	0	0	0	0	0	0	0	0
Zm00008a039566.v1.1	2	3	2	0	4	3	10	10	19	15	22	19	5	9	18	8	8	1	8	12	12	2	13	6	2	7	12	18	17	10	12	13	30	28	35	14	4	4	25	25	90	282	5	3	7	12	9	14	36
Zm00008a027189.v1.1	248	363	438	429	327	527	702	681	587	625	395	375	351	277	475	526	490	433	834	833	402	267	614	627	444	479	915	926	508	706	722	531	347	374	706	797	551	497	682	691	211	270	532	466	288	339	478	715	481
Zm00008a002798.v1.1	0	0	0	0	0	0	0	0	0	0	0	0	0	0	0	0	0	0	0	0	0	0	0	0	0	0	0	0	0	0	0	0	0	0	0	0	0	0	0	0	0	0	0	0	0	0	0	0	0
Zm00008a035217.v1.1	171	204	76	62	73	106	198	136	282	407	127	104	51	62	144	136	94	87	258	299	405	300	130	79	30	24	99	114	564	323	276	194	85	61	51	62	48	62	375	395	99	121	33	44	14	12	142	199	153
Zm00008a032191.v1.1	0	0	0	0	0	0	0	0	1	2	0	0	0	0	0	0	0	0	0	0	0	0	1	0	0	0	0	0	0	0	0	0	0	0	0	0	0	0	0	0	0	1	0	0	0	0	0	0	0
Zm00008a011083.v1.1	16	18	86	81	1	4	178	225	35	42	63	60	10	13	41	52	72	39	79	90	5	4	43	53	3	3	25	17	10	25	1	1	4	4	143	111	13	11	23	28	45	55	189	152	10	19	392	485	68
Zm00008a014109.v1.1	232	564	157	113	69	143	611	814	1033	809	716	520	2036	1297	767	581	221	99	790	809	426	163	568	589	99	147	646	832	1137	1339	563	796	929	1306	409	686	227	263	706	739	268	295	320	192	68	55	738	888	1016
Zm00008a008584.v1.1	45	28	63	39	2	5	3	7	177	107	103	29	177	348	70	73	81	107	30	22	74	36	2	6	4	7	0	1	81	143	20	126	478	456	129	109	175	82	49	34	74	46	5	2	15	24	23	19	175
Zm00008a010826.v1.1	4	13	3	4	2	2	22	34	5	6	47	16	10	8	13	9	10	2	18	28	0	0	0	0	0	1	0	0	0	0	0	0	0	0	0	0	0	0	0	0	0	0	0	0	3	2	0	0	1
Zm00008a023460.v1.1	191	204	319	371	69	94	332	427	268	296	155	172	115	109	257	283	168	144	235	238	77	54	382	488	91	116	345	366	154	175	119	106	75	72	234	295	139	203	168	206	77	66	470	375	88	106	293	390	234
Zm00008a039892.v1.1	216	282	4	9	2	2	8	12	276	714	14	9	108	246	300	197	40	16	157	157	86	19	4	1	7	1	3	0	57	46	1	6	170	252	266	549	37	45	11	17	59	79	4	3	1	6	6	4	77
Zm00008a035543.v1.1	87	85	12	10	16	27	14	12	40	107	421	578	1	6	160	152	23	19	123	115	41	20	13	20	65	87	21	13	42	22	590	350	1	0	70	102	18	49	228	283	46	89	18	15	18	42	21	20	7
Zm00008a026812.v1.1	0	0	0	0	0	0	0	0	0	0	0	0	0	0	0	0	0	0	0	0	9	10	45	25	50	52	54	51	25	41	31	27	15	30	32	53	26	19	31	43	0	0	0	0	0	1	0	0	0
Zm00008a023166.v1.1	0	0	0	0	0	0	0	0	0	0	0	0	0	0	0	0	0	0	0	0	0	0	0	0	0	0	0	0	0	0	0	0	0	0	0	0	0	0	0	0	0	0	0	0	0	0	0	0	0
Zm00008a014435.v1.1	1699	1664	0	0	0	1	2	2	6	3	3	3	0	0	4	4	1	2	42	79	1594	2134	1	0	1	2	1	3	32	76	12	5	6	9	91	101	7	4	34	26	813	1341	0	2	0	0	12	21	33
Zm00008a002058.v1.1	26	26	0	1	0	0	0	0	1	4	4	2	0	1	137	188	437	281	24	17	32	21	0	1	1	2	0	1	2	5	3	0	2	0	19	30	52	50	7	12	1	18	0	0	1	0	0	0	139
Zm00008a039598.v1.1	3	4	86	67	148	159	18	13	21	14	73	41	3	1	522	250	4	18	16	14	8	4	1638	1865	164	124	197	191	20	18	14	19	52	33	354	536	14	10	20	18	3	4	67	63	160	151	2	1	5
Zm00008a039152.v1.1	0	0	0	0	0	0	0	0	0	0	0	0	0	0	0	0	0	0	0	0	0	0	0	0	0	0	0	0	0	0	0	0	0	0	0	0	0	0	0	0	0	0	0	0	0	0	0	0	0
Zm00008a026518.v1.1	9026	12983	1420	1202	65	141	742	829	146	128	213	193	1440	735	669	555	527	488	1384	2393	9989	10939	1603	1664	67	53	1215	1197	78	108	242	235	889	1076	624	801	842	593	518	540	4364	8146	1068	956	42	31	573	828	60
Zm00008a002384.v1.1	0	0	1	6	13	2	1	0	0	0	2	190	1	0	0	1	95	69	1	1	0	0	1	0	0	0	0	0	0	0	279	2	0	0	0	0	31	17	1	1	8	5	0	1	1	0	0	0	0
Zm00008a010858.v1.1	141	227	467	386	430	726	1093	1159	548	546	415	394	226	233	540	579	348	185	437	411	222	86	818	817	602	876	1539	1698	441	649	345	390	212	241	528	722	426	452	570	583	197	203	625	435	649	781	1125	1487	666
Zm00008a023492.v1.1	559	651	6685	8148	376	557	5191	4779	2267	2885	6012	6745	298	338	6264	5717	4655	3545	7769	6928	897	491	7782	10181	170	66	5258	6681	1172	1434	10619	5299	1046	1143	4680	7811	4373	5369	6522	6889	546	773	16058	14900	250	322	2131	3932	1917
Zm00008a014761.v1.1	833	651	290	401	282	292	354	415	883	1083	473	377	412	771	1307	1339	264	209	815	836	917	461	472	586	362	445	370	435	761	967	503	533	558	662	1462	1717	336	366	886	897	529	518	443	568	400	544	305	517	893
Zm00008a031520.v1.1	908	716	1126	436	366	620	527	524	493	421	2768	2204	763	1878	929	597	1420	2243	357	406	973	774	451	408	51	41	661	693	593	854	2360	3214	1051	1045	686	723	1449	1589	1239	1173	781	509	302	207	21	24	581	783	665
Zm00008a010412.v1.1	175	62	607	904	43	39	607	449	102	105	189	219	10	37	657	497	381	366	61	57	48	22	1404	2333	90	144	829	716	1030	369	196	163	16	4	319	454	387	367	214	185	69	148	1592	1431	84	237	369	500	463
Zm00008a008170.v1.1	0	0	6	9	0	0	17	24	0	0	0	0	0	0	83	216	16	20	1	0	0	0	15	16	0	0	11	20	0	0	0	0	0	0	124	80	18	15	0	0	0	0	7	3	0	0	0	4	0
Zm00008a035575.v1.1	93	69	37	48	3	5	9	14	71	61	5	11	46	47	46	49	50	230	35	41	194	61	229	251	6	7	67	76	157	395	568	352	6	16	87	85	261	342	150	194	46	22	375	447	110	132	143	153	881
Zm00008a026844.v1.1	10	9	0	0	0	0	2	0	0	2	8	14	2	2	25	9	2	2	3	3	13	4	2	0	0	0	2	1	1	0	6	53	0	1	21	25	14	13	1	3	20	47	0	0	0	0	7	9	12
Zm00008a023198.v1.1	1	0	1	1	0	0	0	0	0	0	4	4	0	0	151	172	3	8	0	0	1	4	6	3	0	0	1	0	0	0	2	5	0	0	121	156	4	7	0	1	0	0	4	2	0	0	0	0	0
Zm00008a014467.v1.1	122	142	421	372	476	730	645	657	384	383	220	225	115	118	331	404	339	402	234	207	197	96	466	412	628	686	819	810	334	475	162	149	186	199	375	415	317	244	247	254	173	124	463	415	766	842	562	768	296
Zm00008a005736.v1.1	0	1	0	0	0	2	2	4	2	0	6	3	0	4	0	0	1	0	1	5	0	0	4	1	3	5	2	1	0	6	2	3	6	8	1	2	1	0	0	2	0	0	0	0	0	0	0	0	0
Zm00008a010118.v1.1	35	44	38	40	30	64	87	94	64	89	75	69	53	55	46	54	42	39	60	58	26	19	57	52	28	47	99	99	92	143	62	72	36	20	69	71	38	39	73	71	55	81	172	125	67	69	165	219	232
Zm00008a039184.v1.1	0	0	0	0	0	0	0	0	0	0	0	0	0	0	0	0	0	0	0	0	0	0	0	0	0	0	0	0	0	0	0	0	0	0	0	0	0	0	0	0	0	0	0	0	0	0	0	0	0
Zm00008a038927.v1.1	821	745	151	173	69	113	154	191	282	300	2843	2155	1414	1016	99	124	1781	1428	311	332	742	327	209	221	47	57	242	255	242	380	2153	2491	2112	2275	104	112	1217	1786	430	449	697	562	204	181	40	39	198	276	408
Zm00008a014793.v1.1	248	400	444	406	104	145	761	879	410	445	882	712	324	351	556	573	576	549	629	646	389	226	678	631	155	168	814	882	403	578	759	793	285	318	587	765	549	533	747	794	321	284	508	476	117	176	826	1067	551
Zm00008a017819.v1.1	257	400	60	34	2	13	52	55	103	80	2950	2160	741	822	1	5	319	119	90	135	190	30	36	49	6	7	103	112	55	81	1288	1837	710	961	34	22	245	386	227	211	146	133	64	36	24	16	90	134	105
Zm00008a026104.v1.1	3	3	26	30	0	0	67	50	0	0	4	4	1	1	4	6	2	4	8	11	3	5	10	13	0	0	22	39	3	0	5	6	3	1	6	6	7	2	15	16	2	0	20	22	0	0	24	47	1
Zm00008a001713.v1.1	0	0	0	0	0	0	0	0	0	0	0	0	0	0	0	0	0	0	0	0	0	0	0	0	0	0	0	0	0	0	0	0	0	0	0	0	0	0	0	0	0	0	0	0	0	0	0	0	0
Zm00008a022821.v1.1	2	2	1	1	0	0	14	18	0	0	1	0	0	0	5	11	11	9	71	41	1	0	0	0	0	0	2	4	0	0	1	0	0	0	0	7	1	1	9	6	0	0	0	8	0	0	1	0	0
Zm00008a010444.v1.1	534	473	1485	1759	601	970	1055	948	1010	1244	956	853	968	685	704	827	1291	1769	521	553	426	338	921	963	636	587	1310	1356	706	844	880	744	739	804	956	899	1094	917	699	690	693	566	859	790	402	507	857	1122	758
Zm00008a026876.v1.1	0	0	0	0	0	0	0	0	0	0	0	0	1	1	0	0	0	0	0	0	0	0	0	0	0	0	0	0	0	0	0	0	0	0	0	0	0	0	0	0	0	0	0	0	0	0	1	0	0
Zm00008a014499.v1.1	270	283	527	482	560	878	409	321	698	834	691	729	466	778	818	792	758	639	395	389	325	226	377	402	310	235	464	435	555	906	998	650	565	716	979	1042	630	668	568	605	205	243	469	361	390	436	395	555	625
Zm00008a005768.v1.1	1531	1709	1069	1115	1241	2158	1309	1286	1546	1472	729	775	504	639	1011	1137	775	866	1775	1861	1441	1555	1905	1681	2248	2279	1392	1356	1508	2089	812	615	368	430	1079	1384	833	751	1266	1275	867	1317	1425	1473	1992	2849	1546	1822	1782
Zm00008a035161.v1.1	626	434	1374	1964	790	991	922	793	939	1170	959	854	356	411	982	1353	1404	1539	1120	1230	634	520	1364	1340	562	563	1202	1161	1222	1913	822	836	573	544	1211	1385	1325	1130	740	826	457	462	1218	1082	871	1023	567	729	791
Zm00008a026430.v1.1	456	446	460	553	928	1131	585	573	601	566	677	583	393	436	721	708	422	430	495	482	492	330	606	565	1088	1047	647	719	541	705	634	666	427	470	651	760	396	402	574	557	381	348	576	536	1054	1279	549	682	738
Zm00008a010770.v1.1	1007	1298	2055	2090	1430	2358	1799	1838	2187	2462	2137	1523	1784	1675	1379	1900	1545	1792	2874	2929	737	335	2144	2243	970	1033	1805	2082	1149	1658	921	1314	1785	1897	1107	1383	1296	1154	1692	1733	622	477	2802	2145	780	721	1124	1690	936
Zm00008a001419.v1.1	3	13	2425	3045	48	75	4957	4105	25	32	215	127	7	5	445	815	1541	2083	171	151	8	13	1356	1541	23	19	5367	5374	7	39	102	156	1	2	480	386	1566	1156	784	700	1	1	872	820	27	17	4277	5816	1
Zm00008a014053.v1.1	13	2	0	1	69	116	57	43	0	2	55	22	0	0	827	1037	428	371	7	8	5	3	1	1	153	204	45	52	1	0	47	186	0	0	1678	689	490	585	20	11	21	9	12	7	92	196	47	59	2
Zm00008a032727.v1.1	62	91	263	366	17	25	238	188	36	68	361	516	8	9	155	179	428	369	255	253	42	30	481	535	42	58	295	274	29	22	999	416	14	9	132	120	366	449	351	339	54	96	386	395	85	179	253	320	30
Zm00008a038513.v1.1	2	0	1	3	0	0	4	2	1	0	3	1	2	3	0	0	3	6	23	15	3	9	0	0	0	0	3	3	0	0	0	0	0	0	0	1	0	0	7	20	5	2	3	1	0	0	4	10	0
Zm00008a026136.v1.1	9	10	0	0	0	0	0	0	0	0	0	0	2	6	0	0	0	0	1	0	3	0	0	0	0	0	1	0	0	0	0	0	0	0	0	7	0	0	2	3	16	11	0	0	0	0	0	0	0
Zm00008a001745.v1.1	164	184	100	92	98	193	204	213	106	167	99	94	69	144	92	115	175	187	105	127	711	446	111	125	252	295	140	153	69	94	120	86	38	16	52	69	243	211	453	412	151	146	133	94	124	146	176	266	68
Zm00008a017405.v1.1	184	179	4771	5902	536	741	4351	3531	780	1046	125	105	14	12	1267	2019	2415	3237	96	86	53	42	1294	1686	297	298	5427	6092	126	265	42	56	26	8	1253	1200	2288	1726	198	182	141	102	2872	2238	285	233	1757	3194	159
Zm00008a005028.v1.1	343	605	41	42	0	7	19	20	0	0	0	1	0	0	21	35	56	69	444	598	895	985	0	3	0	0	0	0	0	0	0	0	0	0	1	0	0	0	72	98	173	547	1	1	0	0	0	1	0
Zm00008a010030.v1.1	0	0	0	0	0	0	0	0	0	0	0	0	0	0	0	0	0	0	0	1	0	0	0	0	0	0	0	0	0	0	3	13	0	0	0	0	0	0	0	2	0	0	0	0	0	0	0	0	0
Zm00008a020676.v1.1	0	0	0	0	1	2	0	0	0	1	0	0	1	0	0	0	0	0	0	0	0	0	0	0	0	0	0	1	0	0	0	0	0	0	0	0	0	0	0	0	0	0	0	0	1	1	0	0	0
Zm00008a026462.v1.1	269	321	175	166	74	177	230	230	216	256	1134	1027	428	492	140	165	785	568	251	241	492	174	227	235	81	110	224	272	235	353	1425	1430	629	715	195	208	627	982	375	399	373	302	121	81	61	94	238	308	294
Zm00008a005354.v1.1	88	178	515	517	74	143	1296	1438	79	79	1068	950	87	167	425	473	1287	1035	566	605	135	188	1273	1223	57	74	1579	1633	46	53	300	513	41	93	243	485	766	705	284	281	137	164	909	756	22	68	1125	1615	15
Zm00008a017731.v1.1	0	0	1	0	0	0	0	0	0	0	0	0	0	0	0	0	0	0	0	0	0	0	0	0	0	0	0	0	0	0	0	0	0	0	0	0	0	0	2	0	0	0	0	0	0	0	0	0	0
Zm00008a014085.v1.1	67	45	8	13	293	372	16	12	84	139	26	19	784	815	76	86	120	88	16	14	19	1	12	15	362	437	9	26	86	32	28	13	562	576	134	124	145	104	7	9	86	108	15	4	737	1062	42	30	65
Zm00008a001005.v1.1	1442	1449	2293	2620	2903	3887	2018	2038	2665	2550	1654	1490	1598	1728	1937	2140	1890	2210	1417	1501	1980	1519	2646	2389	2416	2619	2611	2823	2754	3322	2568	2171	2329	2669	3253	3445	2561	2192	1978	2145	1153	1133	2206	2371	1775	2008	1420	2001	2526
Zm00008a022113.v1.1	2964	3907	1365	1227	248	460	410	387	1638	1486	17087	11913	14750	12709	93	155	6499	4215	1112	1374	3541	1138	2165	2152	234	185	998	899	2262	3102	13646	19862	12740	13523	434	498	9027	11903	4349	4530	1891	1671	1479	1116	592	711	942	1632	2611
Zm00008a032759.v1.1	784	893	449	458	143	232	829	853	763	746	430	388	588	705	839	836	423	348	905	1002	543	524	1190	1008	426	488	1186	1196	341	464	295	169	117	106	588	626	358	301	615	589	185	282	689	762	181	240	878	1280	448
Zm00008a029814.v1.1	524	527	1325	1334	761	1114	1267	1361	1209	1248	515	474	575	786	892	1018	580	615	888	956	701	393	1291	1241	1063	1220	1454	1631	1146	1435	669	509	548	635	973	1201	668	566	1061	1040	381	327	1371	1297	811	808	1113	1670	936
Zm00008a026168.v1.1	117	107	165	182	61	86	139	146	143	129	310	239	193	167	42	68	242	211	105	108	96	79	139	147	68	78	255	229	69	141	233	347	391	365	89	95	257	310	123	128	85	102	120	108	46	46	113	149	84
Zm00008a017437.v1.1	0	0	0	0	0	0	0	0	0	0	0	0	0	0	0	0	0	0	0	0	0	0	0	0	0	0	0	0	0	0	0	0	0	0	0	0	0	0	0	0	0	0	0	0	0	0	0	0	0
Zm00008a005680.v1.1	4	0	35	42	6	9	41	37	1	8	7	4	3	1	32	52	45	26	7	5	4	1	25	38	4	6	83	94	4	10	0	0	2	1	16	14	36	28	11	25	13	8	14	11	0	0	19	31	0
Zm00008a008706.v1.1	0	0	0	0	0	0	0	0	0	0	0	0	0	1	0	0	0	0	0	0	5	2	0	0	0	0	0	1	0	0	0	0	0	0	0	0	0	1	0	5	0	0	0	0	0	0	0	0	0
Zm00008a001777.v1.1	0	0	0	0	0	0	0	0	0	0	0	0	0	0	0	0	0	0	0	0	0	0	0	0	0	0	0	0	0	0	0	0	0	0	0	0	0	0	0	0	0	0	0	3	0	0	3	0	0
Zm00008a010062.v1.1	174	237	0	0	0	0	0	1	5	8	0	1	0	0	6	5	1	0	26	40	269	297	3	4	2	0	0	1	22	33	1	0	1	0	50	30	2	2	0	7	184	356	2	1	0	0	0	0	22
Zm00008a001331.v1.1	0	0	0	0	0	0	0	0	0	0	0	0	0	0	0	0	0	0	0	0	0	1	0	1	0	0	0	0	0	1	0	1	0	0	0	0	0	0	0	0	0	0	0	0	0	0	0	0	0
Zm00008a036368.v1.1	3	0	30	43	4	24	21	18	0	0	3	3	1	3	7	10	4	10	5	11	0	1	0	0	0	0	0	0	0	0	0	0	0	0	0	1	1	2	0	0	4	5	5	4	2	3	9	17	0
Zm00008a038871.v1.1	133	114	256	301	19	41	335	265	242	241	61	47	100	111	124	164	113	139	187	225	141	96	241	207	28	35	382	397	170	271	46	44	74	109	154	171	129	88	152	177	44	52	348	304	37	38	300	482	190
Zm00008a032019.v1.1	144	247	512	602	827	1187	361	272	270	389	123	141	239	373	852	556	554	577	2362	2808	352	404	512	587	703	734	492	491	377	350	182	157	362	353	345	616	529	612	541	630	204	317	396	412	742	738	189	315	375
Zm00008a026494.v1.1	127	142	1	4	0	0	11	6	2	1	58	13	12	13	0	0	19	26	4	6	55	43	13	4	0	0	2	9	0	0	32	49	11	10	0	0	15	35	10	10	198	234	14	17	0	1	3	4	20
Zm00008a017763.v1.1	465	399	1424	1930	863	1188	1037	1010	717	719	463	400	250	229	822	1181	1095	1124	1152	1118	421	369	1440	1459	527	597	1061	1209	736	1109	219	328	221	228	797	905	1035	874	584	640	449	481	1581	1354	742	713	815	970	819
Zm00008a005386.v1.1	1	2	0	0	1	2	3	4	3	5	1	1	4	2	0	0	1	2	1	3	0	1	2	0	0	0	0	0	0	1	0	0	1	0	0	1	0	0	0	1	0	0	0	0	0	0	0	1	1
Zm00008a001037.v1.1	91	122	129	127	62	144	218	167	290	267	168	152	111	123	167	158	169	148	182	219	112	54	271	241	171	250	375	317	234	190	110	96	68	52	131	140	168	126	122	117	50	49	133	117	128	121	240	288	133
Zm00008a013414.v1.1	59	85	57	43	43	94	106	120	113	170	183	164	46	107	278	339	180	139	261	228	92	49	131	146	74	71	110	109	60	68	223	139	49	51	211	334	167	169	313	324	68	53	92	93	29	52	134	153	48
Zm00008a032345.v1.1	763	985	366	358	130	214	526	541	1532	1428	1261	1221	1110	1279	1444	1224	833	695	966	1091	773	577	820	922	91	94	557	505	3658	1719	1360	1247	867	1147	1047	1675	823	874	1482	1491	735	828	704	593	84	148	692	770	1219
Zm00008a029846.v1.1	695	707	273	270	113	194	877	930	1244	962	411	366	784	1589	976	1113	304	244	563	545	239	124	186	163	221	220	124	145	343	494	126	164	309	355	726	841	212	205	223	205	149	107	125	111	242	217	169	194	397
Zm00008a017469.v1.1	765	720	1412	1311	600	990	1159	1100	1431	1515	1440	1306	794	1018	1070	1272	856	940	922	1016	806	422	941	898	709	711	1274	1533	823	1083	1288	1157	552	560	908	1111	739	729	1004	1007	713	634	952	809	595	672	1128	1392	1059
Zm00008a008738.v1.1	2121	2692	12293	10618	5268	7791	5017	5355	3684	3397	45	65	2788	5198	304	389	1577	1886	4768	5302	2253	983	17791	17698	5942	6299	5941	6635	3427	4801	88	58	399	802	184	326	1835	1527	3206	3422	853	1278	10603	10252	5676	6774	4260	6190	2265
Zm00008a038131.v1.1	7	5	404	387	3	7	1429	1413	4	0	31	19	0	1	314	380	424	408	31	20	16	5	371	344	1	6	1210	1191	2	1	7	11	0	0	272	355	242	171	122	100	14	11	361	259	5	3	755	946	1
Zm00008a029400.v1.1	901	625	375	383	521	784	297	295	571	566	1798	1420	843	834	653	801	1351	776	400	391	649	263	395	390	531	485	237	263	367	554	1914	1654	1315	1342	985	1123	1103	1539	593	624	169	160	147	189	59	73	223	277	284
Zm00008a013740.v1.1	2	2	0	0	0	0	0	1	5	11	1	2	0	0	0	0	1	1	1	1	1	2	0	0	1	0	2	0	8	7	1	0	2	1	0	0	2	0	2	4	0	2	0	0	0	0	2	2	15
Zm00008a001363.v1.1	0	0	0	0	0	0	0	0	0	0	0	0	0	0	0	0	0	0	0	0	0	0	0	0	0	1	0	0	0	0	0	0	0	0	0	0	0	0	0	0	1	0	2	0	0	2	1	0	0
Zm00008a017023.v1.1	33	28	139	164	102	175	86	114	69	109	73	56	15	17	62	91	137	209	45	42	2	2	1	0	1	10	1	0	2	0	1	2	1	0	3	1	0	2	1	4	40	28	84	88	13	14	61	87	54
Zm00008a032671.v1.1	42	45	30	27	5	5	12	13	10	13	4	0	20	17	2	10	15	14	9	18	6	21	5	6	2	2	9	11	3	1	6	1	8	9	6	3	6	1	6	4	4	0	0	0	0	0	4	0	1
Zm00008a020294.v1.1	0	0	0	0	0	0	0	0	0	0	0	0	0	0	0	0	0	0	0	0	0	0	1	1	1	1	0	0	1	0	0	0	0	0	0	0	0	0	1	2	0	0	0	1	0	0	0	0	0
Zm00008a017795.v1.1	0	0	0	0	0	0	0	0	0	0	0	0	0	0	1	1	0	0	0	0	0	0	1	1	0	0	0	0	0	1	4	9	0	0	13	15	5	7	0	1	0	0	2	2	0	0	0	0	0
Zm00008a029106.v1.1	1395	1635	800	822	1129	1671	714	684	864	1231	1526	1345	1279	1100	1611	1572	1644	1518	2110	2449	1465	1014	867	868	1573	1820	749	748	746	811	2276	1629	1063	1185	1682	1984	1575	1530	1650	1650	957	1244	810	643	830	1162	659	824	841
Zm00008a026080.v1.1	1884	2158	515	707	908	1176	974	888	1510	2213	17138	12229	2213	2398	685	678	6216	4205	1505	1640	1608	651	748	807	381	441	1241	1391	1260	1788	13225	17278	5852	5839	697	894	4082	7662	2015	2085	2452	1999	750	660	713	952	814	1053	1514
Zm00008a004715.v1.1	0	0	0	0	0	0	0	0	0	0	0	0	0	0	0	0	0	0	0	0	0	0	0	0	0	0	0	0	0	0	0	0	0	0	0	0	0	0	0	0	0	0	0	0	0	0	0	0	0
Zm00008a013000.v1.1	0	1	1	0	0	0	0	1	1	0	1	1	1	0	0	0	0	0	0	0	0	0	0	0	0	0	0	0	0	0	0	0	0	0	0	0	0	0	0	0	1	4	0	0	0	0	0	0	0
Zm00008a032377.v1.1	5	21	22	17	0	0	240	282	36	43	42	45	12	17	112	108	20	7	71	56	16	7	109	123	0	0	154	233	16	16	15	27	5	3	68	102	16	39	89	92	1	7	70	41	1	3	232	287	33
Zm00008a023646.v1.1	10	20	3	8	1	3	23	18	79	73	16	20	24	40	84	51	9	15	14	26	17	9	15	21	3	5	28	31	49	60	23	25	26	33	38	92	12	9	29	23	8	19	14	19	1	6	34	35	40
Zm00008a011269.v1.1	0	0	0	0	0	0	0	0	0	0	0	0	0	0	0	0	0	0	0	0	1	0	0	0	0	0	0	0	0	0	0	0	0	0	0	0	0	0	0	0	0	0	0	0	0	0	0	0	0
Zm00008a040405.v1.1	0	1	0	0	0	0	5	4	1	0	96	124	0	0	539	165	35	26	76	86	0	0	0	0	0	0	2	10	0	0	266	2	0	0	65	364	16	31	6	1	1	1	0	0	0	0	3	5	0
Zm00008a029432.v1.1	41	43	0	0	1	5	4	4	17	7	286	143	212	66	13	2	913	633	3	8	9	6	3	2	0	1	20	28	6	8	299	507	93	58	12	7	371	497	25	19	54	35	0	2	2	2	2	2	47
Zm00008a001395.v1.1	182	147	320	380	378	526	203	164	232	235	170	134	69	114	428	435	286	259	277	294	154	132	365	375	298	283	313	330	235	240	263	144	101	116	577	623	458	381	279	296	82	135	296	282	269	309	146	228	180
Zm00008a017055.v1.1	0	0	0	0	0	0	0	0	0	0	0	0	0	0	0	0	2	0	5	6	1	0	0	0	0	0	2	0	0	0	0	0	0	0	0	0	0	1	0	0	0	0	0	0	0	0	0	0	0
Zm00008a008324.v1.1	0	0	0	0	0	0	0	0	0	0	0	0	0	0	0	0	0	0	0	0	0	0	0	0	0	0	0	0	0	0	0	0	0	0	0	0	0	0	0	0	0	0	0	0	0	0	0	0	0
Zm00008a013772.v1.1	0	0	0	0	0	0	1	0	0	0	0	0	0	0	0	0	0	0	0	0	0	0	0	0	0	0	0	0	0	0	2	0	0	0	0	0	0	1	0	0	0	0	0	0	0	0	0	0	0
Zm00008a035729.v1.1	13	25	221	225	3	1	2008	1702	9	11	162	97	2	4	92	182	716	668	42	62	6	4	300	292	6	3	2729	2569	0	4	75	46	14	11	139	76	769	577	138	129	5	4	551	515	13	10	879	1361	5
Zm00008a023972.v1.1	0	0	0	0	0	0	0	0	1	1	1	0	0	2	1	0	0	0	2	0	0	0	0	3	3	2	0	0	0	0	0	0	0	1	0	0	0	0	0	1	0	0	0	0	0	0	0	0	0
Zm00008a017381.v1.1	14	28	611	637	82	134	1158	1219	4	9	6	3	10	10	223	335	354	405	87	113	23	57	403	506	115	148	1149	1331	3	5	12	12	6	7	147	160	241	185	114	93	16	15	641	436	55	83	471	820	1
Zm00008a008650.v1.1	1	0	0	0	0	0	0	0	0	0	0	0	0	0	1	0	0	1	0	0	0	1	0	1	0	0	0	0	0	0	0	0	0	0	3	0	0	0	2	0	8	6	10	12	2	7	60	69	4
Zm00008a004747.v1.1	0	0	0	0	0	0	0	0	0	0	0	0	0	0	0	0	0	0	0	0	0	0	0	0	0	0	0	0	0	0	0	0	0	0	0	0	0	0	0	0	0	0	0	0	0	0	0	0	0
Zm00008a013032.v1.1	74	81	20	27	12	7	141	194	210	221	86	51	122	207	256	268	142	39	68	57	73	59	65	39	6	7	75	106	177	136	141	504	228	167	195	171	147	59	44	41	129	113	22	18	9	8	93	121	55
Zm00008a004301.v1.1	0	0	0	0	0	0	0	0	0	0	0	0	1	0	497	176	0	0	0	0	1	0	0	0	0	0	0	0	0	0	10	14	0	0	460	1005	0	0	1	1	6	9	0	0	0	0	0	0	0
Zm00008a039338.v1.1	0	0	0	0	0	0	0	0	0	0	0	0	0	0	0	0	0	0	0	0	0	0	0	0	0	0	0	0	0	0	0	0	0	0	0	0	0	0	0	0	0	0	0	0	0	0	0	0	0
Zm00008a023678.v1.1	155	156	215	244	278	304	271	277	202	178	113	106	99	98	191	219	175	161	313	307	186	130	324	365	345	330	268	295	214	345	212	181	85	80	217	226	241	198	263	264	104	151	219	230	307	325	230	289	287
Zm00008a031706.v1.1	631	682	1433	1439	654	1027	1807	1813	1259	1358	1261	1192	556	410	899	1271	1706	1944	864	917	757	416	1422	1350	1012	1097	2366	2411	1211	2014	1580	1673	551	604	1214	1440	1776	1624	1198	1187	613	578	1140	785	754	693	1496	2049	1048
Zm00008a029464.v1.1	5	2	0	3	3	1	4	2	4	3	0	1	3	2	2	0	5	11	2	5	2	4	13	12	5	4	33	50	6	4	34	22	27	28	19	19	11	10	9	10	1	2	2	1	2	4	15	8	1
Zm00008a017087.v1.1	5	6	38	47	4	5	260	207	17	28	4	2	1	0	100	112	57	58	13	14	1	3	21	34	0	1	114	119	22	8	5	0	0	0	263	78	46	33	19	15	4	4	24	47	0	4	183	238	83
Zm00008a008356.v1.1	0	0	0	0	0	0	0	0	0	0	0	0	0	0	0	0	0	0	0	0	0	0	0	0	0	0	0	0	0	0	0	0	0	0	0	0	0	0	0	0	0	0	0	0	0	0	0	0	0
Zm00008a004007.v1.1	0	1	0	3	0	0	0	0	0	0	0	0	0	0	0	0	0	0	0	1	0	0	0	0	0	0	1	2	0	1	0	0	0	0	25	0	0	1	1	0	10	4	10	8	5	3	20	20	19
Zm00008a035315.v1.1	0	0	3	2	0	0	0	0	0	0	0	0	0	0	0	0	0	0	0	0	0	0	0	4	0	0	0	0	0	0	0	0	0	0	0	0	0	1	2	4	0	0	6	8	0	0	0	0	0
Zm00008a029790.v1.1	719	797	38	51	71	163	68	39	98	102	27	47	26	45	90	96	112	118	746	750	196	324	397	430	227	194	616	539	754	922	292	189	150	152	715	679	417	308	427	420	614	768	36	40	63	79	43	44	76
Zm00008a008682.v1.1	24	19	10	10	5	8	11	9	7	8	6	13	2	13	18	26	12	13	9	14	54	50	24	16	0	1	4	8	219	25	45	22	30	35	13	17	19	19	18	24	91	154	5	6	1	3	32	47	40
Zm00008a010924.v1.1	524	433	1716	1855	1940	2951	1344	1339	1859	1529	616	598	648	576	1278	1744	1130	1323	757	783	457	249	1124	1068	854	952	1378	1394	1813	2432	447	421	403	405	1471	1564	1035	803	685	736	517	426	1561	1411	1136	1076	1409	1839	3072
Zm00008a004333.v1.1	8	9	6	10	1	6	25	32	55	51	14	12	19	31	14	14	2	8	15	28	16	14	104	122	11	9	57	80	119	196	10	14	27	35	33	36	14	20	38	33	30	22	155	87	50	47	347	378	160
Zm00008a016710.v1.1	0	0	12	19	0	0	260	165	0	0	18	44	0	0	3	0	192	204	0	0	0	0	8	5	0	1	599	676	4	3	1355	10	0	0	3	5	174	183	3	4	0	0	2	3	0	0	23	36	0
Zm00008a014979.v1.1	16	19	6	8	1	6	8	5	10	12	12	8	3	7	7	6	2	5	13	10	0	0	0	0	0	1	2	1	1	0	2	0	0	0	0	0	0	0	1	1	0	3	0	0	0	1	1	0	0
Zm00008a035641.v1.1	31	55	193	280	159	225	278	272	117	237	278	295	7	12	91	111	75	130	100	104	150	105	185	181	193	248	318	332	38	52	590	304	9	2	211	198	113	137	296	317	53	76	286	325	336	392	356	422	49
Zm00008a023264.v1.1	22	35	1	2	0	0	6	3	66	49	38	20	66	31	24	25	30	36	87	97	15	8	5	4	1	0	6	8	12	44	31	49	34	42	7	18	22	26	54	67	8	7	3	3	0	2	6	10	43
Zm00008a008388.v1.1	73	76	0	4	75	101	5	8	9	18	3	1	10	35	46	25	12	10	37	21	127	114	8	14	409	445	11	6	25	39	5	2	99	84	20	48	18	15	38	32	98	107	4	2	41	93	5	5	26
Zm00008a040023.v1.1	264	307	376	473	238	419	667	579	521	517	1022	836	256	373	546	647	495	491	635	656	308	112	472	484	349	454	802	915	256	454	568	547	209	226	512	620	446	399	605	652	215	203	408	318	374	444	620	785	405
Zm00008a029050.v1.1	101	87	3	1	0	1	31	31	330	540	91	127	128	329	8	24	27	13	43	45	143	66	22	17	0	0	35	27	80	42	222	150	171	217	5	11	36	42	40	35	194	208	0	1	0	1	5	16	69
Zm00008a039696.v1.1	716	755	834	754	3456	4214	1620	1745	1142	1245	495	650	973	1260	7959	10052	1926	1880	996	992	758	453	1488	1268	1417	1307	1913	1917	1102	1686	586	416	432	502	10931	12441	2168	1919	1757	1697	0	0	1	0	1	0	3	0	1
Zm00008a000310.v1.1	5	15	213	269	51	58	196	153	47	48	19	16	8	24	93	127	169	232	38	39	12	15	183	229	70	61	262	286	13	15	48	15	16	8	97	79	177	142	72	56	20	12	194	164	68	72	131	152	35
Zm00008a035347.v1.1	127	159	197	133	225	310	322	387	612	430	346	294	486	499	351	290	254	158	350	398	312	160	251	228	201	183	376	390	526	649	316	320	557	492	320	355	260	257	256	279	356	288	97	98	64	78	414	518	712
Zm00008a026616.v1.1	690	1008	134	116	21	39	455	340	72	56	15	11	11	4	145	119	166	126	241	323	1212	1534	190	165	6	8	510	490	102	246	4	6	13	5	123	165	139	147	79	126	403	695	125	117	2	6	476	555	51
Zm00008a010956.v1.1	18	23	12	10	12	27	12	9	16	10	15	14	1	6	21	17	3	0	30	38	54	64	629	598	29	26	322	316	124	158	91	50	16	20	127	92	142	121	175	170	27	23	70	64	21	29	144	169	31
Zm00008a023590.v1.1	5	5	0	1	8	4	0	0	1221	1467	1	0	3092	1169	30	48	39	27	0	0	7	0	0	0	5	0	0	0	3	21	0	0	145	256	4	3	16	19	0	0	0	0	0	0	0	0	0	0	0
Zm00008a014239.v1.1	211	375	162	205	94	102	368	424	394	409	465	344	198	222	320	281	198	165	242	266	450	325	273	307	113	136	393	426	211	330	283	350	178	183	285	294	146	189	339	403	333	338	278	270	114	127	254	385	233
Zm00008a004365.v1.1	4276	4741	9172	9106	390	687	1439	1412	6306	8235	11311	6586	4594	5703	6932	4469	5387	2808	2093	2506	5498	3262	6529	7369	47	46	1161	1286	2170	2126	8527	13367	7358	8309	2490	4319	2787	4863	2138	2272	3725	4155	9330	8377	60	51	845	1278	3600
Zm00008a035673.v1.1	1824	2585	3462	3248	1361	2658	5218	5699	4076	4241	2811	2623	2520	3089	4387	4238	2532	2433	4350	5052	2630	1428	4187	4169	2554	3221	5797	6643	2714	3065	2951	2582	2618	3104	3578	5502	2666	2393	4546	4776	1703	1873	3212	2651	1592	2038	4206	5846	3234
Zm00008a026942.v1.1	2984	1948	0	4	8	10	1	0	546	1954	16	10	123	594	293	370	191	113	3	7	2041	578	12	8	186	293	0	0	683	207	59	164	285	137	322	951	602	777	22	25	1811	1390	1	6	51	68	2	1	445
Zm00008a014565.v1.1	244	192	25	29	26	32	130	94	117	100	14	16	68	208	1389	1292	89	76	169	163	174	118	146	109	74	53	108	119	84	146	30	23	47	58	846	795	194	165	105	106	14	32	16	14	4	7	28	35	1
Zm00008a023296.v1.1	328	379	241	163	15	36	328	382	38	36	222	171	855	661	73	108	115	129	71	110	411	282	575	489	23	26	502	484	127	159	267	483	375	351	89	77	312	377	398	395	6	6	9	6	1	7	5	10	1
Zm00008a031324.v1.1	1	3	0	0	1	0	1	0	3	3	0	2	1	6	3	0	0	0	5	5	0	0	3	1	0	3	0	1	5	2	1	0	2	1	5	1	0	0	6	4	0	0	0	0	2	0	5	4	0
Zm00008a029082.v1.1	2300	2152	186	244	185	274	349	391	785	853	8773	6477	3277	6435	707	641	5327	3108	1396	1533	2258	950	149	113	176	155	304	286	1054	1746	6654	7568	3673	4129	971	1302	3974	5991	1597	1709	2628	2377	278	223	193	262	374	492	1931
Zm00008a010216.v1.1	170	178	868	1017	284	380	518	463	393	473	362	358	218	213	331	395	316	267	351	409	985	516	3045	3229	2148	2282	2651	2681	3119	4418	2103	1809	1134	1219	2176	2545	1591	1597	1832	2042	848	734	3844	3561	2574	3224	2279	2880	3376
Zm00008a004691.v1.1	30	23	29	42	3	7	14	13	200	172	19	13	98	117	113	106	38	16	11	17	17	12	47	49	4	6	6	6	48	85	14	13	82	80	96	81	30	22	11	11	13	8	5	5	9	18	3	1	29
Zm00008a007717.v1.1	0	0	0	0	0	0	19	15	0	0	115	109	0	0	234	189	185	129	0	0	24	25	0	1	19	18	0	1	1	0	70	24	4	10	38	50	20	20	9	17	9	21	2	5	13	21	0	0	9
Zm00008a016002.v1.1	783	763	602	605	229	330	704	670	870	889	1875	1326	1425	1391	294	336	1236	1085	549	606	953	708	587	650	336	378	673	732	637	837	1461	1617	1750	1923	397	475	1000	1083	713	722	697	761	571	550	263	346	889	1144	842
Zm00008a039282.v1.1	0	0	0	0	0	0	0	0	0	0	0	0	0	0	0	0	0	0	0	0	0	0	0	0	0	0	0	0	0	0	0	0	0	0	0	0	0	0	0	0	0	0	0	0	0	0	0	0	0
Zm00008a035379.v1.1	0	0	0	0	0	0	0	0	0	0	0	0	0	0	0	0	0	0	0	0	0	0	0	0	0	0	0	0	0	0	0	0	0	0	0	0	0	0	0	0	0	0	0	0	0	0	0	0	0
Zm00008a026648.v1.1	1056	1498	1331	1335	548	1028	1128	1097	4279	4201	4197	3731	1690	2253	2289	2327	2233	1451	2279	2573	1441	1154	1168	1124	350	401	1511	1616	1464	2468	8040	4914	1670	1921	2263	2314	2000	2251	2180	2325	1032	1144	841	641	634	786	1440	1885	2390
Zm00008a017917.v1.1	268	315	791	717	342	585	422	428	228	425	1372	1221	157	221	479	519	771	776	608	678	598	261	1562	1676	565	393	562	607	184	205	1210	1168	361	324	468	706	718	899	1102	1173	347	283	1941	1748	370	320	332	452	67
Zm00008a010988.v1.1	19	38	267	254	34	39	60	39	3	9	19	12	14	11	116	72	37	24	41	39	26	8	327	343	2	0	74	85	18	9	41	31	8	4	107	131	26	21	58	81	16	13	188	175	115	146	41	50	5
Zm00008a031650.v1.1	0	0	0	0	0	0	0	0	0	0	0	0	0	0	0	0	0	0	0	0	0	0	0	0	18	12	0	0	0	0	0	0	0	0	0	0	0	0	0	0	0	0	0	0	2	2	0	0	0
Zm00008a010542.v1.1	919	1136	911	748	780	1534	1537	1799	2022	2060	2298	1892	1659	2310	1501	1519	1187	806	1596	1760	1072	497	1458	1355	1168	1495	1530	1822	1803	2199	2141	2188	2124	2431	1291	1825	1116	1270	1946	1990	902	904	817	631	852	1115	1345	1844	1800
Zm00008a026974.v1.1	2	3	1	1	0	0	3	3	0	0	0	1	5	1	2	2	3	0	1	2	0	0	0	0	0	1	0	0	0	0	0	0	0	0	0	1	1	0	0	0	1	0	3	4	0	3	0	1	1
Zm00008a014597.v1.1	835	958	1141	1139	664	1231	1936	2114	1590	1584	1325	1250	1163	1144	1473	1423	1117	1150	1062	1177	808	524	1361	1289	551	611	2339	2492	1177	1465	1435	1419	1110	1255	1494	1697	1170	1061	1445	1605	699	719	1089	855	594	796	1491	2148	1434
Zm00008a010248.v1.1	0	0	0	0	0	0	0	0	0	0	0	0	0	0	0	0	0	0	0	0	0	0	0	0	0	0	0	0	0	0	0	0	0	0	0	0	0	0	0	0	0	0	0	0	0	0	0	0	0
Zm00008a001517.v1.1	919	257	0	0	2	0	0	1	40	261	31	10	1	0	1285	2261	725	524	47	61	2	1	0	0	0	0	0	0	1	0	0	0	0	0	30	0	1	4	1	0	217	227	0	0	0	0	0	0	15
Zm00008a022625.v1.1	221	410	1669	731	45	96	537	782	408	404	731	469	279	754	318	413	305	1662	566	724	696	517	2688	3460	27	29	969	1367	1106	1094	954	1026	750	950	562	488	402	592	1244	1202	546	567	441	417	4	4	758	998	1137
Zm00008a007303.v1.1	0	0	0	0	0	2	0	0	0	0	0	0	1	0	0	0	0	0	0	0	0	0	0	0	0	0	0	0	0	0	0	1	0	0	0	0	0	0	0	0	0	0	0	0	0	0	0	0	0
Zm00008a017949.v1.1	242	270	0	0	11	17	0	1	34	12	5	3	266	364	2	0	16	10	166	167	132	92	0	0	1	1	0	0	40	24	1	43	532	597	1	1	22	32	46	37	213	170	0	0	5	0	0	0	111
Zm00008a038611.v1.1	228	293	584	782	510	724	479	373	452	543	547	444	229	258	381	511	515	557	1016	1031	250	200	549	567	487	467	566	598	267	450	357	421	266	220	373	402	457	468	582	605	304	272	764	656	379	435	347	601	327
Zm00008a026234.v1.1	5	11	3	2	7	2	19	18	18	15	12	10	4	5	15	19	1	1	24	25	0	0	0	0	0	0	0	0	0	0	0	0	2	0	0	0	0	0	0	0	4	10	7	8	6	2	12	29	2
Zm00008a022951.v1.1	214	316	5815	6517	2062	2920	6873	7405	56	31	13	38	73	532	795	1094	1698	2211	740	824	396	331	15656	14549	3200	3564	9802	10322	199	345	87	20	11	25	999	1166	2410	2015	4528	4211	99	144	9426	9560	3168	4123	7578	10025	139
Zm00008a010574.v1.1	0	0	0	0	0	0	0	0	0	0	0	0	0	0	0	0	0	0	0	0	0	0	0	0	0	0	0	0	0	0	0	0	0	0	0	0	0	0	0	0	0	0	0	0	0	0	0	0	0
Zm00008a001843.v1.1	5	2	1	0	0	0	0	1	0	9	3	0	5	2	8	9	1	0	4	5	2	5	0	3	0	0	0	1	1	1	1	0	29	30	8	13	1	0	5	10	6	5	1	0	0	0	1	0	14
Zm00008a005898.v1.1	771	955	1446	1253	2318	4287	1858	1932	2341	2581	1222	1238	867	1573	2497	2038	792	562	1350	1479	672	344	2252	2322	3033	3866	1850	2058	1496	1670	1118	894	878	1292	1637	2778	835	909	1776	1835	437	458	1967	1729	2895	3604	1722	2071	1814
Zm00008a038317.v1.1	0	0	0	0	0	0	0	0	0	0	0	0	0	0	0	0	0	0	0	0	0	0	0	0	0	0	0	0	0	0	0	0	0	0	0	0	0	0	0	0	0	0	0	0	0	0	0	0	0
Zm00008a035291.v1.1	374	615	663	627	686	1213	1887	2226	1623	1486	1017	906	947	1057	1182	1197	815	739	1209	1173	607	372	1589	1461	1031	1482	2034	2254	1819	2354	1078	1025	955	1248	1287	1761	766	746	1396	1343	646	595	1244	1080	1133	1560	2318	2919	1754
Zm00008a026560.v1.1	1647	2021	1671	1699	1146	1877	3413	3611	3441	3678	1972	1896	1835	2007	2955	2798	2154	2039	1980	2136	1814	1334	2339	2583	1251	1578	3161	3212	1983	2718	2275	1831	1900	2050	2999	3554	2047	1942	2465	2551	1558	1557	2278	2001	1316	1606	3390	4477	3502
Zm00008a001549.v1.1	0	0	0	1	89	148	0	0	0	0	0	0	0	0	0	0	0	0	0	1	0	0	0	0	174	335	0	1	0	0	0	1	0	1	0	1	0	0	0	0	128	198	130	88	219	329	582	699	436
Zm00008a014183.v1.1	66	83	1061	1028	55	130	902	1012	379	378	539	473	123	82	541	654	583	565	152	160	87	41	949	1192	76	80	856	808	125	168	532	524	157	236	357	524	620	458	160	156	133	114	1057	906	75	87	647	863	154
Zm00008a017209.v1.1	195	169	446	549	820	1160	405	394	539	536	551	417	168	299	245	330	345	317	208	205	169	67	364	366	707	770	432	468	369	536	182	427	240	185	280	303	323	343	190	205	159	149	312	323	219	253	281	446	400
Zm00008a013926.v1.1	0	1	0	0	1	0	0	0	0	1	0	0	0	0	2	2	0	0	0	1	0	0	0	0	0	0	0	1	0	0	0	0	0	0	0	0	0	0	0	0	0	0	0	0	0	0	0	0	0
Zm00008a022211.v1.1	3279	5301	2783	3500	1269	1957	6098	6745	8345	8575	7381	6889	5413	6389	6454	6390	2613	2196	13258	13365	3969	2629	4202	5625	2242	2315	5350	5798	7897	9934	5276	4818	5223	6502	6503	9276	2552	2892	11159	11785	3664	3405	3315	2920	1853	2852	7724	9414	7309
Zm00008a032857.v1.1	0	0	0	0	0	0	0	0	0	0	0	0	0	0	0	0	0	0	0	0	1	0	0	0	0	0	1	2	0	0	0	0	0	0	0	0	0	0	0	0	0	0	0	0	0	0	0	0	0
Zm00008a038643.v1.1	12	18	40	60	19	22	61	53	32	32	39	22	17	23	38	38	55	78	37	41	14	15	28	18	9	15	63	82	27	34	20	29	13	5	49	31	64	36	44	39	10	16	33	35	7	10	60	69	41
Zm00008a029912.v1.1	383	408	1713	1711	658	1077	1223	1029	911	1029	710	551	300	352	1002	1516	1036	1020	1946	2032	445	413	1182	1294	578	604	1559	1670	431	641	381	452	347	345	768	882	1016	825	931	1077	485	538	1574	1280	695	752	844	1217	710
Zm00008a026266.v1.1	38	63	19	24	6	6	45	39	226	167	52	46	38	66	79	58	40	25	37	27	34	24	40	37	12	3	40	43	376	309	120	61	45	39	68	89	42	58	104	84	38	36	24	30	4	8	12	14	287
Zm00008a017535.v1.1	0	0	1	0	1	0	0	0	0	2	0	0	0	1	2	0	0	0	0	1	0	0	1	0	0	0	0	0	0	0	1	0	1	0	0	0	0	0	0	0	0	0	0	1	0	1	0	0	2
Zm00008a022983.v1.1	465	554	525	555	597	919	579	537	770	816	674	711	536	726	780	790	522	421	665	733	513	286	434	416	691	752	693	699	447	633	697	659	355	460	755	1016	593	543	732	732	406	460	465	335	611	756	407	536	708
Zm00008a005158.v1.1	74	125	43	70	23	24	260	311	4	7	276	393	94	67	190	105	339	285	438	253	43	22	83	103	132	169	275	252	26	56	637	334	41	18	38	198	435	586	943	964	73	57	88	66	234	324	151	223	129
Zm00008a001875.v1.1	58	108	289	310	149	265	386	426	279	359	300	222	98	105	491	512	215	179	409	385	116	30	369	392	230	339	512	605	269	292	188	253	115	167	284	566	235	248	298	315	140	107	465	331	288	250	330	444	228
Zm00008a010160.v1.1	3	8	0	0	3	0	7	5	9	20	14	7	2	10	4	5	1	0	27	24	54	27	194	212	83	112	228	261	228	244	155	128	104	92	257	273	52	83	204	209	5	6	3	5	2	10	9	19	11
Zm00008a007661.v1.1	111	129	90	150	14	27	103	107	190	169	55	57	24	52	48	55	35	27	100	110	40	51	96	134	18	19	34	49	82	88	47	35	17	39	32	28	22	25	61	54	39	72	75	106	6	24	46	60	68
Zm00008a038349.v1.1	0	0	0	0	0	0	1	0	0	0	0	0	0	0	0	0	0	0	0	0	0	0	0	0	0	0	0	0	0	0	0	0	0	0	0	0	0	0	0	0	0	0	0	0	0	0	0	0	0
Zm00008a029618.v1.1	70	40	0	0	0	0	20	22	130	249	40	268	8	16	1195	478	81	31	33	37	55	23	0	1	0	0	14	21	74	105	1419	35	34	10	532	1365	48	116	41	54	4	14	10	5	1	1	0	1	1
Zm00008a026592.v1.1	345	289	1	2	0	0	3	1	261	146	347	128	2347	1417	55	48	992	477	47	56	82	43	0	0	0	1	1	2	86	240	35	145	1271	1536	120	116	731	856	70	88	195	117	4	2	2	1	2	3	350
Zm00008a013958.v1.1	50	46	88	98	2	8	173	120	65	70	21	14	1	2	36	38	95	148	165	211	57	58	51	65	3	2	137	112	28	34	15	7	0	1	47	20	93	55	100	106	20	27	111	80	23	25	114	194	8
Zm00008a034620.v1.1	539	658	2887	2690	905	1493	2640	3024	1628	1980	1307	1056	646	997	2157	2819	1543	1575	1233	1295	750	310	2771	2846	711	893	3115	3583	1116	1407	1004	1086	1085	1347	1630	2198	1261	1189	1453	1559	539	434	2688	1973	845	893	2285	3153	1080
Zm00008a022243.v1.1	1718	1755	1082	1385	842	1247	1891	1965	5083	4878	1510	1392	1973	2844	3964	3604	1085	936	2745	2676	2009	1020	2320	2002	1139	1655	1006	1146	6755	8127	1440	1478	2775	3618	5830	7747	1309	1227	1885	1928	984	1059	926	769	867	1174	960	1209	3943
Zm00008a013512.v1.1	2	2	3	3	1	2	4	5	3	2	11	9	1	5	5	0	2	1	8	2	1	1	3	5	1	0	4	2	2	3	14	3	4	3	1	2	2	6	5	2	1	0	0	1	1	1	16	17	0
Zm00008a001135.v1.1	1446	1781	15	15	2	1	3	5	21	57	11	7	407	186	31	36	163	163	519	636	1731	2453	51	58	0	0	5	0	19	22	44	16	49	81	33	45	78	93	66	68	620	1149	7	5	2	0	3	2	10
Zm00008a032889.v1.1	0	0	0	0	0	1	0	0	0	0	0	0	0	0	0	0	0	1	1	3	0	0	0	0	0	0	1	0	0	0	0	0	0	0	0	0	0	0	2	0	0	0	0	0	0	0	0	0	0
Zm00008a038675.v1.1	525	430	1130	1127	806	1073	1043	1007	726	773	812	714	1152	609	850	918	1839	1950	627	688	384	289	779	860	774	862	962	1011	425	925	807	759	331	393	848	1045	1434	1167	571	580	488	429	431	401	367	380	789	901	568
Zm00008a029944.v1.1	0	0	0	0	0	0	0	0	0	0	0	0	0	0	0	0	0	0	0	0	0	0	0	0	0	0	0	0	0	0	0	0	0	0	0	1	0	0	0	0	0	0	0	0	0	0	0	0	0
Zm00008a026298.v1.1	389	303	8	3	0	1	5	11	899	696	44	48	697	779	140	288	175	90	94	85	206	132	10	4	5	4	6	4	1848	1581	91	128	378	497	678	596	572	196	219	260	136	211	7	3	1	1	11	12	1216
Zm00008a017567.v1.1	72	188	250	226	80	198	601	726	507	421	227	169	247	249	364	360	109	75	217	216	160	77	673	749	206	258	663	916	408	421	235	233	305	395	309	570	168	183	425	381	90	96	471	273	150	175	590	749	329
Zm00008a010192.v1.1	157	200	185	254	34	56	335	274	193	235	268	220	72	112	205	250	150	117	309	338	144	138	221	220	71	106	219	203	95	158	134	129	51	44	184	165	147	133	182	212	102	141	245	258	76	105	302	354	139
Zm00008a013218.v1.1	527	660	662	552	134	257	1019	1126	1294	1352	327	308	608	877	1174	1141	621	530	1827	2000	541	370	894	1013	268	294	1263	1323	1345	1711	279	288	656	799	1049	1368	717	627	1178	1178	403	383	620	525	173	161	774	978	1025
Zm00008a001461.v1.1	72	83	77	85	55	136	98	116	116	105	582	468	180	223	66	88	74	34	129	136	79	16	157	218	104	120	115	174	96	97	488	583	226	297	88	103	61	110	158	144	37	49	100	76	75	74	68	88	100
Zm00008a032149.v1.1	22	6	3	1	1	3	0	1	25	10	2	1	0	2	68	39	4	3	5	6	2	0	4	7	4	6	0	0	49	17	0	2	0	1	21	52	3	1	13	15	5	5	1	2	5	13	0	0	20
Zm00008a017893.v1.1	2381	3526	198	202	0	0	2	5	30	179	15066	10526	696	1245	212	193	744	438	1248	1277	2923	2688	45	48	0	1	119	98	9	15	14620	14197	885	649	51	260	989	1985	6464	6218	248	374	83	86	0	3	2	2	10
Zm00008a029204.v1.1	75	99	183	191	38	89	407	420	174	139	163	172	36	15	72	64	105	91	240	250	62	51	407	393	80	88	433	487	143	188	130	79	43	29	94	97	70	46	305	286	47	50	226	202	47	69	462	548	57
Zm00008a025921.v1.1	1332	848	1407	2076	2265	2371	1133	1108	1132	2041	512	674	412	569	2313	2815	1134	1210	811	762	789	425	2632	2930	3858	3843	1325	1340	2282	2111	777	367	477	343	3204	3389	1197	991	1445	1481	793	559	1114	1315	2261	3253	820	1140	1072
Zm00008a013544.v1.1	315	311	56	76	41	60	222	187	348	265	231	151	489	262	346	476	310	183	148	165	317	276	118	137	80	89	149	133	304	617	244	353	241	286	559	570	374	341	269	306	386	245	165	168	60	77	372	381	819
Zm00008a004813.v1.1	8	16	3	3	0	0	218	309	11	8	34	18	6	16	1	0	58	28	22	13	7	5	3	8	0	0	61	58	1	1	1	1	0	0	0	0	58	43	24	17	5	5	1	0	0	0	21	26	0
Zm00008a001167.v1.1	37	40	1	0	0	0	0	1	80	160	0	0	19	24	19	11	0	0	2	4	11	8	4	0	0	0	2	1	16	4	0	1	9	2	1	1	0	0	0	3	21	24	1	1	0	0	1	0	25
Zm00008a032475.v1.1	12	13	5	3	1	4	49	44	19	9	10	12	11	30	56	46	10	1	39	48	34	17	24	17	0	0	22	31	45	16	3	0	2	1	29	98	11	6	26	24	8	19	6	6	0	0	50	67	8
Zm00008a029976.v1.1	1222	1808	2366	2543	1009	1566	3206	3469	3312	3519	1676	1558	1517	1674	2162	2374	1841	1792	2266	2395	1622	920	2766	3082	1415	1681	3465	3861	2993	4552	1914	1558	1449	1660	1942	2522	1847	1730	2302	2350	1273	1234	2483	2196	1133	1456	2311	3274	2687
Zm00008a008868.v1.1	49	56	6	2	1	1	11	11	88	92	38	24	28	28	14	14	10	9	24	34	16	28	8	6	0	1	6	9	129	65	12	27	47	44	12	14	13	8	26	32	40	48	8	5	1	2	9	11	38
Zm00008a020098.v1.1	275	328	6	3	3	0	11	15	328	314	147	61	229	292	74	82	38	19	54	39	271	134	3	1	0	0	8	16	45	84	92	113	426	555	33	74	36	30	65	47	135	104	0	0	4	11	51	43	153
Zm00008a017599.v1.1	716	352	0	0	0	0	0	0	0	0	0	0	11	70	3	19	2	0	3	4	686	498	0	0	0	0	0	0	4	1	0	0	131	219	3	2	2	4	2	3	1344	349	0	0	0	0	0	0	0
Zm00008a040503.v1.1	155	102	13	13	1	1	11	17	11	5	15	45	3	1	2	10	17	10	10	11	2	7	33	20	3	1	14	11	10	8	11	6	1	0	6	5	5	15	13	10	7	13	20	15	2	3	20	20	10
Zm00008a038261.v1.1	0	0	0	0	0	0	0	0	0	0	0	0	0	0	0	0	0	0	0	0	4	0	0	0	4	2	0	0	0	0	0	0	2	0	0	0	0	0	1	3	0	0	0	0	0	1	0	0	0
Zm00008a029530.v1.1	1199	686	988	1056	57	109	1041	936	85	67	100	274	15	20	579	868	545	700	453	363	1102	515	2667	2454	65	49	1170	1169	263	365	342	67	66	57	2006	1474	544	556	1605	1564	415	251	371	386	51	55	492	504	458
Zm00008a001493.v1.1	5401	4561	3525	3705	1023	1341	4177	4395	4110	5085	1697	1537	2349	3406	3807	4732	3389	3510	4856	4708	5390	3647	10003	8602	1567	1760	5175	6306	5053	6473	2614	2039	4123	4334	4543	6731	4831	4554	7214	7509	3136	2505	2893	3405	455	635	4587	6289	1786
Zm00008a004519.v1.1	0	0	0	0	0	0	0	0	0	1	0	0	0	0	0	0	0	0	0	0	0	0	0	0	0	0	0	0	0	0	0	0	0	0	0	0	0	0	0	0	0	0	0	0	0	0	0	0	0
Zm00008a017153.v1.1	58	104	271	291	22	29	215	224	153	158	166	139	56	63	173	170	267	203	61	58	47	52	172	223	21	14	143	127	120	148	148	163	209	219	550	566	268	209	276	269	66	43	129	103	50	63	131	144	145
Zm00008a013870.v1.1	48	62	28	21	1	4	32	29	138	237	60	53	103	177	38	66	28	15	14	12	32	21	41	46	0	0	49	53	42	41	76	84	268	256	39	94	63	47	23	20	36	32	12	26	3	1	28	36	45
Zm00008a035827.v1.1	0	0	0	0	0	0	0	1	0	0	0	0	0	0	0	1	0	0	0	0	0	0	0	0	0	0	0	0	0	1	0	0	0	0	0	1	0	0	0	1	0	0	0	0	0	1	0	2	1
Zm00008a040209.v1.1	13	15	7	6	2	5	27	19	12	28	24	14	13	20	79	44	5	3	41	54	24	11	33	50	4	2	27	39	13	14	31	25	32	36	31	53	17	22	30	30	8	10	16	8	6	3	13	16	17
Zm00008a029236.v1.1	968	997	5319	4381	2354	3656	1293	1311	1582	1613	1407	1340	2578	3697	1655	1349	1475	2197	662	784	824	457	2757	3102	1469	1665	1683	1879	1149	1491	2262	1618	1818	2214	1042	1160	1401	1397	1402	1296	970	879	2366	2022	825	1370	1120	1421	1391
Zm00008a025953.v1.1	5	9	42	24	6	17	84	67	9	4	16	16	22	41	57	99	22	15	4	2	45	21	30	28	17	19	70	75	19	16	16	23	126	186	128	99	39	62	32	36	29	20	12	11	8	18	60	80	38
Zm00008a008128.v1.1	1152	1270	284	230	168	278	763	896	1228	1064	466	470	4997	3634	722	711	863	1112	949	1035	536	309	1468	1317	87	99	746	755	530	758	309	396	3466	4360	600	716	1640	1526	1294	1273	205	133	521	570	34	56	798	856	518
Zm00008a013576.v1.1	352	826	182	196	8	2	152	166	915	1046	556	594	160	389	399	307	98	90	1075	1113	512	721	302	357	4	1	156	158	852	491	931	377	91	92	221	378	85	145	1205	1132	481	747	223	192	3	8	116	146	325
Zm00008a004845.v1.1	366	310	251	228	22	56	377	390	124	165	1825	1218	85	83	371	284	569	861	701	910	593	289	66	59	29	16	302	271	269	663	610	883	323	393	501	565	505	416	522	642	292	387	94	65	12	22	465	588	851
Zm00008a001199.v1.1	257	412	567	480	409	814	411	466	372	396	483	522	107	186	707	592	193	159	831	904	363	176	1229	1155	668	805	489	603	807	744	545	501	104	130	515	1008	206	306	1778	1765	230	240	839	625	785	994	511	699	501
Zm00008a013130.v1.1	1914	1351	93	79	82	123	87	72	264	252	6753	3962	2317	1364	59	88	4896	3768	252	306	868	560	91	86	27	22	123	111	99	193	3020	5821	3892	3287	65	48	4949	6514	547	535	1290	947	19	22	7	9	11	25	157
Zm00008a040535.v1.1	3	23	2	9	13	12	10	25	27	22	91	101	32	44	35	33	8	12	33	31	14	2	31	33	26	29	25	32	38	63	98	131	29	52	46	80	10	37	45	41	10	14	7	5	17	42	65	61	33
Zm00008a038293.v1.1	720	553	444	462	144	186	773	867	786	878	625	528	981	961	602	670	755	653	550	527	671	307	739	850	409	488	820	765	1791	1018	767	837	1870	2422	854	1118	1043	1078	731	691	515	535	463	428	325	517	683	987	776
Zm00008a031804.v1.1	30	23	39	40	41	53	56	61	51	59	30	11	15	28	22	16	29	38	33	25	18	10	125	108	258	352	217	207	89	115	36	23	48	67	75	94	45	63	83	68	24	27	61	45	29	41	71	85	47
Zm00008a029562.v1.1	2	7	29	38	136	161	36	45	6	16	7	2	2	3	54	49	26	27	6	7	5	3	24	32	88	104	42	72	10	17	10	3	8	4	46	36	31	26	17	13	1	4	20	17	21	16	12	23	4
Zm00008a017185.v1.1	0	0	0	0	1	2	0	0	0	0	0	0	0	0	0	0	0	0	0	0	0	0	1	1	0	0	0	0	0	0	0	0	0	0	0	0	0	0	3	2	0	0	0	0	0	3	0	1	0
Zm00008a016928.v1.1	476	600	438	531	176	289	689	692	510	546	434	410	350	457	588	556	463	455	625	634	476	384	497	490	333	354	785	790	432	597	374	415	323	365	653	722	456	374	640	694	417	438	458	415	226	303	511	802	443
Zm00008a025213.v1.1	0	0	1	0	0	0	0	0	0	0	0	0	0	0	0	0	0	0	0	0	0	0	0	0	0	0	0	0	0	0	0	0	0	0	0	0	0	0	0	0	4	4	12	6	11	7	29	27	11
Zm00008a000822.v1.1	121	102	164	159	0	6	152	143	419	477	310	216	251	531	162	132	82	56	58	78	49	14	256	268	22	24	46	64	37	42	204	379	857	839	132	180	158	185	63	62	47	48	203	220	13	15	72	115	47
Zm00008a004105.v1.1	204	108	8	11	9	5	4	5	249	275	93	124	26	97	281	172	31	34	48	34	88	29	219	266	147	231	1	4	1935	1038	179	43	12	7	141	264	32	50	85	87	162	278	42	50	338	433	3	5	349
Zm00008a035859.v1.1	0	0	4	2	0	0	2	3	0	0	0	0	1	0	1	0	0	0	1	1	0	1	1	0	0	0	0	1	0	0	0	0	0	0	2	0	0	0	1237	1001	0	0	0	0	0	0	0	0	0
Zm00008a029268.v1.1	68	124	1527	1729	114	165	1969	1842	16	8	227	261	29	21	509	691	737	1030	104	123	89	93	1714	1883	192	126	3352	3373	12	11	496	66	38	41	397	389	912	667	344	361	84	113	1060	834	130	108	2180	2927	22
Zm00008a004877.v1.1	0	0	1	3	525	737	0	0	0	0	0	0	0	0	0	0	0	0	0	0	0	0	4	3	2075	2599	1	1	0	2	0	0	0	1	0	1	0	0	0	0	0	0	32	3	4070	3670	0	0	0
Zm00008a004431.v1.1	0	0	0	0	0	0	0	0	0	0	0	0	0	0	0	0	0	0	0	0	0	0	0	0	0	0	0	0	0	0	0	0	0	0	0	0	0	0	0	0	0	0	0	0	0	0	0	0	0
Zm00008a013162.v1.1	580	283	172	156	197	367	290	282	459	633	273	292	77	211	704	557	575	473	662	709	350	142	261	237	179	194	456	457	994	725	416	253	80	88	323	492	444	372	1831	1767	456	539	161	181	132	169	425	548	949
Zm00008a035119.v1.1	87	29	0	0	0	0	6	3	26	19	4	0	31	13	248	198	354	397	12	5	379	131	12	2	0	0	0	1	45	31	1	4	1227	1797	4150	5034	2999	2229	233	232	106	59	0	1	0	0	8	7	50
Zm00008a032093.v1.1	3300	5396	395	330	359	659	1217	1368	1746	1963	1000	1001	962	1096	2302	2092	896	584	2615	2892	4524	5828	1348	1323	966	1270	1366	1362	1640	2182	1014	694	762	998	1966	2567	925	899	1642	1673	3440	5145	862	742	797	1031	1809	2099	2055
Zm00008a031836.v1.1	3	0	2	7	0	5	7	9	3	1	2	2	13	8	62	61	6	3	0	1	1	0	19	20	0	0	1	4	5	1	14	3	10	10	123	148	12	10	3	1	5	1	6	20	0	6	5	10	4
Zm00008a029594.v1.1	17	10	31	45	9	9	75	63	38	23	19	19	10	15	32	32	26	34	27	33	24	12	42	52	9	7	88	78	20	26	17	18	52	37	49	45	19	33	29	24	26	20	40	30	9	13	39	82	9
Zm00008a008486.v1.1	59	46	18	27	14	8	67	59	63	115	66	75	31	35	39	59	49	73	64	31	47	23	95	88	2	5	65	62	191	89	73	57	10	20	64	97	45	50	71	77	42	53	72	86	1	7	46	57	65
Zm00008a010728.v1.1	0	0	3	4	1	4	1	0	9	4	1	0	3	1	2	0	1	1	1	0	2	2	0	0	0	0	0	0	8	14	0	1	2	10	5	2	1	0	0	1	0	3	0	0	0	0	0	2	7
Zm00008a040121.v1.1	45	122	948	940	315	605	3412	3303	44	75	625	736	42	18	723	925	678	617	472	537	189	89	1151	1177	463	497	3017	3426	137	289	472	335	44	92	708	654	602	565	787	770	21	47	572	500	391	407	2077	2852	234
Zm00008a016514.v1.1	2	1	161	200	164	212	14	10	98	84	4	1	1	2	16	20	9	1	6	4	6	9	98	133	119	101	10	12	19	43	2	5	14	16	17	20	7	8	94	86	2	1	51	43	47	52	6	8	3
Zm00008a004137.v1.1	0	0	0	0	0	0	0	0	0	0	0	0	0	0	0	0	0	0	1	2	0	0	0	0	1	0	0	0	0	0	0	0	0	0	0	0	0	0	1	0	0	2	0	0	0	0	0	0	0
Zm00008a035445.v1.1	2	2	0	0	0	0	0	1	2	2	5	5	0	0	2	2	3	2	5	4	4	6	1	1	0	0	2	2	6	3	16	14	1	0	12	5	1	2	4	3	11	4	4	3	3	2	1	3	19
Zm00008a023068.v1.1	228	163	1560	1647	554	842	1435	1350	796	819	350	332	295	408	545	855	800	995	627	687	211	106	976	948	399	414	1516	1674	380	580	465	391	622	629	617	706	866	610	619	675	235	164	862	744	185	212	963	1381	546
Zm00008a004463.v1.1	2	1	3	3	3	1	2	2	2	2	2	4	2	1	5	5	7	17	3	6	1	1	1	1	0	0	2	2	0	3	3	7	1	0	1	1	0	4	1	3	80	63	136	145	29	49	130	201	173
Zm00008a016840.v1.1	1026	1333	1724	2040	812	1194	2759	2146	1420	1532	2444	2269	685	745	3410	3607	2142	2994	2464	1854	1212	603	5645	4529	1407	2666	4306	3599	4079	2868	1920	2045	413	471	3122	4846	2077	2091	2758	2931	1246	968	4744	5123	1214	1942	2100	3172	3244
Zm00008a013194.v1.1	1	7	2	3	0	0	32	14	2	2	3	3	1	0	4	15	9	22	6	4	8	7	7	10	19	29	2	10	3	4	8	19	26	32	15	11	23	22	5	5	1	2	3	2	2	3	75	59	5
Zm00008a000114.v1.1	15	12	146	209	26	42	379	374	23	16	22	37	1	4	322	365	104	130	61	55	17	18	168	192	25	31	376	464	16	33	19	22	1	2	145	245	109	106	80	99	12	11	161	154	35	19	168	278	10
Zm00008a035771.v1.1	0	2	0	0	0	0	0	0	1	0	0	0	0	1	1	2	1	1	0	0	0	0	0	0	4	5	0	0	1	2	2	0	0	1	0	1	0	0	0	0	0	0	0	0	0	0	0	0	0
Zm00008a031868.v1.1	1116	1820	1	2	1	0	88	27	7690	5821	216	194	2663	1111	968	772	1203	889	3237	2419	449	297	2	0	1	0	31	26	4336	3642	69	122	398	634	856	994	289	276	1318	1654	2335	2385	2	0	5	1	299	278	17468
Zm00008a023394.v1.1	102	148	461	523	61	67	365	365	68	54	20	6	11	30	141	233	231	307	518	515	74	92	433	437	12	16	671	704	13	20	5	16	16	8	138	124	289	183	141	127	88	123	583	531	59	91	308	504	49
Zm00008a040153.v1.1	0	0	0	0	0	0	0	0	0	0	0	0	0	0	1	0	0	0	0	0	0	0	0	0	0	0	0	0	0	0	0	0	0	0	2	0	0	0	0	0	0	0	0	0	0	0	0	0	0
Zm00008a031422.v1.1	803	979	424	465	744	1177	692	676	1398	2078	1589	1680	571	719	1303	1340	774	876	872	989	1020	1059	620	624	664	738	895	964	703	967	1547	1198	527	630	993	1314	701	705	1167	1194	648	695	537	522	702	735	580	797	1121
Zm00008a029180.v1.1	22	49	914	916	130	195	960	1024	37	61	133	80	7	6	420	522	196	225	126	123	46	27	1526	1204	283	256	882	916	100	99	244	86	22	14	293	325	253	246	226	210	97	109	1341	1224	720	802	1285	1594	216
Zm00008a008072.v1.1	23	33	106	109	107	144	286	233	2	6	216	148	1	0	7	15	228	227	32	30	13	22	178	181	52	29	479	489	9	15	302	228	0	1	89	90	219	233	161	184	17	26	125	117	95	124	238	338	3
Zm00008a016546.v1.1	0	1	0	0	0	0	0	0	0	0	0	0	0	0	58	29	0	0	0	1	1	1	0	0	0	0	0	0	1	2	2	1	0	0	23	49	0	1	1	1	0	1	0	0	0	0	0	1	0
Zm00008a007815.v1.1	0	0	0	0	0	0	0	1	0	0	0	0	0	0	0	0	0	0	0	0	0	0	0	0	5	6	0	0	0	0	0	0	0	0	0	0	0	0	0	1	0	0	0	0	1	8	0	0	0
Zm00008a004169.v1.1	115	134	83	107	41	56	138	102	156	181	55	70	52	79	120	150	85	94	198	172	107	136	92	101	45	68	122	101	143	195	67	40	29	32	183	144	95	75	147	156	88	129	71	72	53	57	94	113	167
Zm00008a000440.v1.1	0	0	0	0	0	0	0	0	0	0	0	0	0	0	0	0	0	0	0	0	0	0	0	0	0	0	0	0	0	0	0	0	0	0	0	0	0	0	0	0	0	0	0	1	0	0	0	0	0
Zm00008a016100.v1.1	0	0	1	0	0	0	0	0	0	0	0	0	0	0	0	0	2	0	0	0	0	1	1	3	0	0	0	0	0	0	0	0	0	0	0	0	0	1	0	0	1	1	2	2	0	0	0	0	0
Zm00008a035477.v1.1	30	48	3	1	2	1	8	6	127	97	14	10	23	44	103	88	13	15	150	157	33	20	18	40	4	0	7	10	488	281	42	12	18	25	58	111	10	20	151	161	13	28	33	60	1	3	5	2	41
Zm00008a031128.v1.1	173	134	2997	2701	5	4	2052	1752	62	40	15	44	272	1379	462	440	448	782	155	201	123	72	697	637	4	0	1526	1562	28	41	115	5	12	13	231	255	487	455	445	357	419	270	1998	1475	1	10	534	789	86
Zm00008a016872.v1.1	3738	3487	1291	1789	1175	1472	780	683	1536	2172	1971	2067	1101	1325	2049	1865	2325	2552	1901	2134	3294	2955	3019	4047	1126	1271	971	904	3876	1862	2222	1480	784	737	1376	2128	1932	1943	2401	2417	2154	3063	3422	3353	908	1532	529	792	1606
Zm00008a004495.v1.1	0	1	1	0	0	1	0	3	3	0	1	0	0	0	0	2	0	1	1	0	2	0	0	0	0	0	0	0	0	0	0	0	0	0	0	0	0	0	0	0	1	1	0	0	0	0	0	0	0
Zm00008a038829.v1.1	359	502	456	490	320	468	1055	1051	906	891	838	779	620	547	629	678	634	554	961	948	508	311	762	764	417	559	1262	1363	449	845	887	851	599	712	678	972	736	749	898	823	388	416	461	437	396	523	908	1248	703
Zm00008a031454.v1.1	336	368	473	551	148	192	275	278	946	931	371	455	1086	859	1944	2438	941	623	513	499	779	470	1402	1148	183	156	348	296	822	1136	685	477	1285	1280	4017	3690	1294	1287	751	810	151	173	348	374	113	116	479	533	515
Zm00008a010346.v1.1	150	183	233	231	319	427	406	412	516	506	192	158	293	346	341	348	189	127	555	562	92	68	367	384	255	258	401	389	142	222	165	136	164	155	186	169	63	101	592	518	133	130	243	220	261	350	399	480	299
Zm00008a007847.v1.1	0	0	0	0	0	0	0	0	0	0	0	0	0	0	0	0	0	1	0	1	115	68	60	48	53	21	120	148	84	127	89	120	171	160	91	87	65	74	145	147	9	17	3	4	6	6	21	27	21
Zm00008a022723.v1.1	0	0	0	0	0	0	0	0	0	0	0	0	0	0	0	0	0	0	0	0	30	16	0	0	0	0	0	1	3	9	4	8	2	1	0	0	1	1	3	4	9	12	0	0	0	0	0	1	3
Zm00008a007401.v1.1	1	0	0	0	0	0	0	0	0	0	0	0	0	0	0	0	0	0	0	0	6	1	0	0	0	0	0	0	0	0	0	3	0	0	0	1	0	0	1	4	3	3	0	1	0	0	0	0	0
Zm00008a016132.v1.1	0	0	0	0	0	1	0	0	0	0	0	0	0	0	0	0	0	0	0	0	0	0	0	0	0	0	0	0	0	0	0	0	0	0	0	0	0	0	0	0	0	0	0	0	0	0	0	0	0
Zm00008a026778.v1.1	4	3	8	13	7	13	17	8	14	16	8	3	10	6	0	2	13	16	9	9	0	0	0	0	0	0	1	0	0	0	0	0	0	1	0	0	0	0	0	0	7	6	28	22	19	21	26	45	17
Zm00008a035063.v1.1	8619	12522	3	0	0	0	1	6	0	0	0	0	0	2	0	0	0	0	13284	15306	15050	11628	1	2	0	0	0	2	2	4	1	0	0	0	1	0	2	0	1666	2291	5585	10318	0	3	0	1	2	2	1
Zm00008a034806.v1.1	0	0	0	0	0	0	0	0	0	0	0	0	0	0	0	0	0	0	0	0	0	0	0	0	0	0	0	0	0	0	0	0	0	0	0	0	0	0	0	0	0	0	0	0	0	0	0	0	0
Zm00008a031780.v1.1	1972	2236	3	0	0	2	0	1	1	2	0	0	1	1	0	0	3	2	0	0	1665	2447	5	2	0	0	0	0	0	3	0	0	0	0	0	1	0	0	3	2	2554	2885	0	0	0	0	1	2	0
Zm00008a022429.v1.1	205	325	228	194	55	79	388	393	272	310	716	751	138	152	587	601	527	585	917	821	377	269	628	729	155	240	515	432	1054	1060	539	561	174	174	1027	1150	772	701	886	865	204	237	367	299	97	180	329	373	392
Zm00008a010672.v1.1	0	0	0	0	0	1	0	0	0	0	0	0	0	0	0	0	0	0	3	1	0	2	1	2	0	0	2	6	0	0	0	0	2	0	1	1	0	0	2	2	0	1	0	0	0	0	0	0	0
Zm00008a004081.v1.1	356	408	1162	1042	509	881	2608	2972	1643	1827	522	507	438	719	1381	1929	930	1124	1281	1294	448	225	1761	1673	366	489	2697	3466	1523	1775	338	350	1113	1306	821	1135	863	647	1079	1081	519	377	1551	1210	490	550	2697	3680	1240
Zm00008a007107.v1.1	0	0	0	0	0	1	0	0	0	1	0	0	0	0	1	0	0	0	0	0	1	0	1	0	0	0	0	0	0	0	0	0	1	1	2	0	1	0	1	3	0	4	2	1	3	2	0	1	2
Zm00008a038415.v1.1	2	0	1	0	0	0	3	2	11	10	4	1	9	18	38	9	12	6	2	1	1	2	2	0	0	0	1	3	79	11	0	0	19	39	9	12	1	13	14	10	5	7	0	0	0	0	0	0	1
Zm00008a031486.v1.1	2816	3012	1873	2142	1984	2839	4078	3907	13425	6506	1597	1647	2756	2296	4050	4629	2097	1841	7113	7638	4732	4651	3601	3198	4213	4000	3387	3424	14281	18879	1777	1601	1960	2330	7611	7443	2437	2105	5694	6151	2249	3206	2421	2662	2618	3299	4295	5126	18758
Zm00008a026038.v1.1	0	1	0	0	0	1	0	0	1	1	1	0	0	0	0	1	0	0	0	2	11	9	0	1	0	0	0	2	3	3	0	0	7	11	0	0	2	0	1	1	0	1	0	0	0	5	4	2	6
Zm00008a001647.v1.1	23	51	4	1	27	55	28	17	108	72	206	175	120	98	63	41	34	15	34	41	20	2	24	30	54	58	63	66	134	162	250	259	53	71	27	55	30	71	102	118	21	29	11	6	34	42	37	71	183
Zm00008a022755.v1.1	72	61	0	1	0	2	8	9	4	1	80	12	1218	400	17	10	82	186	13	17	102	28	0	0	1	1	1	5	3	3	6	16	50	57	10	17	56	66	6	4	113	79	0	1	0	0	4	4	6
Zm00008a010378.v1.1	331	695	789	691	438	779	1864	2130	1331	1342	1299	1167	775	964	1157	1193	812	508	1053	1124	532	261	1611	1558	643	896	2298	2692	1392	1897	1134	1111	431	482	1053	1393	753	768	1405	1506	467	469	999	681	646	788	2084	2726	1273
Zm00008a031040.v1.1	1	4	0	0	0	0	0	0	0	0	9	15	9	7	0	0	1	1	0	0	1	0	0	0	0	0	0	0	0	0	1	8	4	7	0	0	0	1	2	0	2	1	0	0	0	0	0	0	0
Zm00008a019810.v1.1	0	0	0	0	0	0	0	0	1	0	0	0	0	0	0	0	0	0	0	0	1	0	1	0	0	0	0	0	1	0	0	0	2	0	0	1	0	0	1	1	5	2	2	1	0	0	8	20	1
Zm00008a007433.v1.1	0	0	1	0	0	2	1	0	0	2	1	1	0	0	1	0	0	0	1	0	1	0	0	1	0	0	2	0	0	3	1	0	0	1	0	1	2	0	1	0	0	0	1	0	2	4	0	0	9
Zm00008a038741.v1.1	618	636	1425	1441	216	331	908	996	1365	1539	1040	971	559	506	1411	1468	1460	1289	905	921	689	410	1442	1599	253	228	1481	1570	942	1306	1354	1254	620	537	1241	1469	1602	1612	1037	1039	583	553	1098	936	115	192	570	723	873
Zm00008a035095.v1.1	100	229	157	139	166	266	447	532	343	462	264	282	195	265	549	566	123	86	856	927	176	58	263	266	181	258	346	449	264	317	160	160	163	199	244	439	77	136	487	463	70	94	182	128	158	193	292	356	226
Zm00008a034838.v1.1	259	495	109	86	106	140	185	165	324	382	384	369	121	182	832	895	134	72	528	540	914	900	619	639	292	335	301	385	718	880	504	556	286	291	663	1154	245	284	827	827	246	335	209	208	147	221	192	238	397
Zm00008a026364.v1.1	14	22	3	2	2	3	0	1	21	13	15	5	25	20	5	3	21	10	18	9	23	14	4	0	9	6	0	0	43	53	14	11	0	0	605	634	59	30	64	60	8	6	1	0	23	34	0	0	0
Zm00008a007139.v1.1	225	346	923	894	705	1323	1265	1228	1051	1155	516	439	396	521	692	904	491	559	709	789	149	79	676	647	866	1014	1091	1300	466	586	139	228	367	414	350	489	341	284	516	460	195	116	614	427	515	589	656	994	388
Zm00008a022015.v1.1	11	20	25	20	3	4	71	72	250	252	18	18	53	87	31	39	19	9	12	28	53	32	52	48	6	0	113	127	96	76	22	21	94	92	51	70	22	21	28	15	11	5	23	17	3	10	110	158	36
Zm00008a016490.v1.1	0	0	0	0	0	0	0	0	0	0	0	0	0	0	0	0	0	0	0	0	0	0	0	0	0	0	0	0	0	0	0	0	0	0	0	0	0	0	0	0	0	0	0	0	0	0	0	0	0
Zm00008a019516.v1.1	960	844	145	219	145	235	436	405	273	296	1728	1156	1929	2280	354	328	1323	685	391	318	1008	435	253	309	104	77	262	316	475	546	1710	2115	2002	2449	553	622	1445	1777	562	612	910	706	264	241	87	106	297	439	545
Zm00008a003410.v1.1	153	164	23	12	34	47	32	30	15	17	555	343	58	49	13	11	198	72	23	28	110	31	17	13	10	27	30	28	24	34	381	587	130	100	13	12	151	309	112	112	107	82	32	28	24	27	35	45	70
Zm00008a038447.v1.1	0	0	2	0	0	0	1	0	0	0	0	0	0	1	0	0	0	1	1	0	469	320	899	903	625	860	1253	1217	750	1071	595	461	316	344	1207	1209	654	587	1053	1076	0	0	0	0	1	1	0	1	0
Zm00008a029716.v1.1	8	24	1	6	7	22	41	55	80	82	26	26	53	88	44	40	5	1	25	31	13	6	19	35	26	41	41	57	62	70	38	22	41	47	47	82	17	12	45	54	8	15	15	3	30	18	32	40	43
Zm00008a001679.v1.1	323	417	148	143	231	423	209	231	218	170	70	99	65	74	590	437	260	130	503	532	349	298	173	166	356	358	233	197	212	165	150	49	22	41	552	820	270	252	555	564	232	317	112	114	289	437	223	235	164
Zm00008a022787.v1.1	19	11	5	11	0	2	89	131	0	0	471	163	1	0	0	0	4	16	2	4	41	10	4	1	0	0	65	52	1	1	3	27	31	89	3	1	80	40	2	4	56	28	6	0	0	0	126	139	0
Zm00008a031072.v1.1	381	385	393	572	431	651	412	393	630	773	454	442	370	389	483	569	511	616	699	754	472	289	425	447	621	621	528	483	808	1172	474	328	327	341	697	798	470	462	732	804	464	452	356	336	523	771	393	534	878
Zm00008a022341.v1.1	686	557	2147	3395	1904	2173	2455	2097	1851	2159	691	592	680	709	985	1614	1856	2696	871	844	654	390	1490	1916	1301	1192	2294	2483	1129	1445	652	730	1041	1032	1392	1388	2094	1693	861	929	612	499	1903	1885	799	790	981	1393	934
Zm00008a019842.v1.1	160	238	41	49	192	342	304	399	1597	1547	201	209	448	535	593	693	186	158	451	429	430	348	102	101	539	598	455	524	2829	3652	291	199	952	1274	1167	1328	381	297	458	445	277	238	42	32	125	215	639	759	993
Zm00008a007465.v1.1	0	0	0	0	0	0	0	0	0	0	0	0	0	0	0	0	0	0	0	0	0	0	0	0	0	0	0	0	0	0	0	0	0	0	0	0	0	0	0	0	0	0	0	0	0	0	1	0	0
Zm00008a038773.v1.1	979	1740	1225	993	340	802	2743	3402	2045	1678	1015	1091	1210	1651	1696	1806	1898	1022	3740	3665	1698	1261	3219	3088	651	762	3198	3254	2237	2081	1568	987	937	1172	1581	2328	2140	2199	3065	3062	1227	1844	1770	1506	447	627	3090	3935	4010
Zm00008a026396.v1.1	60	65	140	164	110	125	119	103	157	139	134	126	52	46	77	110	94	90	145	190	58	24	120	137	101	112	115	97	123	174	82	125	74	70	79	67	75	91	104	99	45	42	146	155	149	157	71	97	122
Zm00008a034424.v1.1	135	78	0	0	0	0	0	0	2	0	96	107	9	3	1	0	95	100	12	22	0	0	0	0	1	0	0	0	0	0	0	0	0	0	0	0	0	0	0	0	0	0	0	0	0	0	0	0	0
Zm00008a007791.v1.1	106	46	0	0	0	0	0	0	0	0	0	0	0	0	0	0	0	0	23	30	37	45	0	0	0	0	0	0	0	0	0	0	0	0	0	0	0	0	6	13	257	296	0	0	0	0	0	0	0
Zm00008a022047.v1.1	39	37	36	43	32	33	57	48	54	61	64	31	38	38	67	66	37	20	65	66	45	20	52	67	18	28	67	59	68	67	80	64	43	36	96	115	62	73	78	82	29	30	36	49	43	27	80	75	72
Zm00008a010290.v1.1	1	1	1	2	0	0	0	0	4	0	2	0	1	0	4	0	0	3	1	0	2	1	0	1	0	0	1	1	2	1	0	1	1	0	0	1	1	1	2	0	0	1	3	4	1	0	7	8	12
Zm00008a013316.v1.1	0	1	0	0	0	0	0	0	0	0	0	0	0	0	0	0	0	0	0	0	0	0	0	0	0	0	0	0	0	0	0	0	0	0	0	0	0	0	0	0	0	0	0	0	0	0	0	0	0
Zm00008a019102.v1.1	3	7	38	48	3	10	70	75	22	29	15	13	3	7	36	80	28	27	26	26	11	0	42	69	3	5	72	85	3	13	14	26	19	20	22	32	27	22	29	19	5	4	83	55	2	4	39	57	1
Zm00008a038479.v1.1	4	4	1	1	0	2	0	2	2	2	1	1	1	6	2	0	0	1	3	3	0	0	0	1	1	0	0	0	0	0	0	0	0	0	0	0	0	0	0	0	18	17	0	0	1	1	2	0	2
Zm00008a029748.v1.1	3	4	87	97	3	6	42	30	0	2	18	12	1	0	24	50	35	48	48	29	10	7	67	61	3	2	58	79	12	13	33	41	0	1	39	31	55	47	941	893	4	3	69	49	5	7	48	68	22
Zm00008a038033.v1.1	623	875	1	0	0	0	5	2	40	23	3118	1783	1324	637	0	0	930	554	130	133	373	149	0	1	0	0	87	100	64	120	1178	3160	718	732	2	9	914	1641	682	644	1095	713	0	0	0	0	142	153	457
Zm00008a034750.v1.1	0	0	0	0	0	0	0	0	0	0	0	0	0	0	0	0	0	0	0	0	179	101	97	117	62	45	240	274	364	508	132	140	60	92	477	481	99	130	279	288	100	84	28	18	43	33	315	330	155
Zm00008a013642.v1.1	228	351	12	15	44	77	51	37	1113	637	1190	938	144	67	2127	1935	532	409	307	360	303	266	3	7	50	60	36	47	207	284	589	872	130	100	1259	1157	314	330	212	230	273	275	16	28	64	66	150	157	1054
Zm00008a001265.v1.1	25	19	1145	1225	91	156	2143	2248	41	42	16	24	19	21	416	697	728	765	85	86	29	12	1516	1592	145	179	3664	3638	66	52	30	21	36	46	428	408	739	589	113	108	63	82	1819	1433	130	146	1711	3030	99
Zm00008a022373.v1.1	0	0	22	31	751	1636	0	0	0	1	0	0	2	0	0	0	0	0	0	1	1	1	20	11	1538	1860	0	1	0	0	0	0	0	1	1	1	0	0	0	2	1	1	9	2	704	716	0	0	0
Zm00008a030401.v1.1	1	2	2	2	1	3	4	0	6	4	1	1	4	0	148	126	9	2	2	4	1	1	11	8	0	0	0	0	0	0	4	0	0	0	57	105	3	7	0	0	0	0	0	0	0	0	0	0	0
Zm00008a007051.v1.1	0	0	0	0	0	0	0	0	0	0	0	0	0	0	0	0	0	0	0	0	71	35	155	185	93	122	365	411	216	369	114	122	46	42	196	230	116	124	176	180	0	0	0	0	0	0	0	0	0
Zm00008a017697.v1.1	0	0	0	0	0	0	0	0	1	0	0	0	0	0	0	0	1	0	0	0	52	63	1	1	0	2	0	0	0	1	1	0	1	0	2	2	3	1	0	1	9	20	0	0	0	0	0	0	0
Zm00008a029008.v1.1	599	546	0	0	2	3	11	9	1001	1175	116	81	195	518	550	414	121	60	248	231	622	361	2	1	3	1	24	21	510	727	117	55	58	79	387	402	108	113	229	246	182	164	0	0	1	1	25	10	215
Zm00008a025725.v1.1	0	0	1	0	0	0	0	0	0	0	2	0	1	1	4	18	3	0	1	1	0	0	1	3	0	0	0	0	0	0	1	1	1	4	22	14	18	13	1	1	0	1	4	1	1	0	0	0	6
Zm00008a001591.v1.1	0	0	0	0	0	0	0	0	0	0	0	0	0	0	0	0	0	0	0	0	0	0	0	0	0	0	0	0	0	0	0	0	0	0	0	0	0	0	0	0	0	0	0	0	0	0	0	0	0
Zm00008a004617.v1.1	44	41	19	14	0	4	3	4	88	62	35	20	299	317	15	10	40	24	16	12	31	10	19	28	0	1	0	2	25	27	23	72	223	307	10	12	88	177	22	22	20	28	9	13	0	0	0	0	59
Zm00008a022079.v1.1	2413	3271	16	14	3	3	9	10	28	23	132	190	12	15	41	40	47	38	397	530	2862	4316	20	13	2	3	27	12	17	35	185	130	19	9	28	21	26	44	75	107	2377	3591	9	14	3	7	49	41	38
Zm00008a013348.v1.1	2	4	0	0	0	0	22	21	2	29	174	256	6	3	142	160	708	526	99	59	1	1	0	1	0	0	29	33	1	0	2699	254	0	0	93	165	419	838	93	95	6	14	0	1	0	0	9	13	0
Zm00008a034010.v1.1	324	241	142	165	666	794	146	90	153	242	162	172	51	76	222	266	213	213	244	256	461	599	263	258	223	241	387	330	274	299	266	204	210	245	238	232	272	246	264	256	37	30	35	56	103	126	19	21	35
Zm00008a032279.v1.1	119	126	118	126	80	123	262	225	258	271	275	206	226	199	232	237	179	114	186	205	208	98	166	199	145	171	219	231	254	342	389	367	288	376	347	398	217	239	284	282	189	147	143	125	115	125	225	274	352
Zm00008a040307.v1.1	0	0	0	0	0	0	0	0	0	0	0	0	0	0	0	0	0	0	0	2	0	0	0	0	0	0	0	0	0	0	0	0	0	0	0	0	0	0	2	1	0	0	0	0	0	0	0	0	0
Zm00008a038065.v1.1	4	4	11	4	0	0	16	28	2	2	6	8	0	2	5	8	4	1	5	6	1	0	0	0	0	0	0	1	0	1	0	0	1	1	0	0	1	0	1	1	0	3	10	7	0	0	17	13	0
Zm00008a034782.v1.1	13	10	23	21	0	0	75	94	69	67	22	12	15	8	2	0	64	40	10	6	20	20	32	29	0	0	216	176	50	77	21	22	6	4	0	0	44	31	31	30	17	22	18	17	2	2	86	97	59
Zm00008a029334.v1.1	519	549	628	690	305	460	419	420	1016	863	782	671	1467	1369	457	470	847	836	501	547	583	390	762	839	414	442	477	431	668	879	733	717	1388	1333	534	697	768	868	601	630	489	474	727	724	342	419	410	551	878
Zm00008a013674.v1.1	32	67	926	922	101	160	2170	2259	425	417	357	405	35	37	745	918	791	737	848	918	43	22	1250	1323	51	52	2665	2837	171	224	178	108	18	10	473	723	728	569	665	697	17	22	1080	765	55	89	1627	2337	121
Zm00008a004943.v1.1	1247	1348	808	881	520	618	568	515	591	613	10813	8509	2080	2009	192	241	4718	2456	695	841	790	376	531	563	338	369	593	573	298	491	9523	10391	3149	3404	280	262	3368	5969	1064	1114	1088	867	869	854	448	536	458	675	611
Zm00008a001297.v1.1	1	3	17	17	2	2	10	5	0	1	3	1	2	2	4	0	2	5	10	2	3	0	8	14	0	0	11	10	1	0	2	0	2	0	5	1	0	1	8	2	1	5	11	11	0	2	3	6	1
Zm00008a007083.v1.1	1720	2272	114	115	17	19	327	292	149	187	280	211	288	499	250	201	250	218	384	435	988	1081	140	172	20	12	228	273	154	190	162	132	96	84	285	368	204	226	336	322	802	1314	238	152	14	12	258	356	256
Zm00008a019460.v1.1	1	0	0	0	0	0	0	0	0	0	0	0	0	0	0	0	0	0	6	4	0	0	0	0	0	0	0	0	0	0	0	0	0	0	0	0	0	0	10	18	0	0	0	0	0	0	0	0	0
Zm00008a021702.v1.1	0	0	0	0	0	0	0	0	1	0	0	0	0	0	0	0	0	0	0	0	2	0	0	0	0	0	0	0	0	0	0	0	0	0	0	0	0	0	37	28	0	0	0	0	0	0	0	0	0
Zm00008a008998.v1.1	0	0	0	0	0	0	0	0	0	0	0	0	0	0	0	0	0	0	0	0	0	0	0	0	0	0	0	0	0	0	0	0	0	0	0	0	0	0	0	0	0	0	0	0	0	0	0	0	0
Zm00008a038391.v1.1	21	15	328	289	2	4	1070	1007	0	0	0	0	0	0	1	1	64	73	14	11	2	1	592	558	42	95	1143	1190	1	2	0	0	0	0	3	1	115	55	40	34	3	1	204	259	22	14	877	1010	1
Zm00008a029660.v1.1	2	0	0	0	0	0	0	0	0	0	0	0	0	0	0	0	0	0	0	0	1	0	0	0	0	0	0	0	0	0	0	0	0	0	0	0	0	0	0	0	0	0	0	0	0	0	0	0	0
Zm00008a025757.v1.1	2	9	3	2	1	1	14	29	14	15	8	12	6	2	11	14	7	3	78	69	19	8	5	3	0	1	12	27	9	11	25	13	4	22	13	15	4	8	69	78	2	11	2	1	1	1	21	16	9
Zm00008a004649.v1.1	830	1000	2730	2450	781	1412	2429	2430	2858	3325	1976	1981	1745	1844	2617	2414	1715	1570	1045	1067	922	501	2778	2862	1344	1536	2853	3144	1838	1813	2596	2016	2001	2706	1684	3065	1590	1665	1918	1902	1015	1131	2562	2098	1666	2140	1805	2686	1842
Zm00008a034042.v1.1	303	445	2234	2110	1653	2967	2857	3134	2174	2279	640	538	560	751	1482	1907	1209	1451	1065	1240	427	252	2060	2304	1593	1942	3515	3948	1646	2129	477	491	934	893	1166	1572	1117	864	1071	1165	217	237	2142	1570	929	1073	1865	2873	1194
Zm00008a025311.v1.1	1098	1533	180	196	495	748	783	800	1671	1854	2043	1423	977	1055	1080	1217	1769	1451	949	858	1357	949	297	288	294	374	1089	1079	1603	2035	1825	2133	927	1009	1092	1496	1699	1665	1828	1850	1110	1053	299	256	498	713	947	1266	1703
Zm00008a000920.v1.1	2	4	2	3	0	1	5	2	7	1	2	2	3	6	1	3	4	1	9	11	2	0	1	0	0	0	2	1	0	1	1	0	1	0	1	6	0	3	1	0	3	6	5	2	0	0	1	5	2
Zm00008a040339.v1.1	38	13	6	14	42	35	12	7	22	9	4	6	8	4	18	12	2	6	8	8	70	32	82	154	38	62	1	1	376	202	5	8	1	1	17	14	13	11	18	19	14	14	28	22	42	113	2	1	36
Zm00008a038097.v1.1	48	39	0	0	4	20	0	0	0	0	0	0	0	0	0	0	0	0	380	443	58	98	0	0	11	11	0	0	0	0	0	0	0	0	1	0	0	1	46	60	14	39	0	0	1	0	0	0	0
Zm00008a031608.v1.1	422	510	1033	1039	392	666	1035	961	1223	1080	713	715	769	825	900	926	919	1111	1128	1258	477	305	1034	923	563	562	1318	1203	957	1173	816	627	677	879	1024	958	1038	865	830	900	566	554	1231	1035	404	503	1285	1565	1160
Zm00008a029366.v1.1	699	823	252	262	399	648	258	282	736	793	444	391	971	1130	561	549	346	247	528	507	897	542	423	417	662	738	285	274	522	882	552	423	1504	2077	622	834	407	368	847	833	578	598	510	445	940	1232	545	689	956
Zm00008a004975.v1.1	240	176	459	643	145	221	303	231	261	303	237	237	286	198	402	553	498	544	730	777	231	209	299	324	94	80	397	447	270	408	128	211	325	308	386	420	445	396	400	454	236	239	476	336	91	121	288	408	217
Zm00008a025017.v1.1	0	4	0	0	0	0	3	6	2	4	6	17	0	2	2	2	0	0	3	5	5	2	1	4	0	0	4	8	0	0	6	12	3	1	1	2	3	3	2	5	2	0	7	4	3	3	12	3	8
Zm00008a000626.v1.1	28	61	197	82	180	314	97	143	131	130	205	177	131	186	570	315	100	30	106	119	39	27	87	97	146	204	85	114	75	89	146	163	87	126	116	225	35	59	63	94	35	25	52	24	135	151	63	97	119
Zm00008a013260.v1.1	1034	886	7719	11011	1843	2139	3854	3275	2343	3143	4467	3669	818	547	5656	8438	9373	11165	2043	2070	1015	522	4200	4729	760	768	5234	5806	1560	2266	3023	4120	911	802	4882	5872	8437	8093	2155	2165	1244	1004	7849	6274	1745	1438	1875	3110	1362
Zm00008a031934.v1.1	146	311	51	30	6	21	80	98	268	259	2121	1401	591	922	66	63	123	30	125	159	193	17	142	168	6	4	82	104	151	184	1397	2255	823	1277	42	73	113	194	222	221	123	92	102	69	25	12	106	128	210
Zm00008a029692.v1.1	558	631	1021	1003	473	760	1655	1809	962	1005	807	763	767	1238	985	1026	791	942	887	1029	705	373	1342	1408	701	770	1882	2014	629	835	881	727	853	942	906	1304	875	828	1031	1003	513	554	1261	1129	666	797	1563	2287	1081
Zm00008a037720.v1.1	0	0	0	0	0	0	0	0	0	0	0	0	0	0	0	0	0	0	0	0	0	0	0	0	0	0	0	0	0	0	0	0	0	0	0	1	0	0	0	0	0	0	0	0	0	0	0	0	0
Zm00008a025343.v1.1	433	633	52	97	23	36	119	96	101	217	981	1394	26	91	393	369	222	106	792	869	919	496	199	210	36	64	113	104	202	92	1776	1160	86	71	202	454	177	270	988	1014	712	843	125	151	31	45	89	78	41
Zm00008a016612.v1.1	72	205	1	3	2	0	8	13	9	8	8	4	10	6	16	21	41	30	879	1135	343	474	3	2	0	0	4	15	49	80	8	16	6	4	69	53	29	39	185	307	104	226	3	2	0	0	6	21	50
Zm00008a004235.v1.1	0	0	0	0	0	0	0	0	0	0	0	0	0	0	0	0	0	0	0	0	0	0	0	0	0	0	0	0	0	0	0	0	0	0	0	0	0	0	0	0	0	0	0	0	0	0	0	0	0
Zm00008a000952.v1.1	0	0	0	0	1	0	0	0	0	0	0	0	0	0	0	0	0	0	0	0	0	0	0	0	0	0	0	0	0	0	0	0	0	0	0	0	0	0	0	0	0	0	0	0	0	0	0	0	0
Zm00008a035989.v1.1	0	0	0	0	0	0	0	1	0	2	0	0	0	0	0	1	0	0	0	0	2	0	0	0	0	0	0	1	0	0	0	1	0	2	0	2	0	0	1	0	4	10	1	0	0	0	0	0	3
Zm00008a029398.v1.1	293	472	516	455	467	959	1088	1294	1160	1077	813	679	714	968	742	735	415	357	883	918	469	213	1273	1246	726	872	1171	1310	872	1020	686	695	568	683	627	977	433	439	1005	1028	360	343	916	615	702	860	1117	1371	854
Zm00008a022909.v1.1	5	2	1077	882	3	5	3544	3645	0	4	10	7	1	0	51	127	500	571	1	2	3	3	1572	1584	5	1	4144	4855	4	1	11	3	0	0	93	51	568	397	17	26	3	3	1435	1239	1	5	1683	2931	2
Zm00008a000658.v1.1	3	4	15	1	3	6	6	12	13	16	11	4	4	12	7	6	1	1	10	10	99	48	286	304	115	120	246	247	210	268	199	241	160	165	169	190	120	135	173	212	53	37	144	112	66	75	238	323	201
Zm00008a013292.v1.1	903	1491	125	99	0	2	24	25	50	87	197	184	1743	2747	86	47	207	312	146	277	2871	3338	227	300	0	2	67	75	80	84	190	396	296	422	141	139	397	577	241	235	1099	1820	115	106	6	2	38	40	37
Zm00008a016318.v1.1	0	0	0	0	0	0	0	0	1	0	0	0	0	0	0	0	0	0	0	0	0	0	0	0	0	0	0	0	0	0	0	0	0	0	0	0	0	0	0	0	1	0	0	0	0	0	0	0	0
Zm00008a004561.v1.1	0	0	0	0	0	0	0	0	0	0	0	0	0	0	0	0	0	0	0	0	0	0	0	0	0	0	0	0	0	0	0	0	0	0	0	0	0	0	0	0	0	0	0	0	0	0	0	0	0
Zm00008a000212.v1.1	2	3	4	1	0	1	1	1	0	0	3	3	0	0	2	1	2	0	8	9	9	3	8	12	1	0	0	1	0	0	8	1	3	6	0	0	13	2	10	13	11	12	7	10	2	1	1	1	2
Zm00008a021320.v1.1	0	0	0	0	0	0	0	0	0	0	0	0	0	0	0	0	0	0	0	0	0	0	0	0	0	0	0	0	0	0	0	0	0	0	0	0	0	0	0	0	0	0	0	0	0	0	0	0	0
Zm00008a035249.v1.1	306	356	11	10	3	3	5	5	200	225	66	213	79	145	292	260	232	106	117	128	422	259	41	25	1	0	4	3	495	550	913	105	90	74	150	241	140	286	241	293	442	514	0	3	0	0	11	7	197
Zm00008a031966.v1.1	0	0	0	1	0	0	0	0	0	0	3	0	0	0	0	0	0	0	1	2	0	0	0	0	0	0	0	0	0	0	0	0	0	0	0	0	0	0	0	0	0	0	1	0	0	0	0	0	0
Zm00008a040251.v1.1	60	46	326	305	78	156	162	161	112	133	173	177	66	66	119	171	112	142	88	81	96	69	268	219	138	127	326	365	121	174	241	205	141	133	170	162	217	222	145	142	102	91	307	226	153	117	227	339	133
Zm00008a037752.v1.1	1034	1370	3	2	0	1	0	1	0	0	0	0	0	0	0	0	0	0	1	6	1162	2108	0	0	0	3	0	0	0	1	1	3	0	1	0	0	1	2	6	6	514	909	0	2	1	5	0	1	0
Zm00008a025375.v1.1	95	104	140	140	6	8	73	83	227	394	63	75	36	46	75	89	57	67	401	378	77	57	159	159	4	2	132	137	39	51	322	175	56	42	57	79	69	75	607	556	72	69	138	104	60	55	88	138	249
Zm00008a007913.v1.1	34	40	73	74	37	42	101	108	228	214	69	66	59	54	43	55	68	64	104	84	41	34	48	61	34	33	105	114	74	116	72	74	42	52	68	62	57	47	62	78	61	70	68	45	41	33	78	101	82
Zm00008a004267.v1.1	3969	3763	98	123	1612	2447	223	234	1051	739	92	78	144	570	2626	3454	594	467	112	98	3935	4291	321	267	2799	2663	90	92	1627	2063	104	76	443	447	5869	6433	841	671	150	150	1915	3293	261	285	2569	3189	259	282	2012
Zm00008a000984.v1.1	238	200	598	687	72	109	530	534	335	365	84	79	198	199	187	310	275	388	312	391	186	134	643	653	131	125	678	737	323	441	27	67	211	196	237	203	260	195	174	211	170	144	817	776	58	80	585	835	315
Zm00008a016644.v1.1	332	302	249	308	52	65	158	205	585	697	103	94	331	458	122	136	37	39	434	457	194	71	362	362	19	17	175	216	293	319	55	71	145	226	70	160	54	53	302	292	105	125	408	381	27	24	122	161	104
Zm00008a031226.v1.1	2393	1963	82	86	25	32	112	156	100	86	51	52	44	92	129	128	85	79	214	290	45	29	27	29	1	5	37	37	16	11	18	12	12	10	35	20	23	22	16	19	1329	1654	84	98	58	84	174	188	211
Zm00008a028727.v1.1	5	6	0	0	3	1	1	0	0	0	0	0	1	0	0	6	0	1	2	9	4	3	0	0	11	0	0	3	0	1	0	0	0	0	1	0	1	0	3	3	4	0	2	4	0	0	0	4	0
Zm00008a016970.v1.1	2	6	157	122	0	1	854	810	52	16	27	14	13	23	40	41	87	106	49	46	32	28	224	224	3	1	807	798	52	84	18	20	100	97	54	33	105	69	52	72	0	1	108	87	0	0	1020	1406	16
Zm00008a004593.v1.1	60	20	87	137	6	5	11	12	2	5	5	6	0	0	32	43	100	78	16	29	22	11	148	184	8	4	31	24	73	36	21	7	4	8	82	57	103	118	17	10	63	71	147	175	11	23	70	83	32
Zm00008a007619.v1.1	52	76	78	121	1	3	261	241	6	8	92	117	6	7	23	14	110	119	91	117	60	30	97	133	7	1	258	303	2	7	74	41	4	2	48	120	129	105	97	115	97	52	70	78	17	18	239	305	10
Zm00008a037012.v1.1	0	0	0	0	0	0	0	0	0	0	0	0	0	0	0	0	0	0	0	0	0	0	0	0	0	0	0	0	0	0	0	0	0	0	0	0	0	0	0	0	0	0	0	0	0	0	0	0	0
Zm00008a012621.v1.1	14	11	2	0	2	7	7	7	22	27	9	2	6	21	1	4	0	3	28	21	95	47	5	9	1	3	9	13	10	23	3	5	30	17	6	10	2	6	11	25	36	32	6	1	2	2	8	5	5
Zm00008a000244.v1.1	504	480	86	117	55	62	187	165	1224	1415	663	644	444	646	946	1188	387	402	668	725	980	958	613	666	183	186	349	428	1140	1261	749	691	838	820	1219	1301	549	547	785	802	635	728	128	133	49	54	256	280	1234
Zm00008a031998.v1.1	576	912	750	778	1194	1868	973	990	1598	1580	1345	1246	1085	1139	1347	1501	937	1102	989	1027	784	463	1566	1258	1682	2798	1161	1265	1239	1575	1421	1487	828	989	1377	1703	927	956	1072	1177	714	675	1138	1010	1125	1376	921	1232	1341
Zm00008a040283.v1.1	0	0	0	0	0	0	0	0	0	0	0	0	0	0	0	0	0	0	1	0	1	0	5	1	0	0	0	0	0	0	0	0	2	1	7	6	0	0	3	1	0	0	0	0	0	0	0	0	0
Zm00008a031552.v1.1	295	348	513	586	125	152	430	436	417	475	577	499	253	358	275	288	454	441	306	364	287	307	693	583	42	31	381	382	309	463	485	500	344	364	247	259	352	269	148	175	326	370	628	570	159	186	711	876	764
Zm00008a007945.v1.1	0	0	0	0	0	0	0	0	0	0	0	0	0	0	0	1	1	0	0	0	0	1	0	2	0	1	0	1	0	0	0	1	1	0	1	0	1	1	2	2	0	1	8	4	8	1	8	13	3
Zm00008a004299.v1.1	1391	1300	2054	2318	1428	2350	3030	3103	2334	2501	2467	2245	2357	2126	2538	2995	3348	3734	1820	1978	1203	899	2069	2078	1759	1942	3161	3358	2315	3222	2043	1919	1466	1682	2993	2952	2765	2441	2460	2551	1296	1022	2078	1819	1369	1681	3181	4062	2195
Zm00008a016676.v1.1	123	93	133	193	214	235	151	119	171	171	135	129	390	270	119	109	325	324	115	98	124	88	137	136	123	116	220	216	168	206	131	147	221	240	143	131	375	307	186	125	89	76	139	125	133	103	78	159	131
Zm00008a000570.v1.1	195	455	182	117	360	769	667	770	590	584	303	359	438	536	641	560	146	49	511	530	387	169	695	592	663	1057	645	792	489	637	316	312	360	526	447	827	192	181	500	511	161	255	362	220	661	667	780	1001	551
Zm00008a016230.v1.1	211	171	221	330	13	14	137	192	288	381	115	103	217	193	79	96	234	305	970	905	119	54	587	627	13	7	367	405	620	207	129	155	241	281	77	74	283	321	654	785	101	98	459	357	5	6	43	81	352
Zm00008a034904.v1.1	0	0	0	0	0	0	0	0	3	1	1	6	2	0	1	2	0	0	1	1	0	0	1	1	0	1	1	2	0	0	1	1	1	2	0	0	1	0	2	0	4	10	0	0	0	0	1	5	1
Zm00008a031258.v1.1	20	58	30	21	23	34	83	121	272	173	57	58	31	53	61	50	33	21	134	124	33	21	137	109	34	51	147	195	190	363	30	49	11	14	97	135	32	34	161	145	29	13	43	24	15	23	63	85	85
Zm00008a022527.v1.1	0	4	0	0	1	3	0	0	0	0	1	3	2	4	8174	4809	19	8	0	2	11	8	0	0	1	2	0	1	1	1	41	26	14	7	4395	7334	32	56	1	4	17	13	0	0	1	0	1	1	1
Zm00008a028313.v1.1	4	3	8	9	0	0	34	25	0	1	0	0	0	0	1	0	8	4	0	2	3	2	18	10	0	0	15	19	3	6	0	1	0	0	4	2	17	9	7	4	2	4	16	14	0	0	8	21	1
Zm00008a007205.v1.1	65	58	4	8	2	2	35	18	196	213	113	72	61	49	43	84	78	51	62	57	30	26	2	0	0	0	20	19	425	518	82	117	73	45	54	39	65	51	58	90	122	118	1	1	0	0	63	39	240
Zm00008a003922.v1.1	324	322	531	661	87	151	1091	1077	411	382	252	215	132	371	261	326	324	316	419	326	575	532	998	916	196	190	1019	1045	348	575	209	180	82	105	514	486	331	266	550	598	379	381	812	830	245	345	1459	1854	973
Zm00008a038959.v1.1	0	0	0	0	0	0	0	0	0	0	0	0	0	0	0	0	0	0	0	0	0	0	0	0	0	0	0	0	0	0	0	0	0	0	0	0	0	0	0	0	0	0	0	0	0	0	0	0	0
Zm00008a031584.v1.1	163	98	0	0	2	0	1	0	405	883	9	2	8	19	443	312	23	12	71	45	77	38	0	1	0	0	1	4	383	363	10	3	41	24	409	408	11	8	53	70	83	65	0	0	0	0	2	1	12
Zm00008a022853.v1.1	813	867	501	553	1865	2403	826	714	2533	2032	525	616	620	1049	1755	1884	1902	1485	821	830	821	428	529	476	1420	1553	584	456	3226	4337	661	537	630	552	2694	2718	1180	1011	1082	1182	728	635	1365	1157	1987	2283	655	816	3312
Zm00008a010476.v1.1	117	83	569	949	306	296	464	432	218	232	73	78	46	56	193	328	562	942	161	146	79	56	331	375	114	97	617	542	131	166	65	53	56	32	249	226	495	287	167	184	154	106	578	591	207	179	362	539	191
Zm00008a007977.v1.1	17	27	0	0	0	0	1	0	0	0	0	0	0	0	8	8	7	6	0	0	9	0	0	0	0	0	0	0	0	0	1	0	0	0	43	40	16	16	3	2	0	0	0	0	0	0	0	0	0
Zm00008a003628.v1.1	61	78	87	291	266	333	554	449	69	53	76	43	79	53	76	64	52	43	87	110	64	51	1237	1443	935	1086	201	173	117	162	62	81	28	36	132	151	99	92	94	99	90	68	766	937	942	1101	399	497	153
Zm00008a016262.v1.1	14	15	25	18	11	16	39	52	66	26	24	20	22	6	48	46	24	16	27	27	46	68	52	50	7	4	33	22	17	28	8	10	7	7	39	20	14	20	28	51	0	0	0	1	0	0	3	2	0
Zm00008a007531.v1.1	5187	5031	2	0	1	0	7	8	1433	1494	9217	3916	3374	4297	106	76	3015	1331	2729	3199	1066	584	0	2	0	1	2	2	96	145	2804	7395	5438	6050	9	8	892	1684	1423	1398	4072	3087	1	2	2	0	1	2	193
Zm00008a038219.v1.1	16	32	1	2	1	0	2	3	2	5	2	0	0	1	2	1	2	2	4190	3892	18	29	11	14	5	1	11	17	4	3	4	5	10	11	13	16	9	9	1951	2414	16	25	4	8	1	2	16	13	7
Zm00008a035193.v1.1	365	373	533	559	202	345	393	383	361	354	1084	1015	415	349	420	426	564	526	581	560	315	194	2145	2111	489	1288	504	492	6305	1321	1046	1074	188	232	440	590	504	666	637	614	629	547	635	723	397	781	558	702	1050
Zm00008a034936.v1.1	0	0	0	0	1	0	0	0	0	0	0	0	0	0	0	1	0	0	0	0	0	0	0	0	0	0	1	0	0	1	0	0	0	0	0	0	0	0	0	0	0	0	0	0	0	0	0	0	0
Zm00008a013828.v1.1	655	798	466	400	319	498	401	397	480	570	378	369	210	321	497	477	314	355	693	852	704	841	672	724	184	208	436	378	343	570	368	329	192	223	429	470	315	292	442	484	422	617	502	481	167	257	341	408	403
Zm00008a022559.v1.1	10	8	3	0	8	2	6	5	9	14	5	6	10	12	9	12	12	15	14	18	14	11	1	1	0	2	5	2	7	7	1	1	6	4	16	11	8	1	4	10	5	6	3	2	2	2	2	2	1
Zm00008a028345.v1.1	0	0	0	0	0	0	0	0	0	0	0	0	0	0	0	0	0	0	0	0	0	1	0	0	0	0	2	0	0	0	0	0	0	0	0	0	1	3	0	0	0	0	0	0	0	0	0	0	0
Zm00008a007237.v1.1	82	78	9	9	50	78	47	41	237	218	360	187	67	107	860	994	91	65	81	87	61	29	7	7	65	73	59	57	359	454	222	333	121	107	1987	2419	138	147	177	174	53	41	12	8	18	22	351	174	872
Zm00008a003954.v1.1	9	36	45	35	15	41	78	95	143	189	69	78	70	112	59	57	16	10	52	66	26	14	76	98	23	32	77	104	77	81	85	72	95	93	50	91	21	20	72	67	24	20	67	39	37	56	93	133	107
Zm00008a019614.v1.1	733	865	1184	1721	1211	1626	1378	1291	1189	1296	1015	1027	586	530	1371	1546	1350	1378	2066	2217	927	682	1249	1392	1084	1072	1598	1549	1320	1731	1036	966	561	509	1214	1324	1273	1209	1491	1505	824	818	1550	1705	1293	1757	1305	1903	1422
Zm00008a038545.v1.1	0	0	0	1	5	11	0	1	0	3	0	0	1	3	1	2	1	0	0	0	4	0	0	0	0	1	0	1	5	16	0	0	17	10	0	0	1	0	0	0	0	0	1	0	2	0	0	0	0
Zm00008a022885.v1.1	3	4	2	4	1	1	4	11	12	3	67	26	2	0	30	31	2	2	14	8	95	54	24	23	23	27	70	68	195	235	115	121	64	67	78	81	77	69	81	80	9	10	2	2	8	11	8	8	109
Zm00008a031170.v1.1	245	261	8	4	0	0	11	21	164	127	2318	2813	296	76	60	48	397	195	153	158	193	141	131	58	0	0	5	7	336	115	8697	8261	785	607	19	31	469	421	142	137	224	375	11	10	1	0	17	14	365
Zm00008a030913.v1.1	1998	2828	3773	3440	3430	6360	3793	4389	6034	6325	4104	3655	3122	3763	6911	7116	2503	2248	4487	5052	2628	1320	3521	3649	3389	4043	4414	5364	4946	5880	4036	4366	3350	4324	4729	7359	2516	2586	5135	5123	1986	2035	3436	2489	2567	3095	3624	4878	4819
Zm00008a028671.v1.1	0	0	0	0	0	1	0	0	0	0	0	0	0	0	0	0	0	0	0	0	0	0	0	1	0	0	0	3	2	1	0	0	0	1	1	0	0	0	0	0	0	0	0	2	1	0	0	1	2
Zm00008a019940.v1.1	1207	1342	379	354	235	433	252	283	337	436	842	793	251	291	372	433	716	482	451	461	924	1114	568	505	367	383	282	305	660	411	1330	1016	430	437	407	497	629	764	446	453	676	1015	515	482	338	413	388	487	559
Zm00008a016294.v1.1	658	559	1285	1094	448	687	1391	1297	684	868	792	922	184	269	908	1119	1113	1300	774	756	817	471	1623	1426	902	1029	2137	2035	913	1315	1158	627	319	270	1036	1316	1305	1039	1369	1398	612	573	1309	1218	699	775	2072	2637	1168
Zm00008a007563.v1.1	2	0	0	0	2	1	0	2	5	9	0	0	1	0	4	1	0	0	3	5	12	12	185	142	1	2	0	1	61	64	19	23	26	24	129	141	28	19	27	19	72	35	37	86	9	4	35	24	81
Zm00008a003214.v1.1	0	0	0	3	0	0	0	0	0	0	21	13	0	0	194	256	11	17	4	2	15	13	86	122	0	0	22	23	4	9	12	3	2	1	1428	1292	99	65	16	20	8	14	5	10	0	1	4	8	0
Zm00008a034968.v1.1	0	0	0	0	0	0	0	0	0	0	0	1	0	0	0	0	0	0	0	0	0	0	0	0	0	0	1	0	0	0	0	0	0	0	0	0	0	0	0	0	0	0	0	0	0	0	0	0	0
Zm00008a034522.v1.1	24	32	8	11	11	12	9	10	11	4	97	71	33	43	9	4	7	5	16	12	19	12	8	11	8	10	11	6	12	10	34	75	52	53	3	2	3	12	19	14	17	15	9	5	13	12	2	9	14
Zm00008a007269.v1.1	97	71	0	1	64	51	9	5	2	7	3	9	4	2	5	20	11	6	1	0	184	45	9	2	93	90	18	15	5	2	97	35	2	6	23	25	23	35	17	24	96	153	2	0	376	384	10	10	6
Zm00008a022145.v1.1	82	83	118	131	162	258	223	185	147	120	137	144	128	104	116	117	122	119	178	162	92	64	143	137	107	99	301	291	68	112	147	115	106	111	76	112	91	84	222	225	72	67	107	68	101	113	165	269	51
Zm00008a019646.v1.1	8	36	37	50	7	6	44	61	102	88	62	87	61	58	79	49	30	22	64	52	22	12	44	42	9	15	41	56	59	65	42	53	34	27	70	77	26	28	39	38	16	16	38	44	25	35	161	143	108
Zm00008a003540.v1.1	647	855	446	523	618	933	1312	1327	1432	1496	1799	1480	885	1417	1578	1407	956	863	1142	1212	788	428	699	760	878	1102	1291	1507	2251	1181	1722	1488	1835	1893	1394	2044	830	824	1585	1553	636	645	742	612	762	938	1321	1841	960
Zm00008a019200.v1.1	0	3	0	0	1	0	0	3	3	3	1	2	6	3	0	1	1	0	0	3	0	0	0	0	0	0	0	0	0	0	0	0	0	0	0	0	0	0	0	0	5	1	0	2	0	1	0	0	0
Zm00008a038577.v1.1	11	2	0	0	0	0	0	1	6	12	0	0	141	689	11	8	2	6	2	0	18	5	0	0	1	0	2	3	8	10	3	21	94	77	8	5	5	5	65	52	37	28	0	0	1	0	0	0	22
Zm00008a034228.v1.1	1023	994	0	1	2	0	6	10	1362	1664	443	352	473	859	2139	1464	362	226	958	935	1626	1075	12	1	1	2	7	7	1099	1207	822	783	967	962	1757	2769	449	494	2128	2275	1276	1211	1	5	0	6	3	1	658
Zm00008a019972.v1.1	35	40	7	8	1	0	23	21	34	46	5	0	87	45	3	3	0	3	14	9	103	50	7	5	0	0	39	24	67	103	0	2	343	340	6	2	5	3	48	37	18	14	14	4	0	0	37	29	41
Zm00008a010094.v1.1	42	47	61	71	1	1	355	337	13	16	39	86	18	11	65	69	105	69	37	29	61	44	66	60	1	1	241	263	10	4	424	55	24	21	36	42	81	123	103	125	57	70	35	25	1	0	224	210	27
Zm00008a007595.v1.1	0	0	0	0	0	0	0	0	0	0	0	0	0	0	0	0	0	0	0	0	0	0	0	0	0	0	0	0	0	0	0	0	0	0	0	0	0	0	0	0	0	0	0	0	0	0	0	0	0
Zm00008a022471.v1.1	623	499	516	657	215	276	381	406	499	541	421	390	457	491	441	496	708	807	530	474	778	508	705	731	129	113	514	457	671	865	619	553	730	737	771	775	1121	981	592	615	769	744	564	645	279	325	441	542	939
Zm00008a034554.v1.1	0	0	0	0	5	2	0	0	0	0	1	0	0	0	0	0	0	0	1	1	0	1	4	9	1	0	0	0	0	0	3	0	0	0	1	1	0	2	1	1	0	0	2	0	4	3	24	14	16
Zm00008a025823.v1.1	2541	2572	1810	1805	1247	2046	931	915	3069	3838	7721	4636	6753	2455	1787	1841	6825	8633	2432	2741	2021	1379	2295	2261	458	461	775	681	12134	3717	2781	6290	3828	4345	1252	1688	5802	6858	2690	2694	2682	2530	2192	2016	1914	2304	1079	1341	2837
Zm00008a022177.v1.1	1975	813	1337	1474	1146	1838	2664	2784	266	580	541	391	111	86	2700	1892	2104	2067	831	1003	580	500	2160	2467	1281	1890	3213	3460	807	195	479	246	38	27	1372	2516	1733	1831	1129	1103	1197	1316	2895	2358	702	1213	2614	4004	558
Zm00008a013446.v1.1	19	10	11	31	0	0	4	3	18	15	23	29	11	4	63	55	18	10	54	39	14	10	3	4	0	0	5	4	48	14	12	14	3	16	29	68	28	30	63	57	9	12	14	13	0	0	8	4	8
Zm00008a001069.v1.1	498	573	2122	1872	1137	1708	2287	2250	2043	2307	1134	986	473	758	1465	1924	1295	1390	1596	1654	587	275	1394	1322	1121	1154	2041	2439	1159	1652	1039	889	1122	1299	1116	1627	1131	951	1348	1433	331	253	1002	734	792	871	1018	1445	1026
Zm00008a030205.v1.1	0	0	0	0	0	0	0	0	0	0	0	0	0	0	0	0	0	0	0	0	0	0	0	0	0	0	0	0	0	0	0	0	0	0	0	0	0	0	0	0	0	0	0	0	0	0	0	0	0
Zm00008a003572.v1.1	34	38	3038	2782	123	197	3556	3894	128	154	65	71	4	19	1265	1792	1267	1343	201	221	41	95	3095	2959	136	127	4561	5285	54	91	97	128	10	10	881	975	1094	859	332	330	51	68	3440	2666	121	115	2370	4266	44
Zm00008a019232.v1.1	272	228	0	0	0	0	2	2	15	10	4	97	2	11	506	336	568	315	5	13	89	33	0	0	0	0	1	1	2	7	899	2	38	12	216	854	191	472	11	22	35	58	1	0	4	6	1	3	2
Zm00008a029878.v1.1	67	64	88	113	75	67	84	90	92	92	48	46	29	26	97	154	125	126	89	85	43	28	27	30	54	50	65	63	74	99	33	35	19	17	82	87	77	105	59	79	65	57	74	77	110	104	58	86	122
Zm00008a038163.v1.1	67	81	305	341	63	91	328	365	48	56	177	164	29	32	122	133	231	294	120	100	189	126	580	534	337	321	657	774	256	306	523	464	130	145	358	391	530	429	375	387	115	101	728	624	170	223	506	770	103
Zm00008a037906.v1.1	1	2	0	6	1	1	0	0	0	5	0	1	0	1	2	0	0	1	0	1	3	0	0	0	0	0	0	0	0	0	0	0	0	0	0	0	0	0	0	0	0	2	1	1	2	3	0	2	2
Zm00008a034880.v1.1	1206	1164	22	18	0	2	37	35	99	104	467	331	3646	2016	178	155	1271	1270	99	118	968	713	1	5	3	1	51	48	20	60	656	558	5275	4763	101	160	1092	1722	213	176	994	1013	2	2	3	1	3	6	14
Zm00008a025529.v1.1	18	32	97	84	43	79	163	148	101	74	8	6	41	53	63	98	56	70	107	108	5	4	74	65	20	18	196	216	5	11	1	0	0	0	47	58	48	29	15	14	5	3	78	49	22	11	88	196	1
Zm00008a030531.v1.1	741	792	1404	1306	319	600	1692	1785	1613	1685	830	879	1344	1274	1342	1455	1248	1122	1071	1161	734	461	1674	1470	304	313	2056	1992	1161	1479	1015	977	1395	1492	1485	1758	1421	1165	1173	1184	722	703	1230	1204	304	319	1757	2452	1330
Zm00008a007181.v1.1	3	2	5	1	9	10	19	27	1	4	1	5	1	1	3	2	10	10	7	4	12	1	1	7	11	10	6	6	6	5	3	6	0	0	5	4	10	7	39	53	13	9	4	3	20	41	12	14	8
Zm00008a006924.v1.1	22	13	3	10	559	843	2	1	0	5	548	711	60	71	40	13	54	42	99	44	245	84	11	15	1549	1382	1	1	0	0	3896	3796	420	443	19	30	271	614	9659	8326	47	22	11	13	289	300	2	0	0
Zm00008a021800.v1.1	4	1	32	36	2	3	19	15	16	20	1	6	0	0	4	15	11	36	0	0	0	0	0	1	0	0	0	0	0	0	0	0	0	0	1	0	0	0	0	0	8	4	32	26	7	12	52	83	9
Zm00008a034586.v1.1	28	19	8	7	0	0	2	1	0	0	2	6	0	0	0	0	74	38	22	24	2	1	4	8	0	0	0	0	0	0	26	0	0	0	0	0	45	53	27	16	8	24	7	6	0	0	0	0	0
Zm00008a029138.v1.1	400	538	55	89	188	245	650	682	219	208	1877	1441	276	167	355	395	2582	3178	159	167	859	563	20	24	365	395	914	846	839	617	4253	3537	427	449	400	452	2647	3753	816	796	1115	752	130	124	336	516	247	284	187
Zm00008a025855.v1.1	71	77	11	12	0	3	115	71	172	136	102	94	83	90	174	106	142	116	38	31	76	39	24	25	4	3	58	72	60	72	60	57	60	38	98	147	86	135	57	79	33	27	17	17	6	2	116	158	165
Zm00008a013478.v1.1	1	1	0	0	0	0	0	0	0	0	0	0	0	0	0	0	0	0	0	0	0	0	0	0	0	0	0	0	0	0	0	0	0	0	0	0	0	0	0	0	0	0	0	0	0	0	0	0	0
Zm00008a034140.v1.1	424	388	121	137	36	49	233	253	419	444	392	319	394	635	634	592	365	249	477	507	384	195	300	282	51	48	343	360	758	899	313	285	170	209	574	820	297	334	811	852	321	231	144	122	36	44	375	487	720
Zm00008a019264.v1.1	4	11	6	4	8	23	22	27	35	37	2	2	13	10	3	4	3	1	41	60	8	9	10	14	4	0	28	14	6	10	2	1	21	31	2	6	7	6	53	59	3	12	1	1	0	1	1	3	0
Zm00008a021506.v1.1	0	2	0	0	0	0	0	0	1	1	0	0	0	0	0	1	1	0	0	0	0	1	1	1	0	0	0	0	0	0	0	1	0	0	0	0	1	0	1	0	0	0	0	0	0	0	0	0	1
Zm00008a040437.v1.1	28	30	0	0	0	0	3	3	61	32	0	0	93	207	66	40	1	3	7	5	59	11	11	11	0	0	0	1	32	17	14	27	148	144	155	233	16	15	37	26	12	6	8	3	0	0	1	3	11
Zm00008a038195.v1.1	0	1	5	4	0	0	0	1	0	0	0	0	0	0	1	0	0	1	0	0	0	0	2	3	0	0	1	1	0	0	0	0	0	0	1	0	0	0	0	0	1	0	1	3	0	0	4	0	1
Zm00008a037938.v1.1	62	60	0	0	0	0	2	0	0	0	0	0	0	0	4	17	13	10	21	25	68	77	0	0	0	0	0	0	0	0	0	0	0	0	5	1	1	1	3	0	0	2	0	0	0	0	0	0	0
Zm00008a025115.v1.1	6	13	38	47	5	5	99	117	111	105	12	22	42	37	84	74	17	11	26	31	9	10	57	69	1	1	129	143	30	31	35	33	94	151	73	112	44	30	19	30	3	5	88	35	3	5	90	146	16
Zm00008a000724.v1.1	384	832	0	0	0	0	1	0	1	1	5886	637	0	3	2	2	97	522	12	9	1289	1920	1	0	0	0	0	1	0	0	219	1059	1	0	0	0	1579	2498	3863	3235	386	317	0	0	0	0	0	1	0
Zm00008a019590.v1.1	1115	1295	331	314	437	575	965	997	1151	1160	401	353	570	1265	723	824	245	228	1926	2135	1193	1065	735	676	394	433	934	913	690	867	556	432	255	292	790	803	223	242	981	1108	562	845	608	656	386	501	1086	1479	1085
Zm00008a021832.v1.1	964	1212	940	1023	192	324	1739	1598	1638	2133	2171	1770	1828	1976	2813	2287	2307	1596	891	1055	1103	735	808	821	366	318	1884	2023	815	1038	6318	4751	1097	1414	1836	2200	2794	2839	1384	1359	882	777	675	588	287	322	996	1609	1032
Zm00008a006510.v1.1	91	76	7	8	1	2	46	68	0	0	133	90	507	354	2	3	56	62	29	52	52	37	5	4	0	0	4	2	0	2	188	250	138	212	0	0	86	115	26	21	43	23	20	15	1	0	17	36	1
Zm00008a025887.v1.1	0	1	4	6	2	0	3	3	4	3	2	0	2	3	9	1	6	1	2	1	0	0	0	0	0	0	0	0	0	0	0	0	0	0	0	1	0	0	0	0	1	5	4	1	0	4	1	4	3
Zm00008a004779.v1.1	306	354	469	549	93	147	607	569	851	815	306	255	439	484	395	485	441	487	435	484	333	252	403	312	112	124	609	591	535	667	340	309	900	1018	377	474	523	357	358	418	378	408	470	416	146	174	594	812	578
Zm00008a034172.v1.1	11	21	0	0	22	51	0	2	1	0	59	45	400	243	0	0	10	42	7	9	7	5	0	0	31	65	0	0	0	0	1	30	64	88	0	0	11	12	8	14	25	19	0	0	34	23	1	0	0
Zm00008a025441.v1.1	58	128	0	4	5	1	640	722	2	0	1	3	2	0	0	0	4	2	109	150	109	38	0	0	4	1	580	635	0	0	1	2	0	2	0	0	0	2	131	155	25	48	2	0	1	9	145	219	0
Zm00008a013064.v1.1	4	4	12	15	5	4	35	17	8	7	5	4	0	0	11	21	8	7	18	8	30	39	10	10	7	3	9	10	4	11	1	1	2	2	8	7	9	7	14	15	0	1	18	14	4	4	27	21	4
Zm00008a012807.v1.1	138	123	1	0	0	1	124	98	265	277	101	59	284	234	500	725	143	77	20	23	37	19	0	0	9	9	90	127	60	89	55	51	160	150	1180	1312	169	165	27	31	56	21	37	23	1	1	50	62	221
Zm00008a040469.v1.1	1409	1177	119	366	4027	4787	788	379	771	969	2423	2204	616	886	2098	2113	1266	2029	1084	865	885	498	1812	2846	7588	11167	1574	1091	8261	3888	3005	2430	518	899	1808	2991	1269	1731	1690	1699	1233	1252	2427	2855	6440	11757	585	920	4220
Zm00008a031738.v1.1	186	123	760	939	364	426	390	370	225	285	211	233	159	204	349	468	610	626	494	503	211	154	384	409	186	200	345	320	218	316	196	218	256	202	301	288	449	386	295	300	136	115	563	546	245	286	293	395	170
Zm00008a029496.v1.1	0	6	3	0	0	1	18	22	0	0	3	2	5	3	8	12	7	4	8	20	2	0	6	6	0	0	15	17	0	0	4	4	2	2	1	3	8	5	5	5	2	2	13	6	1	0	142	142	1
Zm00008a037524.v1.1	69	75	19	7	0	1	95	91	307	1037	6760	8326	0	1	108	464	605	575	116	92	87	37	62	66	0	0	249	355	11	25	33427	15225	3	8	134	243	1271	1850	377	317	9	11	6	4	0	0	110	128	140
Zm00008a025147.v1.1	6	12	0	0	0	0	0	0	6	2	1	0	0	0	0	1	0	0	0	0	22	10	0	0	0	0	0	0	33	77	0	1	0	2	19	11	0	0	0	1	11	9	0	0	0	0	0	0	22
Zm00008a000756.v1.1	0	0	0	0	0	0	0	0	0	0	0	0	0	0	0	0	0	0	0	0	0	0	0	0	0	0	0	0	0	0	0	0	0	0	0	0	0	0	0	0	0	0	0	0	0	0	0	0	0
Zm00008a013390.v1.1	0	0	0	0	0	0	0	0	1	0	0	0	0	0	0	0	0	0	0	0	0	0	0	1	0	0	0	0	0	0	0	0	0	0	0	0	0	0	0	0	0	0	0	2	0	0	0	0	0
Zm00008a016416.v1.1	4	4	4	0	2	4	4	1	7	6	10	10	8	4	1	5	1	2	1	3	2	0	0	1	0	1	0	0	0	0	2	5	2	0	0	1	2	2	1	0	0	2	2	0	2	4	0	2	4
Zm00008a021864.v1.1	37	48	94	108	79	105	355	279	43	52	96	98	21	27	128	88	199	233	38	50	34	32	201	205	116	145	365	365	22	34	97	98	28	28	137	123	153	157	50	58	20	31	184	177	87	167	328	499	51
Zm00008a004039.v1.1	0	0	0	0	0	0	0	0	0	0	0	0	0	0	0	0	0	0	0	0	0	0	0	0	0	0	0	0	0	0	0	0	0	0	0	0	0	0	0	0	0	0	0	0	0	0	0	0	0
Zm00008a037850.v1.1	127	93	0	0	0	0	0	0	0	0	2	0	18	33	0	0	1	16	0	0	286	151	0	0	0	0	0	2	0	0	1	0	240	145	0	0	0	4	5	1	303	231	0	0	0	0	0	0	0
Zm00008a025473.v1.1	18	10	901	1011	24	51	1035	1053	1	9	35	58	1	3	175	195	362	394	20	10	8	4	1325	1290	26	10	1138	1105	4	12	51	25	2	1	72	133	314	257	57	63	10	14	913	981	9	21	707	981	6
Zm00008a012839.v1.1	0	0	0	0	0	0	0	0	0	0	0	0	0	0	0	0	0	0	0	0	0	0	0	0	0	0	0	0	0	0	0	0	0	0	0	0	0	0	0	0	0	0	0	0	0	0	0	0	0
Zm00008a016742.v1.1	9	10	20	17	22	42	109	138	32	34	27	24	18	35	23	32	39	46	30	27	0	0	0	0	5	0	0	1	0	0	0	0	0	0	0	2	0	0	0	0	13	16	21	17	5	16	33	39	23
Zm00008a013096.v1.1	123	111	202	176	88	178	359	452	273	232	175	142	126	172	227	296	204	245	461	438	135	87	284	282	158	172	397	483	366	437	151	151	272	281	233	327	248	215	508	512	180	191	222	220	73	90	577	713	322
Zm00008a033501.v1.1	0	0	0	0	0	0	0	0	0	0	0	0	0	0	0	0	0	0	0	0	0	0	0	0	0	0	0	0	0	0	0	0	0	0	0	0	0	0	0	0	0	0	0	0	0	0	0	0	0
Zm00008a000016.v1.1	12	13	1	3	3	16	0	0	41	65	10	23	13	40	7	5	9	4	27	44	8	5	1	4	1	1	0	1	7	5	8	7	12	3	10	13	13	4	29	41	6	11	1	6	2	3	3	0	6
Zm00008a021124.v1.1	82	97	1	1	0	2	10	13	8	10	3	7	1	2	8	7	9	6	17	10	3	3	9	6	3	4	15	15	10	6	5	7	1	2	4	11	3	7	6	19	17	34	2	1	15	22	8	16	3
Zm00008a040055.v1.1	14	10	25	36	10	11	41	43	14	15	75	60	10	12	13	10	10	8	16	24	14	4	119	139	22	27	48	58	14	20	92	82	20	18	10	19	15	30	44	52	5	7	74	62	30	33	30	48	17
Zm00008a037556.v1.1	134	164	482	426	269	399	532	542	563	582	204	231	208	274	268	307	315	394	321	332	8	6	116	152	18	35	296	346	38	55	9	21	9	8	148	128	156	120	61	54	35	28	203	185	50	74	188	269	42
Zm00008a028825.v1.1	266	247	354	354	461	748	376	412	571	521	434	411	579	498	479	489	493	638	296	340	373	197	506	473	641	646	549	561	482	618	559	502	479	505	760	917	593	567	516	535	298	278	427	350	529	686	413	555	451
Zm00008a025179.v1.1	39	46	0	0	0	0	0	0	353	737	9	1	1156	1195	8	9	1	3	1	2	7	1	0	0	0	0	0	1	144	141	49	90	4651	6996	9	12	3	4	15	17	8	15	0	0	0	0	0	0	50
Zm00008a000788.v1.1	1136	1124	358	396	425	515	267	218	115	96	7292	5581	2057	1526	70	93	5072	3157	455	445	828	335	392	395	317	321	321	331	132	245	6792	7796	3106	3214	94	70	3751	6181	854	817	1013	805	620	586	526	499	201	300	215
Zm00008a016448.v1.1	48	45	1366	2169	51	63	2706	1985	126	237	63	49	7	28	374	633	1258	1824	50	35	25	11	671	887	20	12	3115	2541	60	117	46	52	5	6	530	318	1246	698	99	81	22	22	1363	1455	64	51	1288	2011	86
Zm00008a037110.v1.1	140	168	34	52	31	31	92	103	351	390	114	108	204	241	298	265	70	36	182	170	262	104	150	136	29	15	140	110	458	532	157	190	244	298	501	674	162	121	310	270	143	162	108	91	26	28	137	204	438
Zm00008a021450.v1.1	7	9	0	2	0	0	0	0	11	15	0	0	5	15	2	0	3	1	2	2	70	32	0	0	0	0	0	1	6	3	0	1	163	113	1	2	10	10	1	3	77	63	0	0	0	0	1	2	4
Zm00008a000342.v1.1	0	0	0	0	0	0	0	0	0	0	0	0	0	0	0	0	0	0	0	0	0	0	0	0	0	0	0	0	0	0	0	0	0	2	1	0	0	0	0	0	0	2	0	0	0	0	0	0	0
Zm00008a040381.v1.1	25	27	0	0	0	1	0	0	11	4	124	100	479	508	253	80	16	15	15	17	10	7	0	3	10	6	0	1	0	1	28	36	51	58	100	141	43	55	12	7	18	13	1	0	4	1	0	1	8
Zm00008a037882.v1.1	1	0	0	0	0	0	0	2	0	0	0	0	0	0	0	0	0	0	1	0	0	0	1	0	2	1	0	0	1	0	0	0	0	0	1	0	0	0	0	0	24	24	129	104	7	8	190	228	92
Zm00008a004397.v1.1	2	0	0	0	0	0	0	0	0	0	0	0	0	0	0	0	0	0	0	0	0	0	0	0	0	1	0	0	0	0	0	0	0	1	2	0	0	0	0	0	63	41	66	82	53	68	29	52	50
Zm00008a016774.v1.1	0	0	0	0	0	0	0	0	0	0	0	0	0	0	0	0	0	0	0	0	1	0	0	0	0	0	1	0	0	0	0	0	5	3	0	0	1	0	2	0	0	0	0	0	0	0	0	0	0
Zm00008a024802.v1.1	0	0	0	0	0	0	0	0	0	0	0	0	1	0	0	0	0	0	0	0	52	90	48	38	30	25	75	52	45	72	46	46	47	36	60	31	71	52	33	50	11	13	19	16	5	5	4	8	1
Zm00008a000048.v1.1	16	58	5587	6686	668	800	6615	6186	211	222	112	160	21	23	1541	2283	2011	2500	207	306	46	46	3777	4991	356	355	7341	9479	64	108	285	186	34	34	1288	1762	2027	1746	512	470	17	46	6635	5109	348	349	2696	4840	57
Zm00008a012425.v1.1	539	439	769	956	155	212	359	328	494	496	5302	3759	526	534	1030	1176	5941	3859	210	229	653	326	1194	1306	577	427	1183	1176	680	1033	6332	7872	2108	2258	2431	2722	5539	8149	847	799	475	312	957	889	405	388	311	423	530
Zm00008a040087.v1.1	1	0	1	0	0	0	0	1	0	1	1	0	0	0	0	0	0	0	0	0	47	22	80	81	155	169	108	121	104	196	31	33	46	54	71	82	54	36	74	94	28	15	70	74	86	99	150	201	144
Zm00008a031356.v1.1	0	0	0	0	0	0	0	0	0	0	0	0	0	0	0	0	0	0	0	0	0	0	0	0	0	0	0	0	0	0	0	0	0	0	0	0	0	0	0	0	0	0	0	0	0	0	0	0	0
Zm00008a028857.v1.1	21	30	20	16	6	14	49	47	30	22	24	29	12	18	30	24	33	55	27	27	2	1	0	0	1	1	0	0	2	1	0	0	0	0	0	1	2	0	1	0	92	80	97	102	54	89	185	220	205
Zm00008a007749.v1.1	0	0	0	0	0	0	1	0	0	0	0	1	1	0	1	0	0	0	0	0	0	0	1	0	3	1	3	4	0	0	2	0	2	2	1	0	0	0	1	1	0	0	0	1	0	0	0	1	0
Zm00008a037142.v1.1	0	0	0	0	1	1	0	1	0	0	0	0	1	2	0	0	0	0	0	0	0	0	0	0	0	0	0	0	0	0	0	0	0	0	0	0	0	0	0	0	0	0	1	0	0	1	0	0	0
Zm00008a028411.v1.1	35	81	19	16	50	107	166	207	129	134	88	82	59	130	116	80	22	11	174	165	62	27	172	158	104	191	155	189	170	164	88	72	65	76	93	165	25	46	188	192	48	36	91	58	100	134	152	217	165
Zm00008a012751.v1.1	5	6	26	23	3	5	12	13	0	1	1368	1096	25	12	4	6	111	30	188	210	10	2	13	5	2	3	28	25	0	0	930	728	0	2	0	0	72	143	36	42	12	14	50	45	1	1	27	30	0
Zm00008a000374.v1.1	468	411	938	1142	761	877	745	738	762	898	495	462	574	648	398	490	478	466	955	1067	346	221	1011	1039	427	454	777	759	562	677	344	291	413	397	323	409	348	347	470	529	381	396	1071	1109	611	775	808	1060	806
Zm00008a016034.v1.1	7	2	0	0	4	11	0	0	0	0	0	0	0	0	0	0	0	0	1	1	2	0	0	0	0	0	0	0	0	0	0	0	0	0	0	0	0	0	0	0	0	0	1	0	7	5	0	0	0
Zm00008a034708.v1.1	11	5	2	7	0	0	1	0	3	3	0	0	1	2	3	1	2	4	1	1	7	2	5	2	0	0	4	0	6	5	0	0	0	0	5	4	0	0	0	4	94	70	5	15	0	0	3	3	8
Zm00008a031682.v1.1	2104	1804	4480	6052	2133	2622	3401	3184	2565	2865	1778	1783	1636	2069	3223	3644	2812	3003	2864	3104	1742	1010	3274	3428	1412	1321	3164	3327	1360	1502	1840	1526	1410	1455	2730	2933	2541	2322	2122	2284	1517	1519	4643	4412	1852	2156	2736	3947	2526
Zm00008a028117.v1.1	0	0	0	0	0	0	0	0	0	0	0	0	0	0	0	0	0	0	0	0	0	0	0	0	0	0	0	0	0	0	0	0	0	0	0	0	0	0	0	0	0	0	0	0	0	0	0	0	0
Zm00008a025091.v1.1	18	9	0	0	0	0	0	0	29	61	1	1	2	11	5	26	0	0	0	1	10	0	0	0	0	0	0	0	35	12	2	0	15	23	3	5	2	0	0	1	6	8	0	0	0	0	0	1	13
Zm00008a003726.v1.1	0	0	0	0	0	0	0	0	0	0	0	0	0	0	0	0	0	0	0	0	0	0	0	0	0	0	0	0	0	0	0	0	0	0	0	0	0	0	0	0	0	0	0	0	0	0	0	0	0
Zm00008a016360.v1.1	0	0	0	0	0	0	1	0	0	0	0	0	0	0	0	0	0	0	0	0	0	0	0	0	0	0	0	0	0	0	0	0	0	0	0	0	0	0	0	0	0	0	0	0	0	0	0	0	0
Zm00008a007009.v1.1	438	409	483	523	99	164	477	504	1300	1086	364	267	820	1156	937	819	461	340	708	728	670	325	754	601	245	291	583	565	5029	1978	341	446	424	569	920	1260	545	493	1546	1402	439	529	690	569	55	127	445	565	1120
Zm00008a012457.v1.1	0	2	0	0	0	0	1	2	10	12	1	2	1	3	1	2	1	0	1	0	0	0	0	0	0	0	0	1	3	8	1	4	3	7	1	2	0	0	0	1	0	0	0	0	0	0	1	2	4
Zm00008a012011.v1.1	0	0	0	0	0	0	0	0	0	0	0	0	0	0	0	0	0	0	0	0	0	0	0	0	0	0	0	0	0	0	0	0	0	0	0	0	0	0	0	0	0	0	0	0	0	0	0	0	0
Zm00008a031388.v1.1	375	761	0	0	1	2	1	2	1	1	0	0	4	28	0	0	0	2	228	345	968	1259	0	1	3	1	0	1	1	0	0	0	6	13	0	0	1	1	19	43	365	647	2	0	0	0	0	0	0
Zm00008a022657.v1.1	0	0	0	0	0	0	0	0	0	0	0	0	0	0	0	0	0	0	0	0	0	0	0	0	0	0	0	0	0	0	0	0	0	0	0	0	0	0	0	0	0	0	0	0	0	0	0	0	0
Zm00008a037174.v1.1	9	17	9	3	0	0	26	22	23	20	16	41	4	6	4	7	11	3	19	28	6	2	10	9	2	1	16	23	3	4	26	16	3	5	4	2	6	10	159	166	15	16	21	16	0	1	37	37	68
Zm00008a028443.v1.1	201	183	0	0	0	0	19	27	964	733	495	413	138	160	541	322	136	133	157	155	73	67	6	4	0	0	0	0	563	253	129	63	94	158	193	282	21	15	220	237	59	45	2	0	6	58	6	4	233
Zm00008a007335.v1.1	301	294	155	181	173	188	236	231	521	464	230	243	255	675	287	414	256	225	320	328	241	152	262	284	208	221	228	247	316	617	220	211	275	280	395	464	256	217	473	479	194	224	162	175	188	201	174	191	407
Zm00008a012783.v1.1	15	21	17	31	14	25	56	51	25	25	18	30	20	14	15	29	14	16	26	12	22	15	32	47	11	13	48	59	30	37	19	19	24	24	21	36	15	23	19	23	51	43	82	75	28	20	146	192	86
Zm00008a015809.v1.1	0	1	1	0	0	0	2	0	0	0	6	0	3	2	0	1	0	0	1	0	0	0	0	0	0	0	0	0	0	1	0	0	2	3	0	0	0	1	0	1	3	5	0	0	0	0	0	0	0
Zm00008a019712.v1.1	0	0	0	0	0	0	0	1	0	0	1	1	0	1	0	0	0	0	0	0	0	0	1	1	0	0	0	0	0	0	0	0	0	0	2	0	1	0	0	0	0	0	0	0	0	0	0	0	0
Zm00008a016066.v1.1	5	7	3	5	3	2	12	21	7	15	8	10	6	5	5	9	4	2	5	12	34	19	407	387	14	21	524	544	66	172	136	84	56	71	176	208	188	123	206	228	80	67	375	347	33	54	1041	1367	292
Zm00008a028149.v1.1	78	46	6	5	1	0	0	1	7	2	28	5	568	1007	13	4	156	453	4	4	118	54	12	11	1	0	0	0	0	0	17	28	673	477	2	2	74	112	12	8	504	403	21	29	0	3	1	2	41
Zm00008a016392.v1.1	5	10	0	0	0	0	0	0	0	0	0	0	0	0	0	0	0	0	24	45	4	3	0	0	0	0	0	0	0	0	0	0	0	0	0	0	0	0	0	2	0	0	0	0	0	0	0	0	0
Zm00008a019418.v1.1	88	55	3	2	2	0	10	2	30	56	24	5	30	30	32	62	12	5	26	22	58	32	27	319	4	5	1	3	379	115	5	17	4	15	38	53	8	19	26	24	53	34	89	83	7	20	11	15	49
Zm00008a003758.v1.1	417	382	469	448	124	188	843	922	330	285	1901	1588	436	411	281	309	1389	1290	320	370	332	209	589	543	140	119	942	924	489	716	1876	1791	833	827	394	333	1087	1294	429	423	166	147	199	168	28	13	274	325	230
Zm00008a012043.v1.1	276	348	237	209	113	180	388	414	378	430	368	289	318	420	275	354	460	492	463	514	274	243	265	225	107	112	334	364	256	366	240	258	236	253	335	365	451	411	403	433	259	223	221	182	89	86	311	434	339
Zm00008a003312.v1.1	1303	532	184	276	18	28	138	168	285	655	272	341	72	69	310	346	175	156	277	223	1232	717	523	432	131	105	232	214	976	543	1060	730	94	72	242	323	227	267	817	807	1631	1993	694	681	131	265	161	207	437
Zm00008a024420.v1.1	220	104	23	31	39	78	112	133	222	420	89	72	52	83	36	73	58	46	39	42	141	76	217	203	45	55	142	141	263	162	122	118	168	152	46	52	80	64	65	68	184	152	40	45	8	9	214	216	127
Zm00008a022689.v1.1	42	56	13	14	0	0	92	59	185	201	162	210	39	47	205	233	116	56	46	37	42	20	66	64	1	0	51	70	9	24	332	215	24	16	186	218	83	97	47	57	14	19	25	15	1	5	20	46	31
Zm00008a030717.v1.1	4	3	11	18	2	7	0	5	4	2	2	3	0	2	3	4	5	16	4	4	0	1	1	3	1	2	1	1	0	1	0	0	0	0	3	1	2	4	1	0	0	0	0	0	0	0	0	0	0
Zm00008a028475.v1.1	5	4	11	18	0	0	10	13	0	0	0	0	0	0	3	7	8	4	2	2	5	0	28	35	1	0	18	26	0	0	0	0	0	0	13	4	2	2	3	4	1	1	23	27	0	0	18	21	0
Zm00008a019744.v1.1	36	31	8	17	1	2	11	12	1	5	6	2	0	0	9	21	9	17	60	65	21	24	4	6	1	2	16	17	2	1	0	1	0	1	11	2	7	6	21	30	9	16	9	11	8	4	6	10	4
Zm00008a016098.v1.1	90	155	453	680	3	7	384	300	9	14	522	481	10	11	328	381	519	439	187	181	287	172	1262	1560	11	6	458	434	22	30	309	299	3	7	361	477	463	528	603	575	161	286	1388	1361	3	13	260	343	6
Zm00008a007367.v1.1	1002	797	3702	5575	1606	1885	2022	1593	2381	3043	2099	1703	583	490	1850	2772	2888	3589	1108	1167	947	564	2464	2971	933	1066	2281	2551	1764	2516	1722	2173	1085	999	1785	1862	2931	2496	1050	1092	531	462	2867	2420	1156	1044	1304	1663	1002
Zm00008a003018.v1.1	1201	856	0	1	0	3	0	0	1730	3199	0	2	866	728	10	7	16	2	1	4	773	420	0	0	0	0	0	1	14	69	0	0	415	175	16	13	52	8	12	13	606	391	0	1	1	0	0	0	171
Zm00008a034326.v1.1	0	0	0	0	0	0	0	0	5	15	0	0	0	0	0	0	0	0	0	0	2	5	3	2	1	5	7	5	3	8	7	7	13	10	4	11	5	3	5	12	0	3	0	1	0	0	0	0	19
Zm00008a007693.v1.1	88	81	128	160	93	104	149	122	452	557	52	73	232	184	164	160	142	88	44	31	112	63	179	196	78	80	165	168	300	302	147	118	467	546	198	223	168	180	113	106	118	126	179	195	138	145	133	166	325
Zm00008a015721.v1.1	23	22	0	0	0	0	0	0	1	1	452	300	295	220	0	0	90	70	27	27	29	13	5	2	0	0	1	0	1	2	215	356	136	147	0	0	85	169	49	43	18	15	1	2	0	0	1	0	0
Zm00008a003344.v1.1	427	412	125	145	35	58	174	145	290	361	243	254	28	35	294	306	259	258	148	139	433	537	484	734	115	124	191	158	440	330	391	212	34	15	254	339	234	242	274	244	365	447	281	343	47	65	156	204	369
Zm00008a019004.v1.1	0	0	0	0	0	0	0	0	0	0	0	0	0	0	0	0	0	0	1	3	0	0	0	0	0	0	0	0	0	1	0	0	0	0	0	0	0	0	0	0	1	0	0	0	0	0	2	1	1
Zm00008a034652.v1.1	1076	1096	1340	1685	404	570	1618	1574	1158	1554	1005	855	986	1294	1510	1482	672	463	968	1131	1222	561	2323	2451	689	802	1299	1626	1225	1145	1007	1026	831	973	1086	1781	658	835	1497	1451	1107	1197	2588	2571	745	880	1285	1944	1296
Zm00008a030749.v1.1	0	0	0	0	0	0	0	0	0	0	0	0	0	0	0	0	0	0	0	0	0	0	0	0	0	0	0	0	0	0	0	0	0	0	0	0	0	0	1	0	0	0	0	0	0	0	0	0	0
Zm00008a022275.v1.1	208	219	75	58	38	56	122	125	628	549	82	83	332	361	231	183	75	80	565	612	253	154	85	80	68	60	102	140	372	473	81	82	358	380	279	339	90	81	276	307	129	99	40	52	35	48	159	205	382
Zm00008a019776.v1.1	643	187	2	1	2	0	0	3	8152	5927	306	368	0	0	3	120	322	172	700	704	166	43	1	2	0	0	0	3	1538	2322	179	152	0	0	0	0	38	18	82	88	663	421	0	1	1	0	3	2	12285
Zm00008a007399.v1.1	18	1	0	0	13	10	10	0	0	10	16	0	0	0	1	4	0	6	21	26	0	0	0	0	0	0	0	0	0	0	0	1	0	0	0	1	0	0	0	0	5	8	9	0	8	0	8	14	9
Zm00008a030303.v1.1	24	43	0	0	3	8	2	0	0	0	0	0	1	0	0	2	2	0	0	0	0	0	0	0	0	0	0	0	0	0	0	0	0	0	0	0	0	0	0	0	0	0	0	0	0	0	0	0	0
Zm00008a028061.v1.1	329	281	42	84	77	68	447	542	778	686	394	392	110	144	232	192	52	62	382	337	123	60	258	361	55	92	255	249	890	1167	467	488	103	126	202	234	36	53	218	214	316	190	391	340	87	100	241	287	1413
Zm00008a019330.v1.1	21	21	14	9	0	0	39	35	11	8	10	9	17	4	18	18	53	85	8	12	19	7	8	17	0	0	17	15	4	7	25	18	28	24	32	32	67	52	20	26	10	23	4	7	0	2	9	16	11
Zm00008a003670.v1.1	0	0	0	0	0	1	0	0	2	0	0	2	1	0	0	1	0	2	3	0	0	0	2	0	4	4	0	0	0	0	0	0	0	1	1	2	0	0	0	0	20	16	17	20	22	22	18	25	23
Zm00008a034358.v1.1	0	0	0	0	0	0	0	0	0	0	0	0	0	0	0	0	0	0	0	0	0	0	0	0	0	0	0	0	0	0	0	0	0	0	0	0	0	0	0	0	0	3	1	0	1	1	3	4	3
Zm00008a025627.v1.1	258	315	491	530	331	521	796	822	763	1085	303	341	195	322	919	959	560	539	599	569	288	207	521	541	315	331	807	736	522	655	353	273	533	568	599	900	568	537	749	754	243	263	579	472	269	327	790	1020	640
Zm00008a030009.v1.1	292	355	1004	776	101	187	1032	1093	758	684	3253	2817	942	1105	158	192	1121	888	1379	1270	931	631	3462	3429	217	217	1555	1721	1272	1528	3461	3627	1858	2146	488	667	1781	2008	2313	2348	263	228	1128	852	80	62	1271	1685	730
Zm00008a003376.v1.1	968	865	4749	5759	2232	3291	1842	1593	2711	3569	1949	1586	958	800	2710	3991	3490	3565	1538	1565	1179	618	3033	3399	1688	1551	3064	3145	2074	2936	2254	2852	1044	997	3125	3458	4796	4333	1728	1823	1395	1154	5801	4826	2358	1881	1781	2362	2336
Zm00008a019036.v1.1	38	68	31	16	26	38	83	100	252	217	372	314	134	237	93	78	80	21	83	93	85	30	95	94	25	41	116	126	98	170	512	551	274	375	65	81	119	252	114	138	47	38	33	26	30	44	66	97	87
Zm00008a015753.v1.1	0	0	0	0	0	0	0	0	0	0	0	0	0	0	0	0	0	0	0	0	0	0	0	0	0	0	0	0	0	0	0	0	0	0	0	0	0	0	0	0	0	0	0	0	0	0	0	0	0
Zm00008a034684.v1.1	18	33	0	0	0	0	0	0	0	1	14	14	1	14	3	13	25	18	7	8	32	11	0	0	0	0	1	0	0	0	46	18	23	22	6	7	26	53	5	5	39	19	0	0	2	5	0	2	0
Zm00008a030335.v1.1	1	0	2	3	5	7	4	1	4	5	2	2	3	2	2	2	6	1	1	2	0	0	0	0	0	0	0	0	0	0	0	0	0	0	0	0	0	0	0	1	0	0	0	0	0	0	0	0	0
Zm00008a028093.v1.1	6	32	90	71	0	4	170	208	2	6	8	6	3	4	11	18	11	8	108	89	23	26	75	84	4	3	87	84	1	4	17	6	0	0	10	9	5	5	85	84	15	30	55	41	2	6	76	81	0
Zm00008a021604.v1.1	443	490	1376	1408	1059	1807	1307	1503	685	920	205	199	559	484	636	706	392	478	586	610	903	1142	1116	1223	930	950	1185	1380	360	464	182	152	395	540	506	554	361	346	672	654	240	269	910	888	902	975	1148	1577	517
Zm00008a006728.v1.1	6	7	13	17	2	6	19	10	55	70	3	4	3	8	26	23	8	3	12	21	19	3	22	21	5	4	28	33	3	13	3	9	22	20	9	18	5	5	12	11	6	5	25	28	4	4	9	23	10
Zm00008a019362.v1.1	108	98	129	120	52	71	126	183	95	84	48	52	54	59	74	80	99	108	61	75	70	64	154	157	100	101	200	194	73	122	56	46	57	41	67	120	102	86	96	104	0	0	0	0	0	0	0	0	0
Zm00008a015013.v1.1	0	0	0	0	6	0	0	0	0	0	0	0	0	0	0	0	0	0	0	0	0	0	0	0	4	7	0	0	0	0	0	0	0	0	0	0	0	0	0	0	0	0	572	13	689	930	0	0	0
Zm00008a025659.v1.1	0	0	30	33	0	0	0	0	0	0	0	0	0	0	30	47	4	4	0	0	0	0	77	56	0	0	0	0	0	0	0	0	0	0	32	49	0	9	0	0	0	0	25	26	0	0	0	0	0
Zm00008a030661.v1.1	520	596	1188	1228	730	906	407	424	559	681	518	395	329	336	1166	1164	1298	1271	1582	1858	919	775	541	552	340	312	576	602	418	560	638	542	262	293	1102	1164	1185	1169	805	837	350	432	619	575	376	381	236	337	324
Zm00008a019068.v1.1	7	2	5	2	0	0	0	1	0	0	0	2	1	2	12	6	0	0	4	4	4	8	2	1	0	0	0	1	0	0	0	0	0	0	11	22	0	0	8	11	5	4	1	1	0	0	3	1	0
Zm00008a021930.v1.1	1081	1005	672	660	100	183	898	843	1282	1356	2738	2066	3287	2538	591	736	2124	1633	632	710	977	479	868	946	415	441	1253	1427	1224	1587	2404	2843	3184	3443	1068	1144	1976	2340	1101	1113	1090	924	596	500	144	147	1056	1279	1166
Zm00008a025985.v1.1	47	28	0	3	0	0	126	84	1016	1022	12	10	3	6	94	137	51	40	10	10	47	9	7	8	0	0	50	38	680	775	21	10	17	5	204	167	38	47	18	12	13	11	7	6	0	0	75	99	606
Zm00008a034270.v1.1	166	201	279	279	173	291	390	350	508	698	591	580	123	128	761	794	244	268	249	279	109	84	388	464	602	650	399	434	381	392	584	500	52	43	826	854	255	227	303	284	142	163	346	300	345	429	457	564	395
Zm00008a012905.v1.1	30	41	92	204	5	4	1162	1059	29	28	59	61	143	126	94	89	339	365	56	56	29	14	219	249	22	31	968	1040	3	4	40	38	46	34	74	62	336	310	977	997	26	24	245	242	27	38	653	741	4
Zm00008a000528.v1.1	0	1	0	0	0	2	1	2	0	1	2	1	0	2	0	0	0	0	6	4	0	1	0	0	0	0	0	0	0	0	0	0	0	0	0	0	0	0	0	0	0	0	0	0	0	0	0	0	0
Zm00008a019394.v1.1	416	453	678	632	320	630	1468	1546	1033	1002	503	474	710	771	725	811	609	669	571	623	507	233	916	878	443	533	1515	1604	592	871	589	467	684	805	809	901	599	577	788	790	377	356	767	588	334	380	1201	1749	1042
Zm00008a021636.v1.1	0	0	0	0	0	0	0	0	0	0	0	0	0	0	0	0	0	0	2	2	0	0	0	1	0	0	0	0	0	0	0	0	0	0	0	0	0	0	0	0	1	0	0	0	0	0	0	0	1
Zm00008a006314.v1.1	0	0	0	0	0	0	0	0	0	0	0	0	0	0	0	0	0	0	1	0	31	48	8	2	2	4	9	6	4	7	90	44	24	29	12	10	10	28	18	16	0	0	0	0	0	0	0	0	0
Zm00008a037622.v1.1	535	643	2017	1978	312	581	663	709	2330	2852	2400	1895	543	1055	5934	3990	1025	625	1617	1817	784	423	3700	3505	1172	1629	1355	1460	9984	10292	2722	2762	937	1130	16855	19291	2847	2100	1475	1539	935	798	4724	3698	1208	1883	889	1289	13436
Zm00008a030693.v1.1	0	0	0	0	0	0	0	0	0	0	0	0	0	0	0	0	0	0	0	0	0	0	0	0	0	0	0	0	0	0	0	0	0	0	0	0	0	0	0	0	0	0	0	0	0	0	0	0	0
Zm00008a025245.v1.1	26	10	2	6	0	0	92	77	3	2	1	22	36	19	27	23	57	43	6	3	20	6	1	5	0	0	67	72	4	2	30	0	12	10	6	16	37	40	4	5	41	39	102	160	1	1	1	1	0
Zm00008a000854.v1.1	0	0	0	0	0	0	0	0	0	0	0	0	0	0	0	0	0	0	0	0	0	0	0	0	0	0	0	0	0	0	0	0	0	0	0	0	0	0	0	0	0	0	0	0	0	0	0	0	0
Zm00008a021962.v1.1	114	181	353	365	186	323	754	769	214	237	271	290	57	77	296	443	295	271	435	512	114	59	538	526	283	274	688	800	188	249	317	301	64	70	268	340	297	319	375	391	103	98	483	436	293	411	715	927	225
Zm00008a015371.v1.1	217	210	229	209	31	90	315	303	574	869	183	191	309	609	1114	1009	199	194	208	179	383	255	258	278	183	157	318	311	476	569	323	156	564	728	1063	1451	313	234	349	333	193	161	202	177	56	82	181	258	251
Zm00008a006640.v1.1	0	0	0	0	0	0	0	0	0	0	0	0	1	0	0	0	0	0	0	0	0	0	0	0	0	0	0	0	0	0	0	0	0	0	0	0	0	0	0	0	0	0	0	0	0	0	0	0	0
Zm00008a037328.v1.1	262	376	241	281	48	89	390	376	293	271	255	216	282	278	320	323	314	373	1130	1342	335	373	221	234	32	48	295	323	261	215	119	164	138	170	213	247	206	205	244	288	157	234	152	151	93	68	238	309	196
Zm00008a025571.v1.1	90	72	175	214	44	67	138	88	142	157	61	65	44	69	83	126	128	178	187	206	80	50	130	158	39	55	148	151	120	123	57	43	24	20	96	95	132	106	140	152	85	84	163	165	30	47	121	162	163
Zm00008a012937.v1.1	0	0	0	0	0	0	0	0	0	0	0	0	0	0	0	0	0	0	0	0	0	0	0	0	0	0	0	0	0	0	0	0	0	0	0	0	0	0	0	0	0	0	0	0	0	0	0	0	0
Zm00008a021668.v1.1	2	7	3	1	3	2	10	10	4	5	3	5	3	7	5	2	6	0	5	7	6	6	0	0	1	2	1	0	0	0	3	10	1	2	5	2	1	2	7	11	0	0	0	0	0	0	0	0	0
Zm00008a006346.v1.1	892	692	345	410	69	110	320	267	405	412	2310	1672	3168	1658	112	195	1984	1843	274	229	501	226	173	210	34	47	155	173	139	222	1250	1576	1725	1888	101	114	2496	2869	264	289	826	635	181	170	16	25	189	248	246
Zm00008a021222.v1.1	0	0	0	0	0	0	0	0	0	0	0	0	0	0	0	0	0	1	0	0	0	0	0	0	0	0	0	0	0	0	0	0	1	1	0	0	0	0	0	0	0	0	0	0	0	0	0	0	0
Zm00008a018723.v1.1	11	14	35	55	4	1	87	85	23	36	4	2	2	25	48	64	30	26	11	13	13	4	36	34	1	1	91	96	15	21	4	4	7	0	39	42	32	37	21	30	6	4	46	46	3	5	75	90	8
Zm00008a037654.v1.1	0	0	0	0	0	0	0	0	0	0	0	0	0	0	0	0	0	0	0	0	0	0	0	0	0	0	0	0	0	0	0	0	0	0	0	0	0	0	0	0	0	0	0	0	0	0	0	0	0
Zm00008a028923.v1.1	240	230	1245	1279	816	1239	453	493	588	740	614	532	510	361	507	695	487	530	637	730	295	214	651	680	690	713	578	608	454	637	760	689	520	502	505	567	495	437	509	520	191	178	554	483	614	761	339	480	341
Zm00008a025277.v1.1	0	0	0	0	0	0	0	0	0	0	0	0	0	0	0	0	0	0	0	0	0	0	0	0	1	0	0	0	0	0	0	0	0	0	0	0	0	0	0	0	1	0	0	0	0	0	0	0	0
Zm00008a021994.v1.1	0	0	0	1	0	0	0	0	1	0	0	2	0	1	0	0	0	0	0	0	1	0	1	1	0	0	0	0	0	0	0	0	0	0	0	0	0	0	0	1	56	41	98	102	46	59	248	271	121
Zm00008a000886.v1.1	15	9	20	17	6	28	81	62	0	4	11	7	8	18	298	169	33	39	2	4	4	3	52	37	15	40	48	44	0	1	17	6	25	32	283	501	45	50	10	12	5	6	26	32	32	53	65	98	25
Zm00008a033305.v1.1	43	35	50	34	6	5	136	109	72	56	37	33	2	7	299	304	71	102	32	35	21	18	48	51	1	1	148	125	19	57	27	35	0	0	429	343	67	49	70	89	145	117	46	50	13	22	157	184	130
Zm00008a006672.v1.1	5	6	0	0	7	13	0	0	577	541	385	213	1	0	1626	1020	41	18	12	9	11	6	1	0	0	0	0	0	46	69	120	166	0	0	1304	1780	16	11	20	18	4	6	0	0	0	0	0	1	29
Zm00008a037980.v1.1	411	399	441	519	35	61	493	469	432	507	499	415	384	415	275	398	559	632	211	265	2	1	54	51	0	0	231	253	2	1	10	1	1	0	57	55	37	21	16	25	1	1	14	28	1	2	48	49	1
Zm00008a028629.v1.1	118	120	14	19	0	2	33	44	37	47	628	469	135	153	36	37	190	102	62	54	186	41	44	53	5	3	33	52	84	103	611	673	139	126	42	54	271	379	111	102	98	89	24	25	3	3	46	51	39
Zm00008a012969.v1.1	2231	2187	462	400	115	231	819	783	1128	1261	4427	2954	5598	6387	1238	1165	2489	2287	1090	1363	2163	905	576	493	246	249	860	892	831	1213	2793	4267	3911	4459	1159	1638	2676	3366	1546	1595	2632	2271	361	340	117	182	889	1082	1122
Zm00008a033631.v1.1	0	0	0	0	0	1	0	0	1	0	1	0	2	1	0	0	0	0	0	0	0	2	1	1	0	0	0	1	3	1	0	3	0	0	0	0	1	2	1	2	1	0	2	0	0	0	1	0	3
Zm00008a024900.v1.1	7	1	0	1	1	0	0	0	0	0	1	0	0	0	0	0	0	0	0	0	2	0	3	2	12	6	0	0	0	0	0	1	0	0	0	0	0	0	0	0	21	10	0	0	3	1	0	0	2
Zm00008a000146.v1.1	49	77	3	1	52	112	24	63	13	13	85	73	88	74	28	18	3	2	44	67	477	210	21	22	377	542	157	187	46	53	210	247	973	978	73	82	53	80	340	301	275	248	26	6	230	295	159	144	26
Zm00008a021254.v1.1	264	179	101	108	41	66	49	57	23	18	240	176	251	189	59	52	421	432	100	111	326	263	238	231	200	193	133	139	29	40	302	332	459	439	74	69	368	379	140	181	295	220	144	141	27	44	91	148	109
Zm00008a012523.v1.1	26	44	55	35	44	72	92	112	83	88	51	61	55	69	58	59	49	22	97	124	33	27	110	113	106	123	147	171	74	88	89	61	64	79	69	69	60	48	156	128	18	35	54	43	53	64	135	147	39
Zm00008a040185.v1.1	0	0	0	0	0	0	0	0	0	0	0	0	0	0	0	0	0	0	0	0	0	0	0	0	0	0	0	0	0	0	0	0	0	0	0	0	0	0	0	0	0	0	0	0	0	0	0	0	0
Zm00008a037686.v1.1	91	49	234	270	2729	3174	14	9	2	0	6	9	0	1	3	2	9	5	104	145	48	35	72	45	7652	6842	7	2	33	43	0	4	0	1	8	1	20	7	62	82	52	106	434	456	5431	7071	5	6	1
Zm00008a028955.v1.1	2592	3542	82	93	35	58	84	67	397	337	15132	8559	9399	6183	47	57	9174	7030	853	937	2867	1308	41	34	24	32	85	101	229	454	8429	15545	10446	10400	43	63	8419	15689	2293	2318	4339	2983	94	78	47	30	42	61	697
Zm00008a016578.v1.1	25	35	102	77	56	90	153	134	119	110	133	109	44	64	48	66	68	52	61	60	26	12	83	89	20	40	252	274	19	36	46	35	7	6	20	38	56	33	82	104	28	20	66	46	14	14	134	193	21
Zm00008a037240.v1.1	4862	4725	1644	1745	286	463	1085	984	1372	1431	6944	3642	8059	4250	778	987	7145	6588	1350	1450	4543	1955	339	383	140	135	677	661	446	687	3299	7028	9084	8564	333	327	7269	9353	1929	1921	4674	3780	402	375	70	72	482	624	1437
Zm00008a024606.v1.1	0	0	3	1	0	0	1	2	1	1	0	0	0	0	0	0	2	4	0	1	0	0	1	0	0	0	0	3	0	0	0	0	0	0	0	0	0	0	1	0	0	0	0	0	0	0	3	10	0
Zm00008a012229.v1.1	0	0	0	0	0	0	0	0	0	0	0	0	0	0	0	0	0	0	0	0	0	0	0	0	0	0	0	0	0	0	0	0	0	0	0	0	0	0	0	0	0	0	0	0	0	0	0	0	0
Zm00008a000472.v1.1	88	76	6	4	2	2	982	993	110	85	7	3	12	1	232	165	244	168	65	44	51	42	12	13	0	2	863	1040	84	81	18	6	12	8	102	156	244	243	227	233	31	28	6	7	2	3	572	825	84
Zm00008a021580.v1.1	1	1	3	0	0	0	1	5	6	3	0	4	0	0	32	48	0	0	1	4	0	0	182	170	0	1	2	2	2	2	2	1	1	2	259	382	6	6	0	0	66	55	154	126	96	112	377	480	289
Zm00008a028215.v1.1	130	110	371	417	27	36	182	196	154	129	529	329	194	312	57	88	326	265	74	86	162	95	229	209	144	154	296	294	114	219	217	226	157	151	123	138	296	271	133	156	142	123	229	188	103	99	234	317	232
Zm00008a024932.v1.1	1	1	66	76	0	0	94	89	4	4	2	1	0	3	1	1	11	23	0	1	0	0	32	52	0	0	78	121	1	0	0	1	0	0	3	0	7	9	29	20	0	0	92	58	0	0	83	104	0
Zm00008a021286.v1.1	0	5	0	0	2	0	0	2	2	0	1	0	5	3	0	2	0	0	10	8	2	1	0	1	1	3	0	1	1	1	0	0	0	0	0	1	0	0	1	1	3	0	0	1	0	2	1	1	0
Zm00008a012555.v1.1	0	0	0	0	0	0	0	0	0	0	0	0	0	0	0	0	0	0	1	0	0	0	0	0	0	0	0	0	0	0	0	0	0	0	0	0	0	0	0	0	1	0	0	0	0	0	0	0	0
Zm00008a003824.v1.1	54	78	97	76	45	75	77	87	115	130	134	106	165	141	84	91	85	45	111	112	52	27	109	93	74	77	107	94	41	66	140	140	108	152	90	127	87	102	140	155	69	63	80	75	88	104	113	117	64
Zm00008a000178.v1.1	496	1135	105	81	504	884	241	212	414	439	168	237	179	215	262	287	104	78	2626	5112	2522	1226	148	135	915	1124	199	201	545	415	235	147	328	481	650	787	112	118	828	947	1155	1387	170	135	621	963	217	286	440
Zm00008a009610.v1.1	0	0	0	0	0	0	0	0	0	0	0	0	0	0	0	0	1	0	0	0	0	0	0	0	0	0	0	0	0	0	0	0	0	11	0	0	0	0	0	0	0	0	0	0	0	0	0	0	0
Zm00008a028987.v1.1	467	1348	55	16	29	59	0	2	1368	924	26	20	106	209	892	986	20	28	2362	3089	1918	741	1	5	166	162	0	1	793	1326	26	12	44	55	981	755	21	6	1203	1391	207	381	3	0	64	82	0	0	2751
Zm00008a007879.v1.1	0	0	0	0	0	0	0	0	0	0	0	0	0	0	0	0	0	0	0	0	0	0	0	0	0	0	0	0	0	0	0	0	0	0	0	0	0	0	0	0	0	0	0	0	0	0	0	0	0
Zm00008a037272.v1.1	0	0	0	0	0	3	0	0	0	0	0	0	0	0	0	0	0	0	0	0	0	0	0	0	0	0	0	0	0	0	0	0	0	0	0	0	0	0	0	0	0	0	0	0	0	0	2	0	1
Zm00008a028541.v1.1	1084	1176	453	588	125	147	448	431	769	759	310	330	310	448	664	771	627	695	802	817	1054	1453	426	417	154	140	547	574	561	840	473	213	207	278	738	763	597	463	593	659	703	945	530	537	159	195	377	458	819
Zm00008a024638.v1.1	0	0	0	0	0	0	0	0	0	0	0	0	0	0	0	0	0	0	0	0	0	0	0	0	0	0	0	0	0	0	0	0	0	0	0	0	0	0	0	0	0	0	0	0	0	0	0	0	0
Zm00008a016164.v1.1	543	493	1195	1176	275	403	1293	1358	681	679	590	642	525	472	667	803	917	1394	611	625	452	450	1200	1140	408	378	1563	1437	667	938	661	491	209	287	1044	934	957	794	752	799	526	448	1076	1181	317	409	1708	2183	887
Zm00008a012881.v1.1	268	349	1045	1066	366	606	1617	1732	1358	1323	524	629	503	569	716	694	691	826	621	578	252	203	1376	1567	635	695	1712	1782	743	954	640	474	365	381	805	799	678	558	593	663	372	281	1429	1242	457	605	1361	1956	850
Zm00008a015907.v1.1	65	68	207	244	148	191	536	500	139	150	159	121	64	84	138	199	174	132	265	283	62	40	234	277	146	138	549	615	39	104	127	112	36	47	139	175	166	158	192	187	47	54	196	158	125	178	412	559	100
Zm00008a006290.v1.1	376	490	860	800	9	27	744	767	577	726	633	567	711	352	784	888	1623	1461	409	452	404	206	1781	1702	42	36	1088	1233	396	599	576	460	296	331	618	741	1259	1320	504	530	566	473	1041	755	7	17	1433	1671	611
Zm00008a009316.v1.1	90	26	0	1	0	0	14	12	7	5	13	18	0	0	0	0	93	56	31	17	16	12	6	7	0	0	6	6	2	0	4	1	0	0	0	0	63	80	10	17	37	48	0	2	2	0	0	1	4
Zm00008a028247.v1.1	0	0	0	0	0	1	0	0	0	0	0	0	0	0	0	0	0	0	0	0	0	0	0	0	2	1	0	0	0	0	0	0	0	0	0	0	0	0	0	0	0	0	0	0	0	0	0	1	0
Zm00008a024964.v1.1	196	295	0	0	0	0	22	12	157	94	145	142	22	22	73	95	269	187	261	264	193	118	0	0	0	0	7	3	319	263	167	64	13	7	124	81	198	211	264	294	213	200	0	0	0	0	11	3	223
Zm00008a012587.v1.1	1487	1668	2147	2793	389	487	1394	1300	1578	1855	1970	1843	1065	1099	2099	2095	2448	2328	2218	2418	2064	2009	2313	2347	521	546	2157	1981	2318	2847	2510	2174	926	891	2684	2857	2366	2254	2271	2334	1122	1307	2230	2082	334	404	1103	1563	1704
Zm00008a003856.v1.1	3592	3458	977	879	352	535	1158	1384	1021	1071	698	622	803	757	861	920	907	930	1033	1187	3772	5253	1276	1228	440	478	1543	1592	939	1283	805	694	451	540	1147	1242	1090	810	1240	1224	2393	3716	1153	967	666	889	1915	2371	1182
Zm00008a012141.v1.1	26	103	21	23	9	26	53	90	24	77	53	46	82	228	74	64	21	6	144	168	148	85	28	38	7	8	52	56	14	16	37	33	26	51	24	58	15	24	63	58	27	72	51	20	10	11	43	52	22
Zm00008a009642.v1.1	0	0	0	0	0	2	1	1	0	2	0	0	0	0	0	1	0	0	1	0	0	0	0	0	0	0	0	0	0	0	0	0	0	0	1	1	0	0	1	0	0	0	0	0	0	0	0	0	0
Zm00008a030815.v1.1	0	0	1	0	0	0	0	0	0	0	0	0	0	1	0	0	0	0	0	0	0	0	0	0	0	0	0	0	0	0	0	0	0	0	0	0	0	0	0	0	0	0	0	0	0	0	0	0	0
Zm00008a028573.v1.1	259	279	529	536	320	430	754	745	754	680	383	412	420	438	361	505	510	448	633	669	260	108	498	449	220	248	775	739	359	515	315	267	250	221	294	294	367	305	425	447	168	132	483	339	232	225	639	840	483
Zm00008a016196.v1.1	1	0	0	1	0	0	5	6	12	4	9	1	0	0	502	348	1	5	2	4	0	0	1	0	0	0	7	10	69	114	0	0	1	0	301	396	2	0	17	19	0	1	0	1	0	0	2	2	37
Zm00008a015939.v1.1	1	0	0	0	0	1	0	0	0	0	0	0	0	0	0	0	1	0	0	0	0	0	0	0	3	0	0	1	0	1	0	0	0	0	0	1	1	3	0	1	0	0	0	0	2	3	0	0	0
Zm00008a036601.v1.1	0	0	0	0	0	0	0	0	0	0	0	0	0	0	0	0	0	0	0	0	0	0	0	0	0	0	0	0	0	0	0	0	0	0	0	0	0	0	0	0	0	0	0	0	0	0	0	0	0
Zm00008a024224.v1.1	7	15	0	0	0	0	37	36	0	1	0	0	0	0	51	58	52	53	2	0	1	0	0	0	0	0	54	16	0	0	2	0	0	0	24	23	49	38	36	24	7	3	0	0	0	0	7	12	0
Zm00008a000090.v1.1	1187	1450	1275	1051	1340	2417	1871	2073	2589	2443	1357	1297	2303	1964	1995	1840	1270	1131	1476	1519	1178	532	2498	1640	1949	2474	2150	2150	2110	2571	1245	1308	1301	1376	1785	2594	1346	1332	2090	2072	1099	979	1648	1612	1936	2506	2850	3759	3249
Zm00008a003116.v1.1	88	164	0	1	0	0	307	274	1478	811	772	603	0	0	45	28	165	143	83	79	10	20	5	1	0	0	148	121	180	253	1127	1201	3	1	39	47	146	211	184	179	13	10	0	2	0	1	61	85	443
Zm00008a028279.v1.1	38	39	189	237	38	52	169	153	139	123	133	124	59	71	88	92	127	96	43	40	32	17	115	103	30	35	190	198	39	62	193	101	44	38	97	105	155	128	57	74	57	63	148	161	71	55	295	323	186
Zm00008a003888.v1.1	11	14	4	7	0	0	24	21	10	13	7	3	10	12	8	9	10	10	8	16	0	0	0	0	0	0	0	0	0	0	0	0	0	0	0	0	0	0	0	0	8	5	3	4	0	1	29	38	10
Zm00008a019548.v1.1	856	667	211	223	17	35	131	127	381	435	1414	896	990	1340	57	83	405	227	234	313	474	152	131	139	1	1	99	94	197	354	969	1499	1323	1261	7	12	417	757	227	247	481	411	90	84	4	3	199	241	416
Zm00008a012173.v1.1	0	0	0	0	0	0	0	0	0	0	0	0	0	0	0	0	0	0	0	0	0	0	0	0	0	0	0	0	0	1	1	3	0	0	0	0	0	0	0	0	1	0	0	0	0	0	0	0	0
Zm00008a003442.v1.1	815	812	1003	1526	195	237	1148	851	574	738	1049	1072	249	231	1526	1897	1538	2641	1232	1005	671	476	4486	5574	916	2388	1686	1500	9513	2888	1494	1232	58	44	1626	2460	1614	1852	1453	1455	674	592	4384	4880	546	1175	605	930	2676
Zm00008a024550.v1.1	0	0	0	0	0	0	0	0	0	0	1	0	0	0	0	0	0	0	0	0	0	0	2	0	4	1	1	1	1	0	0	1	0	1	0	1	0	0	1	3	0	0	0	0	0	0	0	1	0
Zm00008a020201.v1.1	10	10	12	7	2	5	43	56	38	29	7	9	6	10	11	11	8	4	19	21	6	6	23	46	5	7	50	40	21	27	10	6	8	4	10	17	8	7	20	19	1	0	0	1	1	0	1	4	1
Zm00008a030847.v1.1	0	0	1	0	0	1	1	1	1	2	1	0	1	1	1	0	0	0	0	0	0	0	0	0	0	0	0	0	0	0	1	0	0	0	0	0	0	0	0	0	0	1	0	0	0	0	2	1	0
Zm00008a019874.v1.1	0	0	0	0	0	0	0	0	0	0	0	0	0	0	0	0	0	0	0	0	0	0	0	0	0	0	0	0	0	0	0	0	0	0	0	0	0	0	0	0	0	0	0	0	0	0	0	0	0
Zm00008a007497.v1.1	0	0	0	0	0	0	0	0	0	0	0	0	0	0	0	0	0	0	0	0	0	0	0	0	0	0	0	0	0	0	0	0	0	0	0	0	0	0	0	0	0	0	0	0	0	0	0	0	0
Zm00008a027902.v1.1	90	52	21	19	0	0	136	157	2	1	864	894	85	31	18	6	146	158	29	26	8	4	7	5	0	0	67	98	0	0	1360	724	0	0	1	1	48	45	31	19	46	31	12	10	0	0	32	30	1
Zm00008a024256.v1.1	1	1	13	18	6	5	39	37	6	9	2	2	3	2	8	7	7	4	8	16	0	0	17	17	8	5	48	69	1	10	2	1	0	1	6	7	9	14	4	8	3	5	16	23	7	7	57	77	5
Zm00008a015525.v1.1	42	42	0	0	9	12	7	6	84	45	8	31	29	32	346	272	57	34	20	28	20	8	4	4	8	8	5	5	42	63	171	6	28	26	318	456	15	48	7	8	14	12	0	0	10	4	13	15	130
Zm00008a003148.v1.1	370	435	689	703	416	674	872	918	707	644	473	518	422	426	829	984	567	520	755	736	423	246	962	897	611	828	960	1065	870	1293	659	522	404	444	923	1152	604	560	750	761	437	393	720	672	557	809	951	1205	1031
Zm00008a034456.v1.1	1	6	147	113	1	0	341	259	17	17	87	71	26	23	199	193	116	91	9	20	11	10	68	65	0	0	337	380	10	30	105	61	34	19	161	134	106	89	25	29	8	10	81	80	0	0	486	609	8
Zm00008a030107.v1.1	0	5	1	0	0	3	3	7	7	15	0	1	2	2	4	2	5	1	4	2	5	5	32	33	1	0	24	25	3	6	102	208	39	45	142	238	199	211	5	9	141	98	403	344	69	66	143	247	176
Zm00008a027608.v1.1	1	5	49	27	14	33	28	42	19	19	44	37	3	2	43	48	9	1	57	55	2	1	91	125	18	12	38	60	9	16	48	62	8	17	22	37	17	23	26	25	4	5	125	90	16	16	23	53	7
Zm00008a024582.v1.1	4	1	0	0	2	8	17	15	10	32	12	8	0	7	22	15	9	3	16	8	349	136	798	1031	268	323	1349	1540	1941	2359	1017	1078	338	451	952	1244	258	423	1466	1482	12	14	55	35	9	23	135	160	27
Zm00008a003474.v1.1	21	12	0	0	0	0	0	0	0	0	1	0	0	1	0	0	5	1	3	8	39	6	3	1	0	0	0	0	0	1	0	0	3	0	0	0	8	3	1	0	19	24	0	0	0	0	6	0	0
Zm00008a019134.v1.1	1312	1402	301	348	151	180	289	286	365	349	10340	7563	2094	1699	107	134	7949	5453	496	573	917	543	327	326	183	197	559	569	259	387	8703	10232	4427	3952	109	153	5206	8114	872	782	1487	1190	650	607	229	305	373	562	406
Zm00008a015851.v1.1	238	246	145	155	22	33	141	128	1052	824	267	221	833	637	60	79	230	200	135	194	209	144	200	189	24	15	221	223	205	306	294	316	843	821	102	82	243	290	148	173	228	185	137	125	37	45	265	334	216
Zm00008a011502.v1.1	1742	1553	1854	2052	963	1474	1632	1659	3545	4859	3528	3195	1207	1828	3314	3370	1730	1413	3763	3845	2022	1064	2267	2309	1357	1554	1477	1677	3632	4666	2109	1565	1901	1992	4308	4781	1459	1500	3244	3397	1066	1020	1275	1384	849	1061	1163	1398	1695
Zm00008a009260.v1.1	375	313	2	2	3	4	18	17	300	303	7	21	310	1512	2	9	52	29	144	141	380	220	16	10	9	34	26	32	1287	446	15	6	63	51	1	4	45	35	952	867	173	238	10	8	0	5	28	27	277
Zm00008a037808.v1.1	63	74	444	502	22	35	161	135	84	98	73	39	28	31	108	151	65	53	114	129	7	7	3	11	2	0	6	11	3	2	27	26	39	34	15	15	6	9	10	10	150	165	262	339	397	696	281	261	263
Zm00008a030879.v1.1	1724	2186	2	2	0	0	8	8	42	15	3	3	7	5	3	6	68	40	398	510	2653	3355	2	9	0	0	5	4	28	33	0	0	1	0	18	8	13	7	46	54	600	1298	7	8	0	0	2	4	20
Zm00008a030433.v1.1	1304	1102	1748	2003	1358	1824	1545	1387	2148	2482	1957	1543	1228	1465	1884	2241	2010	1803	1512	1587	1209	600	1802	1917	1189	1200	2002	1954	1467	2008	1723	1573	1405	1449	1801	2198	1977	1852	1345	1341	1081	1018	2242	2012	1098	1242	1051	1511	1955
Zm00008a028191.v1.1	739	855	491	548	85	203	593	596	1161	1412	582	596	1174	907	696	823	536	414	756	760	986	465	1044	1132	151	139	642	670	1719	1231	732	567	202	257	658	889	532	534	902	965	745	822	775	707	36	53	633	792	991
Zm00008a027934.v1.1	11	11	29	42	4	5	12	7	19	3	8	5	14	0	10	13	24	25	41	48	0	0	1	3	0	1	5	3	1	1	0	1	1	1	1	3	0	1	2	4	1	0	1	1	5	0	0	1	0
Zm00008a015557.v1.1	480	505	768	635	528	827	929	952	689	751	607	588	479	516	734	830	791	633	618	713	522	437	866	740	875	1006	1239	1301	712	838	779	614	468	495	773	931	824	819	950	993	536	526	729	643	756	973	1058	1461	826
Zm00008a006826.v1.1	0	0	0	0	0	0	0	0	0	0	0	0	0	0	0	0	0	0	0	0	0	0	0	0	0	0	0	0	0	0	0	0	0	0	0	0	0	0	0	0	0	0	0	0	0	0	0	0	0
Zm00008a015111.v1.1	5858	3986	0	4	0	1	0	1	1226	2188	7	1	1865	1500	29	504	503	350	99	104	4711	2461	2	0	1	1	1	0	58	83	21	86	3744	3444	159	143	1713	914	219	187	1738	1223	0	0	0	0	0	1	52
Zm00008a034488.v1.1	10	15	12	5	0	7	59	54	60	103	6	3	1	0	69	37	20	26	32	20	16	18	17	18	3	5	88	101	13	13	100	39	1	0	45	46	42	45	22	19	7	9	9	7	5	4	80	80	25
Zm00008a030139.v1.1	0	0	0	0	0	1	0	0	0	0	0	0	0	0	0	1	0	0	0	0	1	0	0	0	2	9	0	0	0	0	0	0	0	0	0	0	0	0	0	0	29	24	0	0	4	0	0	0	8
Zm00008a019166.v1.1	342	302	561	892	615	706	290	257	512	577	1088	866	457	360	402	470	1458	1189	672	645	215	130	444	473	433	478	432	421	348	480	1377	1466	602	622	449	386	1085	1157	413	443	308	297	636	619	677	849	297	403	512
Zm00008a021408.v1.1	29	34	6	10	0	0	23	17	50	133	235	181	8	10	127	155	213	262	72	72	10	17	3	0	0	0	42	46	0	3	182	150	0	0	74	205	162	146	60	80	12	31	2	4	0	1	56	75	38
Zm00008a015883.v1.1	1359	1655	2028	2196	933	1308	951	947	1715	2265	1744	1508	837	849	3294	2953	1871	1982	3468	3869	1984	1386	1788	2039	841	906	1213	1294	1097	1510	1528	1535	972	1109	1740	2618	1651	1740	1684	1903	1322	1679	2147	1790	1022	989	561	826	1177
Zm00008a018909.v1.1	273	341	619	533	204	405	1188	1330	672	723	701	612	442	490	604	680	692	601	684	647	142	86	392	380	156	202	591	669	263	337	235	188	153	160	276	342	259	243	402	395	160	156	430	272	297	417	2001	2030	602
Zm00008a002803.v1.1	4	23	1	1	0	0	4	1	10	6	21	3	33	28	2	3	5	2	6	2	0	0	3	8	0	0	0	1	1	0	1	0	7	22	0	0	0	1	1	0	6	4	14	9	0	1	18	34	22
Zm00008a003060.v1.1	167	391	6	7	0	0	1	1	9	20	287	194	1192	1174	34	63	142	117	144	138	1360	1293	5	8	1	1	3	3	2	1	414	580	539	816	45	75	85	186	999	1017	1197	1281	8	9	0	1	3	5	1
Zm00008a030465.v1.1	301	319	1261	1418	982	1358	1121	1097	1187	1190	812	690	378	504	974	1349	834	871	1352	1334	375	187	1211	1277	849	1032	1228	1352	691	913	698	577	278	265	926	1099	811	719	982	1079	300	256	1357	1185	961	1109	949	1312	745
Zm00008a006858.v1.1	6	9	23	15	7	15	37	27	13	40	6	16	6	10	16	20	0	5	28	19	15	2	44	50	15	15	34	56	13	24	9	23	10	11	11	30	7	8	32	43	7	9	50	20	11	19	14	19	25
Zm00008a019492.v1.1	1	4	0	3	0	2	2	1	4	7	1	6	5	3	7	7	4	2	8	12	0	0	0	0	2	0	0	0	0	0	0	0	0	0	0	0	0	0	4	3	0	0	0	0	0	0	3	1	0
Zm00008a021734.v1.1	4	1	0	0	0	0	3	3	3	4	7	4	19	7	4	6	14	12	18	18	1	0	0	0	0	2	3	4	0	0	0	3	3	6	9	5	7	7	198	155	0	0	0	0	2	3	0	0	0
Zm00008a027520.v1.1	1	0	1	0	1	2	2	0	0	2	2	1	0	2	1	1	1	2	1	2	214	91	828	608	103	298	555	592	877	1163	215	179	57	88	516	627	128	182	481	479	180	159	335	297	115	155	2101	2214	985
Zm00008a006412.v1.1	10	11	8	10	12	13	12	6	7	20	9	15	1	10	6	4	4	18	5	7	1	0	0	0	0	0	0	0	0	0	0	0	0	0	0	0	0	0	0	0	8	2	8	8	10	11	4	13	7
Zm00008a015143.v1.1	57	54	268	268	50	88	369	385	175	186	53	47	51	69	97	87	157	195	260	294	40	42	244	240	33	28	430	435	131	178	55	35	96	94	105	111	138	110	151	157	51	48	289	268	31	22	398	536	157
Zm00008a025789.v1.1	0	0	0	0	0	0	0	0	0	0	0	0	0	0	0	0	0	0	0	0	0	0	0	0	0	0	0	0	0	0	0	0	0	0	0	0	0	0	0	0	0	0	0	0	0	0	0	0	0
Zm00008a034074.v1.1	0	0	0	0	0	0	0	0	0	0	0	0	0	0	0	0	0	0	0	0	0	0	0	0	0	0	0	0	0	0	0	0	0	0	0	0	0	0	0	0	0	0	0	0	0	0	0	0	0
Zm00008a033817.v1.1	13	16	0	0	0	0	1	1	0	1	1	0	0	0	1	0	0	1	78	94	1	3	0	0	0	1	0	0	2	0	0	0	0	0	0	0	0	0	8	19	2	6	3	1	0	2	0	2	1
Zm00008a030791.v1.1	62	118	302	229	109	191	284	299	242	220	225	201	101	137	155	164	180	124	133	121	105	51	230	217	126	154	369	380	86	264	289	260	179	177	176	190	206	184	271	233	64	69	192	155	97	142	318	398	121
Zm00008a019198.v1.1	131	162	360	243	223	361	927	1069	602	536	301	258	132	203	311	322	158	149	631	655	196	99	594	630	297	320	932	1070	620	605	200	219	181	217	229	361	162	125	658	739	132	146	362	233	267	329	1162	1325	448
Zm00008a012709.v1.1	2481	3605	1875	1718	535	1010	2678	3188	3858	3657	4071	3306	11289	16369	3099	2869	1822	1791	4403	5139	2771	1441	3289	3525	1036	1325	2108	2290	3262	4037	2144	2459	4171	5658	3312	5240	1801	2070	4775	4549	1755	1725	1483	1290	389	528	1046	1191	3552
Zm00008a002835.v1.1	59	72	93	57	12	30	101	152	291	231	76	106	193	141	110	119	62	75	89	105	42	40	108	119	28	27	161	160	178	238	158	117	138	158	216	180	142	103	188	155	53	48	55	59	23	38	113	150	154
Zm00008a003092.v1.1	1857	2392	751	679	459	816	995	1230	2405	1842	5982	4578	6579	6542	1481	1357	3614	3399	1493	1731	2091	1229	1456	1375	598	746	1281	1401	2001	2506	5730	6596	7668	8286	1495	2161	3460	4180	1955	2027	2172	1992	795	672	867	896	1495	1865	3203
Zm00008a006118.v1.1	51	43	18	22	29	39	135	121	163	199	139	109	105	227	616	649	618	503	30	22	167	93	40	42	41	30	396	389	106	189	322	245	133	143	4201	4125	2433	1658	136	122	23	20	27	29	37	82	211	290	539
Zm00008a011120.v1.1	2576	2212	555	683	234	271	595	553	795	882	328	438	1177	1243	782	864	595	655	767	803	3569	5372	691	619	663	604	659	702	975	1427	926	601	978	1173	1236	1433	927	862	997	1009	1921	3123	614	652	369	461	473	736	803
Zm00008a037426.v1.1	0	0	0	0	0	0	0	0	9	8	3	0	0	0	95	37	0	0	2	0	49	26	0	0	0	0	0	0	87	86	39	42	1	1	66	136	23	31	13	18	1	2	0	0	0	0	1	0	38
Zm00008a030497.v1.1	1599	2183	1329	1554	1393	2089	1099	1132	1040	1272	1271	1084	824	1223	2892	2438	1192	971	3170	3444	2145	1515	1576	1637	999	1191	1115	1299	924	1139	1505	1238	602	638	1511	2215	1023	1037	1844	1836	1200	1672	1529	1380	1311	1446	807	1172	1027
Zm00008a025049.v1.1	116	95	27	26	37	42	49	72	119	137	117	119	148	224	137	122	68	27	100	90	63	37	75	102	60	95	37	47	174	122	181	132	104	127	89	154	51	49	123	119	55	62	33	61	75	113	43	61	135
Zm00008a021766.v1.1	0	1	2	7	0	1	70	54	3	9	1	0	4	5	0	7	19	46	1	1	0	0	3	12	0	0	40	54	1	2	2	4	1	5	5	4	35	16	1	2	0	0	7	7	0	2	144	174	0
Zm00008a030051.v1.1	1	3	3	4	0	0	0	0	64	87	3	16	0	0	173	220	29	20	4	3	2	0	1	4	0	0	0	0	4	2	58	5	0	0	119	122	22	26	4	4	0	1	6	6	0	0	0	1	20
Zm00008a027552.v1.1	14	9	10	18	12	19	24	24	15	18	15	7	5	10	15	15	12	15	28	25	0	0	0	0	0	0	0	0	1	0	0	0	0	0	0	0	0	0	1	1	0	2	6	2	3	2	6	4	2
Zm00008a006444.v1.1	473	467	793	901	514	789	939	897	891	890	746	667	559	663	658	743	871	837	504	562	344	242	775	764	634	596	1056	1105	460	602	647	569	311	338	724	777	710	693	554	599	370	336	809	672	464	537	922	1223	717
Zm00008a018821.v1.1	755	835	1202	1391	21	47	908	1044	469	421	1077	742	843	909	885	871	981	939	790	846	965	533	1768	1983	17	19	560	660	578	754	1402	1560	1456	1465	1340	1584	1272	1552	551	560	1800	1520	2122	2266	17	15	880	1278	1503
Zm00008a015175.v1.1	306	592	1444	1153	788	1587	1816	2025	1870	1781	1265	1139	1410	1346	1006	974	555	243	1146	1412	776	233	3508	3630	1614	2282	2145	2491	1334	1553	1447	1390	1124	1544	1083	1785	646	731	1428	1352	336	349	2635	1845	1347	1704	1497	2042	1363
Zm00008a033849.v1.1	126	167	312	311	142	167	440	541	295	256	278	245	211	307	168	211	249	321	255	228	123	99	463	472	161	167	469	446	177	234	243	253	185	204	253	290	214	210	229	224	102	121	397	406	152	201	534	751	282
Zm00008a033403.v1.1	1	0	10	12	0	0	22	29	0	1	1	0	0	0	95	152	8	12	3	1	0	1	13	14	0	0	3	7	0	0	0	4	2	3	114	181	15	7	0	0	3	3	1	9	0	1	0	3	0
Zm00008a018527.v1.1	92	89	185	177	40	79	309	277	203	220	137	119	65	108	136	140	114	138	160	160	63	31	196	218	65	72	300	281	134	184	79	71	37	62	140	180	120	79	212	212	73	56	101	95	67	74	326	358	171
Zm00008a006770.v1.1	253	298	805	637	285	425	1302	1438	356	343	768	724	235	314	629	685	474	540	741	736	388	234	1320	1245	446	594	1839	2007	462	622	584	440	167	221	653	789	586	536	952	1003	229	202	780	616	362	408	1874	2393	498
Zm00008a021026.v1.1	0	1	0	1	0	0	0	3	3	4	1	2	2	4	2	3	0	0	3	3	2	0	0	0	1	1	1	1	0	0	0	0	0	0	1	0	0	0	0	1	0	0	0	0	0	0	1	0	2
Zm00008a002421.v1.1	1	1	57	81	0	0	134	95	1	0	4	3	0	0	241	246	799	830	1	0	0	0	384	468	0	0	201	193	1	1	7	1	1	0	177	172	564	495	6	14	1	0	405	436	3	2	198	272	1
Zm00008a037458.v1.1	153	159	10	7	4	4	5	6	3	6	98	89	126	117	70	99	24	30	32	22	31	16	1	1	0	0	7	4	11	23	76	96	307	422	42	48	39	46	24	26	56	33	0	0	1	0	4	5	68
Zm00008a021798.v1.1	2984	3874	5941	5376	1951	3786	6644	7166	3903	5748	6683	6526	3205	4611	5246	5183	3170	3315	6964	7221	2365	1397	9219	8380	2170	2739	7566	7891	5250	5503	11889	8891	1452	1369	4330	5901	2921	3421	6889	6925	2490	2167	5868	5428	1926	2213	7058	9137	4946
Zm00008a033109.v1.1	7	8	30	31	4	5	6	4	23	55	2	1	12	21	5	5	5	2	3	2	9	7	0	1	10	1	2	1	6	7	38	13	3	4	4	3	12	14	41	27	7	11	25	19	3	2	0	0	1
Zm00008a030083.v1.1	1354	976	151	142	203	241	780	669	1608	2080	318	227	310	994	320	295	280	168	2352	2484	864	629	144	206	285	322	482	551	1057	979	538	568	541	591	134	229	270	326	2101	2121	887	835	169	166	269	451	539	748	770
Zm00008a021352.v1.1	0	0	0	0	0	0	0	0	0	0	0	0	0	0	0	0	0	0	0	0	0	0	0	0	0	0	0	0	0	0	0	0	0	0	0	0	0	0	0	0	0	0	0	0	0	0	0	0	0
Zm00008a018853.v1.1	0	0	0	0	0	0	0	0	1	0	0	0	0	0	0	0	0	0	0	1	0	0	0	0	0	0	0	1	0	1	0	0	0	0	0	0	0	0	0	0	0	0	0	0	0	0	1	0	0
Zm00008a006476.v1.1	114	137	422	469	63	82	485	491	169	219	1456	1346	14	14	712	750	541	460	789	743	120	78	370	402	82	65	454	470	228	305	828	732	3	3	325	571	403	402	1093	1110	106	134	406	341	85	111	421	504	401
Zm00008a006030.v1.1	578	456	559	872	29	37	867	808	1230	1307	812	754	471	523	772	936	1032	1194	607	558	411	269	624	576	26	27	935	911	1022	1535	751	707	508	503	931	831	902	836	544	626	355	350	506	620	31	30	526	732	1236
Zm00008a037784.v1.1	23	15	40	38	11	22	50	62	45	36	25	16	19	14	28	29	14	12	30	33	9	5	35	41	10	14	53	50	20	25	17	8	17	19	20	33	18	15	22	18	8	7	49	29	17	15	48	57	31
Zm00008a033435.v1.1	635	800	606	553	319	603	568	609	1598	1586	634	675	1361	1694	3720	2972	1695	723	1056	1193	795	624	585	551	523	528	516	497	833	961	753	520	1365	1408	1510	2201	662	596	916	935	420	413	305	267	188	227	460	571	964
Zm00008a024704.v1.1	37	35	1	0	0	0	0	0	7	3	1	0	0	0	1	3	14	5	1	2	26	12	0	1	0	0	0	0	64	160	0	0	0	0	13	14	4	0	0	0	13	10	0	0	0	0	0	0	68
Zm00008a012327.v1.1	0	0	0	0	0	1	0	0	0	0	0	0	0	0	0	0	0	0	0	0	0	0	0	0	0	0	0	0	0	0	0	0	0	0	0	0	0	0	0	0	1	0	0	0	1	3	0	0	0
Zm00008a009828.v1.1	214	229	83	68	10	13	169	205	41	53	40	47	38	42	48	60	46	39	108	114	207	260	174	185	8	6	200	181	17	35	34	23	60	44	52	68	57	33	68	83	19	24	102	100	1	0	211	278	16
Zm00008a021058.v1.1	71	61	1	0	0	1	0	6	137	46	305	198	54	44	793	1092	164	118	69	71	559	217	1	0	0	0	17	6	1096	1800	187	249	758	700	2123	1520	277	392	337	382	302	311	0	0	1	1	15	11	1580
Zm00008a018113.v1.1	93	110	22	31	1	2	11	11	7	11	54	44	68	81	3	1	20	22	16	15	73	89	26	30	0	0	19	14	2	8	59	91	119	106	3	2	28	61	27	28	35	59	17	33	1	1	14	16	19
Zm00008a028759.v1.1	456	619	371	366	433	723	773	806	1167	1029	754	785	990	892	1055	933	681	775	1188	1338	541	312	657	634	674	765	506	608	629	917	825	657	527	650	1044	1239	597	587	1020	1047	382	309	338	289	448	600	699	805	711
Zm00008a037044.v1.1	0	0	0	0	1	0	0	0	0	0	0	0	0	1	1	0	4	0	0	0	0	0	0	0	0	0	0	0	0	0	0	1	0	0	0	0	0	0	0	0	0	1	0	1	0	0	3	4	0
Zm00008a033761.v1.1	15	10	14	49	784	1133	14	10	0	6	1	0	0	0	28	23	21	15	5	0	5	0	702	651	5897	7679	14	10	15	12	20	6	4	0	16	16	215	20	0	1	18	37	2493	2511	2288	2913	12	36	0
Zm00008a021384.v1.1	3636	4371	447	402	66	128	301	323	1938	1108	19285	12739	20023	11404	383	395	9036	5849	1454	1652	3991	1339	701	683	65	65	446	447	1394	2678	11285	17292	20470	23959	319	463	5363	8227	2030	2024	4909	3873	578	446	85	111	350	459	3829
Zm00008a012653.v1.1	2	2	4	0	0	0	21	18	6	6	2	0	1	1	0	0	3	1	7	7	9	7	6	2	0	0	38	41	67	42	4	4	3	6	1	3	4	1	14	6	23	17	6	11	0	0	36	48	22
Zm00008a000276.v1.1	244	136	2	6	173	248	6	6	163	164	12	3	147	559	3967	2796	362	209	277	152	131	57	3	3	257	182	4	1	22	19	29	26	583	386	2569	3419	232	382	25	18	14	18	6	2	1135	1119	0	1	44
Zm00008a006062.v1.1	169	241	764	788	155	168	783	704	235	286	213	227	163	129	313	413	401	334	264	271	126	73	360	382	131	107	1154	1315	119	218	292	306	194	237	332	435	584	598	404	384	87	106	484	318	98	84	631	941	124
Zm00008a037370.v1.1	0	0	0	0	0	0	0	0	0	0	0	0	0	0	0	0	0	0	0	0	0	0	0	0	0	0	0	0	0	0	0	0	0	0	0	0	0	0	0	0	0	0	0	0	0	0	0	0	0
Zm00008a033467.v1.1	27	39	47	51	17	41	106	100	111	100	64	84	42	41	76	59	68	64	52	59	42	19	61	57	7	8	113	121	37	73	43	31	12	3	86	102	57	53	100	85	81	72	94	83	22	28	111	183	168
Zm00008a028019.v1.1	2123	1688	1674	2005	988	1388	1684	1704	2209	2407	2637	2108	1432	1571	1578	1889	1705	2363	1897	1886	2347	1302	1948	1890	1393	1351	1880	1896	2074	2686	2719	2142	2944	3095	2122	2092	1597	1637	1889	1921	2000	1601	1669	1824	835	995	2340	2883	2529
Zm00008a024736.v1.1	5358	6133	0	0	0	0	1	7	1	0	0	0	1	1	0	0	0	1	5085	8231	9036	16547	0	0	0	0	0	2	0	4	2	1	0	0	1	0	0	2	292	425	6228	9844	0	1	0	0	2	1	0
Zm00008a012359.v1.1	0	0	0	0	0	0	0	0	0	0	0	0	0	0	0	0	0	0	0	0	0	0	0	0	0	0	0	0	0	0	0	0	0	0	0	0	0	0	0	0	1	0	0	0	0	0	0	0	0
Zm00008a033021.v1.1	502	440	112	134	2	0	5	8	20	34	105	80	264	500	313	268	82	73	50	32	252	140	40	51	7	4	3	2	71	21	197	89	34	38	166	225	117	99	108	105	479	431	115	86	3	15	9	6	2
Zm00008a018145.v1.1	27	49	120	112	23	41	127	127	62	99	98	85	30	42	39	73	72	83	112	122	109	84	66	69	22	21	157	112	81	136	147	109	89	103	133	231	93	64	176	142	48	42	68	53	21	28	86	113	55
Zm00008a009414.v1.1	21	17	21	21	5	2	59	39	13	20	8	9	3	5	7	10	23	10	5	11	9	20	31	27	6	5	53	38	2	4	5	11	5	5	6	11	12	13	10	16	12	21	30	26	14	12	49	71	0
Zm00008a037076.v1.1	10	4	0	1	3	0	1	0	2	1	0	1	7	3	0	0	1	1	6	5	0	3	0	0	0	0	0	0	1	1	1	0	0	0	0	0	0	1	1	0	5	8	0	0	0	0	0	0	3
Zm00008a036819.v1.1	0	0	0	0	0	0	0	0	0	0	0	0	0	0	0	0	0	0	0	0	0	0	0	0	0	0	0	0	0	0	0	0	0	0	0	0	0	0	0	0	0	0	0	0	0	0	0	0	0
Zm00008a033793.v1.1	0	0	0	0	2	5	0	0	0	0	0	0	0	0	0	0	0	0	0	0	0	0	0	0	0	0	0	0	0	0	0	0	0	0	0	0	0	0	0	0	0	0	0	0	0	0	0	0	0
Zm00008a012685.v1.1	432	487	606	674	414	669	1333	1227	895	936	766	737	502	549	799	855	772	745	715	733	506	509	677	662	554	579	1089	1202	787	1115	699	696	688	712	979	988	775	629	919	950	310	257	438	392	313	367	883	1181	604
Zm00008a020713.v1.1	0	0	0	0	0	0	0	0	0	0	0	0	0	0	0	0	0	0	0	0	0	0	0	0	0	0	0	0	0	0	0	0	0	0	0	0	0	0	0	0	0	0	0	0	0	0	0	0	0
Zm00008a009740.v1.1	9	8	8	5	96	216	15	11	3	1	32	33	11	5	28	21	30	35	28	25	35	18	16	16	484	556	32	37	32	9	251	106	16	24	26	28	71	80	54	59	0	0	0	0	0	0	0	1	1
Zm00008a006094.v1.1	28	23	28	26	30	49	50	48	65	77	29	26	57	58	35	48	16	15	43	52	34	8	44	32	25	18	43	47	28	44	16	15	23	21	21	17	19	11	24	28	11	11	54	51	12	10	54	55	60
Zm00008a018471.v1.1	67	89	364	333	57	74	425	459	164	159	409	305	41	68	152	175	156	141	135	164	91	43	391	323	63	102	492	488	162	225	294	315	43	55	110	172	171	167	194	200	1	0	0	1	0	0	0	0	0
Zm00008a024768.v1.1	540	444	969	1228	267	350	655	563	799	820	2911	2268	888	968	349	484	1929	1801	402	409	391	235	711	777	247	274	705	783	467	693	2412	2952	1582	1633	431	496	1274	1678	468	509	496	401	1423	1291	257	275	460	697	517
Zm00008a033053.v1.1	336	218	1150	1208	836	1130	520	505	653	613	790	636	305	318	499	670	894	875	254	263	402	212	811	666	688	694	928	1049	491	738	829	904	453	446	543	683	881	818	549	564	252	210	756	634	319	315	400	558	364
Zm00008a024322.v1.1	0	0	0	0	0	0	0	0	0	0	0	0	3	6	0	0	0	0	0	0	1	1	0	0	0	0	0	0	48	3	0	0	5	21	0	0	1	0	1	0	0	0	0	0	0	0	0	0	0
Zm00008a009446.v1.1	0	0	0	0	0	0	0	0	0	0	0	0	0	0	0	0	0	0	0	0	0	0	0	0	0	0	0	0	0	0	0	0	0	0	0	0	0	1	0	0	0	1	0	0	0	0	0	0	0
Zm00008a009000.v1.1	0	0	0	0	0	0	0	0	1	1	0	0	0	0	0	0	0	0	0	0	0	0	0	0	0	0	0	0	0	0	0	0	0	0	0	0	1	0	0	0	0	0	0	0	0	0	0	0	0
Zm00008a030619.v1.1	1028	1306	462	642	322	467	757	659	818	867	992	967	602	764	1382	1319	780	568	878	851	938	597	1643	1912	1138	2121	984	918	3411	1984	1556	1184	232	341	1075	1766	635	853	1124	1084	649	798	1322	1342	859	1428	714	943	1804
Zm00008a028377.v1.1	0	1	319	354	0	1	2	2	1	1	0	0	0	0	305	348	19	18	0	0	1	0	598	737	1	0	13	10	0	2	0	0	0	0	410	372	36	24	4	1	0	2	533	520	0	3	27	36	0
Zm00008a003986.v1.1	539	458	4	4	3	3	0	0	77	44	423	282	1278	2585	31	325	58	34	30	27	162	99	12	6	7	7	0	1	296	50	138	333	2108	2393	44	67	52	66	92	107	431	387	4	9	16	16	0	0	326
Zm00008a036405.v1.1	0	5	0	0	0	2	0	0	0	0	1	2	0	0	3	1	0	0	0	0	0	0	0	0	0	0	13	18	0	0	0	0	0	0	0	0	0	0	3	0	1	0	0	0	0	0	0	0	0
Zm00008a009772.v1.1	8	20	25	43	9	8	44	64	32	34	11	11	14	19	30	23	8	1	24	27	10	4	11	17	3	7	12	18	3	14	9	6	7	9	10	7	5	5	12	10	7	10	72	31	10	6	28	43	26
Zm00008a024028.v1.1	0	0	0	0	18	11	1	0	0	0	0	0	0	0	0	1	2	0	0	0	0	1	0	0	30	19	0	0	0	2	1	0	0	0	0	2	0	0	0	0	3	2	0	0	6	5	1	1	0
Zm00008a012271.v1.1	0	2	0	0	0	0	1	2	0	0	0	0	0	0	1	1	1	2	1	0	3	5	0	0	0	0	0	0	0	0	0	0	0	0	0	0	0	0	1	0	3	2	1	0	0	0	0	4	0
Zm00008a030945.v1.1	0	0	0	0	0	0	0	0	0	0	0	0	0	0	0	0	0	0	0	0	0	0	0	0	0	0	1	0	0	0	0	0	0	0	0	0	0	0	0	0	0	0	0	0	0	0	0	0	0
Zm00008a036731.v1.1	711	658	1425	1530	1103	1622	1744	1612	1330	1409	878	890	775	749	1020	1328	1081	1211	1067	1128	645	435	1305	1321	944	1061	2052	2172	984	1363	859	738	604	678	1102	1412	1038	875	1181	1195	657	583	1370	1231	1018	1310	1441	2035	1243
Zm00008a033085.v1.1	0	1	0	0	0	0	3	4	0	0	0	0	0	0	5	7	3	0	0	1	0	0	4	0	3	2	6	11	0	0	1	0	0	0	13	17	1	0	2	3	1	0	0	0	1	0	0	4	1
Zm00008a015623.v1.1	25	14	0	1	2	0	1	2	23	13	1	0	8	2	54	23	10	6	6	6	0	4	0	0	0	0	0	0	2	6	0	0	0	2	8	5	0	0	0	0	3	3	0	0	0	0	4	4	3
Zm00008a003246.v1.1	0	0	0	0	0	0	0	0	0	0	0	0	0	0	0	0	0	0	0	0	0	0	0	0	0	0	0	0	0	0	0	0	0	0	0	0	0	0	0	0	0	0	0	0	0	0	0	0	0
Zm00008a024354.v1.1	638	577	156	198	522	860	377	373	1666	1560	465	479	506	662	765	663	436	364	633	709	366	212	246	253	522	511	326	297	723	868	401	402	278	298	650	853	308	264	515	513	527	576	340	301	1087	1644	285	388	1358
Zm00008a020005.v1.1	0	0	0	0	0	4	0	0	0	0	0	0	0	0	0	0	0	0	0	1	0	0	0	0	0	0	0	0	0	0	0	0	0	0	0	0	0	0	0	0	0	1	0	0	0	1	0	0	0
Zm00008a009032.v1.1	0	0	44	56	0	0	257	231	0	0	0	0	0	0	16	15	3	4	1	2	0	0	15	25	0	0	400	373	0	0	0	0	0	0	15	11	1	1	1	2	0	0	33	20	0	0	287	469	0
Zm00008a019678.v1.1	264	480	880	933	162	327	2486	2488	879	940	506	491	308	398	1099	1009	717	501	596	632	356	238	1079	1192	191	262	2041	2248	559	681	716	494	496	558	784	1136	677	752	976	874	337	382	891	767	344	425	2067	2746	636
Zm00008a036437.v1.1	95	28	7	7	72	94	0	1	3	10	0	1	0	4	7	12	1	3	4	4	120	42	0	0	67	108	0	0	2	0	6	0	2	0	3	6	1	2	1	1	623	482	0	0	80	106	4	3	22
Zm00008a027706.v1.1	345	403	843	1009	425	651	951	960	1006	1018	508	497	650	681	699	785	506	591	805	922	330	191	781	877	652	690	965	1132	489	668	627	396	382	471	756	853	536	440	871	799	269	262	905	852	638	728	656	832	429
Zm00008a024680.v1.1	492	407	506	471	43	76	1562	1626	441	500	805	572	716	669	341	359	886	1086	444	479	352	212	437	368	76	119	1328	1355	227	268	737	868	351	313	221	246	814	1355	497	455	465	366	591	563	107	133	1231	1570	558
Zm00008a015329.v1.1	1452	2379	719	874	501	879	630	651	624	859	1589	1382	1987	958	670	774	1677	1556	1369	1580	2143	2671	722	647	970	1154	700	780	443	444	1764	1666	1733	1910	799	841	1540	1731	1546	1527	1141	1813	772	698	876	1088	649	1013	472
Zm00008a020331.v1.1	19	15	51	40	3	7	60	88	72	65	47	37	24	9	37	56	73	35	33	17	12	6	33	11	0	2	41	49	19	51	24	35	11	9	37	35	50	39	18	17	7	18	33	32	6	3	83	97	32
Zm00008a011600.v1.1	0	0	0	0	0	0	0	0	0	0	0	0	0	0	0	0	0	0	0	0	0	0	0	0	0	0	0	0	0	0	0	0	0	0	0	0	0	0	0	0	0	0	0	0	0	0	0	0	0
Zm00008a030977.v1.1	0	0	0	0	0	0	0	0	0	0	0	0	0	0	0	0	0	0	0	0	0	0	0	0	0	0	0	0	0	0	0	0	0	0	0	0	0	0	0	0	0	0	0	0	0	0	0	0	0
Zm00008a036763.v1.1	49	85	764	577	10	20	1208	1284	20	38	37	29	9	27	320	486	304	295	441	482	83	79	856	772	15	7	1822	1912	55	85	16	21	25	5	238	267	306	254	320	377	45	79	936	662	20	17	821	1234	30
Zm00008a015655.v1.1	52	44	48	34	7	15	85	68	129	141	21	41	47	76	57	52	32	45	36	38	227	104	261	266	40	38	329	308	198	268	182	124	85	98	221	257	215	159	262	262	69	68	95	102	35	37	135	186	150
Zm00008a003278.v1.1	3	8	0	0	0	0	0	0	0	0	0	0	0	0	0	0	0	0	56	40	2	8	0	0	0	0	0	0	0	0	0	0	0	0	0	0	0	0	19	24	2	2	0	0	0	0	0	0	0
Zm00008a024386.v1.1	1895	2197	44	64	362	525	319	373	792	611	8566	5958	5295	3489	373	425	4131	3028	609	733	1589	773	84	61	183	152	356	405	453	1040	7304	9596	11997	12495	555	542	4427	5049	1461	1407	1928	1615	68	78	425	712	440	532	1395
Zm00008a009064.v1.1	141	120	189	236	15	23	93	86	377	406	217	101	672	650	80	152	298	195	84	81	124	64	194	216	67	41	38	35	87	92	43	112	599	685	81	115	341	412	189	188	128	122	278	288	19	46	186	104	155
Zm00008a011306.v1.1	535	973	3	11	19	42	44	52	973	563	48	38	90	42	1198	909	205	281	1715	1836	821	340	249	188	40	73	35	16	1012	1330	76	60	48	34	1357	1311	115	110	1782	1922	283	416	234	261	3	8	96	77	940
Zm00008a030237.v1.1	0	2	0	0	4	0	0	0	0	0	0	0	0	0	0	0	0	0	6	22	0	0	0	0	1	2	0	0	0	0	0	0	0	0	1	0	0	0	0	4	2	2	0	0	0	0	0	0	0
Zm00008a027738.v1.1	47	54	68	30	40	99	69	65	75	72	149	108	145	171	83	77	60	26	52	72	51	22	78	78	39	33	85	88	97	109	194	146	81	119	86	119	40	72	101	83	60	57	212	169	98	81	75	102	111
Zm00008a015981.v1.1	99	121	3666	5928	691	1001	6240	5408	356	665	191	133	47	31	1096	1636	1851	2399	102	86	27	14	2524	3353	306	311	6692	7971	95	154	52	116	9	6	820	961	1788	1550	244	232	25	25	4338	4027	907	932	2286	3933	93
Zm00008a036023.v1.1	20	23	6	8	0	1	0	1	64	57	10	10	7	2	7	21	84	30	17	17	57	52	16	19	2	0	9	3	16	35	2	5	6	3	15	23	53	73	85	72	10	12	12	14	0	0	9	6	12
Zm00008a002901.v1.1	917	1125	941	1056	1555	2508	1105	1130	1166	1221	471	436	583	694	613	785	556	543	1414	1591	1012	857	1295	1233	1637	1970	1043	1083	1109	1741	597	472	435	398	789	824	616	559	995	1054	700	894	1332	1399	2746	3354	1754	2052	1275
Zm00008a009390.v1.1	1204	1043	1056	1186	1393	1990	1219	1091	1232	1570	913	1028	944	1559	1547	1660	1313	1774	1669	1709	1210	819	1036	1036	1146	1084	1494	1506	897	1146	1078	734	830	892	1461	1647	1339	1170	2384	2209	765	802	983	976	1373	1558	1122	1397	1472
Zm00008a011632.v1.1	134	165	101	104	10	16	181	199	210	209	474	365	234	209	90	104	222	240	140	194	150	169	200	184	44	27	270	269	112	234	429	393	226	230	89	114	287	345	142	176	39	30	102	89	0	0	311	398	158
Zm00008a030563.v1.1	51	35	46	55	6	18	19	16	40	32	15	21	12	13	19	14	17	24	7	8	0	2	0	0	0	0	0	0	0	0	0	0	0	0	0	0	0	0	0	0	22	7	1	0	0	0	0	0	1
Zm00008a006956.v1.1	0	0	0	0	0	0	0	0	0	0	0	0	0	0	0	0	0	0	0	0	0	0	0	0	0	0	0	0	0	0	0	0	0	0	0	0	0	0	0	0	0	0	0	0	0	0	0	0	0
Zm00008a015687.v1.1	220	430	261	265	87	236	785	923	863	745	269	307	317	451	627	509	297	167	605	636	359	196	763	825	252	301	959	992	614	733	442	302	403	537	653	895	298	354	745	745	284	298	526	403	180	231	901	1172	637
Zm00008a002607.v1.1	0	0	0	0	0	0	0	0	0	0	0	0	0	0	0	0	0	0	0	1	0	0	0	0	0	0	0	0	0	0	0	0	0	0	0	0	0	0	0	0	0	0	0	0	0	0	0	0	0
Zm00008a015241.v1.1	56	55	15	18	21	26	31	28	18	20	33	30	49	13	51	48	27	28	33	36	64	72	24	19	18	23	36	46	28	36	102	65	13	21	97	110	76	60	68	44	70	119	10	18	22	20	40	47	43
Zm00008a032000.v1.1	147	220	141	163	4	1	600	512	529	476	90	114	166	207	419	526	300	271	168	176	235	114	75	79	2	0	611	585	263	545	238	73	405	472	654	649	277	239	326	380	166	178	38	28	1	1	550	737	562
Zm00008a033915.v1.1	0	0	0	0	0	0	0	0	0	0	0	0	0	0	0	0	0	0	0	0	0	0	0	0	0	0	0	0	0	0	0	0	0	0	0	0	0	0	0	1	1	6	5	6	8	6	2	3	13
Zm00008a030269.v1.1	23	52	341	305	85	122	751	796	78	72	79	71	24	20	185	201	103	130	340	321	35	31	494	536	147	155	525	545	24	52	81	73	42	34	121	152	129	75	283	267	59	72	867	803	199	245	1770	2106	136
Zm00008a021538.v1.1	3	3	2	2	3	1	1	0	20	14	7	4	1	1	72	110	16	10	3	2	2	0	20	27	1	3	1	0	13	19	3	4	0	1	112	123	16	9	1	2	9	7	28	26	12	14	2	4	47
Zm00008a019296.v1.1	0	0	0	0	1	0	1	1	3	3	2	1	2	2	3	1	1	1	0	0	2	3	0	0	0	0	0	0	0	0	0	1	130	143	0	0	0	0	0	0	35	16	0	0	0	0	1	2	12
Zm00008a039701.v1.1	5	6	10	14	73	110	1	2	2	1	0	0	2	0	2	2	0	10	5	8	4	4	8	14	152	170	7	5	1	4	2	4	1	0	2	7	3	2	8	7	1	2	2	2	2	1	3	3	0
Zm00008a027324.v1.1	7	11	30	14	5	15	28	27	13	22	13	9	15	5	24	19	26	44	9	14	2	0	1	0	8	11	1	0	0	0	0	0	0	0	0	1	1	0	1	2	0	0	8	6	7	0	0	0	4
Zm00008a003190.v1.1	0	1	0	0	0	0	1	0	0	0	1	0	3	7	0	0	0	1	1	0	2	8	0	0	0	0	0	0	0	0	0	1	21	17	0	0	1	1	1	2	0	0	0	0	0	0	0	0	0
Zm00008a006216.v1.1	3	4	0	1	0	1	0	1	0	0	2	0	0	1	0	0	0	0	105	132	7	2	0	0	3	4	0	0	0	0	1	3	0	0	0	0	0	1	40	38	0	1	0	0	0	0	0	0	0
Zm00008a011664.v1.1	39	51	4	1	0	0	9	6	293	436	124	87	28	13	59	41	44	35	33	29	27	14	8	13	0	0	8	8	216	106	378	243	10	20	38	51	27	49	52	52	30	34	6	2	0	0	11	16	275
Zm00008a002933.v1.1	0	0	0	0	0	0	0	0	0	0	0	0	0	0	0	0	0	0	0	0	1	0	0	0	0	0	0	1	0	0	0	0	0	0	0	0	0	0	0	0	1	0	0	0	1	0	0	0	0
Zm00008a030595.v1.1	0	0	0	0	0	0	0	0	0	0	0	0	0	0	0	0	0	0	3	0	0	0	0	1	0	0	0	0	0	0	0	0	0	0	0	0	0	0	0	0	0	0	0	0	0	0	1	0	0
Zm00008a006988.v1.1	0	0	0	0	0	0	1	1	1	1	0	0	0	0	0	0	0	1	0	0	589	871	357	304	72	61	241	214	990	1330	159	392	1276	1157	2575	1683	1423	1116	665	705	1038	1021	150	160	22	14	414	347	1516
Zm00008a036381.v1.1	0	12	39	30	1	2	0	1	2	0	0	2	1	1	1	0	11	0	0	45	0	0	57	51	34	6	0	0	0	17	0	0	0	0	0	9	0	14	0	0	0	16	0	0	9	5	2	1	1
Zm00008a027650.v1.1	5	9	18	28	0	1	32	25	4	4	41	23	2	6	4	4	54	33	103	84	0	1	18	7	0	0	17	25	0	2	24	10	0	0	2	0	17	11	94	73	1	1	6	7	1	0	13	12	3
Zm00008a002639.v1.1	216	244	0	0	19	9	8	9	3	0	0	0	40	75	0	1	7	4	41	45	306	124	0	0	3	1	2	1	3	0	4	2	4	14	0	0	10	4	31	25	624	657	0	0	3	3	1	1	1
Zm00008a015273.v1.1	1	4	0	0	0	0	2	2	0	0	0	0	0	0	5	1	0	0	0	4	0	2	31	33	2	5	2	2	3	2	9	9	1	0	1	0	0	0	4	7	0	1	1	0	0	0	2	0	0
Zm00008a006542.v1.1	0	0	0	0	0	0	0	0	0	0	0	0	0	0	0	0	0	0	0	0	0	0	0	0	0	0	0	0	0	0	0	0	0	0	0	0	0	0	0	0	0	0	0	0	0	1	0	0	0
Zm00008a011990.v1.1	1841	1858	2480	2389	500	779	914	1091	2774	3036	2022	2125	1949	2770	2959	2906	1230	1215	3108	3050	2219	1295	2909	3013	453	404	993	1078	3395	3927	2619	2411	1737	2084	2638	3442	1127	1208	3980	4228	1449	1560	2640	2518	300	285	704	1003	3402
Zm00008a023301.v1.1	0	1	1	1	0	0	1	0	0	0	0	2	0	0	2	2	1	0	2	0	4	5	0	0	0	0	0	0	0	0	0	0	0	0	2	4	3	1	6	10	0	1	0	0	0	0	0	0	0
Zm00008a033947.v1.1	1	1	0	1	0	0	0	2	9	18	1	13	1	2	70	44	0	0	0	0	0	0	1	0	0	0	0	0	0	0	0	0	0	0	3	15	0	0	0	0	0	2	1	2	0	0	0	0	1
Zm00008a039733.v1.1	0	0	0	0	0	0	0	0	0	0	0	0	0	0	0	0	0	0	1	0	0	0	0	0	1	1	0	0	0	0	0	0	0	0	0	0	0	0	0	0	0	0	0	0	0	1	0	0	0
Zm00008a027356.v1.1	1	6	5	4	0	1	11	22	0	0	2	0	109	87	221	505	59	102	10	5	8	2	65	53	2	0	52	35	0	0	1	2	127	140	333	263	51	43	13	19	4	7	7	13	0	0	2	5	0
Zm00008a006248.v1.1	1266	1182	1718	1939	1876	2749	1129	1062	1344	1429	828	937	604	694	1352	1610	1443	1566	1521	1629	1298	1082	1517	1467	1745	1574	1299	1229	979	1271	939	787	588	517	1233	1462	1379	1185	1093	1147	817	969	1491	1391	1834	1926	832	1142	1213
Zm00008a002965.v1.1	1684	1958	11041	13740	1491	1916	2052	1950	1970	2565	3203	2835	1741	2078	2159	2338	3339	3324	2027	2301	1118	1054	8508	9802	975	1017	2052	2220	940	1147	2432	2412	1094	973	1476	2048	2223	2798	2140	2152	857	973	13476	12848	1050	1085	1288	1660	1531
Zm00008a018625.v1.1	323	326	389	389	242	316	687	720	487	526	456	352	402	368	333	343	352	362	417	406	330	188	487	490	336	377	703	761	475	425	357	322	259	320	342	364	396	374	419	456	347	215	426	448	251	362	515	732	385
Zm00008a011250.v1.1	39	18	12	25	1	3	52	38	209	56	21	4	8	25	65	31	3	10	33	36	16	17	28	17	0	0	11	9	242	221	3	3	7	10	17	23	13	13	33	28	18	16	19	34	1	4	7	6	99
Zm00008a021896.v1.1	119	88	235	395	66	75	232	190	116	118	100	114	70	82	133	139	278	372	155	154	119	106	169	146	75	69	259	233	109	188	146	105	33	48	181	188	254	184	142	125	122	120	165	173	79	109	206	206	186
Zm00008a033207.v1.1	1843	1835	1997	2326	1271	1663	1727	1595	1792	1909	1211	1192	1222	1357	1906	2346	1779	2036	1741	1738	1591	1120	1930	1768	1070	1120	2145	2265	1681	2337	1103	1019	1169	1191	2074	2273	1979	1662	1779	1775	1311	1402	2005	1841	761	958	1613	2113	1937
Zm00008a030181.v1.1	6	8	2	1	3	0	3	5	9	7	2	10	5	1	5	2	2	1	10	10	530	357	532	579	140	138	1329	1230	1101	1473	1028	737	458	473	1708	1585	973	822	1194	1103	988	797	1484	1258	272	290	2990	3592	2370
Zm00008a027682.v1.1	5	3	0	1	1	6	0	1	3	1	4	2	2	2	5	10	0	4	0	2	0	0	0	0	3	1	0	0	0	0	1	1	0	0	1	1	0	0	0	1	0	3	1	2	2	1	2	0	5
Zm00008a018951.v1.1	695	1237	699	616	478	932	764	803	603	748	600	588	360	556	1117	1124	475	408	3183	3449	1280	708	922	872	718	849	823	1015	401	540	687	541	346	364	574	1172	506	554	1865	1902	600	925	976	740	754	839	597	841	575
Zm00008a006574.v1.1	3	0	0	0	0	2	1	0	0	2	2	2	1	1	1	0	0	1	1	0	201	298	0	1	0	3	3	4	2	3	0	0	2	1	2	2	0	0	4	5	2	1	1	0	0	8	2	1	3
Zm00008a014602.v1.1	67	79	584	850	79	126	765	577	193	236	369	508	102	61	554	502	933	762	163	167	64	24	544	757	136	163	689	697	299	193	895	562	116	173	331	462	798	934	388	390	37	42	573	585	757	933	374	523	93
Zm00008a002225.v1.1	995	939	2050	2033	584	972	1800	1811	1687	1932	980	964	841	1187	1948	2200	1594	1702	1231	1203	1072	507	1937	1797	531	570	2098	2347	1114	1480	1212	935	616	696	1703	2224	1589	1442	1465	1483	718	655	1948	1756	414	513	1381	2072	1370
Zm00008a033979.v1.1	16	18	8	5	0	1	45	52	20	14	13	21	18	23	1	1	1	0	51	66	16	6	2	3	0	0	19	11	27	11	4	14	5	3	0	1	0	1	10	8	58	36	12	13	8	6	85	101	33
Zm00008a033533.v1.1	0	0	0	0	0	0	0	0	0	0	0	0	0	0	0	0	0	0	0	0	0	0	0	0	0	0	0	0	0	0	0	0	0	0	0	0	0	0	0	0	0	0	0	0	0	0	0	0	0
Zm00008a009926.v1.1	0	0	0	0	0	0	0	0	0	0	0	0	0	0	0	0	0	0	0	0	0	0	0	0	0	0	0	0	0	0	0	0	0	0	0	0	0	0	0	0	0	0	0	0	0	0	0	0	0
Zm00008a021156.v1.1	495	551	1950	2305	578	907	1517	1341	798	950	583	734	504	637	1247	1594	1107	1495	863	968	534	281	1600	1697	423	392	1698	1981	597	839	653	486	398	485	1115	1540	1061	915	817	837	451	404	1607	1564	457	532	972	1569	812
Zm00008a018657.v1.1	0	0	0	0	0	8	0	1	0	0	0	0	0	0	2	0	0	0	0	0	0	0	4	2	1	1	11	15	52	88	0	0	4	3	14	19	4	1	1	0	0	0	0	0	3	5	0	2	0
Zm00008a011282.v1.1	0	0	22	39	0	0	1	1	0	0	9	6	10	1	8	7	4	10	13	12	0	0	24	28	0	0	1	2	0	0	5	15	1	1	4	0	1	5	24	31	0	0	0	0	0	0	0	0	0
Zm00008a002551.v1.1	25	10	82	91	39	58	31	38	81	149	3	6	5	48	0	0	0	0	67	64	63	39	13	15	5	1	12	16	13	26	11	7	22	31	0	0	2	0	7	13	9	23	9	4	6	4	47	32	3
Zm00008a018211.v1.1	0	0	3	3	0	0	0	0	0	0	222	801	1	0	0	0	61	47	0	0	0	1	1	2	0	0	0	0	0	0	346	4	0	0	0	2	44	65	0	1	2	1	0	0	0	0	0	0	1
Zm00008a037588.v1.1	3	0	2	6	4	0	7	2	0	0	1	0	0	1	0	2	1	3	1	1	0	0	0	0	0	0	0	0	0	0	0	0	0	0	0	0	0	0	0	0	0	0	0	0	0	0	0	0	0
Zm00008a033239.v1.1	0	0	5	3	0	0	1	10	3	3	0	0	0	0	3	12	0	0	0	0	2	0	13	12	0	0	1	4	4	4	2	7	36	28	7	8	4	2	1	2	0	2	5	8	0	0	0	3	1
Zm00008a018983.v1.1	441	558	468	484	168	225	397	446	450	485	222	218	253	398	430	422	335	364	581	681	473	361	418	440	140	131	498	554	166	293	280	245	149	167	403	507	313	281	533	544	481	564	360	339	75	107	438	597	405
Zm00008a021482.v1.1	277	355	392	463	34	38	647	588	1	7	26	31	0	0	423	425	644	686	156	187	356	451	406	397	38	34	832	705	3	4	76	26	0	0	251	347	578	500	159	118	177	307	333	411	39	32	412	555	2
Zm00008a024508.v1.1	0	11	57	47	12	31	80	86	9	11	1	0	0	0	21	28	15	10	14	19	6	8	59	62	16	16	99	124	11	15	7	2	0	1	13	24	15	25	10	14	3	4	51	35	20	14	62	87	0
Zm00008a006160.v1.1	1037	1406	447	408	329	599	958	1023	1530	1329	2554	1984	2987	2717	2182	1652	1212	1040	1654	1814	1236	706	865	876	709	763	1133	1140	1095	1346	2135	2065	2992	3522	2106	2633	1257	1303	1516	1543	1590	1352	1007	901	1137	1332	1839	2109	4023
Zm00008a014634.v1.1	154	235	259	341	21	15	370	364	387	764	1105	987	90	151	1427	941	376	276	275	230	165	103	287	388	24	20	310	389	140	122	1022	649	178	182	493	1020	347	519	505	556	368	384	376	309	26	24	194	214	491
Zm00008a005903.v1.1	1	0	8	14	0	0	70	64	0	0	0	7	1	0	0	3	14	28	0	0	1	0	18	22	0	0	157	183	0	0	5	0	0	0	0	0	32	23	0	0	0	0	7	8	0	0	44	70	0
Zm00008a002257.v1.1	724	1331	2229	1939	942	2129	5388	6500	3949	3845	2089	2292	1489	2581	3137	3446	1757	1466	2067	2314	995	581	3980	3773	1025	1333	4960	5731	3454	4246	1507	1555	1794	2250	2455	3466	1560	1521	2896	2855	561	512	2244	1782	661	744	5091	6313	2459
Zm00008a033565.v1.1	0	0	0	0	0	0	0	0	0	0	0	0	0	0	0	0	0	0	0	0	0	0	0	0	0	0	0	0	0	0	0	0	0	0	0	0	0	0	0	0	0	0	0	0	0	0	0	0	0
Zm00008a024834.v1.1	3763	4448	6088	6095	3113	4829	5143	5755	4531	4708	3774	3515	4218	4650	10362	8383	6549	5025	8055	8481	4572	3310	8835	8368	3293	3801	5026	5512	4655	5754	3306	2694	2926	3134	6328	8825	5429	5817	5543	5638	3103	3911	6936	6704	4086	4993	4686	6138	6850
Zm00008a021188.v1.1	398	331	1195	1471	166	187	435	365	444	507	315	218	419	434	427	528	565	660	468	514	308	217	801	809	92	69	397	432	317	443	332	291	492	548	407	475	561	578	359	400	451	430	1166	1234	100	116	338	562	507
Zm00008a009958.v1.1	661	631	1910	2043	1669	2376	1363	1210	1213	1260	1445	1218	579	488	1536	1941	1560	1576	1023	1136	800	334	1142	1136	812	884	1697	1816	724	960	1584	1820	508	635	1078	1546	1587	1652	1242	1249	516	530	1239	775	703	738	621	994	735
Zm00008a039351.v1.1	0	0	0	0	0	0	0	0	0	0	1	0	1	0	0	0	0	0	0	0	0	0	0	0	1	0	0	0	0	0	0	0	0	0	0	2	0	0	0	0	0	0	0	0	0	0	0	0	0
Zm00008a002583.v1.1	21	198	0	1	0	0	0	0	0	0	1	0	0	0	0	0	0	1	2716	3595	210	162	0	0	0	0	0	0	0	0	0	0	0	0	0	1	0	0	172	249	44	105	0	0	0	0	0	0	0
Zm00008a005609.v1.1	612	547	425	447	22	34	619	680	1727	2194	1600	1323	761	857	622	667	415	364	946	913	672	394	384	369	75	89	580	585	1367	1351	1513	1315	817	827	781	847	388	433	1091	1300	574	491	390	384	61	55	650	816	836
Zm00008a018243.v1.1	1945	2569	1436	1712	76	137	1579	1486	14381	16628	943	711	4527	5000	1770	988	655	892	2486	2486	1892	1376	1664	1876	32	9	627	660	6663	9547	347	468	7484	7776	384	621	407	397	1153	1264	1352	1709	4492	4309	173	202	1458	2148	13507
Zm00008a009512.v1.1	20	36	9	6	1	1	1	2	154	227	4	4	51	92	103	87	11	3	14	17	16	15	3	6	0	0	2	3	28	39	4	12	24	31	69	151	10	16	12	14	15	8	1	1	0	0	2	3	30
Zm00008a014960.v1.1	1034	972	289	311	690	1172	279	228	594	569	291	166	419	353	55	100	252	667	462	550	840	834	27	27	311	392	47	32	679	972	525	287	698	689	1429	1268	679	554	879	930	562	495	219	222	40	57	425	538	839
Zm00008a028889.v1.1	540	1200	702	505	723	1574	2189	2560	2106	1950	1542	1497	1749	1544	1525	1524	895	588	1484	1699	806	628	1633	1651	1124	1526	2465	2679	1367	1874	1879	1349	1062	1468	1437	2130	1011	1040	1799	1705	730	851	1016	691	1424	1791	2109	2863	1695
Zm00008a036917.v1.1	7	12	1	0	0	1	3	1	2	2	2	1	0	0	11	6	4	1	2	1	31	18	9	7	1	0	18	17	8	10	15	7	5	17	35	37	16	16	14	16	9	17	9	4	0	1	18	35	8
Zm00008a033891.v1.1	365	367	2	5	21	43	73	52	1317	931	349	384	194	216	611	461	214	152	431	392	266	160	0	0	16	7	27	25	262	416	333	356	377	437	550	714	126	166	355	368	221	279	5	3	7	6	67	118	2150
Zm00008a006192.v1.1	324	321	0	0	0	0	0	1	5	4	7	2	12	4	0	0	0	1	57	71	230	78	0	0	1	0	1	0	0	0	0	2	3	2	2	1	1	0	24	21	845	511	0	0	0	0	1	3	2
Zm00008a009218.v1.1	15	18	0	0	0	0	23	29	7	6	2	0	37	20	10	3	4	4	5	11	34	17	9	6	2	0	16	21	123	150	8	15	51	54	65	94	49	32	27	32	2	0	1	0	0	0	0	1	15
Zm00008a005935.v1.1	68	70	1	0	11	10	0	0	47	32	138	117	13	17	110	96	55	31	59	45	89	55	0	0	4	3	0	1	312	398	279	215	2	3	164	142	41	122	136	167	55	45	0	0	2	2	0	0	97
Zm00008a020811.v1.1	0	0	109	111	2	6	14	18	0	0	0	0	0	0	46	172	4	2	0	0	1	2	65	49	1	0	19	23	0	0	0	0	0	0	69	34	5	5	1	3	0	5	23	24	2	1	9	13	0
Zm00008a014220.v1.1	1698	1832	976	1031	95	150	1332	1347	790	980	2449	2217	1475	1876	3713	3613	2959	2297	2134	2427	2261	1353	1985	2108	90	159	1257	1201	920	1205	2385	1750	823	1237	3425	4636	2998	2803	2260	2302	1256	1354	1373	1199	17	26	1045	1414	683
Zm00008a033597.v1.1	1	1	2	1	0	0	3	2	0	2	0	1	1	0	0	1	0	0	1	1	4	0	4	5	0	0	5	2	1	4	0	1	1	2	0	2	0	0	7	2	2	6	6	3	1	3	4	8	1
Zm00008a024866.v1.1	0	0	0	0	0	0	0	0	0	0	0	0	0	0	0	0	0	0	0	0	0	0	2	7	3	3	16	17	10	13	2	1	0	0	4	2	9	5	0	0	0	0	2	0	0	0	0	0	0
Zm00008a012489.v1.1	336	319	1836	1912	465	695	1782	1664	1124	1656	801	838	146	225	2003	1891	1972	2182	1305	1310	378	254	1041	1173	198	175	1926	2052	555	679	711	490	239	235	1124	1670	1496	1379	999	1037	246	199	1563	1301	262	228	814	1358	831
Zm00008a033151.v1.1	28	37	503	610	22	55	338	275	170	276	63	36	2	9	215	280	138	180	48	44	71	122	236	296	54	78	567	612	83	131	11	23	29	19	164	155	142	102	78	94	36	30	442	402	117	116	360	593	45
Zm00008a018275.v1.1	0	1	0	0	0	0	0	0	0	0	0	0	0	0	0	0	0	0	0	0	0	0	0	0	0	0	1	0	0	0	0	0	0	0	0	0	0	0	0	0	0	0	0	0	0	0	0	0	0
Zm00008a020517.v1.1	12	5	21	23	10	7	20	15	14	17	7	4	5	5	1	7	11	19	17	10	212	119	571	515	335	324	635	579	407	697	188	182	260	257	323	342	472	338	315	336	6	8	10	13	7	7	9	13	3
Zm00008a009544.v1.1	17	24	22	49	4	6	19	10	15	8	17	29	10	7	17	32	31	68	20	12	5	12	54	41	1	5	19	9	23	19	18	21	5	0	39	28	31	28	17	20	15	14	50	99	4	10	32	26	49
Zm00008a036949.v1.1	33	32	508	590	46	69	386	298	85	76	26	12	4	4	97	162	255	333	17	22	1	3	194	207	9	14	425	375	19	26	2	3	1	0	104	81	215	134	9	14	12	4	306	310	33	19	171	325	20
Zm00008a036503.v1.1	111	102	349	391	121	156	288	288	278	269	228	180	54	69	179	190	174	141	158	121	131	89	657	678	174	228	433	463	265	298	224	180	135	175	423	432	238	249	213	228	139	101	578	530	184	225	488	583	293
Zm00008a024126.v1.1	71	86	133	161	15	18	862	756	86	105	86	88	62	58	132	143	180	289	93	97	68	82	79	82	7	7	810	883	58	92	93	86	24	27	120	136	158	129	99	106	51	68	80	87	2	5	1149	1678	64
Zm00008a020843.v1.1	23	26	12	9	7	18	48	54	19	25	25	14	58	16	35	32	15	16	77	42	39	15	45	39	5	7	41	47	57	39	13	24	18	30	19	38	24	13	77	48	9	15	12	13	1	6	48	57	30
Zm00008a009870.v1.1	496	464	838	947	758	1035	1170	1135	737	922	489	557	324	370	1051	1224	1060	1212	1012	1093	410	256	803	712	951	1025	1129	1154	409	592	746	377	267	287	1011	1129	1004	807	858	913	364	329	899	800	806	937	918	1344	636
Zm00008a005521.v1.1	638	1145	801	650	1257	2342	2112	2323	2159	2025	1581	1556	1798	1871	2199	2039	1284	894	1892	1917	636	285	1497	1385	1407	1943	1792	1812	1557	1699	1273	1291	1026	1456	1478	2398	950	1172	1663	1636	930	827	1223	871	1719	2257	2315	2997	2027
Zm00008a024898.v1.1	275	333	2135	1848	116	287	2207	2218	1272	1404	339	286	316	434	1638	2505	1535	1653	1207	1388	437	267	1399	1597	507	586	2750	3072	872	1321	345	364	538	588	1631	2237	1439	1212	1024	1083	217	229	1247	884	102	157	1430	2173	712
Zm00008a036209.v1.1	22	18	83	165	25936	36766	3	8	1	4	0	4	7	7	1	1	19	6	0	0	627	223	188	159	23030	21454	1	4	66	37	56	35	24	15	42	32	89	296	1	6	51	151	275	17	29339	28041	3	7	6
Zm00008a033183.v1.1	398	795	5062	3702	933	1651	2579	2474	1495	1277	252	201	113	195	261	254	329	390	2760	2952	439	348	2306	2132	596	776	1441	1609	191	219	158	106	10	6	142	166	255	224	1456	1482	165	314	1738	1365	770	934	1688	2149	407
Zm00008a012075.v1.1	1	1	0	0	0	0	0	0	1	1	0	0	0	1	0	1	0	1	0	0	1	0	0	0	0	0	0	2	0	0	0	1	0	0	0	0	0	0	0	0	1	0	1	1	0	0	1	1	0
Zm00008a020549.v1.1	1536	1478	1858	2118	1351	2184	1460	1387	1795	2204	1254	1213	994	1192	1152	1207	1092	975	1971	2130	1320	736	1997	1995	1306	1621	1488	1577	1514	2072	1590	1214	821	782	1095	1246	1105	1024	1492	1613	1123	1131	1719	1514	1227	1380	1420	1802	1372
Zm00008a009576.v1.1	29	16	6	4	14	12	13	8	28	21	27	38	53	46	34	35	53	40	47	43	14	15	5	14	17	17	9	12	16	19	73	26	32	47	38	40	62	53	638	665	5	13	6	4	22	27	7	11	14
Zm00008a011818.v1.1	33	15	0	0	0	0	0	0	0	0	24	7	343	139	0	0	14	27	1	2	82	30	1	0	0	0	0	0	0	0	53	98	32	41	0	0	0	4	48	69	302	145	0	0	0	0	0	0	0
Zm00008a024452.v1.1	1511	1545	342	298	9	14	352	340	3167	2827	1319	968	1555	3091	3109	2787	1447	1096	827	877	1674	954	359	309	23	16	399	422	2618	3467	951	913	904	1134	4867	5634	1689	1439	919	1031	1448	1280	406	372	24	54	411	527	4425
Zm00008a020103.v1.1	110	84	163	236	43	51	226	225	93	109	56	38	85	56	133	119	130	246	123	109	104	127	294	288	101	110	469	351	226	305	109	89	146	145	246	213	218	150	146	181	86	78	263	221	31	40	363	438	183
Zm00008a009130.v1.1	504	505	960	972	373	664	1115	1082	1493	1492	821	779	889	956	640	661	870	814	609	758	495	328	1052	1006	648	755	1349	1541	927	1233	1132	875	779	881	832	1034	1113	885	914	909	480	471	1016	749	521	688	1198	1615	1142
Zm00008a005227.v1.1	731	1000	1808	1427	879	1782	1669	1689	1863	2091	809	955	921	1229	1309	1377	1365	1261	1753	1963	1044	830	2120	2018	1538	1862	2260	2259	1488	1887	1050	859	1100	1193	1456	1719	1345	1196	1573	1587	843	926	1663	1398	1014	1313	1713	2336	1575
Zm00008a036535.v1.1	926	1030	1730	2448	510	704	1167	1051	1138	1551	985	985	478	612	2093	2047	1694	1850	2137	2174	1524	1584	1780	1857	644	647	1423	1458	1275	1514	1632	1014	812	861	2333	2705	2538	2385	1678	1754	1480	1769	2293	2303	1051	1180	1175	1616	1807
Zm00008a027804.v1.1	54	112	3	0	3	6	34	31	52	32	14	20	19	28	31	36	33	20	12	21	195	173	3	2	0	0	8	4	10	6	1	1	10	5	3	7	0	0	11	6	101	182	13	13	3	4	70	75	26
Zm00008a024158.v1.1	461	535	663	875	769	805	552	519	588	805	507	453	390	518	1111	1148	973	1082	741	770	713	645	593	598	462	535	636	675	504	647	562	416	447	424	1094	1080	981	1001	633	701	601	575	654	619	446	535	384	527	553
Zm00008a015427.v1.1	219	178	0	0	4	16	83	65	38	37	575	419	63	108	80	121	110	78	125	157	205	147	2	0	5	9	52	46	17	30	448	448	39	34	103	66	82	163	279	332	274	289	0	0	2	1	41	32	40
Zm00008a020875.v1.1	799	747	2086	2817	687	843	2373	2124	1454	1914	971	905	707	1139	1573	1986	1317	1357	1116	1200	690	431	1922	2232	538	634	2296	2538	939	1152	1250	880	752	822	1564	1922	1282	1239	1413	1449	640	581	2320	2228	507	585	1190	1758	1041
Zm00008a005553.v1.1	141	213	0	0	1	1	20	28	27	12	1463	901	326	120	13	10	1072	521	105	110	171	59	0	4	0	0	17	13	33	91	969	1738	342	373	24	14	991	1219	281	289	257	190	0	0	12	11	18	17	194
Zm00008a017930.v1.1	1432	2195	2446	2285	1913	3386	3862	3434	2823	3204	3212	2864	1700	2094	2921	3002	2265	2767	2284	2221	1603	777	6681	5657	3330	6168	5134	4843	6511	5239	3271	3336	1528	2014	2726	4169	2275	2585	3087	2908	1511	1277	3965	3810	3091	4495	3381	4686	4067
Zm00008a036861.v1.1	340	606	0	0	0	0	0	0	0	0	0	0	0	0	0	0	0	1	595	756	692	691	1	0	0	0	0	0	0	0	0	0	0	0	0	0	0	0	65	92	308	587	0	0	0	0	0	1	0
Zm00008a024484.v1.1	0	0	0	0	0	0	0	0	0	0	0	0	0	0	0	0	0	0	0	0	0	0	0	0	0	1	2	2	2	0	1	0	0	0	0	0	1	0	1	2	4	2	4	1	7	1	4	6	6
Zm00008a032512.v1.1	0	0	0	2	0	2	0	0	0	0	0	0	0	0	0	0	0	1	0	0	3	2	0	0	0	0	0	0	1	1	0	0	0	2	2	0	0	0	0	0	2	0	0	4	0	1	0	0	0
Zm00008a009162.v1.1	0	0	0	0	0	0	0	0	0	0	0	0	0	0	0	0	0	0	0	0	0	0	0	0	0	0	0	0	0	0	0	0	0	0	0	0	0	0	0	0	0	0	1	2	1	0	3	3	1
Zm00008a011404.v1.1	0	0	1	1	3	2	0	0	1	2	0	0	0	2	0	0	0	0	1	0	0	2	0	0	0	1	0	0	0	0	3	0	0	0	0	2	0	0	0	0	2	1	0	0	0	0	0	0	1
Zm00008a008905.v1.1	352	527	1600	1339	538	941	760	832	705	807	356	421	227	396	538	663	435	432	1396	1524	458	405	1175	1332	759	675	923	933	405	501	427	312	276	310	502	617	476	371	797	839	273	407	1509	1251	375	471	749	1010	458
Zm00008a020135.v1.1	87	140	461	550	258	420	1078	1105	280	267	247	188	138	173	270	276	204	163	794	782	128	56	653	732	265	403	918	1129	119	194	126	149	53	71	169	233	155	186	511	584	87	46	532	525	422	416	741	1072	269
Zm00008a036567.v1.1	0	0	0	0	0	0	0	0	0	0	0	0	0	0	0	0	0	0	0	0	0	0	0	0	0	0	0	0	0	0	0	0	0	0	2	0	0	0	0	0	0	0	0	1	2	0	0	3	0
Zm00008a027836.v1.1	1373	1353	451	420	345	444	391	354	513	576	227	277	621	745	1069	805	648	651	1695	1896	1929	1513	306	337	346	319	354	364	744	1007	1113	766	1065	1288	914	1010	695	697	1027	1099	1172	1483	332	305	266	367	325	443	1055
Zm00008a015459.v1.1	0	1	0	0	0	1	0	0	0	0	0	0	0	0	0	0	0	0	0	0	0	0	2	5	0	2	3	3	0	0	4	0	0	0	0	2	2	0	0	3	0	0	0	0	0	0	0	0	0
Zm00008a036121.v1.1	0	0	0	0	0	0	0	0	0	0	0	0	0	0	0	0	0	0	0	0	0	0	0	0	0	0	0	0	0	0	0	0	0	0	0	0	0	0	0	0	0	0	0	0	0	0	0	0	0
Zm00008a020461.v1.1	584	779	1344	1086	502	895	1903	2115	1807	1831	1080	1073	1530	1615	1333	1329	1063	768	1228	1367	749	312	1567	1493	772	880	2369	2510	1219	1555	1410	1232	1453	1718	1323	1670	1120	1107	1645	1657	606	532	976	710	609	614	1782	2468	1153
Zm00008a011730.v1.1	0	0	0	0	0	0	0	0	0	0	0	0	0	0	0	0	0	0	0	0	0	0	0	0	0	0	0	0	0	0	0	0	0	0	0	0	0	0	0	0	0	0	0	0	0	0	0	0	0
Zm00008a039919.v1.1	27	25	27	25	18	32	44	58	69	76	54	55	48	43	40	34	35	14	40	51	59	27	137	119	44	29	159	171	84	129	92	94	65	63	93	91	73	70	63	100	7	14	27	17	24	29	30	38	45
Zm00008a036893.v1.1	0	0	0	0	0	0	0	0	0	0	0	0	0	0	0	0	0	0	0	0	0	0	0	0	0	0	0	0	0	0	0	0	0	0	0	0	0	0	0	0	0	0	0	0	0	0	0	0	0
Zm00008a015785.v1.1	964	874	6613	8434	2463	3483	3972	3603	2216	2439	1402	1288	846	921	3505	4796	2891	2938	2307	2278	905	453	4687	5851	1596	1693	4433	4857	1379	2057	1507	1453	1090	1270	3174	3644	2660	2444	1910	2102	685	653	6467	5693	1964	2137	2474	3666	1926
Zm00008a011436.v1.1	418	343	654	926	652	812	840	684	523	580	281	254	512	886	461	610	701	894	280	351	416	234	674	785	962	938	1308	1358	813	1118	431	425	541	618	897	941	963	843	325	345	498	380	852	908	2156	2699	670	1086	530
Zm00008a024070.v1.1	624	1214	604	611	193	315	969	835	798	794	762	660	337	448	534	643	556	569	2856	2935	1230	627	502	594	121	113	885	964	429	612	560	537	289	356	577	678	524	459	1996	2077	872	972	642	405	136	125	885	1197	452
Zm00008a002705.v1.1	0	0	0	0	0	0	2	0	0	0	0	0	0	0	13	13	0	1	0	0	61	37	3	2	0	0	28	14	103	106	60	111	435	455	28	83	110	136	61	78	55	50	0	1	0	0	14	11	111
Zm00008a023813.v1.1	82	150	974	861	256	491	2440	2736	192	267	2516	2740	40	76	1071	1077	1220	1267	1338	1281	116	65	2951	2541	416	538	2957	3053	155	211	1784	1536	62	83	765	1128	1229	1225	1582	1628	60	65	1192	1307	223	277	2925	3667	156
Zm00008a009194.v1.1	203	353	539	532	296	475	843	1018	1047	1123	453	485	411	560	955	1049	494	416	645	649	294	180	850	864	607	749	955	1121	604	793	484	400	346	356	836	1136	405	419	692	715	266	235	658	529	717	952	803	1135	702
Zm00008a030367.v1.1	257	256	61	76	1	1	0	2	24	27	99	76	28	112	86	159	55	31	367	542	244	118	98	106	0	0	2	1	17	15	43	69	40	54	89	198	59	102	90	108	42	52	89	67	1	0	0	0	29
Zm00008a027868.v1.1	0	0	0	0	0	0	0	0	0	0	0	0	0	0	0	0	0	0	0	0	0	0	0	0	0	0	0	0	0	0	0	0	0	0	0	0	0	0	0	0	7	10	7	4	0	1	8	9	13
Zm00008a036153.v1.1	17	32	15	6	11	27	75	76	46	44	37	63	10	7	44	45	20	1	67	89	1	0	1	1	0	0	0	0	0	0	0	0	0	0	0	1	0	0	0	0	0	0	0	0	0	0	0	0	0
Zm00008a032870.v1.1	51	60	65	68	43	60	115	102	86	66	63	61	18	51	108	111	68	65	117	121	70	49	74	84	74	62	129	117	53	85	46	36	58	75	71	118	67	52	137	138	42	35	69	57	78	86	94	142	42
Zm00008a027422.v1.1	266	300	81	50	51	129	138	138	92	72	815	581	885	680	8	15	520	354	212	265	223	149	82	83	65	79	152	174	105	168	649	812	1681	1823	53	74	396	476	224	215	290	251	236	205	142	171	246	378	264
Zm00008a015045.v1.1	0	0	0	0	0	1	0	0	1	0	0	0	0	0	0	0	0	0	0	0	0	0	0	0	0	0	0	0	0	0	0	0	0	0	0	0	0	0	0	0	0	0	0	0	1	0	0	1	1
Zm00008a020493.v1.1	1064	1074	514	577	301	365	287	250	1519	1494	985	817	1656	1749	917	1042	707	576	1546	1743	1132	813	563	542	423	405	320	310	1755	2014	883	986	1140	1355	1551	1648	882	875	1223	1246	1065	967	514	515	354	406	324	417	1705
Zm00008a023519.v1.1	35	180	109	66	113	352	412	551	344	391	201	219	295	300	356	329	94	32	527	606	137	73	583	687	168	220	442	576	384	443	245	281	232	266	312	585	106	144	498	522	98	116	256	110	131	260	399	577	289
Zm00008a011762.v1.1	0	0	0	0	0	0	0	0	0	0	0	0	0	0	0	0	0	0	0	0	0	0	0	0	0	0	1	0	0	1	0	0	0	0	0	0	0	0	0	0	0	0	0	0	0	0	0	0	0
Zm00008a005171.v1.1	1032	975	968	1130	982	1360	1067	1019	1111	1307	1593	1342	882	1300	1458	1583	1360	1466	1554	1574	1049	477	1437	1465	764	933	1365	1345	2283	1406	1538	1558	795	912	1396	1777	1465	1536	1683	1605	718	590	1236	1077	758	909	694	997	1006
Zm00008a033719.v1.1	106	96	116	144	40	67	96	92	102	131	52	54	44	58	66	94	62	47	179	179	130	106	130	112	50	67	80	121	83	107	69	55	65	65	56	67	42	72	93	106	74	98	133	140	62	77	67	83	104
Zm00008a039505.v1.1	0	0	0	0	0	0	0	0	0	0	0	0	0	0	0	0	0	0	0	0	0	0	0	0	0	0	0	0	0	0	0	0	0	0	0	0	0	0	0	0	0	0	0	0	0	0	0	0	0
Zm00008a027128.v1.1	1264	1806	55	25	5	11	117	128	7	5	9	11	0	0	5	12	19	9	17	15	3627	4262	62	73	0	0	149	145	10	16	22	29	5	3	5	3	26	20	31	23	962	2220	71	44	1	0	52	52	0
Zm00008a002737.v1.1	0	0	0	0	0	0	0	0	0	0	0	0	0	0	0	0	0	0	0	0	0	0	0	0	0	0	0	0	0	0	0	0	0	0	0	0	0	0	0	0	0	0	0	0	0	0	0	0	0
Zm00008a023845.v1.1	3	3	0	0	1	6	0	1	2	3	1	0	4	3	1	2	0	0	10	5	0	0	0	0	0	0	0	0	0	0	0	0	0	0	0	0	0	0	0	0	16	21	9	14	9	12	32	40	37
Zm00008a011468.v1.1	1671	1821	2406	3491	1647	2043	2760	2594	2673	3357	1882	1755	1251	1550	2357	2596	2445	2386	2051	2485	1910	1600	1842	2063	1203	1210	2223	2187	1485	1787	1840	1353	1721	1976	2045	2639	2385	1925	1295	1324	807	951	1856	1949	1593	1860	1958	2578	1626
Zm00008a032130.v1.1	710	893	154	162	174	283	97	134	487	357	165	289	125	235	1110	995	240	190	645	623	748	382	404	505	111	98	147	146	310	470	364	192	99	199	977	1325	230	229	743	840	361	424	397	352	340	377	88	127	507
Zm00008a011022.v1.1	168	149	838	827	382	590	666	650	497	558	315	324	141	221	308	536	407	512	420	357	165	109	481	420	261	288	570	583	271	524	216	215	261	207	310	358	375	268	435	447	133	142	656	582	269	261	545	752	302
Zm00008a008523.v1.1	764	914	2435	2716	1697	2571	2199	2196	2067	2527	998	1103	535	919	2006	2095	1327	1757	2608	2670	898	503	2301	2036	1752	1807	2712	2816	1353	1671	902	573	574	662	1596	2126	1410	1238	1964	1990	663	620	1990	1797	1485	1669	1888	2424	1610
Zm00008a030399.v1.1	0	0	33	37	0	0	1	0	0	0	0	0	0	0	47	100	7	9	0	0	0	0	2	5	1	0	1	2	0	0	0	0	0	0	33	29	1	1	0	0	0	0	2	5	0	0	0	0	0
Zm00008a039831.v1.1	0	0	0	0	0	0	0	0	0	0	0	0	0	0	0	0	0	0	0	0	0	0	0	0	0	0	5	0	0	0	0	0	0	0	0	0	0	0	0	0	0	0	0	0	0	0	0	0	0
Zm00008a036185.v1.1	205	202	1711	1820	157	215	866	815	640	698	255	291	221	156	465	573	471	457	232	255	279	94	995	973	295	303	1063	1079	734	847	448	262	338	363	591	691	610	546	395	394	119	142	1711	1755	115	172	692	948	710
Zm00008a027454.v1.1	155	284	250	362	93	126	410	329	338	332	267	227	283	243	406	333	294	185	270	309	211	150	352	400	169	205	475	434	267	295	338	207	209	230	312	388	288	343	347	350	177	214	371	260	170	241	295	362	279
Zm00008a011794.v1.1	2	3	3	0	0	0	13	24	1	12	0	3	5	3	0	13	2	0	6	8	3	1	6	8	6	1	8	23	7	0	0	3	4	2	0	8	2	2	12	10	4	0	0	0	0	0	17	2	0
Zm00008a015077.v1.1	11	20	17	33	32	50	1	4	126	740	37	12	5	3	835	1189	46	33	0	0	58	20	48	29	43	40	5	6	58	50	6	6	55	42	161	553	92	86	89	90	57	39	28	35	96	141	14	12	156
Zm00008a023105.v1.1	0	0	0	1	1	1	1	2	5	5	1	0	0	0	2	3	4	1	0	4	1	1	0	1	0	0	0	0	1	2	0	0	0	0	0	0	2	0	0	0	1	1	0	0	1	0	0	7	3
Zm00008a039537.v1.1	0	0	0	0	0	0	0	0	0	0	0	0	0	0	0	0	0	0	0	0	0	0	0	0	0	0	0	0	0	0	0	0	0	0	0	0	0	0	0	0	3	0	4	1	2	2	5	7	1
Zm00008a027780.v1.1	7	10	0	0	0	0	0	0	27	11	24	5	157	159	0	0	20	5	8	5	21	13	0	0	0	0	0	0	1	0	16	54	759	1028	1	1	23	12	6	8	93	79	18	19	0	3	107	96	60
Zm00008a002769.v1.1	0	0	93	64	2	1	245	237	0	0	2	4	0	0	48	108	40	27	4	6	1	0	216	163	2	4	202	274	0	0	1	0	0	0	59	44	38	25	2	2	1	0	37	52	1	0	491	612	1
Zm00008a018429.v1.1	442	330	1008	1174	363	468	394	404	574	698	701	534	443	421	219	257	736	748	538	540	344	186	610	685	196	189	566	546	392	571	548	580	368	411	194	259	785	786	402	441	462	353	1150	1003	198	196	355	523	509
Zm00008a023431.v1.1	0	0	0	0	0	0	0	0	0	0	0	0	0	0	0	0	0	0	0	0	0	0	0	0	0	0	0	0	0	0	0	0	0	0	0	0	0	0	0	0	0	0	0	0	0	0	0	0	0
Zm00008a014700.v1.1	190	247	90	63	156	216	216	191	370	310	246	178	320	590	413	341	167	194	953	917	142	82	197	118	247	338	185	146	933	982	150	162	15	36	259	281	78	133	462	464	123	112	44	34	134	134	119	175	309
Zm00008a011054.v1.1	46	72	1941	2783	134	208	2462	1909	313	583	68	53	6	8	596	918	908	955	31	37	5	4	563	758	54	46	1781	1991	64	138	23	60	9	11	387	433	696	563	68	71	17	19	1490	1419	222	174	779	1261	111
Zm00008a002323.v1.1	33	30	57	42	20	22	40	49	70	58	53	57	47	33	42	55	65	119	34	40	0	0	0	2	1	3	0	0	0	0	1	0	1	0	0	0	0	0	0	0	14	10	34	24	10	18	34	39	20
Zm00008a039863.v1.1	28	73	64	38	21	55	119	231	291	328	192	221	119	141	141	140	52	22	174	144	24	17	154	178	76	97	210	182	169	216	182	101	50	59	107	135	35	55	153	154	38	45	59	42	83	83	180	180	94
Zm00008a027486.v1.1	160	153	2	6	2	4	3	2	28	82	14	1	11	30	25	12	10	16	24	20	156	148	8	15	3	0	1	0	16	6	28	27	15	5	17	58	24	24	36	31	171	254	1	1	1	12	0	1	41
Zm00008a006378.v1.1	50	46	2700	3372	299	286	530	463	82	138	470	364	29	43	29	20	288	331	237	209	26	27	1087	1259	34	25	661	655	29	41	351	366	473	204	9	14	350	279	327	291	36	28	1788	1972	60	65	891	940	18
Zm00008a018755.v1.1	19	37	21	13	0	0	12	15	1	4	111	106	4	1	9	6	6	6	27	31	31	48	18	25	0	0	6	8	0	0	292	171	0	0	1	4	7	8	23	19	18	36	38	24	0	0	6	12	4
Zm00008a027040.v1.1	1	1	1	0	4	5	2	2	1	6	1	0	1	2	2	2	1	0	3	3	0	0	0	0	1	1	0	0	0	0	0	0	1	0	0	0	0	0	1	0	4	3	1	0	0	1	2	6	1
Zm00008a002029.v1.1	0	0	1	2	0	0	2	2	0	0	1	1	0	0	2483	1767	425	280	1	1	2	1	25	14	0	0	28	42	0	0	1	2	0	1	1371	1656	147	119	40	45	1	2	24	15	0	4	9	24	0
Zm00008a011380.v1.1	39	102	55	58	32	88	103	130	103	88	13	12	23	27	100	88	26	12	178	236	48	17	69	81	46	77	126	143	71	83	50	52	120	99	50	48	57	20	68	70	20	8	54	34	70	61	100	147	11
Zm00008a014406.v1.1	203	163	1186	1522	412	660	1280	1174	519	505	275	276	178	167	978	1035	801	915	666	629	116	74	1341	1371	233	309	994	1069	320	406	155	141	182	155	505	567	514	406	376	428	198	203	1395	1341	396	483	1119	1431	690
Zm00008a033337.v1.1	18	26	68	85	7	10	245	185	3	4	19	25	6	18	101	71	74	110	26	37	54	46	157	157	13	13	274	295	15	36	22	22	17	30	74	134	90	58	64	64	213	246	170	166	8	9	340	386	27
Zm00008a039123.v1.1	0	0	0	0	1	1	0	0	0	1	0	0	0	0	1	1	0	0	1	0	1	7	0	0	0	0	0	0	2	2	0	0	0	0	1	0	0	0	0	0	5	1	0	0	0	0	0	0	0
Zm00008a014732.v1.1	137	174	0	0	0	0	0	0	6	4	25	10	19	59	7	8	4	0	5	4	260	307	2	0	0	0	0	1	3	8	13	44	14	9	5	3	8	27	12	11	46	67	0	1	1	1	1	1	0
Zm00008a011086.v1.1	33	33	4	15	180	275	65	45	460	361	25	58	154	311	40	76	0	2	20	20	21	11	13	55	181	249	19	9	86	103	43	47	9	22	22	33	23	12	37	64	2	1	5	2	232	288	1	0	15
Zm00008a002355.v1.1	0	0	0	0	0	0	0	0	0	0	0	0	0	0	0	0	0	0	0	0	2	1	5	1	11	4	10	6	3	1	4	3	0	0	6	2	13	10	2	1	0	0	0	0	0	0	0	0	0
Zm00008a018015.v1.1	8	10	9	4	4	11	18	7	16	20	17	7	23	75	3	3	5	11	13	17	58	14	7	6	28	31	33	26	16	35	14	7	17	43	40	49	42	25	398	415	39	30	3	6	19	37	11	27	25
Zm00008a023463.v1.1	0	0	3	2	0	0	0	0	0	0	0	3	0	0	9	2	0	0	0	1	0	0	0	2	1	4	0	0	0	0	9	0	0	1	2	14	0	1	0	0	0	0	1	0	1	5	0	0	0
Zm00008a008141.v1.1	48	43	187	172	80	107	129	95	134	131	74	60	60	39	44	58	130	220	67	62	28	38	75	85	86	69	121	126	95	162	66	68	36	28	75	72	92	86	84	80	66	56	83	86	52	57	165	190	106
Zm00008a033663.v1.1	0	0	0	0	0	0	0	0	0	0	0	0	0	0	0	0	0	0	0	0	0	0	0	0	0	0	0	0	0	0	0	0	0	0	0	0	0	0	1	0	0	0	0	0	0	0	0	0	0
Zm00008a018787.v1.1	14	14	0	0	0	0	0	0	5	4	113	67	7	3	0	0	29	5	6	8	6	1	0	0	0	0	0	0	3	9	39	49	1	5	0	0	9	18	8	5	1	5	0	0	0	0	0	0	0
Zm00008a027072.v1.1	610	1260	560	802	15	19	2224	2190	139	135	77	61	37	17	269	269	277	269	647	745	1210	758	724	1050	37	40	1904	2194	60	170	132	85	40	25	423	359	296	263	1017	1182	918	1097	1159	1121	13	22	3222	4326	122
Zm00008a026815.v1.1	0	0	0	1	1	0	3	1	0	1	0	0	0	0	0	0	0	0	0	0	1	0	0	1	0	0	1	1	0	0	0	0	0	0	0	0	0	0	0	1	0	0	0	0	0	0	0	1	0
Zm00008a002681.v1.1	0	4	2393	3502	2	8	4222	4652	0	0	1	2	2	0	1104	1989	757	795	3	1	0	0	4545	4383	2	1	3880	4510	0	3	8	4	0	1	1074	1183	926	765	5	4	1	1	5392	6252	3	14	10269	12467	4
Zm00008a005707.v1.1	0	0	3	3	0	0	4	8	0	0	0	0	0	0	31	29	0	4	0	0	0	0	15	13	0	1	4	5	0	2	0	0	1	1	24	20	3	4	0	1	1	1	4	7	1	0	1	1	2
Zm00008a018341.v1.1	34	43	103	88	55	86	183	210	73	81	105	58	34	33	31	41	70	94	133	201	83	98	484	468	317	342	696	707	265	385	199	158	168	82	124	120	189	147	229	218	0	1	0	0	0	0	0	0	0
Zm00008a014438.v1.1	7	3	0	0	1	1	7	6	2	0	38	29	1	3	27	27	7	2	19	18	4	3	3	2	22	5	3	1	1	1	62	9	16	18	15	22	16	9	8	11	3	0	0	0	0	0	0	1	2
Zm00008a035100.v1.1	732	1028	1772	1549	752	1318	3636	3919	1762	1703	1611	1454	1096	1191	1875	2021	1902	1664	1802	1981	1164	705	2690	2710	1368	1560	3894	4358	1590	2047	2234	1878	942	1041	2129	2752	2223	2164	2405	2420	1083	1012	2336	1949	1336	1651	4094	5458	2459
Zm00008a033369.v1.1	834	734	1023	1265	391	459	1250	1387	778	859	689	649	704	665	979	1252	1147	1368	1049	1119	789	430	1405	1261	414	480	1752	1882	752	989	1058	840	666	717	1142	1310	1198	1181	902	1003	603	618	999	911	407	439	1029	1493	701
Zm00008a039155.v1.1	0	0	0	0	0	0	0	0	0	0	0	0	0	0	0	0	0	0	0	0	0	0	0	0	0	0	0	0	0	0	0	0	0	0	0	0	0	0	0	0	0	0	0	0	0	0	0	0	0
Zm00008a014764.v1.1	14	24	1	3	0	0	31	27	466	369	224	93	101	40	84	63	81	68	6	9	18	10	1	1	0	0	4	3	186	345	82	85	55	66	88	120	27	36	79	63	15	4	0	1	0	0	9	4	164
Zm00008a002387.v1.1	0	2	769	744	1	0	1562	1478	0	1	0	1	0	0	394	591	205	162	25	14	0	6	391	529	2	0	876	1058	1	0	0	0	0	0	247	228	164	99	1	2	1	0	625	574	0	1	1669	2098	1
Zm00008a018047.v1.1	12	32	33	48	48	56	58	27	16	25	68	96	0	1	32	40	59	141	41	38	26	21	55	50	7	11	17	16	3	1	214	145	0	0	13	19	36	47	120	126	7	24	41	48	9	19	8	7	5
Zm00008a033695.v1.1	1745	2477	1566	1918	495	712	1819	1733	1405	1717	1392	1332	1142	1204	2854	2789	2065	1992	2935	3459	2017	2027	1372	1709	461	429	1860	1814	898	1189	1528	1350	975	1120	2610	3102	1959	1876	1984	2085	1548	1946	1986	1759	751	997	1489	2201	1567
Zm00008a039481.v1.1	0	0	0	0	0	0	0	0	0	0	0	0	0	0	0	0	0	0	0	0	0	0	0	0	0	0	0	0	0	0	0	0	0	0	0	0	0	0	0	0	0	0	0	0	0	0	0	0	0
Zm00008a018373.v1.1	0	1	0	1	0	2	4	4	0	2	1	1	0	1	3	2	2	0	1	4	0	0	0	0	0	0	0	0	0	0	0	0	0	0	0	0	0	0	0	0	0	0	0	0	0	0	0	0	0
Zm00008a020615.v1.1	0	0	0	0	0	0	0	0	0	0	0	0	0	0	0	0	0	0	0	0	0	0	0	0	0	0	0	0	0	0	0	0	0	0	0	0	0	0	0	0	0	0	0	0	0	0	0	0	0
Zm00008a005739.v1.1	709	572	1744	2533	869	1046	1383	1347	1603	1737	663	664	458	511	998	1012	1334	1783	922	982	720	530	974	1181	718	628	1697	1491	1238	1950	818	630	479	494	1110	1009	1308	911	796	887	692	608	1164	1291	796	793	1457	1781	1460
Zm00008a026401.v1.1	96	19	7	9	11	22	42	33	3	6	4	3	2	3	117	80	47	25	11	5	31	9	27	20	85	106	27	36	103	23	5	0	1	1	52	89	38	51	18	16	61	122	39	50	60	103	41	49	8
Zm00008a014024.v1.1	5	6	65	116	39	70	70	54	46	43	8	10	0	2	14	19	16	24	26	28	0	1	43	45	37	37	73	67	20	24	1	9	0	0	4	10	16	24	4	6	7	3	47	62	9	15	24	27	7
Zm00008a018079.v1.1	0	0	0	0	0	0	0	0	0	0	0	0	0	0	0	0	0	0	0	0	0	0	0	0	0	0	0	0	0	0	0	0	0	0	0	0	0	0	0	0	0	0	0	0	0	0	0	0	0
Zm00008a020941.v1.1	3	13	33	52	33	65	260	253	20	9	15	11	8	6	29	39	53	51	49	61	43	20	62	80	77	124	298	307	26	66	3	7	1	7	26	20	49	47	8	15	7	8	108	96	100	92	261	307	40
Zm00008a009348.v1.1	372	372	518	506	351	610	533	476	395	463	580	525	300	302	637	756	552	490	747	745	464	204	414	333	485	612	650	718	449	613	540	557	356	270	593	820	525	560	797	814	305	259	470	417	661	814	467	669	499
Zm00008a014350.v1.1	1743	1593	388	532	477	624	370	339	312	396	8755	6227	2399	1995	89	139	7532	5102	405	471	1155	575	252	244	222	175	318	340	83	197	7109	7623	3347	3412	70	76	4028	6469	497	526	2349	1803	554	608	321	346	250	363	401
Zm00008a024996.v1.1	8	10	14	9	0	0	48	38	8	0	6	3	0	2	22	23	13	6	34	23	8	9	16	8	0	0	76	106	7	13	18	1	0	3	16	17	17	8	33	19	2	2	10	21	8	21	37	47	1
Zm00008a010001.v1.1	158	233	30	21	3	2	72	93	29	47	2942	1326	195	161	19	13	1858	606	73	69	195	63	54	57	4	0	90	107	26	27	912	2143	1152	1281	24	19	919	1729	148	140	325	228	45	29	0	6	63	85	40
Zm00008a036307.v1.1	0	0	0	0	0	0	0	0	0	1	1	0	0	0	0	0	1	0	0	0	89	71	221	214	68	92	284	327	115	215	88	74	73	89	141	142	89	96	130	119	1	0	0	1	0	0	0	0	1
Zm00008a033281.v1.1	266	251	138	161	70	96	188	216	181	167	152	153	249	285	232	304	479	419	306	313	258	259	184	167	61	61	213	234	149	185	138	148	269	282	346	345	433	377	257	275	194	205	193	180	56	68	265	364	265
Zm00008a020647.v1.1	0	0	0	0	0	0	0	0	0	0	0	0	0	0	0	0	0	0	0	1	1	0	0	0	0	0	0	0	0	0	0	0	0	0	0	0	0	0	0	0	0	1	0	0	0	1	1	7	2
Zm00008a009674.v1.1	0	0	0	0	0	0	0	0	0	0	0	0	0	0	0	0	0	0	0	0	0	0	0	0	0	0	0	0	0	0	0	0	0	0	0	0	0	0	0	0	0	0	0	0	0	0	0	0	0
Zm00008a011916.v1.1	2	0	2	1	3	6	5	2	2	4	0	2	0	1	2	0	3	2	9	4	0	0	0	0	0	0	0	0	0	0	0	0	0	0	0	0	0	0	0	0	0	0	0	3	0	0	0	2	0
Zm00008a017702.v1.1	0	0	0	0	0	0	0	0	0	0	0	0	0	0	0	0	0	0	0	0	0	0	0	0	0	0	0	0	0	0	0	0	0	0	0	0	0	0	0	0	0	0	0	0	0	0	0	0	0
Zm00008a014056.v1.1	205	63	84	115	2	9	13	11	21	10	15	11	30	75	14	15	11	43	11	6	105	61	512	617	8	3	14	11	721	263	119	45	15	27	18	30	38	66	52	44	243	243	376	464	7	11	7	11	161
Zm00008a005325.v1.1	1121	941	332	437	117	154	180	170	156	182	7097	5826	1778	1244	54	83	5417	3195	300	409	841	440	297	342	85	81	247	254	167	302	6872	7671	3493	3408	118	118	3644	5929	470	487	851	685	609	620	170	193	181	282	176
Zm00008a036633.v1.1	1178	1051	1	1	0	0	15	21	2352	2215	1009	473	2626	2056	4322	4003	921	1114	242	196	709	513	1	6	3	0	37	40	2680	3190	797	1572	4251	4462	6608	5960	1782	1433	151	151	1734	1131	0	1	2	1	18	11	4306
Zm00008a020973.v1.1	0	0	0	0	0	0	0	0	0	0	0	1	0	1	0	0	0	0	0	0	50	32	135	119	50	83	154	152	350	339	174	231	44	85	140	215	49	70	182	210	2	1	14	9	4	4	10	17	26
Zm00008a014382.v1.1	0	1	4	1	0	0	2	2	1	5	4	9	8	0	2	3	7	3	0	0	3	0	24	20	0	0	3	3	4	2	10	37	10	26	9	8	7	7	9	10	0	0	4	1	1	1	1	7	6
Zm00008a017408.v1.1	291	386	313	270	217	360	877	906	580	465	999	821	721	658	229	186	930	850	491	564	333	202	141	202	498	518	557	508	460	530	1117	1089	858	998	227	292	914	1188	457	473	255	238	182	158	310	347	377	575	436
Zm00008a005651.v1.1	2525	2255	762	919	1461	2210	1139	789	596	562	7589	5040	1649	2020	991	1026	4616	3240	912	836	2033	823	1812	1404	864	1164	1348	1279	843	860	3789	4624	2698	2335	888	971	2853	4078	1170	1143	1544	1183	1591	1766	1014	1250	702	1048	862
Zm00008a001302.v1.1	430	641	276	333	195	303	748	806	1415	1243	2228	2200	1312	985	863	809	842	621	985	1016	480	247	710	734	217	211	729	741	852	1369	1589	1548	974	1419	945	1187	653	649	1321	1325	487	419	536	443	307	305	985	1151	1787
Zm00008a036339.v1.1	226	284	506	490	1045	2059	851	893	826	776	678	625	554	628	394	463	458	461	359	408	362	194	594	701	868	841	1129	1150	530	790	1266	1036	1397	1567	756	770	596	525	695	700	196	189	381	288	799	977	850	1023	535
Zm00008a011948.v1.1	0	0	0	0	0	0	2	4	0	0	0	0	0	0	0	0	0	0	0	1	0	0	0	0	0	0	3	0	0	1	0	0	0	0	0	0	0	0	0	0	0	0	1	0	0	0	4	5	0
Zm00008a020679.v1.1	901	1491	708	752	497	760	937	993	676	695	604	656	330	382	847	916	734	750	1459	1565	1917	1943	928	873	602	673	1288	1433	609	734	922	705	448	405	883	1084	880	805	1295	1280	810	1238	740	688	601	705	1096	1437	705
Zm00008a032610.v1.1	0	0	0	0	0	0	0	0	0	0	0	0	0	0	0	0	0	0	0	2	1	1	0	0	0	0	0	0	0	0	0	0	0	0	0	0	0	0	6	2	0	1	0	0	0	0	0	0	1
Zm00008a005357.v1.1	2307	1985	125	132	7	19	175	217	1009	984	3140	1740	6605	6906	423	493	2147	1849	885	976	1549	917	43	47	32	17	143	171	851	1037	1986	3729	6609	7886	160	211	2098	2869	927	942	1846	1428	30	24	18	18	207	213	464
Zm00008a020233.v1.1	43	31	198	199	42	94	681	583	4	4	24	30	0	0	32	54	221	241	57	61	1	2	249	266	44	31	465	506	21	2	24	23	0	1	30	22	232	244	42	41	16	27	322	383	96	107	402	599	2
Zm00008a017734.v1.1	100	192	2	1	0	0	0	2	9	12	2	2	9	19	12	13	1	1	79	107	308	400	3	3	0	0	3	0	7	7	0	1	30	11	9	10	5	1	10	10	85	149	1	6	0	0	0	0	1
Zm00008a036665.v1.1	0	0	0	0	1	2	0	0	1	0	0	1	0	0	3	0	0	0	0	3	0	0	0	0	0	0	0	0	0	0	0	0	0	0	0	0	0	0	0	0	0	0	0	0	0	0	0	0	0
Zm00008a024288.v1.1	4	1	0	0	0	0	0	0	0	0	0	0	0	0	5	0	0	0	13	18	24	30	3	1	3	2	1	1	38	53	15	1	0	0	63	166	59	81	49	51	4	8	0	0	0	0	0	0	0
Zm00008a032316.v1.1	0	0	0	5	3	4	6	1	0	2	4	1	0	1	1	5	3	4	0	1	7	12	15	20	0	1	28	38	17	18	67	58	8	11	25	15	53	39	14	21	4	4	8	23	9	3	33	34	8
Zm00008a011208.v1.1	0	0	0	0	0	0	0	0	0	0	0	0	0	0	0	0	0	0	0	0	0	0	0	0	0	0	0	0	0	0	0	0	0	0	0	0	0	0	0	0	0	0	0	0	0	0	0	0	0
Zm00008a005683.v1.1	0	0	0	0	0	0	0	0	0	1	0	0	0	0	0	0	0	2	0	0	0	0	0	0	0	0	0	0	0	0	0	0	0	0	0	2	0	1	0	0	14	9	0	0	0	0	2	0	2
Zm00008a008709.v1.1	1936	3132	686	442	476	744	548	440	1731	2001	326	294	1180	1662	422	320	224	207	4890	5668	4250	3326	420	430	372	439	500	548	1135	1243	282	201	813	1095	451	751	332	323	2277	2522	1237	2059	212	158	125	140	394	543	1572
Zm00008a036991.v1.1	33	52	53	60	27	36	20	22	289	209	61	55	61	117	76	126	107	95	75	83	42	24	4	4	2	1	2	3	161	260	8	3	14	11	51	49	36	36	15	16	69	38	29	35	0	0	16	21	27
Zm00008a032642.v1.1	0	0	0	0	0	0	0	0	0	0	0	0	0	0	0	0	0	0	0	0	0	0	0	0	0	0	0	0	0	0	0	0	0	0	0	0	0	0	0	0	0	0	0	0	0	0	0	0	0
Zm00008a023911.v1.1	0	0	1	0	0	0	0	0	0	0	0	0	0	0	4	0	0	0	0	0	0	0	2	4	0	0	0	0	0	0	0	0	0	0	3	1	0	0	0	0	0	0	1	0	0	0	0	0	0
Zm00008a020265.v1.1	1852	3126	880	814	777	1356	2154	2512	5151	5827	2775	1992	2697	3948	3943	3701	2522	1792	3037	3299	2727	1523	1421	1580	1715	1998	2924	2926	3771	3967	1750	2119	2679	2951	3485	4336	3770	3641	5118	4935	2347	2326	961	691	1467	2157	1778	2353	2590
Zm00008a009292.v1.1	20	17	40	43	80	153	327	269	0	1	3	18	0	0	24	37	66	85	22	21	21	17	70	90	29	81	262	226	0	0	36	20	12	1	28	10	87	82	22	13	3	7	70	63	97	114	95	145	1
Zm00008a011534.v1.1	0	0	0	0	0	0	0	0	0	0	0	0	0	0	0	0	0	0	0	0	0	0	0	0	0	0	0	0	0	0	0	0	0	0	0	0	0	0	0	0	0	0	0	0	0	0	0	0	0
Zm00008a001660.v1.1	0	0	2	0	0	0	0	0	0	0	0	0	1	0	0	1	2	0	1	0	1	1	1	9	0	0	0	0	0	0	1	3	7	2	7	2	0	0	1	0	2	0	7	9	1	1	0	1	0
Zm00008a017320.v1.1	9	6	11	16	1	0	0	0	15	21	4	4	2	4	0	1	0	1	5	4	2	3	23	39	1	0	2	0	26	35	4	1	2	2	2	0	0	0	1	9	4	0	34	24	0	1	2	1	15
Zm00008a036697.v1.1	261	226	1201	1522	704	1060	1202	1092	509	595	617	680	227	401	369	431	594	560	438	435	501	214	1255	1306	786	641	1252	1290	592	696	924	658	719	762	558	599	741	661	705	703	275	214	2013	1905	358	321	1012	1477	546
Zm00008a027966.v1.1	0	0	0	0	0	0	0	0	0	0	0	0	0	0	0	0	0	0	0	0	3	2	62	78	2	0	35	27	1	1	7	9	0	0	3	6	12	3	2	6	0	0	0	0	0	0	0	0	0
Zm00008a015589.v1.1	4	5	31	19	0	0	5	7	1	2	99	117	0	0	68	63	19	10	10	8	13	12	0	1	0	0	0	0	0	0	2954	1641	1	0	97	75	68	123	79	98	0	0	0	0	0	0	0	1	2
Zm00008a036251.v1.1	35	9	0	1	0	0	0	0	21	18	0	1	59	67	192	119	3	6	0	1	6	5	0	0	0	0	3	2	11	5	5	2	30	68	181	375	9	8	3	3	5	4	0	0	0	0	1	0	186
Zm00008a032348.v1.1	762	698	497	590	202	269	564	650	613	698	936	1014	698	625	1233	1336	858	776	939	910	669	425	644	553	266	231	520	596	771	868	2316	1361	596	692	1310	1566	884	766	1008	1047	680	684	290	250	132	123	309	382	1051
Zm00008a011860.v1.1	7	5	0	0	0	0	0	0	11	6	7	2	0	0	2	1	53	12	0	1	20	1	0	0	0	0	0	1	55	28	3	6	3	2	14	10	87	79	1	0	23	23	0	0	0	0	0	1	3
Zm00008a002509.v1.1	1	0	0	0	0	0	0	0	0	0	0	0	0	0	0	0	0	0	2	3	0	0	0	0	0	0	0	0	0	0	0	0	0	0	0	0	0	0	0	0	0	0	0	0	1	0	0	0	0
Zm00008a020591.v1.1	972	816	2142	2699	3945	4951	1278	1328	1677	1940	556	477	959	1128	2386	2407	1574	2023	2245	2268	1257	774	2799	2952	4966	4889	2153	2208	1748	2245	809	811	2004	2553	2422	3089	1881	1664	2529	2585	681	691	2956	2571	3537	4325	1411	1697	1503
Zm00008a023617.v1.1	15	10	0	2	7	2	2	16	7	1	3	1	2	2	4	2	1	2	6	2	7	15	7	5	3	3	5	4	2	4	4	9	7	2	2	2	7	2	2	6	8	3	4	1	5	5	2	3	4
Zm00008a017026.v1.1	0	0	28	66	1	0	8	7	1	2	0	1	0	1	0	1	1	8	0	0	7	3	0	0	0	0	0	0	0	0	0	0	0	0	0	0	1	0	0	0	0	0	0	0	0	0	0	0	0
Zm00008a039603.v1.1	0	0	0	0	0	0	0	0	0	0	0	0	0	0	0	0	0	0	0	0	0	2	10	7	0	0	3	3	0	2	0	2	0	0	1	5	0	0	2	0	0	0	13	9	1	1	1	1	0
Zm00008a032674.v1.1	106	133	2093	2176	18	25	1411	1277	67	63	276	195	68	87	648	1113	683	668	110	107	79	67	801	955	39	22	1244	1165	33	74	202	170	109	119	442	391	846	730	92	92	216	185	461	580	4	4	1296	1449	84
Zm00008a027226.v1.1	40	24	8	17	1	2	1	4	12	15	12	28	28	55	6	6	3	2	13	9	30	13	36	55	0	1	5	7	4	6	18	38	29	41	1	6	6	8	29	22	41	17	32	9	5	0	2	4	12
Zm00008a023943.v1.1	8	8	0	0	0	0	0	0	33	39	38	23	224	89	214	161	59	48	10	7	20	14	0	0	0	0	0	0	50	26	3	6	70	54	159	186	57	44	31	24	36	20	0	0	0	1	0	0	80
Zm00008a020297.v1.1	161	240	23	36	0	0	38	27	58	81	24	35	22	36	55	43	19	24	185	231	381	564	25	21	0	0	33	24	34	20	27	20	4	8	38	40	17	22	99	111	105	231	24	22	0	2	21	34	45
Zm00008a011566.v1.1	68	116	57	79	7	8	161	149	59	69	20	13	8	17	76	82	52	54	269	270	158	191	207	180	32	37	224	237	90	84	23	18	12	21	146	207	95	96	155	199	53	116	104	83	30	29	164	211	58
Zm00008a017352.v1.1	938	598	1488	2026	99	154	1326	1180	995	1149	637	463	549	1197	2216	1600	1623	1791	875	939	672	430	1741	2046	83	93	1490	1492	688	944	454	424	289	287	993	1539	880	989	927	948	672	765	2630	2709	48	92	902	1294	1644
Zm00008a008621.v1.1	1	5	0	2	0	1	6	2	6	5	6	4	0	2	4	4	2	1	12	8	0	1	0	0	0	0	0	0	0	0	0	0	0	0	0	0	0	0	2	0	2	1	4	1	2	1	5	10	1
Zm00008a027998.v1.1	0	0	0	0	0	0	0	0	0	0	0	0	0	0	0	0	0	0	0	0	0	0	0	0	0	0	0	0	0	0	0	0	0	0	0	0	0	0	0	0	1	2	7	6	3	0	7	9	6
Zm00008a039309.v1.1	0	0	0	0	0	0	0	0	0	0	0	0	0	0	0	0	0	0	0	0	0	0	0	0	0	0	0	0	0	0	0	0	0	0	0	0	0	0	0	0	0	0	0	0	0	0	0	0	0
Zm00008a036283.v1.1	631	921	1250	1274	1308	2164	1894	2118	1448	1756	1081	991	885	1039	1621	1700	937	875	1627	1642	950	503	1253	1342	1823	2151	1956	2450	953	1331	1504	1357	956	1050	1280	1958	946	1023	2287	2301	660	640	1111	907	1852	2084	1617	2133	1316
Zm00008a011892.v1.1	27	43	6	6	0	5	0	4	3	4	4	12	0	1	0	0	6	2	4	6	0	0	0	0	0	0	0	0	0	1	0	0	0	0	0	0	0	0	3	0	103	175	17	20	3	13	32	54	40
Zm00008a014918.v1.1	29	29	121	124	1	9	139	151	185	152	43	38	45	64	30	54	37	42	98	133	41	26	152	182	4	3	186	184	83	144	33	36	75	94	45	42	44	24	72	77	36	36	119	102	4	0	97	182	62
Zm00008a023649.v1.1	116	143	6	7	8	6	333	337	338	658	548	400	708	775	990	1137	519	435	70	49	25	20	12	12	3	3	180	208	140	176	688	737	119	117	1225	1108	770	928	69	78	1	1	2	0	0	0	0	1	2
Zm00008a008327.v1.1	1	0	0	3	5	5	1	0	1	2	0	0	0	0	4	5	6	12	1	3	0	0	1	0	8	18	0	0	0	0	0	0	0	0	0	1	0	0	0	0	1	2	6	9	49	38	5	5	1
Zm00008a023203.v1.1	89	35	51	72	2	1	335	277	1	4	3	13	4	1	438	258	191	221	9	4	73	37	159	157	4	2	408	323	30	9	84	4	0	0	306	431	246	266	500	460	151	206	74	91	0	1	117	168	0
Zm00008a039635.v1.1	837	496	1	0	30	72	4	6	449	635	57	9	217	669	586	506	55	38	253	236	447	176	7	1	251	270	2	3	407	101	3521	1452	50	137	164	269	165	239	123	107	609	651	0	0	50	95	24	33	274
Zm00008a027258.v1.1	1	1	0	0	0	0	0	0	260	344	233	116	2	3	27	63	0	0	0	0	11	7	0	0	0	0	0	0	8	19	48	53	25	24	36	14	4	3	16	22	50	65	1	0	0	0	0	0	33
Zm00008a023975.v1.1	0	0	0	0	0	0	0	0	0	0	0	0	0	0	0	0	0	0	0	0	0	0	0	0	0	0	0	0	0	0	0	0	0	0	0	0	0	0	0	0	0	0	0	0	0	0	0	0	0
Zm00008a011598.v1.1	24834	24679	124	151	3	7	613	646	734	785	921	603	1429	919	555	706	750	668	259	252	19256	31535	438	399	7	3	592	554	144	315	332	569	1352	1747	879	751	752	724	286	310	15532	21490	212	226	7	7	798	883	764
Zm00008a002867.v1.1	109	41	33	37	16	26	6	8	60	89	32	16	515	399	9	8	78	60	4	6	0	0	0	0	0	0	0	0	0	0	0	0	1	0	1	0	0	0	0	0	33	34	4	2	3	0	5	8	44
Zm00008a032260.v1.1	0	0	0	0	0	0	0	0	0	0	0	0	0	0	0	0	0	0	0	0	0	0	0	0	0	0	0	0	0	0	0	0	0	0	0	0	0	0	0	1	0	0	0	0	0	0	0	0	0
Zm00008a011152.v1.1	137	116	167	227	3	2	23	34	114	141	7	7	14	19	131	107	14	21	77	65	107	69	667	460	2	1	31	22	259	61	68	31	15	2	158	157	40	35	140	157	85	104	400	340	3	4	18	12	23
Zm00008a008653.v1.1	0	0	0	0	0	0	0	0	0	0	0	0	0	0	0	0	0	0	0	0	1	0	0	1	1	0	0	0	0	0	0	0	0	0	7	0	0	0	0	0	65	37	307	363	39	69	853	660	119
Zm00008a039961.v1.1	108	103	395	414	110	172	492	525	288	293	222	206	141	189	257	257	205	241	397	470	112	79	611	594	172	183	702	808	167	292	343	225	128	139	296	320	287	230	379	414	96	95	601	446	136	172	665	791	238
Zm00008a027584.v1.1	581	1033	921	818	535	994	3556	3860	1104	914	806	719	550	800	1631	1539	550	347	1561	1606	1108	502	2124	2102	985	1288	2616	3591	1123	1239	882	882	577	740	1263	1996	565	611	1505	1552	374	512	1240	1047	1206	1453	4007	4718	1400
Zm00008a035612.v1.1	1	2	15	4	2	5	24	12	15	6	4	2	42	25	12	8	2	2	6	4	8	1	25	16	7	2	19	21	237	167	0	1	1	0	51	57	8	9	6	6	169	153	142	127	25	16	508	683	514
Zm00008a002127.v1.1	365	529	453	479	432	721	1171	1134	772	767	1683	1390	609	523	746	714	682	828	735	610	759	350	1355	901	511	777	1922	1677	1794	1469	1157	1395	1040	1066	1019	991	662	686	1159	1147	317	262	531	591	281	424	1485	2017	856
Zm00008a023235.v1.1	1027	1080	1105	1458	738	875	867	796	1897	2255	668	564	1229	1724	972	1040	883	747	1315	1288	1362	841	2089	2197	549	676	807	877	3219	3997	660	589	1411	1621	1201	1334	773	874	1626	1589	503	424	473	586	446	594	365	480	978
Zm00008a014504.v1.1	0	0	0	0	0	0	4	0	0	0	1	0	0	0	28	60	30	9	0	0	0	0	0	0	0	0	1	4	0	1	13	13	2	0	91	47	45	45	3	4	1	0	0	0	0	0	1	0	0
Zm00008a039667.v1.1	0	0	0	0	0	0	0	0	0	0	0	0	0	0	2	0	0	0	0	0	0	0	0	1	0	0	0	0	0	0	0	0	0	0	0	0	0	0	0	0	0	0	0	0	0	0	0	0	0
Zm00008a002899.v1.1	0	0	0	0	0	0	0	0	0	0	0	0	0	0	0	0	0	0	0	0	0	0	0	0	0	0	0	0	0	0	0	0	0	0	0	0	0	0	0	0	0	1	0	0	0	1	3	0	0
Zm00008a018559.v1.1	0	0	0	0	0	0	0	0	0	0	0	0	0	0	0	0	0	0	0	0	0	0	0	0	0	0	0	0	0	0	0	0	0	0	0	0	0	0	0	0	0	0	0	0	0	0	0	0	0
Zm00008a039221.v1.1	0	0	0	0	0	0	0	0	0	0	0	0	0	0	0	0	0	0	0	0	0	0	0	0	0	0	0	0	0	0	0	0	0	0	0	0	0	0	0	0	0	0	0	0	0	0	0	0	0
Zm00008a032292.v1.1	0	0	0	0	0	0	0	0	0	0	0	0	0	0	0	0	0	0	0	0	0	0	0	0	0	0	0	0	0	0	0	0	0	0	0	0	0	0	0	0	0	0	0	0	0	0	0	0	0
Zm00008a014830.v1.1	521	485	7	7	0	3	23	25	50	26	1902	1189	1006	572	79	83	871	536	131	185	159	51	11	3	7	2	12	8	5	10	973	1610	244	269	64	73	467	998	114	123	169	136	8	9	3	3	11	13	20
Zm00008a011184.v1.1	7	7	0	0	0	0	0	0	0	1	0	0	0	0	0	0	0	0	0	4	1	1	0	0	0	0	0	0	0	0	0	0	0	1	1	0	0	0	0	1	23	21	8	7	4	19	9	9	8
Zm00008a002453.v1.1	7	13	1	3	0	1	3	1	6	6	4	4	6	4	0	1	1	3	2	2	137	41	0	2	1	1	2	0	26	39	5	4	54	35	0	0	2	1	2	2	29	23	1	5	11	6	13	9	11
Zm00008a010927.v1.1	346	376	342	432	299	379	381	372	500	542	291	360	240	272	662	562	509	535	449	432	367	256	383	396	333	348	441	494	473	397	574	285	275	297	492	666	528	484	472	545	301	396	368	374	265	414	261	386	340
Zm00008a023561.v1.1	5	5	0	1	0	1	5	7	8	5	6	4	3	2	4	3	2	1	8	7	3	1	0	0	0	0	0	1	3	7	0	0	1	0	0	0	0	1	2	0	3	11	4	2	4	3	12	16	15
Zm00008a039993.v1.1	0	0	1	1	0	0	8	9	1	0	172	154	5	4	68	72	16	8	0	0	1	0	15	16	0	0	18	29	2	2	155	39	3	3	78	122	14	14	1	0	0	0	2	7	1	0	42	57	0
Zm00008a018885.v1.1	16	18	74	59	5	13	157	139	31	69	25	28	6	15	54	47	54	45	37	37	41	26	459	512	9	8	117	123	19	47	53	41	33	28	43	48	40	48	41	40	95	65	130	85	12	20	218	285	266
Zm00008a035644.v1.1	317	329	218	216	114	185	412	472	392	443	276	234	199	413	404	342	264	307	426	436	447	276	300	377	219	327	620	642	785	618	316	279	433	399	463	582	386	345	529	545	417	422	221	201	239	344	435	555	407
Zm00008a027170.v1.1	0	0	0	0	0	0	0	0	0	0	0	0	0	0	0	0	0	0	0	0	0	0	0	0	0	0	0	0	0	0	0	0	0	0	0	0	0	0	0	0	0	0	0	0	0	0	0	0	0
Zm00008a026913.v1.1	111	440	35	29	12	25	100	78	41	41	498	499	85	70	392	335	138	135	348	425	385	424	86	82	19	17	205	195	60	101	800	675	39	37	289	246	109	111	217	235	223	398	181	143	83	111	122	203	48
Zm00008a023267.v1.1	343	304	97	120	20	28	130	153	31	75	553	369	78	185	714	662	417	316	142	127	728	365	583	508	95	118	205	258	175	192	827	1055	378	360	612	803	343	765	1030	881	604	583	412	343	16	12	144	181	66
Zm00008a014536.v1.1	25	29	547	474	27	34	896	921	53	66	6	4	5	9	111	131	152	193	116	137	12	5	224	259	13	11	580	622	8	15	1	1	3	3	52	36	101	56	68	59	2	3	456	440	8	12	580	873	9
Zm00008a005805.v1.1	1280	990	201	222	94	152	224	241	623	702	1299	935	2011	2980	92	88	475	798	598	631	1404	685	255	268	271	298	291	268	587	855	1253	1716	4715	4512	107	183	584	898	636	593	1661	1251	130	148	102	120	294	381	657
Zm00008a002159.v1.1	19	13	111	60	0	1	23	24	24	17	6	4	7	20	243	68	18	37	128	175	29	16	145	112	0	0	33	34	23	34	15	9	1	3	56	87	19	22	51	66	21	16	162	144	0	0	62	77	19
Zm00008a039253.v1.1	1	0	0	0	3	0	3	0	0	0	0	0	2	3	0	1	0	0	0	0	1	0	0	1	0	0	3	0	0	3	1	2	1	0	1	0	2	0	0	0	0	0	0	0	0	0	0	0	1
Zm00008a035970.v1.1	122	123	96	85	82	181	184	177	438	344	223	214	199	215	196	237	203	160	377	432	114	65	105	101	112	120	272	253	169	177	370	180	97	116	180	207	169	166	240	285	102	112	66	69	50	48	181	217	544
Zm00008a026619.v1.1	82	121	54	36	8	26	145	173	299	376	89	96	161	310	1520	897	77	65	221	268	298	276	411	398	42	31	959	834	1107	1422	982	835	689	605	903	1264	452	413	635	666	123	111	117	125	11	9	650	775	254
Zm00008a002485.v1.1	0	0	0	0	0	0	0	0	0	0	0	0	1	0	0	0	0	0	0	0	0	0	0	0	0	0	0	0	0	0	0	0	0	0	0	0	0	0	0	0	0	0	0	0	0	0	0	0	0
Zm00008a023593.v1.1	416	448	222	259	133	201	277	332	385	346	2141	1577	811	663	403	428	1548	1076	245	269	247	114	339	371	117	131	289	299	183	388	1212	1324	955	1069	559	586	882	911	226	265	408	350	455	433	106	169	395	472	559
Zm00008a014862.v1.1	68	114	159	117	79	149	431	466	266	227	243	185	124	103	220	238	248	281	232	224	111	82	325	284	86	168	591	549	262	418	157	181	90	100	202	263	261	230	253	270	0	0	1	1	0	0	1	0	0
Zm00008a008271.v1.1	0	0	0	0	0	0	0	0	0	0	0	0	0	0	0	0	0	0	0	0	0	0	0	0	0	0	0	0	0	0	0	0	0	0	0	0	0	0	0	0	0	0	0	0	0	0	0	0	0
Zm00008a010513.v1.1	64	72	66	76	18	18	28	14	41	70	56	79	58	64	130	103	31	26	28	34	61	41	29	41	34	25	26	18	37	36	54	29	79	96	150	189	28	30	85	68	163	195	48	53	102	103	10	8	20
Zm00008a026945.v1.1	926	1081	2046	2231	1963	2586	705	649	875	1365	1173	930	1907	2010	795	857	873	813	4220	4265	1226	1275	1813	2013	1623	1692	602	665	570	649	1247	1612	2298	2551	815	1099	908	1070	1673	1742	567	734	771	624	1842	1858	425	598	661
Zm00008a014568.v1.1	503	580	1304	1311	491	833	1386	1358	2091	2056	1121	1094	641	868	1088	1289	953	923	1067	1214	516	308	1078	1011	759	652	1478	1640	1079	1470	925	827	604	639	1090	1213	877	757	1040	1108	302	304	917	758	391	440	872	1181	774
Zm00008a005837.v1.1	0	0	0	0	0	0	0	0	0	0	0	0	0	0	0	0	0	0	0	0	0	0	0	0	0	0	0	0	0	0	0	0	0	0	0	0	0	0	1	2	0	0	0	0	0	0	0	0	0
Zm00008a035230.v1.1	476	525	18	26	13	6	213	151	493	625	3531	3157	691	668	331	208	46	63	584	657	777	430	36	40	15	5	224	308	1129	1084	2928	2847	2095	2084	335	328	119	121	1040	1039	482	481	10	13	21	18	143	207	413
Zm00008a014122.v1.1	15	42	45	25	27	54	237	314	135	114	52	58	90	129	143	120	28	27	138	137	59	32	228	276	89	91	453	577	134	142	74	78	143	172	135	216	69	89	223	236	21	19	69	44	28	45	221	296	80
Zm00008a033499.v1.1	705	864	20	22	0	3	21	18	14	14	23	31	7	94	9	5	255	186	98	96	658	705	39	36	8	2	7	7	10	13	174	63	6	1	12	6	402	570	668	613	46	47	13	11	3	3	3	11	1
Zm00008a039285.v1.1	0	0	0	0	0	0	0	0	0	0	0	0	0	0	0	0	0	0	0	0	0	0	0	0	0	0	0	0	0	0	0	0	0	0	0	0	0	0	0	0	0	0	0	0	0	0	1	0	0
Zm00008a018177.v1.1	65	127	3	17	0	0	34	30	0	0	0	0	0	3	202	316	320	373	201	403	50	14	58	88	0	0	30	39	0	0	1	0	1	1	18	101	349	367	10	24	14	20	15	13	0	0	30	43	0
Zm00008a020419.v1.1	139	913	0	0	0	0	0	0	0	0	0	1	2	2	1	1	0	3	15977	21092	1203	1553	1	0	0	0	0	0	0	1	0	0	0	6	2	1	0	0	2079	3067	218	588	0	0	0	0	0	0	0
Zm00008a014894.v1.1	1	1	23	53	40	38	14	14	3	4	0	2	0	0	0	0	18	12	3	3	1	0	203	285	104	41	24	25	7	1	2	2	0	0	0	0	30	47	7	5	1	0	8	7	53	65	41	31	14
Zm00008a026205.v1.1	0	0	0	0	0	0	0	0	0	0	0	0	0	0	0	0	0	0	0	0	0	0	0	0	0	0	0	0	0	0	0	0	0	0	0	0	0	0	0	0	0	0	0	0	0	0	0	0	0
Zm00008a010545.v1.1	469	711	837	814	685	1225	1565	1779	1627	1647	1027	985	1539	1301	1434	1353	926	954	1304	1365	726	442	1512	1501	1042	1303	1905	2113	1528	1906	1250	1127	1827	2129	1777	2560	1225	1082	1860	1890	920	840	1184	913	520	770	1780	2159	1882
Zm00008a001814.v1.1	0	0	0	0	0	0	0	0	0	0	0	0	0	0	0	0	0	0	0	0	3	2	0	0	0	0	0	0	0	0	0	0	0	0	1	0	0	0	2	2	0	0	3	0	0	2	7	10	3
Zm00008a002071.v1.1	30	33	168	161	9	8	225	236	68	96	75	68	103	97	99	123	82	93	32	27	180	95	279	256	4	4	316	393	140	250	951	589	268	257	400	480	323	272	160	172	35	24	124	113	7	6	185	301	30
Zm00008a005869.v1.1	357	508	172	192	27	55	226	226	320	284	1865	1305	455	517	173	159	835	605	238	277	358	174	256	269	31	21	242	273	262	392	1147	1692	744	721	183	206	518	857	322	340	315	291	174	184	17	23	258	372	276
Zm00008a020745.v1.1	0	0	0	0	0	0	0	0	0	0	0	0	0	0	0	0	0	0	0	0	0	0	0	0	0	0	0	0	0	0	0	0	0	0	0	0	0	0	0	0	0	0	0	0	0	0	0	0	0
Zm00008a035262.v1.1	28	25	44	44	34	32	72	62	51	51	21	17	27	42	29	39	34	40	38	57	18	16	23	29	21	27	50	61	17	46	25	15	14	17	25	19	31	32	40	57	27	28	44	39	38	41	60	70	45
Zm00008a026531.v1.1	475	768	1980	2093	316	778	3973	4636	1777	1488	1035	1103	1012	854	1748	1860	1103	1597	840	1067	1397	1055	5250	4846	985	1346	4674	5277	3895	2435	686	1040	536	708	1248	1598	1381	1206	1503	1460	1225	1486	2835	2792	943	1070	3615	4810	1787
Zm00008a014154.v1.1	0	0	0	0	0	0	0	0	0	0	0	0	0	0	0	0	0	0	0	0	0	0	0	0	0	0	0	0	0	0	0	0	0	0	0	0	2	0	0	0	0	0	0	0	0	0	0	0	0
Zm00008a005423.v1.1	85	118	313	462	135	218	154	158	146	274	1884	1749	15	22	793	698	376	289	481	452	150	95	542	735	674	920	215	199	557	248	2807	2354	17	8	580	851	379	614	794	820	127	222	584	528	317	510	137	128	209
Zm00008a010871.v1.1	0	1	0	0	0	0	1	2	0	1	1	1	1	2	0	0	1	0	1	0	15	12	1	0	0	0	0	0	1	0	2	1	13	15	2	1	1	1	3	1	6	15	0	3	0	0	3	1	2
Zm00008a017800.v1.1	1	1	0	0	0	0	0	0	0	0	0	0	0	0	704	552	0	4	0	0	0	0	0	0	0	0	0	0	0	0	0	0	0	0	208	629	10	9	0	0	8	15	12	5	1	0	0	0	0
Zm00008a032828.v1.1	861	609	17	25	1	3	13	20	42	27	2858	1522	3187	1803	0	2	2521	2038	73	73	470	179	17	15	1	3	12	22	22	61	2480	3247	2827	3047	3	3	1727	2280	194	209	487	389	6	6	2	0	2	10	49
Zm00008a009478.v1.1	1284	1871	1441	1344	521	870	1977	2275	2510	2364	1182	1311	1278	1306	2471	2142	1125	1119	4382	4831	1851	1379	2382	2607	910	1220	1996	2039	1732	2466	1391	1114	938	1122	2440	3281	1228	1179	3447	3480	1179	1261	1551	1627	815	1147	2114	2577	2440
Zm00008a038614.v1.1	2152	2454	670	850	699	1167	579	546	1898	2827	598	794	439	887	1110	983	440	464	3557	3930	2710	2765	1245	1020	1173	1275	786	814	3942	1852	1996	915	901	857	1067	1406	631	578	3242	3570	1502	2394	684	567	598	717	484	621	793
Zm00008a026237.v1.1	0	0	2	0	0	0	0	0	2	1	0	0	4	0	0	0	2	2	0	0	3	0	8	1	0	0	0	1	3	2	163	248	8	3	1	3	17	46	10	3	1	2	5	3	0	0	0	1	1
Zm00008a001846.v1.1	1247	1989	456	446	565	968	902	1268	2225	1955	557	536	3504	7390	2577	2404	882	652	3189	3619	2751	1426	2017	2074	931	1179	1231	1527	3280	3801	1115	994	3336	4663	2678	4756	1348	1421	3837	3933	1604	1654	917	799	872	1422	1477	1629	4674
Zm00008a014480.v1.1	0	0	0	0	0	0	0	0	0	0	0	0	0	0	0	0	0	0	0	0	214	223	252	200	79	64	414	381	109	170	192	140	108	113	191	217	226	200	257	249	0	0	0	0	0	0	0	0	0
Zm00008a017506.v1.1	2	2	8	3	1	1	23	21	5	6	11	15	5	3	7	3	12	5	5	10	3	0	2	3	0	0	26	20	3	3	1	10	0	0	1	2	5	5	10	16	5	5	12	2	0	0	42	50	1
Zm00008a005129.v1.1	0	0	0	0	0	0	0	0	0	0	0	0	0	0	0	0	0	0	0	0	0	0	0	0	0	0	0	0	0	0	0	0	0	0	0	0	0	0	0	0	0	0	0	0	0	0	0	0	0
Zm00008a010131.v1.1	107	120	173	182	68	87	191	202	84	60	140	129	36	40	142	192	153	147	345	357	133	128	205	176	125	142	285	244	88	134	126	112	38	46	146	172	175	142	171	196	86	112	157	151	114	153	222	272	72
Zm00008a001400.v1.1	1832	1567	2523	2526	249	391	1636	1866	2704	2547	3099	2657	1147	1484	2516	2662	1338	1191	2342	2520	1811	874	3732	3783	373	339	1715	1832	2564	3479	2836	2784	1585	1628	2756	3093	1231	1269	2030	2217	1248	944	2531	2386	205	273	1642	2067	2347
Zm00008a020777.v1.1	1	1	1	0	0	1	0	1	1	0	0	0	0	1	0	0	0	0	0	0	0	0	0	0	21	4	0	0	0	0	0	0	0	0	0	0	0	0	0	0	0	0	0	0	2	0	0	0	0
Zm00008a038940.v1.1	21	14	3	21	25	6	1	15	9	6	10	3	28	19	4	7	6	15	12	26	40	60	7	7	7	5	2	10	4	7	3	40	29	46	4	474	26	3	24	12	8	7	16	9	33	27	3	7	5
Zm00008a026563.v1.1	773	1167	1692	1515	1709	3250	3991	4537	2592	2739	2221	1985	1238	1766	2438	2707	1665	1420	2720	3038	648	321	2630	2710	908	1271	2533	3180	1319	1667	1085	1201	1050	1309	881	1403	679	764	1594	1577	581	572	1682	1482	929	1293	3687	4723	1801
Zm00008a005455.v1.1	28	27	0	1	0	0	0	1	1	1	0	78	0	1	124	79	259	148	2	1	27	30	1	1	0	0	0	0	0	0	834	1	2	1	70	238	137	333	2	0	4	3	2	4	0	0	11	13	0
Zm00008a017832.v1.1	51	72	0	0	0	0	0	0	0	0	0	0	0	0	0	0	0	0	102	124	69	208	0	0	0	0	0	0	0	0	0	0	0	0	0	0	0	0	3	8	120	194	0	0	0	0	1	0	0
Zm00008a014186.v1.1	7	19	1	3	4	13	37	63	21	23	12	6	18	20	27	15	1	1	29	36	18	11	34	96	12	34	38	56	19	12	6	8	11	10	10	22	2	8	21	32	6	13	28	4	19	21	19	22	18
Zm00008a001106.v1.1	0	0	109	144	1	7	0	0	24	60	0	0	5	8	0	0	0	0	0	0	0	0	3072	3243	42	8	0	0	0	0	0	0	0	0	3	2	1	0	0	0	1	2	2763	4126	50	62	1	0	0
Zm00008a032414.v1.1	99	129	393	404	5	8	426	436	20	43	33	48	5	7	158	212	163	222	391	458	136	143	689	667	25	15	494	479	64	125	74	23	4	2	349	431	222	167	154	152	87	190	630	587	67	70	432	508	177
Zm00008a029915.v1.1	0	1	0	1	0	0	1	0	0	0	0	1	0	0	0	0	0	0	1	0	0	0	0	0	0	1	1	0	0	0	0	0	0	0	0	0	0	0	0	0	0	1	0	0	0	0	0	0	0
Zm00008a020037.v1.1	3	3	0	2	0	0	0	0	5	7	9	12	13	23	9	6	0	2	19	23	3	3	1	1	0	0	3	0	1	0	2	1	25	24	18	20	1	1	21	25	5	1	0	1	0	0	2	3	3
Zm00008a017538.v1.1	0	0	0	0	0	0	0	0	0	0	0	0	0	0	0	0	0	0	0	0	0	0	0	0	0	0	0	0	0	0	0	0	0	0	0	0	0	0	0	0	0	0	0	0	0	0	0	0	0
Zm00008a005781.v1.1	0	1	0	0	9	12	0	0	1	1	1	0	0	0	1	1	0	0	1	0	1	0	0	0	0	0	1	0	1	0	0	0	0	0	0	0	0	1	0	2	0	0	0	0	4	6	0	0	0
Zm00008a008807.v1.1	0	1	3	0	1	5	3	6	1	2	2	3	0	0	10	10	2	1	7	4	1	1	13	26	5	4	9	22	1	3	13	8	0	1	10	19	4	4	14	15	0	0	9	9	1	4	9	11	0
Zm00008a038200.v1.1	66	81	31	30	310	592	65	73	488	478	115	122	147	238	61	74	63	30	174	173	208	85	96	81	308	350	80	92	1946	825	112	76	370	352	49	179	80	64	314	322	150	180	41	53	406	585	121	149	424
Zm00008a001432.v1.1	136	122	376	577	2	1	28	28	638	642	35	50	14	35	2214	2286	43	35	72	55	198	120	85	151	0	1	17	20	843	734	108	38	23	14	3582	3741	27	26	19	27	382	432	0	2	0	3	0	0	122
Zm00008a036469.v1.1	11	12	21	22	5	14	32	33	18	18	25	17	6	3	21	29	25	14	31	34	277	189	376	443	1774	1690	999	1066	1389	1319	354	359	223	202	327	326	567	429	580	585	14	11	39	27	732	1126	29	46	26
Zm00008a032740.v1.1	91	96	544	634	93	108	488	520	671	907	364	198	304	491	481	523	434	431	272	226	114	79	423	506	148	135	508	633	577	385	399	313	725	810	410	585	369	369	315	273	126	129	585	477	13	44	399	554	490
Zm00008a005487.v1.1	183	181	19	27	9	9	8	13	9	15	9	4	9	13	6	14	12	8	27	32	70	115	32	32	10	9	16	19	59	24	1	5	8	10	15	24	5	5	23	12	80	135	27	43	3	17	6	13	7
Zm00008a020363.v1.1	44	7	71	196	145	199	46	35	96	31	21	32	1	7	77	53	22	8	4	3	7	4	877	1418	419	504	56	11	477	288	67	29	5	3	37	81	16	6	11	10	21	46	563	613	224	239	19	21	388
Zm00008a017864.v1.1	1407	1381	649	552	215	361	640	665	1238	1147	2315	1907	2025	2081	578	553	1715	1690	693	775	1156	679	1523	1356	583	640	711	663	1025	1365	1803	1685	2326	2424	739	725	1208	1586	1102	1154	918	796	838	683	245	306	834	1004	970
Zm00008a001138.v1.1	64	88	1	6	3	3	4	6	184	214	59	48	297	255	119	133	34	18	50	41	116	49	33	20	3	1	3	3	1558	821	30	44	36	50	49	91	17	29	72	68	162	207	6	7	2	5	3	3	293
Zm00008a005041.v1.1	180	206	416	536	1326	1598	316	280	276	302	123	112	118	183	283	405	283	267	571	517	424	301	772	666	1116	1264	436	454	471	573	135	106	148	171	366	442	288	234	430	471	361	292	755	804	1296	1592	333	503	458
Zm00008a036795.v1.1	703	734	8225	8309	1088	1675	1398	1368	2242	3529	2219	2624	1291	1674	1781	1974	1470	1303	1795	1663	541	292	5965	6616	1061	1144	1382	1496	1179	1405	3881	2696	836	953	1328	1833	1079	1199	1813	1962	461	479	7780	6406	1092	1288	1211	1705	1399
Zm00008a032446.v1.1	370	284	0	1	17	21	17	16	39	40	960	676	782	730	8	8	999	442	85	100	245	81	5	3	2	1	11	10	30	58	776	920	732	754	4	11	624	961	124	125	294	233	2	1	13	23	17	21	110
Zm00008a009096.v1.1	1	0	840	989	5	5	0	4	0	0	0	0	0	0	421	439	17	32	1	0	15	14	1732	2436	25	57	9	16	1	0	0	1	0	1	474	483	32	26	1	1	0	1	544	455	2	3	41	81	0
Zm00008a011338.v1.1	0	4	27	9	16	42	76	89	46	39	8	8	16	25	19	17	9	1	18	33	0	0	104	114	15	27	58	83	57	52	8	15	19	22	18	18	12	6	21	15	4	1	52	37	10	10	81	108	22
Zm00008a008839.v1.1	1	1	0	0	0	0	0	0	0	1	0	0	1	0	0	0	1	0	0	0	0	0	0	0	0	0	0	0	2	0	0	0	0	0	1	0	0	0	0	0	0	2	0	0	0	0	0	0	0
Zm00008a023715.v1.1	174	140	390	315	458	651	272	225	526	604	186	184	410	381	218	242	177	189	142	156	154	91	205	245	669	778	291	312	248	351	183	209	381	394	267	313	191	162	167	177	162	116	269	215	469	593	256	324	264
Zm00008a020069.v1.1	597	738	5707	5717	3332	5629	3259	3244	1310	1632	2173	1835	274	317	6523	8957	4526	4839	2099	1881	898	358	10847	8344	2808	4199	5051	6268	3399	2375	2314	2120	768	800	5292	8451	5724	5165	4072	4160	910	646	7517	6762	2136	1983	2082	3364	1511
Zm00008a029501.v1.1	177	190	350	401	582	710	400	388	323	368	283	248	205	204	241	252	273	286	240	251	183	96	260	325	395	448	569	507	173	273	498	297	173	188	202	296	269	288	291	311	162	136	311	306	347	417	370	514	263
Zm00008a013841.v1.1	40	5	0	0	18	23	4	0	5	5	16	2	17	5	157	221	128	47	2	2	12	7	2	4	11	2	2	0	12	24	21	16	94	143	378	382	83	75	8	4	32	18	1	2	21	23	21	23	30
Zm00008a001464.v1.1	484	340	2595	3478	1056	1223	965	819	869	1183	1136	822	455	274	1171	1684	2075	1968	770	802	336	168	1052	1149	410	403	1143	1236	483	663	893	1195	347	367	1007	1095	1760	1864	700	806	429	348	1826	1413	608	491	427	752	531
Zm00008a017124.v1.1	1	0	0	1	0	0	0	1	0	1	1	0	1	0	0	0	1	1	0	0	0	1	1	0	0	0	1	0	0	0	1	0	0	1	0	0	0	0	0	0	0	0	0	0	0	0	0	0	0
Zm00008a036055.v1.1	1594	1865	1970	1878	1608	2467	2175	2117	1765	1885	1094	969	1230	1250	1801	1830	1473	1479	1652	1924	2181	1572	1345	1235	2784	2961	2841	2775	1966	2397	1637	1349	1501	1629	2712	3587	2134	2072	2396	2366	1733	1822	1885	1667	3109	3760	1639	2331	2000
Zm00008a032772.v1.1	2	0	0	0	1	3	0	0	0	1	0	0	36	85	0	0	0	0	0	0	2	2	0	1	2	0	0	1	0	0	0	0	11	15	1	0	0	0	0	0	6	2	0	0	0	1	0	0	0
Zm00008a020395.v1.1	2	1	0	0	1	0	0	0	0	0	0	0	0	0	0	0	0	0	27	25	2	3	0	0	0	0	0	0	0	0	0	0	0	0	0	0	0	0	1	3	0	3	0	0	0	0	0	0	0
Zm00008a029207.v1.1	3401	3366	3	3	38	32	72	59	26	48	93	117	49	57	312	228	105	46	862	1066	4318	5975	22	13	37	40	25	36	96	18	242	113	25	31	163	204	83	82	435	440	2510	3949	11	19	37	76	65	92	31
Zm00008a026181.v1.1	574	551	160	149	253	389	757	842	1497	1438	732	645	353	729	1040	1017	813	705	618	676	612	394	166	153	204	178	783	743	2235	1697	786	790	378	461	1230	1546	835	841	914	958	477	422	206	174	172	215	490	658	942
Zm00008a004816.v1.1	816	1099	1259	1416	249	405	2063	2286	2621	2228	1070	1040	1083	1305	1466	1525	1128	1263	1653	1633	793	599	1686	1948	833	1011	2683	2743	2103	3148	1234	933	830	848	1893	2039	1254	1087	1725	1790	679	559	1182	910	755	961	2495	3215	1550
Zm00008a017450.v1.1	628	967	465	416	16	18	739	778	994	968	935	611	370	500	1085	901	492	432	1020	1128	923	707	560	637	20	16	797	805	1139	1474	583	736	257	285	993	1233	471	510	1193	1199	506	614	431	387	5	5	668	909	910
Zm00008a005073.v1.1	422	495	10	13	8	12	3	1	11	11	8	11	85	317	11	21	22	25	34	22	107	52	434	396	172	647	2	0	6829	1154	36	337	51	45	14	6	26	61	66	74	446	322	54	74	527	1426	43	15	567
Zm00008a001790.v1.1	46	44	40	46	2	8	24	26	52	64	35	18	12	20	43	35	28	13	41	38	0	1	0	0	1	0	0	0	0	0	1	0	0	1	0	1	0	0	0	0	40	44	47	43	13	15	25	41	50
Zm00008a013101.v1.1	74	78	48	79	55	96	126	113	156	149	457	339	123	186	67	76	308	252	113	130	168	92	190	188	213	216	264	205	185	279	582	608	269	249	123	117	371	507	177	201	155	112	118	96	82	111	136	183	160
Zm00008a039407.v1.1	0	0	0	0	0	0	0	0	0	0	0	0	0	0	0	0	0	0	0	0	0	0	0	0	0	0	0	0	0	0	0	0	0	0	0	0	0	0	0	0	0	0	0	0	0	0	0	0	0
Zm00008a032478.v1.1	15	29	16	20	6	19	25	21	4	15	23	26	6	12	24	18	6	1	11	22	2	0	26	31	0	1	16	27	1	5	29	25	0	9	12	20	1	6	9	10	16	34	47	39	1	1	24	25	9
Zm00008a023747.v1.1	11208	11199	7695	7999	267	403	3695	3064	4056	3433	9655	5143	70329	54559	2563	2505	19365	25723	3014	3479	4478	2677	4451	4999	691	673	3611	3624	2592	3155	8275	11144	130423	135464	2789	2947	18782	25978	2932	2930	15021	12768	4286	3816	310	375	3329	4640	3811
Zm00008a032032.v1.1	1	3	0	0	0	1	0	0	0	0	0	0	1	17	0	2	0	0	58	46	2	2	0	0	0	1	0	0	0	1	1	0	0	2	12	1	2	2	39867	32137	0	0	0	0	0	0	1	0	0
Zm00008a029533.v1.1	1615	1292	487	496	134	167	715	681	869	1187	1823	2209	1409	1245	97	103	974	490	1922	2033	2735	1631	348	386	327	249	333	346	862	922	8168	4714	1133	1161	121	144	1246	1357	1472	1393	1715	1639	162	164	132	153	514	607	752
Zm00008a008425.v1.1	113	114	675	745	253	327	334	273	292	312	429	386	160	129	261	490	421	389	246	269	195	87	405	446	178	198	652	759	220	303	492	617	185	179	346	428	525	514	338	356	157	146	651	521	171	132	319	487	233
Zm00008a017156.v1.1	5	1	9	12	5	2	20	22	3	1	11	5	1	0	8	13	12	6	0	2	13	7	18	20	28	22	23	32	18	15	18	25	12	7	34	43	43	44	24	20	9	8	19	24	23	22	31	33	7
Zm00008a001050.v1.1	523	519	399	392	163	270	700	758	723	640	627	483	1307	1137	1038	1048	1213	830	677	685	622	404	723	678	276	331	771	756	522	582	738	482	1076	1362	1310	1483	1191	953	806	710	624	594	649	584	175	273	1051	1366	854
Zm00008a036087.v1.1	425	477	784	796	562	672	635	678	780	777	656	562	638	768	508	515	573	490	376	447	372	251	481	522	420	355	610	563	329	513	649	490	444	450	500	544	521	375	462	460	270	223	530	453	386	449	409	505	479
Zm00008a011696.v1.1	108	86	83	51	198	349	174	191	34	38	231	243	75	256	46	25	113	237	48	52	60	53	390	132	126	147	179	173	96	15	950	319	82	62	5	10	138	233	96	92	126	140	34	47	73	107	136	137	32
Zm00008a017482.v1.1	3	5	0	0	0	0	0	0	0	0	0	0	0	0	0	0	1	0	9	10	0	1	0	0	0	0	0	0	0	0	0	0	0	0	0	0	0	0	1	0	0	0	0	0	0	0	0	0	0
Zm00008a008751.v1.1	276	656	578	346	353	914	1542	2057	1450	1355	755	616	694	1030	1193	1101	369	247	1136	1254	600	307	1380	1503	620	924	1579	2081	1287	1329	628	666	800	987	1000	1564	419	384	1505	1464	484	443	1070	725	593	860	1913	2439	1095
Zm00008a023007.v1.1	0	0	0	0	0	0	0	0	0	0	0	0	0	0	0	0	0	0	0	0	0	0	0	0	0	0	0	0	0	0	0	0	0	0	0	0	0	0	0	0	0	0	0	0	0	0	0	0	0
Zm00008a004402.v1.1	320	331	426	643	458	736	832	874	849	927	410	386	658	952	645	634	536	464	523	505	397	234	824	996	634	970	779	835	732	796	1017	651	605	824	653	829	549	597	595	604	321	333	670	627	654	782	702	922	954
Zm00008a039439.v1.1	0	0	0	0	0	0	0	0	0	0	0	0	0	0	0	0	0	0	0	0	0	0	0	0	0	0	0	0	0	0	0	0	0	0	0	0	0	0	0	0	0	0	0	0	0	0	0	0	0
Zm00008a023779.v1.1	11	4	52	66	21	17	44	21	44	43	16	27	5	8	55	66	67	43	21	14	0	5	25	34	9	30	26	27	12	9	40	20	16	8	65	58	39	38	22	25	13	13	46	64	4	7	32	37	10
Zm00008a035710.v1.1	45	90	128	109	43	80	222	244	6	11	191	187	4	2	101	135	175	117	552	625	168	188	87	87	62	72	135	144	22	40	212	139	12	11	156	194	117	143	263	290	31	71	150	116	21	12	205	286	1
Zm00008a032064.v1.1	8	12	6	3	1	1	24	33	23	24	27	20	8	18	25	21	10	6	84	46	8	2	8	11	0	4	37	33	34	81	10	19	80	112	14	29	8	6	45	56	2	2	2	1	0	0	19	17	11
Zm00008a023333.v1.1	0	0	0	0	0	0	0	0	0	0	2	0	0	1	0	0	101	56	3	0	0	0	1	0	0	0	0	0	0	0	1	2	1	1	0	0	42	98	4	5	2	0	0	0	0	0	0	0	0
Zm00008a008457.v1.1	0	0	0	0	0	0	0	0	0	0	0	0	0	0	0	0	0	0	0	0	0	0	0	0	0	0	0	0	0	0	0	0	0	0	0	0	0	0	0	0	0	0	0	0	0	0	0	0	0
Zm00008a001082.v1.1	13	21	9	9	0	5	0	6	12	18	2	1	0	1	129	58	4	5	5	12	82	115	17	24	11	6	8	3	1	3	3	2	2	0	71	106	7	6	41	24	45	49	14	14	2	1	5	12	1
Zm00008a008011.v1.1	0	0	0	0	1	1	0	0	0	0	0	0	0	0	0	0	0	0	0	0	0	0	0	0	0	0	0	0	0	0	0	0	0	0	0	0	0	0	0	0	0	0	0	0	0	0	0	0	0
Zm00008a039765.v1.1	0	1	0	0	0	0	0	0	0	0	0	0	0	0	0	0	0	0	0	2	24	20	91	95	31	32	152	136	16	22	21	39	9	7	89	93	120	69	65	69	23	19	77	85	11	24	105	144	45
Zm00008a027388.v1.1	83	101	47	71	8	19	65	69	52	36	298	240	186	203	64	53	225	143	32	39	285	161	376	319	230	239	310	311	287	393	708	560	525	521	372	349	651	776	469	474	344	242	279	329	564	786	530	577	496
Zm00008a002997.v1.1	13	12	29	38	6	7	29	49	27	26	14	13	14	20	13	17	17	13	21	21	12	14	32	20	6	8	40	39	11	29	40	40	16	20	22	18	26	28	36	24	11	16	23	25	4	6	42	63	26
Zm00008a035416.v1.1	809	495	165	169	43	54	199	185	203	205	2050	1290	157	591	141	128	645	667	229	201	593	219	150	117	64	68	166	165	60	114	829	1324	870	711	21	5	381	626	178	148	476	343	101	119	37	49	262	285	207
Zm00008a032390.v1.1	8	4	0	0	0	0	0	0	3	1	0	0	67	43	1	0	0	0	1	1	27	2	0	0	0	0	0	0	2	1	1	3	335	563	1	1	1	5	0	0	1	1	0	0	0	0	0	1	0
Zm00008a014308.v1.1	178	180	2	5	0	1	17	18	118	160	100	138	17	27	845	490	77	44	52	53	126	80	29	40	1	0	25	16	296	160	132	65	39	17	325	652	85	114	155	141	140	182	6	4	1	3	8	2	165
Zm00008a008783.v1.1	9	10	2	2	0	2	2	2	0	2	21	14	4	11	0	2	4	3	5	3	1	0	2	0	0	1	0	0	0	0	0	1	0	0	1	0	1	1	0	1	6	0	0	1	0	6	2	1	0
Zm00008a023039.v1.1	178	65	13	19	46	111	53	61	81	87	14	10	22	60	311	170	86	40	32	27	124	38	66	64	332	520	48	40	352	77	17	13	12	26	526	844	135	116	89	74	110	141	67	26	135	339	12	17	31
Zm00008a016811.v1.1	5	6	1	0	0	0	1	3	0	1	0	0	0	0	1	1	2	6	1	2	6	11	0	0	0	0	0	0	0	0	0	0	0	0	19	3	10	6	12	8	0	0	6	6	0	0	42	41	0
Zm00008a004434.v1.1	111	99	363	394	9	15	399	379	23	26	12	15	2	0	104	174	150	179	187	175	37	67	220	239	6	3	612	572	7	19	61	44	0	0	88	100	150	94	81	83	29	70	456	365	5	5	285	503	9
Zm00008a039025.v1.1	0	0	0	0	0	0	0	0	0	0	0	0	0	0	0	0	0	0	0	0	0	0	0	0	0	0	0	0	0	0	0	0	0	0	0	0	0	0	0	0	0	0	0	0	0	0	0	0	0
Zm00008a035742.v1.1	80	86	13	24	147	153	14	9	146	347	10	25	500	1347	110	318	38	25	20	16	46	15	273	445	211	364	12	12	1242	553	24	21	652	235	60	62	198	33	52	38	9	13	95	152	23	43	2	1	56
Zm00008a032096.v1.1	319	395	948	958	457	632	1556	1652	692	700	777	659	556	367	905	1065	888	1200	757	741	500	342	1445	1424	993	1089	1727	1899	877	1205	858	809	670	773	1396	1622	1045	960	1322	1328	483	501	1108	1082	740	997	2027	2530	853
Zm00008a023365.v1.1	767	843	2312	2430	849	1472	2154	2144	1797	1762	827	817	678	933	1460	1606	1236	948	1509	1621	936	577	2042	2255	615	668	2143	2348	1115	1433	935	800	589	663	1291	1623	1183	1029	1380	1395	362	306	2093	1848	220	239	1461	2056	972
Zm00008a029151.v1.1	5	2	12	10	2	3	40	34	16	24	42	34	3	3	17	20	8	3	13	22	4	1	13	26	1	1	16	24	2	6	42	53	2	2	4	11	1	6	21	19	3	3	19	9	0	1	38	34	11
Zm00008a008043.v1.1	0	0	0	0	0	0	0	0	0	0	0	0	0	0	0	0	0	0	0	0	0	0	1	0	0	0	0	0	0	0	0	0	0	0	0	0	0	0	0	0	0	0	1	0	2	1	2	0	3
Zm00008a004760.v1.1	28	22	14599	23571	109	120	0	1	0	0	0	1	0	0	2	1	3	4	2	4	7	6	48814	55622	337	83	2	1	1	0	4	3	4	1	0	0	5	2	0	4	110	193	13602	26048	597	710	69	36	0
Zm00008a039797.v1.1	0	0	0	0	0	0	0	0	0	0	0	0	0	0	0	0	0	0	0	0	0	0	0	0	0	0	0	0	0	0	0	0	0	0	0	0	0	0	0	0	0	0	0	0	0	0	0	0	0
Zm00008a018689.v1.1	6244	8136	11235	11370	3847	6546	8713	9443	11913	12278	8036	6759	6110	7929	14816	11147	7523	7428	12714	13974	8242	4613	15554	16925	3912	4228	7897	9505	12187	14154	6167	6596	5587	5875	7705	13762	6397	6481	10104	10159	7235	7237	12457	10630	4939	5588	5338	7569	13179
Zm00008a035448.v1.1	784	672	877	895	425	653	961	943	645	664	4293	3196	1111	1156	420	546	2124	1686	669	755	732	318	978	907	319	348	1281	1275	453	627	3138	3300	2870	2848	422	449	1758	1964	716	700	636	543	1050	856	424	367	1058	1356	718
Zm00008a026717.v1.1	60	35	13	17	53	95	120	119	63	33	38	47	57	73	180	216	62	66	178	209	5	8	12	9	1	1	38	46	1	0	2	1	111	67	30	67	6	4	19	19	11	20	8	17	25	29	94	109	63
Zm00008a023691.v1.1	0	0	0	0	0	0	0	0	0	0	0	0	0	0	0	0	0	0	0	0	0	0	0	0	0	0	0	0	0	0	0	0	0	0	0	0	0	0	0	0	0	0	0	0	0	0	0	0	0
Zm00008a035002.v1.1	0	0	0	0	0	0	0	0	0	0	0	0	0	0	0	0	0	0	1	0	0	0	0	0	0	0	0	0	0	0	0	0	0	0	0	0	0	0	0	0	0	0	0	0	0	0	0	0	0
Zm00008a010611.v1.1	2365	3304	11	4	30	39	46	41	47	51	159	219	46	136	669	616	719	617	1320	1482	1419	446	75	57	14	16	137	132	158	182	148	87	43	29	516	316	312	263	509	532	1619	1964	36	26	5	5	29	65	99
Zm00008a004020.v1.1	8	2	85	70	273	297	505	403	0	1	112	102	0	1	89	91	1356	1593	143	190	10	21	64	63	119	87	303	336	0	0	15	4	0	0	86	98	1149	929	516	398	6	2	37	36	462	492	101	116	0
Zm00008a039057.v1.1	0	0	0	0	0	0	0	0	0	0	0	0	0	0	0	0	0	0	0	0	0	0	0	0	0	0	0	0	0	0	0	0	0	0	0	0	0	0	0	0	0	0	0	0	1	0	0	0	0
Zm00008a035774.v1.1	1	3	1	2	2	2	3	5	3	6	9	9	0	0	7	8	8	3	1	1	0	0	0	0	0	0	0	0	0	0	0	0	0	0	0	0	0	0	0	0	0	0	0	1	0	0	0	0	0
Zm00008a014666.v1.1	0	0	0	0	0	0	0	0	0	0	0	0	0	0	0	0	0	0	0	0	18	5	1	2	0	2	36	43	29	37	17	25	32	33	17	14	9	10	28	22	0	2	1	0	0	2	10	16	7
Zm00008a002289.v1.1	215	225	271	326	149	234	485	525	406	470	584	536	130	173	2020	1768	525	318	573	571	203	130	417	439	161	140	548	568	387	387	1209	882	66	40	1075	1178	372	365	536	564	192	227	512	449	206	215	655	913	514
Zm00008a023397.v1.1	0	0	0	0	0	0	0	0	0	0	0	0	0	0	0	0	0	0	0	0	0	0	0	0	0	0	0	0	0	0	0	0	0	0	0	0	0	0	0	0	0	0	0	0	0	0	0	0	0
Zm00008a008075.v1.1	0	0	0	0	1	3	0	1	1	0	0	0	0	1	0	0	0	0	0	0	0	0	0	1	0	1	0	0	1	1	0	0	0	2	0	0	1	0	0	0	0	0	0	0	2	1	0	0	0
Zm00008a010317.v1.1	0	0	0	0	0	0	6	0	6	0	1	0	0	0	9	0	0	0	0	0	0	0	0	1	0	0	0	0	0	0	0	0	0	0	1	0	0	0	0	0	0	0	0	0	0	0	0	0	0
Zm00008a039383.v1.1	0	0	0	0	0	0	0	0	0	0	0	0	0	0	0	0	0	0	0	0	0	0	0	0	0	0	0	0	0	0	0	0	0	0	0	0	0	0	0	0	0	0	0	0	0	0	0	0	0
Zm00008a026749.v1.1	1	0	0	0	0	0	0	0	0	0	0	0	0	0	0	0	0	0	0	0	0	0	0	0	0	0	0	0	0	0	0	0	0	1	0	0	0	0	0	0	0	0	0	0	1	0	0	0	0
Zm00008a014992.v1.1	6	1	0	0	1	0	2	0	3	1	0	0	0	1	0	3	3	1	0	1	6	2	2	1	11	7	14	8	1	0	10	9	0	0	1	2	2	3	5	10	2	0	2	1	0	1	8	14	5
Zm00008a035034.v1.1	0	0	0	0	0	0	0	0	0	0	0	0	0	0	0	0	0	0	0	0	0	0	0	0	0	0	0	0	0	0	0	0	0	0	0	0	0	0	0	0	1	0	0	1	0	0	0	1	2
Zm00008a026303.v1.1	486	527	553	496	85	174	778	1041	1073	1103	703	789	1155	1508	1550	1311	502	601	919	842	843	480	1270	1290	160	160	1087	1285	1900	2206	1438	1229	954	976	2349	3423	818	845	1772	1825	501	495	679	615	120	155	1059	1387	1077
Zm00008a001912.v1.1	20	15	1	0	97	155	19	10	6	12	85	42	0	0	40	10	33	41	10	14	19	11	15	10	18	22	13	11	11	1	4	18	1	0	10	27	33	45	10	16	34	50	10	9	12	23	8	15	9
Zm00008a010643.v1.1	599	1007	5	1	9	21	5	2	8	1	3	0	0	0	4	3	4	2	557	643	1060	1328	1	2	16	13	0	3	2	2	1	0	0	3	9	10	6	10	173	185	399	875	2	2	11	11	2	3	4
Zm00008a004052.v1.1	512	557	551	611	343	462	1643	1514	356	319	392	356	135	169	333	514	546	478	704	757	639	720	1283	1341	184	261	1050	1229	519	775	177	220	79	79	304	314	362	299	602	628	545	701	1136	1197	208	290	1552	1920	464
Zm00008a039089.v1.1	0	0	0	0	0	0	0	0	0	0	0	0	0	0	0	0	0	0	0	0	0	0	0	0	3	4	0	0	0	0	0	0	0	0	0	0	0	0	0	0	0	0	0	0	0	0	0	0	0
Zm00008a014698.v1.1	0	0	0	0	0	0	0	0	0	0	0	0	0	0	0	0	0	0	0	0	0	0	0	0	0	0	0	0	0	0	0	0	0	0	0	0	0	0	0	0	0	0	0	0	0	0	0	0	0
Zm00008a005967.v1.1	0	0	0	0	0	0	0	0	0	0	0	0	0	0	0	0	0	0	0	0	0	0	0	0	0	0	0	0	0	0	0	0	0	0	0	0	0	0	0	0	0	0	0	0	0	0	0	0	0
Zm00008a035360.v1.1	0	0	8	13	0	1	0	0	0	1	0	0	0	1	111	94	0	0	1	0	2	0	19	16	0	0	3	1	0	0	0	0	0	0	34	62	1	2	0	2	0	0	1	1	0	0	0	1	0
Zm00008a026009.v1.1	3	4	2	2	0	0	0	1	1	0	2	2	0	0	6	4	0	0	3	1	3	1	9	1	0	0	0	0	0	0	19	1	0	0	3	10	1	3	60	73	1	2	10	7	0	0	2	9	0
Zm00008a010349.v1.1	962	1551	883	854	432	783	1279	1268	1604	2094	1343	1438	685	869	2313	2249	1422	1173	1547	1735	938	712	1338	1442	648	735	1192	1242	2355	2064	1769	1224	849	1060	1874	2564	1487	1426	1631	1747	956	1080	1064	1021	570	853	1015	1287	1698
Zm00008a001618.v1.1	1051	1592	2130	2000	1216	2089	2784	2985	3560	2904	2312	2272	1759	2249	2228	2467	1634	1289	2414	2662	1154	714	2732	3102	1425	1709	3226	3311	2404	3465	2545	2112	1440	1809	2030	2739	1580	1622	2266	2269	863	948	1951	1611	1468	1826	3514	4046	3489
Zm00008a014252.v1.1	5	3	30	51	1	1	28	21	14	9	2	1	0	2	87	113	50	49	4	5	3	8	89	153	3	6	30	38	30	21	2	3	3	3	69	102	60	55	11	8	4	2	47	60	2	5	21	22	26
Zm00008a022726.v1.1	394	562	268	254	48	54	677	735	679	694	387	414	367	407	502	536	357	414	522	536	452	347	566	542	33	18	812	741	530	645	465	337	367	457	549	613	423	416	697	632	375	459	399	352	33	47	756	1012	617
Zm00008a031011.v1.1	0	2	3	0	0	2	7	2	4	5	0	0	0	2	3	3	1	3	11	3	0	0	0	0	0	0	0	0	0	0	0	0	0	0	0	0	0	0	0	0	0	0	0	0	0	0	0	0	0
Zm00008a007404.v1.1	12	11	30	45	25	43	23	18	19	20	25	20	11	13	9	15	65	60	38	42	1	3	5	7	0	0	7	6	0	0	0	0	0	0	24	14	20	30	7	7	32	29	63	58	35	51	101	163	33
Zm00008a032926.v1.1	0	0	0	0	0	0	0	0	0	0	0	1	0	0	0	0	0	1	1	1	0	0	0	0	0	0	0	0	0	0	0	0	0	0	0	0	0	0	0	0	0	0	0	0	0	0	0	0	0
Zm00008a038712.v1.1	0	0	0	0	0	0	0	0	0	0	5	8	0	0	25	4	6	2	1	0	0	0	0	0	0	0	0	0	0	0	34	7	0	0	7	23	2	10	1	0	3	1	0	0	0	0	1	0	0
Zm00008a035066.v1.1	0	0	0	0	0	0	0	0	0	0	0	0	0	0	0	0	0	0	0	0	0	0	0	0	0	0	0	0	0	0	0	0	0	0	0	0	0	0	0	1	0	0	0	0	0	0	0	0	0
Zm00008a026335.v1.1	3379	3515	336	335	19	63	862	1022	8757	7788	2895	2782	3961	6431	2876	2891	820	411	4745	4626	3906	1628	1969	1926	62	57	700	773	5439	6585	3324	4636	3218	3714	2832	3773	1089	1089	4255	4472	3242	2884	980	825	59	73	2959	3264	7725
Zm00008a017604.v1.1	0	1	0	1	0	0	0	1	0	0	0	0	0	0	0	1	0	0	0	0	141	210	102	91	37	33	118	123	58	144	72	54	70	53	186	160	130	134	115	118	0	2	1	0	0	0	0	0	0
Zm00008a010675.v1.1	3410	1742	235	329	385	557	673	771	960	939	1648	1413	1160	5011	283	264	870	833	768	938	2976	1332	188	192	348	439	816	832	2463	1858	2852	3335	3372	3535	461	664	1560	2062	2205	2178	4621	3907	81	105	577	811	855	1142	989
Zm00008a001944.v1.1	633	985	657	633	21	42	1161	1394	1979	2054	1052	1008	1305	1779	1065	1057	641	512	1483	1707	904	486	1100	1270	235	223	1390	1458	1800	2706	1216	1037	916	1033	1665	2372	671	627	2038	1920	874	781	980	792	180	235	1720	2091	2179
Zm00008a007730.v1.1	955	2332	2042	2053	2483	4281	4115	4969	3349	3867	3014	2639	2602	3575	2867	2607	1508	1345	4553	4701	1473	1026	3253	3395	3110	4062	4296	5261	2644	3118	2604	2708	2869	3794	2003	3540	1597	1563	5493	5384	1306	1495	2246	1695	3433	4316	3535	4815	2457
Zm00008a005999.v1.1	117	147	8	6	12	24	16	11	369	219	172	154	615	521	955	669	79	50	383	349	200	78	15	23	34	61	4	4	429	607	155	157	141	220	739	1038	124	158	488	405	188	156	45	44	20	19	52	38	431
Zm00008a038418.v1.1	0	0	0	0	0	0	0	0	0	0	0	0	0	0	0	0	1	0	0	0	0	0	0	0	0	0	0	0	0	0	0	0	0	0	0	0	0	0	0	0	0	0	0	0	0	0	0	0	0
Zm00008a035392.v1.1	2	1	0	0	0	0	0	0	1	2	0	0	0	0	1	1	0	1	0	0	1	2	0	1	0	0	0	0	0	0	0	0	0	0	0	0	0	0	1	0	0	0	0	0	0	0	0	0	0
Zm00008a026661.v1.1	62633	47726	35	44	30	59	43	63	39	31	68	85	216	67	62	86	158	139	2907	5242	42817	56197	56	47	29	16	50	57	60	69	116	65	222	286	89	62	179	178	63	96	25704	37298	34	52	50	85	49	64	44
Zm00008a014284.v1.1	0	0	0	0	0	0	0	0	0	0	0	0	0	0	0	0	0	0	5	4	1	1	0	0	0	0	0	0	0	0	0	0	0	0	0	0	0	0	1	0	0	0	0	0	0	0	0	0	0
Zm00008a001204.v1.1	5075	8880	1	1	0	0	1	11	4	1	46	64	4	2	66	35	6	3	212	530	6492	9235	1	2	5	3	2	2	4	9	30	13	0	0	60	44	15	16	11	16	4173	7056	0	3	0	0	1	6	1
Zm00008a022312.v1.1	914	718	857	1081	477	603	283	256	692	813	2254	1800	863	1497	258	306	1622	1056	521	507	429	239	488	540	459	442	331	325	642	1048	1323	1320	1123	1091	273	323	856	1052	429	409	639	442	733	755	377	510	267	310	786
Zm00008a032958.v1.1	1	0	0	0	0	1	0	0	0	0	0	0	0	0	0	0	0	0	0	0	0	0	0	0	0	0	0	0	0	0	1	0	0	0	0	0	0	0	0	0	3	2	0	0	0	0	0	0	0
Zm00008a038744.v1.1	10	31	36	22	63	152	132	207	63	52	145	148	14	24	66	47	35	7	104	113	25	10	109	137	143	246	117	187	119	86	238	252	11	18	67	176	44	43	155	148	17	25	76	41	140	263	203	253	205
Zm00008a026367.v1.1	44	57	11	10	1	8	34	32	22	15	7	10	30	55	15	11	9	17	18	25	43	35	15	24	0	0	81	64	28	51	5	13	36	28	33	26	27	23	23	20	33	30	14	10	1	1	29	40	21
Zm00008a017636.v1.1	1390	1983	0	0	0	0	0	0	0	0	4	3	2	0	7	1	0	0	0	0	2050	2994	0	0	0	0	0	0	0	1	0	0	0	0	0	1	1	1	0	1	1178	1960	0	0	0	1	0	0	0
Zm00008a005259.v1.1	954	889	0	0	0	0	0	0	43	110	48	16	1040	972	284	229	200	278	37	43	409	195	0	0	0	0	0	0	0	4	21	40	1498	1321	65	201	208	269	27	31	501	481	6	15	2	0	2	1	80
Zm00008a001976.v1.1	0	0	0	0	0	0	0	0	0	0	0	0	0	0	0	0	0	0	0	0	0	0	0	0	0	0	0	0	0	0	0	0	0	0	0	0	0	0	0	0	0	0	0	0	0	0	0	0	0
Zm00008a010261.v1.1	0	0	0	0	5	4	0	0	0	1	1	0	1	2	1	0	0	0	0	0	0	0	0	0	1	1	0	0	0	0	0	0	0	0	0	0	0	0	0	1	0	0	0	0	0	0	0	0	0
Zm00008a001530.v1.1	3	3	6	8	4	5	0	2	0	2	4	2	0	2	2	0	3	0	0	3	0	3	6	4	1	1	0	3	1	0	2	1	0	4	1	3	3	3	0	1	2	2	9	5	4	2	3	5	1
Zm00008a032218.v1.1	224	229	982	1312	161	216	589	585	634	647	577	543	178	221	713	863	545	468	935	1048	212	167	960	1170	120	130	578	588	328	572	478	525	346	270	553	580	466	450	702	781	198	230	1329	1377	208	204	535	764	553
Zm00008a029719.v1.1	15	29	36	36	32	51	148	145	84	89	50	44	53	50	51	57	23	10	51	71	20	10	76	94	33	64	124	146	35	42	51	46	30	42	38	73	17	28	82	88	16	21	73	39	58	70	98	127	60
Zm00008a026693.v1.1	0	0	0	0	0	0	0	0	0	0	0	0	0	0	0	0	0	0	0	1	2	3	0	0	0	0	0	0	0	0	0	0	0	0	0	0	0	0	0	0	1	0	2	0	0	0	0	1	0
Zm00008a017962.v1.1	577	692	422	372	269	433	731	753	1246	1252	600	525	852	1087	956	787	473	374	536	585	478	297	540	537	488	607	699	729	816	1039	778	689	784	928	909	1118	411	491	690	703	634	614	430	401	457	595	785	1019	1004
Zm00008a005585.v1.1	200	252	363	313	333	701	455	432	843	792	207	187	427	592	519	590	238	290	345	414	260	112	392	369	501	611	561	571	642	904	91	93	374	419	515	618	258	201	406	397	199	154	349	228	338	448	420	579	600
Zm00008a038004.v1.1	0	0	0	0	0	0	0	0	0	0	0	0	0	0	0	0	0	0	0	0	0	0	0	0	0	0	0	0	0	0	0	0	0	0	0	0	0	0	2	0	1	2	2	0	0	3	3	1	0
Zm00008a001236.v1.1	558	210	13	19	33	75	58	65	115	114	87	85	26	29	106	109	22	9	53	63	649	279	13	16	88	95	17	11	9	11	72	63	23	15	215	244	21	10	105	117	976	715	15	17	90	109	17	12	10
Zm00008a013613.v1.1	1	1	0	0	0	0	0	1	0	0	0	0	0	0	0	0	0	0	2	4	0	2	0	0	0	0	0	0	0	0	0	0	0	0	1	0	0	0	1	0	13	17	4	1	1	1	20	23	24
Zm00008a032544.v1.1	570	723	367	381	301	434	889	840	1290	1268	1011	956	897	1224	756	803	852	660	607	624	601	374	633	611	644	763	806	876	515	930	820	772	1049	1167	857	903	813	762	807	841	625	538	489	404	551	735	912	1155	875
Zm00008a008937.v1.1	0	0	0	0	0	0	0	0	1	1	0	0	0	0	0	1	0	0	0	1	0	0	0	0	0	0	0	0	0	0	0	0	0	0	0	0	0	0	0	0	1	0	0	0	0	0	0	1	0
Zm00008a020167.v1.1	2	2	5	4	3	2	9	2	3	5	0	4	1	0	1	1	0	1	1	0	6	8	11	8	8	3	17	21	18	29	7	2	7	4	15	15	18	12	6	9	32	16	40	41	23	38	30	46	37
Zm00008a017668.v1.1	382	577	475	541	417	628	779	627	315	451	604	608	87	111	1103	1647	2319	670	853	944	687	267	1052	1581	324	250	604	546	530	580	2624	1258	579	449	2183	3150	1826	2112	1722	1620	306	306	751	714	293	255	367	545	67
Zm00008a038330.v1.1	34	62	118	104	25	29	22	24	35	41	126	137	4	11	74	86	205	99	106	119	78	26	808	903	22	27	6	5	45	79	89	73	0	0	85	118	235	256	612	605	51	48	305	308	95	142	7	9	51
Zm00008a010293.v1.1	0	0	0	0	0	0	0	0	0	0	0	0	0	0	0	0	0	0	0	0	0	0	0	0	0	0	0	0	0	0	0	0	0	0	0	0	0	0	0	0	0	0	0	0	0	0	0	0	0
Zm00008a013319.v1.1	0	0	0	0	0	0	0	0	0	0	0	0	0	0	0	0	0	0	0	0	0	0	0	0	0	0	0	0	0	0	0	0	0	0	0	0	0	0	0	0	0	0	0	0	0	0	0	0	0
Zm00008a001562.v1.1	77	77	23	19	48	89	49	44	180	156	147	96	116	118	65	34	41	39	63	73	69	32	28	24	41	37	38	39	54	100	114	112	84	117	39	76	39	43	80	109	64	48	16	22	50	52	72	83	105
Zm00008a017222.v1.1	0	0	0	0	0	0	0	0	0	0	0	0	0	0	0	0	0	0	0	0	0	0	1	0	0	0	2	4	0	0	2	0	0	0	0	0	8	6	0	0	0	0	0	0	0	0	0	0	0
Zm00008a022670.v1.1	136	194	356	392	104	129	499	500	321	400	256	297	104	132	331	364	364	326	732	657	168	173	326	379	79	91	560	515	249	333	328	243	75	94	378	419	375	270	458	429	155	149	338	271	107	149	294	416	236
Zm00008a036599.v1.1	0	0	0	0	0	0	0	0	0	0	0	0	0	0	0	0	0	0	0	0	0	0	0	0	0	0	0	0	0	0	0	0	0	0	0	0	0	0	0	0	0	0	0	0	0	0	0	0	0
Zm00008a017994.v1.1	0	2	0	0	0	0	0	0	0	0	1	0	0	0	0	0	0	0	0	0	0	0	0	0	0	0	0	0	0	0	0	0	0	0	0	0	0	0	0	0	0	0	0	0	0	0	0	0	0
Zm00008a038036.v1.1	129	120	622	837	381	498	424	345	185	295	413	371	95	84	379	526	430	357	300	352	0	0	0	0	1	0	0	0	0	0	0	0	8	1	12	0	0	1	1	0	109	124	736	532	207	211	371	615	192
Zm00008a029305.v1.1	1300	1610	1	0	43	61	1825	1967	2887	2513	1815	1722	2867	3105	9	4	0	1	2409	2586	1212	493	1	4	20	10	1891	2046	2229	3163	1662	1362	1884	1676	1	0	2	0	1871	1982	1017	991	6	6	21	41	2484	3105	2940
Zm00008a013645.v1.1	58	54	21	46	0	0	103	80	1	0	0	2	0	0	113	60	110	40	53	38	44	10	78	86	1	0	67	92	0	0	2	0	0	0	25	39	65	62	56	56	30	46	55	60	0	0	372	351	0
Zm00008a004914.v1.1	119	197	1127	934	67	108	129	167	246	315	231	263	180	261	216	216	179	121	301	390	140	109	1767	1968	105	87	138	141	228	281	175	157	118	173	276	340	113	146	297	290	83	96	1056	1084	96	121	189	207	58
Zm00008a001268.v1.1	0	0	0	0	0	0	0	1	0	0	0	0	0	0	0	0	1	0	0	0	0	0	0	0	0	0	0	0	0	0	0	0	0	0	0	0	0	0	1	0	0	0	0	0	0	0	0	0	0
Zm00008a032576.v1.1	31	16	13	10	1	6	32	30	44	47	88	68	15	18	146	195	42	35	34	26	55	24	16	27	0	0	9	7	17	26	98	84	30	29	95	92	20	31	27	37	34	34	16	18	4	6	121	128	23
Zm00008a008969.v1.1	73	1	0	0	0	0	0	0	0	1	0	4	4	4	0	0	3	0	1	1	0	0	0	0	0	0	1	1	1	0	0	0	3	0	0	0	1	0	0	0	1	1	0	0	0	0	0	0	2
Zm00008a020199.v1.1	9	6	0	0	1	0	0	0	0	0	0	0	0	0	0	0	0	0	7	14	14	14	0	0	0	0	0	0	0	0	0	0	0	0	0	0	0	0	0	1	0	0	0	0	0	0	0	0	0
Zm00008a038362.v1.1	2	2	0	0	0	0	0	0	0	0	1	0	0	0	0	0	0	0	0	1	0	0	0	0	0	0	0	0	0	0	0	1	0	0	0	0	0	0	0	0	0	0	0	0	0	0	0	0	0
Zm00008a029631.v1.1	750	922	662	621	545	964	906	874	1516	1319	3064	2915	1065	838	1534	1461	999	985	1446	1392	725	516	1163	1022	669	953	1021	1148	1378	1568	6506	3703	1814	1740	1609	2056	959	1197	2001	2090	1074	1064	715	737	740	1130	1010	1413	1894
Zm00008a001594.v1.1	0	0	0	0	0	0	0	0	0	0	0	0	0	0	0	0	0	0	0	0	0	0	0	0	0	0	0	0	0	0	0	0	7	11	0	0	0	0	0	0	1	0	0	0	0	0	0	0	0
Zm00008a017254.v1.1	812	1052	1559	1502	1022	1749	2205	2275	924	1093	1400	1217	968	1081	1234	1372	1135	1274	2161	2176	961	650	1432	1528	1141	1303	2015	2139	1282	1685	1041	931	905	1030	1283	1554	999	890	1883	1860	994	953	1835	1662	1099	1393	2663	3569	1418
Zm00008a013971.v1.1	0	0	0	0	0	0	0	0	0	0	0	0	0	0	0	0	0	0	0	0	0	0	0	0	0	0	0	0	0	0	0	0	0	0	0	0	0	0	0	1	0	0	0	0	0	0	0	0	0
Zm00008a035928.v1.1	675	642	1153	1233	772	1194	1471	1573	2250	1898	586	608	1033	838	846	1103	815	734	1522	1540	508	236	1108	1092	888	831	924	1098	1666	2350	383	373	564	535	644	733	577	549	891	989	494	506	1016	923	1070	1247	1295	1547	2095
Zm00008a029337.v1.1	143	111	534	587	414	514	598	586	482	421	420	356	293	327	188	215	243	387	285	327	84	45	464	519	177	104	569	654	143	206	258	155	175	137	243	258	220	180	169	190	78	59	540	510	168	184	521	700	206
Zm00008a008229.v1.1	3	9	47	50	0	0	10	5	4	4	7	3	8	4	32	45	7	1	12	9	0	0	48	43	0	0	7	7	0	0	0	0	0	0	18	23	6	1	0	1	0	0	42	43	0	0	0	0	0
Zm00008a004946.v1.1	892	1082	643	618	174	348	836	918	1031	1100	580	584	665	1189	878	893	380	420	2046	2263	888	679	745	753	338	330	995	970	525	632	723	517	848	875	741	943	476	385	1443	1514	659	816	674	536	285	356	732	974	629
Zm00008a017580.v1.1	28	26	0	0	0	0	1	0	1	2	1	1	371	1109	3	3	0	4	0	1	103	37	0	0	0	0	0	0	2	4	10	4	855	818	2	1	25	37	1	5	100	64	0	0	0	0	1	0	2
Zm00008a013231.v1.1	1	0	1	0	0	0	0	0	92	71	3	0	2	9	39	64	1	2	2	0	13	7	1	0	0	0	0	0	14	25	1	3	1	0	112	133	13	21	1	3	0	4	0	2	0	1	2	1	40
Zm00008a004500.v1.1	425	449	698	581	618	1097	742	875	612	602	1334	999	601	1021	590	644	679	587	781	739	514	284	705	809	824	933	708	759	668	910	923	949	840	924	528	684	504	591	893	932	443	367	713	644	812	846	818	1110	786
Zm00008a023877.v1.1	435	391	315	383	150	206	432	430	531	694	307	285	420	334	381	422	425	568	369	328	244	225	335	329	122	115	449	382	239	359	291	220	291	362	440	466	381	339	367	398	314	300	300	321	106	133	381	496	449
Zm00008a032162.v1.1	14	22	0	2	9	10	7	10	17	4	56	67	9	8	34	45	33	33	27	23	17	12	2	1	3	4	9	8	15	7	72	77	11	8	45	25	32	51	29	22	23	30	0	0	0	3	10	19	14
Zm00008a031905.v1.1	0	0	0	0	0	0	1	3	0	0	1	2	0	1	12	18	5	4	3	1	0	0	0	0	0	0	1	2	0	0	3	26	0	0	22	33	5	13	79	66	0	0	1	1	0	0	0	1	0
Zm00008a029663.v1.1	12	2	838	816	1	0	8	2	15	35	1	3	1	2	11	29	30	11	3	3	11	9	588	694	4	0	9	3	49	18	8	9	27	5	19	15	18	14	5	1	21	31	846	867	0	1	3	7	47
Zm00008a017286.v1.1	4	5	0	1	0	0	0	2	1	1	0	0	3	6	0	2	0	0	1	1	8	8	3	2	0	0	0	2	3	1	3	5	5	3	2	3	2	2	1	3	0	0	0	0	0	0	0	0	0
Zm00008a008555.v1.1	1	0	0	0	0	0	0	0	0	0	0	0	0	0	0	0	0	0	0	1	0	0	0	0	0	0	0	0	0	0	0	0	0	0	0	0	0	0	0	0	7	9	0	0	1	1	10	4	23
Zm00008a000923.v1.1	198	197	4	19	2	0	16	6	32	47	180	195	47	137	73	34	267	117	36	43	350	170	20	28	7	8	16	6	79	19	617	240	21	18	16	54	278	689	182	190	366	451	11	9	1	3	11	10	20
Zm00008a001180.v1.1	1	0	3	6	3	5	6	2	2	1	0	0	1	0	2	3	4	3	2	4	0	0	0	0	0	0	0	0	0	0	0	0	0	0	0	0	0	0	0	0	1	5	4	3	3	6	3	6	1
Zm00008a004206.v1.1	2	4	9	4	5	4	42	48	3	6	10	8	2	3	7	10	14	4	3	6	26	0	27	22	1	4	67	78	23	41	25	36	20	20	36	37	11	16	34	38	7	13	22	6	9	7	79	87	25
Zm00008a035514.v1.1	0	0	0	0	0	0	0	0	0	0	0	0	0	0	0	0	0	0	0	0	0	0	0	0	0	0	0	0	0	0	0	0	0	0	0	0	0	0	0	0	0	0	0	0	0	0	0	0	0
Zm00008a008881.v1.1	0	1	0	0	0	0	1	1	1	1	1	0	0	0	0	0	0	0	1	2	0	0	0	0	0	0	0	2	0	0	0	0	0	0	0	0	0	0	0	0	0	0	0	0	0	0	0	0	0
Zm00008a023137.v1.1	4	2	77	76	0	0	308	322	0	0	14	5	5	0	3	13	258	162	2	1	2	3	91	102	0	0	326	350	1	0	1	3	5	2	3	6	212	260	12	15	3	2	70	43	1	0	239	379	0
Zm00008a025640.v1.1	0	2	6	2	10	7	0	0	0	1	0	0	4	2	2	2	0	0	4	1	92	79	101	95	78	77	203	220	97	158	251	135	48	47	144	129	89	84	117	119	2	0	2	0	0	2	0	0	1
Zm00008a013263.v1.1	1	1	0	0	1	0	2	13	0	0	6	2	1	14	17	18	2	3	0	1	0	0	0	1	0	0	3	8	0	0	0	1	0	0	3	7	0	0	1	0	0	0	0	0	0	0	4	4	0
Zm00008a004532.v1.1	615	910	2022	1634	935	1813	4299	5365	2217	2117	1533	1310	1348	1595	1911	1812	716	597	1779	2030	947	323	3012	2826	907	986	4560	5902	1274	1609	1260	1179	1556	2194	1146	2105	741	777	1806	1752	552	523	1553	1171	550	701	3446	5181	1482
Zm00008a039569.v1.1	0	0	0	0	0	0	0	0	0	0	0	0	0	0	0	0	0	0	0	0	0	0	0	0	0	0	1	0	0	0	0	0	0	0	0	0	0	0	1	2	0	0	0	0	0	0	0	0	0
Zm00008a035840.v1.1	21	15	0	0	0	0	0	0	11	15	1	0	8	53	0	0	0	0	0	0	5	2	0	0	0	0	1	2	0	0	2	3	91	87	0	1	4	3	0	2	10	14	0	0	0	0	0	0	18
Zm00008a032194.v1.1	3871	4206	1	0	0	0	0	9	0	0	3	0	2	3	0	0	1	1	1523	1629	3975	6465	0	0	0	0	0	6	1	0	0	0	0	0	2	0	0	0	331	404	2846	5570	0	2	1	0	1	1	0
Zm00008a031937.v1.1	284	393	747	633	224	432	1018	1293	698	805	522	410	431	557	768	794	245	160	447	549	430	116	1158	1328	371	433	1018	1473	559	612	540	415	411	509	519	762	271	321	691	678	231	247	919	630	258	290	739	1135	551
Zm00008a008587.v1.1	81	119	160	142	24	35	167	139	169	182	95	76	259	513	98	93	92	103	193	225	152	112	268	277	64	67	285	311	259	318	113	153	748	818	329	284	239	198	158	215	61	53	152	114	26	33	139	175	198
Zm00008a010829.v1.1	129	140	0	0	0	1	3	6	884	607	27	27	5	4	1146	1413	97	109	210	250	137	65	2	3	1	0	1	3	237	624	4	7	9	32	960	1014	67	47	73	79	47	18	0	0	0	1	8	2	143
Zm00008a040222.v1.1	33	26	40	18	7	12	72	68	61	45	64	64	38	33	32	30	26	25	39	50	27	18	64	74	12	20	96	88	63	101	45	69	14	18	44	47	30	32	37	49	0	0	0	0	0	0	0	0	0
Zm00008a016615.v1.1	27	33	170	153	16	34	183	161	82	73	8	13	20	23	38	67	74	60	36	46	33	40	79	56	30	15	222	172	16	46	20	28	111	99	48	52	83	58	31	30	20	20	115	111	15	21	124	229	26
Zm00008a004238.v1.1	32	45	0	0	0	0	1	0	0	0	0	0	0	0	0	0	0	0	10	17	73	110	0	0	0	0	0	0	0	0	0	0	0	0	0	0	0	0	1	4	26	25	0	2	5	9	4	11	23
Zm00008a039895.v1.1	0	0	0	0	0	0	0	0	0	0	0	1	0	0	0	0	0	0	1	0	9	2	20	25	0	3	26	36	7	2	25	13	4	3	4	6	6	12	25	16	3	4	21	13	3	2	21	46	5
Zm00008a035546.v1.1	726	878	774	928	248	385	635	587	1919	2478	1067	1359	694	1137	1206	1326	1111	1281	1740	1727	1003	1157	532	497	349	326	893	762	2817	1751	1724	904	1505	1234	984	1233	1034	846	1553	1609	906	1043	573	448	296	474	362	553	885
Zm00008a023169.v1.1	0	1	0	0	0	0	0	0	0	0	0	0	2	1	8	1	0	0	0	1	1	0	0	2	0	0	0	0	0	0	0	0	0	3	6	4	2	1	3	4	0	1	0	1	0	0	0	1	0
Zm00008a004564.v1.1	763	1022	1821	1923	229	403	2382	2499	1378	1670	1291	1192	1250	1359	1881	2104	1009	791	1068	1100	856	381	1595	1609	349	414	2357	2753	659	925	1208	1012	771	824	1412	1920	1003	991	1521	1506	700	679	1529	1306	297	380	1534	2181	1124
Zm00008a016941.v1.1	20	21	181	226	134	191	119	93	86	97	114	117	17	21	68	126	90	105	62	78	49	34	263	221	192	203	124	138	110	108	137	133	8	10	134	71	72	85	121	133	29	45	215	238	107	131	142	131	55
[truncated: 38,563 more rows]
[truncated: 11 more columns]
