# Supplementary material for: Using multiple reference genomes to identify and resolve annotation inconsistencies
Source: BMC Genomics. 2020 Apr 8;21:281. doi: 10.1186/s12864-020-6696-8 (PMC7140576; doi:10.1186/s12864-020-6696-8)
Supplement: Supplementary file 7 — Additional file 7. Formatted input containing B73 candidate and simulated split-genes for classification via the M2f_Classify.R script. [file 12864_2020_6696_MOESM7_ESM.txt]

exon chrom pos.exon end.exon gene pos.gene end.gene parent prog source
Zm00001d027245_T001.exon1 1 225862 225955 Zm00001d027245a 225862 243688 Zm00001d027245 Zm00001d027245a,Zm00001d027245b simSplit
Zm00001d027245_T001.exon1 1 225862 225955 Zm00001d027245 225862 243688 Zm00001d027245 Zm00001d027245a,Zm00001d027245b simSplit
Zm00001d027245_T001.exon2 1 226056 226142 Zm00001d027245a 225862 243688 Zm00001d027245 Zm00001d027245a,Zm00001d027245b simSplit
Zm00001d027245_T001.exon2 1 226056 226142 Zm00001d027245 225862 243688 Zm00001d027245 Zm00001d027245a,Zm00001d027245b simSplit
Zm00001d027245_T001.exon3 1 226239 226409 Zm00001d027245a 225862 243688 Zm00001d027245 Zm00001d027245a,Zm00001d027245b simSplit
Zm00001d027245_T001.exon3 1 226239 226409 Zm00001d027245 225862 243688 Zm00001d027245 Zm00001d027245a,Zm00001d027245b simSplit
Zm00001d027245_T001.exon4 1 226491 226601 Zm00001d027245a 225862 243688 Zm00001d027245 Zm00001d027245a,Zm00001d027245b simSplit
Zm00001d027245_T001.exon4 1 226491 226601 Zm00001d027245 225862 243688 Zm00001d027245 Zm00001d027245a,Zm00001d027245b simSplit
Zm00001d027245_T001.exon5 1 226679 227254 Zm00001d027245a 225862 243688 Zm00001d027245 Zm00001d027245a,Zm00001d027245b simSplit
Zm00001d027245_T001.exon5 1 226679 227254 Zm00001d027245 225862 243688 Zm00001d027245 Zm00001d027245a,Zm00001d027245b simSplit
Zm00001d027245_T001.exon6 1 227441 227557 Zm00001d027245a 225862 243688 Zm00001d027245 Zm00001d027245a,Zm00001d027245b simSplit
Zm00001d027245_T001.exon6 1 227441 227557 Zm00001d027245 225862 243688 Zm00001d027245 Zm00001d027245a,Zm00001d027245b simSplit
Zm00001d027245_T001.exon7 1 227656 227727 Zm00001d027245a 225862 243688 Zm00001d027245 Zm00001d027245a,Zm00001d027245b simSplit
Zm00001d027245_T001.exon7 1 227656 227727 Zm00001d027245 225862 243688 Zm00001d027245 Zm00001d027245a,Zm00001d027245b simSplit
Zm00001d027245_T001.exon8 1 227812 228762 Zm00001d027245a 225862 243688 Zm00001d027245 Zm00001d027245a,Zm00001d027245b simSplit
Zm00001d027245_T001.exon8 1 227812 228762 Zm00001d027245 225862 243688 Zm00001d027245 Zm00001d027245a,Zm00001d027245b simSplit
Zm00001d027245_T001.exon9 1 228850 229703 Zm00001d027245b 225862 243688 Zm00001d027245 Zm00001d027245a,Zm00001d027245b simSplit
Zm00001d027245_T001.exon9 1 228850 229703 Zm00001d027245 225862 243688 Zm00001d027245 Zm00001d027245a,Zm00001d027245b simSplit
Zm00001d027245_T001.exon10 1 241850 242840 Zm00001d027245b 225862 243688 Zm00001d027245 Zm00001d027245a,Zm00001d027245b simSplit
Zm00001d027245_T001.exon10 1 241850 242840 Zm00001d027245 225862 243688 Zm00001d027245 Zm00001d027245a,Zm00001d027245b simSplit
Zm00001d027245_T001.exon11 1 243030 243688 Zm00001d027245b 225862 243688 Zm00001d027245 Zm00001d027245a,Zm00001d027245b simSplit
Zm00001d027245_T001.exon11 1 243030 243688 Zm00001d027245 225862 243688 Zm00001d027245 Zm00001d027245a,Zm00001d027245b simSplit
Zm00001d027298_T001.exon4 1 2154232 2154880 Zm00001d027298a 2154232 2156387 Zm00001d027298 Zm00001d027298a,Zm00001d027298b simSplit
Zm00001d027298_T001.exon4 1 2154232 2154880 Zm00001d027298 2154232 2156387 Zm00001d027298 Zm00001d027298a,Zm00001d027298b simSplit
Zm00001d027298_T001.exon3 1 2154950 2155156 Zm00001d027298a 2154232 2156387 Zm00001d027298 Zm00001d027298a,Zm00001d027298b simSplit
Zm00001d027298_T001.exon3 1 2154950 2155156 Zm00001d027298 2154232 2156387 Zm00001d027298 Zm00001d027298a,Zm00001d027298b simSplit
Zm00001d027298_T001.exon2 1 2155262 2155429 Zm00001d027298b 2154232 2156387 Zm00001d027298 Zm00001d027298a,Zm00001d027298b simSplit
Zm00001d027298_T001.exon2 1 2155262 2155429 Zm00001d027298 2154232 2156387 Zm00001d027298 Zm00001d027298a,Zm00001d027298b simSplit
Zm00001d027298_T001.exon1 1 2155525 2156387 Zm00001d027298b 2154232 2156387 Zm00001d027298 Zm00001d027298a,Zm00001d027298b simSplit
Zm00001d027298_T001.exon1 1 2155525 2156387 Zm00001d027298 2154232 2156387 Zm00001d027298 Zm00001d027298a,Zm00001d027298b simSplit
Zm00001d027318_T001.exon6 1 2827035 2827515 Zm00001d027318a 2827035 2829836 Zm00001d027318 Zm00001d027318a,Zm00001d027318b simSplit
Zm00001d027318_T001.exon6 1 2827035 2827515 Zm00001d027318 2827035 2829836 Zm00001d027318 Zm00001d027318a,Zm00001d027318b simSplit
Zm00001d027318_T001.exon5 1 2827594 2827632 Zm00001d027318a 2827035 2829836 Zm00001d027318 Zm00001d027318a,Zm00001d027318b simSplit
Zm00001d027318_T001.exon5 1 2827594 2827632 Zm00001d027318 2827035 2829836 Zm00001d027318 Zm00001d027318a,Zm00001d027318b simSplit
Zm00001d027318_T001.exon4 1 2828342 2828398 Zm00001d027318a 2827035 2829836 Zm00001d027318 Zm00001d027318a,Zm00001d027318b simSplit
Zm00001d027318_T001.exon4 1 2828342 2828398 Zm00001d027318 2827035 2829836 Zm00001d027318 Zm00001d027318a,Zm00001d027318b simSplit
Zm00001d027318_T001.exon3 1 2828481 2828629 Zm00001d027318b 2827035 2829836 Zm00001d027318 Zm00001d027318a,Zm00001d027318b simSplit
Zm00001d027318_T001.exon3 1 2828481 2828629 Zm00001d027318 2827035 2829836 Zm00001d027318 Zm00001d027318a,Zm00001d027318b simSplit
Zm00001d027318_T001.exon2 1 2829205 2829272 Zm00001d027318b 2827035 2829836 Zm00001d027318 Zm00001d027318a,Zm00001d027318b simSplit
Zm00001d027318_T001.exon2 1 2829205 2829272 Zm00001d027318 2827035 2829836 Zm00001d027318 Zm00001d027318a,Zm00001d027318b simSplit
Zm00001d027318_T001.exon1 1 2829734 2829836 Zm00001d027318b 2827035 2829836 Zm00001d027318 Zm00001d027318a,Zm00001d027318b simSplit
Zm00001d027318_T001.exon1 1 2829734 2829836 Zm00001d027318 2827035 2829836 Zm00001d027318 Zm00001d027318a,Zm00001d027318b simSplit
Zm00001d027329_T005.exon1 1 3032325 3032394 Zm00001d027329a 3032325 3036912 Zm00001d027329 Zm00001d027329a,Zm00001d027329b simSplit
Zm00001d027329_T005.exon1 1 3032325 3032394 Zm00001d027329 3032325 3036912 Zm00001d027329 Zm00001d027329a,Zm00001d027329b simSplit
Zm00001d027329_T005.exon2 1 3032695 3033188 Zm00001d027329a 3032325 3036912 Zm00001d027329 Zm00001d027329a,Zm00001d027329b simSplit
Zm00001d027329_T005.exon2 1 3032695 3033188 Zm00001d027329 3032325 3036912 Zm00001d027329 Zm00001d027329a,Zm00001d027329b simSplit
Zm00001d027329_T005.exon3 1 3033264 3033310 Zm00001d027329b 3032325 3036912 Zm00001d027329 Zm00001d027329a,Zm00001d027329b simSplit
Zm00001d027329_T005.exon3 1 3033264 3033310 Zm00001d027329 3032325 3036912 Zm00001d027329 Zm00001d027329a,Zm00001d027329b simSplit
Zm00001d027329_T005.exon4 1 3033406 3034669 Zm00001d027329b 3032325 3036912 Zm00001d027329 Zm00001d027329a,Zm00001d027329b simSplit
Zm00001d027329_T005.exon4 1 3033406 3034669 Zm00001d027329 3032325 3036912 Zm00001d027329 Zm00001d027329a,Zm00001d027329b simSplit
Zm00001d027329_T005.exon5 1 3035386 3035477 Zm00001d027329b 3032325 3036912 Zm00001d027329 Zm00001d027329a,Zm00001d027329b simSplit
Zm00001d027329_T005.exon5 1 3035386 3035477 Zm00001d027329 3032325 3036912 Zm00001d027329 Zm00001d027329a,Zm00001d027329b simSplit
Zm00001d027329_T005.exon6 1 3035575 3036912 Zm00001d027329b 3032325 3036912 Zm00001d027329 Zm00001d027329a,Zm00001d027329b simSplit
Zm00001d027329_T005.exon6 1 3035575 3036912 Zm00001d027329 3032325 3036912 Zm00001d027329 Zm00001d027329a,Zm00001d027329b simSplit
Zm00001d027337_T005.exon1 1 3224425 3224815 Zm00001d027337a 3224425 3230647 Zm00001d027337 Zm00001d027337a,Zm00001d027337b simSplit
Zm00001d027337_T005.exon1 1 3224425 3224815 Zm00001d027337 3224425 3230647 Zm00001d027337 Zm00001d027337a,Zm00001d027337b simSplit
Zm00001d027337_T005.exon2 1 3225236 3225799 Zm00001d027337a 3224425 3230647 Zm00001d027337 Zm00001d027337a,Zm00001d027337b simSplit
Zm00001d027337_T005.exon2 1 3225236 3225799 Zm00001d027337 3224425 3230647 Zm00001d027337 Zm00001d027337a,Zm00001d027337b simSplit
Zm00001d027337_T005.exon3 1 3225871 3225941 Zm00001d027337a 3224425 3230647 Zm00001d027337 Zm00001d027337a,Zm00001d027337b simSplit
Zm00001d027337_T005.exon3 1 3225871 3225941 Zm00001d027337 3224425 3230647 Zm00001d027337 Zm00001d027337a,Zm00001d027337b simSplit
Zm00001d027337_T005.exon4 1 3226020 3226197 Zm00001d027337a 3224425 3230647 Zm00001d027337 Zm00001d027337a,Zm00001d027337b simSplit
Zm00001d027337_T005.exon4 1 3226020 3226197 Zm00001d027337 3224425 3230647 Zm00001d027337 Zm00001d027337a,Zm00001d027337b simSplit
Zm00001d027337_T005.exon5 1 3226280 3226556 Zm00001d027337a 3224425 3230647 Zm00001d027337 Zm00001d027337a,Zm00001d027337b simSplit
Zm00001d027337_T005.exon5 1 3226280 3226556 Zm00001d027337 3224425 3230647 Zm00001d027337 Zm00001d027337a,Zm00001d027337b simSplit
Zm00001d027337_T012.exon8 1 3226635 3226721 Zm00001d027337a 3224425 3230647 Zm00001d027337 Zm00001d027337a,Zm00001d027337b simSplit
Zm00001d027337_T012.exon8 1 3226635 3226721 Zm00001d027337 3224425 3230647 Zm00001d027337 Zm00001d027337a,Zm00001d027337b simSplit
Zm00001d027337_T012.exon9 1 3226828 3227001 Zm00001d027337a 3224425 3230647 Zm00001d027337 Zm00001d027337a,Zm00001d027337b simSplit
Zm00001d027337_T012.exon9 1 3226828 3227001 Zm00001d027337 3224425 3230647 Zm00001d027337 Zm00001d027337a,Zm00001d027337b simSplit
Zm00001d027337_T012.exon10 1 3227368 3227638 Zm00001d027337a 3224425 3230647 Zm00001d027337 Zm00001d027337a,Zm00001d027337b simSplit
Zm00001d027337_T012.exon10 1 3227368 3227638 Zm00001d027337 3224425 3230647 Zm00001d027337 Zm00001d027337a,Zm00001d027337b simSplit
Zm00001d027337_T012.exon11 1 3227724 3227885 Zm00001d027337a 3224425 3230647 Zm00001d027337 Zm00001d027337a,Zm00001d027337b simSplit
Zm00001d027337_T012.exon11 1 3227724 3227885 Zm00001d027337 3224425 3230647 Zm00001d027337 Zm00001d027337a,Zm00001d027337b simSplit
Zm00001d027337_T012.exon12 1 3227986 3228201 Zm00001d027337a 3224425 3230647 Zm00001d027337 Zm00001d027337a,Zm00001d027337b simSplit
Zm00001d027337_T012.exon12 1 3227986 3228201 Zm00001d027337 3224425 3230647 Zm00001d027337 Zm00001d027337a,Zm00001d027337b simSplit
Zm00001d027337_T012.exon13 1 3228285 3228322 Zm00001d027337b 3224425 3230647 Zm00001d027337 Zm00001d027337a,Zm00001d027337b simSplit
Zm00001d027337_T012.exon13 1 3228285 3228322 Zm00001d027337 3224425 3230647 Zm00001d027337 Zm00001d027337a,Zm00001d027337b simSplit
Zm00001d027337_T012.exon14 1 3228433 3228596 Zm00001d027337b 3224425 3230647 Zm00001d027337 Zm00001d027337a,Zm00001d027337b simSplit
Zm00001d027337_T012.exon14 1 3228433 3228596 Zm00001d027337 3224425 3230647 Zm00001d027337 Zm00001d027337a,Zm00001d027337b simSplit
Zm00001d027337_T012.exon15 1 3228725 3228850 Zm00001d027337b 3224425 3230647 Zm00001d027337 Zm00001d027337a,Zm00001d027337b simSplit
Zm00001d027337_T012.exon15 1 3228725 3228850 Zm00001d027337 3224425 3230647 Zm00001d027337 Zm00001d027337a,Zm00001d027337b simSplit
Zm00001d027337_T012.exon16 1 3228948 3229073 Zm00001d027337b 3224425 3230647 Zm00001d027337 Zm00001d027337a,Zm00001d027337b simSplit
Zm00001d027337_T012.exon16 1 3228948 3229073 Zm00001d027337 3224425 3230647 Zm00001d027337 Zm00001d027337a,Zm00001d027337b simSplit
Zm00001d027337_T012.exon17 1 3229192 3229263 Zm00001d027337b 3224425 3230647 Zm00001d027337 Zm00001d027337a,Zm00001d027337b simSplit
Zm00001d027337_T012.exon17 1 3229192 3229263 Zm00001d027337 3224425 3230647 Zm00001d027337 Zm00001d027337a,Zm00001d027337b simSplit
Zm00001d027337_T006.exon17 1 3229347 3229562 Zm00001d027337b 3224425 3230647 Zm00001d027337 Zm00001d027337a,Zm00001d027337b simSplit
Zm00001d027337_T006.exon17 1 3229347 3229562 Zm00001d027337 3224425 3230647 Zm00001d027337 Zm00001d027337a,Zm00001d027337b simSplit
Zm00001d027337_T012.exon20 1 3229665 3229727 Zm00001d027337b 3224425 3230647 Zm00001d027337 Zm00001d027337a,Zm00001d027337b simSplit
Zm00001d027337_T012.exon20 1 3229665 3229727 Zm00001d027337 3224425 3230647 Zm00001d027337 Zm00001d027337a,Zm00001d027337b simSplit
Zm00001d027337_T012.exon21 1 3229796 3229858 Zm00001d027337b 3224425 3230647 Zm00001d027337 Zm00001d027337a,Zm00001d027337b simSplit
Zm00001d027337_T012.exon21 1 3229796 3229858 Zm00001d027337 3224425 3230647 Zm00001d027337 Zm00001d027337a,Zm00001d027337b simSplit
Zm00001d027337_T006.exon20 1 3229950 3230647 Zm00001d027337b 3224425 3230647 Zm00001d027337 Zm00001d027337a,Zm00001d027337b simSplit
Zm00001d027337_T006.exon20 1 3229950 3230647 Zm00001d027337 3224425 3230647 Zm00001d027337 Zm00001d027337a,Zm00001d027337b simSplit
Zm00001d027386_T002.exon10 1 4121780 4122597 Zm00001d027386a 4121780 4126371 Zm00001d027386 Zm00001d027386a,Zm00001d027386b simSplit
Zm00001d027386_T002.exon10 1 4121780 4122597 Zm00001d027386 4121780 4126371 Zm00001d027386 Zm00001d027386a,Zm00001d027386b simSplit
Zm00001d027386_T003.exon10 1 4123042 4123239 Zm00001d027386a 4121780 4126371 Zm00001d027386 Zm00001d027386a,Zm00001d027386b simSplit
Zm00001d027386_T003.exon10 1 4123042 4123239 Zm00001d027386 4121780 4126371 Zm00001d027386 Zm00001d027386a,Zm00001d027386b simSplit
Zm00001d027386_T003.exon9 1 4123368 4123538 Zm00001d027386a 4121780 4126371 Zm00001d027386 Zm00001d027386a,Zm00001d027386b simSplit
Zm00001d027386_T003.exon9 1 4123368 4123538 Zm00001d027386 4121780 4126371 Zm00001d027386 Zm00001d027386a,Zm00001d027386b simSplit
Zm00001d027386_T003.exon8 1 4123800 4123948 Zm00001d027386a 4121780 4126371 Zm00001d027386 Zm00001d027386a,Zm00001d027386b simSplit
Zm00001d027386_T003.exon8 1 4123800 4123948 Zm00001d027386 4121780 4126371 Zm00001d027386 Zm00001d027386a,Zm00001d027386b simSplit
Zm00001d027386_T002.exon6 1 4124029 4124176 Zm00001d027386a 4121780 4126371 Zm00001d027386 Zm00001d027386a,Zm00001d027386b simSplit
Zm00001d027386_T002.exon6 1 4124029 4124176 Zm00001d027386 4121780 4126371 Zm00001d027386 Zm00001d027386a,Zm00001d027386b simSplit
Zm00001d027386_T002.exon5 1 4124264 4124332 Zm00001d027386a 4121780 4126371 Zm00001d027386 Zm00001d027386a,Zm00001d027386b simSplit
Zm00001d027386_T002.exon5 1 4124264 4124332 Zm00001d027386 4121780 4126371 Zm00001d027386 Zm00001d027386a,Zm00001d027386b simSplit
Zm00001d027386_T002.exon4 1 4124425 4124682 Zm00001d027386a 4121780 4126371 Zm00001d027386 Zm00001d027386a,Zm00001d027386b simSplit
Zm00001d027386_T002.exon4 1 4124425 4124682 Zm00001d027386 4121780 4126371 Zm00001d027386 Zm00001d027386a,Zm00001d027386b simSplit
Zm00001d027386_T002.exon3 1 4124869 4125056 Zm00001d027386a 4121780 4126371 Zm00001d027386 Zm00001d027386a,Zm00001d027386b simSplit
Zm00001d027386_T002.exon3 1 4124869 4125056 Zm00001d027386 4121780 4126371 Zm00001d027386 Zm00001d027386a,Zm00001d027386b simSplit
Zm00001d027386_T002.exon2 1 4125136 4125277 Zm00001d027386a 4121780 4126371 Zm00001d027386 Zm00001d027386a,Zm00001d027386b simSplit
Zm00001d027386_T002.exon2 1 4125136 4125277 Zm00001d027386 4121780 4126371 Zm00001d027386 Zm00001d027386a,Zm00001d027386b simSplit
Zm00001d027386_T002.exon1 1 4125341 4126371 Zm00001d027386b 4121780 4126371 Zm00001d027386 Zm00001d027386a,Zm00001d027386b simSplit
Zm00001d027386_T002.exon1 1 4125341 4126371 Zm00001d027386 4121780 4126371 Zm00001d027386 Zm00001d027386a,Zm00001d027386b simSplit
Zm00001d027399_T001.exon1 1 4402312 4402544 Zm00001d027399a 4402312 4404440 Zm00001d027399 Zm00001d027399a,Zm00001d027399b simSplit
Zm00001d027399_T001.exon1 1 4402312 4402544 Zm00001d027399 4402312 4404440 Zm00001d027399 Zm00001d027399a,Zm00001d027399b simSplit
Zm00001d027399_T001.exon2 1 4402810 4402935 Zm00001d027399a 4402312 4404440 Zm00001d027399 Zm00001d027399a,Zm00001d027399b simSplit
Zm00001d027399_T001.exon2 1 4402810 4402935 Zm00001d027399 4402312 4404440 Zm00001d027399 Zm00001d027399a,Zm00001d027399b simSplit
Zm00001d027399_T002.exon2 1 4403091 4403141 Zm00001d027399a 4402312 4404440 Zm00001d027399 Zm00001d027399a,Zm00001d027399b simSplit
Zm00001d027399_T002.exon2 1 4403091 4403141 Zm00001d027399 4402312 4404440 Zm00001d027399 Zm00001d027399a,Zm00001d027399b simSplit
Zm00001d027399_T002.exon3 1 4403713 4403764 Zm00001d027399a 4402312 4404440 Zm00001d027399 Zm00001d027399a,Zm00001d027399b simSplit
Zm00001d027399_T002.exon3 1 4403713 4403764 Zm00001d027399 4402312 4404440 Zm00001d027399 Zm00001d027399a,Zm00001d027399b simSplit
Zm00001d027399_T002.exon4 1 4404088 4404440 Zm00001d027399b 4402312 4404440 Zm00001d027399 Zm00001d027399a,Zm00001d027399b simSplit
Zm00001d027399_T002.exon4 1 4404088 4404440 Zm00001d027399 4402312 4404440 Zm00001d027399 Zm00001d027399a,Zm00001d027399b simSplit
Zm00001d027412_T003.exon21 1 4724456 4724885 Zm00001d027412a 4724456 4736832 Zm00001d027412 Zm00001d027412a,Zm00001d027412b simSplit
Zm00001d027412_T003.exon21 1 4724456 4724885 Zm00001d027412 4724456 4736832 Zm00001d027412 Zm00001d027412a,Zm00001d027412b simSplit
Zm00001d027412_T004.exon20 1 4724999 4726143 Zm00001d027412a 4724456 4736832 Zm00001d027412 Zm00001d027412a,Zm00001d027412b simSplit
Zm00001d027412_T004.exon20 1 4724999 4726143 Zm00001d027412 4724456 4736832 Zm00001d027412 Zm00001d027412a,Zm00001d027412b simSplit
Zm00001d027412_T062.exon18 1 4726230 4726394 Zm00001d027412a 4724456 4736832 Zm00001d027412 Zm00001d027412a,Zm00001d027412b simSplit
Zm00001d027412_T062.exon18 1 4726230 4726394 Zm00001d027412 4724456 4736832 Zm00001d027412 Zm00001d027412a,Zm00001d027412b simSplit
Zm00001d027412_T062.exon17 1 4726677 4727591 Zm00001d027412a 4724456 4736832 Zm00001d027412 Zm00001d027412a,Zm00001d027412b simSplit
Zm00001d027412_T062.exon17 1 4726677 4727591 Zm00001d027412 4724456 4736832 Zm00001d027412 Zm00001d027412a,Zm00001d027412b simSplit
Zm00001d027412_T062.exon16 1 4728067 4728266 Zm00001d027412a 4724456 4736832 Zm00001d027412 Zm00001d027412a,Zm00001d027412b simSplit
Zm00001d027412_T062.exon16 1 4728067 4728266 Zm00001d027412 4724456 4736832 Zm00001d027412 Zm00001d027412a,Zm00001d027412b simSplit
Zm00001d027412_T062.exon15 1 4728489 4728589 Zm00001d027412a 4724456 4736832 Zm00001d027412 Zm00001d027412a,Zm00001d027412b simSplit
Zm00001d027412_T062.exon15 1 4728489 4728589 Zm00001d027412 4724456 4736832 Zm00001d027412 Zm00001d027412a,Zm00001d027412b simSplit
Zm00001d027412_T062.exon14 1 4728720 4729342 Zm00001d027412b 4724456 4736832 Zm00001d027412 Zm00001d027412a,Zm00001d027412b simSplit
Zm00001d027412_T062.exon14 1 4728720 4729342 Zm00001d027412 4724456 4736832 Zm00001d027412 Zm00001d027412a,Zm00001d027412b simSplit
Zm00001d027412_T062.exon13 1 4729426 4729521 Zm00001d027412b 4724456 4736832 Zm00001d027412 Zm00001d027412a,Zm00001d027412b simSplit
Zm00001d027412_T062.exon13 1 4729426 4729521 Zm00001d027412 4724456 4736832 Zm00001d027412 Zm00001d027412a,Zm00001d027412b simSplit
Zm00001d027412_T062.exon12 1 4729597 4729758 Zm00001d027412b 4724456 4736832 Zm00001d027412 Zm00001d027412a,Zm00001d027412b simSplit
Zm00001d027412_T062.exon12 1 4729597 4729758 Zm00001d027412 4724456 4736832 Zm00001d027412 Zm00001d027412a,Zm00001d027412b simSplit
Zm00001d027412_T062.exon11 1 4729883 4730062 Zm00001d027412b 4724456 4736832 Zm00001d027412 Zm00001d027412a,Zm00001d027412b simSplit
Zm00001d027412_T062.exon11 1 4729883 4730062 Zm00001d027412 4724456 4736832 Zm00001d027412 Zm00001d027412a,Zm00001d027412b simSplit
Zm00001d027412_T062.exon10 1 4730156 4730306 Zm00001d027412b 4724456 4736832 Zm00001d027412 Zm00001d027412a,Zm00001d027412b simSplit
Zm00001d027412_T062.exon10 1 4730156 4730306 Zm00001d027412 4724456 4736832 Zm00001d027412 Zm00001d027412a,Zm00001d027412b simSplit
Zm00001d027412_T062.exon9 1 4730391 4730624 Zm00001d027412b 4724456 4736832 Zm00001d027412 Zm00001d027412a,Zm00001d027412b simSplit
Zm00001d027412_T062.exon9 1 4730391 4730624 Zm00001d027412 4724456 4736832 Zm00001d027412 Zm00001d027412a,Zm00001d027412b simSplit
Zm00001d027412_T062.exon8 1 4730708 4730868 Zm00001d027412b 4724456 4736832 Zm00001d027412 Zm00001d027412a,Zm00001d027412b simSplit
Zm00001d027412_T062.exon8 1 4730708 4730868 Zm00001d027412 4724456 4736832 Zm00001d027412 Zm00001d027412a,Zm00001d027412b simSplit
Zm00001d027412_T062.exon7 1 4731371 4731493 Zm00001d027412b 4724456 4736832 Zm00001d027412 Zm00001d027412a,Zm00001d027412b simSplit
Zm00001d027412_T062.exon7 1 4731371 4731493 Zm00001d027412 4724456 4736832 Zm00001d027412 Zm00001d027412a,Zm00001d027412b simSplit
Zm00001d027412_T062.exon6 1 4731583 4731755 Zm00001d027412b 4724456 4736832 Zm00001d027412 Zm00001d027412a,Zm00001d027412b simSplit
Zm00001d027412_T062.exon6 1 4731583 4731755 Zm00001d027412 4724456 4736832 Zm00001d027412 Zm00001d027412a,Zm00001d027412b simSplit
Zm00001d027412_T062.exon5 1 4731992 4732214 Zm00001d027412b 4724456 4736832 Zm00001d027412 Zm00001d027412a,Zm00001d027412b simSplit
Zm00001d027412_T062.exon5 1 4731992 4732214 Zm00001d027412 4724456 4736832 Zm00001d027412 Zm00001d027412a,Zm00001d027412b simSplit
Zm00001d027412_T062.exon4 1 4732291 4732685 Zm00001d027412b 4724456 4736832 Zm00001d027412 Zm00001d027412a,Zm00001d027412b simSplit
Zm00001d027412_T062.exon4 1 4732291 4732685 Zm00001d027412 4724456 4736832 Zm00001d027412 Zm00001d027412a,Zm00001d027412b simSplit
Zm00001d027412_T062.exon3 1 4732820 4733030 Zm00001d027412b 4724456 4736832 Zm00001d027412 Zm00001d027412a,Zm00001d027412b simSplit
Zm00001d027412_T062.exon3 1 4732820 4733030 Zm00001d027412 4724456 4736832 Zm00001d027412 Zm00001d027412a,Zm00001d027412b simSplit
Zm00001d027412_T062.exon2 1 4734979 4735092 Zm00001d027412b 4724456 4736832 Zm00001d027412 Zm00001d027412a,Zm00001d027412b simSplit
Zm00001d027412_T062.exon2 1 4734979 4735092 Zm00001d027412 4724456 4736832 Zm00001d027412 Zm00001d027412a,Zm00001d027412b simSplit
Zm00001d027412_T027.exon2 1 4735174 4736199 Zm00001d027412b 4724456 4736832 Zm00001d027412 Zm00001d027412a,Zm00001d027412b simSplit
Zm00001d027412_T027.exon2 1 4735174 4736199 Zm00001d027412 4724456 4736832 Zm00001d027412 Zm00001d027412a,Zm00001d027412b simSplit
Zm00001d027412_T027.exon1 1 4736343 4736832 Zm00001d027412b 4724456 4736832 Zm00001d027412 Zm00001d027412a,Zm00001d027412b simSplit
Zm00001d027412_T027.exon1 1 4736343 4736832 Zm00001d027412 4724456 4736832 Zm00001d027412 Zm00001d027412a,Zm00001d027412b simSplit
Zm00001d027430_T001.exon1 1 5111247 5111276 Zm00001d027430a 5111247 5116316 Zm00001d027430 Zm00001d027430a,Zm00001d027430b simSplit
Zm00001d027430_T001.exon1 1 5111247 5111276 Zm00001d027430 5111247 5116316 Zm00001d027430 Zm00001d027430a,Zm00001d027430b simSplit
Zm00001d027430_T001.exon2 1 5111301 5111317 Zm00001d027430a 5111247 5116316 Zm00001d027430 Zm00001d027430a,Zm00001d027430b simSplit
Zm00001d027430_T001.exon2 1 5111301 5111317 Zm00001d027430 5111247 5116316 Zm00001d027430 Zm00001d027430a,Zm00001d027430b simSplit
Zm00001d027430_T001.exon3 1 5111342 5111929 Zm00001d027430a 5111247 5116316 Zm00001d027430 Zm00001d027430a,Zm00001d027430b simSplit
Zm00001d027430_T001.exon3 1 5111342 5111929 Zm00001d027430 5111247 5116316 Zm00001d027430 Zm00001d027430a,Zm00001d027430b simSplit
Zm00001d027430_T002.exon2 1 5112150 5112272 Zm00001d027430a 5111247 5116316 Zm00001d027430 Zm00001d027430a,Zm00001d027430b simSplit
Zm00001d027430_T002.exon2 1 5112150 5112272 Zm00001d027430 5111247 5116316 Zm00001d027430 Zm00001d027430a,Zm00001d027430b simSplit
Zm00001d027430_T002.exon3 1 5112339 5112443 Zm00001d027430a 5111247 5116316 Zm00001d027430 Zm00001d027430a,Zm00001d027430b simSplit
Zm00001d027430_T002.exon3 1 5112339 5112443 Zm00001d027430 5111247 5116316 Zm00001d027430 Zm00001d027430a,Zm00001d027430b simSplit
Zm00001d027430_T001.exon6 1 5113315 5113494 Zm00001d027430b 5111247 5116316 Zm00001d027430 Zm00001d027430a,Zm00001d027430b simSplit
Zm00001d027430_T001.exon6 1 5113315 5113494 Zm00001d027430 5111247 5116316 Zm00001d027430 Zm00001d027430a,Zm00001d027430b simSplit
Zm00001d027430_T002.exon4 1 5114434 5114496 Zm00001d027430b 5111247 5116316 Zm00001d027430 Zm00001d027430a,Zm00001d027430b simSplit
Zm00001d027430_T002.exon4 1 5114434 5114496 Zm00001d027430 5111247 5116316 Zm00001d027430 Zm00001d027430a,Zm00001d027430b simSplit
Zm00001d027430_T002.exon5 1 5114595 5114789 Zm00001d027430b 5111247 5116316 Zm00001d027430 Zm00001d027430a,Zm00001d027430b simSplit
Zm00001d027430_T002.exon5 1 5114595 5114789 Zm00001d027430 5111247 5116316 Zm00001d027430 Zm00001d027430a,Zm00001d027430b simSplit
Zm00001d027430_T002.exon6 1 5115521 5115622 Zm00001d027430b 5111247 5116316 Zm00001d027430 Zm00001d027430a,Zm00001d027430b simSplit
Zm00001d027430_T002.exon6 1 5115521 5115622 Zm00001d027430 5111247 5116316 Zm00001d027430 Zm00001d027430a,Zm00001d027430b simSplit
Zm00001d027430_T002.exon7 1 5115702 5115764 Zm00001d027430b 5111247 5116316 Zm00001d027430 Zm00001d027430a,Zm00001d027430b simSplit
Zm00001d027430_T002.exon7 1 5115702 5115764 Zm00001d027430 5111247 5116316 Zm00001d027430 Zm00001d027430a,Zm00001d027430b simSplit
Zm00001d027430_T002.exon8 1 5115857 5115925 Zm00001d027430b 5111247 5116316 Zm00001d027430 Zm00001d027430a,Zm00001d027430b simSplit
Zm00001d027430_T002.exon8 1 5115857 5115925 Zm00001d027430 5111247 5116316 Zm00001d027430 Zm00001d027430a,Zm00001d027430b simSplit
Zm00001d027430_T002.exon9 1 5116039 5116173 Zm00001d027430b 5111247 5116316 Zm00001d027430 Zm00001d027430a,Zm00001d027430b simSplit
Zm00001d027430_T002.exon9 1 5116039 5116173 Zm00001d027430 5111247 5116316 Zm00001d027430 Zm00001d027430a,Zm00001d027430b simSplit
Zm00001d027430_T002.exon10 1 5116195 5116316 Zm00001d027430b 5111247 5116316 Zm00001d027430 Zm00001d027430a,Zm00001d027430b simSplit
Zm00001d027430_T002.exon10 1 5116195 5116316 Zm00001d027430 5111247 5116316 Zm00001d027430 Zm00001d027430a,Zm00001d027430b simSplit
Zm00001d027448_T004.exon1 1 5518573 5519089 Zm00001d027448a 5518573 5523341 Zm00001d027448 Zm00001d027448a,Zm00001d027448b simSplit
Zm00001d027448_T004.exon1 1 5518573 5519089 Zm00001d027448 5518573 5523341 Zm00001d027448 Zm00001d027448a,Zm00001d027448b simSplit
Zm00001d027448_T005.exon2 1 5519202 5519362 Zm00001d027448a 5518573 5523341 Zm00001d027448 Zm00001d027448a,Zm00001d027448b simSplit
Zm00001d027448_T005.exon2 1 5519202 5519362 Zm00001d027448 5518573 5523341 Zm00001d027448 Zm00001d027448a,Zm00001d027448b simSplit
Zm00001d027448_T005.exon3 1 5519496 5519609 Zm00001d027448a 5518573 5523341 Zm00001d027448 Zm00001d027448a,Zm00001d027448b simSplit
Zm00001d027448_T005.exon3 1 5519496 5519609 Zm00001d027448 5518573 5523341 Zm00001d027448 Zm00001d027448a,Zm00001d027448b simSplit
Zm00001d027448_T005.exon4 1 5520288 5520374 Zm00001d027448a 5518573 5523341 Zm00001d027448 Zm00001d027448a,Zm00001d027448b simSplit
Zm00001d027448_T005.exon4 1 5520288 5520374 Zm00001d027448 5518573 5523341 Zm00001d027448 Zm00001d027448a,Zm00001d027448b simSplit
Zm00001d027448_T005.exon5 1 5520771 5520910 Zm00001d027448a 5518573 5523341 Zm00001d027448 Zm00001d027448a,Zm00001d027448b simSplit
Zm00001d027448_T005.exon5 1 5520771 5520910 Zm00001d027448 5518573 5523341 Zm00001d027448 Zm00001d027448a,Zm00001d027448b simSplit
Zm00001d027448_T005.exon6 1 5520990 5521077 Zm00001d027448a 5518573 5523341 Zm00001d027448 Zm00001d027448a,Zm00001d027448b simSplit
Zm00001d027448_T005.exon6 1 5520990 5521077 Zm00001d027448 5518573 5523341 Zm00001d027448 Zm00001d027448a,Zm00001d027448b simSplit
Zm00001d027448_T005.exon7 1 5521227 5521300 Zm00001d027448a 5518573 5523341 Zm00001d027448 Zm00001d027448a,Zm00001d027448b simSplit
Zm00001d027448_T005.exon7 1 5521227 5521300 Zm00001d027448 5518573 5523341 Zm00001d027448 Zm00001d027448a,Zm00001d027448b simSplit
Zm00001d027448_T005.exon8 1 5521523 5521689 Zm00001d027448b 5518573 5523341 Zm00001d027448 Zm00001d027448a,Zm00001d027448b simSplit
Zm00001d027448_T005.exon8 1 5521523 5521689 Zm00001d027448 5518573 5523341 Zm00001d027448 Zm00001d027448a,Zm00001d027448b simSplit
Zm00001d027448_T002.exon11 1 5521843 5522051 Zm00001d027448b 5518573 5523341 Zm00001d027448 Zm00001d027448a,Zm00001d027448b simSplit
Zm00001d027448_T002.exon11 1 5521843 5522051 Zm00001d027448 5518573 5523341 Zm00001d027448 Zm00001d027448a,Zm00001d027448b simSplit
Zm00001d027448_T006.exon10 1 5522469 5522515 Zm00001d027448b 5518573 5523341 Zm00001d027448 Zm00001d027448a,Zm00001d027448b simSplit
Zm00001d027448_T006.exon10 1 5522469 5522515 Zm00001d027448 5518573 5523341 Zm00001d027448 Zm00001d027448a,Zm00001d027448b simSplit
Zm00001d027448_T001.exon13 1 5522600 5522870 Zm00001d027448b 5518573 5523341 Zm00001d027448 Zm00001d027448a,Zm00001d027448b simSplit
Zm00001d027448_T001.exon13 1 5522600 5522870 Zm00001d027448 5518573 5523341 Zm00001d027448 Zm00001d027448a,Zm00001d027448b simSplit
Zm00001d027448_T002.exon14 1 5522966 5523341 Zm00001d027448b 5518573 5523341 Zm00001d027448 Zm00001d027448a,Zm00001d027448b simSplit
Zm00001d027448_T002.exon14 1 5522966 5523341 Zm00001d027448 5518573 5523341 Zm00001d027448 Zm00001d027448a,Zm00001d027448b simSplit
Zm00001d027455_T001.exon14 1 5610415 5610761 Zm00001d027455a 5610415 5614949 Zm00001d027455 Zm00001d027455a,Zm00001d027455b simSplit
Zm00001d027455_T001.exon14 1 5610415 5610761 Zm00001d027455 5610415 5614949 Zm00001d027455 Zm00001d027455a,Zm00001d027455b simSplit
Zm00001d027455_T002.exon12 1 5610845 5610919 Zm00001d027455a 5610415 5614949 Zm00001d027455 Zm00001d027455a,Zm00001d027455b simSplit
Zm00001d027455_T002.exon12 1 5610845 5610919 Zm00001d027455 5610415 5614949 Zm00001d027455 Zm00001d027455a,Zm00001d027455b simSplit
Zm00001d027455_T002.exon11 1 5611109 5611165 Zm00001d027455a 5610415 5614949 Zm00001d027455 Zm00001d027455a,Zm00001d027455b simSplit
Zm00001d027455_T002.exon11 1 5611109 5611165 Zm00001d027455 5610415 5614949 Zm00001d027455 Zm00001d027455a,Zm00001d027455b simSplit
Zm00001d027455_T002.exon10 1 5611282 5611398 Zm00001d027455a 5610415 5614949 Zm00001d027455 Zm00001d027455a,Zm00001d027455b simSplit
Zm00001d027455_T002.exon10 1 5611282 5611398 Zm00001d027455 5610415 5614949 Zm00001d027455 Zm00001d027455a,Zm00001d027455b simSplit
Zm00001d027455_T002.exon9 1 5611599 5611709 Zm00001d027455a 5610415 5614949 Zm00001d027455 Zm00001d027455a,Zm00001d027455b simSplit
Zm00001d027455_T002.exon9 1 5611599 5611709 Zm00001d027455 5610415 5614949 Zm00001d027455 Zm00001d027455a,Zm00001d027455b simSplit
Zm00001d027455_T002.exon8 1 5612085 5612207 Zm00001d027455b 5610415 5614949 Zm00001d027455 Zm00001d027455a,Zm00001d027455b simSplit
Zm00001d027455_T002.exon8 1 5612085 5612207 Zm00001d027455 5610415 5614949 Zm00001d027455 Zm00001d027455a,Zm00001d027455b simSplit
Zm00001d027455_T002.exon7 1 5612341 5612430 Zm00001d027455b 5610415 5614949 Zm00001d027455 Zm00001d027455a,Zm00001d027455b simSplit
Zm00001d027455_T002.exon7 1 5612341 5612430 Zm00001d027455 5610415 5614949 Zm00001d027455 Zm00001d027455a,Zm00001d027455b simSplit
Zm00001d027455_T001.exon7 1 5612519 5612644 Zm00001d027455b 5610415 5614949 Zm00001d027455 Zm00001d027455a,Zm00001d027455b simSplit
Zm00001d027455_T001.exon7 1 5612519 5612644 Zm00001d027455 5610415 5614949 Zm00001d027455 Zm00001d027455a,Zm00001d027455b simSplit
Zm00001d027455_T001.exon6 1 5612744 5612797 Zm00001d027455b 5610415 5614949 Zm00001d027455 Zm00001d027455a,Zm00001d027455b simSplit
Zm00001d027455_T001.exon6 1 5612744 5612797 Zm00001d027455 5610415 5614949 Zm00001d027455 Zm00001d027455a,Zm00001d027455b simSplit
Zm00001d027455_T001.exon5 1 5613019 5613099 Zm00001d027455b 5610415 5614949 Zm00001d027455 Zm00001d027455a,Zm00001d027455b simSplit
Zm00001d027455_T001.exon5 1 5613019 5613099 Zm00001d027455 5610415 5614949 Zm00001d027455 Zm00001d027455a,Zm00001d027455b simSplit
Zm00001d027455_T001.exon4 1 5613198 5613305 Zm00001d027455b 5610415 5614949 Zm00001d027455 Zm00001d027455a,Zm00001d027455b simSplit
Zm00001d027455_T001.exon4 1 5613198 5613305 Zm00001d027455 5610415 5614949 Zm00001d027455 Zm00001d027455a,Zm00001d027455b simSplit
Zm00001d027455_T001.exon3 1 5613500 5613571 Zm00001d027455b 5610415 5614949 Zm00001d027455 Zm00001d027455a,Zm00001d027455b simSplit
Zm00001d027455_T001.exon3 1 5613500 5613571 Zm00001d027455 5610415 5614949 Zm00001d027455 Zm00001d027455a,Zm00001d027455b simSplit
Zm00001d027455_T001.exon2 1 5613651 5613713 Zm00001d027455b 5610415 5614949 Zm00001d027455 Zm00001d027455a,Zm00001d027455b simSplit
Zm00001d027455_T001.exon2 1 5613651 5613713 Zm00001d027455 5610415 5614949 Zm00001d027455 Zm00001d027455a,Zm00001d027455b simSplit
Zm00001d027455_T001.exon1 1 5614618 5614949 Zm00001d027455b 5610415 5614949 Zm00001d027455 Zm00001d027455a,Zm00001d027455b simSplit
Zm00001d027455_T001.exon1 1 5614618 5614949 Zm00001d027455 5610415 5614949 Zm00001d027455 Zm00001d027455a,Zm00001d027455b simSplit
Zm00001d027469_T001.exon1 1 6020779 6021064 Zm00001d027469a 6020779 6023318 Zm00001d027469 Zm00001d027469a,Zm00001d027469b simSplit
Zm00001d027469_T001.exon1 1 6020779 6021064 Zm00001d027469 6020779 6023318 Zm00001d027469 Zm00001d027469a,Zm00001d027469b simSplit
Zm00001d027469_T001.exon2 1 6021243 6021354 Zm00001d027469a 6020779 6023318 Zm00001d027469 Zm00001d027469a,Zm00001d027469b simSplit
Zm00001d027469_T001.exon2 1 6021243 6021354 Zm00001d027469 6020779 6023318 Zm00001d027469 Zm00001d027469a,Zm00001d027469b simSplit
Zm00001d027469_T001.exon3 1 6021722 6021805 Zm00001d027469a 6020779 6023318 Zm00001d027469 Zm00001d027469a,Zm00001d027469b simSplit
Zm00001d027469_T001.exon3 1 6021722 6021805 Zm00001d027469 6020779 6023318 Zm00001d027469 Zm00001d027469a,Zm00001d027469b simSplit
Zm00001d027469_T001.exon4 1 6021919 6022007 Zm00001d027469a 6020779 6023318 Zm00001d027469 Zm00001d027469a,Zm00001d027469b simSplit
Zm00001d027469_T001.exon4 1 6021919 6022007 Zm00001d027469 6020779 6023318 Zm00001d027469 Zm00001d027469a,Zm00001d027469b simSplit
Zm00001d027469_T001.exon5 1 6022090 6022187 Zm00001d027469a 6020779 6023318 Zm00001d027469 Zm00001d027469a,Zm00001d027469b simSplit
Zm00001d027469_T001.exon5 1 6022090 6022187 Zm00001d027469 6020779 6023318 Zm00001d027469 Zm00001d027469a,Zm00001d027469b simSplit
Zm00001d027469_T001.exon6 1 6023054 6023318 Zm00001d027469b 6020779 6023318 Zm00001d027469 Zm00001d027469a,Zm00001d027469b simSplit
Zm00001d027469_T001.exon6 1 6023054 6023318 Zm00001d027469 6020779 6023318 Zm00001d027469 Zm00001d027469a,Zm00001d027469b simSplit
Zm00001d027470_T002.exon5 1 6030329 6031141 Zm00001d027470a 6030329 6032982 Zm00001d027470 Zm00001d027470a,Zm00001d027470b simSplit
Zm00001d027470_T002.exon5 1 6030329 6031141 Zm00001d027470 6030329 6032982 Zm00001d027470 Zm00001d027470a,Zm00001d027470b simSplit
Zm00001d027470_T002.exon4 1 6031296 6031406 Zm00001d027470a 6030329 6032982 Zm00001d027470 Zm00001d027470a,Zm00001d027470b simSplit
Zm00001d027470_T002.exon4 1 6031296 6031406 Zm00001d027470 6030329 6032982 Zm00001d027470 Zm00001d027470a,Zm00001d027470b simSplit
Zm00001d027470_T004.exon3 1 6031491 6031622 Zm00001d027470a 6030329 6032982 Zm00001d027470 Zm00001d027470a,Zm00001d027470b simSplit
Zm00001d027470_T004.exon3 1 6031491 6031622 Zm00001d027470 6030329 6032982 Zm00001d027470 Zm00001d027470a,Zm00001d027470b simSplit
Zm00001d027470_T002.exon3 1 6031966 6032155 Zm00001d027470b 6030329 6032982 Zm00001d027470 Zm00001d027470a,Zm00001d027470b simSplit
Zm00001d027470_T002.exon3 1 6031966 6032155 Zm00001d027470 6030329 6032982 Zm00001d027470 Zm00001d027470a,Zm00001d027470b simSplit
Zm00001d027470_T004.exon1 1 6032467 6032982 Zm00001d027470b 6030329 6032982 Zm00001d027470 Zm00001d027470a,Zm00001d027470b simSplit
Zm00001d027470_T004.exon1 1 6032467 6032982 Zm00001d027470 6030329 6032982 Zm00001d027470 Zm00001d027470a,Zm00001d027470b simSplit
Zm00001d027472_T002.exon44 1 6068283 6068765 Zm00001d027472a 6068283 6161610 Zm00001d027472 Zm00001d027472a,Zm00001d027472b simSplit
Zm00001d027472_T002.exon44 1 6068283 6068765 Zm00001d027472 6068283 6161610 Zm00001d027472 Zm00001d027472a,Zm00001d027472b simSplit
Zm00001d027472_T002.exon43 1 6068871 6069056 Zm00001d027472a 6068283 6161610 Zm00001d027472 Zm00001d027472a,Zm00001d027472b simSplit
Zm00001d027472_T002.exon43 1 6068871 6069056 Zm00001d027472 6068283 6161610 Zm00001d027472 Zm00001d027472a,Zm00001d027472b simSplit
Zm00001d027472_T002.exon42 1 6069186 6069236 Zm00001d027472a 6068283 6161610 Zm00001d027472 Zm00001d027472a,Zm00001d027472b simSplit
Zm00001d027472_T002.exon42 1 6069186 6069236 Zm00001d027472 6068283 6161610 Zm00001d027472 Zm00001d027472a,Zm00001d027472b simSplit
Zm00001d027472_T002.exon41 1 6069350 6070141 Zm00001d027472a 6068283 6161610 Zm00001d027472 Zm00001d027472a,Zm00001d027472b simSplit
Zm00001d027472_T002.exon41 1 6069350 6070141 Zm00001d027472 6068283 6161610 Zm00001d027472 Zm00001d027472a,Zm00001d027472b simSplit
Zm00001d027472_T002.exon40 1 6070224 6070453 Zm00001d027472a 6068283 6161610 Zm00001d027472 Zm00001d027472a,Zm00001d027472b simSplit
Zm00001d027472_T002.exon40 1 6070224 6070453 Zm00001d027472 6068283 6161610 Zm00001d027472 Zm00001d027472a,Zm00001d027472b simSplit
Zm00001d027472_T002.exon39 1 6071145 6071257 Zm00001d027472a 6068283 6161610 Zm00001d027472 Zm00001d027472a,Zm00001d027472b simSplit
Zm00001d027472_T002.exon39 1 6071145 6071257 Zm00001d027472 6068283 6161610 Zm00001d027472 Zm00001d027472a,Zm00001d027472b simSplit
Zm00001d027472_T002.exon38 1 6071530 6071613 Zm00001d027472a 6068283 6161610 Zm00001d027472 Zm00001d027472a,Zm00001d027472b simSplit
Zm00001d027472_T002.exon38 1 6071530 6071613 Zm00001d027472 6068283 6161610 Zm00001d027472 Zm00001d027472a,Zm00001d027472b simSplit
Zm00001d027472_T002.exon37 1 6071692 6071807 Zm00001d027472a 6068283 6161610 Zm00001d027472 Zm00001d027472a,Zm00001d027472b simSplit
Zm00001d027472_T002.exon37 1 6071692 6071807 Zm00001d027472 6068283 6161610 Zm00001d027472 Zm00001d027472a,Zm00001d027472b simSplit
Zm00001d027472_T002.exon36 1 6071895 6072014 Zm00001d027472a 6068283 6161610 Zm00001d027472 Zm00001d027472a,Zm00001d027472b simSplit
Zm00001d027472_T002.exon36 1 6071895 6072014 Zm00001d027472 6068283 6161610 Zm00001d027472 Zm00001d027472a,Zm00001d027472b simSplit
Zm00001d027472_T002.exon35 1 6072155 6072302 Zm00001d027472a 6068283 6161610 Zm00001d027472 Zm00001d027472a,Zm00001d027472b simSplit
Zm00001d027472_T002.exon35 1 6072155 6072302 Zm00001d027472 6068283 6161610 Zm00001d027472 Zm00001d027472a,Zm00001d027472b simSplit
Zm00001d027472_T002.exon34 1 6072443 6072635 Zm00001d027472a 6068283 6161610 Zm00001d027472 Zm00001d027472a,Zm00001d027472b simSplit
Zm00001d027472_T002.exon34 1 6072443 6072635 Zm00001d027472 6068283 6161610 Zm00001d027472 Zm00001d027472a,Zm00001d027472b simSplit
Zm00001d027472_T002.exon33 1 6072836 6072904 Zm00001d027472a 6068283 6161610 Zm00001d027472 Zm00001d027472a,Zm00001d027472b simSplit
Zm00001d027472_T002.exon33 1 6072836 6072904 Zm00001d027472 6068283 6161610 Zm00001d027472 Zm00001d027472a,Zm00001d027472b simSplit
Zm00001d027472_T002.exon32 1 6085739 6085867 Zm00001d027472a 6068283 6161610 Zm00001d027472 Zm00001d027472a,Zm00001d027472b simSplit
Zm00001d027472_T002.exon32 1 6085739 6085867 Zm00001d027472 6068283 6161610 Zm00001d027472 Zm00001d027472a,Zm00001d027472b simSplit
Zm00001d027472_T002.exon31 1 6085962 6086071 Zm00001d027472a 6068283 6161610 Zm00001d027472 Zm00001d027472a,Zm00001d027472b simSplit
Zm00001d027472_T002.exon31 1 6085962 6086071 Zm00001d027472 6068283 6161610 Zm00001d027472 Zm00001d027472a,Zm00001d027472b simSplit
Zm00001d027472_T002.exon30 1 6086699 6086850 Zm00001d027472a 6068283 6161610 Zm00001d027472 Zm00001d027472a,Zm00001d027472b simSplit
Zm00001d027472_T002.exon30 1 6086699 6086850 Zm00001d027472 6068283 6161610 Zm00001d027472 Zm00001d027472a,Zm00001d027472b simSplit
Zm00001d027472_T002.exon29 1 6086976 6087117 Zm00001d027472a 6068283 6161610 Zm00001d027472 Zm00001d027472a,Zm00001d027472b simSplit
Zm00001d027472_T002.exon29 1 6086976 6087117 Zm00001d027472 6068283 6161610 Zm00001d027472 Zm00001d027472a,Zm00001d027472b simSplit
Zm00001d027472_T002.exon28 1 6088302 6088396 Zm00001d027472a 6068283 6161610 Zm00001d027472 Zm00001d027472a,Zm00001d027472b simSplit
Zm00001d027472_T002.exon28 1 6088302 6088396 Zm00001d027472 6068283 6161610 Zm00001d027472 Zm00001d027472a,Zm00001d027472b simSplit
Zm00001d027472_T002.exon27 1 6108258 6108381 Zm00001d027472a 6068283 6161610 Zm00001d027472 Zm00001d027472a,Zm00001d027472b simSplit
Zm00001d027472_T002.exon27 1 6108258 6108381 Zm00001d027472 6068283 6161610 Zm00001d027472 Zm00001d027472a,Zm00001d027472b simSplit
Zm00001d027472_T002.exon26 1 6108466 6108626 Zm00001d027472a 6068283 6161610 Zm00001d027472 Zm00001d027472a,Zm00001d027472b simSplit
Zm00001d027472_T002.exon26 1 6108466 6108626 Zm00001d027472 6068283 6161610 Zm00001d027472 Zm00001d027472a,Zm00001d027472b simSplit
Zm00001d027472_T002.exon25 1 6108753 6108837 Zm00001d027472a 6068283 6161610 Zm00001d027472 Zm00001d027472a,Zm00001d027472b simSplit
Zm00001d027472_T002.exon25 1 6108753 6108837 Zm00001d027472 6068283 6161610 Zm00001d027472 Zm00001d027472a,Zm00001d027472b simSplit
Zm00001d027472_T002.exon24 1 6108922 6109019 Zm00001d027472a 6068283 6161610 Zm00001d027472 Zm00001d027472a,Zm00001d027472b simSplit
Zm00001d027472_T002.exon24 1 6108922 6109019 Zm00001d027472 6068283 6161610 Zm00001d027472 Zm00001d027472a,Zm00001d027472b simSplit
Zm00001d027472_T002.exon23 1 6109122 6109259 Zm00001d027472a 6068283 6161610 Zm00001d027472 Zm00001d027472a,Zm00001d027472b simSplit
Zm00001d027472_T002.exon23 1 6109122 6109259 Zm00001d027472 6068283 6161610 Zm00001d027472 Zm00001d027472a,Zm00001d027472b simSplit
Zm00001d027472_T002.exon22 1 6125517 6125603 Zm00001d027472a 6068283 6161610 Zm00001d027472 Zm00001d027472a,Zm00001d027472b simSplit
Zm00001d027472_T002.exon22 1 6125517 6125603 Zm00001d027472 6068283 6161610 Zm00001d027472 Zm00001d027472a,Zm00001d027472b simSplit
Zm00001d027472_T002.exon21 1 6125782 6125831 Zm00001d027472a 6068283 6161610 Zm00001d027472 Zm00001d027472a,Zm00001d027472b simSplit
Zm00001d027472_T002.exon21 1 6125782 6125831 Zm00001d027472 6068283 6161610 Zm00001d027472 Zm00001d027472a,Zm00001d027472b simSplit
Zm00001d027472_T002.exon20 1 6125900 6125981 Zm00001d027472a 6068283 6161610 Zm00001d027472 Zm00001d027472a,Zm00001d027472b simSplit
Zm00001d027472_T002.exon20 1 6125900 6125981 Zm00001d027472 6068283 6161610 Zm00001d027472 Zm00001d027472a,Zm00001d027472b simSplit
Zm00001d027472_T002.exon19 1 6128007 6128067 Zm00001d027472b 6068283 6161610 Zm00001d027472 Zm00001d027472a,Zm00001d027472b simSplit
Zm00001d027472_T002.exon19 1 6128007 6128067 Zm00001d027472 6068283 6161610 Zm00001d027472 Zm00001d027472a,Zm00001d027472b simSplit
Zm00001d027472_T002.exon18 1 6128199 6128251 Zm00001d027472b 6068283 6161610 Zm00001d027472 Zm00001d027472a,Zm00001d027472b simSplit
Zm00001d027472_T002.exon18 1 6128199 6128251 Zm00001d027472 6068283 6161610 Zm00001d027472 Zm00001d027472a,Zm00001d027472b simSplit
Zm00001d027472_T002.exon17 1 6135594 6135928 Zm00001d027472b 6068283 6161610 Zm00001d027472 Zm00001d027472a,Zm00001d027472b simSplit
Zm00001d027472_T002.exon17 1 6135594 6135928 Zm00001d027472 6068283 6161610 Zm00001d027472 Zm00001d027472a,Zm00001d027472b simSplit
Zm00001d027472_T002.exon16 1 6143858 6143972 Zm00001d027472b 6068283 6161610 Zm00001d027472 Zm00001d027472a,Zm00001d027472b simSplit
Zm00001d027472_T002.exon16 1 6143858 6143972 Zm00001d027472 6068283 6161610 Zm00001d027472 Zm00001d027472a,Zm00001d027472b simSplit
Zm00001d027472_T002.exon15 1 6144154 6144267 Zm00001d027472b 6068283 6161610 Zm00001d027472 Zm00001d027472a,Zm00001d027472b simSplit
Zm00001d027472_T002.exon15 1 6144154 6144267 Zm00001d027472 6068283 6161610 Zm00001d027472 Zm00001d027472a,Zm00001d027472b simSplit
Zm00001d027472_T002.exon14 1 6144371 6144449 Zm00001d027472b 6068283 6161610 Zm00001d027472 Zm00001d027472a,Zm00001d027472b simSplit
Zm00001d027472_T002.exon14 1 6144371 6144449 Zm00001d027472 6068283 6161610 Zm00001d027472 Zm00001d027472a,Zm00001d027472b simSplit
Zm00001d027472_T002.exon13 1 6144510 6144586 Zm00001d027472b 6068283 6161610 Zm00001d027472 Zm00001d027472a,Zm00001d027472b simSplit
Zm00001d027472_T002.exon13 1 6144510 6144586 Zm00001d027472 6068283 6161610 Zm00001d027472 Zm00001d027472a,Zm00001d027472b simSplit
Zm00001d027472_T002.exon12 1 6144685 6144822 Zm00001d027472b 6068283 6161610 Zm00001d027472 Zm00001d027472a,Zm00001d027472b simSplit
Zm00001d027472_T002.exon12 1 6144685 6144822 Zm00001d027472 6068283 6161610 Zm00001d027472 Zm00001d027472a,Zm00001d027472b simSplit
Zm00001d027472_T002.exon11 1 6145272 6145398 Zm00001d027472b 6068283 6161610 Zm00001d027472 Zm00001d027472a,Zm00001d027472b simSplit
Zm00001d027472_T002.exon11 1 6145272 6145398 Zm00001d027472 6068283 6161610 Zm00001d027472 Zm00001d027472a,Zm00001d027472b simSplit
Zm00001d027472_T002.exon10 1 6154225 6154316 Zm00001d027472b 6068283 6161610 Zm00001d027472 Zm00001d027472a,Zm00001d027472b simSplit
Zm00001d027472_T002.exon10 1 6154225 6154316 Zm00001d027472 6068283 6161610 Zm00001d027472 Zm00001d027472a,Zm00001d027472b simSplit
Zm00001d027472_T002.exon9 1 6154443 6154535 Zm00001d027472b 6068283 6161610 Zm00001d027472 Zm00001d027472a,Zm00001d027472b simSplit
Zm00001d027472_T002.exon9 1 6154443 6154535 Zm00001d027472 6068283 6161610 Zm00001d027472 Zm00001d027472a,Zm00001d027472b simSplit
Zm00001d027472_T002.exon8 1 6154620 6154736 Zm00001d027472b 6068283 6161610 Zm00001d027472 Zm00001d027472a,Zm00001d027472b simSplit
Zm00001d027472_T002.exon8 1 6154620 6154736 Zm00001d027472 6068283 6161610 Zm00001d027472 Zm00001d027472a,Zm00001d027472b simSplit
Zm00001d027472_T002.exon7 1 6154832 6154942 Zm00001d027472b 6068283 6161610 Zm00001d027472 Zm00001d027472a,Zm00001d027472b simSplit
Zm00001d027472_T002.exon7 1 6154832 6154942 Zm00001d027472 6068283 6161610 Zm00001d027472 Zm00001d027472a,Zm00001d027472b simSplit
Zm00001d027472_T002.exon6 1 6159298 6159391 Zm00001d027472b 6068283 6161610 Zm00001d027472 Zm00001d027472a,Zm00001d027472b simSplit
Zm00001d027472_T002.exon6 1 6159298 6159391 Zm00001d027472 6068283 6161610 Zm00001d027472 Zm00001d027472a,Zm00001d027472b simSplit
Zm00001d027472_T002.exon5 1 6159475 6159599 Zm00001d027472b 6068283 6161610 Zm00001d027472 Zm00001d027472a,Zm00001d027472b simSplit
Zm00001d027472_T002.exon5 1 6159475 6159599 Zm00001d027472 6068283 6161610 Zm00001d027472 Zm00001d027472a,Zm00001d027472b simSplit
Zm00001d027472_T002.exon4 1 6160050 6160150 Zm00001d027472b 6068283 6161610 Zm00001d027472 Zm00001d027472a,Zm00001d027472b simSplit
Zm00001d027472_T002.exon4 1 6160050 6160150 Zm00001d027472 6068283 6161610 Zm00001d027472 Zm00001d027472a,Zm00001d027472b simSplit
Zm00001d027472_T002.exon3 1 6160294 6160527 Zm00001d027472b 6068283 6161610 Zm00001d027472 Zm00001d027472a,Zm00001d027472b simSplit
Zm00001d027472_T002.exon3 1 6160294 6160527 Zm00001d027472 6068283 6161610 Zm00001d027472 Zm00001d027472a,Zm00001d027472b simSplit
Zm00001d027472_T002.exon2 1 6160611 6160773 Zm00001d027472b 6068283 6161610 Zm00001d027472 Zm00001d027472a,Zm00001d027472b simSplit
Zm00001d027472_T002.exon2 1 6160611 6160773 Zm00001d027472 6068283 6161610 Zm00001d027472 Zm00001d027472a,Zm00001d027472b simSplit
Zm00001d027472_T002.exon1 1 6161252 6161610 Zm00001d027472b 6068283 6161610 Zm00001d027472 Zm00001d027472a,Zm00001d027472b simSplit
Zm00001d027472_T002.exon1 1 6161252 6161610 Zm00001d027472 6068283 6161610 Zm00001d027472 Zm00001d027472a,Zm00001d027472b simSplit
Zm00001d027475_T001.exon10 1 6154221 6154316 Zm00001d027475a 6154221 6161610 Zm00001d027475 Zm00001d027475a,Zm00001d027475b simSplit
Zm00001d027475_T001.exon10 1 6154221 6154316 Zm00001d027475 6154221 6161610 Zm00001d027475 Zm00001d027475a,Zm00001d027475b simSplit
Zm00001d027475_T001.exon9 1 6154443 6154535 Zm00001d027475a 6154221 6161610 Zm00001d027475 Zm00001d027475a,Zm00001d027475b simSplit
Zm00001d027475_T001.exon9 1 6154443 6154535 Zm00001d027475 6154221 6161610 Zm00001d027475 Zm00001d027475a,Zm00001d027475b simSplit
Zm00001d027475_T001.exon8 1 6154620 6154736 Zm00001d027475a 6154221 6161610 Zm00001d027475 Zm00001d027475a,Zm00001d027475b simSplit
Zm00001d027475_T001.exon8 1 6154620 6154736 Zm00001d027475 6154221 6161610 Zm00001d027475 Zm00001d027475a,Zm00001d027475b simSplit
Zm00001d027475_T001.exon7 1 6154832 6154942 Zm00001d027475a 6154221 6161610 Zm00001d027475 Zm00001d027475a,Zm00001d027475b simSplit
Zm00001d027475_T001.exon7 1 6154832 6154942 Zm00001d027475 6154221 6161610 Zm00001d027475 Zm00001d027475a,Zm00001d027475b simSplit
Zm00001d027475_T001.exon6 1 6159310 6159391 Zm00001d027475a 6154221 6161610 Zm00001d027475 Zm00001d027475a,Zm00001d027475b simSplit
Zm00001d027475_T001.exon6 1 6159310 6159391 Zm00001d027475 6154221 6161610 Zm00001d027475 Zm00001d027475a,Zm00001d027475b simSplit
Zm00001d027475_T001.exon5 1 6159475 6159599 Zm00001d027475a 6154221 6161610 Zm00001d027475 Zm00001d027475a,Zm00001d027475b simSplit
Zm00001d027475_T001.exon5 1 6159475 6159599 Zm00001d027475 6154221 6161610 Zm00001d027475 Zm00001d027475a,Zm00001d027475b simSplit
Zm00001d027475_T001.exon4 1 6160050 6160150 Zm00001d027475a 6154221 6161610 Zm00001d027475 Zm00001d027475a,Zm00001d027475b simSplit
Zm00001d027475_T001.exon4 1 6160050 6160150 Zm00001d027475 6154221 6161610 Zm00001d027475 Zm00001d027475a,Zm00001d027475b simSplit
Zm00001d027475_T001.exon3 1 6160294 6160531 Zm00001d027475a 6154221 6161610 Zm00001d027475 Zm00001d027475a,Zm00001d027475b simSplit
Zm00001d027475_T001.exon3 1 6160294 6160531 Zm00001d027475 6154221 6161610 Zm00001d027475 Zm00001d027475a,Zm00001d027475b simSplit
Zm00001d027475_T001.exon2 1 6160611 6160773 Zm00001d027475b 6154221 6161610 Zm00001d027475 Zm00001d027475a,Zm00001d027475b simSplit
Zm00001d027475_T001.exon2 1 6160611 6160773 Zm00001d027475 6154221 6161610 Zm00001d027475 Zm00001d027475a,Zm00001d027475b simSplit
Zm00001d027475_T001.exon1 1 6161252 6161610 Zm00001d027475b 6154221 6161610 Zm00001d027475 Zm00001d027475a,Zm00001d027475b simSplit
Zm00001d027475_T001.exon1 1 6161252 6161610 Zm00001d027475 6154221 6161610 Zm00001d027475 Zm00001d027475a,Zm00001d027475b simSplit
Zm00001d027489_T001.exon4 1 6419426 6419626 Zm00001d027489a 6419426 6422501 Zm00001d027489 Zm00001d027489a,Zm00001d027489b simSplit
Zm00001d027489_T001.exon4 1 6419426 6419626 Zm00001d027489 6419426 6422501 Zm00001d027489 Zm00001d027489a,Zm00001d027489b simSplit
Zm00001d027489_T001.exon3 1 6419745 6420220 Zm00001d027489a 6419426 6422501 Zm00001d027489 Zm00001d027489a,Zm00001d027489b simSplit
Zm00001d027489_T001.exon3 1 6419745 6420220 Zm00001d027489 6419426 6422501 Zm00001d027489 Zm00001d027489a,Zm00001d027489b simSplit
Zm00001d027489_T001.exon2 1 6420400 6420771 Zm00001d027489a 6419426 6422501 Zm00001d027489 Zm00001d027489a,Zm00001d027489b simSplit
Zm00001d027489_T001.exon2 1 6420400 6420771 Zm00001d027489 6419426 6422501 Zm00001d027489 Zm00001d027489a,Zm00001d027489b simSplit
Zm00001d027489_T001.exon1 1 6422070 6422501 Zm00001d027489b 6419426 6422501 Zm00001d027489 Zm00001d027489a,Zm00001d027489b simSplit
Zm00001d027489_T001.exon1 1 6422070 6422501 Zm00001d027489 6419426 6422501 Zm00001d027489 Zm00001d027489a,Zm00001d027489b simSplit
Zm00001d027490_T002.exon13 1 6427092 6427481 Zm00001d027490a 6427092 6431383 Zm00001d027490 Zm00001d027490a,Zm00001d027490b simSplit
Zm00001d027490_T002.exon13 1 6427092 6427481 Zm00001d027490 6427092 6431383 Zm00001d027490 Zm00001d027490a,Zm00001d027490b simSplit
Zm00001d027490_T002.exon12 1 6427573 6427755 Zm00001d027490a 6427092 6431383 Zm00001d027490 Zm00001d027490a,Zm00001d027490b simSplit
Zm00001d027490_T002.exon12 1 6427573 6427755 Zm00001d027490 6427092 6431383 Zm00001d027490 Zm00001d027490a,Zm00001d027490b simSplit
Zm00001d027490_T002.exon11 1 6427837 6428010 Zm00001d027490a 6427092 6431383 Zm00001d027490 Zm00001d027490a,Zm00001d027490b simSplit
Zm00001d027490_T002.exon11 1 6427837 6428010 Zm00001d027490 6427092 6431383 Zm00001d027490 Zm00001d027490a,Zm00001d027490b simSplit
Zm00001d027490_T002.exon10 1 6428097 6428257 Zm00001d027490a 6427092 6431383 Zm00001d027490 Zm00001d027490a,Zm00001d027490b simSplit
Zm00001d027490_T002.exon10 1 6428097 6428257 Zm00001d027490 6427092 6431383 Zm00001d027490 Zm00001d027490a,Zm00001d027490b simSplit
Zm00001d027490_T002.exon9 1 6428357 6428438 Zm00001d027490a 6427092 6431383 Zm00001d027490 Zm00001d027490a,Zm00001d027490b simSplit
Zm00001d027490_T002.exon9 1 6428357 6428438 Zm00001d027490 6427092 6431383 Zm00001d027490 Zm00001d027490a,Zm00001d027490b simSplit
Zm00001d027490_T002.exon8 1 6428527 6428559 Zm00001d027490a 6427092 6431383 Zm00001d027490 Zm00001d027490a,Zm00001d027490b simSplit
Zm00001d027490_T002.exon8 1 6428527 6428559 Zm00001d027490 6427092 6431383 Zm00001d027490 Zm00001d027490a,Zm00001d027490b simSplit
Zm00001d027490_T002.exon7 1 6428635 6428873 Zm00001d027490b 6427092 6431383 Zm00001d027490 Zm00001d027490a,Zm00001d027490b simSplit
Zm00001d027490_T002.exon7 1 6428635 6428873 Zm00001d027490 6427092 6431383 Zm00001d027490 Zm00001d027490a,Zm00001d027490b simSplit
Zm00001d027490_T002.exon6 1 6428960 6429124 Zm00001d027490b 6427092 6431383 Zm00001d027490 Zm00001d027490a,Zm00001d027490b simSplit
Zm00001d027490_T002.exon6 1 6428960 6429124 Zm00001d027490 6427092 6431383 Zm00001d027490 Zm00001d027490a,Zm00001d027490b simSplit
Zm00001d027490_T002.exon5 1 6429197 6429341 Zm00001d027490b 6427092 6431383 Zm00001d027490 Zm00001d027490a,Zm00001d027490b simSplit
Zm00001d027490_T002.exon5 1 6429197 6429341 Zm00001d027490 6427092 6431383 Zm00001d027490 Zm00001d027490a,Zm00001d027490b simSplit
Zm00001d027490_T002.exon4 1 6429420 6429524 Zm00001d027490b 6427092 6431383 Zm00001d027490 Zm00001d027490a,Zm00001d027490b simSplit
Zm00001d027490_T002.exon4 1 6429420 6429524 Zm00001d027490 6427092 6431383 Zm00001d027490 Zm00001d027490a,Zm00001d027490b simSplit
Zm00001d027490_T002.exon3 1 6429763 6430887 Zm00001d027490b 6427092 6431383 Zm00001d027490 Zm00001d027490a,Zm00001d027490b simSplit
Zm00001d027490_T002.exon3 1 6429763 6430887 Zm00001d027490 6427092 6431383 Zm00001d027490 Zm00001d027490a,Zm00001d027490b simSplit
Zm00001d027490_T002.exon2 1 6431012 6431131 Zm00001d027490b 6427092 6431383 Zm00001d027490 Zm00001d027490a,Zm00001d027490b simSplit
Zm00001d027490_T002.exon2 1 6431012 6431131 Zm00001d027490 6427092 6431383 Zm00001d027490 Zm00001d027490a,Zm00001d027490b simSplit
Zm00001d027490_T002.exon1 1 6431235 6431383 Zm00001d027490b 6427092 6431383 Zm00001d027490 Zm00001d027490a,Zm00001d027490b simSplit
Zm00001d027490_T002.exon1 1 6431235 6431383 Zm00001d027490 6427092 6431383 Zm00001d027490 Zm00001d027490a,Zm00001d027490b simSplit
Zm00001d027492_T002.exon4 1 6524459 6524936 Zm00001d027492a 6524459 6529577 Zm00001d027492 Zm00001d027492a,Zm00001d027492b simSplit
Zm00001d027492_T002.exon4 1 6524459 6524936 Zm00001d027492 6524459 6529577 Zm00001d027492 Zm00001d027492a,Zm00001d027492b simSplit
Zm00001d027492_T002.exon3 1 6526138 6528772 Zm00001d027492b 6524459 6529577 Zm00001d027492 Zm00001d027492a,Zm00001d027492b simSplit
Zm00001d027492_T002.exon3 1 6526138 6528772 Zm00001d027492 6524459 6529577 Zm00001d027492 Zm00001d027492a,Zm00001d027492b simSplit
Zm00001d027492_T002.exon2 1 6528923 6528999 Zm00001d027492b 6524459 6529577 Zm00001d027492 Zm00001d027492a,Zm00001d027492b simSplit
Zm00001d027492_T002.exon2 1 6528923 6528999 Zm00001d027492 6524459 6529577 Zm00001d027492 Zm00001d027492a,Zm00001d027492b simSplit
Zm00001d027492_T002.exon1 1 6529159 6529577 Zm00001d027492b 6524459 6529577 Zm00001d027492 Zm00001d027492a,Zm00001d027492b simSplit
Zm00001d027492_T002.exon1 1 6529159 6529577 Zm00001d027492 6524459 6529577 Zm00001d027492 Zm00001d027492a,Zm00001d027492b simSplit
Zm00001d027504_T003.exon4 1 6907635 6908458 Zm00001d027504a 6907635 6912220 Zm00001d027504 Zm00001d027504a,Zm00001d027504b simSplit
Zm00001d027504_T003.exon4 1 6907635 6908458 Zm00001d027504 6907635 6912220 Zm00001d027504 Zm00001d027504a,Zm00001d027504b simSplit
Zm00001d027504_T002.exon5 1 6908544 6908712 Zm00001d027504a 6907635 6912220 Zm00001d027504 Zm00001d027504a,Zm00001d027504b simSplit
Zm00001d027504_T002.exon5 1 6908544 6908712 Zm00001d027504 6907635 6912220 Zm00001d027504 Zm00001d027504a,Zm00001d027504b simSplit
Zm00001d027504_T003.exon2 1 6908831 6911568 Zm00001d027504b 6907635 6912220 Zm00001d027504 Zm00001d027504a,Zm00001d027504b simSplit
Zm00001d027504_T003.exon2 1 6908831 6911568 Zm00001d027504 6907635 6912220 Zm00001d027504 Zm00001d027504a,Zm00001d027504b simSplit
Zm00001d027504_T002.exon1 1 6912058 6912220 Zm00001d027504b 6907635 6912220 Zm00001d027504 Zm00001d027504a,Zm00001d027504b simSplit
Zm00001d027504_T002.exon1 1 6912058 6912220 Zm00001d027504 6907635 6912220 Zm00001d027504 Zm00001d027504a,Zm00001d027504b simSplit
Zm00001d027510_T001.exon6 1 7075161 7075210 Zm00001d027510a 7075161 7079887 Zm00001d027510 Zm00001d027510a,Zm00001d027510b simSplit
Zm00001d027510_T001.exon6 1 7075161 7075210 Zm00001d027510 7075161 7079887 Zm00001d027510 Zm00001d027510a,Zm00001d027510b simSplit
Zm00001d027510_T001.exon5 1 7075252 7075325 Zm00001d027510b 7075161 7079887 Zm00001d027510 Zm00001d027510a,Zm00001d027510b simSplit
Zm00001d027510_T001.exon5 1 7075252 7075325 Zm00001d027510 7075161 7079887 Zm00001d027510 Zm00001d027510a,Zm00001d027510b simSplit
Zm00001d027510_T001.exon4 1 7075627 7076470 Zm00001d027510b 7075161 7079887 Zm00001d027510 Zm00001d027510a,Zm00001d027510b simSplit
Zm00001d027510_T001.exon4 1 7075627 7076470 Zm00001d027510 7075161 7079887 Zm00001d027510 Zm00001d027510a,Zm00001d027510b simSplit
Zm00001d027510_T002.exon4 1 7076832 7077855 Zm00001d027510b 7075161 7079887 Zm00001d027510 Zm00001d027510a,Zm00001d027510b simSplit
Zm00001d027510_T002.exon4 1 7076832 7077855 Zm00001d027510 7075161 7079887 Zm00001d027510 Zm00001d027510a,Zm00001d027510b simSplit
Zm00001d027510_T002.exon3 1 7077938 7077985 Zm00001d027510b 7075161 7079887 Zm00001d027510 Zm00001d027510a,Zm00001d027510b simSplit
Zm00001d027510_T002.exon3 1 7077938 7077985 Zm00001d027510 7075161 7079887 Zm00001d027510 Zm00001d027510a,Zm00001d027510b simSplit
Zm00001d027510_T001.exon1 1 7078215 7079887 Zm00001d027510b 7075161 7079887 Zm00001d027510 Zm00001d027510a,Zm00001d027510b simSplit
Zm00001d027510_T001.exon1 1 7078215 7079887 Zm00001d027510 7075161 7079887 Zm00001d027510 Zm00001d027510a,Zm00001d027510b simSplit
Zm00001d027519_T001.exon1 1 7339915 7341346 Zm00001d027519a 7339915 7346200 Zm00001d027519 Zm00001d027519a,Zm00001d027519b simSplit
Zm00001d027519_T001.exon1 1 7339915 7341346 Zm00001d027519 7339915 7346200 Zm00001d027519 Zm00001d027519a,Zm00001d027519b simSplit
Zm00001d027519_T001.exon2 1 7344769 7344914 Zm00001d027519a 7339915 7346200 Zm00001d027519 Zm00001d027519a,Zm00001d027519b simSplit
Zm00001d027519_T001.exon2 1 7344769 7344914 Zm00001d027519 7339915 7346200 Zm00001d027519 Zm00001d027519a,Zm00001d027519b simSplit
Zm00001d027519_T001.exon3 1 7345426 7345493 Zm00001d027519b 7339915 7346200 Zm00001d027519 Zm00001d027519a,Zm00001d027519b simSplit
Zm00001d027519_T001.exon3 1 7345426 7345493 Zm00001d027519 7339915 7346200 Zm00001d027519 Zm00001d027519a,Zm00001d027519b simSplit
Zm00001d027519_T001.exon4 1 7345582 7345684 Zm00001d027519b 7339915 7346200 Zm00001d027519 Zm00001d027519a,Zm00001d027519b simSplit
Zm00001d027519_T001.exon4 1 7345582 7345684 Zm00001d027519 7339915 7346200 Zm00001d027519 Zm00001d027519a,Zm00001d027519b simSplit
Zm00001d027519_T001.exon5 1 7345833 7346200 Zm00001d027519b 7339915 7346200 Zm00001d027519 Zm00001d027519a,Zm00001d027519b simSplit
Zm00001d027519_T001.exon5 1 7345833 7346200 Zm00001d027519 7339915 7346200 Zm00001d027519 Zm00001d027519a,Zm00001d027519b simSplit
Zm00001d027523_T003.exon1 1 7395043 7395553 Zm00001d027523a 7395043 7399582 Zm00001d027523 Zm00001d027523a,Zm00001d027523b simSplit
Zm00001d027523_T003.exon1 1 7395043 7395553 Zm00001d027523 7395043 7399582 Zm00001d027523 Zm00001d027523a,Zm00001d027523b simSplit
Zm00001d027523_T003.exon2 1 7395694 7395829 Zm00001d027523a 7395043 7399582 Zm00001d027523 Zm00001d027523a,Zm00001d027523b simSplit
Zm00001d027523_T003.exon2 1 7395694 7395829 Zm00001d027523 7395043 7399582 Zm00001d027523 Zm00001d027523a,Zm00001d027523b simSplit
Zm00001d027523_T003.exon3 1 7396851 7396984 Zm00001d027523a 7395043 7399582 Zm00001d027523 Zm00001d027523a,Zm00001d027523b simSplit
Zm00001d027523_T003.exon3 1 7396851 7396984 Zm00001d027523 7395043 7399582 Zm00001d027523 Zm00001d027523a,Zm00001d027523b simSplit
Zm00001d027523_T003.exon4 1 7397520 7398499 Zm00001d027523a 7395043 7399582 Zm00001d027523 Zm00001d027523a,Zm00001d027523b simSplit
Zm00001d027523_T003.exon4 1 7397520 7398499 Zm00001d027523 7395043 7399582 Zm00001d027523 Zm00001d027523a,Zm00001d027523b simSplit
Zm00001d027523_T003.exon5 1 7398675 7398848 Zm00001d027523a 7395043 7399582 Zm00001d027523 Zm00001d027523a,Zm00001d027523b simSplit
Zm00001d027523_T003.exon5 1 7398675 7398848 Zm00001d027523 7395043 7399582 Zm00001d027523 Zm00001d027523a,Zm00001d027523b simSplit
Zm00001d027523_T003.exon6 1 7398939 7399052 Zm00001d027523b 7395043 7399582 Zm00001d027523 Zm00001d027523a,Zm00001d027523b simSplit
Zm00001d027523_T003.exon6 1 7398939 7399052 Zm00001d027523 7395043 7399582 Zm00001d027523 Zm00001d027523a,Zm00001d027523b simSplit
Zm00001d027523_T003.exon7 1 7399149 7399582 Zm00001d027523b 7395043 7399582 Zm00001d027523 Zm00001d027523a,Zm00001d027523b simSplit
Zm00001d027523_T003.exon7 1 7399149 7399582 Zm00001d027523 7395043 7399582 Zm00001d027523 Zm00001d027523a,Zm00001d027523b simSplit
Zm00001d027598_T001.exon4 1 8677635 8678021 Zm00001d027598a 8677635 8679500 Zm00001d027598 Zm00001d027598a,Zm00001d027598b simSplit
Zm00001d027598_T001.exon4 1 8677635 8678021 Zm00001d027598 8677635 8679500 Zm00001d027598 Zm00001d027598a,Zm00001d027598b simSplit
Zm00001d027598_T001.exon3 1 8678290 8678415 Zm00001d027598b 8677635 8679500 Zm00001d027598 Zm00001d027598a,Zm00001d027598b simSplit
Zm00001d027598_T001.exon3 1 8678290 8678415 Zm00001d027598 8677635 8679500 Zm00001d027598 Zm00001d027598a,Zm00001d027598b simSplit
Zm00001d027598_T001.exon2 1 8678500 8678697 Zm00001d027598b 8677635 8679500 Zm00001d027598 Zm00001d027598a,Zm00001d027598b simSplit
Zm00001d027598_T001.exon2 1 8678500 8678697 Zm00001d027598 8677635 8679500 Zm00001d027598 Zm00001d027598a,Zm00001d027598b simSplit
Zm00001d027598_T001.exon1 1 8678796 8679500 Zm00001d027598b 8677635 8679500 Zm00001d027598 Zm00001d027598a,Zm00001d027598b simSplit
Zm00001d027598_T001.exon1 1 8678796 8679500 Zm00001d027598 8677635 8679500 Zm00001d027598 Zm00001d027598a,Zm00001d027598b simSplit
Zm00001d027633_T001.exon1 1 9547625 9547942 Zm00001d027633a 9547625 9612900 Zm00001d027633 Zm00001d027633a,Zm00001d027633b simSplit
Zm00001d027633_T001.exon1 1 9547625 9547942 Zm00001d027633 9547625 9612900 Zm00001d027633 Zm00001d027633a,Zm00001d027633b simSplit
Zm00001d027633_T001.exon2 1 9548629 9548701 Zm00001d027633a 9547625 9612900 Zm00001d027633 Zm00001d027633a,Zm00001d027633b simSplit
Zm00001d027633_T001.exon2 1 9548629 9548701 Zm00001d027633 9547625 9612900 Zm00001d027633 Zm00001d027633a,Zm00001d027633b simSplit
Zm00001d027633_T001.exon3 1 9548928 9548992 Zm00001d027633a 9547625 9612900 Zm00001d027633 Zm00001d027633a,Zm00001d027633b simSplit
Zm00001d027633_T001.exon3 1 9548928 9548992 Zm00001d027633 9547625 9612900 Zm00001d027633 Zm00001d027633a,Zm00001d027633b simSplit
Zm00001d027633_T001.exon4 1 9555629 9555706 Zm00001d027633a 9547625 9612900 Zm00001d027633 Zm00001d027633a,Zm00001d027633b simSplit
Zm00001d027633_T001.exon4 1 9555629 9555706 Zm00001d027633 9547625 9612900 Zm00001d027633 Zm00001d027633a,Zm00001d027633b simSplit
Zm00001d027633_T001.exon5 1 9556056 9556175 Zm00001d027633a 9547625 9612900 Zm00001d027633 Zm00001d027633a,Zm00001d027633b simSplit
Zm00001d027633_T001.exon5 1 9556056 9556175 Zm00001d027633 9547625 9612900 Zm00001d027633 Zm00001d027633a,Zm00001d027633b simSplit
Zm00001d027633_T001.exon6 1 9556299 9556369 Zm00001d027633a 9547625 9612900 Zm00001d027633 Zm00001d027633a,Zm00001d027633b simSplit
Zm00001d027633_T001.exon6 1 9556299 9556369 Zm00001d027633 9547625 9612900 Zm00001d027633 Zm00001d027633a,Zm00001d027633b simSplit
Zm00001d027633_T001.exon7 1 9556683 9556775 Zm00001d027633a 9547625 9612900 Zm00001d027633 Zm00001d027633a,Zm00001d027633b simSplit
Zm00001d027633_T001.exon7 1 9556683 9556775 Zm00001d027633 9547625 9612900 Zm00001d027633 Zm00001d027633a,Zm00001d027633b simSplit
Zm00001d027633_T001.exon8 1 9564857 9564926 Zm00001d027633a 9547625 9612900 Zm00001d027633 Zm00001d027633a,Zm00001d027633b simSplit
Zm00001d027633_T001.exon8 1 9564857 9564926 Zm00001d027633 9547625 9612900 Zm00001d027633 Zm00001d027633a,Zm00001d027633b simSplit
Zm00001d027633_T002.exon9 1 9576137 9576628 Zm00001d027633a 9547625 9612900 Zm00001d027633 Zm00001d027633a,Zm00001d027633b simSplit
Zm00001d027633_T002.exon9 1 9576137 9576628 Zm00001d027633 9547625 9612900 Zm00001d027633 Zm00001d027633a,Zm00001d027633b simSplit
Zm00001d027633_T002.exon10 1 9576816 9577846 Zm00001d027633a 9547625 9612900 Zm00001d027633 Zm00001d027633a,Zm00001d027633b simSplit
Zm00001d027633_T002.exon10 1 9576816 9577846 Zm00001d027633 9547625 9612900 Zm00001d027633 Zm00001d027633a,Zm00001d027633b simSplit
Zm00001d027633_T002.exon11 1 9579415 9580062 Zm00001d027633a 9547625 9612900 Zm00001d027633 Zm00001d027633a,Zm00001d027633b simSplit
Zm00001d027633_T002.exon11 1 9579415 9580062 Zm00001d027633 9547625 9612900 Zm00001d027633 Zm00001d027633a,Zm00001d027633b simSplit
Zm00001d027633_T002.exon12 1 9580195 9580353 Zm00001d027633a 9547625 9612900 Zm00001d027633 Zm00001d027633a,Zm00001d027633b simSplit
Zm00001d027633_T002.exon12 1 9580195 9580353 Zm00001d027633 9547625 9612900 Zm00001d027633 Zm00001d027633a,Zm00001d027633b simSplit
Zm00001d027633_T002.exon13 1 9580775 9580861 Zm00001d027633a 9547625 9612900 Zm00001d027633 Zm00001d027633a,Zm00001d027633b simSplit
Zm00001d027633_T002.exon13 1 9580775 9580861 Zm00001d027633 9547625 9612900 Zm00001d027633 Zm00001d027633a,Zm00001d027633b simSplit
Zm00001d027633_T001.exon14 1 9581182 9581382 Zm00001d027633a 9547625 9612900 Zm00001d027633 Zm00001d027633a,Zm00001d027633b simSplit
Zm00001d027633_T001.exon14 1 9581182 9581382 Zm00001d027633 9547625 9612900 Zm00001d027633 Zm00001d027633a,Zm00001d027633b simSplit
Zm00001d027633_T001.exon15 1 9582360 9582571 Zm00001d027633a 9547625 9612900 Zm00001d027633 Zm00001d027633a,Zm00001d027633b simSplit
Zm00001d027633_T001.exon15 1 9582360 9582571 Zm00001d027633 9547625 9612900 Zm00001d027633 Zm00001d027633a,Zm00001d027633b simSplit
Zm00001d027633_T001.exon16 1 9582797 9582944 Zm00001d027633a 9547625 9612900 Zm00001d027633 Zm00001d027633a,Zm00001d027633b simSplit
Zm00001d027633_T001.exon16 1 9582797 9582944 Zm00001d027633 9547625 9612900 Zm00001d027633 Zm00001d027633a,Zm00001d027633b simSplit
Zm00001d027633_T001.exon17 1 9583523 9583691 Zm00001d027633a 9547625 9612900 Zm00001d027633 Zm00001d027633a,Zm00001d027633b simSplit
Zm00001d027633_T001.exon17 1 9583523 9583691 Zm00001d027633 9547625 9612900 Zm00001d027633 Zm00001d027633a,Zm00001d027633b simSplit
Zm00001d027633_T001.exon18 1 9583910 9583986 Zm00001d027633a 9547625 9612900 Zm00001d027633 Zm00001d027633a,Zm00001d027633b simSplit
Zm00001d027633_T001.exon18 1 9583910 9583986 Zm00001d027633 9547625 9612900 Zm00001d027633 Zm00001d027633a,Zm00001d027633b simSplit
Zm00001d027633_T001.exon19 1 9584141 9584311 Zm00001d027633b 9547625 9612900 Zm00001d027633 Zm00001d027633a,Zm00001d027633b simSplit
Zm00001d027633_T001.exon19 1 9584141 9584311 Zm00001d027633 9547625 9612900 Zm00001d027633 Zm00001d027633a,Zm00001d027633b simSplit
Zm00001d027633_T011.exon19 1 9597686 9597762 Zm00001d027633b 9547625 9612900 Zm00001d027633 Zm00001d027633a,Zm00001d027633b simSplit
Zm00001d027633_T011.exon19 1 9597686 9597762 Zm00001d027633 9547625 9612900 Zm00001d027633 Zm00001d027633a,Zm00001d027633b simSplit
Zm00001d027633_T011.exon20 1 9597908 9598010 Zm00001d027633b 9547625 9612900 Zm00001d027633 Zm00001d027633a,Zm00001d027633b simSplit
Zm00001d027633_T011.exon20 1 9597908 9598010 Zm00001d027633 9547625 9612900 Zm00001d027633 Zm00001d027633a,Zm00001d027633b simSplit
Zm00001d027633_T011.exon21 1 9601318 9601437 Zm00001d027633b 9547625 9612900 Zm00001d027633 Zm00001d027633a,Zm00001d027633b simSplit
Zm00001d027633_T011.exon21 1 9601318 9601437 Zm00001d027633 9547625 9612900 Zm00001d027633 Zm00001d027633a,Zm00001d027633b simSplit
Zm00001d027633_T011.exon22 1 9601528 9601671 Zm00001d027633b 9547625 9612900 Zm00001d027633 Zm00001d027633a,Zm00001d027633b simSplit
Zm00001d027633_T011.exon22 1 9601528 9601671 Zm00001d027633 9547625 9612900 Zm00001d027633 Zm00001d027633a,Zm00001d027633b simSplit
Zm00001d027633_T011.exon23 1 9602840 9602989 Zm00001d027633b 9547625 9612900 Zm00001d027633 Zm00001d027633a,Zm00001d027633b simSplit
Zm00001d027633_T011.exon23 1 9602840 9602989 Zm00001d027633 9547625 9612900 Zm00001d027633 Zm00001d027633a,Zm00001d027633b simSplit
Zm00001d027633_T011.exon24 1 9611227 9611370 Zm00001d027633b 9547625 9612900 Zm00001d027633 Zm00001d027633a,Zm00001d027633b simSplit
Zm00001d027633_T011.exon24 1 9611227 9611370 Zm00001d027633 9547625 9612900 Zm00001d027633 Zm00001d027633a,Zm00001d027633b simSplit
Zm00001d027633_T011.exon25 1 9611541 9611628 Zm00001d027633b 9547625 9612900 Zm00001d027633 Zm00001d027633a,Zm00001d027633b simSplit
Zm00001d027633_T011.exon25 1 9611541 9611628 Zm00001d027633 9547625 9612900 Zm00001d027633 Zm00001d027633a,Zm00001d027633b simSplit
Zm00001d027633_T011.exon26 1 9611983 9612012 Zm00001d027633b 9547625 9612900 Zm00001d027633 Zm00001d027633a,Zm00001d027633b simSplit
Zm00001d027633_T011.exon26 1 9611983 9612012 Zm00001d027633 9547625 9612900 Zm00001d027633 Zm00001d027633a,Zm00001d027633b simSplit
Zm00001d027633_T011.exon27 1 9612152 9612279 Zm00001d027633b 9547625 9612900 Zm00001d027633 Zm00001d027633a,Zm00001d027633b simSplit
Zm00001d027633_T011.exon27 1 9612152 9612279 Zm00001d027633 9547625 9612900 Zm00001d027633 Zm00001d027633a,Zm00001d027633b simSplit
Zm00001d027633_T011.exon28 1 9612868 9612900 Zm00001d027633b 9547625 9612900 Zm00001d027633 Zm00001d027633a,Zm00001d027633b simSplit
Zm00001d027633_T011.exon28 1 9612868 9612900 Zm00001d027633 9547625 9612900 Zm00001d027633 Zm00001d027633a,Zm00001d027633b simSplit
Zm00001d027671_T001.exon7 1 10681229 10681632 Zm00001d027671a 10681229 10686519 Zm00001d027671 Zm00001d027671a,Zm00001d027671b simSplit
Zm00001d027671_T001.exon7 1 10681229 10681632 Zm00001d027671 10681229 10686519 Zm00001d027671 Zm00001d027671a,Zm00001d027671b simSplit
Zm00001d027671_T001.exon6 1 10681714 10681865 Zm00001d027671a 10681229 10686519 Zm00001d027671 Zm00001d027671a,Zm00001d027671b simSplit
Zm00001d027671_T001.exon6 1 10681714 10681865 Zm00001d027671 10681229 10686519 Zm00001d027671 Zm00001d027671a,Zm00001d027671b simSplit
Zm00001d027671_T001.exon5 1 10682652 10682760 Zm00001d027671a 10681229 10686519 Zm00001d027671 Zm00001d027671a,Zm00001d027671b simSplit
Zm00001d027671_T001.exon5 1 10682652 10682760 Zm00001d027671 10681229 10686519 Zm00001d027671 Zm00001d027671a,Zm00001d027671b simSplit
Zm00001d027671_T001.exon4 1 10682877 10682981 Zm00001d027671a 10681229 10686519 Zm00001d027671 Zm00001d027671a,Zm00001d027671b simSplit
Zm00001d027671_T001.exon4 1 10682877 10682981 Zm00001d027671 10681229 10686519 Zm00001d027671 Zm00001d027671a,Zm00001d027671b simSplit
Zm00001d027671_T001.exon3 1 10683265 10683348 Zm00001d027671a 10681229 10686519 Zm00001d027671 Zm00001d027671a,Zm00001d027671b simSplit
Zm00001d027671_T001.exon3 1 10683265 10683348 Zm00001d027671 10681229 10686519 Zm00001d027671 Zm00001d027671a,Zm00001d027671b simSplit
Zm00001d027671_T001.exon2 1 10683437 10685351 Zm00001d027671a 10681229 10686519 Zm00001d027671 Zm00001d027671a,Zm00001d027671b simSplit
Zm00001d027671_T001.exon2 1 10683437 10685351 Zm00001d027671 10681229 10686519 Zm00001d027671 Zm00001d027671a,Zm00001d027671b simSplit
Zm00001d027671_T001.exon1 1 10686389 10686519 Zm00001d027671b 10681229 10686519 Zm00001d027671 Zm00001d027671a,Zm00001d027671b simSplit
Zm00001d027671_T001.exon1 1 10686389 10686519 Zm00001d027671 10681229 10686519 Zm00001d027671 Zm00001d027671a,Zm00001d027671b simSplit
Zm00001d027680_T001.exon4 1 11011198 11011907 Zm00001d027680a 11011198 11015865 Zm00001d027680 Zm00001d027680a,Zm00001d027680b simSplit
Zm00001d027680_T001.exon4 1 11011198 11011907 Zm00001d027680 11011198 11015865 Zm00001d027680 Zm00001d027680a,Zm00001d027680b simSplit
Zm00001d027680_T002.exon3 1 11012988 11013077 Zm00001d027680b 11011198 11015865 Zm00001d027680 Zm00001d027680a,Zm00001d027680b simSplit
Zm00001d027680_T002.exon3 1 11012988 11013077 Zm00001d027680 11011198 11015865 Zm00001d027680 Zm00001d027680a,Zm00001d027680b simSplit
Zm00001d027680_T002.exon2 1 11013174 11013288 Zm00001d027680b 11011198 11015865 Zm00001d027680 Zm00001d027680a,Zm00001d027680b simSplit
Zm00001d027680_T002.exon2 1 11013174 11013288 Zm00001d027680 11011198 11015865 Zm00001d027680 Zm00001d027680a,Zm00001d027680b simSplit
Zm00001d027680_T001.exon1 1 11015685 11015865 Zm00001d027680b 11011198 11015865 Zm00001d027680 Zm00001d027680a,Zm00001d027680b simSplit
Zm00001d027680_T001.exon1 1 11015685 11015865 Zm00001d027680 11011198 11015865 Zm00001d027680 Zm00001d027680a,Zm00001d027680b simSplit
Zm00001d027682_T001.exon7 1 11066056 11066460 Zm00001d027682a 11066056 11069126 Zm00001d027682 Zm00001d027682a,Zm00001d027682b simSplit
Zm00001d027682_T001.exon7 1 11066056 11066460 Zm00001d027682 11066056 11069126 Zm00001d027682 Zm00001d027682a,Zm00001d027682b simSplit
Zm00001d027682_T001.exon6 1 11066583 11066893 Zm00001d027682a 11066056 11069126 Zm00001d027682 Zm00001d027682a,Zm00001d027682b simSplit
Zm00001d027682_T001.exon6 1 11066583 11066893 Zm00001d027682 11066056 11069126 Zm00001d027682 Zm00001d027682a,Zm00001d027682b simSplit
Zm00001d027682_T001.exon5 1 11067020 11067266 Zm00001d027682a 11066056 11069126 Zm00001d027682 Zm00001d027682a,Zm00001d027682b simSplit
Zm00001d027682_T001.exon5 1 11067020 11067266 Zm00001d027682 11066056 11069126 Zm00001d027682 Zm00001d027682a,Zm00001d027682b simSplit
Zm00001d027682_T003.exon3 1 11067376 11067492 Zm00001d027682a 11066056 11069126 Zm00001d027682 Zm00001d027682a,Zm00001d027682b simSplit
Zm00001d027682_T003.exon3 1 11067376 11067492 Zm00001d027682 11066056 11069126 Zm00001d027682 Zm00001d027682a,Zm00001d027682b simSplit
Zm00001d027682_T003.exon2 1 11067915 11067977 Zm00001d027682a 11066056 11069126 Zm00001d027682 Zm00001d027682a,Zm00001d027682b simSplit
Zm00001d027682_T003.exon2 1 11067915 11067977 Zm00001d027682 11066056 11069126 Zm00001d027682 Zm00001d027682a,Zm00001d027682b simSplit
Zm00001d027682_T003.exon1 1 11068095 11069126 Zm00001d027682b 11066056 11069126 Zm00001d027682 Zm00001d027682a,Zm00001d027682b simSplit
Zm00001d027682_T003.exon1 1 11068095 11069126 Zm00001d027682 11066056 11069126 Zm00001d027682 Zm00001d027682a,Zm00001d027682b simSplit
Zm00001d027694_T002.exon1 1 11299491 11299796 Zm00001d027694a 11299491 11303586 Zm00001d027694 Zm00001d027694a,Zm00001d027694b simSplit
Zm00001d027694_T002.exon1 1 11299491 11299796 Zm00001d027694 11299491 11303586 Zm00001d027694 Zm00001d027694a,Zm00001d027694b simSplit
Zm00001d027694_T002.exon2 1 11299903 11300039 Zm00001d027694a 11299491 11303586 Zm00001d027694 Zm00001d027694a,Zm00001d027694b simSplit
Zm00001d027694_T002.exon2 1 11299903 11300039 Zm00001d027694 11299491 11303586 Zm00001d027694 Zm00001d027694a,Zm00001d027694b simSplit
Zm00001d027694_T002.exon3 1 11301357 11301484 Zm00001d027694b 11299491 11303586 Zm00001d027694 Zm00001d027694a,Zm00001d027694b simSplit
Zm00001d027694_T002.exon3 1 11301357 11301484 Zm00001d027694 11299491 11303586 Zm00001d027694 Zm00001d027694a,Zm00001d027694b simSplit
Zm00001d027694_T002.exon4 1 11301576 11301679 Zm00001d027694b 11299491 11303586 Zm00001d027694 Zm00001d027694a,Zm00001d027694b simSplit
Zm00001d027694_T002.exon4 1 11301576 11301679 Zm00001d027694 11299491 11303586 Zm00001d027694 Zm00001d027694a,Zm00001d027694b simSplit
Zm00001d027694_T002.exon5 1 11302335 11302462 Zm00001d027694b 11299491 11303586 Zm00001d027694 Zm00001d027694a,Zm00001d027694b simSplit
Zm00001d027694_T002.exon5 1 11302335 11302462 Zm00001d027694 11299491 11303586 Zm00001d027694 Zm00001d027694a,Zm00001d027694b simSplit
Zm00001d027694_T002.exon6 1 11302551 11303586 Zm00001d027694b 11299491 11303586 Zm00001d027694 Zm00001d027694a,Zm00001d027694b simSplit
Zm00001d027694_T002.exon6 1 11302551 11303586 Zm00001d027694 11299491 11303586 Zm00001d027694 Zm00001d027694a,Zm00001d027694b simSplit
Zm00001d027711_T004.exon5 1 11719997 11720394 Zm00001d027711a 11719997 11725003 Zm00001d027711 Zm00001d027711a,Zm00001d027711b simSplit
Zm00001d027711_T004.exon5 1 11719997 11720394 Zm00001d027711 11719997 11725003 Zm00001d027711 Zm00001d027711a,Zm00001d027711b simSplit
Zm00001d027711_T004.exon4 1 11720579 11720681 Zm00001d027711a 11719997 11725003 Zm00001d027711 Zm00001d027711a,Zm00001d027711b simSplit
Zm00001d027711_T004.exon4 1 11720579 11720681 Zm00001d027711 11719997 11725003 Zm00001d027711 Zm00001d027711a,Zm00001d027711b simSplit
Zm00001d027711_T004.exon3 1 11720787 11721327 Zm00001d027711a 11719997 11725003 Zm00001d027711 Zm00001d027711a,Zm00001d027711b simSplit
Zm00001d027711_T004.exon3 1 11720787 11721327 Zm00001d027711 11719997 11725003 Zm00001d027711 Zm00001d027711a,Zm00001d027711b simSplit
Zm00001d027711_T003.exon2 1 11722415 11722607 Zm00001d027711a 11719997 11725003 Zm00001d027711 Zm00001d027711a,Zm00001d027711b simSplit
Zm00001d027711_T003.exon2 1 11722415 11722607 Zm00001d027711 11719997 11725003 Zm00001d027711 Zm00001d027711a,Zm00001d027711b simSplit
Zm00001d027711_T004.exon1 1 11723962 11725003 Zm00001d027711b 11719997 11725003 Zm00001d027711 Zm00001d027711a,Zm00001d027711b simSplit
Zm00001d027711_T004.exon1 1 11723962 11725003 Zm00001d027711 11719997 11725003 Zm00001d027711 Zm00001d027711a,Zm00001d027711b simSplit
Zm00001d027714_T002.exon1 1 11881329 11881854 Zm00001d027714a 11881329 11887552 Zm00001d027714 Zm00001d027714a,Zm00001d027714b simSplit
Zm00001d027714_T002.exon1 1 11881329 11881854 Zm00001d027714 11881329 11887552 Zm00001d027714 Zm00001d027714a,Zm00001d027714b simSplit
Zm00001d027714_T002.exon2 1 11882933 11883012 Zm00001d027714a 11881329 11887552 Zm00001d027714 Zm00001d027714a,Zm00001d027714b simSplit
Zm00001d027714_T002.exon2 1 11882933 11883012 Zm00001d027714 11881329 11887552 Zm00001d027714 Zm00001d027714a,Zm00001d027714b simSplit
Zm00001d027714_T002.exon3 1 11883239 11883339 Zm00001d027714a 11881329 11887552 Zm00001d027714 Zm00001d027714a,Zm00001d027714b simSplit
Zm00001d027714_T002.exon3 1 11883239 11883339 Zm00001d027714 11881329 11887552 Zm00001d027714 Zm00001d027714a,Zm00001d027714b simSplit
Zm00001d027714_T002.exon4 1 11883638 11883707 Zm00001d027714a 11881329 11887552 Zm00001d027714 Zm00001d027714a,Zm00001d027714b simSplit
Zm00001d027714_T002.exon4 1 11883638 11883707 Zm00001d027714 11881329 11887552 Zm00001d027714 Zm00001d027714a,Zm00001d027714b simSplit
Zm00001d027714_T002.exon5 1 11883790 11884172 Zm00001d027714a 11881329 11887552 Zm00001d027714 Zm00001d027714a,Zm00001d027714b simSplit
Zm00001d027714_T002.exon5 1 11883790 11884172 Zm00001d027714 11881329 11887552 Zm00001d027714 Zm00001d027714a,Zm00001d027714b simSplit
Zm00001d027714_T002.exon6 1 11884493 11886040 Zm00001d027714b 11881329 11887552 Zm00001d027714 Zm00001d027714a,Zm00001d027714b simSplit
Zm00001d027714_T002.exon6 1 11884493 11886040 Zm00001d027714 11881329 11887552 Zm00001d027714 Zm00001d027714a,Zm00001d027714b simSplit
Zm00001d027714_T002.exon7 1 11886445 11887552 Zm00001d027714b 11881329 11887552 Zm00001d027714 Zm00001d027714a,Zm00001d027714b simSplit
Zm00001d027714_T002.exon7 1 11886445 11887552 Zm00001d027714 11881329 11887552 Zm00001d027714 Zm00001d027714a,Zm00001d027714b simSplit
Zm00001d027719_T001.exon1 1 12103775 12104354 Zm00001d027719a 12103775 12105421 Zm00001d027719 Zm00001d027719a,Zm00001d027719b simSplit
Zm00001d027719_T001.exon1 1 12103775 12104354 Zm00001d027719 12103775 12105421 Zm00001d027719 Zm00001d027719a,Zm00001d027719b simSplit
Zm00001d027719_T001.exon2 1 12104447 12104633 Zm00001d027719a 12103775 12105421 Zm00001d027719 Zm00001d027719a,Zm00001d027719b simSplit
Zm00001d027719_T001.exon2 1 12104447 12104633 Zm00001d027719 12103775 12105421 Zm00001d027719 Zm00001d027719a,Zm00001d027719b simSplit
Zm00001d027719_T001.exon3 1 12104874 12104954 Zm00001d027719a 12103775 12105421 Zm00001d027719 Zm00001d027719a,Zm00001d027719b simSplit
Zm00001d027719_T001.exon3 1 12104874 12104954 Zm00001d027719 12103775 12105421 Zm00001d027719 Zm00001d027719a,Zm00001d027719b simSplit
Zm00001d027719_T001.exon4 1 12105035 12105185 Zm00001d027719b 12103775 12105421 Zm00001d027719 Zm00001d027719a,Zm00001d027719b simSplit
Zm00001d027719_T001.exon4 1 12105035 12105185 Zm00001d027719 12103775 12105421 Zm00001d027719 Zm00001d027719a,Zm00001d027719b simSplit
Zm00001d027719_T001.exon5 1 12105281 12105421 Zm00001d027719b 12103775 12105421 Zm00001d027719 Zm00001d027719a,Zm00001d027719b simSplit
Zm00001d027719_T001.exon5 1 12105281 12105421 Zm00001d027719 12103775 12105421 Zm00001d027719 Zm00001d027719a,Zm00001d027719b simSplit
Zm00001d027722_T002.exon1 1 12170863 12171245 Zm00001d027722a 12170863 12175121 Zm00001d027722 Zm00001d027722a,Zm00001d027722b simSplit
Zm00001d027722_T002.exon1 1 12170863 12171245 Zm00001d027722 12170863 12175121 Zm00001d027722 Zm00001d027722a,Zm00001d027722b simSplit
Zm00001d027722_T002.exon2 1 12171378 12172078 Zm00001d027722a 12170863 12175121 Zm00001d027722 Zm00001d027722a,Zm00001d027722b simSplit
Zm00001d027722_T002.exon2 1 12171378 12172078 Zm00001d027722 12170863 12175121 Zm00001d027722 Zm00001d027722a,Zm00001d027722b simSplit
Zm00001d027722_T002.exon3 1 12172604 12173052 Zm00001d027722a 12170863 12175121 Zm00001d027722 Zm00001d027722a,Zm00001d027722b simSplit
Zm00001d027722_T002.exon3 1 12172604 12173052 Zm00001d027722 12170863 12175121 Zm00001d027722 Zm00001d027722a,Zm00001d027722b simSplit
Zm00001d027722_T002.exon4 1 12173911 12174017 Zm00001d027722a 12170863 12175121 Zm00001d027722 Zm00001d027722a,Zm00001d027722b simSplit
Zm00001d027722_T002.exon4 1 12173911 12174017 Zm00001d027722 12170863 12175121 Zm00001d027722 Zm00001d027722a,Zm00001d027722b simSplit
Zm00001d027722_T001.exon5 1 12174281 12174352 Zm00001d027722a 12170863 12175121 Zm00001d027722 Zm00001d027722a,Zm00001d027722b simSplit
Zm00001d027722_T001.exon5 1 12174281 12174352 Zm00001d027722 12170863 12175121 Zm00001d027722 Zm00001d027722a,Zm00001d027722b simSplit
Zm00001d027722_T002.exon5 1 12174581 12174687 Zm00001d027722a 12170863 12175121 Zm00001d027722 Zm00001d027722a,Zm00001d027722b simSplit
Zm00001d027722_T002.exon5 1 12174581 12174687 Zm00001d027722 12170863 12175121 Zm00001d027722 Zm00001d027722a,Zm00001d027722b simSplit
Zm00001d027722_T002.exon6 1 12175011 12175121 Zm00001d027722b 12170863 12175121 Zm00001d027722 Zm00001d027722a,Zm00001d027722b simSplit
Zm00001d027722_T002.exon6 1 12175011 12175121 Zm00001d027722 12170863 12175121 Zm00001d027722 Zm00001d027722a,Zm00001d027722b simSplit
Zm00001d027725_T001.exon1 1 12285452 12285940 Zm00001d027725a 12285452 12287041 Zm00001d027725 Zm00001d027725a,Zm00001d027725b simSplit
Zm00001d027725_T001.exon1 1 12285452 12285940 Zm00001d027725 12285452 12287041 Zm00001d027725 Zm00001d027725a,Zm00001d027725b simSplit
Zm00001d027725_T001.exon2 1 12286404 12286607 Zm00001d027725b 12285452 12287041 Zm00001d027725 Zm00001d027725a,Zm00001d027725b simSplit
Zm00001d027725_T001.exon2 1 12286404 12286607 Zm00001d027725 12285452 12287041 Zm00001d027725 Zm00001d027725a,Zm00001d027725b simSplit
Zm00001d027725_T001.exon3 1 12286710 12286913 Zm00001d027725b 12285452 12287041 Zm00001d027725 Zm00001d027725a,Zm00001d027725b simSplit
Zm00001d027725_T001.exon3 1 12286710 12286913 Zm00001d027725 12285452 12287041 Zm00001d027725 Zm00001d027725a,Zm00001d027725b simSplit
Zm00001d027725_T001.exon4 1 12287021 12287041 Zm00001d027725b 12285452 12287041 Zm00001d027725 Zm00001d027725a,Zm00001d027725b simSplit
Zm00001d027725_T001.exon4 1 12287021 12287041 Zm00001d027725 12285452 12287041 Zm00001d027725 Zm00001d027725a,Zm00001d027725b simSplit
Zm00001d027747_T001.exon5 1 12535191 12535238 Zm00001d027747a 12535191 12535893 Zm00001d027747 Zm00001d027747a,Zm00001d027747b simSplit
Zm00001d027747_T001.exon5 1 12535191 12535238 Zm00001d027747 12535191 12535893 Zm00001d027747 Zm00001d027747a,Zm00001d027747b simSplit
Zm00001d027747_T001.exon4 1 12535269 12535411 Zm00001d027747a 12535191 12535893 Zm00001d027747 Zm00001d027747a,Zm00001d027747b simSplit
Zm00001d027747_T001.exon4 1 12535269 12535411 Zm00001d027747 12535191 12535893 Zm00001d027747 Zm00001d027747a,Zm00001d027747b simSplit
Zm00001d027747_T001.exon3 1 12535497 12535562 Zm00001d027747b 12535191 12535893 Zm00001d027747 Zm00001d027747a,Zm00001d027747b simSplit
Zm00001d027747_T001.exon3 1 12535497 12535562 Zm00001d027747 12535191 12535893 Zm00001d027747 Zm00001d027747a,Zm00001d027747b simSplit
Zm00001d027747_T001.exon2 1 12535661 12535750 Zm00001d027747b 12535191 12535893 Zm00001d027747 Zm00001d027747a,Zm00001d027747b simSplit
Zm00001d027747_T001.exon2 1 12535661 12535750 Zm00001d027747 12535191 12535893 Zm00001d027747 Zm00001d027747a,Zm00001d027747b simSplit
Zm00001d027747_T001.exon1 1 12535828 12535893 Zm00001d027747b 12535191 12535893 Zm00001d027747 Zm00001d027747a,Zm00001d027747b simSplit
Zm00001d027747_T001.exon1 1 12535828 12535893 Zm00001d027747 12535191 12535893 Zm00001d027747 Zm00001d027747a,Zm00001d027747b simSplit
Zm00001d027748_T004.exon5 1 12538586 12539349 Zm00001d027748a 12538586 12542963 Zm00001d027748 Zm00001d027748a,Zm00001d027748b simSplit
Zm00001d027748_T004.exon5 1 12538586 12539349 Zm00001d027748 12538586 12542963 Zm00001d027748 Zm00001d027748a,Zm00001d027748b simSplit
Zm00001d027748_T004.exon4 1 12539434 12540882 Zm00001d027748a 12538586 12542963 Zm00001d027748 Zm00001d027748a,Zm00001d027748b simSplit
Zm00001d027748_T004.exon4 1 12539434 12540882 Zm00001d027748 12538586 12542963 Zm00001d027748 Zm00001d027748a,Zm00001d027748b simSplit
Zm00001d027748_T004.exon3 1 12540988 12541149 Zm00001d027748a 12538586 12542963 Zm00001d027748 Zm00001d027748a,Zm00001d027748b simSplit
Zm00001d027748_T004.exon3 1 12540988 12541149 Zm00001d027748 12538586 12542963 Zm00001d027748 Zm00001d027748a,Zm00001d027748b simSplit
Zm00001d027748_T002.exon1 1 12541222 12542963 Zm00001d027748b 12538586 12542963 Zm00001d027748 Zm00001d027748a,Zm00001d027748b simSplit
Zm00001d027748_T002.exon1 1 12541222 12542963 Zm00001d027748 12538586 12542963 Zm00001d027748 Zm00001d027748a,Zm00001d027748b simSplit
Zm00001d027749_T001.exon10 1 12546659 12547035 Zm00001d027749a 12546659 12552109 Zm00001d027749 Zm00001d027749a,Zm00001d027749b simSplit
Zm00001d027749_T001.exon10 1 12546659 12547035 Zm00001d027749 12546659 12552109 Zm00001d027749 Zm00001d027749a,Zm00001d027749b simSplit
Zm00001d027749_T001.exon9 1 12547148 12547224 Zm00001d027749a 12546659 12552109 Zm00001d027749 Zm00001d027749a,Zm00001d027749b simSplit
Zm00001d027749_T001.exon9 1 12547148 12547224 Zm00001d027749 12546659 12552109 Zm00001d027749 Zm00001d027749a,Zm00001d027749b simSplit
Zm00001d027749_T001.exon8 1 12547329 12547414 Zm00001d027749a 12546659 12552109 Zm00001d027749 Zm00001d027749a,Zm00001d027749b simSplit
Zm00001d027749_T001.exon8 1 12547329 12547414 Zm00001d027749 12546659 12552109 Zm00001d027749 Zm00001d027749a,Zm00001d027749b simSplit
Zm00001d027749_T001.exon7 1 12547503 12548107 Zm00001d027749a 12546659 12552109 Zm00001d027749 Zm00001d027749a,Zm00001d027749b simSplit
Zm00001d027749_T001.exon7 1 12547503 12548107 Zm00001d027749 12546659 12552109 Zm00001d027749 Zm00001d027749a,Zm00001d027749b simSplit
Zm00001d027749_T001.exon6 1 12548233 12548349 Zm00001d027749a 12546659 12552109 Zm00001d027749 Zm00001d027749a,Zm00001d027749b simSplit
Zm00001d027749_T001.exon6 1 12548233 12548349 Zm00001d027749 12546659 12552109 Zm00001d027749 Zm00001d027749a,Zm00001d027749b simSplit
Zm00001d027749_T001.exon5 1 12548542 12548655 Zm00001d027749a 12546659 12552109 Zm00001d027749 Zm00001d027749a,Zm00001d027749b simSplit
Zm00001d027749_T001.exon5 1 12548542 12548655 Zm00001d027749 12546659 12552109 Zm00001d027749 Zm00001d027749a,Zm00001d027749b simSplit
Zm00001d027749_T001.exon4 1 12550426 12550491 Zm00001d027749a 12546659 12552109 Zm00001d027749 Zm00001d027749a,Zm00001d027749b simSplit
Zm00001d027749_T001.exon4 1 12550426 12550491 Zm00001d027749 12546659 12552109 Zm00001d027749 Zm00001d027749a,Zm00001d027749b simSplit
Zm00001d027749_T001.exon3 1 12550827 12550998 Zm00001d027749a 12546659 12552109 Zm00001d027749 Zm00001d027749a,Zm00001d027749b simSplit
Zm00001d027749_T001.exon3 1 12550827 12550998 Zm00001d027749 12546659 12552109 Zm00001d027749 Zm00001d027749a,Zm00001d027749b simSplit
Zm00001d027749_T001.exon2 1 12551249 12551456 Zm00001d027749a 12546659 12552109 Zm00001d027749 Zm00001d027749a,Zm00001d027749b simSplit
Zm00001d027749_T001.exon2 1 12551249 12551456 Zm00001d027749 12546659 12552109 Zm00001d027749 Zm00001d027749a,Zm00001d027749b simSplit
Zm00001d027749_T001.exon1 1 12551608 12552109 Zm00001d027749b 12546659 12552109 Zm00001d027749 Zm00001d027749a,Zm00001d027749b simSplit
Zm00001d027749_T001.exon1 1 12551608 12552109 Zm00001d027749 12546659 12552109 Zm00001d027749 Zm00001d027749a,Zm00001d027749b simSplit
Zm00001d027799_T001.exon1 1 13758931 13759388 Zm00001d027799a 13758931 13762071 Zm00001d027799 Zm00001d027799a,Zm00001d027799b simSplit
Zm00001d027799_T001.exon1 1 13758931 13759388 Zm00001d027799 13758931 13762071 Zm00001d027799 Zm00001d027799a,Zm00001d027799b simSplit
Zm00001d027799_T002.exon2 1 13759930 13760214 Zm00001d027799a 13758931 13762071 Zm00001d027799 Zm00001d027799a,Zm00001d027799b simSplit
Zm00001d027799_T002.exon2 1 13759930 13760214 Zm00001d027799 13758931 13762071 Zm00001d027799 Zm00001d027799a,Zm00001d027799b simSplit
Zm00001d027799_T002.exon3 1 13760290 13760604 Zm00001d027799a 13758931 13762071 Zm00001d027799 Zm00001d027799a,Zm00001d027799b simSplit
Zm00001d027799_T002.exon3 1 13760290 13760604 Zm00001d027799 13758931 13762071 Zm00001d027799 Zm00001d027799a,Zm00001d027799b simSplit
Zm00001d027799_T001.exon4 1 13761020 13761172 Zm00001d027799b 13758931 13762071 Zm00001d027799 Zm00001d027799a,Zm00001d027799b simSplit
Zm00001d027799_T001.exon4 1 13761020 13761172 Zm00001d027799 13758931 13762071 Zm00001d027799 Zm00001d027799a,Zm00001d027799b simSplit
Zm00001d027799_T002.exon5 1 13761278 13762071 Zm00001d027799b 13758931 13762071 Zm00001d027799 Zm00001d027799a,Zm00001d027799b simSplit
Zm00001d027799_T002.exon5 1 13761278 13762071 Zm00001d027799 13758931 13762071 Zm00001d027799 Zm00001d027799a,Zm00001d027799b simSplit
Zm00001d027842_T004.exon9 1 14882464 14883113 Zm00001d027842a 14882464 14891242 Zm00001d027842 Zm00001d027842a,Zm00001d027842b simSplit
Zm00001d027842_T004.exon9 1 14882464 14883113 Zm00001d027842 14882464 14891242 Zm00001d027842 Zm00001d027842a,Zm00001d027842b simSplit
Zm00001d027842_T004.exon8 1 14883220 14883377 Zm00001d027842a 14882464 14891242 Zm00001d027842 Zm00001d027842a,Zm00001d027842b simSplit
Zm00001d027842_T004.exon8 1 14883220 14883377 Zm00001d027842 14882464 14891242 Zm00001d027842 Zm00001d027842a,Zm00001d027842b simSplit
Zm00001d027842_T004.exon7 1 14883572 14883776 Zm00001d027842b 14882464 14891242 Zm00001d027842 Zm00001d027842a,Zm00001d027842b simSplit
Zm00001d027842_T004.exon7 1 14883572 14883776 Zm00001d027842 14882464 14891242 Zm00001d027842 Zm00001d027842a,Zm00001d027842b simSplit
Zm00001d027842_T004.exon6 1 14884567 14884648 Zm00001d027842b 14882464 14891242 Zm00001d027842 Zm00001d027842a,Zm00001d027842b simSplit
Zm00001d027842_T004.exon6 1 14884567 14884648 Zm00001d027842 14882464 14891242 Zm00001d027842 Zm00001d027842a,Zm00001d027842b simSplit
Zm00001d027842_T004.exon5 1 14889084 14889858 Zm00001d027842b 14882464 14891242 Zm00001d027842 Zm00001d027842a,Zm00001d027842b simSplit
Zm00001d027842_T004.exon5 1 14889084 14889858 Zm00001d027842 14882464 14891242 Zm00001d027842 Zm00001d027842a,Zm00001d027842b simSplit
Zm00001d027842_T004.exon4 1 14889940 14890105 Zm00001d027842b 14882464 14891242 Zm00001d027842 Zm00001d027842a,Zm00001d027842b simSplit
Zm00001d027842_T004.exon4 1 14889940 14890105 Zm00001d027842 14882464 14891242 Zm00001d027842 Zm00001d027842a,Zm00001d027842b simSplit
Zm00001d027842_T004.exon3 1 14890192 14890280 Zm00001d027842b 14882464 14891242 Zm00001d027842 Zm00001d027842a,Zm00001d027842b simSplit
Zm00001d027842_T004.exon3 1 14890192 14890280 Zm00001d027842 14882464 14891242 Zm00001d027842 Zm00001d027842a,Zm00001d027842b simSplit
Zm00001d027842_T004.exon2 1 14890370 14890437 Zm00001d027842b 14882464 14891242 Zm00001d027842 Zm00001d027842a,Zm00001d027842b simSplit
Zm00001d027842_T004.exon2 1 14890370 14890437 Zm00001d027842 14882464 14891242 Zm00001d027842 Zm00001d027842a,Zm00001d027842b simSplit
Zm00001d027842_T004.exon1 1 14890972 14891242 Zm00001d027842b 14882464 14891242 Zm00001d027842 Zm00001d027842a,Zm00001d027842b simSplit
Zm00001d027842_T004.exon1 1 14890972 14891242 Zm00001d027842 14882464 14891242 Zm00001d027842 Zm00001d027842a,Zm00001d027842b simSplit
Zm00001d027880_T003.exon13 1 16436908 16437182 Zm00001d027880a 16436908 16447108 Zm00001d027880 Zm00001d027880a,Zm00001d027880b simSplit
Zm00001d027880_T003.exon13 1 16436908 16437182 Zm00001d027880 16436908 16447108 Zm00001d027880 Zm00001d027880a,Zm00001d027880b simSplit
Zm00001d027880_T003.exon12 1 16437815 16437955 Zm00001d027880a 16436908 16447108 Zm00001d027880 Zm00001d027880a,Zm00001d027880b simSplit
Zm00001d027880_T003.exon12 1 16437815 16437955 Zm00001d027880 16436908 16447108 Zm00001d027880 Zm00001d027880a,Zm00001d027880b simSplit
Zm00001d027880_T003.exon11 1 16438661 16438754 Zm00001d027880a 16436908 16447108 Zm00001d027880 Zm00001d027880a,Zm00001d027880b simSplit
Zm00001d027880_T003.exon11 1 16438661 16438754 Zm00001d027880 16436908 16447108 Zm00001d027880 Zm00001d027880a,Zm00001d027880b simSplit
Zm00001d027880_T002.exon10 1 16438988 16439085 Zm00001d027880a 16436908 16447108 Zm00001d027880 Zm00001d027880a,Zm00001d027880b simSplit
Zm00001d027880_T002.exon10 1 16438988 16439085 Zm00001d027880 16436908 16447108 Zm00001d027880 Zm00001d027880a,Zm00001d027880b simSplit
Zm00001d027880_T003.exon9 1 16444429 16444482 Zm00001d027880a 16436908 16447108 Zm00001d027880 Zm00001d027880a,Zm00001d027880b simSplit
Zm00001d027880_T003.exon9 1 16444429 16444482 Zm00001d027880 16436908 16447108 Zm00001d027880 Zm00001d027880a,Zm00001d027880b simSplit
Zm00001d027880_T003.exon8 1 16444565 16444622 Zm00001d027880a 16436908 16447108 Zm00001d027880 Zm00001d027880a,Zm00001d027880b simSplit
Zm00001d027880_T003.exon8 1 16444565 16444622 Zm00001d027880 16436908 16447108 Zm00001d027880 Zm00001d027880a,Zm00001d027880b simSplit
Zm00001d027880_T003.exon7 1 16444713 16444809 Zm00001d027880a 16436908 16447108 Zm00001d027880 Zm00001d027880a,Zm00001d027880b simSplit
Zm00001d027880_T003.exon7 1 16444713 16444809 Zm00001d027880 16436908 16447108 Zm00001d027880 Zm00001d027880a,Zm00001d027880b simSplit
Zm00001d027880_T003.exon6 1 16445573 16445712 Zm00001d027880a 16436908 16447108 Zm00001d027880 Zm00001d027880a,Zm00001d027880b simSplit
Zm00001d027880_T003.exon6 1 16445573 16445712 Zm00001d027880 16436908 16447108 Zm00001d027880 Zm00001d027880a,Zm00001d027880b simSplit
Zm00001d027880_T003.exon5 1 16445881 16445933 Zm00001d027880a 16436908 16447108 Zm00001d027880 Zm00001d027880a,Zm00001d027880b simSplit
Zm00001d027880_T003.exon5 1 16445881 16445933 Zm00001d027880 16436908 16447108 Zm00001d027880 Zm00001d027880a,Zm00001d027880b simSplit
Zm00001d027880_T003.exon4 1 16446034 16446093 Zm00001d027880b 16436908 16447108 Zm00001d027880 Zm00001d027880a,Zm00001d027880b simSplit
Zm00001d027880_T003.exon4 1 16446034 16446093 Zm00001d027880 16436908 16447108 Zm00001d027880 Zm00001d027880a,Zm00001d027880b simSplit
Zm00001d027880_T003.exon3 1 16446181 16446265 Zm00001d027880b 16436908 16447108 Zm00001d027880 Zm00001d027880a,Zm00001d027880b simSplit
Zm00001d027880_T003.exon3 1 16446181 16446265 Zm00001d027880 16436908 16447108 Zm00001d027880 Zm00001d027880a,Zm00001d027880b simSplit
Zm00001d027880_T003.exon2 1 16446393 16446848 Zm00001d027880b 16436908 16447108 Zm00001d027880 Zm00001d027880a,Zm00001d027880b simSplit
Zm00001d027880_T003.exon2 1 16446393 16446848 Zm00001d027880 16436908 16447108 Zm00001d027880 Zm00001d027880a,Zm00001d027880b simSplit
Zm00001d027880_T003.exon1 1 16446967 16447108 Zm00001d027880b 16436908 16447108 Zm00001d027880 Zm00001d027880a,Zm00001d027880b simSplit
Zm00001d027880_T003.exon1 1 16446967 16447108 Zm00001d027880 16436908 16447108 Zm00001d027880 Zm00001d027880a,Zm00001d027880b simSplit
Zm00001d027886_T005.exon13 1 16722742 16723190 Zm00001d027886a 16722742 16730628 Zm00001d027886 Zm00001d027886a,Zm00001d027886b simSplit
Zm00001d027886_T005.exon13 1 16722742 16723190 Zm00001d027886 16722742 16730628 Zm00001d027886 Zm00001d027886a,Zm00001d027886b simSplit
Zm00001d027886_T004.exon7 1 16723357 16723436 Zm00001d027886a 16722742 16730628 Zm00001d027886 Zm00001d027886a,Zm00001d027886b simSplit
Zm00001d027886_T004.exon7 1 16723357 16723436 Zm00001d027886 16722742 16730628 Zm00001d027886 Zm00001d027886a,Zm00001d027886b simSplit
Zm00001d027886_T004.exon6 1 16723523 16723582 Zm00001d027886a 16722742 16730628 Zm00001d027886 Zm00001d027886a,Zm00001d027886b simSplit
Zm00001d027886_T004.exon6 1 16723523 16723582 Zm00001d027886 16722742 16730628 Zm00001d027886 Zm00001d027886a,Zm00001d027886b simSplit
Zm00001d027886_T004.exon5 1 16723668 16723761 Zm00001d027886a 16722742 16730628 Zm00001d027886 Zm00001d027886a,Zm00001d027886b simSplit
Zm00001d027886_T004.exon5 1 16723668 16723761 Zm00001d027886 16722742 16730628 Zm00001d027886 Zm00001d027886a,Zm00001d027886b simSplit
Zm00001d027886_T004.exon4 1 16724035 16724169 Zm00001d027886a 16722742 16730628 Zm00001d027886 Zm00001d027886a,Zm00001d027886b simSplit
Zm00001d027886_T004.exon4 1 16724035 16724169 Zm00001d027886 16722742 16730628 Zm00001d027886 Zm00001d027886a,Zm00001d027886b simSplit
Zm00001d027886_T005.exon8 1 16724242 16728579 Zm00001d027886a 16722742 16730628 Zm00001d027886 Zm00001d027886a,Zm00001d027886b simSplit
Zm00001d027886_T005.exon8 1 16724242 16728579 Zm00001d027886 16722742 16730628 Zm00001d027886 Zm00001d027886a,Zm00001d027886b simSplit
Zm00001d027886_T001.exon7 1 16728665 16728772 Zm00001d027886a 16722742 16730628 Zm00001d027886 Zm00001d027886a,Zm00001d027886b simSplit
Zm00001d027886_T001.exon7 1 16728665 16728772 Zm00001d027886 16722742 16730628 Zm00001d027886 Zm00001d027886a,Zm00001d027886b simSplit
Zm00001d027886_T001.exon6 1 16729244 16729321 Zm00001d027886b 16722742 16730628 Zm00001d027886 Zm00001d027886a,Zm00001d027886b simSplit
Zm00001d027886_T001.exon6 1 16729244 16729321 Zm00001d027886 16722742 16730628 Zm00001d027886 Zm00001d027886a,Zm00001d027886b simSplit
Zm00001d027886_T001.exon5 1 16729476 16729565 Zm00001d027886b 16722742 16730628 Zm00001d027886 Zm00001d027886a,Zm00001d027886b simSplit
Zm00001d027886_T001.exon5 1 16729476 16729565 Zm00001d027886 16722742 16730628 Zm00001d027886 Zm00001d027886a,Zm00001d027886b simSplit
Zm00001d027886_T001.exon4 1 16729656 16729693 Zm00001d027886b 16722742 16730628 Zm00001d027886 Zm00001d027886a,Zm00001d027886b simSplit
Zm00001d027886_T001.exon4 1 16729656 16729693 Zm00001d027886 16722742 16730628 Zm00001d027886 Zm00001d027886a,Zm00001d027886b simSplit
Zm00001d027886_T001.exon3 1 16729931 16730003 Zm00001d027886b 16722742 16730628 Zm00001d027886 Zm00001d027886a,Zm00001d027886b simSplit
Zm00001d027886_T001.exon3 1 16729931 16730003 Zm00001d027886 16722742 16730628 Zm00001d027886 Zm00001d027886a,Zm00001d027886b simSplit
Zm00001d027886_T001.exon2 1 16730107 16730227 Zm00001d027886b 16722742 16730628 Zm00001d027886 Zm00001d027886a,Zm00001d027886b simSplit
Zm00001d027886_T001.exon2 1 16730107 16730227 Zm00001d027886 16722742 16730628 Zm00001d027886 Zm00001d027886a,Zm00001d027886b simSplit
Zm00001d027886_T008.exon1 1 16730433 16730628 Zm00001d027886b 16722742 16730628 Zm00001d027886 Zm00001d027886a,Zm00001d027886b simSplit
Zm00001d027886_T008.exon1 1 16730433 16730628 Zm00001d027886 16722742 16730628 Zm00001d027886 Zm00001d027886a,Zm00001d027886b simSplit
Zm00001d027916_T011.exon1 1 17533793 17534298 Zm00001d027916a 17533793 17553139 Zm00001d027916 Zm00001d027916a,Zm00001d027916b simSplit
Zm00001d027916_T011.exon1 1 17533793 17534298 Zm00001d027916 17533793 17553139 Zm00001d027916 Zm00001d027916a,Zm00001d027916b simSplit
Zm00001d027916_T013.exon2 1 17535036 17535240 Zm00001d027916a 17533793 17553139 Zm00001d027916 Zm00001d027916a,Zm00001d027916b simSplit
Zm00001d027916_T013.exon2 1 17535036 17535240 Zm00001d027916 17533793 17553139 Zm00001d027916 Zm00001d027916a,Zm00001d027916b simSplit
Zm00001d027916_T011.exon3 1 17535336 17537180 Zm00001d027916a 17533793 17553139 Zm00001d027916 Zm00001d027916a,Zm00001d027916b simSplit
Zm00001d027916_T011.exon3 1 17535336 17537180 Zm00001d027916 17533793 17553139 Zm00001d027916 Zm00001d027916a,Zm00001d027916b simSplit
Zm00001d027916_T013.exon7 1 17537319 17537506 Zm00001d027916a 17533793 17553139 Zm00001d027916 Zm00001d027916a,Zm00001d027916b simSplit
Zm00001d027916_T013.exon7 1 17537319 17537506 Zm00001d027916 17533793 17553139 Zm00001d027916 Zm00001d027916a,Zm00001d027916b simSplit
Zm00001d027916_T002.exon7 1 17537591 17537685 Zm00001d027916a 17533793 17553139 Zm00001d027916 Zm00001d027916a,Zm00001d027916b simSplit
Zm00001d027916_T002.exon7 1 17537591 17537685 Zm00001d027916 17533793 17553139 Zm00001d027916 Zm00001d027916a,Zm00001d027916b simSplit
Zm00001d027916_T008.exon8 1 17537842 17537975 Zm00001d027916a 17533793 17553139 Zm00001d027916 Zm00001d027916a,Zm00001d027916b simSplit
Zm00001d027916_T008.exon8 1 17537842 17537975 Zm00001d027916 17533793 17553139 Zm00001d027916 Zm00001d027916a,Zm00001d027916b simSplit
Zm00001d027916_T008.exon9 1 17538080 17538193 Zm00001d027916b 17533793 17553139 Zm00001d027916 Zm00001d027916a,Zm00001d027916b simSplit
Zm00001d027916_T008.exon9 1 17538080 17538193 Zm00001d027916 17533793 17553139 Zm00001d027916 Zm00001d027916a,Zm00001d027916b simSplit
Zm00001d027916_T008.exon10 1 17538438 17538753 Zm00001d027916b 17533793 17553139 Zm00001d027916 Zm00001d027916a,Zm00001d027916b simSplit
Zm00001d027916_T008.exon10 1 17538438 17538753 Zm00001d027916 17533793 17553139 Zm00001d027916 Zm00001d027916a,Zm00001d027916b simSplit
Zm00001d027916_T008.exon11 1 17551003 17551124 Zm00001d027916b 17533793 17553139 Zm00001d027916 Zm00001d027916a,Zm00001d027916b simSplit
Zm00001d027916_T008.exon11 1 17551003 17551124 Zm00001d027916 17533793 17553139 Zm00001d027916 Zm00001d027916a,Zm00001d027916b simSplit
Zm00001d027916_T008.exon12 1 17551240 17551350 Zm00001d027916b 17533793 17553139 Zm00001d027916 Zm00001d027916a,Zm00001d027916b simSplit
Zm00001d027916_T008.exon12 1 17551240 17551350 Zm00001d027916 17533793 17553139 Zm00001d027916 Zm00001d027916a,Zm00001d027916b simSplit
Zm00001d027916_T008.exon13 1 17551817 17551999 Zm00001d027916b 17533793 17553139 Zm00001d027916 Zm00001d027916a,Zm00001d027916b simSplit
Zm00001d027916_T008.exon13 1 17551817 17551999 Zm00001d027916 17533793 17553139 Zm00001d027916 Zm00001d027916a,Zm00001d027916b simSplit
Zm00001d027916_T008.exon14 1 17552096 17552254 Zm00001d027916b 17533793 17553139 Zm00001d027916 Zm00001d027916a,Zm00001d027916b simSplit
Zm00001d027916_T008.exon14 1 17552096 17552254 Zm00001d027916 17533793 17553139 Zm00001d027916 Zm00001d027916a,Zm00001d027916b simSplit
Zm00001d027916_T008.exon15 1 17552338 17552419 Zm00001d027916b 17533793 17553139 Zm00001d027916 Zm00001d027916a,Zm00001d027916b simSplit
Zm00001d027916_T008.exon15 1 17552338 17552419 Zm00001d027916 17533793 17553139 Zm00001d027916 Zm00001d027916a,Zm00001d027916b simSplit
Zm00001d027916_T011.exon14 1 17552537 17553139 Zm00001d027916b 17533793 17553139 Zm00001d027916 Zm00001d027916a,Zm00001d027916b simSplit
Zm00001d027916_T011.exon14 1 17552537 17553139 Zm00001d027916 17533793 17553139 Zm00001d027916 Zm00001d027916a,Zm00001d027916b simSplit
Zm00001d027936_T001.exon1 1 17962828 17963088 Zm00001d027936a 17962828 17975699 Zm00001d027936 Zm00001d027936a,Zm00001d027936b simSplit
Zm00001d027936_T001.exon1 1 17962828 17963088 Zm00001d027936 17962828 17975699 Zm00001d027936 Zm00001d027936a,Zm00001d027936b simSplit
Zm00001d027936_T001.exon2 1 17963651 17963730 Zm00001d027936a 17962828 17975699 Zm00001d027936 Zm00001d027936a,Zm00001d027936b simSplit
Zm00001d027936_T001.exon2 1 17963651 17963730 Zm00001d027936 17962828 17975699 Zm00001d027936 Zm00001d027936a,Zm00001d027936b simSplit
Zm00001d027936_T001.exon3 1 17967088 17967301 Zm00001d027936a 17962828 17975699 Zm00001d027936 Zm00001d027936a,Zm00001d027936b simSplit
Zm00001d027936_T001.exon3 1 17967088 17967301 Zm00001d027936 17962828 17975699 Zm00001d027936 Zm00001d027936a,Zm00001d027936b simSplit
Zm00001d027936_T005.exon3 1 17967381 17967513 Zm00001d027936a 17962828 17975699 Zm00001d027936 Zm00001d027936a,Zm00001d027936b simSplit
Zm00001d027936_T005.exon3 1 17967381 17967513 Zm00001d027936 17962828 17975699 Zm00001d027936 Zm00001d027936a,Zm00001d027936b simSplit
Zm00001d027936_T005.exon4 1 17967632 17967720 Zm00001d027936a 17962828 17975699 Zm00001d027936 Zm00001d027936a,Zm00001d027936b simSplit
Zm00001d027936_T005.exon4 1 17967632 17967720 Zm00001d027936 17962828 17975699 Zm00001d027936 Zm00001d027936a,Zm00001d027936b simSplit
Zm00001d027936_T005.exon5 1 17967819 17967876 Zm00001d027936a 17962828 17975699 Zm00001d027936 Zm00001d027936a,Zm00001d027936b simSplit
Zm00001d027936_T005.exon5 1 17967819 17967876 Zm00001d027936 17962828 17975699 Zm00001d027936 Zm00001d027936a,Zm00001d027936b simSplit
Zm00001d027936_T005.exon6 1 17968365 17968520 Zm00001d027936a 17962828 17975699 Zm00001d027936 Zm00001d027936a,Zm00001d027936b simSplit
Zm00001d027936_T005.exon6 1 17968365 17968520 Zm00001d027936 17962828 17975699 Zm00001d027936 Zm00001d027936a,Zm00001d027936b simSplit
Zm00001d027936_T005.exon7 1 17968689 17968837 Zm00001d027936a 17962828 17975699 Zm00001d027936 Zm00001d027936a,Zm00001d027936b simSplit
Zm00001d027936_T005.exon7 1 17968689 17968837 Zm00001d027936 17962828 17975699 Zm00001d027936 Zm00001d027936a,Zm00001d027936b simSplit
Zm00001d027936_T005.exon8 1 17969380 17969499 Zm00001d027936a 17962828 17975699 Zm00001d027936 Zm00001d027936a,Zm00001d027936b simSplit
Zm00001d027936_T005.exon8 1 17969380 17969499 Zm00001d027936 17962828 17975699 Zm00001d027936 Zm00001d027936a,Zm00001d027936b simSplit
Zm00001d027936_T005.exon9 1 17969689 17969902 Zm00001d027936a 17962828 17975699 Zm00001d027936 Zm00001d027936a,Zm00001d027936b simSplit
Zm00001d027936_T005.exon9 1 17969689 17969902 Zm00001d027936 17962828 17975699 Zm00001d027936 Zm00001d027936a,Zm00001d027936b simSplit
Zm00001d027936_T005.exon10 1 17969975 17970077 Zm00001d027936a 17962828 17975699 Zm00001d027936 Zm00001d027936a,Zm00001d027936b simSplit
Zm00001d027936_T005.exon10 1 17969975 17970077 Zm00001d027936 17962828 17975699 Zm00001d027936 Zm00001d027936a,Zm00001d027936b simSplit
Zm00001d027936_T005.exon11 1 17970202 17970249 Zm00001d027936a 17962828 17975699 Zm00001d027936 Zm00001d027936a,Zm00001d027936b simSplit
Zm00001d027936_T005.exon11 1 17970202 17970249 Zm00001d027936 17962828 17975699 Zm00001d027936 Zm00001d027936a,Zm00001d027936b simSplit
Zm00001d027936_T005.exon12 1 17970390 17970435 Zm00001d027936a 17962828 17975699 Zm00001d027936 Zm00001d027936a,Zm00001d027936b simSplit
Zm00001d027936_T005.exon12 1 17970390 17970435 Zm00001d027936 17962828 17975699 Zm00001d027936 Zm00001d027936a,Zm00001d027936b simSplit
Zm00001d027936_T005.exon13 1 17971331 17971518 Zm00001d027936b 17962828 17975699 Zm00001d027936 Zm00001d027936a,Zm00001d027936b simSplit
Zm00001d027936_T005.exon13 1 17971331 17971518 Zm00001d027936 17962828 17975699 Zm00001d027936 Zm00001d027936a,Zm00001d027936b simSplit
Zm00001d027936_T005.exon14 1 17971628 17971790 Zm00001d027936b 17962828 17975699 Zm00001d027936 Zm00001d027936a,Zm00001d027936b simSplit
Zm00001d027936_T005.exon14 1 17971628 17971790 Zm00001d027936 17962828 17975699 Zm00001d027936 Zm00001d027936a,Zm00001d027936b simSplit
Zm00001d027936_T001.exon16 1 17971913 17974265 Zm00001d027936b 17962828 17975699 Zm00001d027936 Zm00001d027936a,Zm00001d027936b simSplit
Zm00001d027936_T001.exon16 1 17971913 17974265 Zm00001d027936 17962828 17975699 Zm00001d027936 Zm00001d027936a,Zm00001d027936b simSplit
Zm00001d027936_T001.exon17 1 17974414 17974828 Zm00001d027936b 17962828 17975699 Zm00001d027936 Zm00001d027936a,Zm00001d027936b simSplit
Zm00001d027936_T001.exon17 1 17974414 17974828 Zm00001d027936 17962828 17975699 Zm00001d027936 Zm00001d027936a,Zm00001d027936b simSplit
Zm00001d027936_T001.exon18 1 17975187 17975699 Zm00001d027936b 17962828 17975699 Zm00001d027936 Zm00001d027936a,Zm00001d027936b simSplit
Zm00001d027936_T001.exon18 1 17975187 17975699 Zm00001d027936 17962828 17975699 Zm00001d027936 Zm00001d027936a,Zm00001d027936b simSplit
Zm00001d028019_T001.exon1 1 20429324 20429799 Zm00001d028019a 20429324 20431994 Zm00001d028019 Zm00001d028019a,Zm00001d028019b simSplit
Zm00001d028019_T001.exon1 1 20429324 20429799 Zm00001d028019 20429324 20431994 Zm00001d028019 Zm00001d028019a,Zm00001d028019b simSplit
Zm00001d028019_T001.exon2 1 20429879 20429986 Zm00001d028019a 20429324 20431994 Zm00001d028019 Zm00001d028019a,Zm00001d028019b simSplit
Zm00001d028019_T001.exon2 1 20429879 20429986 Zm00001d028019 20429324 20431994 Zm00001d028019 Zm00001d028019a,Zm00001d028019b simSplit
Zm00001d028019_T001.exon3 1 20430076 20430356 Zm00001d028019a 20429324 20431994 Zm00001d028019 Zm00001d028019a,Zm00001d028019b simSplit
Zm00001d028019_T001.exon3 1 20430076 20430356 Zm00001d028019 20429324 20431994 Zm00001d028019 Zm00001d028019a,Zm00001d028019b simSplit
Zm00001d028019_T001.exon4 1 20430475 20430726 Zm00001d028019a 20429324 20431994 Zm00001d028019 Zm00001d028019a,Zm00001d028019b simSplit
Zm00001d028019_T001.exon4 1 20430475 20430726 Zm00001d028019 20429324 20431994 Zm00001d028019 Zm00001d028019a,Zm00001d028019b simSplit
Zm00001d028019_T001.exon5 1 20430877 20430989 Zm00001d028019a 20429324 20431994 Zm00001d028019 Zm00001d028019a,Zm00001d028019b simSplit
Zm00001d028019_T001.exon5 1 20430877 20430989 Zm00001d028019 20429324 20431994 Zm00001d028019 Zm00001d028019a,Zm00001d028019b simSplit
Zm00001d028019_T001.exon6 1 20431098 20431202 Zm00001d028019a 20429324 20431994 Zm00001d028019 Zm00001d028019a,Zm00001d028019b simSplit
Zm00001d028019_T001.exon6 1 20431098 20431202 Zm00001d028019 20429324 20431994 Zm00001d028019 Zm00001d028019a,Zm00001d028019b simSplit
Zm00001d028019_T001.exon7 1 20431303 20431417 Zm00001d028019a 20429324 20431994 Zm00001d028019 Zm00001d028019a,Zm00001d028019b simSplit
Zm00001d028019_T001.exon7 1 20431303 20431417 Zm00001d028019 20429324 20431994 Zm00001d028019 Zm00001d028019a,Zm00001d028019b simSplit
Zm00001d028019_T001.exon8 1 20431545 20431994 Zm00001d028019b 20429324 20431994 Zm00001d028019 Zm00001d028019a,Zm00001d028019b simSplit
Zm00001d028019_T001.exon8 1 20431545 20431994 Zm00001d028019 20429324 20431994 Zm00001d028019 Zm00001d028019a,Zm00001d028019b simSplit
Zm00001d028031_T001.exon1 1 20917623 20918009 Zm00001d028031a 20917623 20919923 Zm00001d028031 Zm00001d028031a,Zm00001d028031b simSplit
Zm00001d028031_T001.exon1 1 20917623 20918009 Zm00001d028031 20917623 20919923 Zm00001d028031 Zm00001d028031a,Zm00001d028031b simSplit
Zm00001d028031_T001.exon2 1 20918156 20918260 Zm00001d028031a 20917623 20919923 Zm00001d028031 Zm00001d028031a,Zm00001d028031b simSplit
Zm00001d028031_T001.exon2 1 20918156 20918260 Zm00001d028031 20917623 20919923 Zm00001d028031 Zm00001d028031a,Zm00001d028031b simSplit
Zm00001d028031_T001.exon3 1 20918350 20918418 Zm00001d028031b 20917623 20919923 Zm00001d028031 Zm00001d028031a,Zm00001d028031b simSplit
Zm00001d028031_T001.exon3 1 20918350 20918418 Zm00001d028031 20917623 20919923 Zm00001d028031 Zm00001d028031a,Zm00001d028031b simSplit
Zm00001d028031_T001.exon4 1 20919777 20919923 Zm00001d028031b 20917623 20919923 Zm00001d028031 Zm00001d028031a,Zm00001d028031b simSplit
Zm00001d028031_T001.exon4 1 20919777 20919923 Zm00001d028031 20917623 20919923 Zm00001d028031 Zm00001d028031a,Zm00001d028031b simSplit
Zm00001d028032_T001.exon7 1 20926194 20926421 Zm00001d028032a 20926194 20930043 Zm00001d028032 Zm00001d028032a,Zm00001d028032b simSplit
Zm00001d028032_T001.exon7 1 20926194 20926421 Zm00001d028032 20926194 20930043 Zm00001d028032 Zm00001d028032a,Zm00001d028032b simSplit
Zm00001d028032_T001.exon6 1 20926541 20926627 Zm00001d028032a 20926194 20930043 Zm00001d028032 Zm00001d028032a,Zm00001d028032b simSplit
Zm00001d028032_T001.exon6 1 20926541 20926627 Zm00001d028032 20926194 20930043 Zm00001d028032 Zm00001d028032a,Zm00001d028032b simSplit
Zm00001d028032_T001.exon5 1 20926703 20926810 Zm00001d028032b 20926194 20930043 Zm00001d028032 Zm00001d028032a,Zm00001d028032b simSplit
Zm00001d028032_T001.exon5 1 20926703 20926810 Zm00001d028032 20926194 20930043 Zm00001d028032 Zm00001d028032a,Zm00001d028032b simSplit
Zm00001d028032_T001.exon4 1 20927428 20927520 Zm00001d028032b 20926194 20930043 Zm00001d028032 Zm00001d028032a,Zm00001d028032b simSplit
Zm00001d028032_T001.exon4 1 20927428 20927520 Zm00001d028032 20926194 20930043 Zm00001d028032 Zm00001d028032a,Zm00001d028032b simSplit
Zm00001d028032_T001.exon3 1 20927598 20927643 Zm00001d028032b 20926194 20930043 Zm00001d028032 Zm00001d028032a,Zm00001d028032b simSplit
Zm00001d028032_T001.exon3 1 20927598 20927643 Zm00001d028032 20926194 20930043 Zm00001d028032 Zm00001d028032a,Zm00001d028032b simSplit
Zm00001d028032_T001.exon2 1 20929402 20929455 Zm00001d028032b 20926194 20930043 Zm00001d028032 Zm00001d028032a,Zm00001d028032b simSplit
Zm00001d028032_T001.exon2 1 20929402 20929455 Zm00001d028032 20926194 20930043 Zm00001d028032 Zm00001d028032a,Zm00001d028032b simSplit
Zm00001d028032_T001.exon1 1 20929826 20930043 Zm00001d028032b 20926194 20930043 Zm00001d028032 Zm00001d028032a,Zm00001d028032b simSplit
Zm00001d028032_T001.exon1 1 20929826 20930043 Zm00001d028032 20926194 20930043 Zm00001d028032 Zm00001d028032a,Zm00001d028032b simSplit
Zm00001d028042_T001.exon1 1 21373352 21373690 Zm00001d028042a 21373352 21379087 Zm00001d028042 Zm00001d028042a,Zm00001d028042b simSplit
Zm00001d028042_T001.exon1 1 21373352 21373690 Zm00001d028042 21373352 21379087 Zm00001d028042 Zm00001d028042a,Zm00001d028042b simSplit
Zm00001d028042_T001.exon2 1 21373769 21373799 Zm00001d028042a 21373352 21379087 Zm00001d028042 Zm00001d028042a,Zm00001d028042b simSplit
Zm00001d028042_T001.exon2 1 21373769 21373799 Zm00001d028042 21373352 21379087 Zm00001d028042 Zm00001d028042a,Zm00001d028042b simSplit
Zm00001d028042_T001.exon3 1 21376227 21376381 Zm00001d028042a 21373352 21379087 Zm00001d028042 Zm00001d028042a,Zm00001d028042b simSplit
Zm00001d028042_T001.exon3 1 21376227 21376381 Zm00001d028042 21373352 21379087 Zm00001d028042 Zm00001d028042a,Zm00001d028042b simSplit
Zm00001d028042_T001.exon4 1 21376477 21376689 Zm00001d028042b 21373352 21379087 Zm00001d028042 Zm00001d028042a,Zm00001d028042b simSplit
Zm00001d028042_T001.exon4 1 21376477 21376689 Zm00001d028042 21373352 21379087 Zm00001d028042 Zm00001d028042a,Zm00001d028042b simSplit
Zm00001d028042_T001.exon5 1 21376775 21376907 Zm00001d028042b 21373352 21379087 Zm00001d028042 Zm00001d028042a,Zm00001d028042b simSplit
Zm00001d028042_T001.exon5 1 21376775 21376907 Zm00001d028042 21373352 21379087 Zm00001d028042 Zm00001d028042a,Zm00001d028042b simSplit
Zm00001d028042_T001.exon6 1 21376987 21377113 Zm00001d028042b 21373352 21379087 Zm00001d028042 Zm00001d028042a,Zm00001d028042b simSplit
Zm00001d028042_T001.exon6 1 21376987 21377113 Zm00001d028042 21373352 21379087 Zm00001d028042 Zm00001d028042a,Zm00001d028042b simSplit
Zm00001d028042_T001.exon7 1 21377188 21377263 Zm00001d028042b 21373352 21379087 Zm00001d028042 Zm00001d028042a,Zm00001d028042b simSplit
Zm00001d028042_T001.exon7 1 21377188 21377263 Zm00001d028042 21373352 21379087 Zm00001d028042 Zm00001d028042a,Zm00001d028042b simSplit
Zm00001d028042_T001.exon8 1 21377825 21377995 Zm00001d028042b 21373352 21379087 Zm00001d028042 Zm00001d028042a,Zm00001d028042b simSplit
Zm00001d028042_T001.exon8 1 21377825 21377995 Zm00001d028042 21373352 21379087 Zm00001d028042 Zm00001d028042a,Zm00001d028042b simSplit
Zm00001d028042_T001.exon9 1 21378138 21378193 Zm00001d028042b 21373352 21379087 Zm00001d028042 Zm00001d028042a,Zm00001d028042b simSplit
Zm00001d028042_T001.exon9 1 21378138 21378193 Zm00001d028042 21373352 21379087 Zm00001d028042 Zm00001d028042a,Zm00001d028042b simSplit
Zm00001d028042_T001.exon10 1 21378326 21378582 Zm00001d028042b 21373352 21379087 Zm00001d028042 Zm00001d028042a,Zm00001d028042b simSplit
Zm00001d028042_T001.exon10 1 21378326 21378582 Zm00001d028042 21373352 21379087 Zm00001d028042 Zm00001d028042a,Zm00001d028042b simSplit
Zm00001d028042_T001.exon11 1 21378670 21378742 Zm00001d028042b 21373352 21379087 Zm00001d028042 Zm00001d028042a,Zm00001d028042b simSplit
Zm00001d028042_T001.exon11 1 21378670 21378742 Zm00001d028042 21373352 21379087 Zm00001d028042 Zm00001d028042a,Zm00001d028042b simSplit
Zm00001d028042_T001.exon12 1 21378840 21378999 Zm00001d028042b 21373352 21379087 Zm00001d028042 Zm00001d028042a,Zm00001d028042b simSplit
Zm00001d028042_T001.exon12 1 21378840 21378999 Zm00001d028042 21373352 21379087 Zm00001d028042 Zm00001d028042a,Zm00001d028042b simSplit
Zm00001d028042_T001.exon13 1 21379028 21379087 Zm00001d028042b 21373352 21379087 Zm00001d028042 Zm00001d028042a,Zm00001d028042b simSplit
Zm00001d028042_T001.exon13 1 21379028 21379087 Zm00001d028042 21373352 21379087 Zm00001d028042 Zm00001d028042a,Zm00001d028042b simSplit
Zm00001d028057_T001.exon12 1 21780142 21780576 Zm00001d028057a 21780142 21783466 Zm00001d028057 Zm00001d028057a,Zm00001d028057b simSplit
Zm00001d028057_T001.exon12 1 21780142 21780576 Zm00001d028057 21780142 21783466 Zm00001d028057 Zm00001d028057a,Zm00001d028057b simSplit
Zm00001d028057_T001.exon11 1 21780669 21780741 Zm00001d028057b 21780142 21783466 Zm00001d028057 Zm00001d028057a,Zm00001d028057b simSplit
Zm00001d028057_T001.exon11 1 21780669 21780741 Zm00001d028057 21780142 21783466 Zm00001d028057 Zm00001d028057a,Zm00001d028057b simSplit
Zm00001d028057_T001.exon10 1 21780832 21781088 Zm00001d028057b 21780142 21783466 Zm00001d028057 Zm00001d028057a,Zm00001d028057b simSplit
Zm00001d028057_T001.exon10 1 21780832 21781088 Zm00001d028057 21780142 21783466 Zm00001d028057 Zm00001d028057a,Zm00001d028057b simSplit
Zm00001d028057_T001.exon9 1 21781162 21781278 Zm00001d028057b 21780142 21783466 Zm00001d028057 Zm00001d028057a,Zm00001d028057b simSplit
Zm00001d028057_T001.exon9 1 21781162 21781278 Zm00001d028057 21780142 21783466 Zm00001d028057 Zm00001d028057a,Zm00001d028057b simSplit
Zm00001d028057_T001.exon8 1 21781365 21781563 Zm00001d028057b 21780142 21783466 Zm00001d028057 Zm00001d028057a,Zm00001d028057b simSplit
Zm00001d028057_T001.exon8 1 21781365 21781563 Zm00001d028057 21780142 21783466 Zm00001d028057 Zm00001d028057a,Zm00001d028057b simSplit
Zm00001d028057_T001.exon7 1 21781646 21782061 Zm00001d028057b 21780142 21783466 Zm00001d028057 Zm00001d028057a,Zm00001d028057b simSplit
Zm00001d028057_T001.exon7 1 21781646 21782061 Zm00001d028057 21780142 21783466 Zm00001d028057 Zm00001d028057a,Zm00001d028057b simSplit
Zm00001d028057_T001.exon6 1 21782188 21782263 Zm00001d028057b 21780142 21783466 Zm00001d028057 Zm00001d028057a,Zm00001d028057b simSplit
Zm00001d028057_T001.exon6 1 21782188 21782263 Zm00001d028057 21780142 21783466 Zm00001d028057 Zm00001d028057a,Zm00001d028057b simSplit
Zm00001d028057_T001.exon5 1 21782342 21782475 Zm00001d028057b 21780142 21783466 Zm00001d028057 Zm00001d028057a,Zm00001d028057b simSplit
Zm00001d028057_T001.exon5 1 21782342 21782475 Zm00001d028057 21780142 21783466 Zm00001d028057 Zm00001d028057a,Zm00001d028057b simSplit
Zm00001d028057_T001.exon4 1 21782564 21782689 Zm00001d028057b 21780142 21783466 Zm00001d028057 Zm00001d028057a,Zm00001d028057b simSplit
Zm00001d028057_T001.exon4 1 21782564 21782689 Zm00001d028057 21780142 21783466 Zm00001d028057 Zm00001d028057a,Zm00001d028057b simSplit
Zm00001d028057_T001.exon3 1 21782764 21782976 Zm00001d028057b 21780142 21783466 Zm00001d028057 Zm00001d028057a,Zm00001d028057b simSplit
Zm00001d028057_T001.exon3 1 21782764 21782976 Zm00001d028057 21780142 21783466 Zm00001d028057 Zm00001d028057a,Zm00001d028057b simSplit
Zm00001d028057_T001.exon2 1 21783065 21783219 Zm00001d028057b 21780142 21783466 Zm00001d028057 Zm00001d028057a,Zm00001d028057b simSplit
Zm00001d028057_T001.exon2 1 21783065 21783219 Zm00001d028057 21780142 21783466 Zm00001d028057 Zm00001d028057a,Zm00001d028057b simSplit
Zm00001d028057_T001.exon1 1 21783312 21783466 Zm00001d028057b 21780142 21783466 Zm00001d028057 Zm00001d028057a,Zm00001d028057b simSplit
Zm00001d028057_T001.exon1 1 21783312 21783466 Zm00001d028057 21780142 21783466 Zm00001d028057 Zm00001d028057a,Zm00001d028057b simSplit
Zm00001d028075_T015.exon5 1 22053677 22054504 Zm00001d028075a 22053677 22059400 Zm00001d028075 Zm00001d028075a,Zm00001d028075b simSplit
Zm00001d028075_T015.exon5 1 22053677 22054504 Zm00001d028075 22053677 22059400 Zm00001d028075 Zm00001d028075a,Zm00001d028075b simSplit
Zm00001d028075_T018.exon3 1 22054780 22055940 Zm00001d028075a 22053677 22059400 Zm00001d028075 Zm00001d028075a,Zm00001d028075b simSplit
Zm00001d028075_T018.exon3 1 22054780 22055940 Zm00001d028075 22053677 22059400 Zm00001d028075 Zm00001d028075a,Zm00001d028075b simSplit
Zm00001d028075_T018.exon2 1 22056246 22056315 Zm00001d028075a 22053677 22059400 Zm00001d028075 Zm00001d028075a,Zm00001d028075b simSplit
Zm00001d028075_T018.exon2 1 22056246 22056315 Zm00001d028075 22053677 22059400 Zm00001d028075 Zm00001d028075a,Zm00001d028075b simSplit
Zm00001d028075_T015.exon2 1 22056389 22056936 Zm00001d028075a 22053677 22059400 Zm00001d028075 Zm00001d028075a,Zm00001d028075b simSplit
Zm00001d028075_T015.exon2 1 22056389 22056936 Zm00001d028075 22053677 22059400 Zm00001d028075 Zm00001d028075a,Zm00001d028075b simSplit
Zm00001d028075_T015.exon1 1 22057280 22059400 Zm00001d028075b 22053677 22059400 Zm00001d028075 Zm00001d028075a,Zm00001d028075b simSplit
Zm00001d028075_T015.exon1 1 22057280 22059400 Zm00001d028075 22053677 22059400 Zm00001d028075 Zm00001d028075a,Zm00001d028075b simSplit
Zm00001d028080_T001.exon1 1 22194567 22195380 Zm00001d028080a 22194567 22198060 Zm00001d028080 Zm00001d028080a,Zm00001d028080b simSplit
Zm00001d028080_T001.exon1 1 22194567 22195380 Zm00001d028080 22194567 22198060 Zm00001d028080 Zm00001d028080a,Zm00001d028080b simSplit
Zm00001d028080_T001.exon2 1 22195529 22195632 Zm00001d028080a 22194567 22198060 Zm00001d028080 Zm00001d028080a,Zm00001d028080b simSplit
Zm00001d028080_T001.exon2 1 22195529 22195632 Zm00001d028080 22194567 22198060 Zm00001d028080 Zm00001d028080a,Zm00001d028080b simSplit
Zm00001d028080_T001.exon3 1 22196249 22196404 Zm00001d028080a 22194567 22198060 Zm00001d028080 Zm00001d028080a,Zm00001d028080b simSplit
Zm00001d028080_T001.exon3 1 22196249 22196404 Zm00001d028080 22194567 22198060 Zm00001d028080 Zm00001d028080a,Zm00001d028080b simSplit
Zm00001d028080_T001.exon4 1 22196497 22196899 Zm00001d028080a 22194567 22198060 Zm00001d028080 Zm00001d028080a,Zm00001d028080b simSplit
Zm00001d028080_T001.exon4 1 22196497 22196899 Zm00001d028080 22194567 22198060 Zm00001d028080 Zm00001d028080a,Zm00001d028080b simSplit
Zm00001d028080_T001.exon5 1 22197622 22197729 Zm00001d028080b 22194567 22198060 Zm00001d028080 Zm00001d028080a,Zm00001d028080b simSplit
Zm00001d028080_T001.exon5 1 22197622 22197729 Zm00001d028080 22194567 22198060 Zm00001d028080 Zm00001d028080a,Zm00001d028080b simSplit
Zm00001d028080_T001.exon6 1 22197751 22198060 Zm00001d028080b 22194567 22198060 Zm00001d028080 Zm00001d028080a,Zm00001d028080b simSplit
Zm00001d028080_T001.exon6 1 22197751 22198060 Zm00001d028080 22194567 22198060 Zm00001d028080 Zm00001d028080a,Zm00001d028080b simSplit
Zm00001d028089_T001.exon4 1 22608980 22610236 Zm00001d028089a 22608980 22613235 Zm00001d028089 Zm00001d028089a,Zm00001d028089b simSplit
Zm00001d028089_T001.exon4 1 22608980 22610236 Zm00001d028089 22608980 22613235 Zm00001d028089 Zm00001d028089a,Zm00001d028089b simSplit
Zm00001d028089_T001.exon3 1 22610381 22610622 Zm00001d028089a 22608980 22613235 Zm00001d028089 Zm00001d028089a,Zm00001d028089b simSplit
Zm00001d028089_T001.exon3 1 22610381 22610622 Zm00001d028089 22608980 22613235 Zm00001d028089 Zm00001d028089a,Zm00001d028089b simSplit
Zm00001d028089_T001.exon2 1 22611532 22611734 Zm00001d028089b 22608980 22613235 Zm00001d028089 Zm00001d028089a,Zm00001d028089b simSplit
Zm00001d028089_T001.exon2 1 22611532 22611734 Zm00001d028089 22608980 22613235 Zm00001d028089 Zm00001d028089a,Zm00001d028089b simSplit
Zm00001d028089_T001.exon1 1 22611818 22613235 Zm00001d028089b 22608980 22613235 Zm00001d028089 Zm00001d028089a,Zm00001d028089b simSplit
Zm00001d028089_T001.exon1 1 22611818 22613235 Zm00001d028089 22608980 22613235 Zm00001d028089 Zm00001d028089a,Zm00001d028089b simSplit
Zm00001d028092_T001.exon1 1 22729803 22730256 Zm00001d028092a 22729803 22732019 Zm00001d028092 Zm00001d028092a,Zm00001d028092b simSplit
Zm00001d028092_T001.exon1 1 22729803 22730256 Zm00001d028092 22729803 22732019 Zm00001d028092 Zm00001d028092a,Zm00001d028092b simSplit
Zm00001d028092_T001.exon2 1 22730347 22730503 Zm00001d028092b 22729803 22732019 Zm00001d028092 Zm00001d028092a,Zm00001d028092b simSplit
Zm00001d028092_T001.exon2 1 22730347 22730503 Zm00001d028092 22729803 22732019 Zm00001d028092 Zm00001d028092a,Zm00001d028092b simSplit
Zm00001d028092_T001.exon3 1 22730950 22731089 Zm00001d028092b 22729803 22732019 Zm00001d028092 Zm00001d028092a,Zm00001d028092b simSplit
Zm00001d028092_T001.exon3 1 22730950 22731089 Zm00001d028092 22729803 22732019 Zm00001d028092 Zm00001d028092a,Zm00001d028092b simSplit
Zm00001d028092_T001.exon4 1 22731231 22732019 Zm00001d028092b 22729803 22732019 Zm00001d028092 Zm00001d028092a,Zm00001d028092b simSplit
Zm00001d028092_T001.exon4 1 22731231 22732019 Zm00001d028092 22729803 22732019 Zm00001d028092 Zm00001d028092a,Zm00001d028092b simSplit
Zm00001d028096_T007.exon12 1 22880023 22880430 Zm00001d028096a 22880023 22891698 Zm00001d028096 Zm00001d028096a,Zm00001d028096b simSplit
Zm00001d028096_T007.exon12 1 22880023 22880430 Zm00001d028096 22880023 22891698 Zm00001d028096 Zm00001d028096a,Zm00001d028096b simSplit
Zm00001d028096_T030.exon11 1 22880509 22880748 Zm00001d028096a 22880023 22891698 Zm00001d028096 Zm00001d028096a,Zm00001d028096b simSplit
Zm00001d028096_T030.exon11 1 22880509 22880748 Zm00001d028096 22880023 22891698 Zm00001d028096 Zm00001d028096a,Zm00001d028096b simSplit
Zm00001d028096_T030.exon10 1 22880862 22880953 Zm00001d028096a 22880023 22891698 Zm00001d028096 Zm00001d028096a,Zm00001d028096b simSplit
Zm00001d028096_T030.exon10 1 22880862 22880953 Zm00001d028096 22880023 22891698 Zm00001d028096 Zm00001d028096a,Zm00001d028096b simSplit
Zm00001d028096_T033.exon6 1 22881033 22881648 Zm00001d028096a 22880023 22891698 Zm00001d028096 Zm00001d028096a,Zm00001d028096b simSplit
Zm00001d028096_T033.exon6 1 22881033 22881648 Zm00001d028096 22880023 22891698 Zm00001d028096 Zm00001d028096a,Zm00001d028096b simSplit
Zm00001d028096_T014.exon3 1 22881737 22882139 Zm00001d028096b 22880023 22891698 Zm00001d028096 Zm00001d028096a,Zm00001d028096b simSplit
Zm00001d028096_T014.exon3 1 22881737 22882139 Zm00001d028096 22880023 22891698 Zm00001d028096 Zm00001d028096a,Zm00001d028096b simSplit
Zm00001d028096_T033.exon4 1 22883596 22885241 Zm00001d028096b 22880023 22891698 Zm00001d028096 Zm00001d028096a,Zm00001d028096b simSplit
Zm00001d028096_T033.exon4 1 22883596 22885241 Zm00001d028096 22880023 22891698 Zm00001d028096 Zm00001d028096a,Zm00001d028096b simSplit
Zm00001d028096_T007.exon6 1 22886436 22886524 Zm00001d028096b 22880023 22891698 Zm00001d028096 Zm00001d028096a,Zm00001d028096b simSplit
Zm00001d028096_T007.exon6 1 22886436 22886524 Zm00001d028096 22880023 22891698 Zm00001d028096 Zm00001d028096a,Zm00001d028096b simSplit
Zm00001d028096_T007.exon5 1 22886859 22886900 Zm00001d028096b 22880023 22891698 Zm00001d028096 Zm00001d028096a,Zm00001d028096b simSplit
Zm00001d028096_T007.exon5 1 22886859 22886900 Zm00001d028096 22880023 22891698 Zm00001d028096 Zm00001d028096a,Zm00001d028096b simSplit
Zm00001d028096_T007.exon4 1 22887288 22887590 Zm00001d028096b 22880023 22891698 Zm00001d028096 Zm00001d028096a,Zm00001d028096b simSplit
Zm00001d028096_T007.exon4 1 22887288 22887590 Zm00001d028096 22880023 22891698 Zm00001d028096 Zm00001d028096a,Zm00001d028096b simSplit
Zm00001d028096_T030.exon3 1 22887759 22889120 Zm00001d028096b 22880023 22891698 Zm00001d028096 Zm00001d028096a,Zm00001d028096b simSplit
Zm00001d028096_T030.exon3 1 22887759 22889120 Zm00001d028096 22880023 22891698 Zm00001d028096 Zm00001d028096a,Zm00001d028096b simSplit
Zm00001d028096_T030.exon2 1 22889399 22890893 Zm00001d028096b 22880023 22891698 Zm00001d028096 Zm00001d028096a,Zm00001d028096b simSplit
Zm00001d028096_T030.exon2 1 22889399 22890893 Zm00001d028096 22880023 22891698 Zm00001d028096 Zm00001d028096a,Zm00001d028096b simSplit
Zm00001d028096_T007.exon1 1 22891378 22891698 Zm00001d028096b 22880023 22891698 Zm00001d028096 Zm00001d028096a,Zm00001d028096b simSplit
Zm00001d028096_T007.exon1 1 22891378 22891698 Zm00001d028096 22880023 22891698 Zm00001d028096 Zm00001d028096a,Zm00001d028096b simSplit
Zm00001d028098_T002.exon1 1 22960094 22960116 Zm00001d028098a 22960094 22971862 Zm00001d028098 Zm00001d028098a,Zm00001d028098b simSplit
Zm00001d028098_T002.exon1 1 22960094 22960116 Zm00001d028098 22960094 22971862 Zm00001d028098 Zm00001d028098a,Zm00001d028098b simSplit
Zm00001d028098_T002.exon2 1 22960269 22960327 Zm00001d028098a 22960094 22971862 Zm00001d028098 Zm00001d028098a,Zm00001d028098b simSplit
Zm00001d028098_T002.exon2 1 22960269 22960327 Zm00001d028098 22960094 22971862 Zm00001d028098 Zm00001d028098a,Zm00001d028098b simSplit
Zm00001d028098_T002.exon3 1 22960448 22960613 Zm00001d028098a 22960094 22971862 Zm00001d028098 Zm00001d028098a,Zm00001d028098b simSplit
Zm00001d028098_T002.exon3 1 22960448 22960613 Zm00001d028098 22960094 22971862 Zm00001d028098 Zm00001d028098a,Zm00001d028098b simSplit
Zm00001d028098_T002.exon4 1 22961898 22962008 Zm00001d028098b 22960094 22971862 Zm00001d028098 Zm00001d028098a,Zm00001d028098b simSplit
Zm00001d028098_T002.exon4 1 22961898 22962008 Zm00001d028098 22960094 22971862 Zm00001d028098 Zm00001d028098a,Zm00001d028098b simSplit
Zm00001d028098_T002.exon5 1 22962268 22962402 Zm00001d028098b 22960094 22971862 Zm00001d028098 Zm00001d028098a,Zm00001d028098b simSplit
Zm00001d028098_T002.exon5 1 22962268 22962402 Zm00001d028098 22960094 22971862 Zm00001d028098 Zm00001d028098a,Zm00001d028098b simSplit
Zm00001d028098_T002.exon6 1 22969450 22969554 Zm00001d028098b 22960094 22971862 Zm00001d028098 Zm00001d028098a,Zm00001d028098b simSplit
Zm00001d028098_T002.exon6 1 22969450 22969554 Zm00001d028098 22960094 22971862 Zm00001d028098 Zm00001d028098a,Zm00001d028098b simSplit
Zm00001d028098_T002.exon7 1 22970240 22970409 Zm00001d028098b 22960094 22971862 Zm00001d028098 Zm00001d028098a,Zm00001d028098b simSplit
Zm00001d028098_T002.exon7 1 22970240 22970409 Zm00001d028098 22960094 22971862 Zm00001d028098 Zm00001d028098a,Zm00001d028098b simSplit
Zm00001d028098_T002.exon8 1 22970498 22971862 Zm00001d028098b 22960094 22971862 Zm00001d028098 Zm00001d028098a,Zm00001d028098b simSplit
Zm00001d028098_T002.exon8 1 22970498 22971862 Zm00001d028098 22960094 22971862 Zm00001d028098 Zm00001d028098a,Zm00001d028098b simSplit
Zm00001d028100_T003.exon15 1 22995810 22996209 Zm00001d028100a 22995810 23004476 Zm00001d028100 Zm00001d028100a,Zm00001d028100b simSplit
Zm00001d028100_T003.exon15 1 22995810 22996209 Zm00001d028100 22995810 23004476 Zm00001d028100 Zm00001d028100a,Zm00001d028100b simSplit
Zm00001d028100_T003.exon14 1 22996303 22996403 Zm00001d028100a 22995810 23004476 Zm00001d028100 Zm00001d028100a,Zm00001d028100b simSplit
Zm00001d028100_T003.exon14 1 22996303 22996403 Zm00001d028100 22995810 23004476 Zm00001d028100 Zm00001d028100a,Zm00001d028100b simSplit
Zm00001d028100_T003.exon13 1 22996865 22996921 Zm00001d028100a 22995810 23004476 Zm00001d028100 Zm00001d028100a,Zm00001d028100b simSplit
Zm00001d028100_T003.exon13 1 22996865 22996921 Zm00001d028100 22995810 23004476 Zm00001d028100 Zm00001d028100a,Zm00001d028100b simSplit
Zm00001d028100_T003.exon12 1 22997525 22997562 Zm00001d028100a 22995810 23004476 Zm00001d028100 Zm00001d028100a,Zm00001d028100b simSplit
Zm00001d028100_T003.exon12 1 22997525 22997562 Zm00001d028100 22995810 23004476 Zm00001d028100 Zm00001d028100a,Zm00001d028100b simSplit
Zm00001d028100_T003.exon11 1 22998279 22998443 Zm00001d028100a 22995810 23004476 Zm00001d028100 Zm00001d028100a,Zm00001d028100b simSplit
Zm00001d028100_T003.exon11 1 22998279 22998443 Zm00001d028100 22995810 23004476 Zm00001d028100 Zm00001d028100a,Zm00001d028100b simSplit
Zm00001d028100_T003.exon10 1 22998760 22998818 Zm00001d028100a 22995810 23004476 Zm00001d028100 Zm00001d028100a,Zm00001d028100b simSplit
Zm00001d028100_T003.exon10 1 22998760 22998818 Zm00001d028100 22995810 23004476 Zm00001d028100 Zm00001d028100a,Zm00001d028100b simSplit
Zm00001d028100_T001.exon7 1 22999006 22999256 Zm00001d028100a 22995810 23004476 Zm00001d028100 Zm00001d028100a,Zm00001d028100b simSplit
Zm00001d028100_T001.exon7 1 22999006 22999256 Zm00001d028100 22995810 23004476 Zm00001d028100 Zm00001d028100a,Zm00001d028100b simSplit
Zm00001d028100_T001.exon6 1 22999365 22999457 Zm00001d028100a 22995810 23004476 Zm00001d028100 Zm00001d028100a,Zm00001d028100b simSplit
Zm00001d028100_T001.exon6 1 22999365 22999457 Zm00001d028100 22995810 23004476 Zm00001d028100 Zm00001d028100a,Zm00001d028100b simSplit
Zm00001d028100_T001.exon5 1 22999565 22999643 Zm00001d028100b 22995810 23004476 Zm00001d028100 Zm00001d028100a,Zm00001d028100b simSplit
Zm00001d028100_T001.exon5 1 22999565 22999643 Zm00001d028100 22995810 23004476 Zm00001d028100 Zm00001d028100a,Zm00001d028100b simSplit
Zm00001d028100_T001.exon4 1 22999767 22999946 Zm00001d028100b 22995810 23004476 Zm00001d028100 Zm00001d028100a,Zm00001d028100b simSplit
Zm00001d028100_T001.exon4 1 22999767 22999946 Zm00001d028100 22995810 23004476 Zm00001d028100 Zm00001d028100a,Zm00001d028100b simSplit
Zm00001d028100_T001.exon3 1 23000629 23001044 Zm00001d028100b 22995810 23004476 Zm00001d028100 Zm00001d028100a,Zm00001d028100b simSplit
Zm00001d028100_T001.exon3 1 23000629 23001044 Zm00001d028100 22995810 23004476 Zm00001d028100 Zm00001d028100a,Zm00001d028100b simSplit
Zm00001d028100_T001.exon2 1 23001168 23003861 Zm00001d028100b 22995810 23004476 Zm00001d028100 Zm00001d028100a,Zm00001d028100b simSplit
Zm00001d028100_T001.exon2 1 23001168 23003861 Zm00001d028100 22995810 23004476 Zm00001d028100 Zm00001d028100a,Zm00001d028100b simSplit
Zm00001d028100_T001.exon1 1 23003960 23004476 Zm00001d028100b 22995810 23004476 Zm00001d028100 Zm00001d028100a,Zm00001d028100b simSplit
Zm00001d028100_T001.exon1 1 23003960 23004476 Zm00001d028100 22995810 23004476 Zm00001d028100 Zm00001d028100a,Zm00001d028100b simSplit
Zm00001d028138_T001.exon7 1 23950399 23950488 Zm00001d028138a 23950399 23952029 Zm00001d028138 Zm00001d028138a,Zm00001d028138b simSplit
Zm00001d028138_T001.exon7 1 23950399 23950488 Zm00001d028138 23950399 23952029 Zm00001d028138 Zm00001d028138a,Zm00001d028138b simSplit
Zm00001d028138_T001.exon6 1 23950595 23950654 Zm00001d028138a 23950399 23952029 Zm00001d028138 Zm00001d028138a,Zm00001d028138b simSplit
Zm00001d028138_T001.exon6 1 23950595 23950654 Zm00001d028138 23950399 23952029 Zm00001d028138 Zm00001d028138a,Zm00001d028138b simSplit
Zm00001d028138_T001.exon5 1 23950754 23950816 Zm00001d028138a 23950399 23952029 Zm00001d028138 Zm00001d028138a,Zm00001d028138b simSplit
Zm00001d028138_T001.exon5 1 23950754 23950816 Zm00001d028138 23950399 23952029 Zm00001d028138 Zm00001d028138a,Zm00001d028138b simSplit
Zm00001d028138_T001.exon4 1 23950934 23951008 Zm00001d028138a 23950399 23952029 Zm00001d028138 Zm00001d028138a,Zm00001d028138b simSplit
Zm00001d028138_T001.exon4 1 23950934 23951008 Zm00001d028138 23950399 23952029 Zm00001d028138 Zm00001d028138a,Zm00001d028138b simSplit
Zm00001d028138_T001.exon3 1 23951435 23951509 Zm00001d028138a 23950399 23952029 Zm00001d028138 Zm00001d028138a,Zm00001d028138b simSplit
Zm00001d028138_T001.exon3 1 23951435 23951509 Zm00001d028138 23950399 23952029 Zm00001d028138 Zm00001d028138a,Zm00001d028138b simSplit
Zm00001d028138_T001.exon2 1 23951568 23951633 Zm00001d028138a 23950399 23952029 Zm00001d028138 Zm00001d028138a,Zm00001d028138b simSplit
Zm00001d028138_T001.exon2 1 23951568 23951633 Zm00001d028138 23950399 23952029 Zm00001d028138 Zm00001d028138a,Zm00001d028138b simSplit
Zm00001d028138_T001.exon1 1 23951967 23952029 Zm00001d028138b 23950399 23952029 Zm00001d028138 Zm00001d028138a,Zm00001d028138b simSplit
Zm00001d028138_T001.exon1 1 23951967 23952029 Zm00001d028138 23950399 23952029 Zm00001d028138 Zm00001d028138a,Zm00001d028138b simSplit
Zm00001d028143_T001.exon1 1 24000830 24001165 Zm00001d028143a 24000830 24011500 Zm00001d028143 Zm00001d028143a,Zm00001d028143b simSplit
Zm00001d028143_T001.exon1 1 24000830 24001165 Zm00001d028143 24000830 24011500 Zm00001d028143 Zm00001d028143a,Zm00001d028143b simSplit
Zm00001d028143_T004.exon2 1 24001259 24001410 Zm00001d028143b 24000830 24011500 Zm00001d028143 Zm00001d028143a,Zm00001d028143b simSplit
Zm00001d028143_T004.exon2 1 24001259 24001410 Zm00001d028143 24000830 24011500 Zm00001d028143 Zm00001d028143a,Zm00001d028143b simSplit
Zm00001d028143_T004.exon3 1 24008141 24008244 Zm00001d028143b 24000830 24011500 Zm00001d028143 Zm00001d028143a,Zm00001d028143b simSplit
Zm00001d028143_T004.exon3 1 24008141 24008244 Zm00001d028143 24000830 24011500 Zm00001d028143 Zm00001d028143a,Zm00001d028143b simSplit
Zm00001d028143_T004.exon4 1 24008337 24008397 Zm00001d028143b 24000830 24011500 Zm00001d028143 Zm00001d028143a,Zm00001d028143b simSplit
Zm00001d028143_T004.exon4 1 24008337 24008397 Zm00001d028143 24000830 24011500 Zm00001d028143 Zm00001d028143a,Zm00001d028143b simSplit
Zm00001d028143_T004.exon5 1 24008474 24008566 Zm00001d028143b 24000830 24011500 Zm00001d028143 Zm00001d028143a,Zm00001d028143b simSplit
Zm00001d028143_T004.exon5 1 24008474 24008566 Zm00001d028143 24000830 24011500 Zm00001d028143 Zm00001d028143a,Zm00001d028143b simSplit
Zm00001d028143_T004.exon6 1 24008648 24008748 Zm00001d028143b 24000830 24011500 Zm00001d028143 Zm00001d028143a,Zm00001d028143b simSplit
Zm00001d028143_T004.exon6 1 24008648 24008748 Zm00001d028143 24000830 24011500 Zm00001d028143 Zm00001d028143a,Zm00001d028143b simSplit
Zm00001d028143_T003.exon7 1 24009206 24009945 Zm00001d028143b 24000830 24011500 Zm00001d028143 Zm00001d028143a,Zm00001d028143b simSplit
Zm00001d028143_T003.exon7 1 24009206 24009945 Zm00001d028143 24000830 24011500 Zm00001d028143 Zm00001d028143a,Zm00001d028143b simSplit
Zm00001d028143_T001.exon8 1 24010051 24010289 Zm00001d028143b 24000830 24011500 Zm00001d028143 Zm00001d028143a,Zm00001d028143b simSplit
Zm00001d028143_T001.exon8 1 24010051 24010289 Zm00001d028143 24000830 24011500 Zm00001d028143 Zm00001d028143a,Zm00001d028143b simSplit
Zm00001d028143_T007.exon5 1 24010363 24010405 Zm00001d028143b 24000830 24011500 Zm00001d028143 Zm00001d028143a,Zm00001d028143b simSplit
Zm00001d028143_T007.exon5 1 24010363 24010405 Zm00001d028143 24000830 24011500 Zm00001d028143 Zm00001d028143a,Zm00001d028143b simSplit
Zm00001d028143_T003.exon11 1 24010790 24010849 Zm00001d028143b 24000830 24011500 Zm00001d028143 Zm00001d028143a,Zm00001d028143b simSplit
Zm00001d028143_T003.exon11 1 24010790 24010849 Zm00001d028143 24000830 24011500 Zm00001d028143 Zm00001d028143a,Zm00001d028143b simSplit
Zm00001d028143_T003.exon12 1 24010983 24011042 Zm00001d028143b 24000830 24011500 Zm00001d028143 Zm00001d028143a,Zm00001d028143b simSplit
Zm00001d028143_T003.exon12 1 24010983 24011042 Zm00001d028143 24000830 24011500 Zm00001d028143 Zm00001d028143a,Zm00001d028143b simSplit
Zm00001d028143_T001.exon12 1 24011233 24011500 Zm00001d028143b 24000830 24011500 Zm00001d028143 Zm00001d028143a,Zm00001d028143b simSplit
Zm00001d028143_T001.exon12 1 24011233 24011500 Zm00001d028143 24000830 24011500 Zm00001d028143 Zm00001d028143a,Zm00001d028143b simSplit
Zm00001d028153_T001.exon1 1 24328898 24329133 Zm00001d028153a 24328898 24332910 Zm00001d028153 Zm00001d028153a,Zm00001d028153b simSplit
Zm00001d028153_T001.exon1 1 24328898 24329133 Zm00001d028153 24328898 24332910 Zm00001d028153 Zm00001d028153a,Zm00001d028153b simSplit
Zm00001d028153_T001.exon2 1 24329318 24329374 Zm00001d028153a 24328898 24332910 Zm00001d028153 Zm00001d028153a,Zm00001d028153b simSplit
Zm00001d028153_T001.exon2 1 24329318 24329374 Zm00001d028153 24328898 24332910 Zm00001d028153 Zm00001d028153a,Zm00001d028153b simSplit
Zm00001d028153_T001.exon3 1 24330809 24330815 Zm00001d028153b 24328898 24332910 Zm00001d028153 Zm00001d028153a,Zm00001d028153b simSplit
Zm00001d028153_T001.exon3 1 24330809 24330815 Zm00001d028153 24328898 24332910 Zm00001d028153 Zm00001d028153a,Zm00001d028153b simSplit
Zm00001d028153_T001.exon4 1 24331073 24331195 Zm00001d028153b 24328898 24332910 Zm00001d028153 Zm00001d028153a,Zm00001d028153b simSplit
Zm00001d028153_T001.exon4 1 24331073 24331195 Zm00001d028153 24328898 24332910 Zm00001d028153 Zm00001d028153a,Zm00001d028153b simSplit
Zm00001d028153_T001.exon5 1 24332206 24332243 Zm00001d028153b 24328898 24332910 Zm00001d028153 Zm00001d028153a,Zm00001d028153b simSplit
Zm00001d028153_T001.exon5 1 24332206 24332243 Zm00001d028153 24328898 24332910 Zm00001d028153 Zm00001d028153a,Zm00001d028153b simSplit
Zm00001d028153_T001.exon6 1 24332437 24332910 Zm00001d028153b 24328898 24332910 Zm00001d028153 Zm00001d028153a,Zm00001d028153b simSplit
Zm00001d028153_T001.exon6 1 24332437 24332910 Zm00001d028153 24328898 24332910 Zm00001d028153 Zm00001d028153a,Zm00001d028153b simSplit
Zm00001d028165_T001.exon8 1 24963473 24964345 Zm00001d028165a 24963473 24967985 Zm00001d028165 Zm00001d028165a,Zm00001d028165b simSplit
Zm00001d028165_T001.exon8 1 24963473 24964345 Zm00001d028165 24963473 24967985 Zm00001d028165 Zm00001d028165a,Zm00001d028165b simSplit
Zm00001d028165_T001.exon7 1 24964438 24964488 Zm00001d028165a 24963473 24967985 Zm00001d028165 Zm00001d028165a,Zm00001d028165b simSplit
Zm00001d028165_T001.exon7 1 24964438 24964488 Zm00001d028165 24963473 24967985 Zm00001d028165 Zm00001d028165a,Zm00001d028165b simSplit
Zm00001d028165_T001.exon6 1 24964589 24964693 Zm00001d028165a 24963473 24967985 Zm00001d028165 Zm00001d028165a,Zm00001d028165b simSplit
Zm00001d028165_T001.exon6 1 24964589 24964693 Zm00001d028165 24963473 24967985 Zm00001d028165 Zm00001d028165a,Zm00001d028165b simSplit
Zm00001d028165_T001.exon5 1 24964843 24964905 Zm00001d028165a 24963473 24967985 Zm00001d028165 Zm00001d028165a,Zm00001d028165b simSplit
Zm00001d028165_T001.exon5 1 24964843 24964905 Zm00001d028165 24963473 24967985 Zm00001d028165 Zm00001d028165a,Zm00001d028165b simSplit
Zm00001d028165_T001.exon4 1 24967229 24967345 Zm00001d028165b 24963473 24967985 Zm00001d028165 Zm00001d028165a,Zm00001d028165b simSplit
Zm00001d028165_T001.exon4 1 24967229 24967345 Zm00001d028165 24963473 24967985 Zm00001d028165 Zm00001d028165a,Zm00001d028165b simSplit
Zm00001d028165_T001.exon3 1 24967446 24967513 Zm00001d028165b 24963473 24967985 Zm00001d028165 Zm00001d028165a,Zm00001d028165b simSplit
Zm00001d028165_T001.exon3 1 24967446 24967513 Zm00001d028165 24963473 24967985 Zm00001d028165 Zm00001d028165a,Zm00001d028165b simSplit
Zm00001d028165_T001.exon2 1 24967620 24967696 Zm00001d028165b 24963473 24967985 Zm00001d028165 Zm00001d028165a,Zm00001d028165b simSplit
Zm00001d028165_T001.exon2 1 24967620 24967696 Zm00001d028165 24963473 24967985 Zm00001d028165 Zm00001d028165a,Zm00001d028165b simSplit
Zm00001d028165_T001.exon1 1 24967841 24967985 Zm00001d028165b 24963473 24967985 Zm00001d028165 Zm00001d028165a,Zm00001d028165b simSplit
Zm00001d028165_T001.exon1 1 24967841 24967985 Zm00001d028165 24963473 24967985 Zm00001d028165 Zm00001d028165a,Zm00001d028165b simSplit
Zm00001d028191_T004.exon1 1 25796551 25796960 Zm00001d028191a 25796551 25805262 Zm00001d028191 Zm00001d028191a,Zm00001d028191b simSplit
Zm00001d028191_T004.exon1 1 25796551 25796960 Zm00001d028191 25796551 25805262 Zm00001d028191 Zm00001d028191a,Zm00001d028191b simSplit
Zm00001d028191_T003.exon3 1 25797169 25797254 Zm00001d028191a 25796551 25805262 Zm00001d028191 Zm00001d028191a,Zm00001d028191b simSplit
Zm00001d028191_T003.exon3 1 25797169 25797254 Zm00001d028191 25796551 25805262 Zm00001d028191 Zm00001d028191a,Zm00001d028191b simSplit
Zm00001d028191_T004.exon3 1 25803331 25804690 Zm00001d028191a 25796551 25805262 Zm00001d028191 Zm00001d028191a,Zm00001d028191b simSplit
Zm00001d028191_T004.exon3 1 25803331 25804690 Zm00001d028191 25796551 25805262 Zm00001d028191 Zm00001d028191a,Zm00001d028191b simSplit
Zm00001d028191_T004.exon4 1 25804772 25804858 Zm00001d028191a 25796551 25805262 Zm00001d028191 Zm00001d028191a,Zm00001d028191b simSplit
Zm00001d028191_T004.exon4 1 25804772 25804858 Zm00001d028191 25796551 25805262 Zm00001d028191 Zm00001d028191a,Zm00001d028191b simSplit
Zm00001d028191_T004.exon5 1 25804949 25805262 Zm00001d028191b 25796551 25805262 Zm00001d028191 Zm00001d028191a,Zm00001d028191b simSplit
Zm00001d028191_T004.exon5 1 25804949 25805262 Zm00001d028191 25796551 25805262 Zm00001d028191 Zm00001d028191a,Zm00001d028191b simSplit
Zm00001d028194_T003.exon9 1 25921629 25922091 Zm00001d028194a 25921629 25926348 Zm00001d028194 Zm00001d028194a,Zm00001d028194b simSplit
Zm00001d028194_T003.exon9 1 25921629 25922091 Zm00001d028194 25921629 25926348 Zm00001d028194 Zm00001d028194a,Zm00001d028194b simSplit
Zm00001d028194_T003.exon8 1 25922457 25922564 Zm00001d028194a 25921629 25926348 Zm00001d028194 Zm00001d028194a,Zm00001d028194b simSplit
Zm00001d028194_T003.exon8 1 25922457 25922564 Zm00001d028194 25921629 25926348 Zm00001d028194 Zm00001d028194a,Zm00001d028194b simSplit
Zm00001d028194_T003.exon7 1 25922662 25922727 Zm00001d028194b 25921629 25926348 Zm00001d028194 Zm00001d028194a,Zm00001d028194b simSplit
Zm00001d028194_T003.exon7 1 25922662 25922727 Zm00001d028194 25921629 25926348 Zm00001d028194 Zm00001d028194a,Zm00001d028194b simSplit
Zm00001d028194_T003.exon6 1 25923063 25923161 Zm00001d028194b 25921629 25926348 Zm00001d028194 Zm00001d028194a,Zm00001d028194b simSplit
Zm00001d028194_T003.exon6 1 25923063 25923161 Zm00001d028194 25921629 25926348 Zm00001d028194 Zm00001d028194a,Zm00001d028194b simSplit
Zm00001d028194_T003.exon5 1 25923952 25924060 Zm00001d028194b 25921629 25926348 Zm00001d028194 Zm00001d028194a,Zm00001d028194b simSplit
Zm00001d028194_T003.exon5 1 25923952 25924060 Zm00001d028194 25921629 25926348 Zm00001d028194 Zm00001d028194a,Zm00001d028194b simSplit
Zm00001d028194_T003.exon4 1 25924184 25924335 Zm00001d028194b 25921629 25926348 Zm00001d028194 Zm00001d028194a,Zm00001d028194b simSplit
Zm00001d028194_T003.exon4 1 25924184 25924335 Zm00001d028194 25921629 25926348 Zm00001d028194 Zm00001d028194a,Zm00001d028194b simSplit
Zm00001d028194_T003.exon3 1 25924423 25924560 Zm00001d028194b 25921629 25926348 Zm00001d028194 Zm00001d028194a,Zm00001d028194b simSplit
Zm00001d028194_T003.exon3 1 25924423 25924560 Zm00001d028194 25921629 25926348 Zm00001d028194 Zm00001d028194a,Zm00001d028194b simSplit
Zm00001d028194_T003.exon2 1 25924645 25924809 Zm00001d028194b 25921629 25926348 Zm00001d028194 Zm00001d028194a,Zm00001d028194b simSplit
Zm00001d028194_T003.exon2 1 25924645 25924809 Zm00001d028194 25921629 25926348 Zm00001d028194 Zm00001d028194a,Zm00001d028194b simSplit
Zm00001d028194_T003.exon1 1 25925494 25926348 Zm00001d028194b 25921629 25926348 Zm00001d028194 Zm00001d028194a,Zm00001d028194b simSplit
Zm00001d028194_T003.exon1 1 25925494 25926348 Zm00001d028194 25921629 25926348 Zm00001d028194 Zm00001d028194a,Zm00001d028194b simSplit
Zm00001d028197_T001.exon6 1 25933439 25933808 Zm00001d028197a 25933439 25936325 Zm00001d028197 Zm00001d028197a,Zm00001d028197b simSplit
Zm00001d028197_T001.exon6 1 25933439 25933808 Zm00001d028197 25933439 25936325 Zm00001d028197 Zm00001d028197a,Zm00001d028197b simSplit
Zm00001d028197_T001.exon5 1 25933944 25934041 Zm00001d028197a 25933439 25936325 Zm00001d028197 Zm00001d028197a,Zm00001d028197b simSplit
Zm00001d028197_T001.exon5 1 25933944 25934041 Zm00001d028197 25933439 25936325 Zm00001d028197 Zm00001d028197a,Zm00001d028197b simSplit
Zm00001d028197_T001.exon4 1 25934175 25934299 Zm00001d028197a 25933439 25936325 Zm00001d028197 Zm00001d028197a,Zm00001d028197b simSplit
Zm00001d028197_T001.exon4 1 25934175 25934299 Zm00001d028197 25933439 25936325 Zm00001d028197 Zm00001d028197a,Zm00001d028197b simSplit
Zm00001d028197_T001.exon3 1 25934379 25934469 Zm00001d028197b 25933439 25936325 Zm00001d028197 Zm00001d028197a,Zm00001d028197b simSplit
Zm00001d028197_T001.exon3 1 25934379 25934469 Zm00001d028197 25933439 25936325 Zm00001d028197 Zm00001d028197a,Zm00001d028197b simSplit
Zm00001d028197_T001.exon2 1 25935091 25935454 Zm00001d028197b 25933439 25936325 Zm00001d028197 Zm00001d028197a,Zm00001d028197b simSplit
Zm00001d028197_T001.exon2 1 25935091 25935454 Zm00001d028197 25933439 25936325 Zm00001d028197 Zm00001d028197a,Zm00001d028197b simSplit
Zm00001d028197_T001.exon1 1 25936082 25936325 Zm00001d028197b 25933439 25936325 Zm00001d028197 Zm00001d028197a,Zm00001d028197b simSplit
Zm00001d028197_T001.exon1 1 25936082 25936325 Zm00001d028197 25933439 25936325 Zm00001d028197 Zm00001d028197a,Zm00001d028197b simSplit
Zm00001d028207_T007.exon1 1 26334354 26334517 Zm00001d028207a 26334354 26346822 Zm00001d028207 Zm00001d028207a,Zm00001d028207b simSplit
Zm00001d028207_T007.exon1 1 26334354 26334517 Zm00001d028207 26334354 26346822 Zm00001d028207 Zm00001d028207a,Zm00001d028207b simSplit
Zm00001d028207_T006.exon2 1 26335114 26335157 Zm00001d028207a 26334354 26346822 Zm00001d028207 Zm00001d028207a,Zm00001d028207b simSplit
Zm00001d028207_T006.exon2 1 26335114 26335157 Zm00001d028207 26334354 26346822 Zm00001d028207 Zm00001d028207a,Zm00001d028207b simSplit
Zm00001d028207_T007.exon3 1 26335243 26336152 Zm00001d028207a 26334354 26346822 Zm00001d028207 Zm00001d028207a,Zm00001d028207b simSplit
Zm00001d028207_T007.exon3 1 26335243 26336152 Zm00001d028207 26334354 26346822 Zm00001d028207 Zm00001d028207a,Zm00001d028207b simSplit
Zm00001d028207_T007.exon4 1 26336239 26336366 Zm00001d028207a 26334354 26346822 Zm00001d028207 Zm00001d028207a,Zm00001d028207b simSplit
Zm00001d028207_T007.exon4 1 26336239 26336366 Zm00001d028207 26334354 26346822 Zm00001d028207 Zm00001d028207a,Zm00001d028207b simSplit
Zm00001d028207_T007.exon5 1 26345664 26345786 Zm00001d028207b 26334354 26346822 Zm00001d028207 Zm00001d028207a,Zm00001d028207b simSplit
Zm00001d028207_T007.exon5 1 26345664 26345786 Zm00001d028207 26334354 26346822 Zm00001d028207 Zm00001d028207a,Zm00001d028207b simSplit
Zm00001d028207_T007.exon6 1 26345885 26346030 Zm00001d028207b 26334354 26346822 Zm00001d028207 Zm00001d028207a,Zm00001d028207b simSplit
Zm00001d028207_T007.exon6 1 26345885 26346030 Zm00001d028207 26334354 26346822 Zm00001d028207 Zm00001d028207a,Zm00001d028207b simSplit
Zm00001d028207_T007.exon7 1 26346179 26346352 Zm00001d028207b 26334354 26346822 Zm00001d028207 Zm00001d028207a,Zm00001d028207b simSplit
Zm00001d028207_T007.exon7 1 26346179 26346352 Zm00001d028207 26334354 26346822 Zm00001d028207 Zm00001d028207a,Zm00001d028207b simSplit
Zm00001d028207_T007.exon8 1 26346484 26346822 Zm00001d028207b 26334354 26346822 Zm00001d028207 Zm00001d028207a,Zm00001d028207b simSplit
Zm00001d028207_T007.exon8 1 26346484 26346822 Zm00001d028207 26334354 26346822 Zm00001d028207 Zm00001d028207a,Zm00001d028207b simSplit
Zm00001d028225_T002.exon1 1 27256716 27258006 Zm00001d028225a 27256716 27266967 Zm00001d028225 Zm00001d028225a,Zm00001d028225b simSplit
Zm00001d028225_T002.exon1 1 27256716 27258006 Zm00001d028225 27256716 27266967 Zm00001d028225 Zm00001d028225a,Zm00001d028225b simSplit
Zm00001d028225_T002.exon2 1 27258094 27258173 Zm00001d028225b 27256716 27266967 Zm00001d028225 Zm00001d028225a,Zm00001d028225b simSplit
Zm00001d028225_T002.exon2 1 27258094 27258173 Zm00001d028225 27256716 27266967 Zm00001d028225 Zm00001d028225a,Zm00001d028225b simSplit
Zm00001d028225_T002.exon3 1 27260010 27260086 Zm00001d028225b 27256716 27266967 Zm00001d028225 Zm00001d028225a,Zm00001d028225b simSplit
Zm00001d028225_T002.exon3 1 27260010 27260086 Zm00001d028225 27256716 27266967 Zm00001d028225 Zm00001d028225a,Zm00001d028225b simSplit
Zm00001d028225_T002.exon4 1 27260498 27261106 Zm00001d028225b 27256716 27266967 Zm00001d028225 Zm00001d028225a,Zm00001d028225b simSplit
Zm00001d028225_T002.exon4 1 27260498 27261106 Zm00001d028225 27256716 27266967 Zm00001d028225 Zm00001d028225a,Zm00001d028225b simSplit
Zm00001d028225_T002.exon5 1 27265703 27266040 Zm00001d028225b 27256716 27266967 Zm00001d028225 Zm00001d028225a,Zm00001d028225b simSplit
Zm00001d028225_T002.exon5 1 27265703 27266040 Zm00001d028225 27256716 27266967 Zm00001d028225 Zm00001d028225a,Zm00001d028225b simSplit
Zm00001d028225_T002.exon6 1 27266224 27266967 Zm00001d028225b 27256716 27266967 Zm00001d028225 Zm00001d028225a,Zm00001d028225b simSplit
Zm00001d028225_T002.exon6 1 27266224 27266967 Zm00001d028225 27256716 27266967 Zm00001d028225 Zm00001d028225a,Zm00001d028225b simSplit
Zm00001d028231_T001.exon1 1 27407335 27407533 Zm00001d028231a 27407335 27410561 Zm00001d028231 Zm00001d028231a,Zm00001d028231b simSplit
Zm00001d028231_T001.exon1 1 27407335 27407533 Zm00001d028231 27407335 27410561 Zm00001d028231 Zm00001d028231a,Zm00001d028231b simSplit
Zm00001d028231_T001.exon2 1 27407652 27407769 Zm00001d028231a 27407335 27410561 Zm00001d028231 Zm00001d028231a,Zm00001d028231b simSplit
Zm00001d028231_T001.exon2 1 27407652 27407769 Zm00001d028231 27407335 27410561 Zm00001d028231 Zm00001d028231a,Zm00001d028231b simSplit
Zm00001d028231_T001.exon3 1 27408234 27408322 Zm00001d028231a 27407335 27410561 Zm00001d028231 Zm00001d028231a,Zm00001d028231b simSplit
Zm00001d028231_T001.exon3 1 27408234 27408322 Zm00001d028231 27407335 27410561 Zm00001d028231 Zm00001d028231a,Zm00001d028231b simSplit
Zm00001d028231_T001.exon4 1 27408420 27408466 Zm00001d028231a 27407335 27410561 Zm00001d028231 Zm00001d028231a,Zm00001d028231b simSplit
Zm00001d028231_T001.exon4 1 27408420 27408466 Zm00001d028231 27407335 27410561 Zm00001d028231 Zm00001d028231a,Zm00001d028231b simSplit
Zm00001d028231_T003.exon5 1 27408564 27408697 Zm00001d028231a 27407335 27410561 Zm00001d028231 Zm00001d028231a,Zm00001d028231b simSplit
Zm00001d028231_T003.exon5 1 27408564 27408697 Zm00001d028231 27407335 27410561 Zm00001d028231 Zm00001d028231a,Zm00001d028231b simSplit
Zm00001d028231_T001.exon6 1 27409383 27409516 Zm00001d028231b 27407335 27410561 Zm00001d028231 Zm00001d028231a,Zm00001d028231b simSplit
Zm00001d028231_T001.exon6 1 27409383 27409516 Zm00001d028231 27407335 27410561 Zm00001d028231 Zm00001d028231a,Zm00001d028231b simSplit
Zm00001d028231_T003.exon7 1 27409641 27410561 Zm00001d028231b 27407335 27410561 Zm00001d028231 Zm00001d028231a,Zm00001d028231b simSplit
Zm00001d028231_T003.exon7 1 27409641 27410561 Zm00001d028231 27407335 27410561 Zm00001d028231 Zm00001d028231a,Zm00001d028231b simSplit
Zm00001d028254_T001.exon4 1 28055810 28056655 Zm00001d028254a 28055810 28058269 Zm00001d028254 Zm00001d028254a,Zm00001d028254b simSplit
Zm00001d028254_T001.exon4 1 28055810 28056655 Zm00001d028254 28055810 28058269 Zm00001d028254 Zm00001d028254a,Zm00001d028254b simSplit
Zm00001d028254_T001.exon3 1 28057269 28057530 Zm00001d028254a 28055810 28058269 Zm00001d028254 Zm00001d028254a,Zm00001d028254b simSplit
Zm00001d028254_T001.exon3 1 28057269 28057530 Zm00001d028254 28055810 28058269 Zm00001d028254 Zm00001d028254a,Zm00001d028254b simSplit
Zm00001d028254_T001.exon2 1 28057676 28057783 Zm00001d028254a 28055810 28058269 Zm00001d028254 Zm00001d028254a,Zm00001d028254b simSplit
Zm00001d028254_T001.exon2 1 28057676 28057783 Zm00001d028254 28055810 28058269 Zm00001d028254 Zm00001d028254a,Zm00001d028254b simSplit
Zm00001d028254_T001.exon1 1 28057926 28058269 Zm00001d028254b 28055810 28058269 Zm00001d028254 Zm00001d028254a,Zm00001d028254b simSplit
Zm00001d028254_T001.exon1 1 28057926 28058269 Zm00001d028254 28055810 28058269 Zm00001d028254 Zm00001d028254a,Zm00001d028254b simSplit
Zm00001d028255_T003.exon1 1 28066027 28066302 Zm00001d028255a 28066027 28076561 Zm00001d028255 Zm00001d028255a,Zm00001d028255b simSplit
Zm00001d028255_T003.exon1 1 28066027 28066302 Zm00001d028255 28066027 28076561 Zm00001d028255 Zm00001d028255a,Zm00001d028255b simSplit
Zm00001d028255_T003.exon2 1 28066671 28066871 Zm00001d028255a 28066027 28076561 Zm00001d028255 Zm00001d028255a,Zm00001d028255b simSplit
Zm00001d028255_T003.exon2 1 28066671 28066871 Zm00001d028255 28066027 28076561 Zm00001d028255 Zm00001d028255a,Zm00001d028255b simSplit
Zm00001d028255_T008.exon2 1 28073317 28073424 Zm00001d028255a 28066027 28076561 Zm00001d028255 Zm00001d028255a,Zm00001d028255b simSplit
Zm00001d028255_T008.exon2 1 28073317 28073424 Zm00001d028255 28066027 28076561 Zm00001d028255 Zm00001d028255a,Zm00001d028255b simSplit
Zm00001d028255_T008.exon3 1 28073509 28073880 Zm00001d028255a 28066027 28076561 Zm00001d028255 Zm00001d028255a,Zm00001d028255b simSplit
Zm00001d028255_T008.exon3 1 28073509 28073880 Zm00001d028255 28066027 28076561 Zm00001d028255 Zm00001d028255a,Zm00001d028255b simSplit
Zm00001d028255_T008.exon4 1 28073987 28074099 Zm00001d028255b 28066027 28076561 Zm00001d028255 Zm00001d028255a,Zm00001d028255b simSplit
Zm00001d028255_T008.exon4 1 28073987 28074099 Zm00001d028255 28066027 28076561 Zm00001d028255 Zm00001d028255a,Zm00001d028255b simSplit
Zm00001d028255_T008.exon5 1 28074287 28074352 Zm00001d028255b 28066027 28076561 Zm00001d028255 Zm00001d028255a,Zm00001d028255b simSplit
Zm00001d028255_T008.exon5 1 28074287 28074352 Zm00001d028255 28066027 28076561 Zm00001d028255 Zm00001d028255a,Zm00001d028255b simSplit
Zm00001d028255_T003.exon7 1 28074767 28076561 Zm00001d028255b 28066027 28076561 Zm00001d028255 Zm00001d028255a,Zm00001d028255b simSplit
Zm00001d028255_T003.exon7 1 28074767 28076561 Zm00001d028255 28066027 28076561 Zm00001d028255 Zm00001d028255a,Zm00001d028255b simSplit
Zm00001d028256_T001.exon1 1 28086258 28086590 Zm00001d028256a 28086258 28102920 Zm00001d028256 Zm00001d028256a,Zm00001d028256b simSplit
Zm00001d028256_T001.exon1 1 28086258 28086590 Zm00001d028256 28086258 28102920 Zm00001d028256 Zm00001d028256a,Zm00001d028256b simSplit
Zm00001d028256_T001.exon2 1 28086847 28086915 Zm00001d028256a 28086258 28102920 Zm00001d028256 Zm00001d028256a,Zm00001d028256b simSplit
Zm00001d028256_T001.exon2 1 28086847 28086915 Zm00001d028256 28086258 28102920 Zm00001d028256 Zm00001d028256a,Zm00001d028256b simSplit
Zm00001d028256_T001.exon3 1 28087963 28088058 Zm00001d028256a 28086258 28102920 Zm00001d028256 Zm00001d028256a,Zm00001d028256b simSplit
Zm00001d028256_T001.exon3 1 28087963 28088058 Zm00001d028256 28086258 28102920 Zm00001d028256 Zm00001d028256a,Zm00001d028256b simSplit
Zm00001d028256_T001.exon4 1 28091653 28091777 Zm00001d028256a 28086258 28102920 Zm00001d028256 Zm00001d028256a,Zm00001d028256b simSplit
Zm00001d028256_T001.exon4 1 28091653 28091777 Zm00001d028256 28086258 28102920 Zm00001d028256 Zm00001d028256a,Zm00001d028256b simSplit
Zm00001d028256_T001.exon5 1 28091855 28092050 Zm00001d028256a 28086258 28102920 Zm00001d028256 Zm00001d028256a,Zm00001d028256b simSplit
Zm00001d028256_T001.exon5 1 28091855 28092050 Zm00001d028256 28086258 28102920 Zm00001d028256 Zm00001d028256a,Zm00001d028256b simSplit
Zm00001d028256_T001.exon6 1 28092338 28092513 Zm00001d028256a 28086258 28102920 Zm00001d028256 Zm00001d028256a,Zm00001d028256b simSplit
Zm00001d028256_T001.exon6 1 28092338 28092513 Zm00001d028256 28086258 28102920 Zm00001d028256 Zm00001d028256a,Zm00001d028256b simSplit
Zm00001d028256_T001.exon7 1 28092791 28092920 Zm00001d028256b 28086258 28102920 Zm00001d028256 Zm00001d028256a,Zm00001d028256b simSplit
Zm00001d028256_T001.exon7 1 28092791 28092920 Zm00001d028256 28086258 28102920 Zm00001d028256 Zm00001d028256a,Zm00001d028256b simSplit
Zm00001d028256_T001.exon8 1 28093113 28093170 Zm00001d028256b 28086258 28102920 Zm00001d028256 Zm00001d028256a,Zm00001d028256b simSplit
Zm00001d028256_T001.exon8 1 28093113 28093170 Zm00001d028256 28086258 28102920 Zm00001d028256 Zm00001d028256a,Zm00001d028256b simSplit
Zm00001d028256_T001.exon9 1 28100729 28100818 Zm00001d028256b 28086258 28102920 Zm00001d028256 Zm00001d028256a,Zm00001d028256b simSplit
Zm00001d028256_T001.exon9 1 28100729 28100818 Zm00001d028256 28086258 28102920 Zm00001d028256 Zm00001d028256a,Zm00001d028256b simSplit
Zm00001d028256_T001.exon10 1 28100926 28101016 Zm00001d028256b 28086258 28102920 Zm00001d028256 Zm00001d028256a,Zm00001d028256b simSplit
Zm00001d028256_T001.exon10 1 28100926 28101016 Zm00001d028256 28086258 28102920 Zm00001d028256 Zm00001d028256a,Zm00001d028256b simSplit
Zm00001d028256_T001.exon11 1 28102306 28102920 Zm00001d028256b 28086258 28102920 Zm00001d028256 Zm00001d028256a,Zm00001d028256b simSplit
Zm00001d028256_T001.exon11 1 28102306 28102920 Zm00001d028256 28086258 28102920 Zm00001d028256 Zm00001d028256a,Zm00001d028256b simSplit
Zm00001d028257_T004.exon1 1 28103053 28103367 Zm00001d028257a 28103053 28104556 Zm00001d028257 Zm00001d028257a,Zm00001d028257b simSplit
Zm00001d028257_T004.exon1 1 28103053 28103367 Zm00001d028257 28103053 28104556 Zm00001d028257 Zm00001d028257a,Zm00001d028257b simSplit
Zm00001d028257_T002.exon3 1 28103465 28103514 Zm00001d028257a 28103053 28104556 Zm00001d028257 Zm00001d028257a,Zm00001d028257b simSplit
Zm00001d028257_T002.exon3 1 28103465 28103514 Zm00001d028257 28103053 28104556 Zm00001d028257 Zm00001d028257a,Zm00001d028257b simSplit
Zm00001d028257_T002.exon4 1 28103616 28103741 Zm00001d028257a 28103053 28104556 Zm00001d028257 Zm00001d028257a,Zm00001d028257b simSplit
Zm00001d028257_T002.exon4 1 28103616 28103741 Zm00001d028257 28103053 28104556 Zm00001d028257 Zm00001d028257a,Zm00001d028257b simSplit
Zm00001d028257_T002.exon5 1 28103807 28104556 Zm00001d028257b 28103053 28104556 Zm00001d028257 Zm00001d028257a,Zm00001d028257b simSplit
Zm00001d028257_T002.exon5 1 28103807 28104556 Zm00001d028257 28103053 28104556 Zm00001d028257 Zm00001d028257a,Zm00001d028257b simSplit
Zm00001d028264_T005.exon1 1 28568687 28568818 Zm00001d028264a 28568687 28577677 Zm00001d028264 Zm00001d028264a,Zm00001d028264b simSplit
Zm00001d028264_T005.exon1 1 28568687 28568818 Zm00001d028264 28568687 28577677 Zm00001d028264 Zm00001d028264a,Zm00001d028264b simSplit
Zm00001d028264_T005.exon2 1 28568890 28569201 Zm00001d028264a 28568687 28577677 Zm00001d028264 Zm00001d028264a,Zm00001d028264b simSplit
Zm00001d028264_T005.exon2 1 28568890 28569201 Zm00001d028264 28568687 28577677 Zm00001d028264 Zm00001d028264a,Zm00001d028264b simSplit
Zm00001d028264_T005.exon3 1 28569339 28569523 Zm00001d028264a 28568687 28577677 Zm00001d028264 Zm00001d028264a,Zm00001d028264b simSplit
Zm00001d028264_T005.exon3 1 28569339 28569523 Zm00001d028264 28568687 28577677 Zm00001d028264 Zm00001d028264a,Zm00001d028264b simSplit
Zm00001d028264_T005.exon4 1 28573576 28577677 Zm00001d028264b 28568687 28577677 Zm00001d028264 Zm00001d028264a,Zm00001d028264b simSplit
Zm00001d028264_T005.exon4 1 28573576 28577677 Zm00001d028264 28568687 28577677 Zm00001d028264 Zm00001d028264a,Zm00001d028264b simSplit
Zm00001d028269_T001.exon1 1 28714876 28714895 Zm00001d028269a 28714876 28733871 Zm00001d028269 Zm00001d028269a,Zm00001d028269b simSplit
Zm00001d028269_T001.exon1 1 28714876 28714895 Zm00001d028269 28714876 28733871 Zm00001d028269 Zm00001d028269a,Zm00001d028269b simSplit
Zm00001d028269_T001.exon2 1 28715119 28715645 Zm00001d028269a 28714876 28733871 Zm00001d028269 Zm00001d028269a,Zm00001d028269b simSplit
Zm00001d028269_T001.exon2 1 28715119 28715645 Zm00001d028269 28714876 28733871 Zm00001d028269 Zm00001d028269a,Zm00001d028269b simSplit
Zm00001d028269_T001.exon3 1 28717622 28718498 Zm00001d028269a 28714876 28733871 Zm00001d028269 Zm00001d028269a,Zm00001d028269b simSplit
Zm00001d028269_T001.exon3 1 28717622 28718498 Zm00001d028269 28714876 28733871 Zm00001d028269 Zm00001d028269a,Zm00001d028269b simSplit
Zm00001d028269_T001.exon4 1 28718599 28718664 Zm00001d028269a 28714876 28733871 Zm00001d028269 Zm00001d028269a,Zm00001d028269b simSplit
Zm00001d028269_T001.exon4 1 28718599 28718664 Zm00001d028269 28714876 28733871 Zm00001d028269 Zm00001d028269a,Zm00001d028269b simSplit
Zm00001d028269_T004.exon4 1 28721276 28721343 Zm00001d028269a 28714876 28733871 Zm00001d028269 Zm00001d028269a,Zm00001d028269b simSplit
Zm00001d028269_T004.exon4 1 28721276 28721343 Zm00001d028269 28714876 28733871 Zm00001d028269 Zm00001d028269a,Zm00001d028269b simSplit
Zm00001d028269_T003.exon4 1 28721923 28724106 Zm00001d028269a 28714876 28733871 Zm00001d028269 Zm00001d028269a,Zm00001d028269b simSplit
Zm00001d028269_T003.exon4 1 28721923 28724106 Zm00001d028269 28714876 28733871 Zm00001d028269 Zm00001d028269a,Zm00001d028269b simSplit
Zm00001d028269_T001.exon7 1 28725676 28725751 Zm00001d028269a 28714876 28733871 Zm00001d028269 Zm00001d028269a,Zm00001d028269b simSplit
Zm00001d028269_T001.exon7 1 28725676 28725751 Zm00001d028269 28714876 28733871 Zm00001d028269 Zm00001d028269a,Zm00001d028269b simSplit
Zm00001d028269_T001.exon8 1 28725828 28725963 Zm00001d028269a 28714876 28733871 Zm00001d028269 Zm00001d028269a,Zm00001d028269b simSplit
Zm00001d028269_T001.exon8 1 28725828 28725963 Zm00001d028269 28714876 28733871 Zm00001d028269 Zm00001d028269a,Zm00001d028269b simSplit
Zm00001d028269_T001.exon9 1 28726048 28726324 Zm00001d028269a 28714876 28733871 Zm00001d028269 Zm00001d028269a,Zm00001d028269b simSplit
Zm00001d028269_T001.exon9 1 28726048 28726324 Zm00001d028269 28714876 28733871 Zm00001d028269 Zm00001d028269a,Zm00001d028269b simSplit
Zm00001d028269_T001.exon10 1 28726413 28726497 Zm00001d028269b 28714876 28733871 Zm00001d028269 Zm00001d028269a,Zm00001d028269b simSplit
Zm00001d028269_T001.exon10 1 28726413 28726497 Zm00001d028269 28714876 28733871 Zm00001d028269 Zm00001d028269a,Zm00001d028269b simSplit
Zm00001d028269_T001.exon11 1 28728364 28728439 Zm00001d028269b 28714876 28733871 Zm00001d028269 Zm00001d028269a,Zm00001d028269b simSplit
Zm00001d028269_T001.exon11 1 28728364 28728439 Zm00001d028269 28714876 28733871 Zm00001d028269 Zm00001d028269a,Zm00001d028269b simSplit
Zm00001d028269_T001.exon12 1 28729172 28729271 Zm00001d028269b 28714876 28733871 Zm00001d028269 Zm00001d028269a,Zm00001d028269b simSplit
Zm00001d028269_T001.exon12 1 28729172 28729271 Zm00001d028269 28714876 28733871 Zm00001d028269 Zm00001d028269a,Zm00001d028269b simSplit
Zm00001d028269_T001.exon13 1 28729353 28729532 Zm00001d028269b 28714876 28733871 Zm00001d028269 Zm00001d028269a,Zm00001d028269b simSplit
Zm00001d028269_T001.exon13 1 28729353 28729532 Zm00001d028269 28714876 28733871 Zm00001d028269 Zm00001d028269a,Zm00001d028269b simSplit
Zm00001d028269_T001.exon14 1 28729630 28729683 Zm00001d028269b 28714876 28733871 Zm00001d028269 Zm00001d028269a,Zm00001d028269b simSplit
Zm00001d028269_T001.exon14 1 28729630 28729683 Zm00001d028269 28714876 28733871 Zm00001d028269 Zm00001d028269a,Zm00001d028269b simSplit
Zm00001d028269_T001.exon15 1 28729789 28729887 Zm00001d028269b 28714876 28733871 Zm00001d028269 Zm00001d028269a,Zm00001d028269b simSplit
Zm00001d028269_T001.exon15 1 28729789 28729887 Zm00001d028269 28714876 28733871 Zm00001d028269 Zm00001d028269a,Zm00001d028269b simSplit
Zm00001d028269_T001.exon16 1 28729965 28730543 Zm00001d028269b 28714876 28733871 Zm00001d028269 Zm00001d028269a,Zm00001d028269b simSplit
Zm00001d028269_T001.exon16 1 28729965 28730543 Zm00001d028269 28714876 28733871 Zm00001d028269 Zm00001d028269a,Zm00001d028269b simSplit
Zm00001d028269_T001.exon17 1 28730623 28730694 Zm00001d028269b 28714876 28733871 Zm00001d028269 Zm00001d028269a,Zm00001d028269b simSplit
Zm00001d028269_T001.exon17 1 28730623 28730694 Zm00001d028269 28714876 28733871 Zm00001d028269 Zm00001d028269a,Zm00001d028269b simSplit
Zm00001d028269_T001.exon18 1 28730784 28731075 Zm00001d028269b 28714876 28733871 Zm00001d028269 Zm00001d028269a,Zm00001d028269b simSplit
Zm00001d028269_T001.exon18 1 28730784 28731075 Zm00001d028269 28714876 28733871 Zm00001d028269 Zm00001d028269a,Zm00001d028269b simSplit
Zm00001d028269_T001.exon19 1 28731168 28731733 Zm00001d028269b 28714876 28733871 Zm00001d028269 Zm00001d028269a,Zm00001d028269b simSplit
Zm00001d028269_T001.exon19 1 28731168 28731733 Zm00001d028269 28714876 28733871 Zm00001d028269 Zm00001d028269a,Zm00001d028269b simSplit
Zm00001d028269_T001.exon20 1 28731812 28733871 Zm00001d028269b 28714876 28733871 Zm00001d028269 Zm00001d028269a,Zm00001d028269b simSplit
Zm00001d028269_T001.exon20 1 28731812 28733871 Zm00001d028269 28714876 28733871 Zm00001d028269 Zm00001d028269a,Zm00001d028269b simSplit
Zm00001d028270_T002.exon1 1 28733920 28734934 Zm00001d028270a 28733920 28741221 Zm00001d028270 Zm00001d028270a,Zm00001d028270b simSplit
Zm00001d028270_T002.exon1 1 28733920 28734934 Zm00001d028270 28733920 28741221 Zm00001d028270 Zm00001d028270a,Zm00001d028270b simSplit
Zm00001d028270_T001.exon2 1 28735402 28735491 Zm00001d028270a 28733920 28741221 Zm00001d028270 Zm00001d028270a,Zm00001d028270b simSplit
Zm00001d028270_T001.exon2 1 28735402 28735491 Zm00001d028270 28733920 28741221 Zm00001d028270 Zm00001d028270a,Zm00001d028270b simSplit
Zm00001d028270_T002.exon2 1 28735553 28735734 Zm00001d028270a 28733920 28741221 Zm00001d028270 Zm00001d028270a,Zm00001d028270b simSplit
Zm00001d028270_T002.exon2 1 28735553 28735734 Zm00001d028270 28733920 28741221 Zm00001d028270 Zm00001d028270a,Zm00001d028270b simSplit
Zm00001d028270_T002.exon3 1 28735830 28736042 Zm00001d028270a 28733920 28741221 Zm00001d028270 Zm00001d028270a,Zm00001d028270b simSplit
Zm00001d028270_T002.exon3 1 28735830 28736042 Zm00001d028270 28733920 28741221 Zm00001d028270 Zm00001d028270a,Zm00001d028270b simSplit
Zm00001d028270_T002.exon4 1 28736123 28736248 Zm00001d028270a 28733920 28741221 Zm00001d028270 Zm00001d028270a,Zm00001d028270b simSplit
Zm00001d028270_T002.exon4 1 28736123 28736248 Zm00001d028270 28733920 28741221 Zm00001d028270 Zm00001d028270a,Zm00001d028270b simSplit
Zm00001d028270_T002.exon5 1 28736329 28736462 Zm00001d028270b 28733920 28741221 Zm00001d028270 Zm00001d028270a,Zm00001d028270b simSplit
Zm00001d028270_T002.exon5 1 28736329 28736462 Zm00001d028270 28733920 28741221 Zm00001d028270 Zm00001d028270a,Zm00001d028270b simSplit
Zm00001d028270_T002.exon6 1 28736537 28736612 Zm00001d028270b 28733920 28741221 Zm00001d028270 Zm00001d028270a,Zm00001d028270b simSplit
Zm00001d028270_T002.exon6 1 28736537 28736612 Zm00001d028270 28733920 28741221 Zm00001d028270 Zm00001d028270a,Zm00001d028270b simSplit
Zm00001d028270_T002.exon7 1 28736683 28737098 Zm00001d028270b 28733920 28741221 Zm00001d028270 Zm00001d028270a,Zm00001d028270b simSplit
Zm00001d028270_T002.exon7 1 28736683 28737098 Zm00001d028270 28733920 28741221 Zm00001d028270 Zm00001d028270a,Zm00001d028270b simSplit
Zm00001d028270_T002.exon8 1 28737181 28737379 Zm00001d028270b 28733920 28741221 Zm00001d028270 Zm00001d028270a,Zm00001d028270b simSplit
Zm00001d028270_T002.exon8 1 28737181 28737379 Zm00001d028270 28733920 28741221 Zm00001d028270 Zm00001d028270a,Zm00001d028270b simSplit
Zm00001d028270_T002.exon9 1 28737463 28737579 Zm00001d028270b 28733920 28741221 Zm00001d028270 Zm00001d028270a,Zm00001d028270b simSplit
Zm00001d028270_T002.exon9 1 28737463 28737579 Zm00001d028270 28733920 28741221 Zm00001d028270 Zm00001d028270a,Zm00001d028270b simSplit
Zm00001d028270_T002.exon10 1 28737656 28737912 Zm00001d028270b 28733920 28741221 Zm00001d028270 Zm00001d028270a,Zm00001d028270b simSplit
Zm00001d028270_T002.exon10 1 28737656 28737912 Zm00001d028270 28733920 28741221 Zm00001d028270 Zm00001d028270a,Zm00001d028270b simSplit
Zm00001d028270_T002.exon11 1 28738003 28738075 Zm00001d028270b 28733920 28741221 Zm00001d028270 Zm00001d028270a,Zm00001d028270b simSplit
Zm00001d028270_T002.exon11 1 28738003 28738075 Zm00001d028270 28733920 28741221 Zm00001d028270 Zm00001d028270a,Zm00001d028270b simSplit
Zm00001d028270_T002.exon12 1 28739913 28739999 Zm00001d028270b 28733920 28741221 Zm00001d028270 Zm00001d028270a,Zm00001d028270b simSplit
Zm00001d028270_T002.exon12 1 28739913 28739999 Zm00001d028270 28733920 28741221 Zm00001d028270 Zm00001d028270a,Zm00001d028270b simSplit
Zm00001d028270_T002.exon13 1 28740267 28740473 Zm00001d028270b 28733920 28741221 Zm00001d028270 Zm00001d028270a,Zm00001d028270b simSplit
Zm00001d028270_T002.exon13 1 28740267 28740473 Zm00001d028270 28733920 28741221 Zm00001d028270 Zm00001d028270a,Zm00001d028270b simSplit
Zm00001d028270_T002.exon14 1 28740940 28741221 Zm00001d028270b 28733920 28741221 Zm00001d028270 Zm00001d028270a,Zm00001d028270b simSplit
Zm00001d028270_T002.exon14 1 28740940 28741221 Zm00001d028270 28733920 28741221 Zm00001d028270 Zm00001d028270a,Zm00001d028270b simSplit
Zm00001d028277_T001.exon1 1 28936381 28936441 Zm00001d028277a 28936381 28939268 Zm00001d028277 Zm00001d028277a,Zm00001d028277b simSplit
Zm00001d028277_T001.exon1 1 28936381 28936441 Zm00001d028277 28936381 28939268 Zm00001d028277 Zm00001d028277a,Zm00001d028277b simSplit
Zm00001d028277_T001.exon2 1 28936615 28938376 Zm00001d028277a 28936381 28939268 Zm00001d028277 Zm00001d028277a,Zm00001d028277b simSplit
Zm00001d028277_T001.exon2 1 28936615 28938376 Zm00001d028277 28936381 28939268 Zm00001d028277 Zm00001d028277a,Zm00001d028277b simSplit
Zm00001d028277_T001.exon3 1 28938477 28938595 Zm00001d028277b 28936381 28939268 Zm00001d028277 Zm00001d028277a,Zm00001d028277b simSplit
Zm00001d028277_T001.exon3 1 28938477 28938595 Zm00001d028277 28936381 28939268 Zm00001d028277 Zm00001d028277a,Zm00001d028277b simSplit
Zm00001d028277_T001.exon4 1 28938686 28939268 Zm00001d028277b 28936381 28939268 Zm00001d028277 Zm00001d028277a,Zm00001d028277b simSplit
Zm00001d028277_T001.exon4 1 28938686 28939268 Zm00001d028277 28936381 28939268 Zm00001d028277 Zm00001d028277a,Zm00001d028277b simSplit
Zm00001d028297_T001.exon1 1 29513368 29515787 Zm00001d028297a 29513368 29517917 Zm00001d028297 Zm00001d028297a,Zm00001d028297b simSplit
Zm00001d028297_T001.exon1 1 29513368 29515787 Zm00001d028297 29513368 29517917 Zm00001d028297 Zm00001d028297a,Zm00001d028297b simSplit
Zm00001d028297_T002.exon3 1 29515892 29516069 Zm00001d028297a 29513368 29517917 Zm00001d028297 Zm00001d028297a,Zm00001d028297b simSplit
Zm00001d028297_T002.exon3 1 29515892 29516069 Zm00001d028297 29513368 29517917 Zm00001d028297 Zm00001d028297a,Zm00001d028297b simSplit
Zm00001d028297_T001.exon3 1 29516163 29516491 Zm00001d028297a 29513368 29517917 Zm00001d028297 Zm00001d028297a,Zm00001d028297b simSplit
Zm00001d028297_T001.exon3 1 29516163 29516491 Zm00001d028297 29513368 29517917 Zm00001d028297 Zm00001d028297a,Zm00001d028297b simSplit
Zm00001d028297_T002.exon6 1 29516600 29516665 Zm00001d028297a 29513368 29517917 Zm00001d028297 Zm00001d028297a,Zm00001d028297b simSplit
Zm00001d028297_T002.exon6 1 29516600 29516665 Zm00001d028297 29513368 29517917 Zm00001d028297 Zm00001d028297a,Zm00001d028297b simSplit
Zm00001d028297_T002.exon7 1 29516758 29516826 Zm00001d028297a 29513368 29517917 Zm00001d028297 Zm00001d028297a,Zm00001d028297b simSplit
Zm00001d028297_T002.exon7 1 29516758 29516826 Zm00001d028297 29513368 29517917 Zm00001d028297 Zm00001d028297a,Zm00001d028297b simSplit
Zm00001d028297_T002.exon8 1 29516926 29516988 Zm00001d028297b 29513368 29517917 Zm00001d028297 Zm00001d028297a,Zm00001d028297b simSplit
Zm00001d028297_T002.exon8 1 29516926 29516988 Zm00001d028297 29513368 29517917 Zm00001d028297 Zm00001d028297a,Zm00001d028297b simSplit
Zm00001d028297_T002.exon9 1 29517067 29517243 Zm00001d028297b 29513368 29517917 Zm00001d028297 Zm00001d028297a,Zm00001d028297b simSplit
Zm00001d028297_T002.exon9 1 29517067 29517243 Zm00001d028297 29513368 29517917 Zm00001d028297 Zm00001d028297a,Zm00001d028297b simSplit
Zm00001d028297_T005.exon12 1 29517494 29517917 Zm00001d028297b 29513368 29517917 Zm00001d028297 Zm00001d028297a,Zm00001d028297b simSplit
Zm00001d028297_T005.exon12 1 29517494 29517917 Zm00001d028297 29513368 29517917 Zm00001d028297 Zm00001d028297a,Zm00001d028297b simSplit
Zm00001d028325_T002.exon8 1 30793737 30794259 Zm00001d028325a 30793737 30799897 Zm00001d028325 Zm00001d028325a,Zm00001d028325b simSplit
Zm00001d028325_T002.exon8 1 30793737 30794259 Zm00001d028325 30793737 30799897 Zm00001d028325 Zm00001d028325a,Zm00001d028325b simSplit
Zm00001d028325_T002.exon7 1 30795078 30795184 Zm00001d028325a 30793737 30799897 Zm00001d028325 Zm00001d028325a,Zm00001d028325b simSplit
Zm00001d028325_T002.exon7 1 30795078 30795184 Zm00001d028325 30793737 30799897 Zm00001d028325 Zm00001d028325a,Zm00001d028325b simSplit
Zm00001d028325_T002.exon6 1 30795345 30795423 Zm00001d028325a 30793737 30799897 Zm00001d028325 Zm00001d028325a,Zm00001d028325b simSplit
Zm00001d028325_T002.exon6 1 30795345 30795423 Zm00001d028325 30793737 30799897 Zm00001d028325 Zm00001d028325a,Zm00001d028325b simSplit
Zm00001d028325_T002.exon5 1 30796238 30796330 Zm00001d028325a 30793737 30799897 Zm00001d028325 Zm00001d028325a,Zm00001d028325b simSplit
Zm00001d028325_T002.exon5 1 30796238 30796330 Zm00001d028325 30793737 30799897 Zm00001d028325 Zm00001d028325a,Zm00001d028325b simSplit
Zm00001d028325_T006.exon4 1 30796519 30796770 Zm00001d028325b 30793737 30799897 Zm00001d028325 Zm00001d028325a,Zm00001d028325b simSplit
Zm00001d028325_T006.exon4 1 30796519 30796770 Zm00001d028325 30793737 30799897 Zm00001d028325 Zm00001d028325a,Zm00001d028325b simSplit
Zm00001d028325_T006.exon3 1 30798548 30798700 Zm00001d028325b 30793737 30799897 Zm00001d028325 Zm00001d028325a,Zm00001d028325b simSplit
Zm00001d028325_T006.exon3 1 30798548 30798700 Zm00001d028325 30793737 30799897 Zm00001d028325 Zm00001d028325a,Zm00001d028325b simSplit
Zm00001d028325_T006.exon2 1 30798892 30799219 Zm00001d028325b 30793737 30799897 Zm00001d028325 Zm00001d028325a,Zm00001d028325b simSplit
Zm00001d028325_T006.exon2 1 30798892 30799219 Zm00001d028325 30793737 30799897 Zm00001d028325 Zm00001d028325a,Zm00001d028325b simSplit
Zm00001d028325_T002.exon1 1 30799393 30799897 Zm00001d028325b 30793737 30799897 Zm00001d028325 Zm00001d028325a,Zm00001d028325b simSplit
Zm00001d028325_T002.exon1 1 30799393 30799897 Zm00001d028325 30793737 30799897 Zm00001d028325 Zm00001d028325a,Zm00001d028325b simSplit
Zm00001d028367_T001.exon1 1 32294525 32295073 Zm00001d028367a 32294525 32297240 Zm00001d028367 Zm00001d028367a,Zm00001d028367b simSplit
Zm00001d028367_T001.exon1 1 32294525 32295073 Zm00001d028367 32294525 32297240 Zm00001d028367 Zm00001d028367a,Zm00001d028367b simSplit
Zm00001d028367_T002.exon2 1 32295714 32295862 Zm00001d028367a 32294525 32297240 Zm00001d028367 Zm00001d028367a,Zm00001d028367b simSplit
Zm00001d028367_T002.exon2 1 32295714 32295862 Zm00001d028367 32294525 32297240 Zm00001d028367 Zm00001d028367a,Zm00001d028367b simSplit
Zm00001d028367_T002.exon3 1 32295969 32296090 Zm00001d028367a 32294525 32297240 Zm00001d028367 Zm00001d028367a,Zm00001d028367b simSplit
Zm00001d028367_T002.exon3 1 32295969 32296090 Zm00001d028367 32294525 32297240 Zm00001d028367 Zm00001d028367a,Zm00001d028367b simSplit
Zm00001d028367_T001.exon4 1 32296214 32296341 Zm00001d028367b 32294525 32297240 Zm00001d028367 Zm00001d028367a,Zm00001d028367b simSplit
Zm00001d028367_T001.exon4 1 32296214 32296341 Zm00001d028367 32294525 32297240 Zm00001d028367 Zm00001d028367a,Zm00001d028367b simSplit
Zm00001d028367_T002.exon5 1 32296432 32296729 Zm00001d028367b 32294525 32297240 Zm00001d028367 Zm00001d028367a,Zm00001d028367b simSplit
Zm00001d028367_T002.exon5 1 32296432 32296729 Zm00001d028367 32294525 32297240 Zm00001d028367 Zm00001d028367a,Zm00001d028367b simSplit
Zm00001d028367_T002.exon6 1 32296823 32297240 Zm00001d028367b 32294525 32297240 Zm00001d028367 Zm00001d028367a,Zm00001d028367b simSplit
Zm00001d028367_T002.exon6 1 32296823 32297240 Zm00001d028367 32294525 32297240 Zm00001d028367 Zm00001d028367a,Zm00001d028367b simSplit
Zm00001d028390_T001.exon5 1 33086231 33086313 Zm00001d028390a 33086231 33088568 Zm00001d028390 Zm00001d028390a,Zm00001d028390b simSplit
Zm00001d028390_T001.exon5 1 33086231 33086313 Zm00001d028390 33086231 33088568 Zm00001d028390 Zm00001d028390a,Zm00001d028390b simSplit
Zm00001d028390_T001.exon4 1 33086390 33086713 Zm00001d028390b 33086231 33088568 Zm00001d028390 Zm00001d028390a,Zm00001d028390b simSplit
Zm00001d028390_T001.exon4 1 33086390 33086713 Zm00001d028390 33086231 33088568 Zm00001d028390 Zm00001d028390a,Zm00001d028390b simSplit
Zm00001d028390_T001.exon3 1 33086946 33087013 Zm00001d028390b 33086231 33088568 Zm00001d028390 Zm00001d028390a,Zm00001d028390b simSplit
Zm00001d028390_T001.exon3 1 33086946 33087013 Zm00001d028390 33086231 33088568 Zm00001d028390 Zm00001d028390a,Zm00001d028390b simSplit
Zm00001d028390_T001.exon2 1 33088017 33088227 Zm00001d028390b 33086231 33088568 Zm00001d028390 Zm00001d028390a,Zm00001d028390b simSplit
Zm00001d028390_T001.exon2 1 33088017 33088227 Zm00001d028390 33086231 33088568 Zm00001d028390 Zm00001d028390a,Zm00001d028390b simSplit
Zm00001d028390_T001.exon1 1 33088310 33088568 Zm00001d028390b 33086231 33088568 Zm00001d028390 Zm00001d028390a,Zm00001d028390b simSplit
Zm00001d028390_T001.exon1 1 33088310 33088568 Zm00001d028390 33086231 33088568 Zm00001d028390 Zm00001d028390a,Zm00001d028390b simSplit
Zm00001d028401_T005.exon1 1 33647427 33647759 Zm00001d028401a 33647427 33651594 Zm00001d028401 Zm00001d028401a,Zm00001d028401b simSplit
Zm00001d028401_T005.exon1 1 33647427 33647759 Zm00001d028401 33647427 33651594 Zm00001d028401 Zm00001d028401a,Zm00001d028401b simSplit
Zm00001d028401_T005.exon2 1 33647925 33648110 Zm00001d028401a 33647427 33651594 Zm00001d028401 Zm00001d028401a,Zm00001d028401b simSplit
Zm00001d028401_T005.exon2 1 33647925 33648110 Zm00001d028401 33647427 33651594 Zm00001d028401 Zm00001d028401a,Zm00001d028401b simSplit
Zm00001d028401_T006.exon2 1 33648212 33648324 Zm00001d028401b 33647427 33651594 Zm00001d028401 Zm00001d028401a,Zm00001d028401b simSplit
Zm00001d028401_T006.exon2 1 33648212 33648324 Zm00001d028401 33647427 33651594 Zm00001d028401 Zm00001d028401a,Zm00001d028401b simSplit
Zm00001d028401_T006.exon3 1 33648406 33648589 Zm00001d028401b 33647427 33651594 Zm00001d028401 Zm00001d028401a,Zm00001d028401b simSplit
Zm00001d028401_T006.exon3 1 33648406 33648589 Zm00001d028401 33647427 33651594 Zm00001d028401 Zm00001d028401a,Zm00001d028401b simSplit
Zm00001d028401_T004.exon4 1 33648702 33648799 Zm00001d028401b 33647427 33651594 Zm00001d028401 Zm00001d028401a,Zm00001d028401b simSplit
Zm00001d028401_T004.exon4 1 33648702 33648799 Zm00001d028401 33647427 33651594 Zm00001d028401 Zm00001d028401a,Zm00001d028401b simSplit
Zm00001d028401_T004.exon5 1 33649399 33649864 Zm00001d028401b 33647427 33651594 Zm00001d028401 Zm00001d028401a,Zm00001d028401b simSplit
Zm00001d028401_T004.exon5 1 33649399 33649864 Zm00001d028401 33647427 33651594 Zm00001d028401 Zm00001d028401a,Zm00001d028401b simSplit
Zm00001d028401_T005.exon7 1 33650652 33651594 Zm00001d028401b 33647427 33651594 Zm00001d028401 Zm00001d028401a,Zm00001d028401b simSplit
Zm00001d028401_T005.exon7 1 33650652 33651594 Zm00001d028401 33647427 33651594 Zm00001d028401 Zm00001d028401a,Zm00001d028401b simSplit
Zm00001d028428_T001.exon4 1 34690471 34690952 Zm00001d028428a 34690471 34704864 Zm00001d028428 Zm00001d028428a,Zm00001d028428b simSplit
Zm00001d028428_T001.exon4 1 34690471 34690952 Zm00001d028428 34690471 34704864 Zm00001d028428 Zm00001d028428a,Zm00001d028428b simSplit
Zm00001d028428_T002.exon3 1 34691045 34691173 Zm00001d028428a 34690471 34704864 Zm00001d028428 Zm00001d028428a,Zm00001d028428b simSplit
Zm00001d028428_T002.exon3 1 34691045 34691173 Zm00001d028428 34690471 34704864 Zm00001d028428 Zm00001d028428a,Zm00001d028428b simSplit
Zm00001d028428_T001.exon2 1 34691323 34691856 Zm00001d028428b 34690471 34704864 Zm00001d028428 Zm00001d028428a,Zm00001d028428b simSplit
Zm00001d028428_T001.exon2 1 34691323 34691856 Zm00001d028428 34690471 34704864 Zm00001d028428 Zm00001d028428a,Zm00001d028428b simSplit
Zm00001d028428_T001.exon1 1 34704331 34704864 Zm00001d028428b 34690471 34704864 Zm00001d028428 Zm00001d028428a,Zm00001d028428b simSplit
Zm00001d028428_T001.exon1 1 34704331 34704864 Zm00001d028428 34690471 34704864 Zm00001d028428 Zm00001d028428a,Zm00001d028428b simSplit
Zm00001d028443_T002.exon13 1 35131038 35131538 Zm00001d028443a 35131038 35136000 Zm00001d028443 Zm00001d028443a,Zm00001d028443b simSplit
Zm00001d028443_T002.exon13 1 35131038 35131538 Zm00001d028443 35131038 35136000 Zm00001d028443 Zm00001d028443a,Zm00001d028443b simSplit
Zm00001d028443_T002.exon12 1 35131629 35131756 Zm00001d028443a 35131038 35136000 Zm00001d028443 Zm00001d028443a,Zm00001d028443b simSplit
Zm00001d028443_T002.exon12 1 35131629 35131756 Zm00001d028443 35131038 35136000 Zm00001d028443 Zm00001d028443a,Zm00001d028443b simSplit
Zm00001d028443_T002.exon11 1 35132075 35132216 Zm00001d028443b 35131038 35136000 Zm00001d028443 Zm00001d028443a,Zm00001d028443b simSplit
Zm00001d028443_T002.exon11 1 35132075 35132216 Zm00001d028443 35131038 35136000 Zm00001d028443 Zm00001d028443a,Zm00001d028443b simSplit
Zm00001d028443_T002.exon10 1 35132315 35132410 Zm00001d028443b 35131038 35136000 Zm00001d028443 Zm00001d028443a,Zm00001d028443b simSplit
Zm00001d028443_T002.exon10 1 35132315 35132410 Zm00001d028443 35131038 35136000 Zm00001d028443 Zm00001d028443a,Zm00001d028443b simSplit
Zm00001d028443_T002.exon9 1 35132589 35132729 Zm00001d028443b 35131038 35136000 Zm00001d028443 Zm00001d028443a,Zm00001d028443b simSplit
Zm00001d028443_T002.exon9 1 35132589 35132729 Zm00001d028443 35131038 35136000 Zm00001d028443 Zm00001d028443a,Zm00001d028443b simSplit
Zm00001d028443_T002.exon8 1 35132879 35133053 Zm00001d028443b 35131038 35136000 Zm00001d028443 Zm00001d028443a,Zm00001d028443b simSplit
Zm00001d028443_T002.exon8 1 35132879 35133053 Zm00001d028443 35131038 35136000 Zm00001d028443 Zm00001d028443a,Zm00001d028443b simSplit
Zm00001d028443_T002.exon7 1 35133321 35133453 Zm00001d028443b 35131038 35136000 Zm00001d028443 Zm00001d028443a,Zm00001d028443b simSplit
Zm00001d028443_T002.exon7 1 35133321 35133453 Zm00001d028443 35131038 35136000 Zm00001d028443 Zm00001d028443a,Zm00001d028443b simSplit
Zm00001d028443_T002.exon6 1 35133533 35133605 Zm00001d028443b 35131038 35136000 Zm00001d028443 Zm00001d028443a,Zm00001d028443b simSplit
Zm00001d028443_T002.exon6 1 35133533 35133605 Zm00001d028443 35131038 35136000 Zm00001d028443 Zm00001d028443a,Zm00001d028443b simSplit
Zm00001d028443_T002.exon5 1 35133681 35133774 Zm00001d028443b 35131038 35136000 Zm00001d028443 Zm00001d028443a,Zm00001d028443b simSplit
Zm00001d028443_T002.exon5 1 35133681 35133774 Zm00001d028443 35131038 35136000 Zm00001d028443 Zm00001d028443a,Zm00001d028443b simSplit
Zm00001d028443_T002.exon4 1 35134752 35134843 Zm00001d028443b 35131038 35136000 Zm00001d028443 Zm00001d028443a,Zm00001d028443b simSplit
Zm00001d028443_T002.exon4 1 35134752 35134843 Zm00001d028443 35131038 35136000 Zm00001d028443 Zm00001d028443a,Zm00001d028443b simSplit
Zm00001d028443_T002.exon3 1 35134971 35135065 Zm00001d028443b 35131038 35136000 Zm00001d028443 Zm00001d028443a,Zm00001d028443b simSplit
Zm00001d028443_T002.exon3 1 35134971 35135065 Zm00001d028443 35131038 35136000 Zm00001d028443 Zm00001d028443a,Zm00001d028443b simSplit
Zm00001d028443_T003.exon2 1 35135147 35135436 Zm00001d028443b 35131038 35136000 Zm00001d028443 Zm00001d028443a,Zm00001d028443b simSplit
Zm00001d028443_T003.exon2 1 35135147 35135436 Zm00001d028443 35131038 35136000 Zm00001d028443 Zm00001d028443a,Zm00001d028443b simSplit
Zm00001d028443_T002.exon1 1 35135601 35136000 Zm00001d028443b 35131038 35136000 Zm00001d028443 Zm00001d028443a,Zm00001d028443b simSplit
Zm00001d028443_T002.exon1 1 35135601 35136000 Zm00001d028443 35131038 35136000 Zm00001d028443 Zm00001d028443a,Zm00001d028443b simSplit
Zm00001d028499_T001.exon10 1 37221727 37221780 Zm00001d028499a 37221727 37226777 Zm00001d028499 Zm00001d028499a,Zm00001d028499b simSplit
Zm00001d028499_T001.exon10 1 37221727 37221780 Zm00001d028499 37221727 37226777 Zm00001d028499 Zm00001d028499a,Zm00001d028499b simSplit
Zm00001d028499_T001.exon9 1 37221863 37221955 Zm00001d028499a 37221727 37226777 Zm00001d028499 Zm00001d028499a,Zm00001d028499b simSplit
Zm00001d028499_T001.exon9 1 37221863 37221955 Zm00001d028499 37221727 37226777 Zm00001d028499 Zm00001d028499a,Zm00001d028499b simSplit
Zm00001d028499_T001.exon8 1 37222007 37222973 Zm00001d028499a 37221727 37226777 Zm00001d028499 Zm00001d028499a,Zm00001d028499b simSplit
Zm00001d028499_T001.exon8 1 37222007 37222973 Zm00001d028499 37221727 37226777 Zm00001d028499 Zm00001d028499a,Zm00001d028499b simSplit
Zm00001d028499_T001.exon7 1 37223615 37224112 Zm00001d028499a 37221727 37226777 Zm00001d028499 Zm00001d028499a,Zm00001d028499b simSplit
Zm00001d028499_T001.exon7 1 37223615 37224112 Zm00001d028499 37221727 37226777 Zm00001d028499 Zm00001d028499a,Zm00001d028499b simSplit
Zm00001d028499_T001.exon6 1 37224320 37224798 Zm00001d028499a 37221727 37226777 Zm00001d028499 Zm00001d028499a,Zm00001d028499b simSplit
Zm00001d028499_T001.exon6 1 37224320 37224798 Zm00001d028499 37221727 37226777 Zm00001d028499 Zm00001d028499a,Zm00001d028499b simSplit
Zm00001d028499_T001.exon5 1 37224849 37224938 Zm00001d028499a 37221727 37226777 Zm00001d028499 Zm00001d028499a,Zm00001d028499b simSplit
Zm00001d028499_T001.exon5 1 37224849 37224938 Zm00001d028499 37221727 37226777 Zm00001d028499 Zm00001d028499a,Zm00001d028499b simSplit
Zm00001d028499_T001.exon4 1 37225102 37225647 Zm00001d028499a 37221727 37226777 Zm00001d028499 Zm00001d028499a,Zm00001d028499b simSplit
Zm00001d028499_T001.exon4 1 37225102 37225647 Zm00001d028499 37221727 37226777 Zm00001d028499 Zm00001d028499a,Zm00001d028499b simSplit
Zm00001d028499_T001.exon3 1 37225777 37225976 Zm00001d028499b 37221727 37226777 Zm00001d028499 Zm00001d028499a,Zm00001d028499b simSplit
Zm00001d028499_T001.exon3 1 37225777 37225976 Zm00001d028499 37221727 37226777 Zm00001d028499 Zm00001d028499a,Zm00001d028499b simSplit
Zm00001d028499_T001.exon2 1 37226066 37226134 Zm00001d028499b 37221727 37226777 Zm00001d028499 Zm00001d028499a,Zm00001d028499b simSplit
Zm00001d028499_T001.exon2 1 37226066 37226134 Zm00001d028499 37221727 37226777 Zm00001d028499 Zm00001d028499a,Zm00001d028499b simSplit
Zm00001d028499_T001.exon1 1 37226420 37226777 Zm00001d028499b 37221727 37226777 Zm00001d028499 Zm00001d028499a,Zm00001d028499b simSplit
Zm00001d028499_T001.exon1 1 37226420 37226777 Zm00001d028499 37221727 37226777 Zm00001d028499 Zm00001d028499a,Zm00001d028499b simSplit
Zm00001d028502_T001.exon1 1 37260628 37260662 Zm00001d028502a 37260628 37261694 Zm00001d028502 Zm00001d028502a,Zm00001d028502b simSplit
Zm00001d028502_T001.exon1 1 37260628 37260662 Zm00001d028502 37260628 37261694 Zm00001d028502 Zm00001d028502a,Zm00001d028502b simSplit
Zm00001d028502_T001.exon2 1 37260765 37260830 Zm00001d028502a 37260628 37261694 Zm00001d028502 Zm00001d028502a,Zm00001d028502b simSplit
Zm00001d028502_T001.exon2 1 37260765 37260830 Zm00001d028502 37260628 37261694 Zm00001d028502 Zm00001d028502a,Zm00001d028502b simSplit
Zm00001d028502_T001.exon3 1 37260936 37261019 Zm00001d028502b 37260628 37261694 Zm00001d028502 Zm00001d028502a,Zm00001d028502b simSplit
Zm00001d028502_T001.exon3 1 37260936 37261019 Zm00001d028502 37260628 37261694 Zm00001d028502 Zm00001d028502a,Zm00001d028502b simSplit
Zm00001d028502_T001.exon4 1 37261116 37261180 Zm00001d028502b 37260628 37261694 Zm00001d028502 Zm00001d028502a,Zm00001d028502b simSplit
Zm00001d028502_T001.exon4 1 37261116 37261180 Zm00001d028502 37260628 37261694 Zm00001d028502 Zm00001d028502a,Zm00001d028502b simSplit
Zm00001d028502_T001.exon5 1 37261224 37261366 Zm00001d028502b 37260628 37261694 Zm00001d028502 Zm00001d028502a,Zm00001d028502b simSplit
Zm00001d028502_T001.exon5 1 37261224 37261366 Zm00001d028502 37260628 37261694 Zm00001d028502 Zm00001d028502a,Zm00001d028502b simSplit
Zm00001d028502_T001.exon6 1 37261596 37261694 Zm00001d028502b 37260628 37261694 Zm00001d028502 Zm00001d028502a,Zm00001d028502b simSplit
Zm00001d028502_T001.exon6 1 37261596 37261694 Zm00001d028502 37260628 37261694 Zm00001d028502 Zm00001d028502a,Zm00001d028502b simSplit
Zm00001d028505_T001.exon1 1 37343077 37343486 Zm00001d028505a 37343077 37345202 Zm00001d028505 Zm00001d028505a,Zm00001d028505b simSplit
Zm00001d028505_T001.exon1 1 37343077 37343486 Zm00001d028505 37343077 37345202 Zm00001d028505 Zm00001d028505a,Zm00001d028505b simSplit
Zm00001d028505_T002.exon2 1 37343625 37343670 Zm00001d028505b 37343077 37345202 Zm00001d028505 Zm00001d028505a,Zm00001d028505b simSplit
Zm00001d028505_T002.exon2 1 37343625 37343670 Zm00001d028505 37343077 37345202 Zm00001d028505 Zm00001d028505a,Zm00001d028505b simSplit
Zm00001d028505_T001.exon3 1 37344004 37344129 Zm00001d028505b 37343077 37345202 Zm00001d028505 Zm00001d028505a,Zm00001d028505b simSplit
Zm00001d028505_T001.exon3 1 37344004 37344129 Zm00001d028505 37343077 37345202 Zm00001d028505 Zm00001d028505a,Zm00001d028505b simSplit
Zm00001d028505_T001.exon4 1 37344635 37345202 Zm00001d028505b 37343077 37345202 Zm00001d028505 Zm00001d028505a,Zm00001d028505b simSplit
Zm00001d028505_T001.exon4 1 37344635 37345202 Zm00001d028505 37343077 37345202 Zm00001d028505 Zm00001d028505a,Zm00001d028505b simSplit
Zm00001d028508_T001.exon1 1 37470281 37470856 Zm00001d028508a 37470281 37475086 Zm00001d028508 Zm00001d028508a,Zm00001d028508b simSplit
Zm00001d028508_T001.exon1 1 37470281 37470856 Zm00001d028508 37470281 37475086 Zm00001d028508 Zm00001d028508a,Zm00001d028508b simSplit
Zm00001d028508_T001.exon2 1 37473563 37473679 Zm00001d028508a 37470281 37475086 Zm00001d028508 Zm00001d028508a,Zm00001d028508b simSplit
Zm00001d028508_T001.exon2 1 37473563 37473679 Zm00001d028508 37470281 37475086 Zm00001d028508 Zm00001d028508a,Zm00001d028508b simSplit
Zm00001d028508_T001.exon3 1 37473752 37473918 Zm00001d028508b 37470281 37475086 Zm00001d028508 Zm00001d028508a,Zm00001d028508b simSplit
Zm00001d028508_T001.exon3 1 37473752 37473918 Zm00001d028508 37470281 37475086 Zm00001d028508 Zm00001d028508a,Zm00001d028508b simSplit
Zm00001d028508_T001.exon4 1 37474540 37474814 Zm00001d028508b 37470281 37475086 Zm00001d028508 Zm00001d028508a,Zm00001d028508b simSplit
Zm00001d028508_T001.exon4 1 37474540 37474814 Zm00001d028508 37470281 37475086 Zm00001d028508 Zm00001d028508a,Zm00001d028508b simSplit
Zm00001d028508_T001.exon5 1 37475058 37475086 Zm00001d028508b 37470281 37475086 Zm00001d028508 Zm00001d028508a,Zm00001d028508b simSplit
Zm00001d028508_T001.exon5 1 37475058 37475086 Zm00001d028508 37470281 37475086 Zm00001d028508 Zm00001d028508a,Zm00001d028508b simSplit
Zm00001d028509_T001.exon1 1 37475856 37476111 Zm00001d028509a 37475856 37481112 Zm00001d028509 Zm00001d028509a,Zm00001d028509b simSplit
Zm00001d028509_T001.exon1 1 37475856 37476111 Zm00001d028509 37475856 37481112 Zm00001d028509 Zm00001d028509a,Zm00001d028509b simSplit
Zm00001d028509_T001.exon2 1 37477243 37477333 Zm00001d028509a 37475856 37481112 Zm00001d028509 Zm00001d028509a,Zm00001d028509b simSplit
Zm00001d028509_T001.exon2 1 37477243 37477333 Zm00001d028509 37475856 37481112 Zm00001d028509 Zm00001d028509a,Zm00001d028509b simSplit
Zm00001d028509_T001.exon3 1 37477427 37477487 Zm00001d028509a 37475856 37481112 Zm00001d028509 Zm00001d028509a,Zm00001d028509b simSplit
Zm00001d028509_T001.exon3 1 37477427 37477487 Zm00001d028509 37475856 37481112 Zm00001d028509 Zm00001d028509a,Zm00001d028509b simSplit
Zm00001d028509_T001.exon4 1 37478126 37478203 Zm00001d028509a 37475856 37481112 Zm00001d028509 Zm00001d028509a,Zm00001d028509b simSplit
Zm00001d028509_T001.exon4 1 37478126 37478203 Zm00001d028509 37475856 37481112 Zm00001d028509 Zm00001d028509a,Zm00001d028509b simSplit
Zm00001d028509_T001.exon5 1 37478317 37478390 Zm00001d028509a 37475856 37481112 Zm00001d028509 Zm00001d028509a,Zm00001d028509b simSplit
Zm00001d028509_T001.exon5 1 37478317 37478390 Zm00001d028509 37475856 37481112 Zm00001d028509 Zm00001d028509a,Zm00001d028509b simSplit
Zm00001d028509_T001.exon6 1 37478706 37478819 Zm00001d028509a 37475856 37481112 Zm00001d028509 Zm00001d028509a,Zm00001d028509b simSplit
Zm00001d028509_T001.exon6 1 37478706 37478819 Zm00001d028509 37475856 37481112 Zm00001d028509 Zm00001d028509a,Zm00001d028509b simSplit
Zm00001d028509_T001.exon7 1 37478902 37479009 Zm00001d028509a 37475856 37481112 Zm00001d028509 Zm00001d028509a,Zm00001d028509b simSplit
Zm00001d028509_T001.exon7 1 37478902 37479009 Zm00001d028509 37475856 37481112 Zm00001d028509 Zm00001d028509a,Zm00001d028509b simSplit
Zm00001d028509_T001.exon8 1 37480578 37480616 Zm00001d028509a 37475856 37481112 Zm00001d028509 Zm00001d028509a,Zm00001d028509b simSplit
Zm00001d028509_T001.exon8 1 37480578 37480616 Zm00001d028509 37475856 37481112 Zm00001d028509 Zm00001d028509a,Zm00001d028509b simSplit
Zm00001d028509_T001.exon9 1 37480693 37481112 Zm00001d028509b 37475856 37481112 Zm00001d028509 Zm00001d028509a,Zm00001d028509b simSplit
Zm00001d028509_T001.exon9 1 37480693 37481112 Zm00001d028509 37475856 37481112 Zm00001d028509 Zm00001d028509a,Zm00001d028509b simSplit
Zm00001d028531_T001.exon1 1 38338679 38338947 Zm00001d028531a 38338679 38342235 Zm00001d028531 Zm00001d028531a,Zm00001d028531b simSplit
Zm00001d028531_T001.exon1 1 38338679 38338947 Zm00001d028531 38338679 38342235 Zm00001d028531 Zm00001d028531a,Zm00001d028531b simSplit
Zm00001d028531_T001.exon2 1 38341482 38341585 Zm00001d028531a 38338679 38342235 Zm00001d028531 Zm00001d028531a,Zm00001d028531b simSplit
Zm00001d028531_T001.exon2 1 38341482 38341585 Zm00001d028531 38338679 38342235 Zm00001d028531 Zm00001d028531a,Zm00001d028531b simSplit
Zm00001d028531_T001.exon3 1 38341683 38341857 Zm00001d028531a 38338679 38342235 Zm00001d028531 Zm00001d028531a,Zm00001d028531b simSplit
Zm00001d028531_T001.exon3 1 38341683 38341857 Zm00001d028531 38338679 38342235 Zm00001d028531 Zm00001d028531a,Zm00001d028531b simSplit
Zm00001d028531_T001.exon4 1 38341939 38342235 Zm00001d028531b 38338679 38342235 Zm00001d028531 Zm00001d028531a,Zm00001d028531b simSplit
Zm00001d028531_T001.exon4 1 38341939 38342235 Zm00001d028531 38338679 38342235 Zm00001d028531 Zm00001d028531a,Zm00001d028531b simSplit
Zm00001d028542_T005.exon1 1 38685585 38685811 Zm00001d028542a 38685585 38689513 Zm00001d028542 Zm00001d028542a,Zm00001d028542b simSplit
Zm00001d028542_T005.exon1 1 38685585 38685811 Zm00001d028542 38685585 38689513 Zm00001d028542 Zm00001d028542a,Zm00001d028542b simSplit
Zm00001d028542_T005.exon2 1 38685893 38685970 Zm00001d028542a 38685585 38689513 Zm00001d028542 Zm00001d028542a,Zm00001d028542b simSplit
Zm00001d028542_T005.exon2 1 38685893 38685970 Zm00001d028542 38685585 38689513 Zm00001d028542 Zm00001d028542a,Zm00001d028542b simSplit
Zm00001d028542_T005.exon3 1 38686077 38686151 Zm00001d028542a 38685585 38689513 Zm00001d028542 Zm00001d028542a,Zm00001d028542b simSplit
Zm00001d028542_T005.exon3 1 38686077 38686151 Zm00001d028542 38685585 38689513 Zm00001d028542 Zm00001d028542a,Zm00001d028542b simSplit
Zm00001d028542_T005.exon4 1 38686233 38686363 Zm00001d028542a 38685585 38689513 Zm00001d028542 Zm00001d028542a,Zm00001d028542b simSplit
Zm00001d028542_T005.exon4 1 38686233 38686363 Zm00001d028542 38685585 38689513 Zm00001d028542 Zm00001d028542a,Zm00001d028542b simSplit
Zm00001d028542_T005.exon5 1 38686505 38686559 Zm00001d028542a 38685585 38689513 Zm00001d028542 Zm00001d028542a,Zm00001d028542b simSplit
Zm00001d028542_T005.exon5 1 38686505 38686559 Zm00001d028542 38685585 38689513 Zm00001d028542 Zm00001d028542a,Zm00001d028542b simSplit
Zm00001d028542_T005.exon6 1 38686654 38688185 Zm00001d028542a 38685585 38689513 Zm00001d028542 Zm00001d028542a,Zm00001d028542b simSplit
Zm00001d028542_T005.exon6 1 38686654 38688185 Zm00001d028542 38685585 38689513 Zm00001d028542 Zm00001d028542a,Zm00001d028542b simSplit
Zm00001d028542_T005.exon7 1 38688264 38688371 Zm00001d028542a 38685585 38689513 Zm00001d028542 Zm00001d028542a,Zm00001d028542b simSplit
Zm00001d028542_T005.exon7 1 38688264 38688371 Zm00001d028542 38685585 38689513 Zm00001d028542 Zm00001d028542a,Zm00001d028542b simSplit
Zm00001d028542_T005.exon8 1 38688695 38688763 Zm00001d028542a 38685585 38689513 Zm00001d028542 Zm00001d028542a,Zm00001d028542b simSplit
Zm00001d028542_T005.exon8 1 38688695 38688763 Zm00001d028542 38685585 38689513 Zm00001d028542 Zm00001d028542a,Zm00001d028542b simSplit
Zm00001d028542_T005.exon9 1 38688851 38688905 Zm00001d028542b 38685585 38689513 Zm00001d028542 Zm00001d028542a,Zm00001d028542b simSplit
Zm00001d028542_T005.exon9 1 38688851 38688905 Zm00001d028542 38685585 38689513 Zm00001d028542 Zm00001d028542a,Zm00001d028542b simSplit
Zm00001d028542_T005.exon10 1 38689058 38689513 Zm00001d028542b 38685585 38689513 Zm00001d028542 Zm00001d028542a,Zm00001d028542b simSplit
Zm00001d028542_T005.exon10 1 38689058 38689513 Zm00001d028542 38685585 38689513 Zm00001d028542 Zm00001d028542a,Zm00001d028542b simSplit
Zm00001d028549_T002.exon1 1 38968788 38968891 Zm00001d028549a 38968788 38972940 Zm00001d028549 Zm00001d028549a,Zm00001d028549b simSplit
Zm00001d028549_T002.exon1 1 38968788 38968891 Zm00001d028549 38968788 38972940 Zm00001d028549 Zm00001d028549a,Zm00001d028549b simSplit
Zm00001d028549_T002.exon2 1 38969003 38970375 Zm00001d028549a 38968788 38972940 Zm00001d028549 Zm00001d028549a,Zm00001d028549b simSplit
Zm00001d028549_T002.exon2 1 38969003 38970375 Zm00001d028549 38968788 38972940 Zm00001d028549 Zm00001d028549a,Zm00001d028549b simSplit
Zm00001d028549_T002.exon3 1 38971193 38971298 Zm00001d028549a 38968788 38972940 Zm00001d028549 Zm00001d028549a,Zm00001d028549b simSplit
Zm00001d028549_T002.exon3 1 38971193 38971298 Zm00001d028549 38968788 38972940 Zm00001d028549 Zm00001d028549a,Zm00001d028549b simSplit
Zm00001d028549_T002.exon4 1 38971378 38971744 Zm00001d028549a 38968788 38972940 Zm00001d028549 Zm00001d028549a,Zm00001d028549b simSplit
Zm00001d028549_T002.exon4 1 38971378 38971744 Zm00001d028549 38968788 38972940 Zm00001d028549 Zm00001d028549a,Zm00001d028549b simSplit
Zm00001d028549_T002.exon5 1 38972665 38972940 Zm00001d028549b 38968788 38972940 Zm00001d028549 Zm00001d028549a,Zm00001d028549b simSplit
Zm00001d028549_T002.exon5 1 38972665 38972940 Zm00001d028549 38968788 38972940 Zm00001d028549 Zm00001d028549a,Zm00001d028549b simSplit
Zm00001d028579_T008.exon12 1 39746230 39747638 Zm00001d028579a 39746230 39755456 Zm00001d028579 Zm00001d028579a,Zm00001d028579b simSplit
Zm00001d028579_T008.exon12 1 39746230 39747638 Zm00001d028579 39746230 39755456 Zm00001d028579 Zm00001d028579a,Zm00001d028579b simSplit
Zm00001d028579_T008.exon11 1 39747999 39748920 Zm00001d028579a 39746230 39755456 Zm00001d028579 Zm00001d028579a,Zm00001d028579b simSplit
Zm00001d028579_T008.exon11 1 39747999 39748920 Zm00001d028579 39746230 39755456 Zm00001d028579 Zm00001d028579a,Zm00001d028579b simSplit
Zm00001d028579_T026.exon9 1 39749399 39749527 Zm00001d028579b 39746230 39755456 Zm00001d028579 Zm00001d028579a,Zm00001d028579b simSplit
Zm00001d028579_T026.exon9 1 39749399 39749527 Zm00001d028579 39746230 39755456 Zm00001d028579 Zm00001d028579a,Zm00001d028579b simSplit
Zm00001d028579_T026.exon8 1 39749626 39749706 Zm00001d028579b 39746230 39755456 Zm00001d028579 Zm00001d028579a,Zm00001d028579b simSplit
Zm00001d028579_T026.exon8 1 39749626 39749706 Zm00001d028579 39746230 39755456 Zm00001d028579 Zm00001d028579a,Zm00001d028579b simSplit
Zm00001d028579_T026.exon7 1 39749813 39749950 Zm00001d028579b 39746230 39755456 Zm00001d028579 Zm00001d028579a,Zm00001d028579b simSplit
Zm00001d028579_T026.exon7 1 39749813 39749950 Zm00001d028579 39746230 39755456 Zm00001d028579 Zm00001d028579a,Zm00001d028579b simSplit
Zm00001d028579_T026.exon6 1 39750036 39750152 Zm00001d028579b 39746230 39755456 Zm00001d028579 Zm00001d028579a,Zm00001d028579b simSplit
Zm00001d028579_T026.exon6 1 39750036 39750152 Zm00001d028579 39746230 39755456 Zm00001d028579 Zm00001d028579a,Zm00001d028579b simSplit
Zm00001d028579_T008.exon6 1 39750224 39752943 Zm00001d028579b 39746230 39755456 Zm00001d028579 Zm00001d028579a,Zm00001d028579b simSplit
Zm00001d028579_T008.exon6 1 39750224 39752943 Zm00001d028579 39746230 39755456 Zm00001d028579 Zm00001d028579a,Zm00001d028579b simSplit
Zm00001d028579_T001.exon5 1 39753079 39753165 Zm00001d028579b 39746230 39755456 Zm00001d028579 Zm00001d028579a,Zm00001d028579b simSplit
Zm00001d028579_T001.exon5 1 39753079 39753165 Zm00001d028579 39746230 39755456 Zm00001d028579 Zm00001d028579a,Zm00001d028579b simSplit
Zm00001d028579_T001.exon4 1 39753551 39753718 Zm00001d028579b 39746230 39755456 Zm00001d028579 Zm00001d028579a,Zm00001d028579b simSplit
Zm00001d028579_T001.exon4 1 39753551 39753718 Zm00001d028579 39746230 39755456 Zm00001d028579 Zm00001d028579a,Zm00001d028579b simSplit
Zm00001d028579_T001.exon3 1 39754799 39754921 Zm00001d028579b 39746230 39755456 Zm00001d028579 Zm00001d028579a,Zm00001d028579b simSplit
Zm00001d028579_T001.exon3 1 39754799 39754921 Zm00001d028579 39746230 39755456 Zm00001d028579 Zm00001d028579a,Zm00001d028579b simSplit
Zm00001d028579_T001.exon2 1 39755082 39755171 Zm00001d028579b 39746230 39755456 Zm00001d028579 Zm00001d028579a,Zm00001d028579b simSplit
Zm00001d028579_T001.exon2 1 39755082 39755171 Zm00001d028579 39746230 39755456 Zm00001d028579 Zm00001d028579a,Zm00001d028579b simSplit
Zm00001d028579_T001.exon1 1 39755277 39755456 Zm00001d028579b 39746230 39755456 Zm00001d028579 Zm00001d028579a,Zm00001d028579b simSplit
Zm00001d028579_T001.exon1 1 39755277 39755456 Zm00001d028579 39746230 39755456 Zm00001d028579 Zm00001d028579a,Zm00001d028579b simSplit
Zm00001d028582_T001.exon4 1 39799383 39799445 Zm00001d028582a 39799383 39800220 Zm00001d028582 Zm00001d028582a,Zm00001d028582b simSplit
Zm00001d028582_T001.exon4 1 39799383 39799445 Zm00001d028582 39799383 39800220 Zm00001d028582 Zm00001d028582a,Zm00001d028582b simSplit
Zm00001d028582_T001.exon3 1 39799490 39799657 Zm00001d028582b 39799383 39800220 Zm00001d028582 Zm00001d028582a,Zm00001d028582b simSplit
Zm00001d028582_T001.exon3 1 39799490 39799657 Zm00001d028582 39799383 39800220 Zm00001d028582 Zm00001d028582a,Zm00001d028582b simSplit
Zm00001d028582_T001.exon2 1 39799827 39799942 Zm00001d028582b 39799383 39800220 Zm00001d028582 Zm00001d028582a,Zm00001d028582b simSplit
Zm00001d028582_T001.exon2 1 39799827 39799942 Zm00001d028582 39799383 39800220 Zm00001d028582 Zm00001d028582a,Zm00001d028582b simSplit
Zm00001d028582_T001.exon1 1 39800064 39800220 Zm00001d028582b 39799383 39800220 Zm00001d028582 Zm00001d028582a,Zm00001d028582b simSplit
Zm00001d028582_T001.exon1 1 39800064 39800220 Zm00001d028582 39799383 39800220 Zm00001d028582 Zm00001d028582a,Zm00001d028582b simSplit
Zm00001d028586_T001.exon1 1 40092188 40093699 Zm00001d028586a 40092188 40097279 Zm00001d028586 Zm00001d028586a,Zm00001d028586b simSplit
Zm00001d028586_T001.exon1 1 40092188 40093699 Zm00001d028586 40092188 40097279 Zm00001d028586 Zm00001d028586a,Zm00001d028586b simSplit
Zm00001d028586_T004.exon3 1 40094041 40094262 Zm00001d028586a 40092188 40097279 Zm00001d028586 Zm00001d028586a,Zm00001d028586b simSplit
Zm00001d028586_T004.exon3 1 40094041 40094262 Zm00001d028586 40092188 40097279 Zm00001d028586 Zm00001d028586a,Zm00001d028586b simSplit
Zm00001d028586_T004.exon4 1 40094575 40094682 Zm00001d028586b 40092188 40097279 Zm00001d028586 Zm00001d028586a,Zm00001d028586b simSplit
Zm00001d028586_T004.exon4 1 40094575 40094682 Zm00001d028586 40092188 40097279 Zm00001d028586 Zm00001d028586a,Zm00001d028586b simSplit
Zm00001d028586_T004.exon5 1 40095183 40095377 Zm00001d028586b 40092188 40097279 Zm00001d028586 Zm00001d028586a,Zm00001d028586b simSplit
Zm00001d028586_T004.exon5 1 40095183 40095377 Zm00001d028586 40092188 40097279 Zm00001d028586 Zm00001d028586a,Zm00001d028586b simSplit
Zm00001d028586_T004.exon6 1 40095471 40095719 Zm00001d028586b 40092188 40097279 Zm00001d028586 Zm00001d028586a,Zm00001d028586b simSplit
Zm00001d028586_T004.exon6 1 40095471 40095719 Zm00001d028586 40092188 40097279 Zm00001d028586 Zm00001d028586a,Zm00001d028586b simSplit
Zm00001d028586_T002.exon6 1 40096180 40096383 Zm00001d028586b 40092188 40097279 Zm00001d028586 Zm00001d028586a,Zm00001d028586b simSplit
Zm00001d028586_T002.exon6 1 40096180 40096383 Zm00001d028586 40092188 40097279 Zm00001d028586 Zm00001d028586a,Zm00001d028586b simSplit
Zm00001d028586_T002.exon7 1 40096670 40097279 Zm00001d028586b 40092188 40097279 Zm00001d028586 Zm00001d028586a,Zm00001d028586b simSplit
Zm00001d028586_T002.exon7 1 40096670 40097279 Zm00001d028586 40092188 40097279 Zm00001d028586 Zm00001d028586a,Zm00001d028586b simSplit
Zm00001d028613_T001.exon5 1 40787502 40788062 Zm00001d028613a 40787502 40790508 Zm00001d028613 Zm00001d028613a,Zm00001d028613b simSplit
Zm00001d028613_T001.exon5 1 40787502 40788062 Zm00001d028613 40787502 40790508 Zm00001d028613 Zm00001d028613a,Zm00001d028613b simSplit
Zm00001d028613_T001.exon4 1 40788794 40788917 Zm00001d028613a 40787502 40790508 Zm00001d028613 Zm00001d028613a,Zm00001d028613b simSplit
Zm00001d028613_T001.exon4 1 40788794 40788917 Zm00001d028613 40787502 40790508 Zm00001d028613 Zm00001d028613a,Zm00001d028613b simSplit
Zm00001d028613_T001.exon3 1 40789014 40789385 Zm00001d028613a 40787502 40790508 Zm00001d028613 Zm00001d028613a,Zm00001d028613b simSplit
Zm00001d028613_T001.exon3 1 40789014 40789385 Zm00001d028613 40787502 40790508 Zm00001d028613 Zm00001d028613a,Zm00001d028613b simSplit
Zm00001d028613_T001.exon2 1 40789466 40789800 Zm00001d028613b 40787502 40790508 Zm00001d028613 Zm00001d028613a,Zm00001d028613b simSplit
Zm00001d028613_T001.exon2 1 40789466 40789800 Zm00001d028613 40787502 40790508 Zm00001d028613 Zm00001d028613a,Zm00001d028613b simSplit
Zm00001d028613_T001.exon1 1 40790233 40790508 Zm00001d028613b 40787502 40790508 Zm00001d028613 Zm00001d028613a,Zm00001d028613b simSplit
Zm00001d028613_T001.exon1 1 40790233 40790508 Zm00001d028613 40787502 40790508 Zm00001d028613 Zm00001d028613a,Zm00001d028613b simSplit
Zm00001d028615_T001.exon1 1 40886065 40887452 Zm00001d028615a 40886065 40889048 Zm00001d028615 Zm00001d028615a,Zm00001d028615b simSplit
Zm00001d028615_T001.exon1 1 40886065 40887452 Zm00001d028615 40886065 40889048 Zm00001d028615 Zm00001d028615a,Zm00001d028615b simSplit
Zm00001d028615_T001.exon2 1 40887704 40887817 Zm00001d028615a 40886065 40889048 Zm00001d028615 Zm00001d028615a,Zm00001d028615b simSplit
Zm00001d028615_T001.exon2 1 40887704 40887817 Zm00001d028615 40886065 40889048 Zm00001d028615 Zm00001d028615a,Zm00001d028615b simSplit
Zm00001d028615_T001.exon3 1 40888234 40888498 Zm00001d028615a 40886065 40889048 Zm00001d028615 Zm00001d028615a,Zm00001d028615b simSplit
Zm00001d028615_T001.exon3 1 40888234 40888498 Zm00001d028615 40886065 40889048 Zm00001d028615 Zm00001d028615a,Zm00001d028615b simSplit
Zm00001d028615_T001.exon4 1 40888611 40889048 Zm00001d028615b 40886065 40889048 Zm00001d028615 Zm00001d028615a,Zm00001d028615b simSplit
Zm00001d028615_T001.exon4 1 40888611 40889048 Zm00001d028615 40886065 40889048 Zm00001d028615 Zm00001d028615a,Zm00001d028615b simSplit
Zm00001d028618_T001.exon7 1 40996578 40996988 Zm00001d028618a 40996578 41013371 Zm00001d028618 Zm00001d028618a,Zm00001d028618b simSplit
Zm00001d028618_T001.exon7 1 40996578 40996988 Zm00001d028618 40996578 41013371 Zm00001d028618 Zm00001d028618a,Zm00001d028618b simSplit
Zm00001d028618_T001.exon6 1 40997071 40997158 Zm00001d028618a 40996578 41013371 Zm00001d028618 Zm00001d028618a,Zm00001d028618b simSplit
Zm00001d028618_T001.exon6 1 40997071 40997158 Zm00001d028618 40996578 41013371 Zm00001d028618 Zm00001d028618a,Zm00001d028618b simSplit
Zm00001d028618_T001.exon5 1 40997266 40997634 Zm00001d028618a 40996578 41013371 Zm00001d028618 Zm00001d028618a,Zm00001d028618b simSplit
Zm00001d028618_T001.exon5 1 40997266 40997634 Zm00001d028618 40996578 41013371 Zm00001d028618 Zm00001d028618a,Zm00001d028618b simSplit
Zm00001d028618_T001.exon4 1 40998168 40998389 Zm00001d028618a 40996578 41013371 Zm00001d028618 Zm00001d028618a,Zm00001d028618b simSplit
Zm00001d028618_T001.exon4 1 40998168 40998389 Zm00001d028618 40996578 41013371 Zm00001d028618 Zm00001d028618a,Zm00001d028618b simSplit
Zm00001d028618_T001.exon3 1 40998468 40998652 Zm00001d028618a 40996578 41013371 Zm00001d028618 Zm00001d028618a,Zm00001d028618b simSplit
Zm00001d028618_T001.exon3 1 40998468 40998652 Zm00001d028618 40996578 41013371 Zm00001d028618 Zm00001d028618a,Zm00001d028618b simSplit
Zm00001d028618_T001.exon2 1 41012937 41012982 Zm00001d028618a 40996578 41013371 Zm00001d028618 Zm00001d028618a,Zm00001d028618b simSplit
Zm00001d028618_T001.exon2 1 41012937 41012982 Zm00001d028618 40996578 41013371 Zm00001d028618 Zm00001d028618a,Zm00001d028618b simSplit
Zm00001d028618_T001.exon1 1 41013051 41013371 Zm00001d028618b 40996578 41013371 Zm00001d028618 Zm00001d028618a,Zm00001d028618b simSplit
Zm00001d028618_T001.exon1 1 41013051 41013371 Zm00001d028618 40996578 41013371 Zm00001d028618 Zm00001d028618a,Zm00001d028618b simSplit
Zm00001d028622_T001.exon7 1 41158763 41158947 Zm00001d028622a 41158763 41162190 Zm00001d028622 Zm00001d028622a,Zm00001d028622b simSplit
Zm00001d028622_T001.exon7 1 41158763 41158947 Zm00001d028622 41158763 41162190 Zm00001d028622 Zm00001d028622a,Zm00001d028622b simSplit
Zm00001d028622_T001.exon6 1 41158974 41159324 Zm00001d028622b 41158763 41162190 Zm00001d028622 Zm00001d028622a,Zm00001d028622b simSplit
Zm00001d028622_T001.exon6 1 41158974 41159324 Zm00001d028622 41158763 41162190 Zm00001d028622 Zm00001d028622a,Zm00001d028622b simSplit
Zm00001d028622_T002.exon5 1 41159417 41159826 Zm00001d028622b 41158763 41162190 Zm00001d028622 Zm00001d028622a,Zm00001d028622b simSplit
Zm00001d028622_T002.exon5 1 41159417 41159826 Zm00001d028622 41158763 41162190 Zm00001d028622 Zm00001d028622a,Zm00001d028622b simSplit
Zm00001d028622_T002.exon4 1 41160706 41161010 Zm00001d028622b 41158763 41162190 Zm00001d028622 Zm00001d028622a,Zm00001d028622b simSplit
Zm00001d028622_T002.exon4 1 41160706 41161010 Zm00001d028622 41158763 41162190 Zm00001d028622 Zm00001d028622a,Zm00001d028622b simSplit
Zm00001d028622_T002.exon3 1 41161326 41161436 Zm00001d028622b 41158763 41162190 Zm00001d028622 Zm00001d028622a,Zm00001d028622b simSplit
Zm00001d028622_T002.exon3 1 41161326 41161436 Zm00001d028622 41158763 41162190 Zm00001d028622 Zm00001d028622a,Zm00001d028622b simSplit
Zm00001d028622_T002.exon2 1 41161793 41161900 Zm00001d028622b 41158763 41162190 Zm00001d028622 Zm00001d028622a,Zm00001d028622b simSplit
Zm00001d028622_T002.exon2 1 41161793 41161900 Zm00001d028622 41158763 41162190 Zm00001d028622 Zm00001d028622a,Zm00001d028622b simSplit
Zm00001d028622_T002.exon1 1 41162050 41162190 Zm00001d028622b 41158763 41162190 Zm00001d028622 Zm00001d028622a,Zm00001d028622b simSplit
Zm00001d028622_T002.exon1 1 41162050 41162190 Zm00001d028622 41158763 41162190 Zm00001d028622 Zm00001d028622a,Zm00001d028622b simSplit
Zm00001d028627_T001.exon1 1 41306017 41306114 Zm00001d028627a 41306017 41327056 Zm00001d028627 Zm00001d028627a,Zm00001d028627b simSplit
Zm00001d028627_T001.exon1 1 41306017 41306114 Zm00001d028627 41306017 41327056 Zm00001d028627 Zm00001d028627a,Zm00001d028627b simSplit
Zm00001d028627_T001.exon2 1 41306214 41306473 Zm00001d028627a 41306017 41327056 Zm00001d028627 Zm00001d028627a,Zm00001d028627b simSplit
Zm00001d028627_T001.exon2 1 41306214 41306473 Zm00001d028627 41306017 41327056 Zm00001d028627 Zm00001d028627a,Zm00001d028627b simSplit
Zm00001d028627_T001.exon3 1 41306691 41308086 Zm00001d028627b 41306017 41327056 Zm00001d028627 Zm00001d028627a,Zm00001d028627b simSplit
Zm00001d028627_T001.exon3 1 41306691 41308086 Zm00001d028627 41306017 41327056 Zm00001d028627 Zm00001d028627a,Zm00001d028627b simSplit
Zm00001d028627_T001.exon4 1 41320225 41320297 Zm00001d028627b 41306017 41327056 Zm00001d028627 Zm00001d028627a,Zm00001d028627b simSplit
Zm00001d028627_T001.exon4 1 41320225 41320297 Zm00001d028627 41306017 41327056 Zm00001d028627 Zm00001d028627a,Zm00001d028627b simSplit
Zm00001d028627_T001.exon5 1 41320835 41321108 Zm00001d028627b 41306017 41327056 Zm00001d028627 Zm00001d028627a,Zm00001d028627b simSplit
Zm00001d028627_T001.exon5 1 41320835 41321108 Zm00001d028627 41306017 41327056 Zm00001d028627 Zm00001d028627a,Zm00001d028627b simSplit
Zm00001d028627_T001.exon6 1 41321206 41321299 Zm00001d028627b 41306017 41327056 Zm00001d028627 Zm00001d028627a,Zm00001d028627b simSplit
Zm00001d028627_T001.exon6 1 41321206 41321299 Zm00001d028627 41306017 41327056 Zm00001d028627 Zm00001d028627a,Zm00001d028627b simSplit
Zm00001d028627_T001.exon7 1 41321451 41321581 Zm00001d028627b 41306017 41327056 Zm00001d028627 Zm00001d028627a,Zm00001d028627b simSplit
Zm00001d028627_T001.exon7 1 41321451 41321581 Zm00001d028627 41306017 41327056 Zm00001d028627 Zm00001d028627a,Zm00001d028627b simSplit
Zm00001d028627_T001.exon8 1 41321664 41321745 Zm00001d028627b 41306017 41327056 Zm00001d028627 Zm00001d028627a,Zm00001d028627b simSplit
Zm00001d028627_T001.exon8 1 41321664 41321745 Zm00001d028627 41306017 41327056 Zm00001d028627 Zm00001d028627a,Zm00001d028627b simSplit
Zm00001d028627_T001.exon9 1 41322043 41322172 Zm00001d028627b 41306017 41327056 Zm00001d028627 Zm00001d028627a,Zm00001d028627b simSplit
Zm00001d028627_T001.exon9 1 41322043 41322172 Zm00001d028627 41306017 41327056 Zm00001d028627 Zm00001d028627a,Zm00001d028627b simSplit
Zm00001d028627_T001.exon10 1 41322269 41322420 Zm00001d028627b 41306017 41327056 Zm00001d028627 Zm00001d028627a,Zm00001d028627b simSplit
Zm00001d028627_T001.exon10 1 41322269 41322420 Zm00001d028627 41306017 41327056 Zm00001d028627 Zm00001d028627a,Zm00001d028627b simSplit
Zm00001d028627_T002.exon11 1 41322490 41322889 Zm00001d028627b 41306017 41327056 Zm00001d028627 Zm00001d028627a,Zm00001d028627b simSplit
Zm00001d028627_T002.exon11 1 41322490 41322889 Zm00001d028627 41306017 41327056 Zm00001d028627 Zm00001d028627a,Zm00001d028627b simSplit
Zm00001d028627_T002.exon12 1 41322974 41323018 Zm00001d028627b 41306017 41327056 Zm00001d028627 Zm00001d028627a,Zm00001d028627b simSplit
Zm00001d028627_T002.exon12 1 41322974 41323018 Zm00001d028627 41306017 41327056 Zm00001d028627 Zm00001d028627a,Zm00001d028627b simSplit
Zm00001d028627_T001.exon13 1 41323342 41323400 Zm00001d028627b 41306017 41327056 Zm00001d028627 Zm00001d028627a,Zm00001d028627b simSplit
Zm00001d028627_T001.exon13 1 41323342 41323400 Zm00001d028627 41306017 41327056 Zm00001d028627 Zm00001d028627a,Zm00001d028627b simSplit
Zm00001d028627_T002.exon14 1 41323503 41323590 Zm00001d028627b 41306017 41327056 Zm00001d028627 Zm00001d028627a,Zm00001d028627b simSplit
Zm00001d028627_T002.exon14 1 41323503 41323590 Zm00001d028627 41306017 41327056 Zm00001d028627 Zm00001d028627a,Zm00001d028627b simSplit
Zm00001d028627_T004.exon9 1 41326625 41327056 Zm00001d028627b 41306017 41327056 Zm00001d028627 Zm00001d028627a,Zm00001d028627b simSplit
Zm00001d028627_T004.exon9 1 41326625 41327056 Zm00001d028627 41306017 41327056 Zm00001d028627 Zm00001d028627a,Zm00001d028627b simSplit
Zm00001d028654_T001.exon1 1 41844935 41845426 Zm00001d028654a 41844935 41848759 Zm00001d028654 Zm00001d028654a,Zm00001d028654b simSplit
Zm00001d028654_T001.exon1 1 41844935 41845426 Zm00001d028654 41844935 41848759 Zm00001d028654 Zm00001d028654a,Zm00001d028654b simSplit
Zm00001d028654_T001.exon2 1 41846096 41847696 Zm00001d028654b 41844935 41848759 Zm00001d028654 Zm00001d028654a,Zm00001d028654b simSplit
Zm00001d028654_T001.exon2 1 41846096 41847696 Zm00001d028654 41844935 41848759 Zm00001d028654 Zm00001d028654a,Zm00001d028654b simSplit
Zm00001d028654_T003.exon2 1 41847790 41848268 Zm00001d028654b 41844935 41848759 Zm00001d028654 Zm00001d028654a,Zm00001d028654b simSplit
Zm00001d028654_T003.exon2 1 41847790 41848268 Zm00001d028654 41844935 41848759 Zm00001d028654 Zm00001d028654a,Zm00001d028654b simSplit
Zm00001d028654_T002.exon4 1 41848567 41848759 Zm00001d028654b 41844935 41848759 Zm00001d028654 Zm00001d028654a,Zm00001d028654b simSplit
Zm00001d028654_T002.exon4 1 41848567 41848759 Zm00001d028654 41844935 41848759 Zm00001d028654 Zm00001d028654a,Zm00001d028654b simSplit
Zm00001d028671_T018.exon12 1 42457185 42458720 Zm00001d028671a 42457185 42465916 Zm00001d028671 Zm00001d028671a,Zm00001d028671b simSplit
Zm00001d028671_T018.exon12 1 42457185 42458720 Zm00001d028671 42457185 42465916 Zm00001d028671 Zm00001d028671a,Zm00001d028671b simSplit
Zm00001d028671_T001.exon7 1 42459087 42459328 Zm00001d028671a 42457185 42465916 Zm00001d028671 Zm00001d028671a,Zm00001d028671b simSplit
Zm00001d028671_T001.exon7 1 42459087 42459328 Zm00001d028671 42457185 42465916 Zm00001d028671 Zm00001d028671a,Zm00001d028671b simSplit
Zm00001d028671_T001.exon6 1 42459435 42460228 Zm00001d028671b 42457185 42465916 Zm00001d028671 Zm00001d028671a,Zm00001d028671b simSplit
Zm00001d028671_T001.exon6 1 42459435 42460228 Zm00001d028671 42457185 42465916 Zm00001d028671 Zm00001d028671a,Zm00001d028671b simSplit
Zm00001d028671_T018.exon9 1 42460832 42461172 Zm00001d028671b 42457185 42465916 Zm00001d028671 Zm00001d028671a,Zm00001d028671b simSplit
Zm00001d028671_T018.exon9 1 42460832 42461172 Zm00001d028671 42457185 42465916 Zm00001d028671 Zm00001d028671a,Zm00001d028671b simSplit
Zm00001d028671_T018.exon8 1 42461261 42461481 Zm00001d028671b 42457185 42465916 Zm00001d028671 Zm00001d028671a,Zm00001d028671b simSplit
Zm00001d028671_T018.exon8 1 42461261 42461481 Zm00001d028671 42457185 42465916 Zm00001d028671 Zm00001d028671a,Zm00001d028671b simSplit
Zm00001d028671_T018.exon7 1 42461559 42461869 Zm00001d028671b 42457185 42465916 Zm00001d028671 Zm00001d028671a,Zm00001d028671b simSplit
Zm00001d028671_T018.exon7 1 42461559 42461869 Zm00001d028671 42457185 42465916 Zm00001d028671 Zm00001d028671a,Zm00001d028671b simSplit
Zm00001d028671_T018.exon6 1 42461958 42462217 Zm00001d028671b 42457185 42465916 Zm00001d028671 Zm00001d028671a,Zm00001d028671b simSplit
Zm00001d028671_T018.exon6 1 42461958 42462217 Zm00001d028671 42457185 42465916 Zm00001d028671 Zm00001d028671a,Zm00001d028671b simSplit
Zm00001d028671_T018.exon5 1 42462451 42462651 Zm00001d028671b 42457185 42465916 Zm00001d028671 Zm00001d028671a,Zm00001d028671b simSplit
Zm00001d028671_T018.exon5 1 42462451 42462651 Zm00001d028671 42457185 42465916 Zm00001d028671 Zm00001d028671a,Zm00001d028671b simSplit
Zm00001d028671_T018.exon4 1 42462755 42462930 Zm00001d028671b 42457185 42465916 Zm00001d028671 Zm00001d028671a,Zm00001d028671b simSplit
Zm00001d028671_T018.exon4 1 42462755 42462930 Zm00001d028671 42457185 42465916 Zm00001d028671 Zm00001d028671a,Zm00001d028671b simSplit
Zm00001d028671_T018.exon3 1 42463007 42463061 Zm00001d028671b 42457185 42465916 Zm00001d028671 Zm00001d028671a,Zm00001d028671b simSplit
Zm00001d028671_T018.exon3 1 42463007 42463061 Zm00001d028671 42457185 42465916 Zm00001d028671 Zm00001d028671a,Zm00001d028671b simSplit
Zm00001d028671_T018.exon2 1 42465360 42465502 Zm00001d028671b 42457185 42465916 Zm00001d028671 Zm00001d028671a,Zm00001d028671b simSplit
Zm00001d028671_T018.exon2 1 42465360 42465502 Zm00001d028671 42457185 42465916 Zm00001d028671 Zm00001d028671a,Zm00001d028671b simSplit
Zm00001d028671_T018.exon1 1 42465599 42465916 Zm00001d028671b 42457185 42465916 Zm00001d028671 Zm00001d028671a,Zm00001d028671b simSplit
Zm00001d028671_T018.exon1 1 42465599 42465916 Zm00001d028671 42457185 42465916 Zm00001d028671 Zm00001d028671a,Zm00001d028671b simSplit
Zm00001d028678_T001.exon1 1 42769094 42769156 Zm00001d028678a 42769094 42770249 Zm00001d028678 Zm00001d028678a,Zm00001d028678b simSplit
Zm00001d028678_T001.exon1 1 42769094 42769156 Zm00001d028678 42769094 42770249 Zm00001d028678 Zm00001d028678a,Zm00001d028678b simSplit
Zm00001d028678_T001.exon2 1 42769275 42769442 Zm00001d028678a 42769094 42770249 Zm00001d028678 Zm00001d028678a,Zm00001d028678b simSplit
Zm00001d028678_T001.exon2 1 42769275 42769442 Zm00001d028678 42769094 42770249 Zm00001d028678 Zm00001d028678a,Zm00001d028678b simSplit
Zm00001d028678_T001.exon3 1 42769532 42769728 Zm00001d028678a 42769094 42770249 Zm00001d028678 Zm00001d028678a,Zm00001d028678b simSplit
Zm00001d028678_T001.exon3 1 42769532 42769728 Zm00001d028678 42769094 42770249 Zm00001d028678 Zm00001d028678a,Zm00001d028678b simSplit
Zm00001d028678_T001.exon4 1 42769804 42769895 Zm00001d028678b 42769094 42770249 Zm00001d028678 Zm00001d028678a,Zm00001d028678b simSplit
Zm00001d028678_T001.exon4 1 42769804 42769895 Zm00001d028678 42769094 42770249 Zm00001d028678 Zm00001d028678a,Zm00001d028678b simSplit
Zm00001d028678_T001.exon5 1 42770076 42770129 Zm00001d028678b 42769094 42770249 Zm00001d028678 Zm00001d028678a,Zm00001d028678b simSplit
Zm00001d028678_T001.exon5 1 42770076 42770129 Zm00001d028678 42769094 42770249 Zm00001d028678 Zm00001d028678a,Zm00001d028678b simSplit
Zm00001d028678_T001.exon6 1 42770227 42770249 Zm00001d028678b 42769094 42770249 Zm00001d028678 Zm00001d028678a,Zm00001d028678b simSplit
Zm00001d028678_T001.exon6 1 42770227 42770249 Zm00001d028678 42769094 42770249 Zm00001d028678 Zm00001d028678a,Zm00001d028678b simSplit
Zm00001d028692_T002.exon9 1 43328452 43328649 Zm00001d028692a 43328452 43334856 Zm00001d028692 Zm00001d028692a,Zm00001d028692b simSplit
Zm00001d028692_T002.exon9 1 43328452 43328649 Zm00001d028692 43328452 43334856 Zm00001d028692 Zm00001d028692a,Zm00001d028692b simSplit
Zm00001d028692_T002.exon8 1 43328775 43328855 Zm00001d028692a 43328452 43334856 Zm00001d028692 Zm00001d028692a,Zm00001d028692b simSplit
Zm00001d028692_T002.exon8 1 43328775 43328855 Zm00001d028692 43328452 43334856 Zm00001d028692 Zm00001d028692a,Zm00001d028692b simSplit
Zm00001d028692_T002.exon7 1 43328932 43329039 Zm00001d028692a 43328452 43334856 Zm00001d028692 Zm00001d028692a,Zm00001d028692b simSplit
Zm00001d028692_T002.exon7 1 43328932 43329039 Zm00001d028692 43328452 43334856 Zm00001d028692 Zm00001d028692a,Zm00001d028692b simSplit
Zm00001d028692_T002.exon6 1 43329240 43329316 Zm00001d028692a 43328452 43334856 Zm00001d028692 Zm00001d028692a,Zm00001d028692b simSplit
Zm00001d028692_T002.exon6 1 43329240 43329316 Zm00001d028692 43328452 43334856 Zm00001d028692 Zm00001d028692a,Zm00001d028692b simSplit
Zm00001d028692_T002.exon5 1 43329498 43329540 Zm00001d028692a 43328452 43334856 Zm00001d028692 Zm00001d028692a,Zm00001d028692b simSplit
Zm00001d028692_T002.exon5 1 43329498 43329540 Zm00001d028692 43328452 43334856 Zm00001d028692 Zm00001d028692a,Zm00001d028692b simSplit
Zm00001d028692_T002.exon4 1 43329631 43329732 Zm00001d028692a 43328452 43334856 Zm00001d028692 Zm00001d028692a,Zm00001d028692b simSplit
Zm00001d028692_T002.exon4 1 43329631 43329732 Zm00001d028692 43328452 43334856 Zm00001d028692 Zm00001d028692a,Zm00001d028692b simSplit
Zm00001d028692_T002.exon3 1 43329819 43330047 Zm00001d028692a 43328452 43334856 Zm00001d028692 Zm00001d028692a,Zm00001d028692b simSplit
Zm00001d028692_T002.exon3 1 43329819 43330047 Zm00001d028692 43328452 43334856 Zm00001d028692 Zm00001d028692a,Zm00001d028692b simSplit
Zm00001d028692_T004.exon10 1 43330208 43330334 Zm00001d028692a 43328452 43334856 Zm00001d028692 Zm00001d028692a,Zm00001d028692b simSplit
Zm00001d028692_T004.exon10 1 43330208 43330334 Zm00001d028692 43328452 43334856 Zm00001d028692 Zm00001d028692a,Zm00001d028692b simSplit
Zm00001d028692_T004.exon9 1 43333098 43333167 Zm00001d028692a 43328452 43334856 Zm00001d028692 Zm00001d028692a,Zm00001d028692b simSplit
Zm00001d028692_T004.exon9 1 43333098 43333167 Zm00001d028692 43328452 43334856 Zm00001d028692 Zm00001d028692a,Zm00001d028692b simSplit
Zm00001d028692_T003.exon8 1 43333264 43333371 Zm00001d028692a 43328452 43334856 Zm00001d028692 Zm00001d028692a,Zm00001d028692b simSplit
Zm00001d028692_T003.exon8 1 43333264 43333371 Zm00001d028692 43328452 43334856 Zm00001d028692 Zm00001d028692a,Zm00001d028692b simSplit
Zm00001d028692_T003.exon7 1 43333511 43333587 Zm00001d028692a 43328452 43334856 Zm00001d028692 Zm00001d028692a,Zm00001d028692b simSplit
Zm00001d028692_T003.exon7 1 43333511 43333587 Zm00001d028692 43328452 43334856 Zm00001d028692 Zm00001d028692a,Zm00001d028692b simSplit
Zm00001d028692_T003.exon6 1 43333676 43333784 Zm00001d028692b 43328452 43334856 Zm00001d028692 Zm00001d028692a,Zm00001d028692b simSplit
Zm00001d028692_T003.exon6 1 43333676 43333784 Zm00001d028692 43328452 43334856 Zm00001d028692 Zm00001d028692a,Zm00001d028692b simSplit
Zm00001d028692_T003.exon5 1 43333877 43333975 Zm00001d028692b 43328452 43334856 Zm00001d028692 Zm00001d028692a,Zm00001d028692b simSplit
Zm00001d028692_T003.exon5 1 43333877 43333975 Zm00001d028692 43328452 43334856 Zm00001d028692 Zm00001d028692a,Zm00001d028692b simSplit
Zm00001d028692_T003.exon4 1 43334100 43334186 Zm00001d028692b 43328452 43334856 Zm00001d028692 Zm00001d028692a,Zm00001d028692b simSplit
Zm00001d028692_T003.exon4 1 43334100 43334186 Zm00001d028692 43328452 43334856 Zm00001d028692 Zm00001d028692a,Zm00001d028692b simSplit
Zm00001d028692_T003.exon3 1 43334304 43334364 Zm00001d028692b 43328452 43334856 Zm00001d028692 Zm00001d028692a,Zm00001d028692b simSplit
Zm00001d028692_T003.exon3 1 43334304 43334364 Zm00001d028692 43328452 43334856 Zm00001d028692 Zm00001d028692a,Zm00001d028692b simSplit
Zm00001d028692_T003.exon2 1 43334448 43334522 Zm00001d028692b 43328452 43334856 Zm00001d028692 Zm00001d028692a,Zm00001d028692b simSplit
Zm00001d028692_T003.exon2 1 43334448 43334522 Zm00001d028692 43328452 43334856 Zm00001d028692 Zm00001d028692a,Zm00001d028692b simSplit
Zm00001d028692_T003.exon1 1 43334623 43334856 Zm00001d028692b 43328452 43334856 Zm00001d028692 Zm00001d028692a,Zm00001d028692b simSplit
Zm00001d028692_T003.exon1 1 43334623 43334856 Zm00001d028692 43328452 43334856 Zm00001d028692 Zm00001d028692a,Zm00001d028692b simSplit
Zm00001d028765_T001.exon1 1 45932813 45932842 Zm00001d028765a 45932813 45935826 Zm00001d028765 Zm00001d028765a,Zm00001d028765b simSplit
Zm00001d028765_T001.exon1 1 45932813 45932842 Zm00001d028765 45932813 45935826 Zm00001d028765 Zm00001d028765a,Zm00001d028765b simSplit
Zm00001d028765_T001.exon2 1 45932950 45933672 Zm00001d028765b 45932813 45935826 Zm00001d028765 Zm00001d028765a,Zm00001d028765b simSplit
Zm00001d028765_T001.exon2 1 45932950 45933672 Zm00001d028765 45932813 45935826 Zm00001d028765 Zm00001d028765a,Zm00001d028765b simSplit
Zm00001d028765_T001.exon3 1 45934912 45935000 Zm00001d028765b 45932813 45935826 Zm00001d028765 Zm00001d028765a,Zm00001d028765b simSplit
Zm00001d028765_T001.exon3 1 45934912 45935000 Zm00001d028765 45932813 45935826 Zm00001d028765 Zm00001d028765a,Zm00001d028765b simSplit
Zm00001d028765_T001.exon4 1 45935098 45935239 Zm00001d028765b 45932813 45935826 Zm00001d028765 Zm00001d028765a,Zm00001d028765b simSplit
Zm00001d028765_T001.exon4 1 45935098 45935239 Zm00001d028765 45932813 45935826 Zm00001d028765 Zm00001d028765a,Zm00001d028765b simSplit
Zm00001d028765_T001.exon5 1 45935598 45935826 Zm00001d028765b 45932813 45935826 Zm00001d028765 Zm00001d028765a,Zm00001d028765b simSplit
Zm00001d028765_T001.exon5 1 45935598 45935826 Zm00001d028765 45932813 45935826 Zm00001d028765 Zm00001d028765a,Zm00001d028765b simSplit
Zm00001d028766_T001.exon1 1 45936873 45937469 Zm00001d028766a 45936873 45940038 Zm00001d028766 Zm00001d028766a,Zm00001d028766b simSplit
Zm00001d028766_T001.exon1 1 45936873 45937469 Zm00001d028766 45936873 45940038 Zm00001d028766 Zm00001d028766a,Zm00001d028766b simSplit
Zm00001d028766_T001.exon2 1 45937545 45937679 Zm00001d028766a 45936873 45940038 Zm00001d028766 Zm00001d028766a,Zm00001d028766b simSplit
Zm00001d028766_T001.exon2 1 45937545 45937679 Zm00001d028766 45936873 45940038 Zm00001d028766 Zm00001d028766a,Zm00001d028766b simSplit
Zm00001d028766_T001.exon3 1 45937796 45937879 Zm00001d028766a 45936873 45940038 Zm00001d028766 Zm00001d028766a,Zm00001d028766b simSplit
Zm00001d028766_T001.exon3 1 45937796 45937879 Zm00001d028766 45936873 45940038 Zm00001d028766 Zm00001d028766a,Zm00001d028766b simSplit
Zm00001d028766_T001.exon4 1 45937973 45938059 Zm00001d028766b 45936873 45940038 Zm00001d028766 Zm00001d028766a,Zm00001d028766b simSplit
Zm00001d028766_T001.exon4 1 45937973 45938059 Zm00001d028766 45936873 45940038 Zm00001d028766 Zm00001d028766a,Zm00001d028766b simSplit
Zm00001d028766_T001.exon5 1 45939374 45940038 Zm00001d028766b 45936873 45940038 Zm00001d028766 Zm00001d028766a,Zm00001d028766b simSplit
Zm00001d028766_T001.exon5 1 45939374 45940038 Zm00001d028766 45936873 45940038 Zm00001d028766 Zm00001d028766a,Zm00001d028766b simSplit
Zm00001d028772_T001.exon1 1 46032247 46032370 Zm00001d028772a 46032247 46035061 Zm00001d028772 Zm00001d028772a,Zm00001d028772b simSplit
Zm00001d028772_T001.exon1 1 46032247 46032370 Zm00001d028772 46032247 46035061 Zm00001d028772 Zm00001d028772a,Zm00001d028772b simSplit
Zm00001d028772_T001.exon2 1 46032926 46033157 Zm00001d028772a 46032247 46035061 Zm00001d028772 Zm00001d028772a,Zm00001d028772b simSplit
Zm00001d028772_T001.exon2 1 46032926 46033157 Zm00001d028772 46032247 46035061 Zm00001d028772 Zm00001d028772a,Zm00001d028772b simSplit
Zm00001d028772_T001.exon3 1 46033196 46033473 Zm00001d028772a 46032247 46035061 Zm00001d028772 Zm00001d028772a,Zm00001d028772b simSplit
Zm00001d028772_T001.exon3 1 46033196 46033473 Zm00001d028772 46032247 46035061 Zm00001d028772 Zm00001d028772a,Zm00001d028772b simSplit
Zm00001d028772_T001.exon4 1 46034431 46034663 Zm00001d028772a 46032247 46035061 Zm00001d028772 Zm00001d028772a,Zm00001d028772b simSplit
Zm00001d028772_T001.exon4 1 46034431 46034663 Zm00001d028772 46032247 46035061 Zm00001d028772 Zm00001d028772a,Zm00001d028772b simSplit
Zm00001d028772_T001.exon5 1 46034713 46035061 Zm00001d028772b 46032247 46035061 Zm00001d028772 Zm00001d028772a,Zm00001d028772b simSplit
Zm00001d028772_T001.exon5 1 46034713 46035061 Zm00001d028772 46032247 46035061 Zm00001d028772 Zm00001d028772a,Zm00001d028772b simSplit
Zm00001d028783_T007.exon1 1 46328024 46328285 Zm00001d028783a 46328024 46334046 Zm00001d028783 Zm00001d028783a,Zm00001d028783b simSplit
Zm00001d028783_T007.exon1 1 46328024 46328285 Zm00001d028783 46328024 46334046 Zm00001d028783 Zm00001d028783a,Zm00001d028783b simSplit
Zm00001d028783_T007.exon2 1 46328860 46330678 Zm00001d028783a 46328024 46334046 Zm00001d028783 Zm00001d028783a,Zm00001d028783b simSplit
Zm00001d028783_T007.exon2 1 46328860 46330678 Zm00001d028783 46328024 46334046 Zm00001d028783 Zm00001d028783a,Zm00001d028783b simSplit
Zm00001d028783_T007.exon3 1 46330870 46330926 Zm00001d028783a 46328024 46334046 Zm00001d028783 Zm00001d028783a,Zm00001d028783b simSplit
Zm00001d028783_T007.exon3 1 46330870 46330926 Zm00001d028783 46328024 46334046 Zm00001d028783 Zm00001d028783a,Zm00001d028783b simSplit
Zm00001d028783_T007.exon4 1 46331017 46331111 Zm00001d028783a 46328024 46334046 Zm00001d028783 Zm00001d028783a,Zm00001d028783b simSplit
Zm00001d028783_T007.exon4 1 46331017 46331111 Zm00001d028783 46328024 46334046 Zm00001d028783 Zm00001d028783a,Zm00001d028783b simSplit
Zm00001d028783_T001.exon7 1 46331214 46331252 Zm00001d028783a 46328024 46334046 Zm00001d028783 Zm00001d028783a,Zm00001d028783b simSplit
Zm00001d028783_T001.exon7 1 46331214 46331252 Zm00001d028783 46328024 46334046 Zm00001d028783 Zm00001d028783a,Zm00001d028783b simSplit
Zm00001d028783_T007.exon6 1 46331336 46331780 Zm00001d028783b 46328024 46334046 Zm00001d028783 Zm00001d028783a,Zm00001d028783b simSplit
Zm00001d028783_T007.exon6 1 46331336 46331780 Zm00001d028783 46328024 46334046 Zm00001d028783 Zm00001d028783a,Zm00001d028783b simSplit
Zm00001d028783_T007.exon7 1 46332080 46334046 Zm00001d028783b 46328024 46334046 Zm00001d028783 Zm00001d028783a,Zm00001d028783b simSplit
Zm00001d028783_T007.exon7 1 46332080 46334046 Zm00001d028783 46328024 46334046 Zm00001d028783 Zm00001d028783a,Zm00001d028783b simSplit
Zm00001d028787_T001.exon10 1 46389553 46389816 Zm00001d028787a 46389553 46393554 Zm00001d028787 Zm00001d028787a,Zm00001d028787b simSplit
Zm00001d028787_T001.exon10 1 46389553 46389816 Zm00001d028787 46389553 46393554 Zm00001d028787 Zm00001d028787a,Zm00001d028787b simSplit
Zm00001d028787_T001.exon9 1 46389978 46390064 Zm00001d028787a 46389553 46393554 Zm00001d028787 Zm00001d028787a,Zm00001d028787b simSplit
Zm00001d028787_T001.exon9 1 46389978 46390064 Zm00001d028787 46389553 46393554 Zm00001d028787 Zm00001d028787a,Zm00001d028787b simSplit
Zm00001d028787_T001.exon8 1 46390152 46390328 Zm00001d028787a 46389553 46393554 Zm00001d028787 Zm00001d028787a,Zm00001d028787b simSplit
Zm00001d028787_T001.exon8 1 46390152 46390328 Zm00001d028787 46389553 46393554 Zm00001d028787 Zm00001d028787a,Zm00001d028787b simSplit
Zm00001d028787_T001.exon7 1 46390498 46390578 Zm00001d028787a 46389553 46393554 Zm00001d028787 Zm00001d028787a,Zm00001d028787b simSplit
Zm00001d028787_T001.exon7 1 46390498 46390578 Zm00001d028787 46389553 46393554 Zm00001d028787 Zm00001d028787a,Zm00001d028787b simSplit
Zm00001d028787_T001.exon6 1 46390662 46390799 Zm00001d028787b 46389553 46393554 Zm00001d028787 Zm00001d028787a,Zm00001d028787b simSplit
Zm00001d028787_T001.exon6 1 46390662 46390799 Zm00001d028787 46389553 46393554 Zm00001d028787 Zm00001d028787a,Zm00001d028787b simSplit
Zm00001d028787_T001.exon5 1 46390956 46391004 Zm00001d028787b 46389553 46393554 Zm00001d028787 Zm00001d028787a,Zm00001d028787b simSplit
Zm00001d028787_T001.exon5 1 46390956 46391004 Zm00001d028787 46389553 46393554 Zm00001d028787 Zm00001d028787a,Zm00001d028787b simSplit
Zm00001d028787_T001.exon4 1 46391172 46391314 Zm00001d028787b 46389553 46393554 Zm00001d028787 Zm00001d028787a,Zm00001d028787b simSplit
Zm00001d028787_T001.exon4 1 46391172 46391314 Zm00001d028787 46389553 46393554 Zm00001d028787 Zm00001d028787a,Zm00001d028787b simSplit
Zm00001d028787_T001.exon3 1 46392117 46392183 Zm00001d028787b 46389553 46393554 Zm00001d028787 Zm00001d028787a,Zm00001d028787b simSplit
Zm00001d028787_T001.exon3 1 46392117 46392183 Zm00001d028787 46389553 46393554 Zm00001d028787 Zm00001d028787a,Zm00001d028787b simSplit
Zm00001d028787_T001.exon2 1 46392324 46392409 Zm00001d028787b 46389553 46393554 Zm00001d028787 Zm00001d028787a,Zm00001d028787b simSplit
Zm00001d028787_T001.exon2 1 46392324 46392409 Zm00001d028787 46389553 46393554 Zm00001d028787 Zm00001d028787a,Zm00001d028787b simSplit
Zm00001d028787_T001.exon1 1 46393077 46393554 Zm00001d028787b 46389553 46393554 Zm00001d028787 Zm00001d028787a,Zm00001d028787b simSplit
Zm00001d028787_T001.exon1 1 46393077 46393554 Zm00001d028787 46389553 46393554 Zm00001d028787 Zm00001d028787a,Zm00001d028787b simSplit
Zm00001d028825_T001.exon1 1 47748642 47749132 Zm00001d028825a 47748642 47754005 Zm00001d028825 Zm00001d028825a,Zm00001d028825b simSplit
Zm00001d028825_T001.exon1 1 47748642 47749132 Zm00001d028825 47748642 47754005 Zm00001d028825 Zm00001d028825a,Zm00001d028825b simSplit
Zm00001d028825_T003.exon2 1 47749375 47749501 Zm00001d028825a 47748642 47754005 Zm00001d028825 Zm00001d028825a,Zm00001d028825b simSplit
Zm00001d028825_T003.exon2 1 47749375 47749501 Zm00001d028825 47748642 47754005 Zm00001d028825 Zm00001d028825a,Zm00001d028825b simSplit
Zm00001d028825_T003.exon3 1 47750214 47750338 Zm00001d028825a 47748642 47754005 Zm00001d028825 Zm00001d028825a,Zm00001d028825b simSplit
Zm00001d028825_T003.exon3 1 47750214 47750338 Zm00001d028825 47748642 47754005 Zm00001d028825 Zm00001d028825a,Zm00001d028825b simSplit
Zm00001d028825_T003.exon4 1 47751011 47751124 Zm00001d028825a 47748642 47754005 Zm00001d028825 Zm00001d028825a,Zm00001d028825b simSplit
Zm00001d028825_T003.exon4 1 47751011 47751124 Zm00001d028825 47748642 47754005 Zm00001d028825 Zm00001d028825a,Zm00001d028825b simSplit
Zm00001d028825_T001.exon5 1 47751212 47751416 Zm00001d028825a 47748642 47754005 Zm00001d028825 Zm00001d028825a,Zm00001d028825b simSplit
Zm00001d028825_T001.exon5 1 47751212 47751416 Zm00001d028825 47748642 47754005 Zm00001d028825 Zm00001d028825a,Zm00001d028825b simSplit
Zm00001d028825_T001.exon6 1 47751469 47751508 Zm00001d028825a 47748642 47754005 Zm00001d028825 Zm00001d028825a,Zm00001d028825b simSplit
Zm00001d028825_T001.exon6 1 47751469 47751508 Zm00001d028825 47748642 47754005 Zm00001d028825 Zm00001d028825a,Zm00001d028825b simSplit
Zm00001d028825_T003.exon7 1 47751864 47752005 Zm00001d028825a 47748642 47754005 Zm00001d028825 Zm00001d028825a,Zm00001d028825b simSplit
Zm00001d028825_T003.exon7 1 47751864 47752005 Zm00001d028825 47748642 47754005 Zm00001d028825 Zm00001d028825a,Zm00001d028825b simSplit
Zm00001d028825_T003.exon8 1 47752548 47752648 Zm00001d028825b 47748642 47754005 Zm00001d028825 Zm00001d028825a,Zm00001d028825b simSplit
Zm00001d028825_T003.exon8 1 47752548 47752648 Zm00001d028825 47748642 47754005 Zm00001d028825 Zm00001d028825a,Zm00001d028825b simSplit
Zm00001d028825_T003.exon9 1 47752759 47752888 Zm00001d028825b 47748642 47754005 Zm00001d028825 Zm00001d028825a,Zm00001d028825b simSplit
Zm00001d028825_T003.exon9 1 47752759 47752888 Zm00001d028825 47748642 47754005 Zm00001d028825 Zm00001d028825a,Zm00001d028825b simSplit
Zm00001d028825_T003.exon10 1 47753043 47753187 Zm00001d028825b 47748642 47754005 Zm00001d028825 Zm00001d028825a,Zm00001d028825b simSplit
Zm00001d028825_T003.exon10 1 47753043 47753187 Zm00001d028825 47748642 47754005 Zm00001d028825 Zm00001d028825a,Zm00001d028825b simSplit
Zm00001d028825_T001.exon11 1 47753472 47754005 Zm00001d028825b 47748642 47754005 Zm00001d028825 Zm00001d028825a,Zm00001d028825b simSplit
Zm00001d028825_T001.exon11 1 47753472 47754005 Zm00001d028825 47748642 47754005 Zm00001d028825 Zm00001d028825a,Zm00001d028825b simSplit
Zm00001d028881_T001.exon1 1 49574147 49574197 Zm00001d028881a 49574147 49575303 Zm00001d028881 Zm00001d028881a,Zm00001d028881b simSplit
Zm00001d028881_T001.exon1 1 49574147 49574197 Zm00001d028881 49574147 49575303 Zm00001d028881 Zm00001d028881a,Zm00001d028881b simSplit
Zm00001d028881_T001.exon2 1 49574274 49574339 Zm00001d028881a 49574147 49575303 Zm00001d028881 Zm00001d028881a,Zm00001d028881b simSplit
Zm00001d028881_T001.exon2 1 49574274 49574339 Zm00001d028881 49574147 49575303 Zm00001d028881 Zm00001d028881a,Zm00001d028881b simSplit
Zm00001d028881_T001.exon3 1 49574433 49574504 Zm00001d028881a 49574147 49575303 Zm00001d028881 Zm00001d028881a,Zm00001d028881b simSplit
Zm00001d028881_T001.exon3 1 49574433 49574504 Zm00001d028881 49574147 49575303 Zm00001d028881 Zm00001d028881a,Zm00001d028881b simSplit
Zm00001d028881_T001.exon4 1 49574614 49574685 Zm00001d028881a 49574147 49575303 Zm00001d028881 Zm00001d028881a,Zm00001d028881b simSplit
Zm00001d028881_T001.exon4 1 49574614 49574685 Zm00001d028881 49574147 49575303 Zm00001d028881 Zm00001d028881a,Zm00001d028881b simSplit
Zm00001d028881_T001.exon5 1 49574851 49574922 Zm00001d028881a 49574147 49575303 Zm00001d028881 Zm00001d028881a,Zm00001d028881b simSplit
Zm00001d028881_T001.exon5 1 49574851 49574922 Zm00001d028881 49574147 49575303 Zm00001d028881 Zm00001d028881a,Zm00001d028881b simSplit
Zm00001d028881_T001.exon6 1 49575014 49575303 Zm00001d028881b 49574147 49575303 Zm00001d028881 Zm00001d028881a,Zm00001d028881b simSplit
Zm00001d028881_T001.exon6 1 49575014 49575303 Zm00001d028881 49574147 49575303 Zm00001d028881 Zm00001d028881a,Zm00001d028881b simSplit
Zm00001d028903_T001.exon8 1 50231399 50232013 Zm00001d028903a 50231399 50235984 Zm00001d028903 Zm00001d028903a,Zm00001d028903b simSplit
Zm00001d028903_T001.exon8 1 50231399 50232013 Zm00001d028903 50231399 50235984 Zm00001d028903 Zm00001d028903a,Zm00001d028903b simSplit
Zm00001d028903_T002.exon8 1 50232319 50232404 Zm00001d028903a 50231399 50235984 Zm00001d028903 Zm00001d028903a,Zm00001d028903b simSplit
Zm00001d028903_T002.exon8 1 50232319 50232404 Zm00001d028903 50231399 50235984 Zm00001d028903 Zm00001d028903a,Zm00001d028903b simSplit
Zm00001d028903_T002.exon7 1 50233517 50233561 Zm00001d028903a 50231399 50235984 Zm00001d028903 Zm00001d028903a,Zm00001d028903b simSplit
Zm00001d028903_T002.exon7 1 50233517 50233561 Zm00001d028903 50231399 50235984 Zm00001d028903 Zm00001d028903a,Zm00001d028903b simSplit
Zm00001d028903_T001.exon6 1 50233884 50233952 Zm00001d028903a 50231399 50235984 Zm00001d028903 Zm00001d028903a,Zm00001d028903b simSplit
Zm00001d028903_T001.exon6 1 50233884 50233952 Zm00001d028903 50231399 50235984 Zm00001d028903 Zm00001d028903a,Zm00001d028903b simSplit
Zm00001d028903_T001.exon5 1 50234062 50234132 Zm00001d028903a 50231399 50235984 Zm00001d028903 Zm00001d028903a,Zm00001d028903b simSplit
Zm00001d028903_T001.exon5 1 50234062 50234132 Zm00001d028903 50231399 50235984 Zm00001d028903 Zm00001d028903a,Zm00001d028903b simSplit
Zm00001d028903_T001.exon4 1 50234215 50234369 Zm00001d028903a 50231399 50235984 Zm00001d028903 Zm00001d028903a,Zm00001d028903b simSplit
Zm00001d028903_T001.exon4 1 50234215 50234369 Zm00001d028903 50231399 50235984 Zm00001d028903 Zm00001d028903a,Zm00001d028903b simSplit
Zm00001d028903_T001.exon3 1 50234543 50234609 Zm00001d028903a 50231399 50235984 Zm00001d028903 Zm00001d028903a,Zm00001d028903b simSplit
Zm00001d028903_T001.exon3 1 50234543 50234609 Zm00001d028903 50231399 50235984 Zm00001d028903 Zm00001d028903a,Zm00001d028903b simSplit
Zm00001d028903_T001.exon2 1 50235112 50235179 Zm00001d028903a 50231399 50235984 Zm00001d028903 Zm00001d028903a,Zm00001d028903b simSplit
Zm00001d028903_T001.exon2 1 50235112 50235179 Zm00001d028903 50231399 50235984 Zm00001d028903 Zm00001d028903a,Zm00001d028903b simSplit
Zm00001d028903_T001.exon1 1 50235482 50235984 Zm00001d028903b 50231399 50235984 Zm00001d028903 Zm00001d028903a,Zm00001d028903b simSplit
Zm00001d028903_T001.exon1 1 50235482 50235984 Zm00001d028903 50231399 50235984 Zm00001d028903 Zm00001d028903a,Zm00001d028903b simSplit
Zm00001d028905_T001.exon1 1 50443216 50445727 Zm00001d028905a 50443216 50455013 Zm00001d028905 Zm00001d028905a,Zm00001d028905b simSplit
Zm00001d028905_T001.exon1 1 50443216 50445727 Zm00001d028905 50443216 50455013 Zm00001d028905 Zm00001d028905a,Zm00001d028905b simSplit
Zm00001d028905_T001.exon2 1 50446741 50447548 Zm00001d028905a 50443216 50455013 Zm00001d028905 Zm00001d028905a,Zm00001d028905b simSplit
Zm00001d028905_T001.exon2 1 50446741 50447548 Zm00001d028905 50443216 50455013 Zm00001d028905 Zm00001d028905a,Zm00001d028905b simSplit
Zm00001d028905_T001.exon3 1 50451045 50451338 Zm00001d028905b 50443216 50455013 Zm00001d028905 Zm00001d028905a,Zm00001d028905b simSplit
Zm00001d028905_T001.exon3 1 50451045 50451338 Zm00001d028905 50443216 50455013 Zm00001d028905 Zm00001d028905a,Zm00001d028905b simSplit
Zm00001d028905_T001.exon4 1 50454136 50455013 Zm00001d028905b 50443216 50455013 Zm00001d028905 Zm00001d028905a,Zm00001d028905b simSplit
Zm00001d028905_T001.exon4 1 50454136 50455013 Zm00001d028905 50443216 50455013 Zm00001d028905 Zm00001d028905a,Zm00001d028905b simSplit
Zm00001d028949_T003.exon15 1 52582878 52583388 Zm00001d028949a 52582878 52587985 Zm00001d028949 Zm00001d028949a,Zm00001d028949b simSplit
Zm00001d028949_T003.exon15 1 52582878 52583388 Zm00001d028949 52582878 52587985 Zm00001d028949 Zm00001d028949a,Zm00001d028949b simSplit
Zm00001d028949_T003.exon14 1 52583493 52583567 Zm00001d028949a 52582878 52587985 Zm00001d028949 Zm00001d028949a,Zm00001d028949b simSplit
Zm00001d028949_T003.exon14 1 52583493 52583567 Zm00001d028949 52582878 52587985 Zm00001d028949 Zm00001d028949a,Zm00001d028949b simSplit
Zm00001d028949_T003.exon13 1 52583663 52583719 Zm00001d028949a 52582878 52587985 Zm00001d028949 Zm00001d028949a,Zm00001d028949b simSplit
Zm00001d028949_T003.exon13 1 52583663 52583719 Zm00001d028949 52582878 52587985 Zm00001d028949 Zm00001d028949a,Zm00001d028949b simSplit
Zm00001d028949_T003.exon12 1 52583882 52583995 Zm00001d028949a 52582878 52587985 Zm00001d028949 Zm00001d028949a,Zm00001d028949b simSplit
Zm00001d028949_T003.exon12 1 52583882 52583995 Zm00001d028949 52582878 52587985 Zm00001d028949 Zm00001d028949a,Zm00001d028949b simSplit
Zm00001d028949_T003.exon11 1 52584124 52584234 Zm00001d028949a 52582878 52587985 Zm00001d028949 Zm00001d028949a,Zm00001d028949b simSplit
Zm00001d028949_T003.exon11 1 52584124 52584234 Zm00001d028949 52582878 52587985 Zm00001d028949 Zm00001d028949a,Zm00001d028949b simSplit
Zm00001d028949_T003.exon10 1 52584318 52584440 Zm00001d028949a 52582878 52587985 Zm00001d028949 Zm00001d028949a,Zm00001d028949b simSplit
Zm00001d028949_T003.exon10 1 52584318 52584440 Zm00001d028949 52582878 52587985 Zm00001d028949 Zm00001d028949a,Zm00001d028949b simSplit
Zm00001d028949_T003.exon9 1 52584661 52584750 Zm00001d028949a 52582878 52587985 Zm00001d028949 Zm00001d028949a,Zm00001d028949b simSplit
Zm00001d028949_T003.exon9 1 52584661 52584750 Zm00001d028949 52582878 52587985 Zm00001d028949 Zm00001d028949a,Zm00001d028949b simSplit
Zm00001d028949_T003.exon8 1 52584837 52584962 Zm00001d028949a 52582878 52587985 Zm00001d028949 Zm00001d028949a,Zm00001d028949b simSplit
Zm00001d028949_T003.exon8 1 52584837 52584962 Zm00001d028949 52582878 52587985 Zm00001d028949 Zm00001d028949a,Zm00001d028949b simSplit
Zm00001d028949_T003.exon7 1 52585054 52585107 Zm00001d028949a 52582878 52587985 Zm00001d028949 Zm00001d028949a,Zm00001d028949b simSplit
Zm00001d028949_T003.exon7 1 52585054 52585107 Zm00001d028949 52582878 52587985 Zm00001d028949 Zm00001d028949a,Zm00001d028949b simSplit
Zm00001d028949_T003.exon6 1 52585199 52585279 Zm00001d028949b 52582878 52587985 Zm00001d028949 Zm00001d028949a,Zm00001d028949b simSplit
Zm00001d028949_T003.exon6 1 52585199 52585279 Zm00001d028949 52582878 52587985 Zm00001d028949 Zm00001d028949a,Zm00001d028949b simSplit
Zm00001d028949_T003.exon5 1 52585376 52585483 Zm00001d028949b 52582878 52587985 Zm00001d028949 Zm00001d028949a,Zm00001d028949b simSplit
Zm00001d028949_T003.exon5 1 52585376 52585483 Zm00001d028949 52582878 52587985 Zm00001d028949 Zm00001d028949a,Zm00001d028949b simSplit
Zm00001d028949_T003.exon4 1 52585606 52585677 Zm00001d028949b 52582878 52587985 Zm00001d028949 Zm00001d028949a,Zm00001d028949b simSplit
Zm00001d028949_T003.exon4 1 52585606 52585677 Zm00001d028949 52582878 52587985 Zm00001d028949 Zm00001d028949a,Zm00001d028949b simSplit
Zm00001d028949_T003.exon3 1 52585773 52585835 Zm00001d028949b 52582878 52587985 Zm00001d028949 Zm00001d028949a,Zm00001d028949b simSplit
Zm00001d028949_T003.exon3 1 52585773 52585835 Zm00001d028949 52582878 52587985 Zm00001d028949 Zm00001d028949a,Zm00001d028949b simSplit
Zm00001d028949_T003.exon2 1 52586176 52586902 Zm00001d028949b 52582878 52587985 Zm00001d028949 Zm00001d028949a,Zm00001d028949b simSplit
Zm00001d028949_T003.exon2 1 52586176 52586902 Zm00001d028949 52582878 52587985 Zm00001d028949 Zm00001d028949a,Zm00001d028949b simSplit
Zm00001d028949_T003.exon1 1 52587841 52587985 Zm00001d028949b 52582878 52587985 Zm00001d028949 Zm00001d028949a,Zm00001d028949b simSplit
Zm00001d028949_T003.exon1 1 52587841 52587985 Zm00001d028949 52582878 52587985 Zm00001d028949 Zm00001d028949a,Zm00001d028949b simSplit
Zm00001d028954_T001.exon1 1 52836664 52836959 Zm00001d028954a 52836664 52841244 Zm00001d028954 Zm00001d028954a,Zm00001d028954b simSplit
Zm00001d028954_T001.exon1 1 52836664 52836959 Zm00001d028954 52836664 52841244 Zm00001d028954 Zm00001d028954a,Zm00001d028954b simSplit
Zm00001d028954_T001.exon2 1 52838397 52838528 Zm00001d028954b 52836664 52841244 Zm00001d028954 Zm00001d028954a,Zm00001d028954b simSplit
Zm00001d028954_T001.exon2 1 52838397 52838528 Zm00001d028954 52836664 52841244 Zm00001d028954 Zm00001d028954a,Zm00001d028954b simSplit
Zm00001d028954_T001.exon3 1 52838632 52838823 Zm00001d028954b 52836664 52841244 Zm00001d028954 Zm00001d028954a,Zm00001d028954b simSplit
Zm00001d028954_T001.exon3 1 52838632 52838823 Zm00001d028954 52836664 52841244 Zm00001d028954 Zm00001d028954a,Zm00001d028954b simSplit
Zm00001d028954_T001.exon4 1 52840577 52841244 Zm00001d028954b 52836664 52841244 Zm00001d028954 Zm00001d028954a,Zm00001d028954b simSplit
Zm00001d028954_T001.exon4 1 52840577 52841244 Zm00001d028954 52836664 52841244 Zm00001d028954 Zm00001d028954a,Zm00001d028954b simSplit
Zm00001d028971_T004.exon1 1 53292831 53296546 Zm00001d028971a 53292831 53300554 Zm00001d028971 Zm00001d028971a,Zm00001d028971b simSplit
Zm00001d028971_T004.exon1 1 53292831 53296546 Zm00001d028971 53292831 53300554 Zm00001d028971 Zm00001d028971a,Zm00001d028971b simSplit
Zm00001d028971_T004.exon2 1 53296618 53296717 Zm00001d028971a 53292831 53300554 Zm00001d028971 Zm00001d028971a,Zm00001d028971b simSplit
Zm00001d028971_T004.exon2 1 53296618 53296717 Zm00001d028971 53292831 53300554 Zm00001d028971 Zm00001d028971a,Zm00001d028971b simSplit
Zm00001d028971_T004.exon3 1 53296810 53296905 Zm00001d028971a 53292831 53300554 Zm00001d028971 Zm00001d028971a,Zm00001d028971b simSplit
Zm00001d028971_T004.exon3 1 53296810 53296905 Zm00001d028971 53292831 53300554 Zm00001d028971 Zm00001d028971a,Zm00001d028971b simSplit
Zm00001d028971_T004.exon4 1 53297000 53297045 Zm00001d028971a 53292831 53300554 Zm00001d028971 Zm00001d028971a,Zm00001d028971b simSplit
Zm00001d028971_T004.exon4 1 53297000 53297045 Zm00001d028971 53292831 53300554 Zm00001d028971 Zm00001d028971a,Zm00001d028971b simSplit
Zm00001d028971_T002.exon6 1 53297210 53297275 Zm00001d028971a 53292831 53300554 Zm00001d028971 Zm00001d028971a,Zm00001d028971b simSplit
Zm00001d028971_T002.exon6 1 53297210 53297275 Zm00001d028971 53292831 53300554 Zm00001d028971 Zm00001d028971a,Zm00001d028971b simSplit
Zm00001d028971_T002.exon7 1 53298140 53298241 Zm00001d028971a 53292831 53300554 Zm00001d028971 Zm00001d028971a,Zm00001d028971b simSplit
Zm00001d028971_T002.exon7 1 53298140 53298241 Zm00001d028971 53292831 53300554 Zm00001d028971 Zm00001d028971a,Zm00001d028971b simSplit
Zm00001d028971_T002.exon8 1 53299582 53299650 Zm00001d028971a 53292831 53300554 Zm00001d028971 Zm00001d028971a,Zm00001d028971b simSplit
Zm00001d028971_T002.exon8 1 53299582 53299650 Zm00001d028971 53292831 53300554 Zm00001d028971 Zm00001d028971a,Zm00001d028971b simSplit
Zm00001d028971_T002.exon9 1 53299736 53299819 Zm00001d028971a 53292831 53300554 Zm00001d028971 Zm00001d028971a,Zm00001d028971b simSplit
Zm00001d028971_T002.exon9 1 53299736 53299819 Zm00001d028971 53292831 53300554 Zm00001d028971 Zm00001d028971a,Zm00001d028971b simSplit
Zm00001d028971_T002.exon10 1 53299950 53300045 Zm00001d028971b 53292831 53300554 Zm00001d028971 Zm00001d028971a,Zm00001d028971b simSplit
Zm00001d028971_T002.exon10 1 53299950 53300045 Zm00001d028971 53292831 53300554 Zm00001d028971 Zm00001d028971a,Zm00001d028971b simSplit
Zm00001d028971_T004.exon10 1 53300153 53300554 Zm00001d028971b 53292831 53300554 Zm00001d028971 Zm00001d028971a,Zm00001d028971b simSplit
Zm00001d028971_T004.exon10 1 53300153 53300554 Zm00001d028971 53292831 53300554 Zm00001d028971 Zm00001d028971a,Zm00001d028971b simSplit
Zm00001d028996_T001.exon1 1 54038696 54038998 Zm00001d028996a 54038696 54044869 Zm00001d028996 Zm00001d028996a,Zm00001d028996b simSplit
Zm00001d028996_T001.exon1 1 54038696 54038998 Zm00001d028996 54038696 54044869 Zm00001d028996 Zm00001d028996a,Zm00001d028996b simSplit
Zm00001d028996_T001.exon2 1 54039125 54039638 Zm00001d028996a 54038696 54044869 Zm00001d028996 Zm00001d028996a,Zm00001d028996b simSplit
Zm00001d028996_T001.exon2 1 54039125 54039638 Zm00001d028996 54038696 54044869 Zm00001d028996 Zm00001d028996a,Zm00001d028996b simSplit
Zm00001d028996_T001.exon3 1 54040292 54040416 Zm00001d028996b 54038696 54044869 Zm00001d028996 Zm00001d028996a,Zm00001d028996b simSplit
Zm00001d028996_T001.exon3 1 54040292 54040416 Zm00001d028996 54038696 54044869 Zm00001d028996 Zm00001d028996a,Zm00001d028996b simSplit
Zm00001d028996_T001.exon4 1 54043851 54043935 Zm00001d028996b 54038696 54044869 Zm00001d028996 Zm00001d028996a,Zm00001d028996b simSplit
Zm00001d028996_T001.exon4 1 54043851 54043935 Zm00001d028996 54038696 54044869 Zm00001d028996 Zm00001d028996a,Zm00001d028996b simSplit
Zm00001d028996_T001.exon5 1 54044232 54044569 Zm00001d028996b 54038696 54044869 Zm00001d028996 Zm00001d028996a,Zm00001d028996b simSplit
Zm00001d028996_T001.exon5 1 54044232 54044569 Zm00001d028996 54038696 54044869 Zm00001d028996 Zm00001d028996a,Zm00001d028996b simSplit
Zm00001d028996_T001.exon6 1 54044666 54044869 Zm00001d028996b 54038696 54044869 Zm00001d028996 Zm00001d028996a,Zm00001d028996b simSplit
Zm00001d028996_T001.exon6 1 54044666 54044869 Zm00001d028996 54038696 54044869 Zm00001d028996 Zm00001d028996a,Zm00001d028996b simSplit
Zm00001d029008_T001.exon8 1 54577150 54578041 Zm00001d029008a 54577150 54580933 Zm00001d029008 Zm00001d029008a,Zm00001d029008b simSplit
Zm00001d029008_T001.exon8 1 54577150 54578041 Zm00001d029008 54577150 54580933 Zm00001d029008 Zm00001d029008a,Zm00001d029008b simSplit
Zm00001d029008_T001.exon7 1 54578313 54578470 Zm00001d029008a 54577150 54580933 Zm00001d029008 Zm00001d029008a,Zm00001d029008b simSplit
Zm00001d029008_T001.exon7 1 54578313 54578470 Zm00001d029008 54577150 54580933 Zm00001d029008 Zm00001d029008a,Zm00001d029008b simSplit
Zm00001d029008_T001.exon6 1 54578555 54578759 Zm00001d029008a 54577150 54580933 Zm00001d029008 Zm00001d029008a,Zm00001d029008b simSplit
Zm00001d029008_T001.exon6 1 54578555 54578759 Zm00001d029008 54577150 54580933 Zm00001d029008 Zm00001d029008a,Zm00001d029008b simSplit
Zm00001d029008_T001.exon5 1 54578853 54579142 Zm00001d029008a 54577150 54580933 Zm00001d029008 Zm00001d029008a,Zm00001d029008b simSplit
Zm00001d029008_T001.exon5 1 54578853 54579142 Zm00001d029008 54577150 54580933 Zm00001d029008 Zm00001d029008a,Zm00001d029008b simSplit
Zm00001d029008_T001.exon4 1 54579236 54579389 Zm00001d029008a 54577150 54580933 Zm00001d029008 Zm00001d029008a,Zm00001d029008b simSplit
Zm00001d029008_T001.exon4 1 54579236 54579389 Zm00001d029008 54577150 54580933 Zm00001d029008 Zm00001d029008a,Zm00001d029008b simSplit
Zm00001d029008_T001.exon3 1 54579471 54579559 Zm00001d029008a 54577150 54580933 Zm00001d029008 Zm00001d029008a,Zm00001d029008b simSplit
Zm00001d029008_T001.exon3 1 54579471 54579559 Zm00001d029008 54577150 54580933 Zm00001d029008 Zm00001d029008a,Zm00001d029008b simSplit
Zm00001d029008_T001.exon2 1 54579687 54579754 Zm00001d029008b 54577150 54580933 Zm00001d029008 Zm00001d029008a,Zm00001d029008b simSplit
Zm00001d029008_T001.exon2 1 54579687 54579754 Zm00001d029008 54577150 54580933 Zm00001d029008 Zm00001d029008a,Zm00001d029008b simSplit
Zm00001d029008_T001.exon1 1 54580553 54580933 Zm00001d029008b 54577150 54580933 Zm00001d029008 Zm00001d029008a,Zm00001d029008b simSplit
Zm00001d029008_T001.exon1 1 54580553 54580933 Zm00001d029008 54577150 54580933 Zm00001d029008 Zm00001d029008a,Zm00001d029008b simSplit
Zm00001d029009_T003.exon9 1 54624061 54624784 Zm00001d029009a 54624061 54631358 Zm00001d029009 Zm00001d029009a,Zm00001d029009b simSplit
Zm00001d029009_T003.exon9 1 54624061 54624784 Zm00001d029009 54624061 54631358 Zm00001d029009 Zm00001d029009a,Zm00001d029009b simSplit
Zm00001d029009_T003.exon8 1 54624875 54625064 Zm00001d029009b 54624061 54631358 Zm00001d029009 Zm00001d029009a,Zm00001d029009b simSplit
Zm00001d029009_T003.exon8 1 54624875 54625064 Zm00001d029009 54624061 54631358 Zm00001d029009 Zm00001d029009a,Zm00001d029009b simSplit
Zm00001d029009_T003.exon7 1 54625140 54625387 Zm00001d029009b 54624061 54631358 Zm00001d029009 Zm00001d029009a,Zm00001d029009b simSplit
Zm00001d029009_T003.exon7 1 54625140 54625387 Zm00001d029009 54624061 54631358 Zm00001d029009 Zm00001d029009a,Zm00001d029009b simSplit
Zm00001d029009_T003.exon6 1 54625848 54625921 Zm00001d029009b 54624061 54631358 Zm00001d029009 Zm00001d029009a,Zm00001d029009b simSplit
Zm00001d029009_T003.exon6 1 54625848 54625921 Zm00001d029009 54624061 54631358 Zm00001d029009 Zm00001d029009a,Zm00001d029009b simSplit
Zm00001d029009_T005.exon1 1 54626588 54631358 Zm00001d029009b 54624061 54631358 Zm00001d029009 Zm00001d029009a,Zm00001d029009b simSplit
Zm00001d029009_T005.exon1 1 54626588 54631358 Zm00001d029009 54624061 54631358 Zm00001d029009 Zm00001d029009a,Zm00001d029009b simSplit
Zm00001d029014_T005.exon5 1 54937527 54938066 Zm00001d029014a 54937527 54940723 Zm00001d029014 Zm00001d029014a,Zm00001d029014b simSplit
Zm00001d029014_T005.exon5 1 54937527 54938066 Zm00001d029014 54937527 54940723 Zm00001d029014 Zm00001d029014a,Zm00001d029014b simSplit
Zm00001d029014_T005.exon4 1 54938154 54938461 Zm00001d029014b 54937527 54940723 Zm00001d029014 Zm00001d029014a,Zm00001d029014b simSplit
Zm00001d029014_T005.exon4 1 54938154 54938461 Zm00001d029014 54937527 54940723 Zm00001d029014 Zm00001d029014a,Zm00001d029014b simSplit
Zm00001d029014_T005.exon3 1 54938603 54939819 Zm00001d029014b 54937527 54940723 Zm00001d029014 Zm00001d029014a,Zm00001d029014b simSplit
Zm00001d029014_T005.exon3 1 54938603 54939819 Zm00001d029014 54937527 54940723 Zm00001d029014 Zm00001d029014a,Zm00001d029014b simSplit
Zm00001d029014_T004.exon2 1 54939935 54940130 Zm00001d029014b 54937527 54940723 Zm00001d029014 Zm00001d029014a,Zm00001d029014b simSplit
Zm00001d029014_T004.exon2 1 54939935 54940130 Zm00001d029014 54937527 54940723 Zm00001d029014 Zm00001d029014a,Zm00001d029014b simSplit
Zm00001d029014_T005.exon1 1 54940218 54940723 Zm00001d029014b 54937527 54940723 Zm00001d029014 Zm00001d029014a,Zm00001d029014b simSplit
Zm00001d029014_T005.exon1 1 54940218 54940723 Zm00001d029014 54937527 54940723 Zm00001d029014 Zm00001d029014a,Zm00001d029014b simSplit
Zm00001d029020_T001.exon1 1 55053507 55053603 Zm00001d029020a 55053507 55060129 Zm00001d029020 Zm00001d029020a,Zm00001d029020b simSplit
Zm00001d029020_T001.exon1 1 55053507 55053603 Zm00001d029020 55053507 55060129 Zm00001d029020 Zm00001d029020a,Zm00001d029020b simSplit
Zm00001d029020_T001.exon2 1 55055144 55055551 Zm00001d029020a 55053507 55060129 Zm00001d029020 Zm00001d029020a,Zm00001d029020b simSplit
Zm00001d029020_T001.exon2 1 55055144 55055551 Zm00001d029020 55053507 55060129 Zm00001d029020 Zm00001d029020a,Zm00001d029020b simSplit
Zm00001d029020_T001.exon3 1 55055850 55056502 Zm00001d029020a 55053507 55060129 Zm00001d029020 Zm00001d029020a,Zm00001d029020b simSplit
Zm00001d029020_T001.exon3 1 55055850 55056502 Zm00001d029020 55053507 55060129 Zm00001d029020 Zm00001d029020a,Zm00001d029020b simSplit
Zm00001d029020_T001.exon4 1 55057179 55057377 Zm00001d029020a 55053507 55060129 Zm00001d029020 Zm00001d029020a,Zm00001d029020b simSplit
Zm00001d029020_T001.exon4 1 55057179 55057377 Zm00001d029020 55053507 55060129 Zm00001d029020 Zm00001d029020a,Zm00001d029020b simSplit
Zm00001d029020_T001.exon5 1 55057483 55057559 Zm00001d029020b 55053507 55060129 Zm00001d029020 Zm00001d029020a,Zm00001d029020b simSplit
Zm00001d029020_T001.exon5 1 55057483 55057559 Zm00001d029020 55053507 55060129 Zm00001d029020 Zm00001d029020a,Zm00001d029020b simSplit
Zm00001d029020_T001.exon6 1 55057642 55057681 Zm00001d029020b 55053507 55060129 Zm00001d029020 Zm00001d029020a,Zm00001d029020b simSplit
Zm00001d029020_T001.exon6 1 55057642 55057681 Zm00001d029020 55053507 55060129 Zm00001d029020 Zm00001d029020a,Zm00001d029020b simSplit
Zm00001d029020_T001.exon7 1 55057907 55057958 Zm00001d029020b 55053507 55060129 Zm00001d029020 Zm00001d029020a,Zm00001d029020b simSplit
Zm00001d029020_T001.exon7 1 55057907 55057958 Zm00001d029020 55053507 55060129 Zm00001d029020 Zm00001d029020a,Zm00001d029020b simSplit
Zm00001d029020_T001.exon8 1 55058186 55058265 Zm00001d029020b 55053507 55060129 Zm00001d029020 Zm00001d029020a,Zm00001d029020b simSplit
Zm00001d029020_T001.exon8 1 55058186 55058265 Zm00001d029020 55053507 55060129 Zm00001d029020 Zm00001d029020a,Zm00001d029020b simSplit
Zm00001d029020_T001.exon9 1 55058710 55058801 Zm00001d029020b 55053507 55060129 Zm00001d029020 Zm00001d029020a,Zm00001d029020b simSplit
Zm00001d029020_T001.exon9 1 55058710 55058801 Zm00001d029020 55053507 55060129 Zm00001d029020 Zm00001d029020a,Zm00001d029020b simSplit
Zm00001d029020_T001.exon10 1 55059364 55060129 Zm00001d029020b 55053507 55060129 Zm00001d029020 Zm00001d029020a,Zm00001d029020b simSplit
Zm00001d029020_T001.exon10 1 55059364 55060129 Zm00001d029020 55053507 55060129 Zm00001d029020 Zm00001d029020a,Zm00001d029020b simSplit
Zm00001d029044_T004.exon1 1 55927704 55927888 Zm00001d029044a 55927704 55935933 Zm00001d029044 Zm00001d029044a,Zm00001d029044b simSplit
Zm00001d029044_T004.exon1 1 55927704 55927888 Zm00001d029044 55927704 55935933 Zm00001d029044 Zm00001d029044a,Zm00001d029044b simSplit
Zm00001d029044_T004.exon2 1 55929386 55930981 Zm00001d029044a 55927704 55935933 Zm00001d029044 Zm00001d029044a,Zm00001d029044b simSplit
Zm00001d029044_T004.exon2 1 55929386 55930981 Zm00001d029044 55927704 55935933 Zm00001d029044 Zm00001d029044a,Zm00001d029044b simSplit
Zm00001d029044_T007.exon2 1 55931117 55931234 Zm00001d029044b 55927704 55935933 Zm00001d029044 Zm00001d029044a,Zm00001d029044b simSplit
Zm00001d029044_T007.exon2 1 55931117 55931234 Zm00001d029044 55927704 55935933 Zm00001d029044 Zm00001d029044a,Zm00001d029044b simSplit
Zm00001d029044_T007.exon3 1 55931381 55931470 Zm00001d029044b 55927704 55935933 Zm00001d029044 Zm00001d029044a,Zm00001d029044b simSplit
Zm00001d029044_T007.exon3 1 55931381 55931470 Zm00001d029044 55927704 55935933 Zm00001d029044 Zm00001d029044a,Zm00001d029044b simSplit
Zm00001d029044_T007.exon4 1 55931918 55932222 Zm00001d029044b 55927704 55935933 Zm00001d029044 Zm00001d029044a,Zm00001d029044b simSplit
Zm00001d029044_T007.exon4 1 55931918 55932222 Zm00001d029044 55927704 55935933 Zm00001d029044 Zm00001d029044a,Zm00001d029044b simSplit
Zm00001d029044_T001.exon6 1 55932303 55932498 Zm00001d029044b 55927704 55935933 Zm00001d029044 Zm00001d029044a,Zm00001d029044b simSplit
Zm00001d029044_T001.exon6 1 55932303 55932498 Zm00001d029044 55927704 55935933 Zm00001d029044 Zm00001d029044a,Zm00001d029044b simSplit
Zm00001d029044_T001.exon7 1 55932600 55932782 Zm00001d029044b 55927704 55935933 Zm00001d029044 Zm00001d029044a,Zm00001d029044b simSplit
Zm00001d029044_T001.exon7 1 55932600 55932782 Zm00001d029044 55927704 55935933 Zm00001d029044 Zm00001d029044a,Zm00001d029044b simSplit
Zm00001d029044_T001.exon8 1 55933357 55933626 Zm00001d029044b 55927704 55935933 Zm00001d029044 Zm00001d029044a,Zm00001d029044b simSplit
Zm00001d029044_T001.exon8 1 55933357 55933626 Zm00001d029044 55927704 55935933 Zm00001d029044 Zm00001d029044a,Zm00001d029044b simSplit
Zm00001d029044_T001.exon9 1 55934484 55934729 Zm00001d029044b 55927704 55935933 Zm00001d029044 Zm00001d029044a,Zm00001d029044b simSplit
Zm00001d029044_T001.exon9 1 55934484 55934729 Zm00001d029044 55927704 55935933 Zm00001d029044 Zm00001d029044a,Zm00001d029044b simSplit
Zm00001d029044_T001.exon10 1 55935402 55935534 Zm00001d029044b 55927704 55935933 Zm00001d029044 Zm00001d029044a,Zm00001d029044b simSplit
Zm00001d029044_T001.exon10 1 55935402 55935534 Zm00001d029044 55927704 55935933 Zm00001d029044 Zm00001d029044a,Zm00001d029044b simSplit
Zm00001d029044_T004.exon11 1 55935608 55935933 Zm00001d029044b 55927704 55935933 Zm00001d029044 Zm00001d029044a,Zm00001d029044b simSplit
Zm00001d029044_T004.exon11 1 55935608 55935933 Zm00001d029044 55927704 55935933 Zm00001d029044 Zm00001d029044a,Zm00001d029044b simSplit
Zm00001d029051_T001.exon1 1 56143995 56144508 Zm00001d029051a 56143995 56146719 Zm00001d029051 Zm00001d029051a,Zm00001d029051b simSplit
Zm00001d029051_T001.exon1 1 56143995 56144508 Zm00001d029051 56143995 56146719 Zm00001d029051 Zm00001d029051a,Zm00001d029051b simSplit
Zm00001d029051_T001.exon2 1 56144588 56144817 Zm00001d029051a 56143995 56146719 Zm00001d029051 Zm00001d029051a,Zm00001d029051b simSplit
Zm00001d029051_T001.exon2 1 56144588 56144817 Zm00001d029051 56143995 56146719 Zm00001d029051 Zm00001d029051a,Zm00001d029051b simSplit
Zm00001d029051_T001.exon3 1 56144927 56145854 Zm00001d029051b 56143995 56146719 Zm00001d029051 Zm00001d029051a,Zm00001d029051b simSplit
Zm00001d029051_T001.exon3 1 56144927 56145854 Zm00001d029051 56143995 56146719 Zm00001d029051 Zm00001d029051a,Zm00001d029051b simSplit
Zm00001d029051_T001.exon4 1 56146446 56146719 Zm00001d029051b 56143995 56146719 Zm00001d029051 Zm00001d029051a,Zm00001d029051b simSplit
Zm00001d029051_T001.exon4 1 56146446 56146719 Zm00001d029051 56143995 56146719 Zm00001d029051 Zm00001d029051a,Zm00001d029051b simSplit
Zm00001d029056_T004.exon1 1 56681533 56682168 Zm00001d029056a 56681533 56700038 Zm00001d029056 Zm00001d029056a,Zm00001d029056b simSplit
Zm00001d029056_T004.exon1 1 56681533 56682168 Zm00001d029056 56681533 56700038 Zm00001d029056 Zm00001d029056a,Zm00001d029056b simSplit
Zm00001d029056_T004.exon2 1 56691690 56692585 Zm00001d029056b 56681533 56700038 Zm00001d029056 Zm00001d029056a,Zm00001d029056b simSplit
Zm00001d029056_T004.exon2 1 56691690 56692585 Zm00001d029056 56681533 56700038 Zm00001d029056 Zm00001d029056a,Zm00001d029056b simSplit
Zm00001d029056_T004.exon3 1 56693101 56693170 Zm00001d029056b 56681533 56700038 Zm00001d029056 Zm00001d029056a,Zm00001d029056b simSplit
Zm00001d029056_T004.exon3 1 56693101 56693170 Zm00001d029056 56681533 56700038 Zm00001d029056 Zm00001d029056a,Zm00001d029056b simSplit
Zm00001d029056_T004.exon4 1 56693244 56693327 Zm00001d029056b 56681533 56700038 Zm00001d029056 Zm00001d029056a,Zm00001d029056b simSplit
Zm00001d029056_T004.exon4 1 56693244 56693327 Zm00001d029056 56681533 56700038 Zm00001d029056 Zm00001d029056a,Zm00001d029056b simSplit
Zm00001d029056_T004.exon5 1 56693422 56693498 Zm00001d029056b 56681533 56700038 Zm00001d029056 Zm00001d029056a,Zm00001d029056b simSplit
Zm00001d029056_T004.exon5 1 56693422 56693498 Zm00001d029056 56681533 56700038 Zm00001d029056 Zm00001d029056a,Zm00001d029056b simSplit
Zm00001d029056_T004.exon6 1 56693597 56693678 Zm00001d029056b 56681533 56700038 Zm00001d029056 Zm00001d029056a,Zm00001d029056b simSplit
Zm00001d029056_T004.exon6 1 56693597 56693678 Zm00001d029056 56681533 56700038 Zm00001d029056 Zm00001d029056a,Zm00001d029056b simSplit
Zm00001d029056_T004.exon7 1 56697500 56697582 Zm00001d029056b 56681533 56700038 Zm00001d029056 Zm00001d029056a,Zm00001d029056b simSplit
Zm00001d029056_T004.exon7 1 56697500 56697582 Zm00001d029056 56681533 56700038 Zm00001d029056 Zm00001d029056a,Zm00001d029056b simSplit
Zm00001d029056_T004.exon8 1 56697667 56697733 Zm00001d029056b 56681533 56700038 Zm00001d029056 Zm00001d029056a,Zm00001d029056b simSplit
Zm00001d029056_T004.exon8 1 56697667 56697733 Zm00001d029056 56681533 56700038 Zm00001d029056 Zm00001d029056a,Zm00001d029056b simSplit
Zm00001d029056_T004.exon9 1 56698473 56698604 Zm00001d029056b 56681533 56700038 Zm00001d029056 Zm00001d029056a,Zm00001d029056b simSplit
Zm00001d029056_T004.exon9 1 56698473 56698604 Zm00001d029056 56681533 56700038 Zm00001d029056 Zm00001d029056a,Zm00001d029056b simSplit
Zm00001d029056_T004.exon10 1 56699325 56699434 Zm00001d029056b 56681533 56700038 Zm00001d029056 Zm00001d029056a,Zm00001d029056b simSplit
Zm00001d029056_T004.exon10 1 56699325 56699434 Zm00001d029056 56681533 56700038 Zm00001d029056 Zm00001d029056a,Zm00001d029056b simSplit
Zm00001d029056_T004.exon11 1 56699582 56700038 Zm00001d029056b 56681533 56700038 Zm00001d029056 Zm00001d029056a,Zm00001d029056b simSplit
Zm00001d029056_T004.exon11 1 56699582 56700038 Zm00001d029056 56681533 56700038 Zm00001d029056 Zm00001d029056a,Zm00001d029056b simSplit
Zm00001d029064_T002.exon1 1 56911471 56912153 Zm00001d029064a 56911471 56916782 Zm00001d029064 Zm00001d029064a,Zm00001d029064b simSplit
Zm00001d029064_T002.exon1 1 56911471 56912153 Zm00001d029064 56911471 56916782 Zm00001d029064 Zm00001d029064a,Zm00001d029064b simSplit
Zm00001d029064_T002.exon2 1 56914290 56914422 Zm00001d029064a 56911471 56916782 Zm00001d029064 Zm00001d029064a,Zm00001d029064b simSplit
Zm00001d029064_T002.exon2 1 56914290 56914422 Zm00001d029064 56911471 56916782 Zm00001d029064 Zm00001d029064a,Zm00001d029064b simSplit
Zm00001d029064_T002.exon3 1 56915056 56915140 Zm00001d029064a 56911471 56916782 Zm00001d029064 Zm00001d029064a,Zm00001d029064b simSplit
Zm00001d029064_T002.exon3 1 56915056 56915140 Zm00001d029064 56911471 56916782 Zm00001d029064 Zm00001d029064a,Zm00001d029064b simSplit
Zm00001d029064_T002.exon4 1 56916094 56916782 Zm00001d029064b 56911471 56916782 Zm00001d029064 Zm00001d029064a,Zm00001d029064b simSplit
Zm00001d029064_T002.exon4 1 56916094 56916782 Zm00001d029064 56911471 56916782 Zm00001d029064 Zm00001d029064a,Zm00001d029064b simSplit
Zm00001d029077_T001.exon1 1 57261612 57261931 Zm00001d029077a 57261612 57266187 Zm00001d029077 Zm00001d029077a,Zm00001d029077b simSplit
Zm00001d029077_T001.exon1 1 57261612 57261931 Zm00001d029077 57261612 57266187 Zm00001d029077 Zm00001d029077a,Zm00001d029077b simSplit
Zm00001d029077_T001.exon2 1 57262017 57263830 Zm00001d029077a 57261612 57266187 Zm00001d029077 Zm00001d029077a,Zm00001d029077b simSplit
Zm00001d029077_T001.exon2 1 57262017 57263830 Zm00001d029077 57261612 57266187 Zm00001d029077 Zm00001d029077a,Zm00001d029077b simSplit
Zm00001d029077_T002.exon5 1 57263929 57264073 Zm00001d029077a 57261612 57266187 Zm00001d029077 Zm00001d029077a,Zm00001d029077b simSplit
Zm00001d029077_T002.exon5 1 57263929 57264073 Zm00001d029077 57261612 57266187 Zm00001d029077 Zm00001d029077a,Zm00001d029077b simSplit
Zm00001d029077_T002.exon6 1 57264808 57265224 Zm00001d029077b 57261612 57266187 Zm00001d029077 Zm00001d029077a,Zm00001d029077b simSplit
Zm00001d029077_T002.exon6 1 57264808 57265224 Zm00001d029077 57261612 57266187 Zm00001d029077 Zm00001d029077a,Zm00001d029077b simSplit
Zm00001d029077_T001.exon5 1 57265690 57266187 Zm00001d029077b 57261612 57266187 Zm00001d029077 Zm00001d029077a,Zm00001d029077b simSplit
Zm00001d029077_T001.exon5 1 57265690 57266187 Zm00001d029077 57261612 57266187 Zm00001d029077 Zm00001d029077a,Zm00001d029077b simSplit
Zm00001d029087_T004.exon13 1 57457546 57457900 Zm00001d029087a 57457546 57464810 Zm00001d029087 Zm00001d029087a,Zm00001d029087b simSplit
Zm00001d029087_T004.exon13 1 57457546 57457900 Zm00001d029087 57457546 57464810 Zm00001d029087 Zm00001d029087a,Zm00001d029087b simSplit
Zm00001d029087_T004.exon12 1 57458022 57458486 Zm00001d029087a 57457546 57464810 Zm00001d029087 Zm00001d029087a,Zm00001d029087b simSplit
Zm00001d029087_T004.exon12 1 57458022 57458486 Zm00001d029087 57457546 57464810 Zm00001d029087 Zm00001d029087a,Zm00001d029087b simSplit
Zm00001d029087_T015.exon7 1 57458608 57458929 Zm00001d029087a 57457546 57464810 Zm00001d029087 Zm00001d029087a,Zm00001d029087b simSplit
Zm00001d029087_T015.exon7 1 57458608 57458929 Zm00001d029087 57457546 57464810 Zm00001d029087 Zm00001d029087a,Zm00001d029087b simSplit
Zm00001d029087_T015.exon6 1 57459068 57459292 Zm00001d029087a 57457546 57464810 Zm00001d029087 Zm00001d029087a,Zm00001d029087b simSplit
Zm00001d029087_T015.exon6 1 57459068 57459292 Zm00001d029087 57457546 57464810 Zm00001d029087 Zm00001d029087a,Zm00001d029087b simSplit
Zm00001d029087_T015.exon5 1 57459564 57459730 Zm00001d029087a 57457546 57464810 Zm00001d029087 Zm00001d029087a,Zm00001d029087b simSplit
Zm00001d029087_T015.exon5 1 57459564 57459730 Zm00001d029087 57457546 57464810 Zm00001d029087 Zm00001d029087a,Zm00001d029087b simSplit
Zm00001d029087_T015.exon4 1 57459803 57459919 Zm00001d029087a 57457546 57464810 Zm00001d029087 Zm00001d029087a,Zm00001d029087b simSplit
Zm00001d029087_T015.exon4 1 57459803 57459919 Zm00001d029087 57457546 57464810 Zm00001d029087 Zm00001d029087a,Zm00001d029087b simSplit
Zm00001d029087_T015.exon3 1 57460423 57460596 Zm00001d029087a 57457546 57464810 Zm00001d029087 Zm00001d029087a,Zm00001d029087b simSplit
Zm00001d029087_T015.exon3 1 57460423 57460596 Zm00001d029087 57457546 57464810 Zm00001d029087 Zm00001d029087a,Zm00001d029087b simSplit
Zm00001d029087_T009.exon7 1 57461763 57461858 Zm00001d029087a 57457546 57464810 Zm00001d029087 Zm00001d029087a,Zm00001d029087b simSplit
Zm00001d029087_T009.exon7 1 57461763 57461858 Zm00001d029087 57457546 57464810 Zm00001d029087 Zm00001d029087a,Zm00001d029087b simSplit
Zm00001d029087_T007.exon5 1 57461960 57462247 Zm00001d029087a 57457546 57464810 Zm00001d029087 Zm00001d029087a,Zm00001d029087b simSplit
Zm00001d029087_T007.exon5 1 57461960 57462247 Zm00001d029087 57457546 57464810 Zm00001d029087 Zm00001d029087a,Zm00001d029087b simSplit
Zm00001d029087_T007.exon4 1 57462298 57462745 Zm00001d029087b 57457546 57464810 Zm00001d029087 Zm00001d029087a,Zm00001d029087b simSplit
Zm00001d029087_T007.exon4 1 57462298 57462745 Zm00001d029087 57457546 57464810 Zm00001d029087 Zm00001d029087a,Zm00001d029087b simSplit
Zm00001d029087_T007.exon3 1 57462852 57464060 Zm00001d029087b 57457546 57464810 Zm00001d029087 Zm00001d029087a,Zm00001d029087b simSplit
Zm00001d029087_T007.exon3 1 57462852 57464060 Zm00001d029087 57457546 57464810 Zm00001d029087 Zm00001d029087a,Zm00001d029087b simSplit
Zm00001d029087_T019.exon2 1 57464204 57464330 Zm00001d029087b 57457546 57464810 Zm00001d029087 Zm00001d029087a,Zm00001d029087b simSplit
Zm00001d029087_T019.exon2 1 57464204 57464330 Zm00001d029087 57457546 57464810 Zm00001d029087 Zm00001d029087a,Zm00001d029087b simSplit
Zm00001d029087_T004.exon1 1 57464429 57464810 Zm00001d029087b 57457546 57464810 Zm00001d029087 Zm00001d029087a,Zm00001d029087b simSplit
Zm00001d029087_T004.exon1 1 57464429 57464810 Zm00001d029087 57457546 57464810 Zm00001d029087 Zm00001d029087a,Zm00001d029087b simSplit
Zm00001d029098_T001.exon1 1 57988733 57988812 Zm00001d029098a 57988733 57991597 Zm00001d029098 Zm00001d029098a,Zm00001d029098b simSplit
Zm00001d029098_T001.exon1 1 57988733 57988812 Zm00001d029098 57988733 57991597 Zm00001d029098 Zm00001d029098a,Zm00001d029098b simSplit
Zm00001d029098_T001.exon2 1 57988959 57988995 Zm00001d029098a 57988733 57991597 Zm00001d029098 Zm00001d029098a,Zm00001d029098b simSplit
Zm00001d029098_T001.exon2 1 57988959 57988995 Zm00001d029098 57988733 57991597 Zm00001d029098 Zm00001d029098a,Zm00001d029098b simSplit
Zm00001d029098_T001.exon3 1 57989146 57989356 Zm00001d029098a 57988733 57991597 Zm00001d029098 Zm00001d029098a,Zm00001d029098b simSplit
Zm00001d029098_T001.exon3 1 57989146 57989356 Zm00001d029098 57988733 57991597 Zm00001d029098 Zm00001d029098a,Zm00001d029098b simSplit
Zm00001d029098_T001.exon4 1 57989478 57989639 Zm00001d029098b 57988733 57991597 Zm00001d029098 Zm00001d029098a,Zm00001d029098b simSplit
Zm00001d029098_T001.exon4 1 57989478 57989639 Zm00001d029098 57988733 57991597 Zm00001d029098 Zm00001d029098a,Zm00001d029098b simSplit
Zm00001d029098_T001.exon5 1 57990812 57990931 Zm00001d029098b 57988733 57991597 Zm00001d029098 Zm00001d029098a,Zm00001d029098b simSplit
Zm00001d029098_T001.exon5 1 57990812 57990931 Zm00001d029098 57988733 57991597 Zm00001d029098 Zm00001d029098a,Zm00001d029098b simSplit
Zm00001d029098_T001.exon6 1 57991038 57991597 Zm00001d029098b 57988733 57991597 Zm00001d029098 Zm00001d029098a,Zm00001d029098b simSplit
Zm00001d029098_T001.exon6 1 57991038 57991597 Zm00001d029098 57988733 57991597 Zm00001d029098 Zm00001d029098a,Zm00001d029098b simSplit
Zm00001d029118_T004.exon7 1 58534878 58535508 Zm00001d029118a 58534878 58539990 Zm00001d029118 Zm00001d029118a,Zm00001d029118b simSplit
Zm00001d029118_T004.exon7 1 58534878 58535508 Zm00001d029118 58534878 58539990 Zm00001d029118 Zm00001d029118a,Zm00001d029118b simSplit
Zm00001d029118_T003.exon6 1 58536773 58536873 Zm00001d029118a 58534878 58539990 Zm00001d029118 Zm00001d029118a,Zm00001d029118b simSplit
Zm00001d029118_T003.exon6 1 58536773 58536873 Zm00001d029118 58534878 58539990 Zm00001d029118 Zm00001d029118a,Zm00001d029118b simSplit
Zm00001d029118_T003.exon5 1 58537281 58537400 Zm00001d029118b 58534878 58539990 Zm00001d029118 Zm00001d029118a,Zm00001d029118b simSplit
Zm00001d029118_T003.exon5 1 58537281 58537400 Zm00001d029118 58534878 58539990 Zm00001d029118 Zm00001d029118a,Zm00001d029118b simSplit
Zm00001d029118_T003.exon4 1 58537490 58538565 Zm00001d029118b 58534878 58539990 Zm00001d029118 Zm00001d029118a,Zm00001d029118b simSplit
Zm00001d029118_T003.exon4 1 58537490 58538565 Zm00001d029118 58534878 58539990 Zm00001d029118 Zm00001d029118a,Zm00001d029118b simSplit
Zm00001d029118_T003.exon3 1 58538686 58538779 Zm00001d029118b 58534878 58539990 Zm00001d029118 Zm00001d029118a,Zm00001d029118b simSplit
Zm00001d029118_T003.exon3 1 58538686 58538779 Zm00001d029118 58534878 58539990 Zm00001d029118 Zm00001d029118a,Zm00001d029118b simSplit
Zm00001d029118_T003.exon2 1 58538868 58538947 Zm00001d029118b 58534878 58539990 Zm00001d029118 Zm00001d029118a,Zm00001d029118b simSplit
Zm00001d029118_T003.exon2 1 58538868 58538947 Zm00001d029118 58534878 58539990 Zm00001d029118 Zm00001d029118a,Zm00001d029118b simSplit
Zm00001d029118_T004.exon1 1 58539310 58539990 Zm00001d029118b 58534878 58539990 Zm00001d029118 Zm00001d029118a,Zm00001d029118b simSplit
Zm00001d029118_T004.exon1 1 58539310 58539990 Zm00001d029118 58534878 58539990 Zm00001d029118 Zm00001d029118a,Zm00001d029118b simSplit
Zm00001d029130_T002.exon5 1 59440250 59440305 Zm00001d029130a 59440250 59444961 Zm00001d029130 Zm00001d029130a,Zm00001d029130b simSplit
Zm00001d029130_T002.exon5 1 59440250 59440305 Zm00001d029130 59440250 59444961 Zm00001d029130 Zm00001d029130a,Zm00001d029130b simSplit
Zm00001d029130_T002.exon4 1 59440328 59441461 Zm00001d029130a 59440250 59444961 Zm00001d029130 Zm00001d029130a,Zm00001d029130b simSplit
Zm00001d029130_T002.exon4 1 59440328 59441461 Zm00001d029130 59440250 59444961 Zm00001d029130 Zm00001d029130a,Zm00001d029130b simSplit
Zm00001d029130_T002.exon3 1 59442510 59443563 Zm00001d029130a 59440250 59444961 Zm00001d029130 Zm00001d029130a,Zm00001d029130b simSplit
Zm00001d029130_T002.exon3 1 59442510 59443563 Zm00001d029130 59440250 59444961 Zm00001d029130 Zm00001d029130a,Zm00001d029130b simSplit
Zm00001d029130_T002.exon2 1 59443587 59443984 Zm00001d029130b 59440250 59444961 Zm00001d029130 Zm00001d029130a,Zm00001d029130b simSplit
Zm00001d029130_T002.exon2 1 59443587 59443984 Zm00001d029130 59440250 59444961 Zm00001d029130 Zm00001d029130a,Zm00001d029130b simSplit
Zm00001d029130_T002.exon1 1 59444036 59444961 Zm00001d029130b 59440250 59444961 Zm00001d029130 Zm00001d029130a,Zm00001d029130b simSplit
Zm00001d029130_T002.exon1 1 59444036 59444961 Zm00001d029130 59440250 59444961 Zm00001d029130 Zm00001d029130a,Zm00001d029130b simSplit
Zm00001d029144_T008.exon5 1 60427447 60429115 Zm00001d029144a 60427447 60431202 Zm00001d029144 Zm00001d029144a,Zm00001d029144b simSplit
Zm00001d029144_T008.exon5 1 60427447 60429115 Zm00001d029144 60427447 60431202 Zm00001d029144 Zm00001d029144a,Zm00001d029144b simSplit
Zm00001d029144_T006.exon4 1 60429192 60429392 Zm00001d029144a 60427447 60431202 Zm00001d029144 Zm00001d029144a,Zm00001d029144b simSplit
Zm00001d029144_T006.exon4 1 60429192 60429392 Zm00001d029144 60427447 60431202 Zm00001d029144 Zm00001d029144a,Zm00001d029144b simSplit
Zm00001d029144_T008.exon3 1 60429707 60430123 Zm00001d029144a 60427447 60431202 Zm00001d029144 Zm00001d029144a,Zm00001d029144b simSplit
Zm00001d029144_T008.exon3 1 60429707 60430123 Zm00001d029144 60427447 60431202 Zm00001d029144 Zm00001d029144a,Zm00001d029144b simSplit
Zm00001d029144_T008.exon2 1 60430620 60430915 Zm00001d029144b 60427447 60431202 Zm00001d029144 Zm00001d029144a,Zm00001d029144b simSplit
Zm00001d029144_T008.exon2 1 60430620 60430915 Zm00001d029144 60427447 60431202 Zm00001d029144 Zm00001d029144a,Zm00001d029144b simSplit
Zm00001d029144_T008.exon1 1 60431008 60431202 Zm00001d029144b 60427447 60431202 Zm00001d029144 Zm00001d029144a,Zm00001d029144b simSplit
Zm00001d029144_T008.exon1 1 60431008 60431202 Zm00001d029144 60427447 60431202 Zm00001d029144 Zm00001d029144a,Zm00001d029144b simSplit
Zm00001d029160_T001.exon7 1 60845498 60845923 Zm00001d029160a 60845498 60862194 Zm00001d029160 Zm00001d029160a,Zm00001d029160b simSplit
Zm00001d029160_T001.exon7 1 60845498 60845923 Zm00001d029160 60845498 60862194 Zm00001d029160 Zm00001d029160a,Zm00001d029160b simSplit
Zm00001d029160_T001.exon6 1 60858845 60859010 Zm00001d029160a 60845498 60862194 Zm00001d029160 Zm00001d029160a,Zm00001d029160b simSplit
Zm00001d029160_T001.exon6 1 60858845 60859010 Zm00001d029160 60845498 60862194 Zm00001d029160 Zm00001d029160a,Zm00001d029160b simSplit
Zm00001d029160_T001.exon5 1 60859032 60859139 Zm00001d029160a 60845498 60862194 Zm00001d029160 Zm00001d029160a,Zm00001d029160b simSplit
Zm00001d029160_T001.exon5 1 60859032 60859139 Zm00001d029160 60845498 60862194 Zm00001d029160 Zm00001d029160a,Zm00001d029160b simSplit
Zm00001d029160_T001.exon4 1 60859862 60860264 Zm00001d029160b 60845498 60862194 Zm00001d029160 Zm00001d029160a,Zm00001d029160b simSplit
Zm00001d029160_T001.exon4 1 60859862 60860264 Zm00001d029160 60845498 60862194 Zm00001d029160 Zm00001d029160a,Zm00001d029160b simSplit
Zm00001d029160_T001.exon3 1 60860357 60860512 Zm00001d029160b 60845498 60862194 Zm00001d029160 Zm00001d029160a,Zm00001d029160b simSplit
Zm00001d029160_T001.exon3 1 60860357 60860512 Zm00001d029160 60845498 60862194 Zm00001d029160 Zm00001d029160a,Zm00001d029160b simSplit
Zm00001d029160_T001.exon2 1 60861129 60861232 Zm00001d029160b 60845498 60862194 Zm00001d029160 Zm00001d029160a,Zm00001d029160b simSplit
Zm00001d029160_T001.exon2 1 60861129 60861232 Zm00001d029160 60845498 60862194 Zm00001d029160 Zm00001d029160a,Zm00001d029160b simSplit
Zm00001d029160_T001.exon1 1 60861582 60862194 Zm00001d029160b 60845498 60862194 Zm00001d029160 Zm00001d029160a,Zm00001d029160b simSplit
Zm00001d029160_T001.exon1 1 60861582 60862194 Zm00001d029160 60845498 60862194 Zm00001d029160 Zm00001d029160a,Zm00001d029160b simSplit
Zm00001d029209_T001.exon1 1 62462278 62463519 Zm00001d029209a 62462278 62466731 Zm00001d029209 Zm00001d029209a,Zm00001d029209b simSplit
Zm00001d029209_T001.exon1 1 62462278 62463519 Zm00001d029209 62462278 62466731 Zm00001d029209 Zm00001d029209a,Zm00001d029209b simSplit
Zm00001d029209_T001.exon2 1 62464215 62464379 Zm00001d029209a 62462278 62466731 Zm00001d029209 Zm00001d029209a,Zm00001d029209b simSplit
Zm00001d029209_T001.exon2 1 62464215 62464379 Zm00001d029209 62462278 62466731 Zm00001d029209 Zm00001d029209a,Zm00001d029209b simSplit
Zm00001d029209_T001.exon3 1 62464475 62464640 Zm00001d029209a 62462278 62466731 Zm00001d029209 Zm00001d029209a,Zm00001d029209b simSplit
Zm00001d029209_T001.exon3 1 62464475 62464640 Zm00001d029209 62462278 62466731 Zm00001d029209 Zm00001d029209a,Zm00001d029209b simSplit
Zm00001d029209_T001.exon4 1 62464734 62464847 Zm00001d029209a 62462278 62466731 Zm00001d029209 Zm00001d029209a,Zm00001d029209b simSplit
Zm00001d029209_T001.exon4 1 62464734 62464847 Zm00001d029209 62462278 62466731 Zm00001d029209 Zm00001d029209a,Zm00001d029209b simSplit
Zm00001d029209_T001.exon5 1 62465158 62465351 Zm00001d029209a 62462278 62466731 Zm00001d029209 Zm00001d029209a,Zm00001d029209b simSplit
Zm00001d029209_T001.exon5 1 62465158 62465351 Zm00001d029209 62462278 62466731 Zm00001d029209 Zm00001d029209a,Zm00001d029209b simSplit
Zm00001d029209_T003.exon6 1 62465448 62465527 Zm00001d029209a 62462278 62466731 Zm00001d029209 Zm00001d029209a,Zm00001d029209b simSplit
Zm00001d029209_T003.exon6 1 62465448 62465527 Zm00001d029209 62462278 62466731 Zm00001d029209 Zm00001d029209a,Zm00001d029209b simSplit
Zm00001d029209_T003.exon7 1 62465610 62465694 Zm00001d029209a 62462278 62466731 Zm00001d029209 Zm00001d029209a,Zm00001d029209b simSplit
Zm00001d029209_T003.exon7 1 62465610 62465694 Zm00001d029209 62462278 62466731 Zm00001d029209 Zm00001d029209a,Zm00001d029209b simSplit
Zm00001d029209_T003.exon8 1 62465844 62466731 Zm00001d029209b 62462278 62466731 Zm00001d029209 Zm00001d029209a,Zm00001d029209b simSplit
Zm00001d029209_T003.exon8 1 62465844 62466731 Zm00001d029209 62462278 62466731 Zm00001d029209 Zm00001d029209a,Zm00001d029209b simSplit
Zm00001d029223_T002.exon12 1 63025344 63025972 Zm00001d029223a 63025344 63042076 Zm00001d029223 Zm00001d029223a,Zm00001d029223b simSplit
Zm00001d029223_T002.exon12 1 63025344 63025972 Zm00001d029223 63025344 63042076 Zm00001d029223 Zm00001d029223a,Zm00001d029223b simSplit
Zm00001d029223_T003.exon10 1 63026044 63026929 Zm00001d029223a 63025344 63042076 Zm00001d029223 Zm00001d029223a,Zm00001d029223b simSplit
Zm00001d029223_T003.exon10 1 63026044 63026929 Zm00001d029223 63025344 63042076 Zm00001d029223 Zm00001d029223a,Zm00001d029223b simSplit
Zm00001d029223_T005.exon9 1 63027102 63027720 Zm00001d029223a 63025344 63042076 Zm00001d029223 Zm00001d029223a,Zm00001d029223b simSplit
Zm00001d029223_T005.exon9 1 63027102 63027720 Zm00001d029223 63025344 63042076 Zm00001d029223 Zm00001d029223a,Zm00001d029223b simSplit
Zm00001d029223_T005.exon8 1 63027804 63028275 Zm00001d029223a 63025344 63042076 Zm00001d029223 Zm00001d029223a,Zm00001d029223b simSplit
Zm00001d029223_T005.exon8 1 63027804 63028275 Zm00001d029223 63025344 63042076 Zm00001d029223 Zm00001d029223a,Zm00001d029223b simSplit
Zm00001d029223_T005.exon7 1 63029159 63029340 Zm00001d029223b 63025344 63042076 Zm00001d029223 Zm00001d029223a,Zm00001d029223b simSplit
Zm00001d029223_T005.exon7 1 63029159 63029340 Zm00001d029223 63025344 63042076 Zm00001d029223 Zm00001d029223a,Zm00001d029223b simSplit
Zm00001d029223_T005.exon6 1 63029429 63029541 Zm00001d029223b 63025344 63042076 Zm00001d029223 Zm00001d029223a,Zm00001d029223b simSplit
Zm00001d029223_T005.exon6 1 63029429 63029541 Zm00001d029223 63025344 63042076 Zm00001d029223 Zm00001d029223a,Zm00001d029223b simSplit
Zm00001d029223_T005.exon5 1 63029618 63029726 Zm00001d029223b 63025344 63042076 Zm00001d029223 Zm00001d029223a,Zm00001d029223b simSplit
Zm00001d029223_T005.exon5 1 63029618 63029726 Zm00001d029223 63025344 63042076 Zm00001d029223 Zm00001d029223a,Zm00001d029223b simSplit
Zm00001d029223_T005.exon4 1 63030361 63030805 Zm00001d029223b 63025344 63042076 Zm00001d029223 Zm00001d029223a,Zm00001d029223b simSplit
Zm00001d029223_T005.exon4 1 63030361 63030805 Zm00001d029223 63025344 63042076 Zm00001d029223 Zm00001d029223a,Zm00001d029223b simSplit
Zm00001d029223_T005.exon3 1 63032678 63034753 Zm00001d029223b 63025344 63042076 Zm00001d029223 Zm00001d029223a,Zm00001d029223b simSplit
Zm00001d029223_T005.exon3 1 63032678 63034753 Zm00001d029223 63025344 63042076 Zm00001d029223 Zm00001d029223a,Zm00001d029223b simSplit
Zm00001d029223_T005.exon2 1 63037388 63037464 Zm00001d029223b 63025344 63042076 Zm00001d029223 Zm00001d029223a,Zm00001d029223b simSplit
Zm00001d029223_T005.exon2 1 63037388 63037464 Zm00001d029223 63025344 63042076 Zm00001d029223 Zm00001d029223a,Zm00001d029223b simSplit
Zm00001d029223_T002.exon1 1 63041534 63042076 Zm00001d029223b 63025344 63042076 Zm00001d029223 Zm00001d029223a,Zm00001d029223b simSplit
Zm00001d029223_T002.exon1 1 63041534 63042076 Zm00001d029223 63025344 63042076 Zm00001d029223 Zm00001d029223a,Zm00001d029223b simSplit
Zm00001d029226_T002.exon8 1 63127214 63127591 Zm00001d029226a 63127214 63131372 Zm00001d029226 Zm00001d029226a,Zm00001d029226b simSplit
Zm00001d029226_T002.exon8 1 63127214 63127591 Zm00001d029226 63127214 63131372 Zm00001d029226 Zm00001d029226a,Zm00001d029226b simSplit
Zm00001d029226_T002.exon7 1 63127819 63127953 Zm00001d029226a 63127214 63131372 Zm00001d029226 Zm00001d029226a,Zm00001d029226b simSplit
Zm00001d029226_T002.exon7 1 63127819 63127953 Zm00001d029226 63127214 63131372 Zm00001d029226 Zm00001d029226a,Zm00001d029226b simSplit
Zm00001d029226_T002.exon6 1 63128455 63128657 Zm00001d029226a 63127214 63131372 Zm00001d029226 Zm00001d029226a,Zm00001d029226b simSplit
Zm00001d029226_T002.exon6 1 63128455 63128657 Zm00001d029226 63127214 63131372 Zm00001d029226 Zm00001d029226a,Zm00001d029226b simSplit
Zm00001d029226_T002.exon5 1 63128756 63128867 Zm00001d029226a 63127214 63131372 Zm00001d029226 Zm00001d029226a,Zm00001d029226b simSplit
Zm00001d029226_T002.exon5 1 63128756 63128867 Zm00001d029226 63127214 63131372 Zm00001d029226 Zm00001d029226a,Zm00001d029226b simSplit
Zm00001d029226_T001.exon4 1 63129492 63129706 Zm00001d029226a 63127214 63131372 Zm00001d029226 Zm00001d029226a,Zm00001d029226b simSplit
Zm00001d029226_T001.exon4 1 63129492 63129706 Zm00001d029226 63127214 63131372 Zm00001d029226 Zm00001d029226a,Zm00001d029226b simSplit
Zm00001d029226_T001.exon3 1 63130016 63130076 Zm00001d029226a 63127214 63131372 Zm00001d029226 Zm00001d029226a,Zm00001d029226b simSplit
Zm00001d029226_T001.exon3 1 63130016 63130076 Zm00001d029226 63127214 63131372 Zm00001d029226 Zm00001d029226a,Zm00001d029226b simSplit
Zm00001d029226_T002.exon2 1 63130658 63130782 Zm00001d029226a 63127214 63131372 Zm00001d029226 Zm00001d029226a,Zm00001d029226b simSplit
Zm00001d029226_T002.exon2 1 63130658 63130782 Zm00001d029226 63127214 63131372 Zm00001d029226 Zm00001d029226a,Zm00001d029226b simSplit
Zm00001d029226_T002.exon1 1 63130978 63131372 Zm00001d029226b 63127214 63131372 Zm00001d029226 Zm00001d029226a,Zm00001d029226b simSplit
Zm00001d029226_T002.exon1 1 63130978 63131372 Zm00001d029226 63127214 63131372 Zm00001d029226 Zm00001d029226a,Zm00001d029226b simSplit
Zm00001d029237_T009.exon1 1 63318149 63318508 Zm00001d029237a 63318149 63324927 Zm00001d029237 Zm00001d029237a,Zm00001d029237b simSplit
Zm00001d029237_T009.exon1 1 63318149 63318508 Zm00001d029237 63318149 63324927 Zm00001d029237 Zm00001d029237a,Zm00001d029237b simSplit
Zm00001d029237_T009.exon2 1 63318629 63319025 Zm00001d029237b 63318149 63324927 Zm00001d029237 Zm00001d029237a,Zm00001d029237b simSplit
Zm00001d029237_T009.exon2 1 63318629 63319025 Zm00001d029237 63318149 63324927 Zm00001d029237 Zm00001d029237a,Zm00001d029237b simSplit
Zm00001d029237_T009.exon3 1 63319142 63319368 Zm00001d029237b 63318149 63324927 Zm00001d029237 Zm00001d029237a,Zm00001d029237b simSplit
Zm00001d029237_T009.exon3 1 63319142 63319368 Zm00001d029237 63318149 63324927 Zm00001d029237 Zm00001d029237a,Zm00001d029237b simSplit
Zm00001d029237_T009.exon4 1 63319468 63322047 Zm00001d029237b 63318149 63324927 Zm00001d029237 Zm00001d029237a,Zm00001d029237b simSplit
Zm00001d029237_T009.exon4 1 63319468 63322047 Zm00001d029237 63318149 63324927 Zm00001d029237 Zm00001d029237a,Zm00001d029237b simSplit
Zm00001d029237_T009.exon5 1 63322282 63322531 Zm00001d029237b 63318149 63324927 Zm00001d029237 Zm00001d029237a,Zm00001d029237b simSplit
Zm00001d029237_T009.exon5 1 63322282 63322531 Zm00001d029237 63318149 63324927 Zm00001d029237 Zm00001d029237a,Zm00001d029237b simSplit
Zm00001d029237_T009.exon6 1 63322615 63322747 Zm00001d029237b 63318149 63324927 Zm00001d029237 Zm00001d029237a,Zm00001d029237b simSplit
Zm00001d029237_T009.exon6 1 63322615 63322747 Zm00001d029237 63318149 63324927 Zm00001d029237 Zm00001d029237a,Zm00001d029237b simSplit
Zm00001d029237_T009.exon7 1 63323063 63323121 Zm00001d029237b 63318149 63324927 Zm00001d029237 Zm00001d029237a,Zm00001d029237b simSplit
Zm00001d029237_T009.exon7 1 63323063 63323121 Zm00001d029237 63318149 63324927 Zm00001d029237 Zm00001d029237a,Zm00001d029237b simSplit
Zm00001d029237_T009.exon8 1 63323217 63323314 Zm00001d029237b 63318149 63324927 Zm00001d029237 Zm00001d029237a,Zm00001d029237b simSplit
Zm00001d029237_T009.exon8 1 63323217 63323314 Zm00001d029237 63318149 63324927 Zm00001d029237 Zm00001d029237a,Zm00001d029237b simSplit
Zm00001d029237_T009.exon9 1 63324626 63324927 Zm00001d029237b 63318149 63324927 Zm00001d029237 Zm00001d029237a,Zm00001d029237b simSplit
Zm00001d029237_T009.exon9 1 63324626 63324927 Zm00001d029237 63318149 63324927 Zm00001d029237 Zm00001d029237a,Zm00001d029237b simSplit
Zm00001d029249_T001.exon1 1 63744994 63745533 Zm00001d029249a 63744994 63752712 Zm00001d029249 Zm00001d029249a,Zm00001d029249b simSplit
Zm00001d029249_T001.exon1 1 63744994 63745533 Zm00001d029249 63744994 63752712 Zm00001d029249 Zm00001d029249a,Zm00001d029249b simSplit
Zm00001d029249_T001.exon2 1 63745690 63745768 Zm00001d029249a 63744994 63752712 Zm00001d029249 Zm00001d029249a,Zm00001d029249b simSplit
Zm00001d029249_T001.exon2 1 63745690 63745768 Zm00001d029249 63744994 63752712 Zm00001d029249 Zm00001d029249a,Zm00001d029249b simSplit
Zm00001d029249_T001.exon3 1 63745870 63745957 Zm00001d029249a 63744994 63752712 Zm00001d029249 Zm00001d029249a,Zm00001d029249b simSplit
Zm00001d029249_T001.exon3 1 63745870 63745957 Zm00001d029249 63744994 63752712 Zm00001d029249 Zm00001d029249a,Zm00001d029249b simSplit
Zm00001d029249_T001.exon4 1 63746047 63746228 Zm00001d029249a 63744994 63752712 Zm00001d029249 Zm00001d029249a,Zm00001d029249b simSplit
Zm00001d029249_T001.exon4 1 63746047 63746228 Zm00001d029249 63744994 63752712 Zm00001d029249 Zm00001d029249a,Zm00001d029249b simSplit
Zm00001d029249_T001.exon5 1 63752332 63752712 Zm00001d029249b 63744994 63752712 Zm00001d029249 Zm00001d029249a,Zm00001d029249b simSplit
Zm00001d029249_T001.exon5 1 63752332 63752712 Zm00001d029249 63744994 63752712 Zm00001d029249 Zm00001d029249a,Zm00001d029249b simSplit
Zm00001d029250_T001.exon4 1 63811849 63812248 Zm00001d029250a 63811849 63813987 Zm00001d029250 Zm00001d029250a,Zm00001d029250b simSplit
Zm00001d029250_T001.exon4 1 63811849 63812248 Zm00001d029250 63811849 63813987 Zm00001d029250 Zm00001d029250a,Zm00001d029250b simSplit
Zm00001d029250_T001.exon3 1 63812447 63813621 Zm00001d029250a 63811849 63813987 Zm00001d029250 Zm00001d029250a,Zm00001d029250b simSplit
Zm00001d029250_T001.exon3 1 63812447 63813621 Zm00001d029250 63811849 63813987 Zm00001d029250 Zm00001d029250a,Zm00001d029250b simSplit
Zm00001d029250_T001.exon2 1 63813706 63813900 Zm00001d029250a 63811849 63813987 Zm00001d029250 Zm00001d029250a,Zm00001d029250b simSplit
Zm00001d029250_T001.exon2 1 63813706 63813900 Zm00001d029250 63811849 63813987 Zm00001d029250 Zm00001d029250a,Zm00001d029250b simSplit
Zm00001d029250_T001.exon1 1 63813978 63813987 Zm00001d029250b 63811849 63813987 Zm00001d029250 Zm00001d029250a,Zm00001d029250b simSplit
Zm00001d029250_T001.exon1 1 63813978 63813987 Zm00001d029250 63811849 63813987 Zm00001d029250 Zm00001d029250a,Zm00001d029250b simSplit
Zm00001d029290_T001.exon1 1 64986056 64986329 Zm00001d029290a 64986056 64988212 Zm00001d029290 Zm00001d029290a,Zm00001d029290b simSplit
Zm00001d029290_T001.exon1 1 64986056 64986329 Zm00001d029290 64986056 64988212 Zm00001d029290 Zm00001d029290a,Zm00001d029290b simSplit
Zm00001d029290_T001.exon2 1 64986561 64986784 Zm00001d029290b 64986056 64988212 Zm00001d029290 Zm00001d029290a,Zm00001d029290b simSplit
Zm00001d029290_T001.exon2 1 64986561 64986784 Zm00001d029290 64986056 64988212 Zm00001d029290 Zm00001d029290a,Zm00001d029290b simSplit
Zm00001d029290_T001.exon3 1 64986875 64987119 Zm00001d029290b 64986056 64988212 Zm00001d029290 Zm00001d029290a,Zm00001d029290b simSplit
Zm00001d029290_T001.exon3 1 64986875 64987119 Zm00001d029290 64986056 64988212 Zm00001d029290 Zm00001d029290a,Zm00001d029290b simSplit
Zm00001d029290_T001.exon4 1 64987203 64987620 Zm00001d029290b 64986056 64988212 Zm00001d029290 Zm00001d029290a,Zm00001d029290b simSplit
Zm00001d029290_T001.exon4 1 64987203 64987620 Zm00001d029290 64986056 64988212 Zm00001d029290 Zm00001d029290a,Zm00001d029290b simSplit
Zm00001d029290_T001.exon5 1 64987697 64988212 Zm00001d029290b 64986056 64988212 Zm00001d029290 Zm00001d029290a,Zm00001d029290b simSplit
Zm00001d029290_T001.exon5 1 64987697 64988212 Zm00001d029290 64986056 64988212 Zm00001d029290 Zm00001d029290a,Zm00001d029290b simSplit
Zm00001d029336_T010.exon1 1 66388293 66389867 Zm00001d029336a 66388293 66393032 Zm00001d029336 Zm00001d029336a,Zm00001d029336b simSplit
Zm00001d029336_T010.exon1 1 66388293 66389867 Zm00001d029336 66388293 66393032 Zm00001d029336 Zm00001d029336a,Zm00001d029336b simSplit
Zm00001d029336_T010.exon2 1 66389921 66390198 Zm00001d029336b 66388293 66393032 Zm00001d029336 Zm00001d029336a,Zm00001d029336b simSplit
Zm00001d029336_T010.exon2 1 66389921 66390198 Zm00001d029336 66388293 66393032 Zm00001d029336 Zm00001d029336a,Zm00001d029336b simSplit
Zm00001d029336_T007.exon4 1 66390285 66390579 Zm00001d029336b 66388293 66393032 Zm00001d029336 Zm00001d029336a,Zm00001d029336b simSplit
Zm00001d029336_T007.exon4 1 66390285 66390579 Zm00001d029336 66388293 66393032 Zm00001d029336 Zm00001d029336a,Zm00001d029336b simSplit
Zm00001d029336_T007.exon5 1 66390668 66391057 Zm00001d029336b 66388293 66393032 Zm00001d029336 Zm00001d029336a,Zm00001d029336b simSplit
Zm00001d029336_T007.exon5 1 66390668 66391057 Zm00001d029336 66388293 66393032 Zm00001d029336 Zm00001d029336a,Zm00001d029336b simSplit
Zm00001d029336_T007.exon6 1 66392089 66392166 Zm00001d029336b 66388293 66393032 Zm00001d029336 Zm00001d029336a,Zm00001d029336b simSplit
Zm00001d029336_T007.exon6 1 66392089 66392166 Zm00001d029336 66388293 66393032 Zm00001d029336 Zm00001d029336a,Zm00001d029336b simSplit
Zm00001d029336_T010.exon6 1 66392254 66393032 Zm00001d029336b 66388293 66393032 Zm00001d029336 Zm00001d029336a,Zm00001d029336b simSplit
Zm00001d029336_T010.exon6 1 66392254 66393032 Zm00001d029336 66388293 66393032 Zm00001d029336 Zm00001d029336a,Zm00001d029336b simSplit
Zm00001d029380_T002.exon11 1 68392424 68392826 Zm00001d029380a 68392424 68396618 Zm00001d029380 Zm00001d029380a,Zm00001d029380b simSplit
Zm00001d029380_T002.exon11 1 68392424 68392826 Zm00001d029380 68392424 68396618 Zm00001d029380 Zm00001d029380a,Zm00001d029380b simSplit
Zm00001d029380_T002.exon10 1 68392921 68393094 Zm00001d029380a 68392424 68396618 Zm00001d029380 Zm00001d029380a,Zm00001d029380b simSplit
Zm00001d029380_T002.exon10 1 68392921 68393094 Zm00001d029380 68392424 68396618 Zm00001d029380 Zm00001d029380a,Zm00001d029380b simSplit
Zm00001d029380_T002.exon9 1 68393211 68393279 Zm00001d029380a 68392424 68396618 Zm00001d029380 Zm00001d029380a,Zm00001d029380b simSplit
Zm00001d029380_T002.exon9 1 68393211 68393279 Zm00001d029380 68392424 68396618 Zm00001d029380 Zm00001d029380a,Zm00001d029380b simSplit
Zm00001d029380_T002.exon8 1 68393629 68393700 Zm00001d029380a 68392424 68396618 Zm00001d029380 Zm00001d029380a,Zm00001d029380b simSplit
Zm00001d029380_T002.exon8 1 68393629 68393700 Zm00001d029380 68392424 68396618 Zm00001d029380 Zm00001d029380a,Zm00001d029380b simSplit
Zm00001d029380_T002.exon7 1 68394192 68394461 Zm00001d029380a 68392424 68396618 Zm00001d029380 Zm00001d029380a,Zm00001d029380b simSplit
Zm00001d029380_T002.exon7 1 68394192 68394461 Zm00001d029380 68392424 68396618 Zm00001d029380 Zm00001d029380a,Zm00001d029380b simSplit
Zm00001d029380_T002.exon6 1 68394536 68394645 Zm00001d029380a 68392424 68396618 Zm00001d029380 Zm00001d029380a,Zm00001d029380b simSplit
Zm00001d029380_T002.exon6 1 68394536 68394645 Zm00001d029380 68392424 68396618 Zm00001d029380 Zm00001d029380a,Zm00001d029380b simSplit
Zm00001d029380_T002.exon5 1 68394941 68395003 Zm00001d029380a 68392424 68396618 Zm00001d029380 Zm00001d029380a,Zm00001d029380b simSplit
Zm00001d029380_T002.exon5 1 68394941 68395003 Zm00001d029380 68392424 68396618 Zm00001d029380 Zm00001d029380a,Zm00001d029380b simSplit
Zm00001d029380_T001.exon4 1 68395806 68395872 Zm00001d029380a 68392424 68396618 Zm00001d029380 Zm00001d029380a,Zm00001d029380b simSplit
Zm00001d029380_T001.exon4 1 68395806 68395872 Zm00001d029380 68392424 68396618 Zm00001d029380 Zm00001d029380a,Zm00001d029380b simSplit
Zm00001d029380_T001.exon3 1 68396148 68396227 Zm00001d029380a 68392424 68396618 Zm00001d029380 Zm00001d029380a,Zm00001d029380b simSplit
Zm00001d029380_T001.exon3 1 68396148 68396227 Zm00001d029380 68392424 68396618 Zm00001d029380 Zm00001d029380a,Zm00001d029380b simSplit
Zm00001d029380_T001.exon2 1 68396317 68396395 Zm00001d029380a 68392424 68396618 Zm00001d029380 Zm00001d029380a,Zm00001d029380b simSplit
Zm00001d029380_T001.exon2 1 68396317 68396395 Zm00001d029380 68392424 68396618 Zm00001d029380 Zm00001d029380a,Zm00001d029380b simSplit
Zm00001d029380_T002.exon1 1 68396504 68396618 Zm00001d029380b 68392424 68396618 Zm00001d029380 Zm00001d029380a,Zm00001d029380b simSplit
Zm00001d029380_T002.exon1 1 68396504 68396618 Zm00001d029380 68392424 68396618 Zm00001d029380 Zm00001d029380a,Zm00001d029380b simSplit
Zm00001d029394_T003.exon1 1 68806092 68807451 Zm00001d029394a 68806092 68808399 Zm00001d029394 Zm00001d029394a,Zm00001d029394b simSplit
Zm00001d029394_T003.exon1 1 68806092 68807451 Zm00001d029394 68806092 68808399 Zm00001d029394 Zm00001d029394a,Zm00001d029394b simSplit
Zm00001d029394_T003.exon2 1 68807565 68807641 Zm00001d029394a 68806092 68808399 Zm00001d029394 Zm00001d029394a,Zm00001d029394b simSplit
Zm00001d029394_T003.exon2 1 68807565 68807641 Zm00001d029394 68806092 68808399 Zm00001d029394 Zm00001d029394a,Zm00001d029394b simSplit
Zm00001d029394_T003.exon3 1 68807718 68807808 Zm00001d029394a 68806092 68808399 Zm00001d029394 Zm00001d029394a,Zm00001d029394b simSplit
Zm00001d029394_T003.exon3 1 68807718 68807808 Zm00001d029394 68806092 68808399 Zm00001d029394 Zm00001d029394a,Zm00001d029394b simSplit
Zm00001d029394_T003.exon4 1 68807891 68808399 Zm00001d029394b 68806092 68808399 Zm00001d029394 Zm00001d029394a,Zm00001d029394b simSplit
Zm00001d029394_T003.exon4 1 68807891 68808399 Zm00001d029394 68806092 68808399 Zm00001d029394 Zm00001d029394a,Zm00001d029394b simSplit
Zm00001d029408_T001.exon1 1 69295860 69296064 Zm00001d029408a 69295860 69299198 Zm00001d029408 Zm00001d029408a,Zm00001d029408b simSplit
Zm00001d029408_T001.exon1 1 69295860 69296064 Zm00001d029408 69295860 69299198 Zm00001d029408 Zm00001d029408a,Zm00001d029408b simSplit
Zm00001d029408_T001.exon2 1 69296352 69296494 Zm00001d029408a 69295860 69299198 Zm00001d029408 Zm00001d029408a,Zm00001d029408b simSplit
Zm00001d029408_T001.exon2 1 69296352 69296494 Zm00001d029408 69295860 69299198 Zm00001d029408 Zm00001d029408a,Zm00001d029408b simSplit
Zm00001d029408_T001.exon3 1 69296595 69296735 Zm00001d029408a 69295860 69299198 Zm00001d029408 Zm00001d029408a,Zm00001d029408b simSplit
Zm00001d029408_T001.exon3 1 69296595 69296735 Zm00001d029408 69295860 69299198 Zm00001d029408 Zm00001d029408a,Zm00001d029408b simSplit
Zm00001d029408_T001.exon4 1 69297168 69297276 Zm00001d029408a 69295860 69299198 Zm00001d029408 Zm00001d029408a,Zm00001d029408b simSplit
Zm00001d029408_T001.exon4 1 69297168 69297276 Zm00001d029408 69295860 69299198 Zm00001d029408 Zm00001d029408a,Zm00001d029408b simSplit
Zm00001d029408_T001.exon5 1 69297596 69297657 Zm00001d029408b 69295860 69299198 Zm00001d029408 Zm00001d029408a,Zm00001d029408b simSplit
Zm00001d029408_T001.exon5 1 69297596 69297657 Zm00001d029408 69295860 69299198 Zm00001d029408 Zm00001d029408a,Zm00001d029408b simSplit
Zm00001d029408_T001.exon6 1 69298333 69298433 Zm00001d029408b 69295860 69299198 Zm00001d029408 Zm00001d029408a,Zm00001d029408b simSplit
Zm00001d029408_T001.exon6 1 69298333 69298433 Zm00001d029408 69295860 69299198 Zm00001d029408 Zm00001d029408a,Zm00001d029408b simSplit
Zm00001d029408_T001.exon7 1 69298719 69299198 Zm00001d029408b 69295860 69299198 Zm00001d029408 Zm00001d029408a,Zm00001d029408b simSplit
Zm00001d029408_T001.exon7 1 69298719 69299198 Zm00001d029408 69295860 69299198 Zm00001d029408 Zm00001d029408a,Zm00001d029408b simSplit
Zm00001d029426_T007.exon1 1 70063352 70063850 Zm00001d029426a 70063352 70069336 Zm00001d029426 Zm00001d029426a,Zm00001d029426b simSplit
Zm00001d029426_T007.exon1 1 70063352 70063850 Zm00001d029426 70063352 70069336 Zm00001d029426 Zm00001d029426a,Zm00001d029426b simSplit
Zm00001d029426_T019.exon2 1 70063922 70063960 Zm00001d029426a 70063352 70069336 Zm00001d029426 Zm00001d029426a,Zm00001d029426b simSplit
Zm00001d029426_T019.exon2 1 70063922 70063960 Zm00001d029426 70063352 70069336 Zm00001d029426 Zm00001d029426a,Zm00001d029426b simSplit
Zm00001d029426_T019.exon3 1 70064040 70066774 Zm00001d029426b 70063352 70069336 Zm00001d029426 Zm00001d029426a,Zm00001d029426b simSplit
Zm00001d029426_T019.exon3 1 70064040 70066774 Zm00001d029426 70063352 70069336 Zm00001d029426 Zm00001d029426a,Zm00001d029426b simSplit
Zm00001d029426_T018.exon6 1 70066858 70066964 Zm00001d029426b 70063352 70069336 Zm00001d029426 Zm00001d029426a,Zm00001d029426b simSplit
Zm00001d029426_T018.exon6 1 70066858 70066964 Zm00001d029426 70063352 70069336 Zm00001d029426 Zm00001d029426a,Zm00001d029426b simSplit
Zm00001d029426_T018.exon7 1 70067042 70067089 Zm00001d029426b 70063352 70069336 Zm00001d029426 Zm00001d029426a,Zm00001d029426b simSplit
Zm00001d029426_T018.exon7 1 70067042 70067089 Zm00001d029426 70063352 70069336 Zm00001d029426 Zm00001d029426a,Zm00001d029426b simSplit
Zm00001d029426_T019.exon6 1 70067169 70068098 Zm00001d029426b 70063352 70069336 Zm00001d029426 Zm00001d029426a,Zm00001d029426b simSplit
Zm00001d029426_T019.exon6 1 70067169 70068098 Zm00001d029426 70063352 70069336 Zm00001d029426 Zm00001d029426a,Zm00001d029426b simSplit
Zm00001d029426_T018.exon10 1 70068197 70068326 Zm00001d029426b 70063352 70069336 Zm00001d029426 Zm00001d029426a,Zm00001d029426b simSplit
Zm00001d029426_T018.exon10 1 70068197 70068326 Zm00001d029426 70063352 70069336 Zm00001d029426 Zm00001d029426a,Zm00001d029426b simSplit
Zm00001d029426_T018.exon11 1 70068902 70069000 Zm00001d029426b 70063352 70069336 Zm00001d029426 Zm00001d029426a,Zm00001d029426b simSplit
Zm00001d029426_T018.exon11 1 70068902 70069000 Zm00001d029426 70063352 70069336 Zm00001d029426 Zm00001d029426a,Zm00001d029426b simSplit
Zm00001d029426_T003.exon10 1 70069091 70069336 Zm00001d029426b 70063352 70069336 Zm00001d029426 Zm00001d029426a,Zm00001d029426b simSplit
Zm00001d029426_T003.exon10 1 70069091 70069336 Zm00001d029426 70063352 70069336 Zm00001d029426 Zm00001d029426a,Zm00001d029426b simSplit
Zm00001d029464_T001.exon5 1 71981682 71982186 Zm00001d029464a 71981682 71987438 Zm00001d029464 Zm00001d029464a,Zm00001d029464b simSplit
Zm00001d029464_T001.exon5 1 71981682 71982186 Zm00001d029464 71981682 71987438 Zm00001d029464 Zm00001d029464a,Zm00001d029464b simSplit
Zm00001d029464_T001.exon4 1 71983221 71983274 Zm00001d029464a 71981682 71987438 Zm00001d029464 Zm00001d029464a,Zm00001d029464b simSplit
Zm00001d029464_T001.exon4 1 71983221 71983274 Zm00001d029464 71981682 71987438 Zm00001d029464 Zm00001d029464a,Zm00001d029464b simSplit
Zm00001d029464_T001.exon3 1 71983360 71983404 Zm00001d029464a 71981682 71987438 Zm00001d029464 Zm00001d029464a,Zm00001d029464b simSplit
Zm00001d029464_T001.exon3 1 71983360 71983404 Zm00001d029464 71981682 71987438 Zm00001d029464 Zm00001d029464a,Zm00001d029464b simSplit
Zm00001d029464_T001.exon2 1 71983789 71983841 Zm00001d029464a 71981682 71987438 Zm00001d029464 Zm00001d029464a,Zm00001d029464b simSplit
Zm00001d029464_T001.exon2 1 71983789 71983841 Zm00001d029464 71981682 71987438 Zm00001d029464 Zm00001d029464a,Zm00001d029464b simSplit
Zm00001d029464_T001.exon1 1 71987217 71987438 Zm00001d029464b 71981682 71987438 Zm00001d029464 Zm00001d029464a,Zm00001d029464b simSplit
Zm00001d029464_T001.exon1 1 71987217 71987438 Zm00001d029464 71981682 71987438 Zm00001d029464 Zm00001d029464a,Zm00001d029464b simSplit
Zm00001d029497_T001.exon4 1 73243641 73244215 Zm00001d029497a 73243641 73246778 Zm00001d029497 Zm00001d029497a,Zm00001d029497b simSplit
Zm00001d029497_T001.exon4 1 73243641 73244215 Zm00001d029497 73243641 73246778 Zm00001d029497 Zm00001d029497a,Zm00001d029497b simSplit
Zm00001d029497_T001.exon3 1 73245091 73245220 Zm00001d029497a 73243641 73246778 Zm00001d029497 Zm00001d029497a,Zm00001d029497b simSplit
Zm00001d029497_T001.exon3 1 73245091 73245220 Zm00001d029497 73243641 73246778 Zm00001d029497 Zm00001d029497a,Zm00001d029497b simSplit
Zm00001d029497_T001.exon2 1 73245416 73245474 Zm00001d029497b 73243641 73246778 Zm00001d029497 Zm00001d029497a,Zm00001d029497b simSplit
Zm00001d029497_T001.exon2 1 73245416 73245474 Zm00001d029497 73243641 73246778 Zm00001d029497 Zm00001d029497a,Zm00001d029497b simSplit
Zm00001d029497_T001.exon1 1 73246223 73246778 Zm00001d029497b 73243641 73246778 Zm00001d029497 Zm00001d029497a,Zm00001d029497b simSplit
Zm00001d029497_T001.exon1 1 73246223 73246778 Zm00001d029497 73243641 73246778 Zm00001d029497 Zm00001d029497a,Zm00001d029497b simSplit
Zm00001d029502_T001.exon1 1 73436800 73437105 Zm00001d029502a 73436800 73454549 Zm00001d029502 Zm00001d029502a,Zm00001d029502b simSplit
Zm00001d029502_T001.exon1 1 73436800 73437105 Zm00001d029502 73436800 73454549 Zm00001d029502 Zm00001d029502a,Zm00001d029502b simSplit
Zm00001d029502_T001.exon2 1 73437179 73437339 Zm00001d029502a 73436800 73454549 Zm00001d029502 Zm00001d029502a,Zm00001d029502b simSplit
Zm00001d029502_T001.exon2 1 73437179 73437339 Zm00001d029502 73436800 73454549 Zm00001d029502 Zm00001d029502a,Zm00001d029502b simSplit
Zm00001d029502_T001.exon3 1 73437410 73437504 Zm00001d029502a 73436800 73454549 Zm00001d029502 Zm00001d029502a,Zm00001d029502b simSplit
Zm00001d029502_T001.exon3 1 73437410 73437504 Zm00001d029502 73436800 73454549 Zm00001d029502 Zm00001d029502a,Zm00001d029502b simSplit
Zm00001d029502_T001.exon4 1 73437578 73437692 Zm00001d029502a 73436800 73454549 Zm00001d029502 Zm00001d029502a,Zm00001d029502b simSplit
Zm00001d029502_T001.exon4 1 73437578 73437692 Zm00001d029502 73436800 73454549 Zm00001d029502 Zm00001d029502a,Zm00001d029502b simSplit
Zm00001d029502_T001.exon5 1 73439806 73439940 Zm00001d029502a 73436800 73454549 Zm00001d029502 Zm00001d029502a,Zm00001d029502b simSplit
Zm00001d029502_T001.exon5 1 73439806 73439940 Zm00001d029502 73436800 73454549 Zm00001d029502 Zm00001d029502a,Zm00001d029502b simSplit
Zm00001d029502_T001.exon6 1 73452977 73453155 Zm00001d029502b 73436800 73454549 Zm00001d029502 Zm00001d029502a,Zm00001d029502b simSplit
Zm00001d029502_T001.exon6 1 73452977 73453155 Zm00001d029502 73436800 73454549 Zm00001d029502 Zm00001d029502a,Zm00001d029502b simSplit
Zm00001d029502_T001.exon7 1 73453278 73453427 Zm00001d029502b 73436800 73454549 Zm00001d029502 Zm00001d029502a,Zm00001d029502b simSplit
Zm00001d029502_T001.exon7 1 73453278 73453427 Zm00001d029502 73436800 73454549 Zm00001d029502 Zm00001d029502a,Zm00001d029502b simSplit
Zm00001d029502_T001.exon8 1 73453527 73453877 Zm00001d029502b 73436800 73454549 Zm00001d029502 Zm00001d029502a,Zm00001d029502b simSplit
Zm00001d029502_T001.exon8 1 73453527 73453877 Zm00001d029502 73436800 73454549 Zm00001d029502 Zm00001d029502a,Zm00001d029502b simSplit
Zm00001d029502_T001.exon9 1 73453967 73454549 Zm00001d029502b 73436800 73454549 Zm00001d029502 Zm00001d029502a,Zm00001d029502b simSplit
Zm00001d029502_T001.exon9 1 73453967 73454549 Zm00001d029502 73436800 73454549 Zm00001d029502 Zm00001d029502a,Zm00001d029502b simSplit
Zm00001d029537_T001.exon4 1 75321715 75321753 Zm00001d029537a 75321715 75323337 Zm00001d029537 Zm00001d029537a,Zm00001d029537b simSplit
Zm00001d029537_T001.exon4 1 75321715 75321753 Zm00001d029537 75321715 75323337 Zm00001d029537 Zm00001d029537a,Zm00001d029537b simSplit
Zm00001d029537_T001.exon3 1 75321933 75322076 Zm00001d029537a 75321715 75323337 Zm00001d029537 Zm00001d029537a,Zm00001d029537b simSplit
Zm00001d029537_T001.exon3 1 75321933 75322076 Zm00001d029537 75321715 75323337 Zm00001d029537 Zm00001d029537a,Zm00001d029537b simSplit
Zm00001d029537_T001.exon2 1 75322592 75322722 Zm00001d029537a 75321715 75323337 Zm00001d029537 Zm00001d029537a,Zm00001d029537b simSplit
Zm00001d029537_T001.exon2 1 75322592 75322722 Zm00001d029537 75321715 75323337 Zm00001d029537 Zm00001d029537a,Zm00001d029537b simSplit
Zm00001d029537_T001.exon1 1 75322792 75323337 Zm00001d029537b 75321715 75323337 Zm00001d029537 Zm00001d029537a,Zm00001d029537b simSplit
Zm00001d029537_T001.exon1 1 75322792 75323337 Zm00001d029537 75321715 75323337 Zm00001d029537 Zm00001d029537a,Zm00001d029537b simSplit
Zm00001d029561_T005.exon17 1 76215331 76215756 Zm00001d029561a 76215331 76224249 Zm00001d029561 Zm00001d029561a,Zm00001d029561b simSplit
Zm00001d029561_T005.exon17 1 76215331 76215756 Zm00001d029561 76215331 76224249 Zm00001d029561 Zm00001d029561a,Zm00001d029561b simSplit
Zm00001d029561_T005.exon16 1 76215851 76215940 Zm00001d029561a 76215331 76224249 Zm00001d029561 Zm00001d029561a,Zm00001d029561b simSplit
Zm00001d029561_T005.exon16 1 76215851 76215940 Zm00001d029561 76215331 76224249 Zm00001d029561 Zm00001d029561a,Zm00001d029561b simSplit
Zm00001d029561_T005.exon15 1 76216393 76216557 Zm00001d029561a 76215331 76224249 Zm00001d029561 Zm00001d029561a,Zm00001d029561b simSplit
Zm00001d029561_T005.exon15 1 76216393 76216557 Zm00001d029561 76215331 76224249 Zm00001d029561 Zm00001d029561a,Zm00001d029561b simSplit
Zm00001d029561_T005.exon14 1 76216625 76216717 Zm00001d029561a 76215331 76224249 Zm00001d029561 Zm00001d029561a,Zm00001d029561b simSplit
Zm00001d029561_T005.exon14 1 76216625 76216717 Zm00001d029561 76215331 76224249 Zm00001d029561 Zm00001d029561a,Zm00001d029561b simSplit
Zm00001d029561_T005.exon13 1 76216814 76216936 Zm00001d029561a 76215331 76224249 Zm00001d029561 Zm00001d029561a,Zm00001d029561b simSplit
Zm00001d029561_T005.exon13 1 76216814 76216936 Zm00001d029561 76215331 76224249 Zm00001d029561 Zm00001d029561a,Zm00001d029561b simSplit
Zm00001d029561_T005.exon12 1 76217161 76217256 Zm00001d029561a 76215331 76224249 Zm00001d029561 Zm00001d029561a,Zm00001d029561b simSplit
Zm00001d029561_T005.exon12 1 76217161 76217256 Zm00001d029561 76215331 76224249 Zm00001d029561 Zm00001d029561a,Zm00001d029561b simSplit
Zm00001d029561_T005.exon11 1 76217350 76217553 Zm00001d029561a 76215331 76224249 Zm00001d029561 Zm00001d029561a,Zm00001d029561b simSplit
Zm00001d029561_T005.exon11 1 76217350 76217553 Zm00001d029561 76215331 76224249 Zm00001d029561 Zm00001d029561a,Zm00001d029561b simSplit
Zm00001d029561_T005.exon10 1 76217631 76217720 Zm00001d029561a 76215331 76224249 Zm00001d029561 Zm00001d029561a,Zm00001d029561b simSplit
Zm00001d029561_T005.exon10 1 76217631 76217720 Zm00001d029561 76215331 76224249 Zm00001d029561 Zm00001d029561a,Zm00001d029561b simSplit
Zm00001d029561_T005.exon9 1 76217832 76217946 Zm00001d029561a 76215331 76224249 Zm00001d029561 Zm00001d029561a,Zm00001d029561b simSplit
Zm00001d029561_T005.exon9 1 76217832 76217946 Zm00001d029561 76215331 76224249 Zm00001d029561 Zm00001d029561a,Zm00001d029561b simSplit
Zm00001d029561_T005.exon8 1 76218030 76218142 Zm00001d029561b 76215331 76224249 Zm00001d029561 Zm00001d029561a,Zm00001d029561b simSplit
Zm00001d029561_T005.exon8 1 76218030 76218142 Zm00001d029561 76215331 76224249 Zm00001d029561 Zm00001d029561a,Zm00001d029561b simSplit
Zm00001d029561_T005.exon7 1 76218490 76218693 Zm00001d029561b 76215331 76224249 Zm00001d029561 Zm00001d029561a,Zm00001d029561b simSplit
Zm00001d029561_T005.exon7 1 76218490 76218693 Zm00001d029561 76215331 76224249 Zm00001d029561 Zm00001d029561a,Zm00001d029561b simSplit
Zm00001d029561_T005.exon6 1 76219195 76219350 Zm00001d029561b 76215331 76224249 Zm00001d029561 Zm00001d029561a,Zm00001d029561b simSplit
Zm00001d029561_T005.exon6 1 76219195 76219350 Zm00001d029561 76215331 76224249 Zm00001d029561 Zm00001d029561a,Zm00001d029561b simSplit
Zm00001d029561_T005.exon5 1 76219828 76220098 Zm00001d029561b 76215331 76224249 Zm00001d029561 Zm00001d029561a,Zm00001d029561b simSplit
Zm00001d029561_T005.exon5 1 76219828 76220098 Zm00001d029561 76215331 76224249 Zm00001d029561 Zm00001d029561a,Zm00001d029561b simSplit
Zm00001d029561_T005.exon4 1 76220201 76220352 Zm00001d029561b 76215331 76224249 Zm00001d029561 Zm00001d029561a,Zm00001d029561b simSplit
Zm00001d029561_T005.exon4 1 76220201 76220352 Zm00001d029561 76215331 76224249 Zm00001d029561 Zm00001d029561a,Zm00001d029561b simSplit
Zm00001d029561_T005.exon3 1 76221852 76222056 Zm00001d029561b 76215331 76224249 Zm00001d029561 Zm00001d029561a,Zm00001d029561b simSplit
Zm00001d029561_T005.exon3 1 76221852 76222056 Zm00001d029561 76215331 76224249 Zm00001d029561 Zm00001d029561a,Zm00001d029561b simSplit
Zm00001d029561_T005.exon2 1 76222216 76223228 Zm00001d029561b 76215331 76224249 Zm00001d029561 Zm00001d029561a,Zm00001d029561b simSplit
Zm00001d029561_T005.exon2 1 76222216 76223228 Zm00001d029561 76215331 76224249 Zm00001d029561 Zm00001d029561a,Zm00001d029561b simSplit
Zm00001d029561_T005.exon1 1 76223323 76224249 Zm00001d029561b 76215331 76224249 Zm00001d029561 Zm00001d029561a,Zm00001d029561b simSplit
Zm00001d029561_T005.exon1 1 76223323 76224249 Zm00001d029561 76215331 76224249 Zm00001d029561 Zm00001d029561a,Zm00001d029561b simSplit
Zm00001d029571_T001.exon1 1 76848049 76848367 Zm00001d029571a 76848049 76858595 Zm00001d029571 Zm00001d029571a,Zm00001d029571b simSplit
Zm00001d029571_T001.exon1 1 76848049 76848367 Zm00001d029571 76848049 76858595 Zm00001d029571 Zm00001d029571a,Zm00001d029571b simSplit
Zm00001d029571_T001.exon2 1 76848493 76848597 Zm00001d029571a 76848049 76858595 Zm00001d029571 Zm00001d029571a,Zm00001d029571b simSplit
Zm00001d029571_T001.exon2 1 76848493 76848597 Zm00001d029571 76848049 76858595 Zm00001d029571 Zm00001d029571a,Zm00001d029571b simSplit
Zm00001d029571_T001.exon3 1 76849531 76849610 Zm00001d029571a 76848049 76858595 Zm00001d029571 Zm00001d029571a,Zm00001d029571b simSplit
Zm00001d029571_T001.exon3 1 76849531 76849610 Zm00001d029571 76848049 76858595 Zm00001d029571 Zm00001d029571a,Zm00001d029571b simSplit
Zm00001d029571_T001.exon4 1 76849715 76849799 Zm00001d029571a 76848049 76858595 Zm00001d029571 Zm00001d029571a,Zm00001d029571b simSplit
Zm00001d029571_T001.exon4 1 76849715 76849799 Zm00001d029571 76848049 76858595 Zm00001d029571 Zm00001d029571a,Zm00001d029571b simSplit
Zm00001d029571_T001.exon5 1 76849910 76849996 Zm00001d029571a 76848049 76858595 Zm00001d029571 Zm00001d029571a,Zm00001d029571b simSplit
Zm00001d029571_T001.exon5 1 76849910 76849996 Zm00001d029571 76848049 76858595 Zm00001d029571 Zm00001d029571a,Zm00001d029571b simSplit
Zm00001d029571_T001.exon6 1 76851961 76852022 Zm00001d029571a 76848049 76858595 Zm00001d029571 Zm00001d029571a,Zm00001d029571b simSplit
Zm00001d029571_T001.exon6 1 76851961 76852022 Zm00001d029571 76848049 76858595 Zm00001d029571 Zm00001d029571a,Zm00001d029571b simSplit
Zm00001d029571_T001.exon7 1 76852399 76852589 Zm00001d029571a 76848049 76858595 Zm00001d029571 Zm00001d029571a,Zm00001d029571b simSplit
Zm00001d029571_T001.exon7 1 76852399 76852589 Zm00001d029571 76848049 76858595 Zm00001d029571 Zm00001d029571a,Zm00001d029571b simSplit
Zm00001d029571_T001.exon8 1 76852677 76852737 Zm00001d029571a 76848049 76858595 Zm00001d029571 Zm00001d029571a,Zm00001d029571b simSplit
Zm00001d029571_T001.exon8 1 76852677 76852737 Zm00001d029571 76848049 76858595 Zm00001d029571 Zm00001d029571a,Zm00001d029571b simSplit
Zm00001d029571_T002.exon9 1 76852845 76853075 Zm00001d029571a 76848049 76858595 Zm00001d029571 Zm00001d029571a,Zm00001d029571b simSplit
Zm00001d029571_T002.exon9 1 76852845 76853075 Zm00001d029571 76848049 76858595 Zm00001d029571 Zm00001d029571a,Zm00001d029571b simSplit
Zm00001d029571_T002.exon10 1 76854560 76854704 Zm00001d029571b 76848049 76858595 Zm00001d029571 Zm00001d029571a,Zm00001d029571b simSplit
Zm00001d029571_T002.exon10 1 76854560 76854704 Zm00001d029571 76848049 76858595 Zm00001d029571 Zm00001d029571a,Zm00001d029571b simSplit
Zm00001d029571_T001.exon10 1 76857049 76857087 Zm00001d029571b 76848049 76858595 Zm00001d029571 Zm00001d029571a,Zm00001d029571b simSplit
Zm00001d029571_T001.exon10 1 76857049 76857087 Zm00001d029571 76848049 76858595 Zm00001d029571 Zm00001d029571a,Zm00001d029571b simSplit
Zm00001d029571_T001.exon11 1 76857163 76857224 Zm00001d029571b 76848049 76858595 Zm00001d029571 Zm00001d029571a,Zm00001d029571b simSplit
Zm00001d029571_T001.exon11 1 76857163 76857224 Zm00001d029571 76848049 76858595 Zm00001d029571 Zm00001d029571a,Zm00001d029571b simSplit
Zm00001d029571_T001.exon12 1 76857301 76857337 Zm00001d029571b 76848049 76858595 Zm00001d029571 Zm00001d029571a,Zm00001d029571b simSplit
Zm00001d029571_T001.exon12 1 76857301 76857337 Zm00001d029571 76848049 76858595 Zm00001d029571 Zm00001d029571a,Zm00001d029571b simSplit
Zm00001d029571_T001.exon13 1 76857875 76857924 Zm00001d029571b 76848049 76858595 Zm00001d029571 Zm00001d029571a,Zm00001d029571b simSplit
Zm00001d029571_T001.exon13 1 76857875 76857924 Zm00001d029571 76848049 76858595 Zm00001d029571 Zm00001d029571a,Zm00001d029571b simSplit
Zm00001d029571_T001.exon14 1 76858011 76858595 Zm00001d029571b 76848049 76858595 Zm00001d029571 Zm00001d029571a,Zm00001d029571b simSplit
Zm00001d029571_T001.exon14 1 76858011 76858595 Zm00001d029571 76848049 76858595 Zm00001d029571 Zm00001d029571a,Zm00001d029571b simSplit
Zm00001d029603_T001.exon15 1 78752783 78753211 Zm00001d029603a 78752783 78763899 Zm00001d029603 Zm00001d029603a,Zm00001d029603b simSplit
Zm00001d029603_T001.exon15 1 78752783 78753211 Zm00001d029603 78752783 78763899 Zm00001d029603 Zm00001d029603a,Zm00001d029603b simSplit
Zm00001d029603_T001.exon14 1 78753308 78753376 Zm00001d029603b 78752783 78763899 Zm00001d029603 Zm00001d029603a,Zm00001d029603b simSplit
Zm00001d029603_T001.exon14 1 78753308 78753376 Zm00001d029603 78752783 78763899 Zm00001d029603 Zm00001d029603a,Zm00001d029603b simSplit
Zm00001d029603_T003.exon5 1 78753528 78753599 Zm00001d029603b 78752783 78763899 Zm00001d029603 Zm00001d029603a,Zm00001d029603b simSplit
Zm00001d029603_T003.exon5 1 78753528 78753599 Zm00001d029603 78752783 78763899 Zm00001d029603 Zm00001d029603a,Zm00001d029603b simSplit
Zm00001d029603_T003.exon4 1 78753682 78753732 Zm00001d029603b 78752783 78763899 Zm00001d029603 Zm00001d029603a,Zm00001d029603b simSplit
Zm00001d029603_T003.exon4 1 78753682 78753732 Zm00001d029603 78752783 78763899 Zm00001d029603 Zm00001d029603a,Zm00001d029603b simSplit
Zm00001d029603_T003.exon3 1 78753821 78753904 Zm00001d029603b 78752783 78763899 Zm00001d029603 Zm00001d029603a,Zm00001d029603b simSplit
Zm00001d029603_T003.exon3 1 78753821 78753904 Zm00001d029603 78752783 78763899 Zm00001d029603 Zm00001d029603a,Zm00001d029603b simSplit
Zm00001d029603_T001.exon10 1 78753981 78754293 Zm00001d029603b 78752783 78763899 Zm00001d029603 Zm00001d029603a,Zm00001d029603b simSplit
Zm00001d029603_T001.exon10 1 78753981 78754293 Zm00001d029603 78752783 78763899 Zm00001d029603 Zm00001d029603a,Zm00001d029603b simSplit
Zm00001d029603_T001.exon9 1 78754373 78754485 Zm00001d029603b 78752783 78763899 Zm00001d029603 Zm00001d029603a,Zm00001d029603b simSplit
Zm00001d029603_T001.exon9 1 78754373 78754485 Zm00001d029603 78752783 78763899 Zm00001d029603 Zm00001d029603a,Zm00001d029603b simSplit
Zm00001d029603_T001.exon8 1 78754586 78754696 Zm00001d029603b 78752783 78763899 Zm00001d029603 Zm00001d029603a,Zm00001d029603b simSplit
Zm00001d029603_T001.exon8 1 78754586 78754696 Zm00001d029603 78752783 78763899 Zm00001d029603 Zm00001d029603a,Zm00001d029603b simSplit
Zm00001d029603_T001.exon7 1 78754787 78754902 Zm00001d029603b 78752783 78763899 Zm00001d029603 Zm00001d029603a,Zm00001d029603b simSplit
Zm00001d029603_T001.exon7 1 78754787 78754902 Zm00001d029603 78752783 78763899 Zm00001d029603 Zm00001d029603a,Zm00001d029603b simSplit
Zm00001d029603_T001.exon6 1 78757118 78757271 Zm00001d029603b 78752783 78763899 Zm00001d029603 Zm00001d029603a,Zm00001d029603b simSplit
Zm00001d029603_T001.exon6 1 78757118 78757271 Zm00001d029603 78752783 78763899 Zm00001d029603 Zm00001d029603a,Zm00001d029603b simSplit
Zm00001d029603_T001.exon5 1 78757363 78757441 Zm00001d029603b 78752783 78763899 Zm00001d029603 Zm00001d029603a,Zm00001d029603b simSplit
Zm00001d029603_T001.exon5 1 78757363 78757441 Zm00001d029603 78752783 78763899 Zm00001d029603 Zm00001d029603a,Zm00001d029603b simSplit
Zm00001d029603_T001.exon4 1 78761781 78761861 Zm00001d029603b 78752783 78763899 Zm00001d029603 Zm00001d029603a,Zm00001d029603b simSplit
Zm00001d029603_T001.exon4 1 78761781 78761861 Zm00001d029603 78752783 78763899 Zm00001d029603 Zm00001d029603a,Zm00001d029603b simSplit
Zm00001d029603_T001.exon3 1 78763304 78763490 Zm00001d029603b 78752783 78763899 Zm00001d029603 Zm00001d029603a,Zm00001d029603b simSplit
Zm00001d029603_T001.exon3 1 78763304 78763490 Zm00001d029603 78752783 78763899 Zm00001d029603 Zm00001d029603a,Zm00001d029603b simSplit
Zm00001d029603_T002.exon1 1 78763569 78763899 Zm00001d029603b 78752783 78763899 Zm00001d029603 Zm00001d029603a,Zm00001d029603b simSplit
Zm00001d029603_T002.exon1 1 78763569 78763899 Zm00001d029603 78752783 78763899 Zm00001d029603 Zm00001d029603a,Zm00001d029603b simSplit
Zm00001d029651_T001.exon1 1 81338597 81339005 Zm00001d029651a 81338597 81343775 Zm00001d029651 Zm00001d029651a,Zm00001d029651b simSplit
Zm00001d029651_T001.exon1 1 81338597 81339005 Zm00001d029651 81338597 81343775 Zm00001d029651 Zm00001d029651a,Zm00001d029651b simSplit
Zm00001d029651_T001.exon2 1 81339110 81339321 Zm00001d029651a 81338597 81343775 Zm00001d029651 Zm00001d029651a,Zm00001d029651b simSplit
Zm00001d029651_T001.exon2 1 81339110 81339321 Zm00001d029651 81338597 81343775 Zm00001d029651 Zm00001d029651a,Zm00001d029651b simSplit
Zm00001d029651_T001.exon3 1 81343016 81343114 Zm00001d029651a 81338597 81343775 Zm00001d029651 Zm00001d029651a,Zm00001d029651b simSplit
Zm00001d029651_T001.exon3 1 81343016 81343114 Zm00001d029651 81338597 81343775 Zm00001d029651 Zm00001d029651a,Zm00001d029651b simSplit
Zm00001d029651_T001.exon4 1 81343233 81343306 Zm00001d029651b 81338597 81343775 Zm00001d029651 Zm00001d029651a,Zm00001d029651b simSplit
Zm00001d029651_T001.exon4 1 81343233 81343306 Zm00001d029651 81338597 81343775 Zm00001d029651 Zm00001d029651a,Zm00001d029651b simSplit
Zm00001d029651_T001.exon5 1 81343393 81343775 Zm00001d029651b 81338597 81343775 Zm00001d029651 Zm00001d029651a,Zm00001d029651b simSplit
Zm00001d029651_T001.exon5 1 81343393 81343775 Zm00001d029651 81338597 81343775 Zm00001d029651 Zm00001d029651a,Zm00001d029651b simSplit
Zm00001d029709_T001.exon5 1 83412402 83412493 Zm00001d029709a 83412402 83413349 Zm00001d029709 Zm00001d029709a,Zm00001d029709b simSplit
Zm00001d029709_T001.exon5 1 83412402 83412493 Zm00001d029709 83412402 83413349 Zm00001d029709 Zm00001d029709a,Zm00001d029709b simSplit
Zm00001d029709_T001.exon4 1 83412531 83412755 Zm00001d029709a 83412402 83413349 Zm00001d029709 Zm00001d029709a,Zm00001d029709b simSplit
Zm00001d029709_T001.exon4 1 83412531 83412755 Zm00001d029709 83412402 83413349 Zm00001d029709 Zm00001d029709a,Zm00001d029709b simSplit
Zm00001d029709_T002.exon3 1 83412833 83412946 Zm00001d029709a 83412402 83413349 Zm00001d029709 Zm00001d029709a,Zm00001d029709b simSplit
Zm00001d029709_T002.exon3 1 83412833 83412946 Zm00001d029709 83412402 83413349 Zm00001d029709 Zm00001d029709a,Zm00001d029709b simSplit
Zm00001d029709_T002.exon2 1 83413033 83413246 Zm00001d029709a 83412402 83413349 Zm00001d029709 Zm00001d029709a,Zm00001d029709b simSplit
Zm00001d029709_T002.exon2 1 83413033 83413246 Zm00001d029709 83412402 83413349 Zm00001d029709 Zm00001d029709a,Zm00001d029709b simSplit
Zm00001d029709_T002.exon1 1 83413331 83413349 Zm00001d029709b 83412402 83413349 Zm00001d029709 Zm00001d029709a,Zm00001d029709b simSplit
Zm00001d029709_T002.exon1 1 83413331 83413349 Zm00001d029709 83412402 83413349 Zm00001d029709 Zm00001d029709a,Zm00001d029709b simSplit
Zm00001d029712_T001.exon5 1 83593588 83593985 Zm00001d029712a 83593588 83595981 Zm00001d029712 Zm00001d029712a,Zm00001d029712b simSplit
Zm00001d029712_T001.exon5 1 83593588 83593985 Zm00001d029712 83593588 83595981 Zm00001d029712 Zm00001d029712a,Zm00001d029712b simSplit
Zm00001d029712_T001.exon4 1 83594208 83594295 Zm00001d029712a 83593588 83595981 Zm00001d029712 Zm00001d029712a,Zm00001d029712b simSplit
Zm00001d029712_T001.exon4 1 83594208 83594295 Zm00001d029712 83593588 83595981 Zm00001d029712 Zm00001d029712a,Zm00001d029712b simSplit
Zm00001d029712_T001.exon3 1 83594663 83594753 Zm00001d029712b 83593588 83595981 Zm00001d029712 Zm00001d029712a,Zm00001d029712b simSplit
Zm00001d029712_T001.exon3 1 83594663 83594753 Zm00001d029712 83593588 83595981 Zm00001d029712 Zm00001d029712a,Zm00001d029712b simSplit
Zm00001d029712_T001.exon2 1 83595080 83595171 Zm00001d029712b 83593588 83595981 Zm00001d029712 Zm00001d029712a,Zm00001d029712b simSplit
Zm00001d029712_T001.exon2 1 83595080 83595171 Zm00001d029712 83593588 83595981 Zm00001d029712 Zm00001d029712a,Zm00001d029712b simSplit
Zm00001d029712_T001.exon1 1 83595239 83595981 Zm00001d029712b 83593588 83595981 Zm00001d029712 Zm00001d029712a,Zm00001d029712b simSplit
Zm00001d029712_T001.exon1 1 83595239 83595981 Zm00001d029712 83593588 83595981 Zm00001d029712 Zm00001d029712a,Zm00001d029712b simSplit
Zm00001d029733_T001.exon5 1 84357815 84358378 Zm00001d029733a 84357815 84359846 Zm00001d029733 Zm00001d029733a,Zm00001d029733b simSplit
Zm00001d029733_T001.exon5 1 84357815 84358378 Zm00001d029733 84357815 84359846 Zm00001d029733 Zm00001d029733a,Zm00001d029733b simSplit
Zm00001d029733_T001.exon4 1 84358467 84358593 Zm00001d029733a 84357815 84359846 Zm00001d029733 Zm00001d029733a,Zm00001d029733b simSplit
Zm00001d029733_T001.exon4 1 84358467 84358593 Zm00001d029733 84357815 84359846 Zm00001d029733 Zm00001d029733a,Zm00001d029733b simSplit
Zm00001d029733_T001.exon3 1 84358692 84358765 Zm00001d029733a 84357815 84359846 Zm00001d029733 Zm00001d029733a,Zm00001d029733b simSplit
Zm00001d029733_T001.exon3 1 84358692 84358765 Zm00001d029733 84357815 84359846 Zm00001d029733 Zm00001d029733a,Zm00001d029733b simSplit
Zm00001d029733_T001.exon2 1 84358842 84358857 Zm00001d029733a 84357815 84359846 Zm00001d029733 Zm00001d029733a,Zm00001d029733b simSplit
Zm00001d029733_T001.exon2 1 84358842 84358857 Zm00001d029733 84357815 84359846 Zm00001d029733 Zm00001d029733a,Zm00001d029733b simSplit
Zm00001d029733_T001.exon1 1 84359454 84359846 Zm00001d029733b 84357815 84359846 Zm00001d029733 Zm00001d029733a,Zm00001d029733b simSplit
Zm00001d029733_T001.exon1 1 84359454 84359846 Zm00001d029733 84357815 84359846 Zm00001d029733 Zm00001d029733a,Zm00001d029733b simSplit
Zm00001d029741_T001.exon5 1 84866141 84866367 Zm00001d029741a 84866141 84867131 Zm00001d029741 Zm00001d029741a,Zm00001d029741b simSplit
Zm00001d029741_T001.exon5 1 84866141 84866367 Zm00001d029741 84866141 84867131 Zm00001d029741 Zm00001d029741a,Zm00001d029741b simSplit
Zm00001d029741_T001.exon4 1 84866560 84866601 Zm00001d029741a 84866141 84867131 Zm00001d029741 Zm00001d029741a,Zm00001d029741b simSplit
Zm00001d029741_T001.exon4 1 84866560 84866601 Zm00001d029741 84866141 84867131 Zm00001d029741 Zm00001d029741a,Zm00001d029741b simSplit
Zm00001d029741_T001.exon3 1 84866715 84866792 Zm00001d029741a 84866141 84867131 Zm00001d029741 Zm00001d029741a,Zm00001d029741b simSplit
Zm00001d029741_T001.exon3 1 84866715 84866792 Zm00001d029741 84866141 84867131 Zm00001d029741 Zm00001d029741a,Zm00001d029741b simSplit
Zm00001d029741_T001.exon2 1 84866873 84866950 Zm00001d029741b 84866141 84867131 Zm00001d029741 Zm00001d029741a,Zm00001d029741b simSplit
Zm00001d029741_T001.exon2 1 84866873 84866950 Zm00001d029741 84866141 84867131 Zm00001d029741 Zm00001d029741a,Zm00001d029741b simSplit
Zm00001d029741_T001.exon1 1 84866983 84867131 Zm00001d029741b 84866141 84867131 Zm00001d029741 Zm00001d029741a,Zm00001d029741b simSplit
Zm00001d029741_T001.exon1 1 84866983 84867131 Zm00001d029741 84866141 84867131 Zm00001d029741 Zm00001d029741a,Zm00001d029741b simSplit
Zm00001d029745_T001.exon1 1 85097979 85098296 Zm00001d029745a 85097979 85099597 Zm00001d029745 Zm00001d029745a,Zm00001d029745b simSplit
Zm00001d029745_T001.exon1 1 85097979 85098296 Zm00001d029745 85097979 85099597 Zm00001d029745 Zm00001d029745a,Zm00001d029745b simSplit
Zm00001d029745_T001.exon2 1 85098383 85098489 Zm00001d029745a 85097979 85099597 Zm00001d029745 Zm00001d029745a,Zm00001d029745b simSplit
Zm00001d029745_T001.exon2 1 85098383 85098489 Zm00001d029745 85097979 85099597 Zm00001d029745 Zm00001d029745a,Zm00001d029745b simSplit
Zm00001d029745_T004.exon3 1 85098572 85098715 Zm00001d029745a 85097979 85099597 Zm00001d029745 Zm00001d029745a,Zm00001d029745b simSplit
Zm00001d029745_T004.exon3 1 85098572 85098715 Zm00001d029745 85097979 85099597 Zm00001d029745 Zm00001d029745a,Zm00001d029745b simSplit
Zm00001d029745_T004.exon4 1 85098823 85098885 Zm00001d029745a 85097979 85099597 Zm00001d029745 Zm00001d029745a,Zm00001d029745b simSplit
Zm00001d029745_T004.exon4 1 85098823 85098885 Zm00001d029745 85097979 85099597 Zm00001d029745 Zm00001d029745a,Zm00001d029745b simSplit
Zm00001d029745_T004.exon5 1 85099099 85099136 Zm00001d029745b 85097979 85099597 Zm00001d029745 Zm00001d029745a,Zm00001d029745b simSplit
Zm00001d029745_T004.exon5 1 85099099 85099136 Zm00001d029745 85097979 85099597 Zm00001d029745 Zm00001d029745a,Zm00001d029745b simSplit
Zm00001d029745_T004.exon6 1 85099344 85099597 Zm00001d029745b 85097979 85099597 Zm00001d029745 Zm00001d029745a,Zm00001d029745b simSplit
Zm00001d029745_T004.exon6 1 85099344 85099597 Zm00001d029745 85097979 85099597 Zm00001d029745 Zm00001d029745a,Zm00001d029745b simSplit
Zm00001d029750_T001.exon5 1 85465506 85466877 Zm00001d029750a 85465506 85472221 Zm00001d029750 Zm00001d029750a,Zm00001d029750b simSplit
Zm00001d029750_T001.exon5 1 85465506 85466877 Zm00001d029750 85465506 85472221 Zm00001d029750 Zm00001d029750a,Zm00001d029750b simSplit
Zm00001d029750_T001.exon4 1 85467418 85467592 Zm00001d029750a 85465506 85472221 Zm00001d029750 Zm00001d029750a,Zm00001d029750b simSplit
Zm00001d029750_T001.exon4 1 85467418 85467592 Zm00001d029750 85465506 85472221 Zm00001d029750 Zm00001d029750a,Zm00001d029750b simSplit
Zm00001d029750_T001.exon3 1 85467695 85467844 Zm00001d029750b 85465506 85472221 Zm00001d029750 Zm00001d029750a,Zm00001d029750b simSplit
Zm00001d029750_T001.exon3 1 85467695 85467844 Zm00001d029750 85465506 85472221 Zm00001d029750 Zm00001d029750a,Zm00001d029750b simSplit
Zm00001d029750_T001.exon2 1 85468042 85469615 Zm00001d029750b 85465506 85472221 Zm00001d029750 Zm00001d029750a,Zm00001d029750b simSplit
Zm00001d029750_T001.exon2 1 85468042 85469615 Zm00001d029750 85465506 85472221 Zm00001d029750 Zm00001d029750a,Zm00001d029750b simSplit
Zm00001d029750_T001.exon1 1 85471747 85472221 Zm00001d029750b 85465506 85472221 Zm00001d029750 Zm00001d029750a,Zm00001d029750b simSplit
Zm00001d029750_T001.exon1 1 85471747 85472221 Zm00001d029750 85465506 85472221 Zm00001d029750 Zm00001d029750a,Zm00001d029750b simSplit
Zm00001d029801_T001.exon3 1 87469723 87470474 Zm00001d029801a 87469723 87475392 Zm00001d029801 Zm00001d029801a,Zm00001d029801b simSplit
Zm00001d029801_T001.exon3 1 87469723 87470474 Zm00001d029801 87469723 87475392 Zm00001d029801 Zm00001d029801a,Zm00001d029801b simSplit
Zm00001d029801_T001.exon2 1 87470565 87470613 Zm00001d029801a 87469723 87475392 Zm00001d029801 Zm00001d029801a,Zm00001d029801b simSplit
Zm00001d029801_T001.exon2 1 87470565 87470613 Zm00001d029801 87469723 87475392 Zm00001d029801 Zm00001d029801a,Zm00001d029801b simSplit
Zm00001d029801_T002.exon3 1 87470689 87470880 Zm00001d029801b 87469723 87475392 Zm00001d029801 Zm00001d029801a,Zm00001d029801b simSplit
Zm00001d029801_T002.exon3 1 87470689 87470880 Zm00001d029801 87469723 87475392 Zm00001d029801 Zm00001d029801a,Zm00001d029801b simSplit
Zm00001d029801_T002.exon2 1 87471018 87471129 Zm00001d029801b 87469723 87475392 Zm00001d029801 Zm00001d029801a,Zm00001d029801b simSplit
Zm00001d029801_T002.exon2 1 87471018 87471129 Zm00001d029801 87469723 87475392 Zm00001d029801 Zm00001d029801a,Zm00001d029801b simSplit
Zm00001d029801_T002.exon1 1 87471361 87475392 Zm00001d029801b 87469723 87475392 Zm00001d029801 Zm00001d029801a,Zm00001d029801b simSplit
Zm00001d029801_T002.exon1 1 87471361 87475392 Zm00001d029801 87469723 87475392 Zm00001d029801 Zm00001d029801a,Zm00001d029801b simSplit
Zm00001d029810_T001.exon1 1 88015144 88015800 Zm00001d029810a 88015144 88023582 Zm00001d029810 Zm00001d029810a,Zm00001d029810b simSplit
Zm00001d029810_T001.exon1 1 88015144 88015800 Zm00001d029810 88015144 88023582 Zm00001d029810 Zm00001d029810a,Zm00001d029810b simSplit
Zm00001d029810_T001.exon2 1 88016161 88016483 Zm00001d029810b 88015144 88023582 Zm00001d029810 Zm00001d029810a,Zm00001d029810b simSplit
Zm00001d029810_T001.exon2 1 88016161 88016483 Zm00001d029810 88015144 88023582 Zm00001d029810 Zm00001d029810a,Zm00001d029810b simSplit
Zm00001d029810_T001.exon3 1 88022814 88022961 Zm00001d029810b 88015144 88023582 Zm00001d029810 Zm00001d029810a,Zm00001d029810b simSplit
Zm00001d029810_T001.exon3 1 88022814 88022961 Zm00001d029810 88015144 88023582 Zm00001d029810 Zm00001d029810a,Zm00001d029810b simSplit
Zm00001d029810_T001.exon4 1 88023053 88023085 Zm00001d029810b 88015144 88023582 Zm00001d029810 Zm00001d029810a,Zm00001d029810b simSplit
Zm00001d029810_T001.exon4 1 88023053 88023085 Zm00001d029810 88015144 88023582 Zm00001d029810 Zm00001d029810a,Zm00001d029810b simSplit
Zm00001d029810_T001.exon5 1 88023224 88023582 Zm00001d029810b 88015144 88023582 Zm00001d029810 Zm00001d029810a,Zm00001d029810b simSplit
Zm00001d029810_T001.exon5 1 88023224 88023582 Zm00001d029810 88015144 88023582 Zm00001d029810 Zm00001d029810a,Zm00001d029810b simSplit
Zm00001d029881_T001.exon4 1 91831167 91831274 Zm00001d029881a 91831167 91832237 Zm00001d029881 Zm00001d029881a,Zm00001d029881b simSplit
Zm00001d029881_T001.exon4 1 91831167 91831274 Zm00001d029881 91831167 91832237 Zm00001d029881 Zm00001d029881a,Zm00001d029881b simSplit
Zm00001d029881_T001.exon3 1 91831718 91831807 Zm00001d029881a 91831167 91832237 Zm00001d029881 Zm00001d029881a,Zm00001d029881b simSplit
Zm00001d029881_T001.exon3 1 91831718 91831807 Zm00001d029881 91831167 91832237 Zm00001d029881 Zm00001d029881a,Zm00001d029881b simSplit
Zm00001d029881_T001.exon2 1 91831896 91832021 Zm00001d029881a 91831167 91832237 Zm00001d029881 Zm00001d029881a,Zm00001d029881b simSplit
Zm00001d029881_T001.exon2 1 91831896 91832021 Zm00001d029881 91831167 91832237 Zm00001d029881 Zm00001d029881a,Zm00001d029881b simSplit
Zm00001d029881_T001.exon1 1 91832121 91832237 Zm00001d029881b 91831167 91832237 Zm00001d029881 Zm00001d029881a,Zm00001d029881b simSplit
Zm00001d029881_T001.exon1 1 91832121 91832237 Zm00001d029881 91831167 91832237 Zm00001d029881 Zm00001d029881a,Zm00001d029881b simSplit
Zm00001d029889_T003.exon1 1 92552620 92552949 Zm00001d029889a 92552620 92564979 Zm00001d029889 Zm00001d029889a,Zm00001d029889b simSplit
Zm00001d029889_T003.exon1 1 92552620 92552949 Zm00001d029889 92552620 92564979 Zm00001d029889 Zm00001d029889a,Zm00001d029889b simSplit
Zm00001d029889_T021.exon2 1 92553711 92555851 Zm00001d029889a 92552620 92564979 Zm00001d029889 Zm00001d029889a,Zm00001d029889b simSplit
Zm00001d029889_T021.exon2 1 92553711 92555851 Zm00001d029889 92552620 92564979 Zm00001d029889 Zm00001d029889a,Zm00001d029889b simSplit
Zm00001d029889_T021.exon3 1 92555956 92556060 Zm00001d029889a 92552620 92564979 Zm00001d029889 Zm00001d029889a,Zm00001d029889b simSplit
Zm00001d029889_T021.exon3 1 92555956 92556060 Zm00001d029889 92552620 92564979 Zm00001d029889 Zm00001d029889a,Zm00001d029889b simSplit
Zm00001d029889_T021.exon4 1 92556544 92556980 Zm00001d029889a 92552620 92564979 Zm00001d029889 Zm00001d029889a,Zm00001d029889b simSplit
Zm00001d029889_T021.exon4 1 92556544 92556980 Zm00001d029889 92552620 92564979 Zm00001d029889 Zm00001d029889a,Zm00001d029889b simSplit
Zm00001d029889_T021.exon5 1 92557057 92557270 Zm00001d029889b 92552620 92564979 Zm00001d029889 Zm00001d029889a,Zm00001d029889b simSplit
Zm00001d029889_T021.exon5 1 92557057 92557270 Zm00001d029889 92552620 92564979 Zm00001d029889 Zm00001d029889a,Zm00001d029889b simSplit
Zm00001d029889_T021.exon6 1 92557339 92557426 Zm00001d029889b 92552620 92564979 Zm00001d029889 Zm00001d029889a,Zm00001d029889b simSplit
Zm00001d029889_T021.exon6 1 92557339 92557426 Zm00001d029889 92552620 92564979 Zm00001d029889 Zm00001d029889a,Zm00001d029889b simSplit
Zm00001d029889_T021.exon7 1 92557850 92557902 Zm00001d029889b 92552620 92564979 Zm00001d029889 Zm00001d029889a,Zm00001d029889b simSplit
Zm00001d029889_T021.exon7 1 92557850 92557902 Zm00001d029889 92552620 92564979 Zm00001d029889 Zm00001d029889a,Zm00001d029889b simSplit
Zm00001d029889_T038.exon5 1 92557980 92558090 Zm00001d029889b 92552620 92564979 Zm00001d029889 Zm00001d029889a,Zm00001d029889b simSplit
Zm00001d029889_T038.exon5 1 92557980 92558090 Zm00001d029889 92552620 92564979 Zm00001d029889 Zm00001d029889a,Zm00001d029889b simSplit
Zm00001d029889_T038.exon6 1 92558171 92559712 Zm00001d029889b 92552620 92564979 Zm00001d029889 Zm00001d029889a,Zm00001d029889b simSplit
Zm00001d029889_T038.exon6 1 92558171 92559712 Zm00001d029889 92552620 92564979 Zm00001d029889 Zm00001d029889a,Zm00001d029889b simSplit
Zm00001d029889_T021.exon10 1 92559792 92559907 Zm00001d029889b 92552620 92564979 Zm00001d029889 Zm00001d029889a,Zm00001d029889b simSplit
Zm00001d029889_T021.exon10 1 92559792 92559907 Zm00001d029889 92552620 92564979 Zm00001d029889 Zm00001d029889a,Zm00001d029889b simSplit
Zm00001d029889_T021.exon11 1 92560386 92560485 Zm00001d029889b 92552620 92564979 Zm00001d029889 Zm00001d029889a,Zm00001d029889b simSplit
Zm00001d029889_T021.exon11 1 92560386 92560485 Zm00001d029889 92552620 92564979 Zm00001d029889 Zm00001d029889a,Zm00001d029889b simSplit
Zm00001d029889_T021.exon12 1 92560561 92560738 Zm00001d029889b 92552620 92564979 Zm00001d029889 Zm00001d029889a,Zm00001d029889b simSplit
Zm00001d029889_T021.exon12 1 92560561 92560738 Zm00001d029889 92552620 92564979 Zm00001d029889 Zm00001d029889a,Zm00001d029889b simSplit
Zm00001d029889_T021.exon13 1 92561159 92561229 Zm00001d029889b 92552620 92564979 Zm00001d029889 Zm00001d029889a,Zm00001d029889b simSplit
Zm00001d029889_T021.exon13 1 92561159 92561229 Zm00001d029889 92552620 92564979 Zm00001d029889 Zm00001d029889a,Zm00001d029889b simSplit
Zm00001d029889_T021.exon14 1 92562687 92562808 Zm00001d029889b 92552620 92564979 Zm00001d029889 Zm00001d029889a,Zm00001d029889b simSplit
Zm00001d029889_T021.exon14 1 92562687 92562808 Zm00001d029889 92552620 92564979 Zm00001d029889 Zm00001d029889a,Zm00001d029889b simSplit
Zm00001d029889_T021.exon15 1 92562903 92563796 Zm00001d029889b 92552620 92564979 Zm00001d029889 Zm00001d029889a,Zm00001d029889b simSplit
Zm00001d029889_T021.exon15 1 92562903 92563796 Zm00001d029889 92552620 92564979 Zm00001d029889 Zm00001d029889a,Zm00001d029889b simSplit
Zm00001d029889_T021.exon16 1 92564178 92564268 Zm00001d029889b 92552620 92564979 Zm00001d029889 Zm00001d029889a,Zm00001d029889b simSplit
Zm00001d029889_T021.exon16 1 92564178 92564268 Zm00001d029889 92552620 92564979 Zm00001d029889 Zm00001d029889a,Zm00001d029889b simSplit
Zm00001d029889_T003.exon17 1 92564367 92564979 Zm00001d029889b 92552620 92564979 Zm00001d029889 Zm00001d029889a,Zm00001d029889b simSplit
Zm00001d029889_T003.exon17 1 92564367 92564979 Zm00001d029889 92552620 92564979 Zm00001d029889 Zm00001d029889a,Zm00001d029889b simSplit
Zm00001d029901_T003.exon9 1 93282552 93282960 Zm00001d029901a 93282552 93286109 Zm00001d029901 Zm00001d029901a,Zm00001d029901b simSplit
Zm00001d029901_T003.exon9 1 93282552 93282960 Zm00001d029901 93282552 93286109 Zm00001d029901 Zm00001d029901a,Zm00001d029901b simSplit
Zm00001d029901_T003.exon8 1 93283058 93283103 Zm00001d029901a 93282552 93286109 Zm00001d029901 Zm00001d029901a,Zm00001d029901b simSplit
Zm00001d029901_T003.exon8 1 93283058 93283103 Zm00001d029901 93282552 93286109 Zm00001d029901 Zm00001d029901a,Zm00001d029901b simSplit
Zm00001d029901_T003.exon7 1 93283523 93283732 Zm00001d029901a 93282552 93286109 Zm00001d029901 Zm00001d029901a,Zm00001d029901b simSplit
Zm00001d029901_T003.exon7 1 93283523 93283732 Zm00001d029901 93282552 93286109 Zm00001d029901 Zm00001d029901a,Zm00001d029901b simSplit
Zm00001d029901_T003.exon6 1 93284106 93284159 Zm00001d029901a 93282552 93286109 Zm00001d029901 Zm00001d029901a,Zm00001d029901b simSplit
Zm00001d029901_T003.exon6 1 93284106 93284159 Zm00001d029901 93282552 93286109 Zm00001d029901 Zm00001d029901a,Zm00001d029901b simSplit
Zm00001d029901_T003.exon5 1 93284263 93284362 Zm00001d029901a 93282552 93286109 Zm00001d029901 Zm00001d029901a,Zm00001d029901b simSplit
Zm00001d029901_T003.exon5 1 93284263 93284362 Zm00001d029901 93282552 93286109 Zm00001d029901 Zm00001d029901a,Zm00001d029901b simSplit
Zm00001d029901_T003.exon4 1 93284993 93285176 Zm00001d029901a 93282552 93286109 Zm00001d029901 Zm00001d029901a,Zm00001d029901b simSplit
Zm00001d029901_T003.exon4 1 93284993 93285176 Zm00001d029901 93282552 93286109 Zm00001d029901 Zm00001d029901a,Zm00001d029901b simSplit
Zm00001d029901_T001.exon1 1 93285352 93286109 Zm00001d029901b 93282552 93286109 Zm00001d029901 Zm00001d029901a,Zm00001d029901b simSplit
Zm00001d029901_T001.exon1 1 93285352 93286109 Zm00001d029901 93282552 93286109 Zm00001d029901 Zm00001d029901a,Zm00001d029901b simSplit
Zm00001d029988_T001.exon4 1 97704275 97705136 Zm00001d029988a 97704275 97706222 Zm00001d029988 Zm00001d029988a,Zm00001d029988b simSplit
Zm00001d029988_T001.exon4 1 97704275 97705136 Zm00001d029988 97704275 97706222 Zm00001d029988 Zm00001d029988a,Zm00001d029988b simSplit
Zm00001d029988_T001.exon3 1 97705219 97705499 Zm00001d029988a 97704275 97706222 Zm00001d029988 Zm00001d029988a,Zm00001d029988b simSplit
Zm00001d029988_T001.exon3 1 97705219 97705499 Zm00001d029988 97704275 97706222 Zm00001d029988 Zm00001d029988a,Zm00001d029988b simSplit
Zm00001d029988_T001.exon2 1 97705643 97705764 Zm00001d029988b 97704275 97706222 Zm00001d029988 Zm00001d029988a,Zm00001d029988b simSplit
Zm00001d029988_T001.exon2 1 97705643 97705764 Zm00001d029988 97704275 97706222 Zm00001d029988 Zm00001d029988a,Zm00001d029988b simSplit
Zm00001d029988_T001.exon1 1 97705869 97706222 Zm00001d029988b 97704275 97706222 Zm00001d029988 Zm00001d029988a,Zm00001d029988b simSplit
Zm00001d029988_T001.exon1 1 97705869 97706222 Zm00001d029988 97704275 97706222 Zm00001d029988 Zm00001d029988a,Zm00001d029988b simSplit
Zm00001d030005_T002.exon9 1 98585427 98585723 Zm00001d030005a 98585427 98594780 Zm00001d030005 Zm00001d030005a,Zm00001d030005b simSplit
Zm00001d030005_T002.exon9 1 98585427 98585723 Zm00001d030005 98585427 98594780 Zm00001d030005 Zm00001d030005a,Zm00001d030005b simSplit
Zm00001d030005_T002.exon8 1 98585806 98586195 Zm00001d030005b 98585427 98594780 Zm00001d030005 Zm00001d030005a,Zm00001d030005b simSplit
Zm00001d030005_T002.exon8 1 98585806 98586195 Zm00001d030005 98585427 98594780 Zm00001d030005 Zm00001d030005a,Zm00001d030005b simSplit
Zm00001d030005_T002.exon7 1 98586279 98586329 Zm00001d030005b 98585427 98594780 Zm00001d030005 Zm00001d030005a,Zm00001d030005b simSplit
Zm00001d030005_T002.exon7 1 98586279 98586329 Zm00001d030005 98585427 98594780 Zm00001d030005 Zm00001d030005a,Zm00001d030005b simSplit
Zm00001d030005_T002.exon6 1 98591709 98591934 Zm00001d030005b 98585427 98594780 Zm00001d030005 Zm00001d030005a,Zm00001d030005b simSplit
Zm00001d030005_T002.exon6 1 98591709 98591934 Zm00001d030005 98585427 98594780 Zm00001d030005 Zm00001d030005a,Zm00001d030005b simSplit
Zm00001d030005_T002.exon5 1 98592034 98592104 Zm00001d030005b 98585427 98594780 Zm00001d030005 Zm00001d030005a,Zm00001d030005b simSplit
Zm00001d030005_T002.exon5 1 98592034 98592104 Zm00001d030005 98585427 98594780 Zm00001d030005 Zm00001d030005a,Zm00001d030005b simSplit
Zm00001d030005_T002.exon4 1 98592181 98592300 Zm00001d030005b 98585427 98594780 Zm00001d030005 Zm00001d030005a,Zm00001d030005b simSplit
Zm00001d030005_T002.exon4 1 98592181 98592300 Zm00001d030005 98585427 98594780 Zm00001d030005 Zm00001d030005a,Zm00001d030005b simSplit
Zm00001d030005_T002.exon3 1 98592384 98592578 Zm00001d030005b 98585427 98594780 Zm00001d030005 Zm00001d030005a,Zm00001d030005b simSplit
Zm00001d030005_T002.exon3 1 98592384 98592578 Zm00001d030005 98585427 98594780 Zm00001d030005 Zm00001d030005a,Zm00001d030005b simSplit
Zm00001d030005_T002.exon2 1 98592671 98594472 Zm00001d030005b 98585427 98594780 Zm00001d030005 Zm00001d030005a,Zm00001d030005b simSplit
Zm00001d030005_T002.exon2 1 98592671 98594472 Zm00001d030005 98585427 98594780 Zm00001d030005 Zm00001d030005a,Zm00001d030005b simSplit
Zm00001d030005_T002.exon1 1 98594497 98594780 Zm00001d030005b 98585427 98594780 Zm00001d030005 Zm00001d030005a,Zm00001d030005b simSplit
Zm00001d030005_T002.exon1 1 98594497 98594780 Zm00001d030005 98585427 98594780 Zm00001d030005 Zm00001d030005a,Zm00001d030005b simSplit
Zm00001d030026_T015.exon1 1 100614057 100614706 Zm00001d030026a 100614057 100647161 Zm00001d030026 Zm00001d030026a,Zm00001d030026b simSplit
Zm00001d030026_T015.exon1 1 100614057 100614706 Zm00001d030026 100614057 100647161 Zm00001d030026 Zm00001d030026a,Zm00001d030026b simSplit
Zm00001d030026_T015.exon2 1 100615403 100615633 Zm00001d030026a 100614057 100647161 Zm00001d030026 Zm00001d030026a,Zm00001d030026b simSplit
Zm00001d030026_T015.exon2 1 100615403 100615633 Zm00001d030026 100614057 100647161 Zm00001d030026 Zm00001d030026a,Zm00001d030026b simSplit
Zm00001d030026_T015.exon3 1 100615730 100615817 Zm00001d030026a 100614057 100647161 Zm00001d030026 Zm00001d030026a,Zm00001d030026b simSplit
Zm00001d030026_T015.exon3 1 100615730 100615817 Zm00001d030026 100614057 100647161 Zm00001d030026 Zm00001d030026a,Zm00001d030026b simSplit
Zm00001d030026_T015.exon4 1 100616232 100616440 Zm00001d030026a 100614057 100647161 Zm00001d030026 Zm00001d030026a,Zm00001d030026b simSplit
Zm00001d030026_T015.exon4 1 100616232 100616440 Zm00001d030026 100614057 100647161 Zm00001d030026 Zm00001d030026a,Zm00001d030026b simSplit
Zm00001d030026_T015.exon5 1 100616697 100616872 Zm00001d030026a 100614057 100647161 Zm00001d030026 Zm00001d030026a,Zm00001d030026b simSplit
Zm00001d030026_T015.exon5 1 100616697 100616872 Zm00001d030026 100614057 100647161 Zm00001d030026 Zm00001d030026a,Zm00001d030026b simSplit
Zm00001d030026_T015.exon6 1 100621901 100622002 Zm00001d030026a 100614057 100647161 Zm00001d030026 Zm00001d030026a,Zm00001d030026b simSplit
Zm00001d030026_T015.exon6 1 100621901 100622002 Zm00001d030026 100614057 100647161 Zm00001d030026 Zm00001d030026a,Zm00001d030026b simSplit
Zm00001d030026_T006.exon6 1 100622075 100622137 Zm00001d030026a 100614057 100647161 Zm00001d030026 Zm00001d030026a,Zm00001d030026b simSplit
Zm00001d030026_T006.exon6 1 100622075 100622137 Zm00001d030026 100614057 100647161 Zm00001d030026 Zm00001d030026a,Zm00001d030026b simSplit
Zm00001d030026_T006.exon7 1 100630710 100632914 Zm00001d030026a 100614057 100647161 Zm00001d030026 Zm00001d030026a,Zm00001d030026b simSplit
Zm00001d030026_T006.exon7 1 100630710 100632914 Zm00001d030026 100614057 100647161 Zm00001d030026 Zm00001d030026a,Zm00001d030026b simSplit
Zm00001d030026_T006.exon8 1 100633184 100633546 Zm00001d030026a 100614057 100647161 Zm00001d030026 Zm00001d030026a,Zm00001d030026b simSplit
Zm00001d030026_T006.exon8 1 100633184 100633546 Zm00001d030026 100614057 100647161 Zm00001d030026 Zm00001d030026a,Zm00001d030026b simSplit
Zm00001d030026_T006.exon9 1 100633734 100633874 Zm00001d030026a 100614057 100647161 Zm00001d030026 Zm00001d030026a,Zm00001d030026b simSplit
Zm00001d030026_T006.exon9 1 100633734 100633874 Zm00001d030026 100614057 100647161 Zm00001d030026 Zm00001d030026a,Zm00001d030026b simSplit
Zm00001d030026_T006.exon10 1 100634579 100634971 Zm00001d030026a 100614057 100647161 Zm00001d030026 Zm00001d030026a,Zm00001d030026b simSplit
Zm00001d030026_T006.exon10 1 100634579 100634971 Zm00001d030026 100614057 100647161 Zm00001d030026 Zm00001d030026a,Zm00001d030026b simSplit
Zm00001d030026_T006.exon11 1 100635076 100635567 Zm00001d030026b 100614057 100647161 Zm00001d030026 Zm00001d030026a,Zm00001d030026b simSplit
Zm00001d030026_T006.exon11 1 100635076 100635567 Zm00001d030026 100614057 100647161 Zm00001d030026 Zm00001d030026a,Zm00001d030026b simSplit
Zm00001d030026_T006.exon12 1 100635831 100636054 Zm00001d030026b 100614057 100647161 Zm00001d030026 Zm00001d030026a,Zm00001d030026b simSplit
Zm00001d030026_T006.exon12 1 100635831 100636054 Zm00001d030026 100614057 100647161 Zm00001d030026 Zm00001d030026a,Zm00001d030026b simSplit
Zm00001d030026_T006.exon13 1 100636174 100636518 Zm00001d030026b 100614057 100647161 Zm00001d030026 Zm00001d030026a,Zm00001d030026b simSplit
Zm00001d030026_T006.exon13 1 100636174 100636518 Zm00001d030026 100614057 100647161 Zm00001d030026 Zm00001d030026a,Zm00001d030026b simSplit
Zm00001d030026_T006.exon14 1 100636650 100636944 Zm00001d030026b 100614057 100647161 Zm00001d030026 Zm00001d030026a,Zm00001d030026b simSplit
Zm00001d030026_T006.exon14 1 100636650 100636944 Zm00001d030026 100614057 100647161 Zm00001d030026 Zm00001d030026a,Zm00001d030026b simSplit
Zm00001d030026_T006.exon15 1 100637825 100638262 Zm00001d030026b 100614057 100647161 Zm00001d030026 Zm00001d030026a,Zm00001d030026b simSplit
Zm00001d030026_T006.exon15 1 100637825 100638262 Zm00001d030026 100614057 100647161 Zm00001d030026 Zm00001d030026a,Zm00001d030026b simSplit
Zm00001d030026_T006.exon16 1 100638354 100638699 Zm00001d030026b 100614057 100647161 Zm00001d030026 Zm00001d030026a,Zm00001d030026b simSplit
Zm00001d030026_T006.exon16 1 100638354 100638699 Zm00001d030026 100614057 100647161 Zm00001d030026 Zm00001d030026a,Zm00001d030026b simSplit
Zm00001d030026_T006.exon17 1 100639003 100639346 Zm00001d030026b 100614057 100647161 Zm00001d030026 Zm00001d030026a,Zm00001d030026b simSplit
Zm00001d030026_T006.exon17 1 100639003 100639346 Zm00001d030026 100614057 100647161 Zm00001d030026 Zm00001d030026a,Zm00001d030026b simSplit
Zm00001d030026_T006.exon18 1 100639431 100639898 Zm00001d030026b 100614057 100647161 Zm00001d030026 Zm00001d030026a,Zm00001d030026b simSplit
Zm00001d030026_T006.exon18 1 100639431 100639898 Zm00001d030026 100614057 100647161 Zm00001d030026 Zm00001d030026a,Zm00001d030026b simSplit
Zm00001d030026_T006.exon19 1 100641122 100641246 Zm00001d030026b 100614057 100647161 Zm00001d030026 Zm00001d030026a,Zm00001d030026b simSplit
Zm00001d030026_T006.exon19 1 100641122 100641246 Zm00001d030026 100614057 100647161 Zm00001d030026 Zm00001d030026a,Zm00001d030026b simSplit
Zm00001d030026_T006.exon20 1 100641792 100641915 Zm00001d030026b 100614057 100647161 Zm00001d030026 Zm00001d030026a,Zm00001d030026b simSplit
Zm00001d030026_T006.exon20 1 100641792 100641915 Zm00001d030026 100614057 100647161 Zm00001d030026 Zm00001d030026a,Zm00001d030026b simSplit
Zm00001d030026_T006.exon21 1 100646424 100646492 Zm00001d030026b 100614057 100647161 Zm00001d030026 Zm00001d030026a,Zm00001d030026b simSplit
Zm00001d030026_T006.exon21 1 100646424 100646492 Zm00001d030026 100614057 100647161 Zm00001d030026 Zm00001d030026a,Zm00001d030026b simSplit
Zm00001d030026_T015.exon23 1 100646632 100647161 Zm00001d030026b 100614057 100647161 Zm00001d030026 Zm00001d030026a,Zm00001d030026b simSplit
Zm00001d030026_T015.exon23 1 100646632 100647161 Zm00001d030026 100614057 100647161 Zm00001d030026 Zm00001d030026a,Zm00001d030026b simSplit
Zm00001d030043_T003.exon1 1 101711246 101711307 Zm00001d030043a 101711246 101722568 Zm00001d030043 Zm00001d030043a,Zm00001d030043b simSplit
Zm00001d030043_T003.exon1 1 101711246 101711307 Zm00001d030043 101711246 101722568 Zm00001d030043 Zm00001d030043a,Zm00001d030043b simSplit
Zm00001d030043_T002.exon2 1 101719279 101719451 Zm00001d030043a 101711246 101722568 Zm00001d030043 Zm00001d030043a,Zm00001d030043b simSplit
Zm00001d030043_T002.exon2 1 101719279 101719451 Zm00001d030043 101711246 101722568 Zm00001d030043 Zm00001d030043a,Zm00001d030043b simSplit
Zm00001d030043_T002.exon3 1 101719547 101719642 Zm00001d030043a 101711246 101722568 Zm00001d030043 Zm00001d030043a,Zm00001d030043b simSplit
Zm00001d030043_T002.exon3 1 101719547 101719642 Zm00001d030043 101711246 101722568 Zm00001d030043 Zm00001d030043a,Zm00001d030043b simSplit
Zm00001d030043_T002.exon4 1 101719808 101719913 Zm00001d030043a 101711246 101722568 Zm00001d030043 Zm00001d030043a,Zm00001d030043b simSplit
Zm00001d030043_T002.exon4 1 101719808 101719913 Zm00001d030043 101711246 101722568 Zm00001d030043 Zm00001d030043a,Zm00001d030043b simSplit
Zm00001d030043_T002.exon5 1 101720224 101720331 Zm00001d030043a 101711246 101722568 Zm00001d030043 Zm00001d030043a,Zm00001d030043b simSplit
Zm00001d030043_T002.exon5 1 101720224 101720331 Zm00001d030043 101711246 101722568 Zm00001d030043 Zm00001d030043a,Zm00001d030043b simSplit
Zm00001d030043_T002.exon6 1 101720411 101720508 Zm00001d030043a 101711246 101722568 Zm00001d030043 Zm00001d030043a,Zm00001d030043b simSplit
Zm00001d030043_T002.exon6 1 101720411 101720508 Zm00001d030043 101711246 101722568 Zm00001d030043 Zm00001d030043a,Zm00001d030043b simSplit
Zm00001d030043_T002.exon7 1 101721254 101721347 Zm00001d030043a 101711246 101722568 Zm00001d030043 Zm00001d030043a,Zm00001d030043b simSplit
Zm00001d030043_T002.exon7 1 101721254 101721347 Zm00001d030043 101711246 101722568 Zm00001d030043 Zm00001d030043a,Zm00001d030043b simSplit
Zm00001d030043_T002.exon8 1 101721424 101721525 Zm00001d030043a 101711246 101722568 Zm00001d030043 Zm00001d030043a,Zm00001d030043b simSplit
Zm00001d030043_T002.exon8 1 101721424 101721525 Zm00001d030043 101711246 101722568 Zm00001d030043 Zm00001d030043a,Zm00001d030043b simSplit
Zm00001d030043_T002.exon9 1 101721754 101722131 Zm00001d030043b 101711246 101722568 Zm00001d030043 Zm00001d030043a,Zm00001d030043b simSplit
Zm00001d030043_T002.exon9 1 101721754 101722131 Zm00001d030043 101711246 101722568 Zm00001d030043 Zm00001d030043a,Zm00001d030043b simSplit
Zm00001d030043_T003.exon9 1 101722256 101722568 Zm00001d030043b 101711246 101722568 Zm00001d030043 Zm00001d030043a,Zm00001d030043b simSplit
Zm00001d030043_T003.exon9 1 101722256 101722568 Zm00001d030043 101711246 101722568 Zm00001d030043 Zm00001d030043a,Zm00001d030043b simSplit
Zm00001d030057_T001.exon1 1 102376437 102376541 Zm00001d030057a 102376437 102378258 Zm00001d030057 Zm00001d030057a,Zm00001d030057b simSplit
Zm00001d030057_T001.exon1 1 102376437 102376541 Zm00001d030057 102376437 102378258 Zm00001d030057 Zm00001d030057a,Zm00001d030057b simSplit
Zm00001d030057_T001.exon2 1 102377152 102377252 Zm00001d030057a 102376437 102378258 Zm00001d030057 Zm00001d030057a,Zm00001d030057b simSplit
Zm00001d030057_T001.exon2 1 102377152 102377252 Zm00001d030057 102376437 102378258 Zm00001d030057 Zm00001d030057a,Zm00001d030057b simSplit
Zm00001d030057_T001.exon3 1 102377876 102377968 Zm00001d030057a 102376437 102378258 Zm00001d030057 Zm00001d030057a,Zm00001d030057b simSplit
Zm00001d030057_T001.exon3 1 102377876 102377968 Zm00001d030057 102376437 102378258 Zm00001d030057 Zm00001d030057a,Zm00001d030057b simSplit
Zm00001d030057_T001.exon4 1 102378243 102378258 Zm00001d030057b 102376437 102378258 Zm00001d030057 Zm00001d030057a,Zm00001d030057b simSplit
Zm00001d030057_T001.exon4 1 102378243 102378258 Zm00001d030057 102376437 102378258 Zm00001d030057 Zm00001d030057a,Zm00001d030057b simSplit
Zm00001d030090_T001.exon1 1 104849146 104849733 Zm00001d030090a 104849146 104852816 Zm00001d030090 Zm00001d030090a,Zm00001d030090b simSplit
Zm00001d030090_T001.exon1 1 104849146 104849733 Zm00001d030090 104849146 104852816 Zm00001d030090 Zm00001d030090a,Zm00001d030090b simSplit
Zm00001d030090_T001.exon2 1 104850716 104850919 Zm00001d030090a 104849146 104852816 Zm00001d030090 Zm00001d030090a,Zm00001d030090b simSplit
Zm00001d030090_T001.exon2 1 104850716 104850919 Zm00001d030090 104849146 104852816 Zm00001d030090 Zm00001d030090a,Zm00001d030090b simSplit
Zm00001d030090_T001.exon3 1 104851881 104852227 Zm00001d030090b 104849146 104852816 Zm00001d030090 Zm00001d030090a,Zm00001d030090b simSplit
Zm00001d030090_T001.exon3 1 104851881 104852227 Zm00001d030090 104849146 104852816 Zm00001d030090 Zm00001d030090a,Zm00001d030090b simSplit
Zm00001d030090_T001.exon4 1 104852338 104852816 Zm00001d030090b 104849146 104852816 Zm00001d030090 Zm00001d030090a,Zm00001d030090b simSplit
Zm00001d030090_T001.exon4 1 104852338 104852816 Zm00001d030090 104849146 104852816 Zm00001d030090 Zm00001d030090a,Zm00001d030090b simSplit
Zm00001d030091_T001.exon7 1 105035216 105035621 Zm00001d030091a 105035216 105041237 Zm00001d030091 Zm00001d030091a,Zm00001d030091b simSplit
Zm00001d030091_T001.exon7 1 105035216 105035621 Zm00001d030091 105035216 105041237 Zm00001d030091 Zm00001d030091a,Zm00001d030091b simSplit
Zm00001d030091_T001.exon6 1 105036428 105036573 Zm00001d030091b 105035216 105041237 Zm00001d030091 Zm00001d030091a,Zm00001d030091b simSplit
Zm00001d030091_T001.exon6 1 105036428 105036573 Zm00001d030091 105035216 105041237 Zm00001d030091 Zm00001d030091a,Zm00001d030091b simSplit
Zm00001d030091_T001.exon5 1 105037178 105037366 Zm00001d030091b 105035216 105041237 Zm00001d030091 Zm00001d030091a,Zm00001d030091b simSplit
Zm00001d030091_T001.exon5 1 105037178 105037366 Zm00001d030091 105035216 105041237 Zm00001d030091 Zm00001d030091a,Zm00001d030091b simSplit
Zm00001d030091_T001.exon4 1 105037497 105037612 Zm00001d030091b 105035216 105041237 Zm00001d030091 Zm00001d030091a,Zm00001d030091b simSplit
Zm00001d030091_T001.exon4 1 105037497 105037612 Zm00001d030091 105035216 105041237 Zm00001d030091 Zm00001d030091a,Zm00001d030091b simSplit
Zm00001d030091_T001.exon3 1 105038116 105038230 Zm00001d030091b 105035216 105041237 Zm00001d030091 Zm00001d030091a,Zm00001d030091b simSplit
Zm00001d030091_T001.exon3 1 105038116 105038230 Zm00001d030091 105035216 105041237 Zm00001d030091 Zm00001d030091a,Zm00001d030091b simSplit
Zm00001d030091_T001.exon2 1 105040824 105040925 Zm00001d030091b 105035216 105041237 Zm00001d030091 Zm00001d030091a,Zm00001d030091b simSplit
Zm00001d030091_T001.exon2 1 105040824 105040925 Zm00001d030091 105035216 105041237 Zm00001d030091 Zm00001d030091a,Zm00001d030091b simSplit
Zm00001d030091_T001.exon1 1 105041014 105041237 Zm00001d030091b 105035216 105041237 Zm00001d030091 Zm00001d030091a,Zm00001d030091b simSplit
Zm00001d030091_T001.exon1 1 105041014 105041237 Zm00001d030091 105035216 105041237 Zm00001d030091 Zm00001d030091a,Zm00001d030091b simSplit
Zm00001d030105_T001.exon1 1 105944592 105944619 Zm00001d030105a 105944592 105948305 Zm00001d030105 Zm00001d030105a,Zm00001d030105b simSplit
Zm00001d030105_T001.exon1 1 105944592 105944619 Zm00001d030105 105944592 105948305 Zm00001d030105 Zm00001d030105a,Zm00001d030105b simSplit
Zm00001d030105_T001.exon2 1 105945849 105945950 Zm00001d030105a 105944592 105948305 Zm00001d030105 Zm00001d030105a,Zm00001d030105b simSplit
Zm00001d030105_T001.exon2 1 105945849 105945950 Zm00001d030105 105944592 105948305 Zm00001d030105 Zm00001d030105a,Zm00001d030105b simSplit
Zm00001d030105_T001.exon3 1 105946114 105946373 Zm00001d030105b 105944592 105948305 Zm00001d030105 Zm00001d030105a,Zm00001d030105b simSplit
Zm00001d030105_T001.exon3 1 105946114 105946373 Zm00001d030105 105944592 105948305 Zm00001d030105 Zm00001d030105a,Zm00001d030105b simSplit
Zm00001d030105_T001.exon4 1 105946513 105946714 Zm00001d030105b 105944592 105948305 Zm00001d030105 Zm00001d030105a,Zm00001d030105b simSplit
Zm00001d030105_T001.exon4 1 105946513 105946714 Zm00001d030105 105944592 105948305 Zm00001d030105 Zm00001d030105a,Zm00001d030105b simSplit
Zm00001d030105_T001.exon5 1 105946983 105947399 Zm00001d030105b 105944592 105948305 Zm00001d030105 Zm00001d030105a,Zm00001d030105b simSplit
Zm00001d030105_T001.exon5 1 105946983 105947399 Zm00001d030105 105944592 105948305 Zm00001d030105 Zm00001d030105a,Zm00001d030105b simSplit
Zm00001d030105_T001.exon6 1 105947493 105947573 Zm00001d030105b 105944592 105948305 Zm00001d030105 Zm00001d030105a,Zm00001d030105b simSplit
Zm00001d030105_T001.exon6 1 105947493 105947573 Zm00001d030105 105944592 105948305 Zm00001d030105 Zm00001d030105a,Zm00001d030105b simSplit
Zm00001d030105_T001.exon7 1 105947659 105947701 Zm00001d030105b 105944592 105948305 Zm00001d030105 Zm00001d030105a,Zm00001d030105b simSplit
Zm00001d030105_T001.exon7 1 105947659 105947701 Zm00001d030105 105944592 105948305 Zm00001d030105 Zm00001d030105a,Zm00001d030105b simSplit
Zm00001d030105_T001.exon8 1 105947941 105948305 Zm00001d030105b 105944592 105948305 Zm00001d030105 Zm00001d030105a,Zm00001d030105b simSplit
Zm00001d030105_T001.exon8 1 105947941 105948305 Zm00001d030105 105944592 105948305 Zm00001d030105 Zm00001d030105a,Zm00001d030105b simSplit
Zm00001d030109_T003.exon1 1 106376208 106376451 Zm00001d030109a 106376208 106378884 Zm00001d030109 Zm00001d030109a,Zm00001d030109b simSplit
Zm00001d030109_T003.exon1 1 106376208 106376451 Zm00001d030109 106376208 106378884 Zm00001d030109 Zm00001d030109a,Zm00001d030109b simSplit
Zm00001d030109_T002.exon2 1 106376963 106377006 Zm00001d030109a 106376208 106378884 Zm00001d030109 Zm00001d030109a,Zm00001d030109b simSplit
Zm00001d030109_T002.exon2 1 106376963 106377006 Zm00001d030109 106376208 106378884 Zm00001d030109 Zm00001d030109a,Zm00001d030109b simSplit
Zm00001d030109_T002.exon3 1 106377157 106377347 Zm00001d030109a 106376208 106378884 Zm00001d030109 Zm00001d030109a,Zm00001d030109b simSplit
Zm00001d030109_T002.exon3 1 106377157 106377347 Zm00001d030109 106376208 106378884 Zm00001d030109 Zm00001d030109a,Zm00001d030109b simSplit
Zm00001d030109_T002.exon4 1 106377420 106377614 Zm00001d030109a 106376208 106378884 Zm00001d030109 Zm00001d030109a,Zm00001d030109b simSplit
Zm00001d030109_T002.exon4 1 106377420 106377614 Zm00001d030109 106376208 106378884 Zm00001d030109 Zm00001d030109a,Zm00001d030109b simSplit
Zm00001d030109_T003.exon3 1 106377789 106377850 Zm00001d030109a 106376208 106378884 Zm00001d030109 Zm00001d030109a,Zm00001d030109b simSplit
Zm00001d030109_T003.exon3 1 106377789 106377850 Zm00001d030109 106376208 106378884 Zm00001d030109 Zm00001d030109a,Zm00001d030109b simSplit
Zm00001d030109_T003.exon4 1 106377977 106378043 Zm00001d030109a 106376208 106378884 Zm00001d030109 Zm00001d030109a,Zm00001d030109b simSplit
Zm00001d030109_T003.exon4 1 106377977 106378043 Zm00001d030109 106376208 106378884 Zm00001d030109 Zm00001d030109a,Zm00001d030109b simSplit
Zm00001d030109_T003.exon5 1 106378135 106378253 Zm00001d030109b 106376208 106378884 Zm00001d030109 Zm00001d030109a,Zm00001d030109b simSplit
Zm00001d030109_T003.exon5 1 106378135 106378253 Zm00001d030109 106376208 106378884 Zm00001d030109 Zm00001d030109a,Zm00001d030109b simSplit
Zm00001d030109_T003.exon6 1 106378348 106378524 Zm00001d030109b 106376208 106378884 Zm00001d030109 Zm00001d030109a,Zm00001d030109b simSplit
Zm00001d030109_T003.exon6 1 106378348 106378524 Zm00001d030109 106376208 106378884 Zm00001d030109 Zm00001d030109a,Zm00001d030109b simSplit
Zm00001d030109_T003.exon7 1 106378638 106378884 Zm00001d030109b 106376208 106378884 Zm00001d030109 Zm00001d030109a,Zm00001d030109b simSplit
Zm00001d030109_T003.exon7 1 106378638 106378884 Zm00001d030109 106376208 106378884 Zm00001d030109 Zm00001d030109a,Zm00001d030109b simSplit
Zm00001d030131_T002.exon6 1 108193737 108195065 Zm00001d030131a 108193737 108197506 Zm00001d030131 Zm00001d030131a,Zm00001d030131b simSplit
Zm00001d030131_T002.exon6 1 108193737 108195065 Zm00001d030131 108193737 108197506 Zm00001d030131 Zm00001d030131a,Zm00001d030131b simSplit
Zm00001d030131_T006.exon4 1 108195198 108195266 Zm00001d030131a 108193737 108197506 Zm00001d030131 Zm00001d030131a,Zm00001d030131b simSplit
Zm00001d030131_T006.exon4 1 108195198 108195266 Zm00001d030131 108193737 108197506 Zm00001d030131 Zm00001d030131a,Zm00001d030131b simSplit
Zm00001d030131_T006.exon3 1 108195354 108195509 Zm00001d030131a 108193737 108197506 Zm00001d030131 Zm00001d030131a,Zm00001d030131b simSplit
Zm00001d030131_T006.exon3 1 108195354 108195509 Zm00001d030131 108193737 108197506 Zm00001d030131 Zm00001d030131a,Zm00001d030131b simSplit
Zm00001d030131_T002.exon3 1 108195593 108195656 Zm00001d030131a 108193737 108197506 Zm00001d030131 Zm00001d030131a,Zm00001d030131b simSplit
Zm00001d030131_T002.exon3 1 108195593 108195656 Zm00001d030131 108193737 108197506 Zm00001d030131 Zm00001d030131a,Zm00001d030131b simSplit
Zm00001d030131_T002.exon2 1 108195727 108196974 Zm00001d030131b 108193737 108197506 Zm00001d030131 Zm00001d030131a,Zm00001d030131b simSplit
Zm00001d030131_T002.exon2 1 108195727 108196974 Zm00001d030131 108193737 108197506 Zm00001d030131 Zm00001d030131a,Zm00001d030131b simSplit
Zm00001d030131_T002.exon1 1 108197301 108197506 Zm00001d030131b 108193737 108197506 Zm00001d030131 Zm00001d030131a,Zm00001d030131b simSplit
Zm00001d030131_T002.exon1 1 108197301 108197506 Zm00001d030131 108193737 108197506 Zm00001d030131 Zm00001d030131a,Zm00001d030131b simSplit
Zm00001d030148_T001.exon1 1 108714459 108714688 Zm00001d030148a 108714459 108717659 Zm00001d030148 Zm00001d030148a,Zm00001d030148b simSplit
Zm00001d030148_T001.exon1 1 108714459 108714688 Zm00001d030148 108714459 108717659 Zm00001d030148 Zm00001d030148a,Zm00001d030148b simSplit
Zm00001d030148_T001.exon2 1 108715812 108715983 Zm00001d030148a 108714459 108717659 Zm00001d030148 Zm00001d030148a,Zm00001d030148b simSplit
Zm00001d030148_T001.exon2 1 108715812 108715983 Zm00001d030148 108714459 108717659 Zm00001d030148 Zm00001d030148a,Zm00001d030148b simSplit
Zm00001d030148_T001.exon3 1 108716092 108716370 Zm00001d030148b 108714459 108717659 Zm00001d030148 Zm00001d030148a,Zm00001d030148b simSplit
Zm00001d030148_T001.exon3 1 108716092 108716370 Zm00001d030148 108714459 108717659 Zm00001d030148 Zm00001d030148a,Zm00001d030148b simSplit
Zm00001d030148_T001.exon4 1 108716633 108717659 Zm00001d030148b 108714459 108717659 Zm00001d030148 Zm00001d030148a,Zm00001d030148b simSplit
Zm00001d030148_T001.exon4 1 108716633 108717659 Zm00001d030148 108714459 108717659 Zm00001d030148 Zm00001d030148a,Zm00001d030148b simSplit
Zm00001d030189_T001.exon1 1 112085095 112085208 Zm00001d030189a 112085095 112086411 Zm00001d030189 Zm00001d030189a,Zm00001d030189b simSplit
Zm00001d030189_T001.exon1 1 112085095 112085208 Zm00001d030189 112085095 112086411 Zm00001d030189 Zm00001d030189a,Zm00001d030189b simSplit
Zm00001d030189_T001.exon2 1 112085619 112085822 Zm00001d030189a 112085095 112086411 Zm00001d030189 Zm00001d030189a,Zm00001d030189b simSplit
Zm00001d030189_T001.exon2 1 112085619 112085822 Zm00001d030189 112085095 112086411 Zm00001d030189 Zm00001d030189a,Zm00001d030189b simSplit
Zm00001d030189_T001.exon3 1 112085913 112086065 Zm00001d030189a 112085095 112086411 Zm00001d030189 Zm00001d030189a,Zm00001d030189b simSplit
Zm00001d030189_T001.exon3 1 112085913 112086065 Zm00001d030189 112085095 112086411 Zm00001d030189 Zm00001d030189a,Zm00001d030189b simSplit
Zm00001d030189_T001.exon4 1 112086289 112086411 Zm00001d030189b 112085095 112086411 Zm00001d030189 Zm00001d030189a,Zm00001d030189b simSplit
Zm00001d030189_T001.exon4 1 112086289 112086411 Zm00001d030189 112085095 112086411 Zm00001d030189 Zm00001d030189a,Zm00001d030189b simSplit
Zm00001d030213_T001.exon1 1 113434606 113435462 Zm00001d030213a 113434606 113438057 Zm00001d030213 Zm00001d030213a,Zm00001d030213b simSplit
Zm00001d030213_T001.exon1 1 113434606 113435462 Zm00001d030213 113434606 113438057 Zm00001d030213 Zm00001d030213a,Zm00001d030213b simSplit
Zm00001d030213_T001.exon2 1 113435530 113435640 Zm00001d030213a 113434606 113438057 Zm00001d030213 Zm00001d030213a,Zm00001d030213b simSplit
Zm00001d030213_T001.exon2 1 113435530 113435640 Zm00001d030213 113434606 113438057 Zm00001d030213 Zm00001d030213a,Zm00001d030213b simSplit
Zm00001d030213_T001.exon3 1 113435981 113436162 Zm00001d030213a 113434606 113438057 Zm00001d030213 Zm00001d030213a,Zm00001d030213b simSplit
Zm00001d030213_T001.exon3 1 113435981 113436162 Zm00001d030213 113434606 113438057 Zm00001d030213 Zm00001d030213a,Zm00001d030213b simSplit
Zm00001d030213_T001.exon4 1 113436422 113436632 Zm00001d030213a 113434606 113438057 Zm00001d030213 Zm00001d030213a,Zm00001d030213b simSplit
Zm00001d030213_T001.exon4 1 113436422 113436632 Zm00001d030213 113434606 113438057 Zm00001d030213 Zm00001d030213a,Zm00001d030213b simSplit
Zm00001d030213_T001.exon5 1 113436773 113437013 Zm00001d030213b 113434606 113438057 Zm00001d030213 Zm00001d030213a,Zm00001d030213b simSplit
Zm00001d030213_T001.exon5 1 113436773 113437013 Zm00001d030213 113434606 113438057 Zm00001d030213 Zm00001d030213a,Zm00001d030213b simSplit
Zm00001d030213_T001.exon6 1 113437093 113437243 Zm00001d030213b 113434606 113438057 Zm00001d030213 Zm00001d030213a,Zm00001d030213b simSplit
Zm00001d030213_T001.exon6 1 113437093 113437243 Zm00001d030213 113434606 113438057 Zm00001d030213 Zm00001d030213a,Zm00001d030213b simSplit
Zm00001d030213_T001.exon7 1 113437642 113438057 Zm00001d030213b 113434606 113438057 Zm00001d030213 Zm00001d030213a,Zm00001d030213b simSplit
Zm00001d030213_T001.exon7 1 113437642 113438057 Zm00001d030213 113434606 113438057 Zm00001d030213 Zm00001d030213a,Zm00001d030213b simSplit
Zm00001d030234_T001.exon4 1 115148363 115149161 Zm00001d030234a 115148363 115150637 Zm00001d030234 Zm00001d030234a,Zm00001d030234b simSplit
Zm00001d030234_T001.exon4 1 115148363 115149161 Zm00001d030234 115148363 115150637 Zm00001d030234 Zm00001d030234a,Zm00001d030234b simSplit
Zm00001d030234_T001.exon3 1 115149270 115149814 Zm00001d030234a 115148363 115150637 Zm00001d030234 Zm00001d030234a,Zm00001d030234b simSplit
Zm00001d030234_T001.exon3 1 115149270 115149814 Zm00001d030234 115148363 115150637 Zm00001d030234 Zm00001d030234a,Zm00001d030234b simSplit
Zm00001d030234_T001.exon2 1 115149919 115150136 Zm00001d030234a 115148363 115150637 Zm00001d030234 Zm00001d030234a,Zm00001d030234b simSplit
Zm00001d030234_T001.exon2 1 115149919 115150136 Zm00001d030234 115148363 115150637 Zm00001d030234 Zm00001d030234a,Zm00001d030234b simSplit
Zm00001d030234_T001.exon1 1 115150502 115150637 Zm00001d030234b 115148363 115150637 Zm00001d030234 Zm00001d030234a,Zm00001d030234b simSplit
Zm00001d030234_T001.exon1 1 115150502 115150637 Zm00001d030234 115148363 115150637 Zm00001d030234 Zm00001d030234a,Zm00001d030234b simSplit
Zm00001d030236_T001.exon1 1 115306970 115307029 Zm00001d030236a 115306970 115307682 Zm00001d030236 Zm00001d030236a,Zm00001d030236b simSplit
Zm00001d030236_T001.exon1 1 115306970 115307029 Zm00001d030236 115306970 115307682 Zm00001d030236 Zm00001d030236a,Zm00001d030236b simSplit
Zm00001d030236_T001.exon2 1 115307231 115307275 Zm00001d030236b 115306970 115307682 Zm00001d030236 Zm00001d030236a,Zm00001d030236b simSplit
Zm00001d030236_T001.exon2 1 115307231 115307275 Zm00001d030236 115306970 115307682 Zm00001d030236 Zm00001d030236a,Zm00001d030236b simSplit
Zm00001d030236_T001.exon3 1 115307380 115307410 Zm00001d030236b 115306970 115307682 Zm00001d030236 Zm00001d030236a,Zm00001d030236b simSplit
Zm00001d030236_T001.exon3 1 115307380 115307410 Zm00001d030236 115306970 115307682 Zm00001d030236 Zm00001d030236a,Zm00001d030236b simSplit
Zm00001d030236_T001.exon4 1 115307501 115307682 Zm00001d030236b 115306970 115307682 Zm00001d030236 Zm00001d030236a,Zm00001d030236b simSplit
Zm00001d030236_T001.exon4 1 115307501 115307682 Zm00001d030236 115306970 115307682 Zm00001d030236 Zm00001d030236a,Zm00001d030236b simSplit
Zm00001d030264_T002.exon5 1 117369134 117369431 Zm00001d030264a 117369134 117372502 Zm00001d030264 Zm00001d030264a,Zm00001d030264b simSplit
Zm00001d030264_T002.exon5 1 117369134 117369431 Zm00001d030264 117369134 117372502 Zm00001d030264 Zm00001d030264a,Zm00001d030264b simSplit
Zm00001d030264_T002.exon4 1 117369696 117369790 Zm00001d030264b 117369134 117372502 Zm00001d030264 Zm00001d030264a,Zm00001d030264b simSplit
Zm00001d030264_T002.exon4 1 117369696 117369790 Zm00001d030264 117369134 117372502 Zm00001d030264 Zm00001d030264a,Zm00001d030264b simSplit
Zm00001d030264_T002.exon3 1 117370476 117370838 Zm00001d030264b 117369134 117372502 Zm00001d030264 Zm00001d030264a,Zm00001d030264b simSplit
Zm00001d030264_T002.exon3 1 117370476 117370838 Zm00001d030264 117369134 117372502 Zm00001d030264 Zm00001d030264a,Zm00001d030264b simSplit
Zm00001d030264_T002.exon2 1 117371771 117372009 Zm00001d030264b 117369134 117372502 Zm00001d030264 Zm00001d030264a,Zm00001d030264b simSplit
Zm00001d030264_T002.exon2 1 117371771 117372009 Zm00001d030264 117369134 117372502 Zm00001d030264 Zm00001d030264a,Zm00001d030264b simSplit
Zm00001d030264_T002.exon1 1 117372098 117372502 Zm00001d030264b 117369134 117372502 Zm00001d030264 Zm00001d030264a,Zm00001d030264b simSplit
Zm00001d030264_T002.exon1 1 117372098 117372502 Zm00001d030264 117369134 117372502 Zm00001d030264 Zm00001d030264a,Zm00001d030264b simSplit
Zm00001d030277_T001.exon1 1 118415047 118415193 Zm00001d030277a 118415047 118417551 Zm00001d030277 Zm00001d030277a,Zm00001d030277b simSplit
Zm00001d030277_T001.exon1 1 118415047 118415193 Zm00001d030277 118415047 118417551 Zm00001d030277 Zm00001d030277a,Zm00001d030277b simSplit
Zm00001d030277_T001.exon2 1 118416022 118416069 Zm00001d030277a 118415047 118417551 Zm00001d030277 Zm00001d030277a,Zm00001d030277b simSplit
Zm00001d030277_T001.exon2 1 118416022 118416069 Zm00001d030277 118415047 118417551 Zm00001d030277 Zm00001d030277a,Zm00001d030277b simSplit
Zm00001d030277_T001.exon3 1 118416222 118416296 Zm00001d030277a 118415047 118417551 Zm00001d030277 Zm00001d030277a,Zm00001d030277b simSplit
Zm00001d030277_T001.exon3 1 118416222 118416296 Zm00001d030277 118415047 118417551 Zm00001d030277 Zm00001d030277a,Zm00001d030277b simSplit
Zm00001d030277_T001.exon4 1 118416763 118416859 Zm00001d030277a 118415047 118417551 Zm00001d030277 Zm00001d030277a,Zm00001d030277b simSplit
Zm00001d030277_T001.exon4 1 118416763 118416859 Zm00001d030277 118415047 118417551 Zm00001d030277 Zm00001d030277a,Zm00001d030277b simSplit
Zm00001d030277_T001.exon5 1 118417137 118417551 Zm00001d030277b 118415047 118417551 Zm00001d030277 Zm00001d030277a,Zm00001d030277b simSplit
Zm00001d030277_T001.exon5 1 118417137 118417551 Zm00001d030277 118415047 118417551 Zm00001d030277 Zm00001d030277a,Zm00001d030277b simSplit
Zm00001d030280_T002.exon4 1 118773039 118773413 Zm00001d030280a 118773039 118775628 Zm00001d030280 Zm00001d030280a,Zm00001d030280b simSplit
Zm00001d030280_T002.exon4 1 118773039 118773413 Zm00001d030280 118773039 118775628 Zm00001d030280 Zm00001d030280a,Zm00001d030280b simSplit
Zm00001d030280_T002.exon3 1 118773523 118774147 Zm00001d030280a 118773039 118775628 Zm00001d030280 Zm00001d030280a,Zm00001d030280b simSplit
Zm00001d030280_T002.exon3 1 118773523 118774147 Zm00001d030280 118773039 118775628 Zm00001d030280 Zm00001d030280a,Zm00001d030280b simSplit
Zm00001d030280_T002.exon2 1 118775385 118775444 Zm00001d030280a 118773039 118775628 Zm00001d030280 Zm00001d030280a,Zm00001d030280b simSplit
Zm00001d030280_T002.exon2 1 118775385 118775444 Zm00001d030280 118773039 118775628 Zm00001d030280 Zm00001d030280a,Zm00001d030280b simSplit
Zm00001d030280_T002.exon1 1 118775530 118775628 Zm00001d030280b 118773039 118775628 Zm00001d030280 Zm00001d030280a,Zm00001d030280b simSplit
Zm00001d030280_T002.exon1 1 118775530 118775628 Zm00001d030280 118773039 118775628 Zm00001d030280 Zm00001d030280a,Zm00001d030280b simSplit
Zm00001d030282_T005.exon32 1 118828598 118828840 Zm00001d030282a 118828598 118879137 Zm00001d030282 Zm00001d030282a,Zm00001d030282b simSplit
Zm00001d030282_T005.exon32 1 118828598 118828840 Zm00001d030282 118828598 118879137 Zm00001d030282 Zm00001d030282a,Zm00001d030282b simSplit
Zm00001d030282_T006.exon30 1 118828910 118829981 Zm00001d030282a 118828598 118879137 Zm00001d030282 Zm00001d030282a,Zm00001d030282b simSplit
Zm00001d030282_T006.exon30 1 118828910 118829981 Zm00001d030282 118828598 118879137 Zm00001d030282 Zm00001d030282a,Zm00001d030282b simSplit
Zm00001d030282_T034.exon30 1 118830092 118830160 Zm00001d030282a 118828598 118879137 Zm00001d030282 Zm00001d030282a,Zm00001d030282b simSplit
Zm00001d030282_T034.exon30 1 118830092 118830160 Zm00001d030282 118828598 118879137 Zm00001d030282 Zm00001d030282a,Zm00001d030282b simSplit
Zm00001d030282_T034.exon29 1 118830237 118830284 Zm00001d030282a 118828598 118879137 Zm00001d030282 Zm00001d030282a,Zm00001d030282b simSplit
Zm00001d030282_T034.exon29 1 118830237 118830284 Zm00001d030282 118828598 118879137 Zm00001d030282 Zm00001d030282a,Zm00001d030282b simSplit
Zm00001d030282_T034.exon28 1 118830379 118830474 Zm00001d030282a 118828598 118879137 Zm00001d030282 Zm00001d030282a,Zm00001d030282b simSplit
Zm00001d030282_T034.exon28 1 118830379 118830474 Zm00001d030282 118828598 118879137 Zm00001d030282 Zm00001d030282a,Zm00001d030282b simSplit
Zm00001d030282_T034.exon27 1 118830555 118830665 Zm00001d030282a 118828598 118879137 Zm00001d030282 Zm00001d030282a,Zm00001d030282b simSplit
Zm00001d030282_T034.exon27 1 118830555 118830665 Zm00001d030282 118828598 118879137 Zm00001d030282 Zm00001d030282a,Zm00001d030282b simSplit
Zm00001d030282_T034.exon26 1 118841898 118841982 Zm00001d030282a 118828598 118879137 Zm00001d030282 Zm00001d030282a,Zm00001d030282b simSplit
Zm00001d030282_T034.exon26 1 118841898 118841982 Zm00001d030282 118828598 118879137 Zm00001d030282 Zm00001d030282a,Zm00001d030282b simSplit
Zm00001d030282_T034.exon25 1 118842058 118842170 Zm00001d030282a 118828598 118879137 Zm00001d030282 Zm00001d030282a,Zm00001d030282b simSplit
Zm00001d030282_T034.exon25 1 118842058 118842170 Zm00001d030282 118828598 118879137 Zm00001d030282 Zm00001d030282a,Zm00001d030282b simSplit
Zm00001d030282_T034.exon24 1 118842320 118842385 Zm00001d030282a 118828598 118879137 Zm00001d030282 Zm00001d030282a,Zm00001d030282b simSplit
Zm00001d030282_T034.exon24 1 118842320 118842385 Zm00001d030282 118828598 118879137 Zm00001d030282 Zm00001d030282a,Zm00001d030282b simSplit
Zm00001d030282_T034.exon23 1 118842566 118842685 Zm00001d030282a 118828598 118879137 Zm00001d030282 Zm00001d030282a,Zm00001d030282b simSplit
Zm00001d030282_T034.exon23 1 118842566 118842685 Zm00001d030282 118828598 118879137 Zm00001d030282 Zm00001d030282a,Zm00001d030282b simSplit
Zm00001d030282_T034.exon22 1 118842829 118842876 Zm00001d030282b 118828598 118879137 Zm00001d030282 Zm00001d030282a,Zm00001d030282b simSplit
Zm00001d030282_T034.exon22 1 118842829 118842876 Zm00001d030282 118828598 118879137 Zm00001d030282 Zm00001d030282a,Zm00001d030282b simSplit
Zm00001d030282_T034.exon21 1 118857626 118857697 Zm00001d030282b 118828598 118879137 Zm00001d030282 Zm00001d030282a,Zm00001d030282b simSplit
Zm00001d030282_T034.exon21 1 118857626 118857697 Zm00001d030282 118828598 118879137 Zm00001d030282 Zm00001d030282a,Zm00001d030282b simSplit
Zm00001d030282_T034.exon20 1 118867714 118867773 Zm00001d030282b 118828598 118879137 Zm00001d030282 Zm00001d030282a,Zm00001d030282b simSplit
Zm00001d030282_T034.exon20 1 118867714 118867773 Zm00001d030282 118828598 118879137 Zm00001d030282 Zm00001d030282a,Zm00001d030282b simSplit
Zm00001d030282_T006.exon18 1 118867858 118867888 Zm00001d030282b 118828598 118879137 Zm00001d030282 Zm00001d030282a,Zm00001d030282b simSplit
Zm00001d030282_T006.exon18 1 118867858 118867888 Zm00001d030282 118828598 118879137 Zm00001d030282 Zm00001d030282a,Zm00001d030282b simSplit
Zm00001d030282_T010.exon17 1 118872581 118873434 Zm00001d030282b 118828598 118879137 Zm00001d030282 Zm00001d030282a,Zm00001d030282b simSplit
Zm00001d030282_T010.exon17 1 118872581 118873434 Zm00001d030282 118828598 118879137 Zm00001d030282 Zm00001d030282a,Zm00001d030282b simSplit
Zm00001d030282_T034.exon16 1 118873684 118873740 Zm00001d030282b 118828598 118879137 Zm00001d030282 Zm00001d030282a,Zm00001d030282b simSplit
Zm00001d030282_T034.exon16 1 118873684 118873740 Zm00001d030282 118828598 118879137 Zm00001d030282 Zm00001d030282a,Zm00001d030282b simSplit
Zm00001d030282_T034.exon14 1 118874134 118874217 Zm00001d030282b 118828598 118879137 Zm00001d030282 Zm00001d030282a,Zm00001d030282b simSplit
Zm00001d030282_T034.exon14 1 118874134 118874217 Zm00001d030282 118828598 118879137 Zm00001d030282 Zm00001d030282a,Zm00001d030282b simSplit
Zm00001d030282_T034.exon13 1 118874310 118874477 Zm00001d030282b 118828598 118879137 Zm00001d030282 Zm00001d030282a,Zm00001d030282b simSplit
Zm00001d030282_T034.exon13 1 118874310 118874477 Zm00001d030282 118828598 118879137 Zm00001d030282 Zm00001d030282a,Zm00001d030282b simSplit
Zm00001d030282_T034.exon12 1 118874554 118874647 Zm00001d030282b 118828598 118879137 Zm00001d030282 Zm00001d030282a,Zm00001d030282b simSplit
Zm00001d030282_T034.exon12 1 118874554 118874647 Zm00001d030282 118828598 118879137 Zm00001d030282 Zm00001d030282a,Zm00001d030282b simSplit
Zm00001d030282_T034.exon11 1 118874739 118874839 Zm00001d030282b 118828598 118879137 Zm00001d030282 Zm00001d030282a,Zm00001d030282b simSplit
Zm00001d030282_T034.exon11 1 118874739 118874839 Zm00001d030282 118828598 118879137 Zm00001d030282 Zm00001d030282a,Zm00001d030282b simSplit
Zm00001d030282_T034.exon10 1 118875026 118875139 Zm00001d030282b 118828598 118879137 Zm00001d030282 Zm00001d030282a,Zm00001d030282b simSplit
Zm00001d030282_T034.exon10 1 118875026 118875139 Zm00001d030282 118828598 118879137 Zm00001d030282 Zm00001d030282a,Zm00001d030282b simSplit
Zm00001d030282_T034.exon9 1 118875235 118875306 Zm00001d030282b 118828598 118879137 Zm00001d030282 Zm00001d030282a,Zm00001d030282b simSplit
Zm00001d030282_T034.exon9 1 118875235 118875306 Zm00001d030282 118828598 118879137 Zm00001d030282 Zm00001d030282a,Zm00001d030282b simSplit
Zm00001d030282_T034.exon8 1 118875389 118875475 Zm00001d030282b 118828598 118879137 Zm00001d030282 Zm00001d030282a,Zm00001d030282b simSplit
Zm00001d030282_T034.exon8 1 118875389 118875475 Zm00001d030282 118828598 118879137 Zm00001d030282 Zm00001d030282a,Zm00001d030282b simSplit
Zm00001d030282_T034.exon7 1 118875572 118875691 Zm00001d030282b 118828598 118879137 Zm00001d030282 Zm00001d030282a,Zm00001d030282b simSplit
Zm00001d030282_T034.exon7 1 118875572 118875691 Zm00001d030282 118828598 118879137 Zm00001d030282 Zm00001d030282a,Zm00001d030282b simSplit
Zm00001d030282_T034.exon6 1 118875878 118876052 Zm00001d030282b 118828598 118879137 Zm00001d030282 Zm00001d030282a,Zm00001d030282b simSplit
Zm00001d030282_T034.exon6 1 118875878 118876052 Zm00001d030282 118828598 118879137 Zm00001d030282 Zm00001d030282a,Zm00001d030282b simSplit
Zm00001d030282_T006.exon6 1 118876161 118876233 Zm00001d030282b 118828598 118879137 Zm00001d030282 Zm00001d030282a,Zm00001d030282b simSplit
Zm00001d030282_T006.exon6 1 118876161 118876233 Zm00001d030282 118828598 118879137 Zm00001d030282 Zm00001d030282a,Zm00001d030282b simSplit
Zm00001d030282_T006.exon5 1 118876331 118876337 Zm00001d030282b 118828598 118879137 Zm00001d030282 Zm00001d030282a,Zm00001d030282b simSplit
Zm00001d030282_T006.exon5 1 118876331 118876337 Zm00001d030282 118828598 118879137 Zm00001d030282 Zm00001d030282a,Zm00001d030282b simSplit
Zm00001d030282_T034.exon4 1 118877243 118877326 Zm00001d030282b 118828598 118879137 Zm00001d030282 Zm00001d030282a,Zm00001d030282b simSplit
Zm00001d030282_T034.exon4 1 118877243 118877326 Zm00001d030282 118828598 118879137 Zm00001d030282 Zm00001d030282a,Zm00001d030282b simSplit
Zm00001d030282_T034.exon3 1 118877399 118877824 Zm00001d030282b 118828598 118879137 Zm00001d030282 Zm00001d030282a,Zm00001d030282b simSplit
Zm00001d030282_T034.exon3 1 118877399 118877824 Zm00001d030282 118828598 118879137 Zm00001d030282 Zm00001d030282a,Zm00001d030282b simSplit
Zm00001d030282_T034.exon2 1 118878020 118878092 Zm00001d030282b 118828598 118879137 Zm00001d030282 Zm00001d030282a,Zm00001d030282b simSplit
Zm00001d030282_T034.exon2 1 118878020 118878092 Zm00001d030282 118828598 118879137 Zm00001d030282 Zm00001d030282a,Zm00001d030282b simSplit
Zm00001d030282_T019.exon1 1 118878541 118879137 Zm00001d030282b 118828598 118879137 Zm00001d030282 Zm00001d030282a,Zm00001d030282b simSplit
Zm00001d030282_T019.exon1 1 118878541 118879137 Zm00001d030282 118828598 118879137 Zm00001d030282 Zm00001d030282a,Zm00001d030282b simSplit
Zm00001d030297_T001.exon1 1 120263198 120263683 Zm00001d030297a 120263198 120268532 Zm00001d030297 Zm00001d030297a,Zm00001d030297b simSplit
Zm00001d030297_T001.exon1 1 120263198 120263683 Zm00001d030297 120263198 120268532 Zm00001d030297 Zm00001d030297a,Zm00001d030297b simSplit
Zm00001d030297_T001.exon2 1 120264828 120265291 Zm00001d030297a 120263198 120268532 Zm00001d030297 Zm00001d030297a,Zm00001d030297b simSplit
Zm00001d030297_T001.exon2 1 120264828 120265291 Zm00001d030297 120263198 120268532 Zm00001d030297 Zm00001d030297a,Zm00001d030297b simSplit
Zm00001d030297_T001.exon3 1 120265860 120265926 Zm00001d030297a 120263198 120268532 Zm00001d030297 Zm00001d030297a,Zm00001d030297b simSplit
Zm00001d030297_T001.exon3 1 120265860 120265926 Zm00001d030297 120263198 120268532 Zm00001d030297 Zm00001d030297a,Zm00001d030297b simSplit
Zm00001d030297_T001.exon4 1 120267163 120267336 Zm00001d030297a 120263198 120268532 Zm00001d030297 Zm00001d030297a,Zm00001d030297b simSplit
Zm00001d030297_T001.exon4 1 120267163 120267336 Zm00001d030297 120263198 120268532 Zm00001d030297 Zm00001d030297a,Zm00001d030297b simSplit
Zm00001d030297_T001.exon5 1 120267565 120267660 Zm00001d030297b 120263198 120268532 Zm00001d030297 Zm00001d030297a,Zm00001d030297b simSplit
Zm00001d030297_T001.exon5 1 120267565 120267660 Zm00001d030297 120263198 120268532 Zm00001d030297 Zm00001d030297a,Zm00001d030297b simSplit
Zm00001d030297_T001.exon6 1 120267740 120267856 Zm00001d030297b 120263198 120268532 Zm00001d030297 Zm00001d030297a,Zm00001d030297b simSplit
Zm00001d030297_T001.exon6 1 120267740 120267856 Zm00001d030297 120263198 120268532 Zm00001d030297 Zm00001d030297a,Zm00001d030297b simSplit
Zm00001d030297_T001.exon7 1 120268057 120268379 Zm00001d030297b 120263198 120268532 Zm00001d030297 Zm00001d030297a,Zm00001d030297b simSplit
Zm00001d030297_T001.exon7 1 120268057 120268379 Zm00001d030297 120263198 120268532 Zm00001d030297 Zm00001d030297a,Zm00001d030297b simSplit
Zm00001d030297_T001.exon8 1 120268498 120268532 Zm00001d030297b 120263198 120268532 Zm00001d030297 Zm00001d030297a,Zm00001d030297b simSplit
Zm00001d030297_T001.exon8 1 120268498 120268532 Zm00001d030297 120263198 120268532 Zm00001d030297 Zm00001d030297a,Zm00001d030297b simSplit
Zm00001d030330_T001.exon5 1 122754466 122754852 Zm00001d030330a 122754466 122756273 Zm00001d030330 Zm00001d030330a,Zm00001d030330b simSplit
Zm00001d030330_T001.exon5 1 122754466 122754852 Zm00001d030330 122754466 122756273 Zm00001d030330 Zm00001d030330a,Zm00001d030330b simSplit
Zm00001d030330_T001.exon4 1 122754945 122755017 Zm00001d030330a 122754466 122756273 Zm00001d030330 Zm00001d030330a,Zm00001d030330b simSplit
Zm00001d030330_T001.exon4 1 122754945 122755017 Zm00001d030330 122754466 122756273 Zm00001d030330 Zm00001d030330a,Zm00001d030330b simSplit
Zm00001d030330_T001.exon3 1 122755515 122755570 Zm00001d030330b 122754466 122756273 Zm00001d030330 Zm00001d030330a,Zm00001d030330b simSplit
Zm00001d030330_T001.exon3 1 122755515 122755570 Zm00001d030330 122754466 122756273 Zm00001d030330 Zm00001d030330a,Zm00001d030330b simSplit
Zm00001d030330_T001.exon2 1 122755654 122755852 Zm00001d030330b 122754466 122756273 Zm00001d030330 Zm00001d030330a,Zm00001d030330b simSplit
Zm00001d030330_T001.exon2 1 122755654 122755852 Zm00001d030330 122754466 122756273 Zm00001d030330 Zm00001d030330a,Zm00001d030330b simSplit
Zm00001d030330_T003.exon1 1 122755935 122756273 Zm00001d030330b 122754466 122756273 Zm00001d030330 Zm00001d030330a,Zm00001d030330b simSplit
Zm00001d030330_T003.exon1 1 122755935 122756273 Zm00001d030330 122754466 122756273 Zm00001d030330 Zm00001d030330a,Zm00001d030330b simSplit
Zm00001d030357_T005.exon11 1 125658990 125659718 Zm00001d030357a 125658990 125678568 Zm00001d030357 Zm00001d030357a,Zm00001d030357b simSplit
Zm00001d030357_T005.exon11 1 125658990 125659718 Zm00001d030357 125658990 125678568 Zm00001d030357 Zm00001d030357a,Zm00001d030357b simSplit
Zm00001d030357_T006.exon13 1 125659821 125660097 Zm00001d030357a 125658990 125678568 Zm00001d030357 Zm00001d030357a,Zm00001d030357b simSplit
Zm00001d030357_T006.exon13 1 125659821 125660097 Zm00001d030357 125658990 125678568 Zm00001d030357 Zm00001d030357a,Zm00001d030357b simSplit
Zm00001d030357_T005.exon9 1 125660210 125663221 Zm00001d030357a 125658990 125678568 Zm00001d030357 Zm00001d030357a,Zm00001d030357b simSplit
Zm00001d030357_T005.exon9 1 125660210 125663221 Zm00001d030357 125658990 125678568 Zm00001d030357 Zm00001d030357a,Zm00001d030357b simSplit
Zm00001d030357_T012.exon3 1 125663316 125663573 Zm00001d030357a 125658990 125678568 Zm00001d030357 Zm00001d030357a,Zm00001d030357b simSplit
Zm00001d030357_T012.exon3 1 125663316 125663573 Zm00001d030357 125658990 125678568 Zm00001d030357 Zm00001d030357a,Zm00001d030357b simSplit
Zm00001d030357_T005.exon7 1 125664663 125666376 Zm00001d030357a 125658990 125678568 Zm00001d030357 Zm00001d030357a,Zm00001d030357b simSplit
Zm00001d030357_T005.exon7 1 125664663 125666376 Zm00001d030357 125658990 125678568 Zm00001d030357 Zm00001d030357a,Zm00001d030357b simSplit
Zm00001d030357_T002.exon6 1 125666466 125666861 Zm00001d030357b 125658990 125678568 Zm00001d030357 Zm00001d030357a,Zm00001d030357b simSplit
Zm00001d030357_T002.exon6 1 125666466 125666861 Zm00001d030357 125658990 125678568 Zm00001d030357 Zm00001d030357a,Zm00001d030357b simSplit
Zm00001d030357_T002.exon5 1 125672524 125672619 Zm00001d030357b 125658990 125678568 Zm00001d030357 Zm00001d030357a,Zm00001d030357b simSplit
Zm00001d030357_T002.exon5 1 125672524 125672619 Zm00001d030357 125658990 125678568 Zm00001d030357 Zm00001d030357a,Zm00001d030357b simSplit
Zm00001d030357_T002.exon4 1 125672717 125672776 Zm00001d030357b 125658990 125678568 Zm00001d030357 Zm00001d030357a,Zm00001d030357b simSplit
Zm00001d030357_T002.exon4 1 125672717 125672776 Zm00001d030357 125658990 125678568 Zm00001d030357 Zm00001d030357a,Zm00001d030357b simSplit
Zm00001d030357_T002.exon3 1 125676192 125676336 Zm00001d030357b 125658990 125678568 Zm00001d030357 Zm00001d030357a,Zm00001d030357b simSplit
Zm00001d030357_T002.exon3 1 125676192 125676336 Zm00001d030357 125658990 125678568 Zm00001d030357 Zm00001d030357a,Zm00001d030357b simSplit
Zm00001d030357_T002.exon2 1 125676907 125677131 Zm00001d030357b 125658990 125678568 Zm00001d030357 Zm00001d030357a,Zm00001d030357b simSplit
Zm00001d030357_T002.exon2 1 125676907 125677131 Zm00001d030357 125658990 125678568 Zm00001d030357 Zm00001d030357a,Zm00001d030357b simSplit
Zm00001d030357_T009.exon1 1 125678161 125678568 Zm00001d030357b 125658990 125678568 Zm00001d030357 Zm00001d030357a,Zm00001d030357b simSplit
Zm00001d030357_T009.exon1 1 125678161 125678568 Zm00001d030357 125658990 125678568 Zm00001d030357 Zm00001d030357a,Zm00001d030357b simSplit
Zm00001d030398_T006.exon17 1 129227435 129227897 Zm00001d030398a 129227435 129274590 Zm00001d030398 Zm00001d030398a,Zm00001d030398b simSplit
Zm00001d030398_T006.exon17 1 129227435 129227897 Zm00001d030398 129227435 129274590 Zm00001d030398 Zm00001d030398a,Zm00001d030398b simSplit
Zm00001d030398_T006.exon16 1 129228536 129230193 Zm00001d030398a 129227435 129274590 Zm00001d030398 Zm00001d030398a,Zm00001d030398b simSplit
Zm00001d030398_T006.exon16 1 129228536 129230193 Zm00001d030398 129227435 129274590 Zm00001d030398 Zm00001d030398a,Zm00001d030398b simSplit
Zm00001d030398_T003.exon15 1 129230278 129230509 Zm00001d030398a 129227435 129274590 Zm00001d030398 Zm00001d030398a,Zm00001d030398b simSplit
Zm00001d030398_T003.exon15 1 129230278 129230509 Zm00001d030398 129227435 129274590 Zm00001d030398 Zm00001d030398a,Zm00001d030398b simSplit
Zm00001d030398_T003.exon14 1 129233971 129234061 Zm00001d030398b 129227435 129274590 Zm00001d030398 Zm00001d030398a,Zm00001d030398b simSplit
Zm00001d030398_T003.exon14 1 129233971 129234061 Zm00001d030398 129227435 129274590 Zm00001d030398 Zm00001d030398a,Zm00001d030398b simSplit
Zm00001d030398_T003.exon13 1 129246527 129246618 Zm00001d030398b 129227435 129274590 Zm00001d030398 Zm00001d030398a,Zm00001d030398b simSplit
Zm00001d030398_T003.exon13 1 129246527 129246618 Zm00001d030398 129227435 129274590 Zm00001d030398 Zm00001d030398a,Zm00001d030398b simSplit
Zm00001d030398_T003.exon12 1 129246694 129246802 Zm00001d030398b 129227435 129274590 Zm00001d030398 Zm00001d030398a,Zm00001d030398b simSplit
Zm00001d030398_T003.exon12 1 129246694 129246802 Zm00001d030398 129227435 129274590 Zm00001d030398 Zm00001d030398a,Zm00001d030398b simSplit
Zm00001d030398_T003.exon11 1 129262808 129262907 Zm00001d030398b 129227435 129274590 Zm00001d030398 Zm00001d030398a,Zm00001d030398b simSplit
Zm00001d030398_T003.exon11 1 129262808 129262907 Zm00001d030398 129227435 129274590 Zm00001d030398 Zm00001d030398a,Zm00001d030398b simSplit
Zm00001d030398_T003.exon10 1 129263127 129263267 Zm00001d030398b 129227435 129274590 Zm00001d030398 Zm00001d030398a,Zm00001d030398b simSplit
Zm00001d030398_T003.exon10 1 129263127 129263267 Zm00001d030398 129227435 129274590 Zm00001d030398 Zm00001d030398a,Zm00001d030398b simSplit
Zm00001d030398_T003.exon9 1 129263359 129263523 Zm00001d030398b 129227435 129274590 Zm00001d030398 Zm00001d030398a,Zm00001d030398b simSplit
Zm00001d030398_T003.exon9 1 129263359 129263523 Zm00001d030398 129227435 129274590 Zm00001d030398 Zm00001d030398a,Zm00001d030398b simSplit
Zm00001d030398_T003.exon8 1 129263617 129263808 Zm00001d030398b 129227435 129274590 Zm00001d030398 Zm00001d030398a,Zm00001d030398b simSplit
Zm00001d030398_T003.exon8 1 129263617 129263808 Zm00001d030398 129227435 129274590 Zm00001d030398 Zm00001d030398a,Zm00001d030398b simSplit
Zm00001d030398_T003.exon7 1 129263950 129264078 Zm00001d030398b 129227435 129274590 Zm00001d030398 Zm00001d030398a,Zm00001d030398b simSplit
Zm00001d030398_T003.exon7 1 129263950 129264078 Zm00001d030398 129227435 129274590 Zm00001d030398 Zm00001d030398a,Zm00001d030398b simSplit
Zm00001d030398_T003.exon6 1 129264156 129264271 Zm00001d030398b 129227435 129274590 Zm00001d030398 Zm00001d030398a,Zm00001d030398b simSplit
Zm00001d030398_T003.exon6 1 129264156 129264271 Zm00001d030398 129227435 129274590 Zm00001d030398 Zm00001d030398a,Zm00001d030398b simSplit
Zm00001d030398_T003.exon5 1 129264372 129264516 Zm00001d030398b 129227435 129274590 Zm00001d030398 Zm00001d030398a,Zm00001d030398b simSplit
Zm00001d030398_T003.exon5 1 129264372 129264516 Zm00001d030398 129227435 129274590 Zm00001d030398 Zm00001d030398a,Zm00001d030398b simSplit
Zm00001d030398_T003.exon4 1 129272769 129272832 Zm00001d030398b 129227435 129274590 Zm00001d030398 Zm00001d030398a,Zm00001d030398b simSplit
Zm00001d030398_T003.exon4 1 129272769 129272832 Zm00001d030398 129227435 129274590 Zm00001d030398 Zm00001d030398a,Zm00001d030398b simSplit
Zm00001d030398_T003.exon3 1 129272983 129273193 Zm00001d030398b 129227435 129274590 Zm00001d030398 Zm00001d030398a,Zm00001d030398b simSplit
Zm00001d030398_T003.exon3 1 129272983 129273193 Zm00001d030398 129227435 129274590 Zm00001d030398 Zm00001d030398a,Zm00001d030398b simSplit
Zm00001d030398_T003.exon2 1 129273318 129273993 Zm00001d030398b 129227435 129274590 Zm00001d030398 Zm00001d030398a,Zm00001d030398b simSplit
Zm00001d030398_T003.exon2 1 129273318 129273993 Zm00001d030398 129227435 129274590 Zm00001d030398 Zm00001d030398a,Zm00001d030398b simSplit
Zm00001d030398_T003.exon1 1 129274195 129274590 Zm00001d030398b 129227435 129274590 Zm00001d030398 Zm00001d030398a,Zm00001d030398b simSplit
Zm00001d030398_T003.exon1 1 129274195 129274590 Zm00001d030398 129227435 129274590 Zm00001d030398 Zm00001d030398a,Zm00001d030398b simSplit
Zm00001d030421_T001.exon9 1 131281887 131282212 Zm00001d030421a 131281887 131300922 Zm00001d030421 Zm00001d030421a,Zm00001d030421b simSplit
Zm00001d030421_T001.exon9 1 131281887 131282212 Zm00001d030421 131281887 131300922 Zm00001d030421 Zm00001d030421a,Zm00001d030421b simSplit
Zm00001d030421_T001.exon8 1 131295354 131295531 Zm00001d030421a 131281887 131300922 Zm00001d030421 Zm00001d030421a,Zm00001d030421b simSplit
Zm00001d030421_T001.exon8 1 131295354 131295531 Zm00001d030421 131281887 131300922 Zm00001d030421 Zm00001d030421a,Zm00001d030421b simSplit
Zm00001d030421_T001.exon7 1 131297983 131298091 Zm00001d030421a 131281887 131300922 Zm00001d030421 Zm00001d030421a,Zm00001d030421b simSplit
Zm00001d030421_T001.exon7 1 131297983 131298091 Zm00001d030421 131281887 131300922 Zm00001d030421 Zm00001d030421a,Zm00001d030421b simSplit
Zm00001d030421_T001.exon6 1 131298200 131298517 Zm00001d030421a 131281887 131300922 Zm00001d030421 Zm00001d030421a,Zm00001d030421b simSplit
Zm00001d030421_T001.exon6 1 131298200 131298517 Zm00001d030421 131281887 131300922 Zm00001d030421 Zm00001d030421a,Zm00001d030421b simSplit
[truncated: 69,169,872 more chars]
