# Supplementary material for: Using multiple reference genomes to identify and resolve annotation inconsistencies
Source: BMC Genomics. 2020 Apr 8;21:281. doi: 10.1186/s12864-020-6696-8 (PMC7140576; doi:10.1186/s12864-020-6696-8)
Supplement: Supplementary file 8 — Additional file 8. Formatted input containing W22 candidate and simulated split-genes for classification via the M2f_Classify.R script. [file 12864_2020_6696_MOESM8_ESM.txt]

exon chrom pos.exon end.exon gene pos.gene end.gene parent prog source
exon.749 chr1 1219047 1219352 Zm00004b000021a 1219047 1229871 Zm00004b000021 Zm00004b000021a,Zm00004b000021b simSplit
exon.749 chr1 1219047 1219352 Zm00004b000021 1219047 1229871 Zm00004b000021 Zm00004b000021a,Zm00004b000021b simSplit
exon.750 chr1 1219462 1219546 Zm00004b000021a 1219047 1229871 Zm00004b000021 Zm00004b000021a,Zm00004b000021b simSplit
exon.750 chr1 1219462 1219546 Zm00004b000021 1219047 1229871 Zm00004b000021 Zm00004b000021a,Zm00004b000021b simSplit
exon.751 chr1 1219648 1219699 Zm00004b000021a 1219047 1229871 Zm00004b000021 Zm00004b000021a,Zm00004b000021b simSplit
exon.751 chr1 1219648 1219699 Zm00004b000021 1219047 1229871 Zm00004b000021 Zm00004b000021a,Zm00004b000021b simSplit
exon.752 chr1 1219792 1219812 Zm00004b000021a 1219047 1229871 Zm00004b000021 Zm00004b000021a,Zm00004b000021b simSplit
exon.752 chr1 1219792 1219812 Zm00004b000021 1219047 1229871 Zm00004b000021 Zm00004b000021a,Zm00004b000021b simSplit
exon.753 chr1 1219890 1219943 Zm00004b000021a 1219047 1229871 Zm00004b000021 Zm00004b000021a,Zm00004b000021b simSplit
exon.753 chr1 1219890 1219943 Zm00004b000021 1219047 1229871 Zm00004b000021 Zm00004b000021a,Zm00004b000021b simSplit
exon.754 chr1 1225367 1225417 Zm00004b000021a 1219047 1229871 Zm00004b000021 Zm00004b000021a,Zm00004b000021b simSplit
exon.754 chr1 1225367 1225417 Zm00004b000021 1219047 1229871 Zm00004b000021 Zm00004b000021a,Zm00004b000021b simSplit
exon.755 chr1 1225577 1225639 Zm00004b000021a 1219047 1229871 Zm00004b000021 Zm00004b000021a,Zm00004b000021b simSplit
exon.755 chr1 1225577 1225639 Zm00004b000021 1219047 1229871 Zm00004b000021 Zm00004b000021a,Zm00004b000021b simSplit
exon.756 chr1 1225923 1225988 Zm00004b000021a 1219047 1229871 Zm00004b000021 Zm00004b000021a,Zm00004b000021b simSplit
exon.756 chr1 1225923 1225988 Zm00004b000021 1219047 1229871 Zm00004b000021 Zm00004b000021a,Zm00004b000021b simSplit
exon.757 chr1 1226096 1226134 Zm00004b000021a 1219047 1229871 Zm00004b000021 Zm00004b000021a,Zm00004b000021b simSplit
exon.757 chr1 1226096 1226134 Zm00004b000021 1219047 1229871 Zm00004b000021 Zm00004b000021a,Zm00004b000021b simSplit
exon.758 chr1 1226532 1226654 Zm00004b000021a 1219047 1229871 Zm00004b000021 Zm00004b000021a,Zm00004b000021b simSplit
exon.758 chr1 1226532 1226654 Zm00004b000021 1219047 1229871 Zm00004b000021 Zm00004b000021a,Zm00004b000021b simSplit
exon.759 chr1 1226743 1226835 Zm00004b000021a 1219047 1229871 Zm00004b000021 Zm00004b000021a,Zm00004b000021b simSplit
exon.759 chr1 1226743 1226835 Zm00004b000021 1219047 1229871 Zm00004b000021 Zm00004b000021a,Zm00004b000021b simSplit
exon.760 chr1 1226914 1228889 Zm00004b000021b 1219047 1229871 Zm00004b000021 Zm00004b000021a,Zm00004b000021b simSplit
exon.760 chr1 1226914 1228889 Zm00004b000021 1219047 1229871 Zm00004b000021 Zm00004b000021a,Zm00004b000021b simSplit
exon.761 chr1 1229390 1229871 Zm00004b000021b 1219047 1229871 Zm00004b000021 Zm00004b000021a,Zm00004b000021b simSplit
exon.761 chr1 1229390 1229871 Zm00004b000021 1219047 1229871 Zm00004b000021 Zm00004b000021a,Zm00004b000021b simSplit
exon.864 chr1 1445232 1445291 Zm00004b000028a 1445232 1446770 Zm00004b000028 Zm00004b000028a,Zm00004b000028b simSplit
exon.864 chr1 1445232 1445291 Zm00004b000028 1445232 1446770 Zm00004b000028 Zm00004b000028a,Zm00004b000028b simSplit
exon.863 chr1 1445846 1445940 Zm00004b000028a 1445232 1446770 Zm00004b000028 Zm00004b000028a,Zm00004b000028b simSplit
exon.863 chr1 1445846 1445940 Zm00004b000028 1445232 1446770 Zm00004b000028 Zm00004b000028a,Zm00004b000028b simSplit
exon.862 chr1 1446252 1446360 Zm00004b000028b 1445232 1446770 Zm00004b000028 Zm00004b000028a,Zm00004b000028b simSplit
exon.862 chr1 1446252 1446360 Zm00004b000028 1445232 1446770 Zm00004b000028 Zm00004b000028a,Zm00004b000028b simSplit
exon.861 chr1 1446675 1446770 Zm00004b000028b 1445232 1446770 Zm00004b000028 Zm00004b000028a,Zm00004b000028b simSplit
exon.861 chr1 1446675 1446770 Zm00004b000028 1445232 1446770 Zm00004b000028 Zm00004b000028a,Zm00004b000028b simSplit
exon.1452 chr1 2724710 2725549 Zm00004b000055a 2724710 2732810 Zm00004b000055 Zm00004b000055a,Zm00004b000055b simSplit
exon.1452 chr1 2724710 2725549 Zm00004b000055 2724710 2732810 Zm00004b000055 Zm00004b000055a,Zm00004b000055b simSplit
exon.1453 chr1 2726013 2726210 Zm00004b000055a 2724710 2732810 Zm00004b000055 Zm00004b000055a,Zm00004b000055b simSplit
exon.1453 chr1 2726013 2726210 Zm00004b000055 2724710 2732810 Zm00004b000055 Zm00004b000055a,Zm00004b000055b simSplit
exon.1454 chr1 2726329 2726451 Zm00004b000055b 2724710 2732810 Zm00004b000055 Zm00004b000055a,Zm00004b000055b simSplit
exon.1454 chr1 2726329 2726451 Zm00004b000055 2724710 2732810 Zm00004b000055 Zm00004b000055a,Zm00004b000055b simSplit
exon.1455 chr1 2726674 2726711 Zm00004b000055b 2724710 2732810 Zm00004b000055 Zm00004b000055a,Zm00004b000055b simSplit
exon.1455 chr1 2726674 2726711 Zm00004b000055 2724710 2732810 Zm00004b000055 Zm00004b000055a,Zm00004b000055b simSplit
exon.1456 chr1 2726853 2727027 Zm00004b000055b 2724710 2732810 Zm00004b000055 Zm00004b000055a,Zm00004b000055b simSplit
exon.1456 chr1 2726853 2727027 Zm00004b000055 2724710 2732810 Zm00004b000055 Zm00004b000055a,Zm00004b000055b simSplit
exon.1457 chr1 2727786 2729750 Zm00004b000055b 2724710 2732810 Zm00004b000055 Zm00004b000055a,Zm00004b000055b simSplit
exon.1457 chr1 2727786 2729750 Zm00004b000055 2724710 2732810 Zm00004b000055 Zm00004b000055a,Zm00004b000055b simSplit
exon.1458 chr1 2730027 2730974 Zm00004b000055b 2724710 2732810 Zm00004b000055 Zm00004b000055a,Zm00004b000055b simSplit
exon.1458 chr1 2730027 2730974 Zm00004b000055 2724710 2732810 Zm00004b000055 Zm00004b000055a,Zm00004b000055b simSplit
exon.1459 chr1 2731073 2731182 Zm00004b000055b 2724710 2732810 Zm00004b000055 Zm00004b000055a,Zm00004b000055b simSplit
exon.1459 chr1 2731073 2731182 Zm00004b000055 2724710 2732810 Zm00004b000055 Zm00004b000055a,Zm00004b000055b simSplit
exon.1460 chr1 2731827 2732079 Zm00004b000055b 2724710 2732810 Zm00004b000055 Zm00004b000055a,Zm00004b000055b simSplit
exon.1460 chr1 2731827 2732079 Zm00004b000055 2724710 2732810 Zm00004b000055 Zm00004b000055a,Zm00004b000055b simSplit
exon.1461 chr1 2732229 2732810 Zm00004b000055b 2724710 2732810 Zm00004b000055 Zm00004b000055a,Zm00004b000055b simSplit
exon.1461 chr1 2732229 2732810 Zm00004b000055 2724710 2732810 Zm00004b000055 Zm00004b000055a,Zm00004b000055b simSplit
exon.2085 chr1 2930189 2930876 Zm00004b000067a 2930189 2939725 Zm00004b000067 Zm00004b000067a,Zm00004b000067b simSplit
exon.2085 chr1 2930189 2930876 Zm00004b000067 2930189 2939725 Zm00004b000067 Zm00004b000067a,Zm00004b000067b simSplit
exon.2086 chr1 2931215 2931531 Zm00004b000067a 2930189 2939725 Zm00004b000067 Zm00004b000067a,Zm00004b000067b simSplit
exon.2086 chr1 2931215 2931531 Zm00004b000067 2930189 2939725 Zm00004b000067 Zm00004b000067a,Zm00004b000067b simSplit
exon.2087 chr1 2931612 2931771 Zm00004b000067a 2930189 2939725 Zm00004b000067 Zm00004b000067a,Zm00004b000067b simSplit
exon.2087 chr1 2931612 2931771 Zm00004b000067 2930189 2939725 Zm00004b000067 Zm00004b000067a,Zm00004b000067b simSplit
exon.2088 chr1 2932109 2932191 Zm00004b000067a 2930189 2939725 Zm00004b000067 Zm00004b000067a,Zm00004b000067b simSplit
exon.2088 chr1 2932109 2932191 Zm00004b000067 2930189 2939725 Zm00004b000067 Zm00004b000067a,Zm00004b000067b simSplit
exon.2089 chr1 2932291 2932381 Zm00004b000067b 2930189 2939725 Zm00004b000067 Zm00004b000067a,Zm00004b000067b simSplit
exon.2089 chr1 2932291 2932381 Zm00004b000067 2930189 2939725 Zm00004b000067 Zm00004b000067a,Zm00004b000067b simSplit
exon.2090 chr1 2932477 2932572 Zm00004b000067b 2930189 2939725 Zm00004b000067 Zm00004b000067a,Zm00004b000067b simSplit
exon.2090 chr1 2932477 2932572 Zm00004b000067 2930189 2939725 Zm00004b000067 Zm00004b000067a,Zm00004b000067b simSplit
exon.2091 chr1 2932896 2933009 Zm00004b000067b 2930189 2939725 Zm00004b000067 Zm00004b000067a,Zm00004b000067b simSplit
exon.2091 chr1 2932896 2933009 Zm00004b000067 2930189 2939725 Zm00004b000067 Zm00004b000067a,Zm00004b000067b simSplit
exon.2092 chr1 2933106 2933189 Zm00004b000067b 2930189 2939725 Zm00004b000067 Zm00004b000067a,Zm00004b000067b simSplit
exon.2092 chr1 2933106 2933189 Zm00004b000067 2930189 2939725 Zm00004b000067 Zm00004b000067a,Zm00004b000067b simSplit
exon.2093 chr1 2933283 2933438 Zm00004b000067b 2930189 2939725 Zm00004b000067 Zm00004b000067a,Zm00004b000067b simSplit
exon.2093 chr1 2933283 2933438 Zm00004b000067 2930189 2939725 Zm00004b000067 Zm00004b000067a,Zm00004b000067b simSplit
exon.2094 chr1 2933531 2933605 Zm00004b000067b 2930189 2939725 Zm00004b000067 Zm00004b000067a,Zm00004b000067b simSplit
exon.2094 chr1 2933531 2933605 Zm00004b000067 2930189 2939725 Zm00004b000067 Zm00004b000067a,Zm00004b000067b simSplit
exon.2095 chr1 2933839 2933945 Zm00004b000067b 2930189 2939725 Zm00004b000067 Zm00004b000067a,Zm00004b000067b simSplit
exon.2095 chr1 2933839 2933945 Zm00004b000067 2930189 2939725 Zm00004b000067 Zm00004b000067a,Zm00004b000067b simSplit
exon.2096 chr1 2934034 2934217 Zm00004b000067b 2930189 2939725 Zm00004b000067 Zm00004b000067a,Zm00004b000067b simSplit
exon.2096 chr1 2934034 2934217 Zm00004b000067 2930189 2939725 Zm00004b000067 Zm00004b000067a,Zm00004b000067b simSplit
exon.2097 chr1 2934788 2934976 Zm00004b000067b 2930189 2939725 Zm00004b000067 Zm00004b000067a,Zm00004b000067b simSplit
exon.2097 chr1 2934788 2934976 Zm00004b000067 2930189 2939725 Zm00004b000067 Zm00004b000067a,Zm00004b000067b simSplit
exon.2098 chr1 2935125 2935205 Zm00004b000067b 2930189 2939725 Zm00004b000067 Zm00004b000067a,Zm00004b000067b simSplit
exon.2098 chr1 2935125 2935205 Zm00004b000067 2930189 2939725 Zm00004b000067 Zm00004b000067a,Zm00004b000067b simSplit
exon.2099 chr1 2935612 2935746 Zm00004b000067b 2930189 2939725 Zm00004b000067 Zm00004b000067a,Zm00004b000067b simSplit
exon.2099 chr1 2935612 2935746 Zm00004b000067 2930189 2939725 Zm00004b000067 Zm00004b000067a,Zm00004b000067b simSplit
exon.2100 chr1 2936283 2936608 Zm00004b000067b 2930189 2939725 Zm00004b000067 Zm00004b000067a,Zm00004b000067b simSplit
exon.2100 chr1 2936283 2936608 Zm00004b000067 2930189 2939725 Zm00004b000067 Zm00004b000067a,Zm00004b000067b simSplit
exon.2101 chr1 2936725 2936830 Zm00004b000067b 2930189 2939725 Zm00004b000067 Zm00004b000067a,Zm00004b000067b simSplit
exon.2101 chr1 2936725 2936830 Zm00004b000067 2930189 2939725 Zm00004b000067 Zm00004b000067a,Zm00004b000067b simSplit
exon.2102 chr1 2937079 2937228 Zm00004b000067b 2930189 2939725 Zm00004b000067 Zm00004b000067a,Zm00004b000067b simSplit
exon.2102 chr1 2937079 2937228 Zm00004b000067 2930189 2939725 Zm00004b000067 Zm00004b000067a,Zm00004b000067b simSplit
exon.2103 chr1 2937311 2937621 Zm00004b000067b 2930189 2939725 Zm00004b000067 Zm00004b000067a,Zm00004b000067b simSplit
exon.2103 chr1 2937311 2937621 Zm00004b000067 2930189 2939725 Zm00004b000067 Zm00004b000067a,Zm00004b000067b simSplit
exon.2104 chr1 2937707 2937816 Zm00004b000067b 2930189 2939725 Zm00004b000067 Zm00004b000067a,Zm00004b000067b simSplit
exon.2104 chr1 2937707 2937816 Zm00004b000067 2930189 2939725 Zm00004b000067 Zm00004b000067a,Zm00004b000067b simSplit
exon.2105 chr1 2938051 2938257 Zm00004b000067b 2930189 2939725 Zm00004b000067 Zm00004b000067a,Zm00004b000067b simSplit
exon.2105 chr1 2938051 2938257 Zm00004b000067 2930189 2939725 Zm00004b000067 Zm00004b000067a,Zm00004b000067b simSplit
exon.2106 chr1 2938303 2938367 Zm00004b000067b 2930189 2939725 Zm00004b000067 Zm00004b000067a,Zm00004b000067b simSplit
exon.2106 chr1 2938303 2938367 Zm00004b000067 2930189 2939725 Zm00004b000067 Zm00004b000067a,Zm00004b000067b simSplit
exon.2107 chr1 2938390 2938619 Zm00004b000067b 2930189 2939725 Zm00004b000067 Zm00004b000067a,Zm00004b000067b simSplit
exon.2107 chr1 2938390 2938619 Zm00004b000067 2930189 2939725 Zm00004b000067 Zm00004b000067a,Zm00004b000067b simSplit
exon.2108 chr1 2938696 2938730 Zm00004b000067b 2930189 2939725 Zm00004b000067 Zm00004b000067a,Zm00004b000067b simSplit
exon.2108 chr1 2938696 2938730 Zm00004b000067 2930189 2939725 Zm00004b000067 Zm00004b000067a,Zm00004b000067b simSplit
exon.2109 chr1 2939438 2939500 Zm00004b000067b 2930189 2939725 Zm00004b000067 Zm00004b000067a,Zm00004b000067b simSplit
exon.2109 chr1 2939438 2939500 Zm00004b000067 2930189 2939725 Zm00004b000067 Zm00004b000067a,Zm00004b000067b simSplit
exon.2110 chr1 2939583 2939725 Zm00004b000067b 2930189 2939725 Zm00004b000067 Zm00004b000067a,Zm00004b000067b simSplit
exon.2110 chr1 2939583 2939725 Zm00004b000067 2930189 2939725 Zm00004b000067 Zm00004b000067a,Zm00004b000067b simSplit
exon.2591 chr1 2991050 2991804 Zm00004b000070a 2991050 2995961 Zm00004b000070 Zm00004b000070a,Zm00004b000070b simSplit
exon.2591 chr1 2991050 2991804 Zm00004b000070 2991050 2995961 Zm00004b000070 Zm00004b000070a,Zm00004b000070b simSplit
exon.2590 chr1 2992161 2992296 Zm00004b000070b 2991050 2995961 Zm00004b000070 Zm00004b000070a,Zm00004b000070b simSplit
exon.2590 chr1 2992161 2992296 Zm00004b000070 2991050 2995961 Zm00004b000070 Zm00004b000070a,Zm00004b000070b simSplit
exon.2589 chr1 2993056 2993153 Zm00004b000070b 2991050 2995961 Zm00004b000070 Zm00004b000070a,Zm00004b000070b simSplit
exon.2589 chr1 2993056 2993153 Zm00004b000070 2991050 2995961 Zm00004b000070 Zm00004b000070a,Zm00004b000070b simSplit
exon.2588 chr1 2993993 2994107 Zm00004b000070b 2991050 2995961 Zm00004b000070 Zm00004b000070a,Zm00004b000070b simSplit
exon.2588 chr1 2993993 2994107 Zm00004b000070 2991050 2995961 Zm00004b000070 Zm00004b000070a,Zm00004b000070b simSplit
exon.2587 chr1 2994283 2994456 Zm00004b000070b 2991050 2995961 Zm00004b000070 Zm00004b000070a,Zm00004b000070b simSplit
exon.2587 chr1 2994283 2994456 Zm00004b000070 2991050 2995961 Zm00004b000070 Zm00004b000070a,Zm00004b000070b simSplit
exon.2586 chr1 2994614 2994699 Zm00004b000070b 2991050 2995961 Zm00004b000070 Zm00004b000070a,Zm00004b000070b simSplit
exon.2586 chr1 2994614 2994699 Zm00004b000070 2991050 2995961 Zm00004b000070 Zm00004b000070a,Zm00004b000070b simSplit
exon.2585 chr1 2995023 2995961 Zm00004b000070b 2991050 2995961 Zm00004b000070 Zm00004b000070a,Zm00004b000070b simSplit
exon.2585 chr1 2995023 2995961 Zm00004b000070 2991050 2995961 Zm00004b000070 Zm00004b000070a,Zm00004b000070b simSplit
exon.2839 chr1 3044617 3044758 Zm00004b000076a 3044617 3055075 Zm00004b000076 Zm00004b000076a,Zm00004b000076b simSplit
exon.2839 chr1 3044617 3044758 Zm00004b000076 3044617 3055075 Zm00004b000076 Zm00004b000076a,Zm00004b000076b simSplit
exon.2838 chr1 3044848 3045947 Zm00004b000076a 3044617 3055075 Zm00004b000076 Zm00004b000076a,Zm00004b000076b simSplit
exon.2838 chr1 3044848 3045947 Zm00004b000076 3044617 3055075 Zm00004b000076 Zm00004b000076a,Zm00004b000076b simSplit
exon.2837 chr1 3046032 3046100 Zm00004b000076a 3044617 3055075 Zm00004b000076 Zm00004b000076a,Zm00004b000076b simSplit
exon.2837 chr1 3046032 3046100 Zm00004b000076 3044617 3055075 Zm00004b000076 Zm00004b000076a,Zm00004b000076b simSplit
exon.2836 chr1 3046183 3046247 Zm00004b000076a 3044617 3055075 Zm00004b000076 Zm00004b000076a,Zm00004b000076b simSplit
exon.2836 chr1 3046183 3046247 Zm00004b000076 3044617 3055075 Zm00004b000076 Zm00004b000076a,Zm00004b000076b simSplit
exon.2835 chr1 3046617 3046679 Zm00004b000076a 3044617 3055075 Zm00004b000076 Zm00004b000076a,Zm00004b000076b simSplit
exon.2835 chr1 3046617 3046679 Zm00004b000076 3044617 3055075 Zm00004b000076 Zm00004b000076a,Zm00004b000076b simSplit
exon.2834 chr1 3046780 3046842 Zm00004b000076a 3044617 3055075 Zm00004b000076 Zm00004b000076a,Zm00004b000076b simSplit
exon.2834 chr1 3046780 3046842 Zm00004b000076 3044617 3055075 Zm00004b000076 Zm00004b000076a,Zm00004b000076b simSplit
exon.2833 chr1 3046939 3046998 Zm00004b000076a 3044617 3055075 Zm00004b000076 Zm00004b000076a,Zm00004b000076b simSplit
exon.2833 chr1 3046939 3046998 Zm00004b000076 3044617 3055075 Zm00004b000076 Zm00004b000076a,Zm00004b000076b simSplit
exon.2832 chr1 3047679 3047745 Zm00004b000076a 3044617 3055075 Zm00004b000076 Zm00004b000076a,Zm00004b000076b simSplit
exon.2832 chr1 3047679 3047745 Zm00004b000076 3044617 3055075 Zm00004b000076 Zm00004b000076a,Zm00004b000076b simSplit
exon.2831 chr1 3048149 3048200 Zm00004b000076a 3044617 3055075 Zm00004b000076 Zm00004b000076a,Zm00004b000076b simSplit
exon.2831 chr1 3048149 3048200 Zm00004b000076 3044617 3055075 Zm00004b000076 Zm00004b000076a,Zm00004b000076b simSplit
exon.2830 chr1 3048410 3048470 Zm00004b000076a 3044617 3055075 Zm00004b000076 Zm00004b000076a,Zm00004b000076b simSplit
exon.2830 chr1 3048410 3048470 Zm00004b000076 3044617 3055075 Zm00004b000076 Zm00004b000076a,Zm00004b000076b simSplit
exon.2829 chr1 3048556 3048609 Zm00004b000076a 3044617 3055075 Zm00004b000076 Zm00004b000076a,Zm00004b000076b simSplit
exon.2829 chr1 3048556 3048609 Zm00004b000076 3044617 3055075 Zm00004b000076 Zm00004b000076a,Zm00004b000076b simSplit
exon.2828 chr1 3049872 3049925 Zm00004b000076a 3044617 3055075 Zm00004b000076 Zm00004b000076a,Zm00004b000076b simSplit
exon.2828 chr1 3049872 3049925 Zm00004b000076 3044617 3055075 Zm00004b000076 Zm00004b000076a,Zm00004b000076b simSplit
exon.2827 chr1 3050010 3050087 Zm00004b000076a 3044617 3055075 Zm00004b000076 Zm00004b000076a,Zm00004b000076b simSplit
exon.2827 chr1 3050010 3050087 Zm00004b000076 3044617 3055075 Zm00004b000076 Zm00004b000076a,Zm00004b000076b simSplit
exon.2826 chr1 3050277 3050331 Zm00004b000076a 3044617 3055075 Zm00004b000076 Zm00004b000076a,Zm00004b000076b simSplit
exon.2826 chr1 3050277 3050331 Zm00004b000076 3044617 3055075 Zm00004b000076 Zm00004b000076a,Zm00004b000076b simSplit
exon.2825 chr1 3051028 3051077 Zm00004b000076a 3044617 3055075 Zm00004b000076 Zm00004b000076a,Zm00004b000076b simSplit
exon.2825 chr1 3051028 3051077 Zm00004b000076 3044617 3055075 Zm00004b000076 Zm00004b000076a,Zm00004b000076b simSplit
exon.2824 chr1 3051156 3051216 Zm00004b000076a 3044617 3055075 Zm00004b000076 Zm00004b000076a,Zm00004b000076b simSplit
exon.2824 chr1 3051156 3051216 Zm00004b000076 3044617 3055075 Zm00004b000076 Zm00004b000076a,Zm00004b000076b simSplit
exon.2823 chr1 3051881 3051961 Zm00004b000076a 3044617 3055075 Zm00004b000076 Zm00004b000076a,Zm00004b000076b simSplit
exon.2823 chr1 3051881 3051961 Zm00004b000076 3044617 3055075 Zm00004b000076 Zm00004b000076a,Zm00004b000076b simSplit
exon.2822 chr1 3052336 3052409 Zm00004b000076a 3044617 3055075 Zm00004b000076 Zm00004b000076a,Zm00004b000076b simSplit
exon.2822 chr1 3052336 3052409 Zm00004b000076 3044617 3055075 Zm00004b000076 Zm00004b000076a,Zm00004b000076b simSplit
exon.2821 chr1 3052502 3052675 Zm00004b000076a 3044617 3055075 Zm00004b000076 Zm00004b000076a,Zm00004b000076b simSplit
exon.2821 chr1 3052502 3052675 Zm00004b000076 3044617 3055075 Zm00004b000076 Zm00004b000076a,Zm00004b000076b simSplit
exon.2820 chr1 3054726 3054817 Zm00004b000076b 3044617 3055075 Zm00004b000076 Zm00004b000076a,Zm00004b000076b simSplit
exon.2820 chr1 3054726 3054817 Zm00004b000076 3044617 3055075 Zm00004b000076 Zm00004b000076a,Zm00004b000076b simSplit
exon.2819 chr1 3054894 3055075 Zm00004b000076b 3044617 3055075 Zm00004b000076 Zm00004b000076a,Zm00004b000076b simSplit
exon.2819 chr1 3054894 3055075 Zm00004b000076 3044617 3055075 Zm00004b000076 Zm00004b000076a,Zm00004b000076b simSplit
exon.2868 chr1 3104793 3105218 Zm00004b000077a 3104793 3109738 Zm00004b000077 Zm00004b000077a,Zm00004b000077b simSplit
exon.2868 chr1 3104793 3105218 Zm00004b000077 3104793 3109738 Zm00004b000077 Zm00004b000077a,Zm00004b000077b simSplit
exon.2869 chr1 3105519 3105665 Zm00004b000077a 3104793 3109738 Zm00004b000077 Zm00004b000077a,Zm00004b000077b simSplit
exon.2869 chr1 3105519 3105665 Zm00004b000077 3104793 3109738 Zm00004b000077 Zm00004b000077a,Zm00004b000077b simSplit
exon.2870 chr1 3105907 3106012 Zm00004b000077a 3104793 3109738 Zm00004b000077 Zm00004b000077a,Zm00004b000077b simSplit
exon.2870 chr1 3105907 3106012 Zm00004b000077 3104793 3109738 Zm00004b000077 Zm00004b000077a,Zm00004b000077b simSplit
exon.2871 chr1 3106091 3106137 Zm00004b000077a 3104793 3109738 Zm00004b000077 Zm00004b000077a,Zm00004b000077b simSplit
exon.2871 chr1 3106091 3106137 Zm00004b000077 3104793 3109738 Zm00004b000077 Zm00004b000077a,Zm00004b000077b simSplit
exon.2872 chr1 3106233 3106400 Zm00004b000077a 3104793 3109738 Zm00004b000077 Zm00004b000077a,Zm00004b000077b simSplit
exon.2872 chr1 3106233 3106400 Zm00004b000077 3104793 3109738 Zm00004b000077 Zm00004b000077a,Zm00004b000077b simSplit
exon.2873 chr1 3107397 3107496 Zm00004b000077a 3104793 3109738 Zm00004b000077 Zm00004b000077a,Zm00004b000077b simSplit
exon.2873 chr1 3107397 3107496 Zm00004b000077 3104793 3109738 Zm00004b000077 Zm00004b000077a,Zm00004b000077b simSplit
exon.2874 chr1 3108212 3108303 Zm00004b000077b 3104793 3109738 Zm00004b000077 Zm00004b000077a,Zm00004b000077b simSplit
exon.2874 chr1 3108212 3108303 Zm00004b000077 3104793 3109738 Zm00004b000077 Zm00004b000077a,Zm00004b000077b simSplit
exon.2875 chr1 3108401 3109738 Zm00004b000077b 3104793 3109738 Zm00004b000077 Zm00004b000077a,Zm00004b000077b simSplit
exon.2875 chr1 3108401 3109738 Zm00004b000077 3104793 3109738 Zm00004b000077 Zm00004b000077a,Zm00004b000077b simSplit
exon.2895 chr1 3156110 3156196 Zm00004b000078a 3156110 3166843 Zm00004b000078 Zm00004b000078a,Zm00004b000078b simSplit
exon.2895 chr1 3156110 3156196 Zm00004b000078 3156110 3166843 Zm00004b000078 Zm00004b000078a,Zm00004b000078b simSplit
exon.2896 chr1 3158310 3158433 Zm00004b000078b 3156110 3166843 Zm00004b000078 Zm00004b000078a,Zm00004b000078b simSplit
exon.2896 chr1 3158310 3158433 Zm00004b000078 3156110 3166843 Zm00004b000078 Zm00004b000078a,Zm00004b000078b simSplit
exon.2897 chr1 3158696 3159048 Zm00004b000078b 3156110 3166843 Zm00004b000078 Zm00004b000078a,Zm00004b000078b simSplit
exon.2897 chr1 3158696 3159048 Zm00004b000078 3156110 3166843 Zm00004b000078 Zm00004b000078a,Zm00004b000078b simSplit
exon.2898 chr1 3159134 3159223 Zm00004b000078b 3156110 3166843 Zm00004b000078 Zm00004b000078a,Zm00004b000078b simSplit
exon.2898 chr1 3159134 3159223 Zm00004b000078 3156110 3166843 Zm00004b000078 Zm00004b000078a,Zm00004b000078b simSplit
exon.2899 chr1 3160546 3160669 Zm00004b000078b 3156110 3166843 Zm00004b000078 Zm00004b000078a,Zm00004b000078b simSplit
exon.2899 chr1 3160546 3160669 Zm00004b000078 3156110 3166843 Zm00004b000078 Zm00004b000078a,Zm00004b000078b simSplit
exon.2900 chr1 3160931 3161283 Zm00004b000078b 3156110 3166843 Zm00004b000078 Zm00004b000078a,Zm00004b000078b simSplit
exon.2900 chr1 3160931 3161283 Zm00004b000078 3156110 3166843 Zm00004b000078 Zm00004b000078a,Zm00004b000078b simSplit
exon.2901 chr1 3161369 3161458 Zm00004b000078b 3156110 3166843 Zm00004b000078 Zm00004b000078a,Zm00004b000078b simSplit
exon.2901 chr1 3161369 3161458 Zm00004b000078 3156110 3166843 Zm00004b000078 Zm00004b000078a,Zm00004b000078b simSplit
exon.2902 chr1 3162781 3162904 Zm00004b000078b 3156110 3166843 Zm00004b000078 Zm00004b000078a,Zm00004b000078b simSplit
exon.2902 chr1 3162781 3162904 Zm00004b000078 3156110 3166843 Zm00004b000078 Zm00004b000078a,Zm00004b000078b simSplit
exon.2903 chr1 3163166 3163518 Zm00004b000078b 3156110 3166843 Zm00004b000078 Zm00004b000078a,Zm00004b000078b simSplit
exon.2903 chr1 3163166 3163518 Zm00004b000078 3156110 3166843 Zm00004b000078 Zm00004b000078a,Zm00004b000078b simSplit
exon.2904 chr1 3163604 3163693 Zm00004b000078b 3156110 3166843 Zm00004b000078 Zm00004b000078a,Zm00004b000078b simSplit
exon.2904 chr1 3163604 3163693 Zm00004b000078 3156110 3166843 Zm00004b000078 Zm00004b000078a,Zm00004b000078b simSplit
exon.2905 chr1 3166067 3166190 Zm00004b000078b 3156110 3166843 Zm00004b000078 Zm00004b000078a,Zm00004b000078b simSplit
exon.2905 chr1 3166067 3166190 Zm00004b000078 3156110 3166843 Zm00004b000078 Zm00004b000078a,Zm00004b000078b simSplit
exon.2906 chr1 3166452 3166843 Zm00004b000078b 3156110 3166843 Zm00004b000078 Zm00004b000078a,Zm00004b000078b simSplit
exon.2906 chr1 3166452 3166843 Zm00004b000078 3156110 3166843 Zm00004b000078 Zm00004b000078a,Zm00004b000078b simSplit
exon.2977 chr1 3205155 3205626 Zm00004b000081a 3205155 3223897 Zm00004b000081 Zm00004b000081a,Zm00004b000081b simSplit
exon.2977 chr1 3205155 3205626 Zm00004b000081 3205155 3223897 Zm00004b000081 Zm00004b000081a,Zm00004b000081b simSplit
exon.2978 chr1 3208039 3208170 Zm00004b000081a 3205155 3223897 Zm00004b000081 Zm00004b000081a,Zm00004b000081b simSplit
exon.2978 chr1 3208039 3208170 Zm00004b000081 3205155 3223897 Zm00004b000081 Zm00004b000081a,Zm00004b000081b simSplit
exon.2979 chr1 3208301 3208426 Zm00004b000081a 3205155 3223897 Zm00004b000081 Zm00004b000081a,Zm00004b000081b simSplit
exon.2979 chr1 3208301 3208426 Zm00004b000081 3205155 3223897 Zm00004b000081 Zm00004b000081a,Zm00004b000081b simSplit
exon.2980 chr1 3209443 3209505 Zm00004b000081a 3205155 3223897 Zm00004b000081 Zm00004b000081a,Zm00004b000081b simSplit
exon.2980 chr1 3209443 3209505 Zm00004b000081 3205155 3223897 Zm00004b000081 Zm00004b000081a,Zm00004b000081b simSplit
exon.2981 chr1 3209588 3209685 Zm00004b000081a 3205155 3223897 Zm00004b000081 Zm00004b000081a,Zm00004b000081b simSplit
exon.2981 chr1 3209588 3209685 Zm00004b000081 3205155 3223897 Zm00004b000081 Zm00004b000081a,Zm00004b000081b simSplit
exon.2982 chr1 3209765 3209972 Zm00004b000081a 3205155 3223897 Zm00004b000081 Zm00004b000081a,Zm00004b000081b simSplit
exon.2982 chr1 3209765 3209972 Zm00004b000081 3205155 3223897 Zm00004b000081 Zm00004b000081a,Zm00004b000081b simSplit
exon.2983 chr1 3210625 3210696 Zm00004b000081b 3205155 3223897 Zm00004b000081 Zm00004b000081a,Zm00004b000081b simSplit
exon.2983 chr1 3210625 3210696 Zm00004b000081 3205155 3223897 Zm00004b000081 Zm00004b000081a,Zm00004b000081b simSplit
exon.2984 chr1 3210774 3210866 Zm00004b000081b 3205155 3223897 Zm00004b000081 Zm00004b000081a,Zm00004b000081b simSplit
exon.2984 chr1 3210774 3210866 Zm00004b000081 3205155 3223897 Zm00004b000081 Zm00004b000081a,Zm00004b000081b simSplit
exon.2985 chr1 3210953 3211054 Zm00004b000081b 3205155 3223897 Zm00004b000081 Zm00004b000081a,Zm00004b000081b simSplit
exon.2985 chr1 3210953 3211054 Zm00004b000081 3205155 3223897 Zm00004b000081 Zm00004b000081a,Zm00004b000081b simSplit
exon.2986 chr1 3211177 3211274 Zm00004b000081b 3205155 3223897 Zm00004b000081 Zm00004b000081a,Zm00004b000081b simSplit
exon.2986 chr1 3211177 3211274 Zm00004b000081 3205155 3223897 Zm00004b000081 Zm00004b000081a,Zm00004b000081b simSplit
exon.2987 chr1 3216820 3216901 Zm00004b000081b 3205155 3223897 Zm00004b000081 Zm00004b000081a,Zm00004b000081b simSplit
exon.2987 chr1 3216820 3216901 Zm00004b000081 3205155 3223897 Zm00004b000081 Zm00004b000081a,Zm00004b000081b simSplit
exon.2988 chr1 3217008 3217096 Zm00004b000081b 3205155 3223897 Zm00004b000081 Zm00004b000081a,Zm00004b000081b simSplit
exon.2988 chr1 3217008 3217096 Zm00004b000081 3205155 3223897 Zm00004b000081 Zm00004b000081a,Zm00004b000081b simSplit
exon.2989 chr1 3219539 3219644 Zm00004b000081b 3205155 3223897 Zm00004b000081 Zm00004b000081a,Zm00004b000081b simSplit
exon.2989 chr1 3219539 3219644 Zm00004b000081 3205155 3223897 Zm00004b000081 Zm00004b000081a,Zm00004b000081b simSplit
exon.2990 chr1 3219726 3219791 Zm00004b000081b 3205155 3223897 Zm00004b000081 Zm00004b000081a,Zm00004b000081b simSplit
exon.2990 chr1 3219726 3219791 Zm00004b000081 3205155 3223897 Zm00004b000081 Zm00004b000081a,Zm00004b000081b simSplit
exon.2991 chr1 3220051 3220157 Zm00004b000081b 3205155 3223897 Zm00004b000081 Zm00004b000081a,Zm00004b000081b simSplit
exon.2991 chr1 3220051 3220157 Zm00004b000081 3205155 3223897 Zm00004b000081 Zm00004b000081a,Zm00004b000081b simSplit
exon.2992 chr1 3220243 3220347 Zm00004b000081b 3205155 3223897 Zm00004b000081 Zm00004b000081a,Zm00004b000081b simSplit
exon.2992 chr1 3220243 3220347 Zm00004b000081 3205155 3223897 Zm00004b000081 Zm00004b000081a,Zm00004b000081b simSplit
exon.2993 chr1 3220441 3220561 Zm00004b000081b 3205155 3223897 Zm00004b000081 Zm00004b000081a,Zm00004b000081b simSplit
exon.2993 chr1 3220441 3220561 Zm00004b000081 3205155 3223897 Zm00004b000081 Zm00004b000081a,Zm00004b000081b simSplit
exon.2994 chr1 3220657 3221160 Zm00004b000081b 3205155 3223897 Zm00004b000081 Zm00004b000081a,Zm00004b000081b simSplit
exon.2994 chr1 3220657 3221160 Zm00004b000081 3205155 3223897 Zm00004b000081 Zm00004b000081a,Zm00004b000081b simSplit
exon.2995 chr1 3221284 3221364 Zm00004b000081b 3205155 3223897 Zm00004b000081 Zm00004b000081a,Zm00004b000081b simSplit
exon.2995 chr1 3221284 3221364 Zm00004b000081 3205155 3223897 Zm00004b000081 Zm00004b000081a,Zm00004b000081b simSplit
exon.2996 chr1 3221467 3221631 Zm00004b000081b 3205155 3223897 Zm00004b000081 Zm00004b000081a,Zm00004b000081b simSplit
exon.2996 chr1 3221467 3221631 Zm00004b000081 3205155 3223897 Zm00004b000081 Zm00004b000081a,Zm00004b000081b simSplit
exon.2997 chr1 3221717 3221803 Zm00004b000081b 3205155 3223897 Zm00004b000081 Zm00004b000081a,Zm00004b000081b simSplit
exon.2997 chr1 3221717 3221803 Zm00004b000081 3205155 3223897 Zm00004b000081 Zm00004b000081a,Zm00004b000081b simSplit
exon.2998 chr1 3221902 3222027 Zm00004b000081b 3205155 3223897 Zm00004b000081 Zm00004b000081a,Zm00004b000081b simSplit
exon.2998 chr1 3221902 3222027 Zm00004b000081 3205155 3223897 Zm00004b000081 Zm00004b000081a,Zm00004b000081b simSplit
exon.2999 chr1 3222184 3222264 Zm00004b000081b 3205155 3223897 Zm00004b000081 Zm00004b000081a,Zm00004b000081b simSplit
exon.2999 chr1 3222184 3222264 Zm00004b000081 3205155 3223897 Zm00004b000081 Zm00004b000081a,Zm00004b000081b simSplit
exon.3000 chr1 3222340 3222411 Zm00004b000081b 3205155 3223897 Zm00004b000081 Zm00004b000081a,Zm00004b000081b simSplit
exon.3000 chr1 3222340 3222411 Zm00004b000081 3205155 3223897 Zm00004b000081 Zm00004b000081a,Zm00004b000081b simSplit
exon.3001 chr1 3222991 3223070 Zm00004b000081b 3205155 3223897 Zm00004b000081 Zm00004b000081a,Zm00004b000081b simSplit
exon.3001 chr1 3222991 3223070 Zm00004b000081 3205155 3223897 Zm00004b000081 Zm00004b000081a,Zm00004b000081b simSplit
exon.3002 chr1 3223160 3223897 Zm00004b000081b 3205155 3223897 Zm00004b000081 Zm00004b000081a,Zm00004b000081b simSplit
exon.3002 chr1 3223160 3223897 Zm00004b000081 3205155 3223897 Zm00004b000081 Zm00004b000081a,Zm00004b000081b simSplit
exon.3251 chr1 3413535 3414008 Zm00004b000085a 3413535 3419850 Zm00004b000085 Zm00004b000085a,Zm00004b000085b simSplit
exon.3251 chr1 3413535 3414008 Zm00004b000085 3413535 3419850 Zm00004b000085 Zm00004b000085a,Zm00004b000085b simSplit
exon.3252 chr1 3414429 3414712 Zm00004b000085a 3413535 3419850 Zm00004b000085 Zm00004b000085a,Zm00004b000085b simSplit
exon.3252 chr1 3414429 3414712 Zm00004b000085 3413535 3419850 Zm00004b000085 Zm00004b000085a,Zm00004b000085b simSplit
exon.3253 chr1 3414821 3414992 Zm00004b000085a 3413535 3419850 Zm00004b000085 Zm00004b000085a,Zm00004b000085b simSplit
exon.3253 chr1 3414821 3414992 Zm00004b000085 3413535 3419850 Zm00004b000085 Zm00004b000085a,Zm00004b000085b simSplit
exon.3254 chr1 3415064 3415134 Zm00004b000085a 3413535 3419850 Zm00004b000085 Zm00004b000085a,Zm00004b000085b simSplit
exon.3254 chr1 3415064 3415134 Zm00004b000085 3413535 3419850 Zm00004b000085 Zm00004b000085a,Zm00004b000085b simSplit
exon.3255 chr1 3415213 3415390 Zm00004b000085a 3413535 3419850 Zm00004b000085 Zm00004b000085a,Zm00004b000085b simSplit
exon.3255 chr1 3415213 3415390 Zm00004b000085 3413535 3419850 Zm00004b000085 Zm00004b000085a,Zm00004b000085b simSplit
exon.3256 chr1 3415473 3415582 Zm00004b000085a 3413535 3419850 Zm00004b000085 Zm00004b000085a,Zm00004b000085b simSplit
exon.3256 chr1 3415473 3415582 Zm00004b000085 3413535 3419850 Zm00004b000085 Zm00004b000085a,Zm00004b000085b simSplit
exon.3257 chr1 3415650 3415749 Zm00004b000085a 3413535 3419850 Zm00004b000085 Zm00004b000085a,Zm00004b000085b simSplit
exon.3257 chr1 3415650 3415749 Zm00004b000085 3413535 3419850 Zm00004b000085 Zm00004b000085a,Zm00004b000085b simSplit
exon.3258 chr1 3415828 3415914 Zm00004b000085a 3413535 3419850 Zm00004b000085 Zm00004b000085a,Zm00004b000085b simSplit
exon.3258 chr1 3415828 3415914 Zm00004b000085 3413535 3419850 Zm00004b000085 Zm00004b000085a,Zm00004b000085b simSplit
exon.3259 chr1 3416021 3416194 Zm00004b000085a 3413535 3419850 Zm00004b000085 Zm00004b000085a,Zm00004b000085b simSplit
exon.3259 chr1 3416021 3416194 Zm00004b000085 3413535 3419850 Zm00004b000085 Zm00004b000085a,Zm00004b000085b simSplit
exon.3260 chr1 3416561 3416831 Zm00004b000085a 3413535 3419850 Zm00004b000085 Zm00004b000085a,Zm00004b000085b simSplit
exon.3260 chr1 3416561 3416831 Zm00004b000085 3413535 3419850 Zm00004b000085 Zm00004b000085a,Zm00004b000085b simSplit
exon.3261 chr1 3416917 3417078 Zm00004b000085a 3413535 3419850 Zm00004b000085 Zm00004b000085a,Zm00004b000085b simSplit
exon.3261 chr1 3416917 3417078 Zm00004b000085 3413535 3419850 Zm00004b000085 Zm00004b000085a,Zm00004b000085b simSplit
exon.3262 chr1 3417179 3417394 Zm00004b000085a 3413535 3419850 Zm00004b000085 Zm00004b000085a,Zm00004b000085b simSplit
exon.3262 chr1 3417179 3417394 Zm00004b000085 3413535 3419850 Zm00004b000085 Zm00004b000085a,Zm00004b000085b simSplit
exon.3263 chr1 3417478 3417515 Zm00004b000085a 3413535 3419850 Zm00004b000085 Zm00004b000085a,Zm00004b000085b simSplit
exon.3263 chr1 3417478 3417515 Zm00004b000085 3413535 3419850 Zm00004b000085 Zm00004b000085a,Zm00004b000085b simSplit
exon.3264 chr1 3417626 3417789 Zm00004b000085a 3413535 3419850 Zm00004b000085 Zm00004b000085a,Zm00004b000085b simSplit
exon.3264 chr1 3417626 3417789 Zm00004b000085 3413535 3419850 Zm00004b000085 Zm00004b000085a,Zm00004b000085b simSplit
exon.3265 chr1 3417918 3418043 Zm00004b000085a 3413535 3419850 Zm00004b000085 Zm00004b000085a,Zm00004b000085b simSplit
exon.3265 chr1 3417918 3418043 Zm00004b000085 3413535 3419850 Zm00004b000085 Zm00004b000085a,Zm00004b000085b simSplit
exon.3266 chr1 3418141 3418266 Zm00004b000085a 3413535 3419850 Zm00004b000085 Zm00004b000085a,Zm00004b000085b simSplit
exon.3266 chr1 3418141 3418266 Zm00004b000085 3413535 3419850 Zm00004b000085 Zm00004b000085a,Zm00004b000085b simSplit
exon.3267 chr1 3418385 3418456 Zm00004b000085a 3413535 3419850 Zm00004b000085 Zm00004b000085a,Zm00004b000085b simSplit
exon.3267 chr1 3418385 3418456 Zm00004b000085 3413535 3419850 Zm00004b000085 Zm00004b000085a,Zm00004b000085b simSplit
exon.3268 chr1 3418540 3418602 Zm00004b000085a 3413535 3419850 Zm00004b000085 Zm00004b000085a,Zm00004b000085b simSplit
exon.3268 chr1 3418540 3418602 Zm00004b000085 3413535 3419850 Zm00004b000085 Zm00004b000085a,Zm00004b000085b simSplit
exon.3269 chr1 3418679 3418741 Zm00004b000085a 3413535 3419850 Zm00004b000085 Zm00004b000085a,Zm00004b000085b simSplit
exon.3269 chr1 3418679 3418741 Zm00004b000085 3413535 3419850 Zm00004b000085 Zm00004b000085a,Zm00004b000085b simSplit
exon.3270 chr1 3418858 3418920 Zm00004b000085a 3413535 3419850 Zm00004b000085 Zm00004b000085a,Zm00004b000085b simSplit
exon.3270 chr1 3418858 3418920 Zm00004b000085 3413535 3419850 Zm00004b000085 Zm00004b000085a,Zm00004b000085b simSplit
exon.3271 chr1 3418989 3419051 Zm00004b000085b 3413535 3419850 Zm00004b000085 Zm00004b000085a,Zm00004b000085b simSplit
exon.3271 chr1 3418989 3419051 Zm00004b000085 3413535 3419850 Zm00004b000085 Zm00004b000085a,Zm00004b000085b simSplit
exon.3272 chr1 3419143 3419850 Zm00004b000085b 3413535 3419850 Zm00004b000085 Zm00004b000085a,Zm00004b000085b simSplit
exon.3272 chr1 3419143 3419850 Zm00004b000085 3413535 3419850 Zm00004b000085 Zm00004b000085a,Zm00004b000085b simSplit
exon.3330 chr1 3464362 3464757 Zm00004b000088a 3464362 3480379 Zm00004b000088 Zm00004b000088a,Zm00004b000088b simSplit
exon.3330 chr1 3464362 3464757 Zm00004b000088 3464362 3480379 Zm00004b000088 Zm00004b000088a,Zm00004b000088b simSplit
exon.3331 chr1 3465567 3465821 Zm00004b000088a 3464362 3480379 Zm00004b000088 Zm00004b000088a,Zm00004b000088b simSplit
exon.3331 chr1 3465567 3465821 Zm00004b000088 3464362 3480379 Zm00004b000088 Zm00004b000088a,Zm00004b000088b simSplit
exon.3332 chr1 3465914 3466038 Zm00004b000088a 3464362 3480379 Zm00004b000088 Zm00004b000088a,Zm00004b000088b simSplit
exon.3332 chr1 3465914 3466038 Zm00004b000088 3464362 3480379 Zm00004b000088 Zm00004b000088a,Zm00004b000088b simSplit
exon.3333 chr1 3466149 3466193 Zm00004b000088a 3464362 3480379 Zm00004b000088 Zm00004b000088a,Zm00004b000088b simSplit
exon.3333 chr1 3466149 3466193 Zm00004b000088 3464362 3480379 Zm00004b000088 Zm00004b000088a,Zm00004b000088b simSplit
exon.3334 chr1 3466577 3466658 Zm00004b000088a 3464362 3480379 Zm00004b000088 Zm00004b000088a,Zm00004b000088b simSplit
exon.3334 chr1 3466577 3466658 Zm00004b000088 3464362 3480379 Zm00004b000088 Zm00004b000088a,Zm00004b000088b simSplit
exon.3335 chr1 3467288 3467356 Zm00004b000088a 3464362 3480379 Zm00004b000088 Zm00004b000088a,Zm00004b000088b simSplit
exon.3335 chr1 3467288 3467356 Zm00004b000088 3464362 3480379 Zm00004b000088 Zm00004b000088a,Zm00004b000088b simSplit
exon.3336 chr1 3467540 3467710 Zm00004b000088a 3464362 3480379 Zm00004b000088 Zm00004b000088a,Zm00004b000088b simSplit
exon.3336 chr1 3467540 3467710 Zm00004b000088 3464362 3480379 Zm00004b000088 Zm00004b000088a,Zm00004b000088b simSplit
exon.3337 chr1 3467796 3467861 Zm00004b000088a 3464362 3480379 Zm00004b000088 Zm00004b000088a,Zm00004b000088b simSplit
exon.3337 chr1 3467796 3467861 Zm00004b000088 3464362 3480379 Zm00004b000088 Zm00004b000088a,Zm00004b000088b simSplit
exon.3338 chr1 3469941 3470009 Zm00004b000088a 3464362 3480379 Zm00004b000088 Zm00004b000088a,Zm00004b000088b simSplit
exon.3338 chr1 3469941 3470009 Zm00004b000088 3464362 3480379 Zm00004b000088 Zm00004b000088a,Zm00004b000088b simSplit
exon.3339 chr1 3470122 3470190 Zm00004b000088a 3464362 3480379 Zm00004b000088 Zm00004b000088a,Zm00004b000088b simSplit
exon.3339 chr1 3470122 3470190 Zm00004b000088 3464362 3480379 Zm00004b000088 Zm00004b000088a,Zm00004b000088b simSplit
exon.3340 chr1 3470841 3470899 Zm00004b000088a 3464362 3480379 Zm00004b000088 Zm00004b000088a,Zm00004b000088b simSplit
exon.3340 chr1 3470841 3470899 Zm00004b000088 3464362 3480379 Zm00004b000088 Zm00004b000088a,Zm00004b000088b simSplit
exon.3341 chr1 3471078 3471356 Zm00004b000088a 3464362 3480379 Zm00004b000088 Zm00004b000088a,Zm00004b000088b simSplit
exon.3341 chr1 3471078 3471356 Zm00004b000088 3464362 3480379 Zm00004b000088 Zm00004b000088a,Zm00004b000088b simSplit
exon.3342 chr1 3471607 3471803 Zm00004b000088a 3464362 3480379 Zm00004b000088 Zm00004b000088a,Zm00004b000088b simSplit
exon.3342 chr1 3471607 3471803 Zm00004b000088 3464362 3480379 Zm00004b000088 Zm00004b000088a,Zm00004b000088b simSplit
exon.3343 chr1 3476825 3476919 Zm00004b000088a 3464362 3480379 Zm00004b000088 Zm00004b000088a,Zm00004b000088b simSplit
exon.3343 chr1 3476825 3476919 Zm00004b000088 3464362 3480379 Zm00004b000088 Zm00004b000088a,Zm00004b000088b simSplit
exon.3344 chr1 3476989 3477033 Zm00004b000088a 3464362 3480379 Zm00004b000088 Zm00004b000088a,Zm00004b000088b simSplit
exon.3344 chr1 3476989 3477033 Zm00004b000088 3464362 3480379 Zm00004b000088 Zm00004b000088a,Zm00004b000088b simSplit
exon.3345 chr1 3477104 3477163 Zm00004b000088a 3464362 3480379 Zm00004b000088 Zm00004b000088a,Zm00004b000088b simSplit
exon.3345 chr1 3477104 3477163 Zm00004b000088 3464362 3480379 Zm00004b000088 Zm00004b000088a,Zm00004b000088b simSplit
exon.3346 chr1 3477371 3477472 Zm00004b000088a 3464362 3480379 Zm00004b000088 Zm00004b000088a,Zm00004b000088b simSplit
exon.3346 chr1 3477371 3477472 Zm00004b000088 3464362 3480379 Zm00004b000088 Zm00004b000088a,Zm00004b000088b simSplit
exon.3347 chr1 3477552 3477603 Zm00004b000088a 3464362 3480379 Zm00004b000088 Zm00004b000088a,Zm00004b000088b simSplit
exon.3347 chr1 3477552 3477603 Zm00004b000088 3464362 3480379 Zm00004b000088 Zm00004b000088a,Zm00004b000088b simSplit
exon.3348 chr1 3477677 3477717 Zm00004b000088a 3464362 3480379 Zm00004b000088 Zm00004b000088a,Zm00004b000088b simSplit
exon.3348 chr1 3477677 3477717 Zm00004b000088 3464362 3480379 Zm00004b000088 Zm00004b000088a,Zm00004b000088b simSplit
exon.3349 chr1 3477819 3477883 Zm00004b000088a 3464362 3480379 Zm00004b000088 Zm00004b000088a,Zm00004b000088b simSplit
exon.3349 chr1 3477819 3477883 Zm00004b000088 3464362 3480379 Zm00004b000088 Zm00004b000088a,Zm00004b000088b simSplit
exon.3350 chr1 3478764 3478815 Zm00004b000088a 3464362 3480379 Zm00004b000088 Zm00004b000088a,Zm00004b000088b simSplit
exon.3350 chr1 3478764 3478815 Zm00004b000088 3464362 3480379 Zm00004b000088 Zm00004b000088a,Zm00004b000088b simSplit
exon.3351 chr1 3479119 3479694 Zm00004b000088a 3464362 3480379 Zm00004b000088 Zm00004b000088a,Zm00004b000088b simSplit
exon.3351 chr1 3479119 3479694 Zm00004b000088 3464362 3480379 Zm00004b000088 Zm00004b000088a,Zm00004b000088b simSplit
exon.3352 chr1 3480291 3480379 Zm00004b000088b 3464362 3480379 Zm00004b000088 Zm00004b000088a,Zm00004b000088b simSplit
exon.3352 chr1 3480291 3480379 Zm00004b000088 3464362 3480379 Zm00004b000088 Zm00004b000088a,Zm00004b000088b simSplit
exon.3588 chr1 3740301 3740524 Zm00004b000099a 3740301 3747342 Zm00004b000099 Zm00004b000099a,Zm00004b000099b simSplit
exon.3588 chr1 3740301 3740524 Zm00004b000099 3740301 3747342 Zm00004b000099 Zm00004b000099a,Zm00004b000099b simSplit
exon.3589 chr1 3740602 3740651 Zm00004b000099a 3740301 3747342 Zm00004b000099 Zm00004b000099a,Zm00004b000099b simSplit
exon.3589 chr1 3740602 3740651 Zm00004b000099 3740301 3747342 Zm00004b000099 Zm00004b000099a,Zm00004b000099b simSplit
exon.3590 chr1 3740753 3740810 Zm00004b000099a 3740301 3747342 Zm00004b000099 Zm00004b000099a,Zm00004b000099b simSplit
exon.3590 chr1 3740753 3740810 Zm00004b000099 3740301 3747342 Zm00004b000099 Zm00004b000099a,Zm00004b000099b simSplit
exon.3591 chr1 3740889 3740921 Zm00004b000099a 3740301 3747342 Zm00004b000099 Zm00004b000099a,Zm00004b000099b simSplit
exon.3591 chr1 3740889 3740921 Zm00004b000099 3740301 3747342 Zm00004b000099 Zm00004b000099a,Zm00004b000099b simSplit
exon.3592 chr1 3741017 3741112 Zm00004b000099a 3740301 3747342 Zm00004b000099 Zm00004b000099a,Zm00004b000099b simSplit
exon.3592 chr1 3741017 3741112 Zm00004b000099 3740301 3747342 Zm00004b000099 Zm00004b000099a,Zm00004b000099b simSplit
exon.3593 chr1 3741427 3741657 Zm00004b000099a 3740301 3747342 Zm00004b000099 Zm00004b000099a,Zm00004b000099b simSplit
exon.3593 chr1 3741427 3741657 Zm00004b000099 3740301 3747342 Zm00004b000099 Zm00004b000099a,Zm00004b000099b simSplit
exon.3594 chr1 3742378 3742816 Zm00004b000099b 3740301 3747342 Zm00004b000099 Zm00004b000099a,Zm00004b000099b simSplit
exon.3594 chr1 3742378 3742816 Zm00004b000099 3740301 3747342 Zm00004b000099 Zm00004b000099a,Zm00004b000099b simSplit
exon.3595 chr1 3742894 3743969 Zm00004b000099b 3740301 3747342 Zm00004b000099 Zm00004b000099a,Zm00004b000099b simSplit
exon.3595 chr1 3742894 3743969 Zm00004b000099 3740301 3747342 Zm00004b000099 Zm00004b000099a,Zm00004b000099b simSplit
exon.3596 chr1 3746613 3747342 Zm00004b000099b 3740301 3747342 Zm00004b000099 Zm00004b000099a,Zm00004b000099b simSplit
exon.3596 chr1 3746613 3747342 Zm00004b000099 3740301 3747342 Zm00004b000099 Zm00004b000099a,Zm00004b000099b simSplit
exon.3636 chr1 3747132 3747784 Zm00004b000100a 3747132 3749426 Zm00004b000100 Zm00004b000100a,Zm00004b000100b simSplit
exon.3636 chr1 3747132 3747784 Zm00004b000100 3747132 3749426 Zm00004b000100 Zm00004b000100a,Zm00004b000100b simSplit
exon.3635 chr1 3747941 3747987 Zm00004b000100a 3747132 3749426 Zm00004b000100 Zm00004b000100a,Zm00004b000100b simSplit
exon.3635 chr1 3747941 3747987 Zm00004b000100 3747132 3749426 Zm00004b000100 Zm00004b000100a,Zm00004b000100b simSplit
exon.3634 chr1 3748081 3748168 Zm00004b000100b 3747132 3749426 Zm00004b000100 Zm00004b000100a,Zm00004b000100b simSplit
exon.3634 chr1 3748081 3748168 Zm00004b000100 3747132 3749426 Zm00004b000100 Zm00004b000100a,Zm00004b000100b simSplit
exon.3633 chr1 3748270 3748351 Zm00004b000100b 3747132 3749426 Zm00004b000100 Zm00004b000100a,Zm00004b000100b simSplit
exon.3633 chr1 3748270 3748351 Zm00004b000100 3747132 3749426 Zm00004b000100 Zm00004b000100a,Zm00004b000100b simSplit
exon.3632 chr1 3748476 3748715 Zm00004b000100b 3747132 3749426 Zm00004b000100 Zm00004b000100a,Zm00004b000100b simSplit
exon.3632 chr1 3748476 3748715 Zm00004b000100 3747132 3749426 Zm00004b000100 Zm00004b000100a,Zm00004b000100b simSplit
exon.3631 chr1 3748813 3749426 Zm00004b000100b 3747132 3749426 Zm00004b000100 Zm00004b000100a,Zm00004b000100b simSplit
exon.3631 chr1 3748813 3749426 Zm00004b000100 3747132 3749426 Zm00004b000100 Zm00004b000100a,Zm00004b000100b simSplit
exon.3768 chr1 4019249 4019568 Zm00004b000109a 4019249 4023070 Zm00004b000109 Zm00004b000109a,Zm00004b000109b simSplit
exon.3768 chr1 4019249 4019568 Zm00004b000109 4019249 4023070 Zm00004b000109 Zm00004b000109a,Zm00004b000109b simSplit
exon.3767 chr1 4019589 4019671 Zm00004b000109b 4019249 4023070 Zm00004b000109 Zm00004b000109a,Zm00004b000109b simSplit
exon.3767 chr1 4019589 4019671 Zm00004b000109 4019249 4023070 Zm00004b000109 Zm00004b000109a,Zm00004b000109b simSplit
exon.3766 chr1 4020302 4020432 Zm00004b000109b 4019249 4023070 Zm00004b000109 Zm00004b000109a,Zm00004b000109b simSplit
exon.3766 chr1 4020302 4020432 Zm00004b000109 4019249 4023070 Zm00004b000109 Zm00004b000109a,Zm00004b000109b simSplit
exon.3765 chr1 4020545 4020631 Zm00004b000109b 4019249 4023070 Zm00004b000109 Zm00004b000109a,Zm00004b000109b simSplit
exon.3765 chr1 4020545 4020631 Zm00004b000109 4019249 4023070 Zm00004b000109 Zm00004b000109a,Zm00004b000109b simSplit
exon.3764 chr1 4020722 4020823 Zm00004b000109b 4019249 4023070 Zm00004b000109 Zm00004b000109a,Zm00004b000109b simSplit
exon.3764 chr1 4020722 4020823 Zm00004b000109 4019249 4023070 Zm00004b000109 Zm00004b000109a,Zm00004b000109b simSplit
exon.3763 chr1 4020944 4021036 Zm00004b000109b 4019249 4023070 Zm00004b000109 Zm00004b000109a,Zm00004b000109b simSplit
exon.3763 chr1 4020944 4021036 Zm00004b000109 4019249 4023070 Zm00004b000109 Zm00004b000109a,Zm00004b000109b simSplit
exon.3762 chr1 4021132 4021248 Zm00004b000109b 4019249 4023070 Zm00004b000109 Zm00004b000109a,Zm00004b000109b simSplit
exon.3762 chr1 4021132 4021248 Zm00004b000109 4019249 4023070 Zm00004b000109 Zm00004b000109a,Zm00004b000109b simSplit
exon.3761 chr1 4021381 4021476 Zm00004b000109b 4019249 4023070 Zm00004b000109 Zm00004b000109a,Zm00004b000109b simSplit
exon.3761 chr1 4021381 4021476 Zm00004b000109 4019249 4023070 Zm00004b000109 Zm00004b000109a,Zm00004b000109b simSplit
exon.3760 chr1 4021900 4021965 Zm00004b000109b 4019249 4023070 Zm00004b000109 Zm00004b000109a,Zm00004b000109b simSplit
exon.3760 chr1 4021900 4021965 Zm00004b000109 4019249 4023070 Zm00004b000109 Zm00004b000109a,Zm00004b000109b simSplit
exon.3759 chr1 4022091 4022165 Zm00004b000109b 4019249 4023070 Zm00004b000109 Zm00004b000109a,Zm00004b000109b simSplit
exon.3759 chr1 4022091 4022165 Zm00004b000109 4019249 4023070 Zm00004b000109 Zm00004b000109a,Zm00004b000109b simSplit
exon.3758 chr1 4022523 4023070 Zm00004b000109b 4019249 4023070 Zm00004b000109 Zm00004b000109a,Zm00004b000109b simSplit
exon.3758 chr1 4022523 4023070 Zm00004b000109 4019249 4023070 Zm00004b000109 Zm00004b000109a,Zm00004b000109b simSplit
exon.4119 chr1 4278331 4278402 Zm00004b000127a 4278331 4282751 Zm00004b000127 Zm00004b000127a,Zm00004b000127b simSplit
exon.4119 chr1 4278331 4278402 Zm00004b000127 4278331 4282751 Zm00004b000127 Zm00004b000127a,Zm00004b000127b simSplit
exon.4120 chr1 4280566 4280724 Zm00004b000127a 4278331 4282751 Zm00004b000127 Zm00004b000127a,Zm00004b000127b simSplit
exon.4120 chr1 4280566 4280724 Zm00004b000127 4278331 4282751 Zm00004b000127 Zm00004b000127a,Zm00004b000127b simSplit
exon.4121 chr1 4280820 4280893 Zm00004b000127a 4278331 4282751 Zm00004b000127 Zm00004b000127a,Zm00004b000127b simSplit
exon.4121 chr1 4280820 4280893 Zm00004b000127 4278331 4282751 Zm00004b000127 Zm00004b000127a,Zm00004b000127b simSplit
exon.4122 chr1 4280975 4281050 Zm00004b000127a 4278331 4282751 Zm00004b000127 Zm00004b000127a,Zm00004b000127b simSplit
exon.4122 chr1 4280975 4281050 Zm00004b000127 4278331 4282751 Zm00004b000127 Zm00004b000127a,Zm00004b000127b simSplit
exon.4123 chr1 4281217 4281272 Zm00004b000127a 4278331 4282751 Zm00004b000127 Zm00004b000127a,Zm00004b000127b simSplit
exon.4123 chr1 4281217 4281272 Zm00004b000127 4278331 4282751 Zm00004b000127 Zm00004b000127a,Zm00004b000127b simSplit
exon.4124 chr1 4281384 4281474 Zm00004b000127a 4278331 4282751 Zm00004b000127 Zm00004b000127a,Zm00004b000127b simSplit
exon.4124 chr1 4281384 4281474 Zm00004b000127 4278331 4282751 Zm00004b000127 Zm00004b000127a,Zm00004b000127b simSplit
exon.4125 chr1 4281556 4281696 Zm00004b000127b 4278331 4282751 Zm00004b000127 Zm00004b000127a,Zm00004b000127b simSplit
exon.4125 chr1 4281556 4281696 Zm00004b000127 4278331 4282751 Zm00004b000127 Zm00004b000127a,Zm00004b000127b simSplit
exon.4126 chr1 4281803 4281952 Zm00004b000127b 4278331 4282751 Zm00004b000127 Zm00004b000127a,Zm00004b000127b simSplit
exon.4126 chr1 4281803 4281952 Zm00004b000127 4278331 4282751 Zm00004b000127 Zm00004b000127a,Zm00004b000127b simSplit
exon.4127 chr1 4282130 4282751 Zm00004b000127b 4278331 4282751 Zm00004b000127 Zm00004b000127a,Zm00004b000127b simSplit
exon.4127 chr1 4282130 4282751 Zm00004b000127 4278331 4282751 Zm00004b000127 Zm00004b000127a,Zm00004b000127b simSplit
exon.6283 chr1 5080703 5081187 Zm00004b000157a 5080703 5087318 Zm00004b000157 Zm00004b000157a,Zm00004b000157b simSplit
exon.6283 chr1 5080703 5081187 Zm00004b000157 5080703 5087318 Zm00004b000157 Zm00004b000157a,Zm00004b000157b simSplit
exon.6282 chr1 5086556 5086619 Zm00004b000157a 5080703 5087318 Zm00004b000157 Zm00004b000157a,Zm00004b000157b simSplit
exon.6282 chr1 5086556 5086619 Zm00004b000157 5080703 5087318 Zm00004b000157 Zm00004b000157a,Zm00004b000157b simSplit
exon.6281 chr1 5086721 5086893 Zm00004b000157b 5080703 5087318 Zm00004b000157 Zm00004b000157a,Zm00004b000157b simSplit
exon.6281 chr1 5086721 5086893 Zm00004b000157 5080703 5087318 Zm00004b000157 Zm00004b000157a,Zm00004b000157b simSplit
exon.6280 chr1 5086992 5087318 Zm00004b000157b 5080703 5087318 Zm00004b000157 Zm00004b000157a,Zm00004b000157b simSplit
exon.6280 chr1 5086992 5087318 Zm00004b000157 5080703 5087318 Zm00004b000157 Zm00004b000157a,Zm00004b000157b simSplit
exon.6422 chr1 5453257 5453833 Zm00004b000165a 5453257 5455400 Zm00004b000165 Zm00004b000165a,Zm00004b000165b simSplit
exon.6422 chr1 5453257 5453833 Zm00004b000165 5453257 5455400 Zm00004b000165 Zm00004b000165a,Zm00004b000165b simSplit
exon.6423 chr1 5453906 5453968 Zm00004b000165a 5453257 5455400 Zm00004b000165 Zm00004b000165a,Zm00004b000165b simSplit
exon.6423 chr1 5453906 5453968 Zm00004b000165 5453257 5455400 Zm00004b000165 Zm00004b000165a,Zm00004b000165b simSplit
exon.6424 chr1 5454384 5454430 Zm00004b000165b 5453257 5455400 Zm00004b000165 Zm00004b000165a,Zm00004b000165b simSplit
exon.6424 chr1 5454384 5454430 Zm00004b000165 5453257 5455400 Zm00004b000165 Zm00004b000165a,Zm00004b000165b simSplit
exon.6425 chr1 5454527 5455400 Zm00004b000165b 5453257 5455400 Zm00004b000165 Zm00004b000165a,Zm00004b000165b simSplit
exon.6425 chr1 5454527 5455400 Zm00004b000165 5453257 5455400 Zm00004b000165 Zm00004b000165a,Zm00004b000165b simSplit
exon.6489 chr1 5457722 5458481 Zm00004b000166a 5457722 5463365 Zm00004b000166 Zm00004b000166a,Zm00004b000166b simSplit
exon.6489 chr1 5457722 5458481 Zm00004b000166 5457722 5463365 Zm00004b000166 Zm00004b000166a,Zm00004b000166b simSplit
exon.6490 chr1 5458703 5458825 Zm00004b000166a 5457722 5463365 Zm00004b000166 Zm00004b000166a,Zm00004b000166b simSplit
exon.6490 chr1 5458703 5458825 Zm00004b000166 5457722 5463365 Zm00004b000166 Zm00004b000166a,Zm00004b000166b simSplit
exon.6491 chr1 5458892 5458996 Zm00004b000166a 5457722 5463365 Zm00004b000166 Zm00004b000166a,Zm00004b000166b simSplit
exon.6491 chr1 5458892 5458996 Zm00004b000166 5457722 5463365 Zm00004b000166 Zm00004b000166a,Zm00004b000166b simSplit
exon.6492 chr1 5459580 5459759 Zm00004b000166a 5457722 5463365 Zm00004b000166 Zm00004b000166a,Zm00004b000166b simSplit
exon.6492 chr1 5459580 5459759 Zm00004b000166 5457722 5463365 Zm00004b000166 Zm00004b000166a,Zm00004b000166b simSplit
exon.6493 chr1 5459918 5459980 Zm00004b000166a 5457722 5463365 Zm00004b000166 Zm00004b000166a,Zm00004b000166b simSplit
exon.6493 chr1 5459918 5459980 Zm00004b000166 5457722 5463365 Zm00004b000166 Zm00004b000166a,Zm00004b000166b simSplit
exon.6494 chr1 5460079 5460273 Zm00004b000166b 5457722 5463365 Zm00004b000166 Zm00004b000166a,Zm00004b000166b simSplit
exon.6494 chr1 5460079 5460273 Zm00004b000166 5457722 5463365 Zm00004b000166 Zm00004b000166a,Zm00004b000166b simSplit
exon.6495 chr1 5460994 5461095 Zm00004b000166b 5457722 5463365 Zm00004b000166 Zm00004b000166a,Zm00004b000166b simSplit
exon.6495 chr1 5460994 5461095 Zm00004b000166 5457722 5463365 Zm00004b000166 Zm00004b000166a,Zm00004b000166b simSplit
exon.6496 chr1 5461175 5461237 Zm00004b000166b 5457722 5463365 Zm00004b000166 Zm00004b000166a,Zm00004b000166b simSplit
exon.6496 chr1 5461175 5461237 Zm00004b000166 5457722 5463365 Zm00004b000166 Zm00004b000166a,Zm00004b000166b simSplit
exon.6497 chr1 5461330 5461398 Zm00004b000166b 5457722 5463365 Zm00004b000166 Zm00004b000166a,Zm00004b000166b simSplit
exon.6497 chr1 5461330 5461398 Zm00004b000166 5457722 5463365 Zm00004b000166 Zm00004b000166a,Zm00004b000166b simSplit
exon.6498 chr1 5461494 5462113 Zm00004b000166b 5457722 5463365 Zm00004b000166 Zm00004b000166a,Zm00004b000166b simSplit
exon.6498 chr1 5461494 5462113 Zm00004b000166 5457722 5463365 Zm00004b000166 Zm00004b000166a,Zm00004b000166b simSplit
exon.6499 chr1 5462464 5463365 Zm00004b000166b 5457722 5463365 Zm00004b000166 Zm00004b000166a,Zm00004b000166b simSplit
exon.6499 chr1 5462464 5463365 Zm00004b000166 5457722 5463365 Zm00004b000166 Zm00004b000166a,Zm00004b000166b simSplit
exon.6541 chr1 5490077 5491011 Zm00004b000168a 5490077 5495886 Zm00004b000168 Zm00004b000168a,Zm00004b000168b simSplit
exon.6541 chr1 5490077 5491011 Zm00004b000168 5490077 5495886 Zm00004b000168 Zm00004b000168a,Zm00004b000168b simSplit
exon.6542 chr1 5491130 5491250 Zm00004b000168b 5490077 5495886 Zm00004b000168 Zm00004b000168a,Zm00004b000168b simSplit
exon.6542 chr1 5491130 5491250 Zm00004b000168 5490077 5495886 Zm00004b000168 Zm00004b000168a,Zm00004b000168b simSplit
exon.6543 chr1 5494482 5494672 Zm00004b000168b 5490077 5495886 Zm00004b000168 Zm00004b000168a,Zm00004b000168b simSplit
exon.6543 chr1 5494482 5494672 Zm00004b000168 5490077 5495886 Zm00004b000168 Zm00004b000168a,Zm00004b000168b simSplit
exon.6544 chr1 5494760 5494891 Zm00004b000168b 5490077 5495886 Zm00004b000168 Zm00004b000168a,Zm00004b000168b simSplit
exon.6544 chr1 5494760 5494891 Zm00004b000168 5490077 5495886 Zm00004b000168 Zm00004b000168a,Zm00004b000168b simSplit
exon.6545 chr1 5495177 5495310 Zm00004b000168b 5490077 5495886 Zm00004b000168 Zm00004b000168a,Zm00004b000168b simSplit
exon.6545 chr1 5495177 5495310 Zm00004b000168 5490077 5495886 Zm00004b000168 Zm00004b000168a,Zm00004b000168b simSplit
exon.6546 chr1 5495422 5495886 Zm00004b000168b 5490077 5495886 Zm00004b000168 Zm00004b000168a,Zm00004b000168b simSplit
exon.6546 chr1 5495422 5495886 Zm00004b000168 5490077 5495886 Zm00004b000168 Zm00004b000168a,Zm00004b000168b simSplit
exon.6712 chr1 5782854 5783335 Zm00004b000177a 5782854 5786071 Zm00004b000177 Zm00004b000177a,Zm00004b000177b simSplit
exon.6712 chr1 5782854 5783335 Zm00004b000177 5782854 5786071 Zm00004b000177 Zm00004b000177a,Zm00004b000177b simSplit
exon.6711 chr1 5783491 5783547 Zm00004b000177a 5782854 5786071 Zm00004b000177 Zm00004b000177a,Zm00004b000177b simSplit
exon.6711 chr1 5783491 5783547 Zm00004b000177 5782854 5786071 Zm00004b000177 Zm00004b000177a,Zm00004b000177b simSplit
exon.6710 chr1 5783642 5783767 Zm00004b000177a 5782854 5786071 Zm00004b000177 Zm00004b000177a,Zm00004b000177b simSplit
exon.6710 chr1 5783642 5783767 Zm00004b000177 5782854 5786071 Zm00004b000177 Zm00004b000177a,Zm00004b000177b simSplit
exon.6709 chr1 5784285 5784491 Zm00004b000177a 5782854 5786071 Zm00004b000177 Zm00004b000177a,Zm00004b000177b simSplit
exon.6709 chr1 5784285 5784491 Zm00004b000177 5782854 5786071 Zm00004b000177 Zm00004b000177a,Zm00004b000177b simSplit
exon.6708 chr1 5784647 5784709 Zm00004b000177b 5782854 5786071 Zm00004b000177 Zm00004b000177a,Zm00004b000177b simSplit
exon.6708 chr1 5784647 5784709 Zm00004b000177 5782854 5786071 Zm00004b000177 Zm00004b000177a,Zm00004b000177b simSplit
exon.6707 chr1 5785604 5786071 Zm00004b000177b 5782854 5786071 Zm00004b000177 Zm00004b000177a,Zm00004b000177b simSplit
exon.6707 chr1 5785604 5786071 Zm00004b000177 5782854 5786071 Zm00004b000177 Zm00004b000177a,Zm00004b000177b simSplit
exon.6885 chr1 5867112 5867631 Zm00004b000181a 5867112 5871943 Zm00004b000181 Zm00004b000181a,Zm00004b000181b simSplit
exon.6885 chr1 5867112 5867631 Zm00004b000181 5867112 5871943 Zm00004b000181 Zm00004b000181a,Zm00004b000181b simSplit
exon.6884 chr1 5867731 5867792 Zm00004b000181a 5867112 5871943 Zm00004b000181 Zm00004b000181a,Zm00004b000181b simSplit
exon.6884 chr1 5867731 5867792 Zm00004b000181 5867112 5871943 Zm00004b000181 Zm00004b000181a,Zm00004b000181b simSplit
exon.6883 chr1 5870715 5870772 Zm00004b000181a 5867112 5871943 Zm00004b000181 Zm00004b000181a,Zm00004b000181b simSplit
exon.6883 chr1 5870715 5870772 Zm00004b000181 5867112 5871943 Zm00004b000181 Zm00004b000181a,Zm00004b000181b simSplit
exon.6882 chr1 5871653 5871943 Zm00004b000181b 5867112 5871943 Zm00004b000181 Zm00004b000181a,Zm00004b000181b simSplit
exon.6882 chr1 5871653 5871943 Zm00004b000181 5867112 5871943 Zm00004b000181 Zm00004b000181a,Zm00004b000181b simSplit
exon.7003 chr1 5903049 5903849 Zm00004b000184a 5903049 5906897 Zm00004b000184 Zm00004b000184a,Zm00004b000184b simSplit
exon.7003 chr1 5903049 5903849 Zm00004b000184 5903049 5906897 Zm00004b000184 Zm00004b000184a,Zm00004b000184b simSplit
exon.7002 chr1 5904264 5904394 Zm00004b000184b 5903049 5906897 Zm00004b000184 Zm00004b000184a,Zm00004b000184b simSplit
exon.7002 chr1 5904264 5904394 Zm00004b000184 5903049 5906897 Zm00004b000184 Zm00004b000184a,Zm00004b000184b simSplit
exon.7001 chr1 5904540 5904708 Zm00004b000184b 5903049 5906897 Zm00004b000184 Zm00004b000184a,Zm00004b000184b simSplit
exon.7001 chr1 5904540 5904708 Zm00004b000184 5903049 5906897 Zm00004b000184 Zm00004b000184a,Zm00004b000184b simSplit
exon.7000 chr1 5906115 5906897 Zm00004b000184b 5903049 5906897 Zm00004b000184 Zm00004b000184a,Zm00004b000184b simSplit
exon.7000 chr1 5906115 5906897 Zm00004b000184 5903049 5906897 Zm00004b000184 Zm00004b000184a,Zm00004b000184b simSplit
exon.7022 chr1 5908291 5909101 Zm00004b000185a 5908291 5912294 Zm00004b000185 Zm00004b000185a,Zm00004b000185b simSplit
exon.7022 chr1 5908291 5909101 Zm00004b000185 5908291 5912294 Zm00004b000185 Zm00004b000185a,Zm00004b000185b simSplit
exon.7021 chr1 5909685 5909891 Zm00004b000185a 5908291 5912294 Zm00004b000185 Zm00004b000185a,Zm00004b000185b simSplit
exon.7021 chr1 5909685 5909891 Zm00004b000185 5908291 5912294 Zm00004b000185 Zm00004b000185a,Zm00004b000185b simSplit
exon.7020 chr1 5910087 5910139 Zm00004b000185a 5908291 5912294 Zm00004b000185 Zm00004b000185a,Zm00004b000185b simSplit
exon.7020 chr1 5910087 5910139 Zm00004b000185 5908291 5912294 Zm00004b000185 Zm00004b000185a,Zm00004b000185b simSplit
exon.7019 chr1 5910258 5910387 Zm00004b000185a 5908291 5912294 Zm00004b000185 Zm00004b000185a,Zm00004b000185b simSplit
exon.7019 chr1 5910258 5910387 Zm00004b000185 5908291 5912294 Zm00004b000185 Zm00004b000185a,Zm00004b000185b simSplit
exon.7018 chr1 5910621 5910698 Zm00004b000185a 5908291 5912294 Zm00004b000185 Zm00004b000185a,Zm00004b000185b simSplit
exon.7018 chr1 5910621 5910698 Zm00004b000185 5908291 5912294 Zm00004b000185 Zm00004b000185a,Zm00004b000185b simSplit
exon.7017 chr1 5911037 5911096 Zm00004b000185a 5908291 5912294 Zm00004b000185 Zm00004b000185a,Zm00004b000185b simSplit
exon.7017 chr1 5911037 5911096 Zm00004b000185 5908291 5912294 Zm00004b000185 Zm00004b000185a,Zm00004b000185b simSplit
exon.7016 chr1 5911745 5911797 Zm00004b000185b 5908291 5912294 Zm00004b000185 Zm00004b000185a,Zm00004b000185b simSplit
exon.7016 chr1 5911745 5911797 Zm00004b000185 5908291 5912294 Zm00004b000185 Zm00004b000185a,Zm00004b000185b simSplit
exon.7015 chr1 5911903 5912294 Zm00004b000185b 5908291 5912294 Zm00004b000185 Zm00004b000185a,Zm00004b000185b simSplit
exon.7015 chr1 5911903 5912294 Zm00004b000185 5908291 5912294 Zm00004b000185 Zm00004b000185a,Zm00004b000185b simSplit
exon.7376 chr1 6196957 6198290 Zm00004b000196a 6196957 6207020 Zm00004b000196 Zm00004b000196a,Zm00004b000196b simSplit
exon.7376 chr1 6196957 6198290 Zm00004b000196 6196957 6207020 Zm00004b000196 Zm00004b000196a,Zm00004b000196b simSplit
exon.7375 chr1 6198410 6198531 Zm00004b000196a 6196957 6207020 Zm00004b000196 Zm00004b000196a,Zm00004b000196b simSplit
exon.7375 chr1 6198410 6198531 Zm00004b000196 6196957 6207020 Zm00004b000196 Zm00004b000196a,Zm00004b000196b simSplit
exon.7374 chr1 6198619 6198678 Zm00004b000196a 6196957 6207020 Zm00004b000196 Zm00004b000196a,Zm00004b000196b simSplit
exon.7374 chr1 6198619 6198678 Zm00004b000196 6196957 6207020 Zm00004b000196 Zm00004b000196a,Zm00004b000196b simSplit
exon.7373 chr1 6198791 6198889 Zm00004b000196a 6196957 6207020 Zm00004b000196 Zm00004b000196a,Zm00004b000196b simSplit
exon.7373 chr1 6198791 6198889 Zm00004b000196 6196957 6207020 Zm00004b000196 Zm00004b000196a,Zm00004b000196b simSplit
exon.7372 chr1 6198973 6199023 Zm00004b000196b 6196957 6207020 Zm00004b000196 Zm00004b000196a,Zm00004b000196b simSplit
exon.7372 chr1 6198973 6199023 Zm00004b000196 6196957 6207020 Zm00004b000196 Zm00004b000196a,Zm00004b000196b simSplit
exon.7371 chr1 6199108 6199309 Zm00004b000196b 6196957 6207020 Zm00004b000196 Zm00004b000196a,Zm00004b000196b simSplit
exon.7371 chr1 6199108 6199309 Zm00004b000196 6196957 6207020 Zm00004b000196 Zm00004b000196a,Zm00004b000196b simSplit
exon.7370 chr1 6199426 6199565 Zm00004b000196b 6196957 6207020 Zm00004b000196 Zm00004b000196a,Zm00004b000196b simSplit
exon.7370 chr1 6199426 6199565 Zm00004b000196 6196957 6207020 Zm00004b000196 Zm00004b000196a,Zm00004b000196b simSplit
exon.7369 chr1 6204761 6204847 Zm00004b000196b 6196957 6207020 Zm00004b000196 Zm00004b000196a,Zm00004b000196b simSplit
exon.7369 chr1 6204761 6204847 Zm00004b000196 6196957 6207020 Zm00004b000196 Zm00004b000196a,Zm00004b000196b simSplit
exon.7368 chr1 6204924 6205027 Zm00004b000196b 6196957 6207020 Zm00004b000196 Zm00004b000196a,Zm00004b000196b simSplit
exon.7368 chr1 6204924 6205027 Zm00004b000196 6196957 6207020 Zm00004b000196 Zm00004b000196a,Zm00004b000196b simSplit
exon.7367 chr1 6205447 6205530 Zm00004b000196b 6196957 6207020 Zm00004b000196 Zm00004b000196a,Zm00004b000196b simSplit
exon.7367 chr1 6205447 6205530 Zm00004b000196 6196957 6207020 Zm00004b000196 Zm00004b000196a,Zm00004b000196b simSplit
exon.7366 chr1 6205720 6205823 Zm00004b000196b 6196957 6207020 Zm00004b000196 Zm00004b000196a,Zm00004b000196b simSplit
exon.7366 chr1 6205720 6205823 Zm00004b000196 6196957 6207020 Zm00004b000196 Zm00004b000196a,Zm00004b000196b simSplit
exon.7365 chr1 6205906 6206078 Zm00004b000196b 6196957 6207020 Zm00004b000196 Zm00004b000196a,Zm00004b000196b simSplit
exon.7365 chr1 6205906 6206078 Zm00004b000196 6196957 6207020 Zm00004b000196 Zm00004b000196a,Zm00004b000196b simSplit
exon.7364 chr1 6206528 6207020 Zm00004b000196b 6196957 6207020 Zm00004b000196 Zm00004b000196a,Zm00004b000196b simSplit
exon.7364 chr1 6206528 6207020 Zm00004b000196 6196957 6207020 Zm00004b000196 Zm00004b000196a,Zm00004b000196b simSplit
exon.7684 chr1 6546698 6546793 Zm00004b000208a 6546698 6554085 Zm00004b000208 Zm00004b000208a,Zm00004b000208b simSplit
exon.7684 chr1 6546698 6546793 Zm00004b000208 6546698 6554085 Zm00004b000208 Zm00004b000208a,Zm00004b000208b simSplit
exon.7683 chr1 6546920 6547012 Zm00004b000208a 6546698 6554085 Zm00004b000208 Zm00004b000208a,Zm00004b000208b simSplit
exon.7683 chr1 6546920 6547012 Zm00004b000208 6546698 6554085 Zm00004b000208 Zm00004b000208a,Zm00004b000208b simSplit
exon.7682 chr1 6547097 6547213 Zm00004b000208a 6546698 6554085 Zm00004b000208 Zm00004b000208a,Zm00004b000208b simSplit
exon.7682 chr1 6547097 6547213 Zm00004b000208 6546698 6554085 Zm00004b000208 Zm00004b000208a,Zm00004b000208b simSplit
exon.7681 chr1 6547309 6547419 Zm00004b000208a 6546698 6554085 Zm00004b000208 Zm00004b000208a,Zm00004b000208b simSplit
exon.7681 chr1 6547309 6547419 Zm00004b000208 6546698 6554085 Zm00004b000208 Zm00004b000208a,Zm00004b000208b simSplit
exon.7680 chr1 6551785 6551866 Zm00004b000208a 6546698 6554085 Zm00004b000208 Zm00004b000208a,Zm00004b000208b simSplit
exon.7680 chr1 6551785 6551866 Zm00004b000208 6546698 6554085 Zm00004b000208 Zm00004b000208a,Zm00004b000208b simSplit
exon.7679 chr1 6551950 6552074 Zm00004b000208a 6546698 6554085 Zm00004b000208 Zm00004b000208a,Zm00004b000208b simSplit
exon.7679 chr1 6551950 6552074 Zm00004b000208 6546698 6554085 Zm00004b000208 Zm00004b000208a,Zm00004b000208b simSplit
exon.7678 chr1 6552525 6552625 Zm00004b000208a 6546698 6554085 Zm00004b000208 Zm00004b000208a,Zm00004b000208b simSplit
exon.7678 chr1 6552525 6552625 Zm00004b000208 6546698 6554085 Zm00004b000208 Zm00004b000208a,Zm00004b000208b simSplit
exon.7677 chr1 6552769 6553006 Zm00004b000208a 6546698 6554085 Zm00004b000208 Zm00004b000208a,Zm00004b000208b simSplit
exon.7677 chr1 6552769 6553006 Zm00004b000208 6546698 6554085 Zm00004b000208 Zm00004b000208a,Zm00004b000208b simSplit
exon.7676 chr1 6553086 6553248 Zm00004b000208b 6546698 6554085 Zm00004b000208 Zm00004b000208a,Zm00004b000208b simSplit
exon.7676 chr1 6553086 6553248 Zm00004b000208 6546698 6554085 Zm00004b000208 Zm00004b000208a,Zm00004b000208b simSplit
exon.7675 chr1 6553727 6554085 Zm00004b000208b 6546698 6554085 Zm00004b000208 Zm00004b000208a,Zm00004b000208b simSplit
exon.7675 chr1 6553727 6554085 Zm00004b000208 6546698 6554085 Zm00004b000208 Zm00004b000208a,Zm00004b000208b simSplit
exon.7751 chr1 6678375 6678662 Zm00004b000213a 6678375 6687452 Zm00004b000213 Zm00004b000213a,Zm00004b000213b simSplit
exon.7751 chr1 6678375 6678662 Zm00004b000213 6678375 6687452 Zm00004b000213 Zm00004b000213a,Zm00004b000213b simSplit
exon.7752 chr1 6682607 6682935 Zm00004b000213a 6678375 6687452 Zm00004b000213 Zm00004b000213a,Zm00004b000213b simSplit
exon.7752 chr1 6682607 6682935 Zm00004b000213 6678375 6687452 Zm00004b000213 Zm00004b000213a,Zm00004b000213b simSplit
exon.7753 chr1 6683097 6683943 Zm00004b000213a 6678375 6687452 Zm00004b000213 Zm00004b000213a,Zm00004b000213b simSplit
exon.7753 chr1 6683097 6683943 Zm00004b000213 6678375 6687452 Zm00004b000213 Zm00004b000213a,Zm00004b000213b simSplit
exon.7754 chr1 6684621 6684766 Zm00004b000213a 6678375 6687452 Zm00004b000213 Zm00004b000213a,Zm00004b000213b simSplit
exon.7754 chr1 6684621 6684766 Zm00004b000213 6678375 6687452 Zm00004b000213 Zm00004b000213a,Zm00004b000213b simSplit
exon.7755 chr1 6685588 6685755 Zm00004b000213a 6678375 6687452 Zm00004b000213 Zm00004b000213a,Zm00004b000213b simSplit
exon.7755 chr1 6685588 6685755 Zm00004b000213 6678375 6687452 Zm00004b000213 Zm00004b000213a,Zm00004b000213b simSplit
exon.7756 chr1 6686019 6686243 Zm00004b000213a 6678375 6687452 Zm00004b000213 Zm00004b000213a,Zm00004b000213b simSplit
exon.7756 chr1 6686019 6686243 Zm00004b000213 6678375 6687452 Zm00004b000213 Zm00004b000213a,Zm00004b000213b simSplit
exon.7757 chr1 6686801 6687452 Zm00004b000213b 6678375 6687452 Zm00004b000213 Zm00004b000213a,Zm00004b000213b simSplit
exon.7757 chr1 6686801 6687452 Zm00004b000213 6678375 6687452 Zm00004b000213 Zm00004b000213a,Zm00004b000213b simSplit
exon.7796 chr1 6697393 6697941 Zm00004b000216a 6697393 6702260 Zm00004b000216 Zm00004b000216a,Zm00004b000216b simSplit
exon.7796 chr1 6697393 6697941 Zm00004b000216 6697393 6702260 Zm00004b000216 Zm00004b000216a,Zm00004b000216b simSplit
exon.7795 chr1 6698086 6698310 Zm00004b000216a 6697393 6702260 Zm00004b000216 Zm00004b000216a,Zm00004b000216b simSplit
exon.7795 chr1 6698086 6698310 Zm00004b000216 6697393 6702260 Zm00004b000216 Zm00004b000216a,Zm00004b000216b simSplit
exon.7794 chr1 6698967 6699125 Zm00004b000216a 6697393 6702260 Zm00004b000216 Zm00004b000216a,Zm00004b000216b simSplit
exon.7794 chr1 6698967 6699125 Zm00004b000216 6697393 6702260 Zm00004b000216 Zm00004b000216a,Zm00004b000216b simSplit
exon.7793 chr1 6699438 6699527 Zm00004b000216a 6697393 6702260 Zm00004b000216 Zm00004b000216a,Zm00004b000216b simSplit
exon.7793 chr1 6699438 6699527 Zm00004b000216 6697393 6702260 Zm00004b000216 Zm00004b000216a,Zm00004b000216b simSplit
exon.7792 chr1 6699607 6699675 Zm00004b000216a 6697393 6702260 Zm00004b000216 Zm00004b000216a,Zm00004b000216b simSplit
exon.7792 chr1 6699607 6699675 Zm00004b000216 6697393 6702260 Zm00004b000216 Zm00004b000216a,Zm00004b000216b simSplit
exon.7791 chr1 6699925 6700101 Zm00004b000216a 6697393 6702260 Zm00004b000216 Zm00004b000216a,Zm00004b000216b simSplit
exon.7791 chr1 6699925 6700101 Zm00004b000216 6697393 6702260 Zm00004b000216 Zm00004b000216a,Zm00004b000216b simSplit
exon.7790 chr1 6700180 6700327 Zm00004b000216a 6697393 6702260 Zm00004b000216 Zm00004b000216a,Zm00004b000216b simSplit
exon.7790 chr1 6700180 6700327 Zm00004b000216 6697393 6702260 Zm00004b000216 Zm00004b000216a,Zm00004b000216b simSplit
exon.7789 chr1 6700431 6701059 Zm00004b000216a 6697393 6702260 Zm00004b000216 Zm00004b000216a,Zm00004b000216b simSplit
exon.7789 chr1 6700431 6701059 Zm00004b000216 6697393 6702260 Zm00004b000216 Zm00004b000216a,Zm00004b000216b simSplit
exon.7788 chr1 6701811 6701855 Zm00004b000216b 6697393 6702260 Zm00004b000216 Zm00004b000216a,Zm00004b000216b simSplit
exon.7788 chr1 6701811 6701855 Zm00004b000216 6697393 6702260 Zm00004b000216 Zm00004b000216a,Zm00004b000216b simSplit
exon.7787 chr1 6701965 6702260 Zm00004b000216b 6697393 6702260 Zm00004b000216 Zm00004b000216a,Zm00004b000216b simSplit
exon.7787 chr1 6701965 6702260 Zm00004b000216 6697393 6702260 Zm00004b000216 Zm00004b000216a,Zm00004b000216b simSplit
exon.8714 chr1 7706415 7707011 Zm00004b000254a 7706415 7711083 Zm00004b000254 Zm00004b000254a,Zm00004b000254b simSplit
exon.8714 chr1 7706415 7707011 Zm00004b000254 7706415 7711083 Zm00004b000254 Zm00004b000254a,Zm00004b000254b simSplit
exon.8715 chr1 7707152 7707287 Zm00004b000254a 7706415 7711083 Zm00004b000254 Zm00004b000254a,Zm00004b000254b simSplit
exon.8715 chr1 7707152 7707287 Zm00004b000254 7706415 7711083 Zm00004b000254 Zm00004b000254a,Zm00004b000254b simSplit
exon.8716 chr1 7708309 7708442 Zm00004b000254a 7706415 7711083 Zm00004b000254 Zm00004b000254a,Zm00004b000254b simSplit
exon.8716 chr1 7708309 7708442 Zm00004b000254 7706415 7711083 Zm00004b000254 Zm00004b000254a,Zm00004b000254b simSplit
exon.8717 chr1 7708978 7709083 Zm00004b000254a 7706415 7711083 Zm00004b000254 Zm00004b000254a,Zm00004b000254b simSplit
exon.8717 chr1 7708978 7709083 Zm00004b000254 7706415 7711083 Zm00004b000254 Zm00004b000254a,Zm00004b000254b simSplit
exon.8718 chr1 7709244 7709329 Zm00004b000254b 7706415 7711083 Zm00004b000254 Zm00004b000254a,Zm00004b000254b simSplit
exon.8718 chr1 7709244 7709329 Zm00004b000254 7706415 7711083 Zm00004b000254 Zm00004b000254a,Zm00004b000254b simSplit
exon.8719 chr1 7710133 7710306 Zm00004b000254b 7706415 7711083 Zm00004b000254 Zm00004b000254a,Zm00004b000254b simSplit
exon.8719 chr1 7710133 7710306 Zm00004b000254 7706415 7711083 Zm00004b000254 Zm00004b000254a,Zm00004b000254b simSplit
exon.8720 chr1 7710397 7710510 Zm00004b000254b 7706415 7711083 Zm00004b000254 Zm00004b000254a,Zm00004b000254b simSplit
exon.8720 chr1 7710397 7710510 Zm00004b000254 7706415 7711083 Zm00004b000254 Zm00004b000254a,Zm00004b000254b simSplit
exon.8721 chr1 7710607 7711083 Zm00004b000254b 7706415 7711083 Zm00004b000254 Zm00004b000254a,Zm00004b000254b simSplit
exon.8721 chr1 7710607 7711083 Zm00004b000254 7706415 7711083 Zm00004b000254 Zm00004b000254a,Zm00004b000254b simSplit
exon.9553 chr1 8693357 8693521 Zm00004b000288a 8693357 8697981 Zm00004b000288 Zm00004b000288a,Zm00004b000288b simSplit
exon.9553 chr1 8693357 8693521 Zm00004b000288 8693357 8697981 Zm00004b000288 Zm00004b000288a,Zm00004b000288b simSplit
exon.9554 chr1 8693545 8693760 Zm00004b000288b 8693357 8697981 Zm00004b000288 Zm00004b000288a,Zm00004b000288b simSplit
exon.9554 chr1 8693545 8693760 Zm00004b000288 8693357 8697981 Zm00004b000288 Zm00004b000288a,Zm00004b000288b simSplit
exon.9555 chr1 8694019 8694454 Zm00004b000288b 8693357 8697981 Zm00004b000288 Zm00004b000288a,Zm00004b000288b simSplit
exon.9555 chr1 8694019 8694454 Zm00004b000288 8693357 8697981 Zm00004b000288 Zm00004b000288a,Zm00004b000288b simSplit
exon.9556 chr1 8694714 8694830 Zm00004b000288b 8693357 8697981 Zm00004b000288 Zm00004b000288a,Zm00004b000288b simSplit
exon.9556 chr1 8694714 8694830 Zm00004b000288 8693357 8697981 Zm00004b000288 Zm00004b000288a,Zm00004b000288b simSplit
exon.9557 chr1 8695024 8695391 Zm00004b000288b 8693357 8697981 Zm00004b000288 Zm00004b000288a,Zm00004b000288b simSplit
exon.9557 chr1 8695024 8695391 Zm00004b000288 8693357 8697981 Zm00004b000288 Zm00004b000288a,Zm00004b000288b simSplit
exon.9558 chr1 8696487 8696723 Zm00004b000288b 8693357 8697981 Zm00004b000288 Zm00004b000288a,Zm00004b000288b simSplit
exon.9558 chr1 8696487 8696723 Zm00004b000288 8693357 8697981 Zm00004b000288 Zm00004b000288a,Zm00004b000288b simSplit
exon.9559 chr1 8697245 8697981 Zm00004b000288b 8693357 8697981 Zm00004b000288 Zm00004b000288a,Zm00004b000288b simSplit
exon.9559 chr1 8697245 8697981 Zm00004b000288 8693357 8697981 Zm00004b000288 Zm00004b000288a,Zm00004b000288b simSplit
exon.9855 chr1 8851872 8852865 Zm00004b000298a 8851872 8855369 Zm00004b000298 Zm00004b000298a,Zm00004b000298b simSplit
exon.9855 chr1 8851872 8852865 Zm00004b000298 8851872 8855369 Zm00004b000298 Zm00004b000298a,Zm00004b000298b simSplit
exon.9856 chr1 8852939 8853190 Zm00004b000298b 8851872 8855369 Zm00004b000298 Zm00004b000298a,Zm00004b000298b simSplit
exon.9856 chr1 8852939 8853190 Zm00004b000298 8851872 8855369 Zm00004b000298 Zm00004b000298a,Zm00004b000298b simSplit
exon.9857 chr1 8853256 8853327 Zm00004b000298b 8851872 8855369 Zm00004b000298 Zm00004b000298a,Zm00004b000298b simSplit
exon.9857 chr1 8853256 8853327 Zm00004b000298 8851872 8855369 Zm00004b000298 Zm00004b000298a,Zm00004b000298b simSplit
exon.9858 chr1 8853464 8853591 Zm00004b000298b 8851872 8855369 Zm00004b000298 Zm00004b000298a,Zm00004b000298b simSplit
exon.9858 chr1 8853464 8853591 Zm00004b000298 8851872 8855369 Zm00004b000298 Zm00004b000298a,Zm00004b000298b simSplit
exon.9859 chr1 8853708 8853942 Zm00004b000298b 8851872 8855369 Zm00004b000298 Zm00004b000298a,Zm00004b000298b simSplit
exon.9859 chr1 8853708 8853942 Zm00004b000298 8851872 8855369 Zm00004b000298 Zm00004b000298a,Zm00004b000298b simSplit
exon.9860 chr1 8855358 8855369 Zm00004b000298b 8851872 8855369 Zm00004b000298 Zm00004b000298a,Zm00004b000298b simSplit
exon.9860 chr1 8855358 8855369 Zm00004b000298 8851872 8855369 Zm00004b000298 Zm00004b000298a,Zm00004b000298b simSplit
exon.10292 chr1 9610656 9611416 Zm00004b000325a 9610656 9620398 Zm00004b000325 Zm00004b000325a,Zm00004b000325b simSplit
exon.10292 chr1 9610656 9611416 Zm00004b000325 9610656 9620398 Zm00004b000325 Zm00004b000325a,Zm00004b000325b simSplit
exon.10291 chr1 9611528 9611620 Zm00004b000325b 9610656 9620398 Zm00004b000325 Zm00004b000325a,Zm00004b000325b simSplit
exon.10291 chr1 9611528 9611620 Zm00004b000325 9610656 9620398 Zm00004b000325 Zm00004b000325a,Zm00004b000325b simSplit
exon.10290 chr1 9612182 9612780 Zm00004b000325b 9610656 9620398 Zm00004b000325 Zm00004b000325a,Zm00004b000325b simSplit
exon.10290 chr1 9612182 9612780 Zm00004b000325 9610656 9620398 Zm00004b000325 Zm00004b000325a,Zm00004b000325b simSplit
exon.10289 chr1 9612855 9612959 Zm00004b000325b 9610656 9620398 Zm00004b000325 Zm00004b000325a,Zm00004b000325b simSplit
exon.10289 chr1 9612855 9612959 Zm00004b000325 9610656 9620398 Zm00004b000325 Zm00004b000325a,Zm00004b000325b simSplit
exon.10288 chr1 9613047 9613103 Zm00004b000325b 9610656 9620398 Zm00004b000325 Zm00004b000325a,Zm00004b000325b simSplit
exon.10288 chr1 9613047 9613103 Zm00004b000325 9610656 9620398 Zm00004b000325 Zm00004b000325a,Zm00004b000325b simSplit
exon.10287 chr1 9613771 9613876 Zm00004b000325b 9610656 9620398 Zm00004b000325 Zm00004b000325a,Zm00004b000325b simSplit
exon.10287 chr1 9613771 9613876 Zm00004b000325 9610656 9620398 Zm00004b000325 Zm00004b000325a,Zm00004b000325b simSplit
exon.10286 chr1 9613981 9614054 Zm00004b000325b 9610656 9620398 Zm00004b000325 Zm00004b000325a,Zm00004b000325b simSplit
exon.10286 chr1 9613981 9614054 Zm00004b000325 9610656 9620398 Zm00004b000325 Zm00004b000325a,Zm00004b000325b simSplit
exon.10285 chr1 9614241 9614384 Zm00004b000325b 9610656 9620398 Zm00004b000325 Zm00004b000325a,Zm00004b000325b simSplit
exon.10285 chr1 9614241 9614384 Zm00004b000325 9610656 9620398 Zm00004b000325 Zm00004b000325a,Zm00004b000325b simSplit
exon.10284 chr1 9616157 9616255 Zm00004b000325b 9610656 9620398 Zm00004b000325 Zm00004b000325a,Zm00004b000325b simSplit
exon.10284 chr1 9616157 9616255 Zm00004b000325 9610656 9620398 Zm00004b000325 Zm00004b000325a,Zm00004b000325b simSplit
exon.10283 chr1 9617478 9617533 Zm00004b000325b 9610656 9620398 Zm00004b000325 Zm00004b000325a,Zm00004b000325b simSplit
exon.10283 chr1 9617478 9617533 Zm00004b000325 9610656 9620398 Zm00004b000325 Zm00004b000325a,Zm00004b000325b simSplit
exon.10282 chr1 9619192 9619233 Zm00004b000325b 9610656 9620398 Zm00004b000325 Zm00004b000325a,Zm00004b000325b simSplit
exon.10282 chr1 9619192 9619233 Zm00004b000325 9610656 9620398 Zm00004b000325 Zm00004b000325a,Zm00004b000325b simSplit
exon.10281 chr1 9620014 9620398 Zm00004b000325b 9610656 9620398 Zm00004b000325 Zm00004b000325a,Zm00004b000325b simSplit
exon.10281 chr1 9620014 9620398 Zm00004b000325 9610656 9620398 Zm00004b000325 Zm00004b000325a,Zm00004b000325b simSplit
exon.10416 chr1 9890700 9891667 Zm00004b000332a 9890700 9897248 Zm00004b000332 Zm00004b000332a,Zm00004b000332b simSplit
exon.10416 chr1 9890700 9891667 Zm00004b000332 9890700 9897248 Zm00004b000332 Zm00004b000332a,Zm00004b000332b simSplit
exon.10415 chr1 9893648 9893843 Zm00004b000332a 9890700 9897248 Zm00004b000332 Zm00004b000332a,Zm00004b000332b simSplit
exon.10415 chr1 9893648 9893843 Zm00004b000332 9890700 9897248 Zm00004b000332 Zm00004b000332a,Zm00004b000332b simSplit
exon.10414 chr1 9893923 9894047 Zm00004b000332a 9890700 9897248 Zm00004b000332 Zm00004b000332a,Zm00004b000332b simSplit
exon.10414 chr1 9893923 9894047 Zm00004b000332 9890700 9897248 Zm00004b000332 Zm00004b000332a,Zm00004b000332b simSplit
exon.10413 chr1 9894182 9894244 Zm00004b000332a 9890700 9897248 Zm00004b000332 Zm00004b000332a,Zm00004b000332b simSplit
exon.10413 chr1 9894182 9894244 Zm00004b000332 9890700 9897248 Zm00004b000332 Zm00004b000332a,Zm00004b000332b simSplit
exon.10412 chr1 9894823 9894873 Zm00004b000332a 9890700 9897248 Zm00004b000332 Zm00004b000332a,Zm00004b000332b simSplit
exon.10412 chr1 9894823 9894873 Zm00004b000332 9890700 9897248 Zm00004b000332 Zm00004b000332a,Zm00004b000332b simSplit
exon.10411 chr1 9894964 9895035 Zm00004b000332a 9890700 9897248 Zm00004b000332 Zm00004b000332a,Zm00004b000332b simSplit
exon.10411 chr1 9894964 9895035 Zm00004b000332 9890700 9897248 Zm00004b000332 Zm00004b000332a,Zm00004b000332b simSplit
exon.10410 chr1 9895142 9895249 Zm00004b000332a 9890700 9897248 Zm00004b000332 Zm00004b000332a,Zm00004b000332b simSplit
exon.10410 chr1 9895142 9895249 Zm00004b000332 9890700 9897248 Zm00004b000332 Zm00004b000332a,Zm00004b000332b simSplit
exon.10409 chr1 9895341 9895445 Zm00004b000332a 9890700 9897248 Zm00004b000332 Zm00004b000332a,Zm00004b000332b simSplit
exon.10409 chr1 9895341 9895445 Zm00004b000332 9890700 9897248 Zm00004b000332 Zm00004b000332a,Zm00004b000332b simSplit
exon.10408 chr1 9895841 9895873 Zm00004b000332a 9890700 9897248 Zm00004b000332 Zm00004b000332a,Zm00004b000332b simSplit
exon.10408 chr1 9895841 9895873 Zm00004b000332 9890700 9897248 Zm00004b000332 Zm00004b000332a,Zm00004b000332b simSplit
exon.10407 chr1 9895968 9896018 Zm00004b000332a 9890700 9897248 Zm00004b000332 Zm00004b000332a,Zm00004b000332b simSplit
exon.10407 chr1 9895968 9896018 Zm00004b000332 9890700 9897248 Zm00004b000332 Zm00004b000332a,Zm00004b000332b simSplit
exon.10406 chr1 9896830 9896891 Zm00004b000332b 9890700 9897248 Zm00004b000332 Zm00004b000332a,Zm00004b000332b simSplit
exon.10406 chr1 9896830 9896891 Zm00004b000332 9890700 9897248 Zm00004b000332 Zm00004b000332a,Zm00004b000332b simSplit
exon.10405 chr1 9896966 9897248 Zm00004b000332b 9890700 9897248 Zm00004b000332 Zm00004b000332a,Zm00004b000332b simSplit
exon.10405 chr1 9896966 9897248 Zm00004b000332 9890700 9897248 Zm00004b000332 Zm00004b000332a,Zm00004b000332b simSplit
exon.10688 chr1 10506652 10507354 Zm00004b000347a 10506652 10517322 Zm00004b000347 Zm00004b000347a,Zm00004b000347b simSplit
exon.10688 chr1 10506652 10507354 Zm00004b000347 10506652 10517322 Zm00004b000347 Zm00004b000347a,Zm00004b000347b simSplit
exon.10689 chr1 10508287 10508362 Zm00004b000347a 10506652 10517322 Zm00004b000347 Zm00004b000347a,Zm00004b000347b simSplit
exon.10689 chr1 10508287 10508362 Zm00004b000347 10506652 10517322 Zm00004b000347 Zm00004b000347a,Zm00004b000347b simSplit
exon.10690 chr1 10508448 10508563 Zm00004b000347a 10506652 10517322 Zm00004b000347 Zm00004b000347a,Zm00004b000347b simSplit
exon.10690 chr1 10508448 10508563 Zm00004b000347 10506652 10517322 Zm00004b000347 Zm00004b000347a,Zm00004b000347b simSplit
exon.10691 chr1 10516549 10517322 Zm00004b000347b 10506652 10517322 Zm00004b000347 Zm00004b000347a,Zm00004b000347b simSplit
exon.10691 chr1 10516549 10517322 Zm00004b000347 10506652 10517322 Zm00004b000347 Zm00004b000347a,Zm00004b000347b simSplit
exon.10787 chr1 10789256 10789966 Zm00004b000354a 10789256 10793865 Zm00004b000354 Zm00004b000354a,Zm00004b000354b simSplit
exon.10787 chr1 10789256 10789966 Zm00004b000354 10789256 10793865 Zm00004b000354 Zm00004b000354a,Zm00004b000354b simSplit
exon.10788 chr1 10790056 10790291 Zm00004b000354a 10789256 10793865 Zm00004b000354 Zm00004b000354a,Zm00004b000354b simSplit
exon.10788 chr1 10790056 10790291 Zm00004b000354 10789256 10793865 Zm00004b000354 Zm00004b000354a,Zm00004b000354b simSplit
exon.10789 chr1 10790380 10790506 Zm00004b000354b 10789256 10793865 Zm00004b000354 Zm00004b000354a,Zm00004b000354b simSplit
exon.10789 chr1 10790380 10790506 Zm00004b000354 10789256 10793865 Zm00004b000354 Zm00004b000354a,Zm00004b000354b simSplit
exon.10790 chr1 10791680 10791816 Zm00004b000354b 10789256 10793865 Zm00004b000354 Zm00004b000354a,Zm00004b000354b simSplit
exon.10790 chr1 10791680 10791816 Zm00004b000354 10789256 10793865 Zm00004b000354 Zm00004b000354a,Zm00004b000354b simSplit
exon.10791 chr1 10791929 10792088 Zm00004b000354b 10789256 10793865 Zm00004b000354 Zm00004b000354a,Zm00004b000354b simSplit
exon.10791 chr1 10791929 10792088 Zm00004b000354 10789256 10793865 Zm00004b000354 Zm00004b000354a,Zm00004b000354b simSplit
exon.10792 chr1 10792319 10792597 Zm00004b000354b 10789256 10793865 Zm00004b000354 Zm00004b000354a,Zm00004b000354b simSplit
exon.10792 chr1 10792319 10792597 Zm00004b000354 10789256 10793865 Zm00004b000354 Zm00004b000354a,Zm00004b000354b simSplit
exon.10793 chr1 10793123 10793669 Zm00004b000354b 10789256 10793865 Zm00004b000354 Zm00004b000354a,Zm00004b000354b simSplit
exon.10793 chr1 10793123 10793669 Zm00004b000354 10789256 10793865 Zm00004b000354 Zm00004b000354a,Zm00004b000354b simSplit
exon.10794 chr1 10793706 10793865 Zm00004b000354b 10789256 10793865 Zm00004b000354 Zm00004b000354a,Zm00004b000354b simSplit
exon.10794 chr1 10793706 10793865 Zm00004b000354 10789256 10793865 Zm00004b000354 Zm00004b000354a,Zm00004b000354b simSplit
exon.11006 chr1 11142636 11143059 Zm00004b000362a 11142636 11148350 Zm00004b000362 Zm00004b000362a,Zm00004b000362b simSplit
exon.11006 chr1 11142636 11143059 Zm00004b000362 11142636 11148350 Zm00004b000362 Zm00004b000362a,Zm00004b000362b simSplit
exon.11005 chr1 11143141 11143292 Zm00004b000362a 11142636 11148350 Zm00004b000362 Zm00004b000362a,Zm00004b000362b simSplit
exon.11005 chr1 11143141 11143292 Zm00004b000362 11142636 11148350 Zm00004b000362 Zm00004b000362a,Zm00004b000362b simSplit
exon.11004 chr1 11144083 11144191 Zm00004b000362b 11142636 11148350 Zm00004b000362 Zm00004b000362a,Zm00004b000362b simSplit
exon.11004 chr1 11144083 11144191 Zm00004b000362 11142636 11148350 Zm00004b000362 Zm00004b000362a,Zm00004b000362b simSplit
exon.11003 chr1 11144308 11144412 Zm00004b000362b 11142636 11148350 Zm00004b000362 Zm00004b000362a,Zm00004b000362b simSplit
exon.11003 chr1 11144308 11144412 Zm00004b000362 11142636 11148350 Zm00004b000362 Zm00004b000362a,Zm00004b000362b simSplit
exon.11002 chr1 11144696 11144779 Zm00004b000362b 11142636 11148350 Zm00004b000362 Zm00004b000362a,Zm00004b000362b simSplit
exon.11002 chr1 11144696 11144779 Zm00004b000362 11142636 11148350 Zm00004b000362 Zm00004b000362a,Zm00004b000362b simSplit
exon.11001 chr1 11144868 11146782 Zm00004b000362b 11142636 11148350 Zm00004b000362 Zm00004b000362a,Zm00004b000362b simSplit
exon.11001 chr1 11144868 11146782 Zm00004b000362 11142636 11148350 Zm00004b000362 Zm00004b000362a,Zm00004b000362b simSplit
exon.11000 chr1 11147819 11148350 Zm00004b000362b 11142636 11148350 Zm00004b000362 Zm00004b000362a,Zm00004b000362b simSplit
exon.11000 chr1 11147819 11148350 Zm00004b000362 11142636 11148350 Zm00004b000362 Zm00004b000362a,Zm00004b000362b simSplit
exon.11017 chr1 11149014 11149189 Zm00004b000363a 11149014 11151629 Zm00004b000363 Zm00004b000363a,Zm00004b000363b simSplit
exon.11017 chr1 11149014 11149189 Zm00004b000363 11149014 11151629 Zm00004b000363 Zm00004b000363a,Zm00004b000363b simSplit
exon.11018 chr1 11149270 11149356 Zm00004b000363a 11149014 11151629 Zm00004b000363 Zm00004b000363a,Zm00004b000363b simSplit
exon.11018 chr1 11149270 11149356 Zm00004b000363 11149014 11151629 Zm00004b000363 Zm00004b000363a,Zm00004b000363b simSplit
exon.11019 chr1 11149445 11149610 Zm00004b000363a 11149014 11151629 Zm00004b000363 Zm00004b000363a,Zm00004b000363b simSplit
exon.11019 chr1 11149445 11149610 Zm00004b000363 11149014 11151629 Zm00004b000363 Zm00004b000363a,Zm00004b000363b simSplit
exon.11020 chr1 11151287 11151629 Zm00004b000363b 11149014 11151629 Zm00004b000363 Zm00004b000363a,Zm00004b000363b simSplit
exon.11020 chr1 11151287 11151629 Zm00004b000363 11149014 11151629 Zm00004b000363 Zm00004b000363a,Zm00004b000363b simSplit
exon.11212 chr1 11738570 11739062 Zm00004b000380a 11738570 11752484 Zm00004b000380 Zm00004b000380a,Zm00004b000380b simSplit
exon.11212 chr1 11738570 11739062 Zm00004b000380 11738570 11752484 Zm00004b000380 Zm00004b000380a,Zm00004b000380b simSplit
exon.11211 chr1 11739142 11739192 Zm00004b000380a 11738570 11752484 Zm00004b000380 Zm00004b000380a,Zm00004b000380b simSplit
exon.11211 chr1 11739142 11739192 Zm00004b000380 11738570 11752484 Zm00004b000380 Zm00004b000380a,Zm00004b000380b simSplit
exon.11210 chr1 11739874 11739976 Zm00004b000380b 11738570 11752484 Zm00004b000380 Zm00004b000380a,Zm00004b000380b simSplit
exon.11210 chr1 11739874 11739976 Zm00004b000380 11738570 11752484 Zm00004b000380 Zm00004b000380a,Zm00004b000380b simSplit
exon.11209 chr1 11748419 11748426 Zm00004b000380b 11738570 11752484 Zm00004b000380 Zm00004b000380a,Zm00004b000380b simSplit
exon.11209 chr1 11748419 11748426 Zm00004b000380 11738570 11752484 Zm00004b000380 Zm00004b000380a,Zm00004b000380b simSplit
exon.11208 chr1 11748512 11748625 Zm00004b000380b 11738570 11752484 Zm00004b000380 Zm00004b000380a,Zm00004b000380b simSplit
exon.11208 chr1 11748512 11748625 Zm00004b000380 11738570 11752484 Zm00004b000380 Zm00004b000380a,Zm00004b000380b simSplit
exon.11207 chr1 11749188 11749268 Zm00004b000380b 11738570 11752484 Zm00004b000380 Zm00004b000380a,Zm00004b000380b simSplit
exon.11207 chr1 11749188 11749268 Zm00004b000380 11738570 11752484 Zm00004b000380 Zm00004b000380a,Zm00004b000380b simSplit
exon.11206 chr1 11751940 11752021 Zm00004b000380b 11738570 11752484 Zm00004b000380 Zm00004b000380a,Zm00004b000380b simSplit
exon.11206 chr1 11751940 11752021 Zm00004b000380 11738570 11752484 Zm00004b000380 Zm00004b000380a,Zm00004b000380b simSplit
exon.11205 chr1 11752142 11752196 Zm00004b000380b 11738570 11752484 Zm00004b000380 Zm00004b000380a,Zm00004b000380b simSplit
exon.11205 chr1 11752142 11752196 Zm00004b000380 11738570 11752484 Zm00004b000380 Zm00004b000380a,Zm00004b000380b simSplit
exon.11204 chr1 11752236 11752317 Zm00004b000380b 11738570 11752484 Zm00004b000380 Zm00004b000380a,Zm00004b000380b simSplit
exon.11204 chr1 11752236 11752317 Zm00004b000380 11738570 11752484 Zm00004b000380 Zm00004b000380a,Zm00004b000380b simSplit
exon.11203 chr1 11752339 11752484 Zm00004b000380b 11738570 11752484 Zm00004b000380 Zm00004b000380a,Zm00004b000380b simSplit
exon.11203 chr1 11752339 11752484 Zm00004b000380 11738570 11752484 Zm00004b000380 Zm00004b000380a,Zm00004b000380b simSplit
exon.11229 chr1 11857571 11857963 Zm00004b000381a 11857571 11861834 Zm00004b000381 Zm00004b000381a,Zm00004b000381b simSplit
exon.11229 chr1 11857571 11857963 Zm00004b000381 11857571 11861834 Zm00004b000381 Zm00004b000381a,Zm00004b000381b simSplit
exon.11230 chr1 11858070 11858206 Zm00004b000381a 11857571 11861834 Zm00004b000381 Zm00004b000381a,Zm00004b000381b simSplit
exon.11230 chr1 11858070 11858206 Zm00004b000381 11857571 11861834 Zm00004b000381 Zm00004b000381a,Zm00004b000381b simSplit
exon.11231 chr1 11859524 11859651 Zm00004b000381a 11857571 11861834 Zm00004b000381 Zm00004b000381a,Zm00004b000381b simSplit
exon.11231 chr1 11859524 11859651 Zm00004b000381 11857571 11861834 Zm00004b000381 Zm00004b000381a,Zm00004b000381b simSplit
exon.11232 chr1 11859743 11859846 Zm00004b000381b 11857571 11861834 Zm00004b000381 Zm00004b000381a,Zm00004b000381b simSplit
exon.11232 chr1 11859743 11859846 Zm00004b000381 11857571 11861834 Zm00004b000381 Zm00004b000381a,Zm00004b000381b simSplit
exon.11233 chr1 11860502 11860629 Zm00004b000381b 11857571 11861834 Zm00004b000381 Zm00004b000381a,Zm00004b000381b simSplit
exon.11233 chr1 11860502 11860629 Zm00004b000381 11857571 11861834 Zm00004b000381 Zm00004b000381a,Zm00004b000381b simSplit
exon.11234 chr1 11860718 11861727 Zm00004b000381b 11857571 11861834 Zm00004b000381 Zm00004b000381a,Zm00004b000381b simSplit
exon.11234 chr1 11860718 11861727 Zm00004b000381 11857571 11861834 Zm00004b000381 Zm00004b000381a,Zm00004b000381b simSplit
exon.11235 chr1 11861751 11861834 Zm00004b000381b 11857571 11861834 Zm00004b000381 Zm00004b000381a,Zm00004b000381b simSplit
exon.11235 chr1 11861751 11861834 Zm00004b000381 11857571 11861834 Zm00004b000381 Zm00004b000381a,Zm00004b000381b simSplit
exon.11495 chr1 12343778 12343846 Zm00004b000394a 12343778 12352306 Zm00004b000394 Zm00004b000394a,Zm00004b000394b simSplit
exon.11495 chr1 12343778 12343846 Zm00004b000394 12343778 12352306 Zm00004b000394 Zm00004b000394a,Zm00004b000394b simSplit
exon.11496 chr1 12344004 12344045 Zm00004b000394a 12343778 12352306 Zm00004b000394 Zm00004b000394a,Zm00004b000394b simSplit
exon.11496 chr1 12344004 12344045 Zm00004b000394 12343778 12352306 Zm00004b000394 Zm00004b000394a,Zm00004b000394b simSplit
exon.11497 chr1 12344138 12344290 Zm00004b000394a 12343778 12352306 Zm00004b000394 Zm00004b000394a,Zm00004b000394b simSplit
exon.11497 chr1 12344138 12344290 Zm00004b000394 12343778 12352306 Zm00004b000394 Zm00004b000394a,Zm00004b000394b simSplit
exon.11498 chr1 12351209 12351293 Zm00004b000394a 12343778 12352306 Zm00004b000394 Zm00004b000394a,Zm00004b000394b simSplit
exon.11498 chr1 12351209 12351293 Zm00004b000394 12343778 12352306 Zm00004b000394 Zm00004b000394a,Zm00004b000394b simSplit
exon.11499 chr1 12351678 12351726 Zm00004b000394a 12343778 12352306 Zm00004b000394 Zm00004b000394a,Zm00004b000394b simSplit
exon.11499 chr1 12351678 12351726 Zm00004b000394 12343778 12352306 Zm00004b000394 Zm00004b000394a,Zm00004b000394b simSplit
exon.11500 chr1 12351860 12351935 Zm00004b000394b 12343778 12352306 Zm00004b000394 Zm00004b000394a,Zm00004b000394b simSplit
exon.11500 chr1 12351860 12351935 Zm00004b000394 12343778 12352306 Zm00004b000394 Zm00004b000394a,Zm00004b000394b simSplit
exon.11501 chr1 12352018 12352306 Zm00004b000394b 12343778 12352306 Zm00004b000394 Zm00004b000394a,Zm00004b000394b simSplit
exon.11501 chr1 12352018 12352306 Zm00004b000394 12343778 12352306 Zm00004b000394 Zm00004b000394a,Zm00004b000394b simSplit
exon.11703 chr1 12893381 12894137 Zm00004b000406a 12893381 12900239 Zm00004b000406 Zm00004b000406a,Zm00004b000406b simSplit
exon.11703 chr1 12893381 12894137 Zm00004b000406 12893381 12900239 Zm00004b000406 Zm00004b000406a,Zm00004b000406b simSplit
exon.11702 chr1 12894223 12894330 Zm00004b000406a 12893381 12900239 Zm00004b000406 Zm00004b000406a,Zm00004b000406b simSplit
exon.11702 chr1 12894223 12894330 Zm00004b000406 12893381 12900239 Zm00004b000406 Zm00004b000406a,Zm00004b000406b simSplit
exon.11701 chr1 12895565 12895852 Zm00004b000406a 12893381 12900239 Zm00004b000406 Zm00004b000406a,Zm00004b000406b simSplit
exon.11701 chr1 12895565 12895852 Zm00004b000406 12893381 12900239 Zm00004b000406 Zm00004b000406a,Zm00004b000406b simSplit
exon.11700 chr1 12895939 12896259 Zm00004b000406a 12893381 12900239 Zm00004b000406 Zm00004b000406a,Zm00004b000406b simSplit
exon.11700 chr1 12895939 12896259 Zm00004b000406 12893381 12900239 Zm00004b000406 Zm00004b000406a,Zm00004b000406b simSplit
exon.11699 chr1 12896337 12896520 Zm00004b000406a 12893381 12900239 Zm00004b000406 Zm00004b000406a,Zm00004b000406b simSplit
exon.11699 chr1 12896337 12896520 Zm00004b000406 12893381 12900239 Zm00004b000406 Zm00004b000406a,Zm00004b000406b simSplit
exon.11698 chr1 12896603 12896758 Zm00004b000406a 12893381 12900239 Zm00004b000406 Zm00004b000406a,Zm00004b000406b simSplit
exon.11698 chr1 12896603 12896758 Zm00004b000406 12893381 12900239 Zm00004b000406 Zm00004b000406a,Zm00004b000406b simSplit
exon.11697 chr1 12899052 12899436 Zm00004b000406a 12893381 12900239 Zm00004b000406 Zm00004b000406a,Zm00004b000406b simSplit
exon.11697 chr1 12899052 12899436 Zm00004b000406 12893381 12900239 Zm00004b000406 Zm00004b000406a,Zm00004b000406b simSplit
exon.11696 chr1 12899543 12900239 Zm00004b000406b 12893381 12900239 Zm00004b000406 Zm00004b000406a,Zm00004b000406b simSplit
exon.11696 chr1 12899543 12900239 Zm00004b000406 12893381 12900239 Zm00004b000406 Zm00004b000406a,Zm00004b000406b simSplit
exon.11734 chr1 13015880 13016629 Zm00004b000408a 13015880 13025029 Zm00004b000408 Zm00004b000408a,Zm00004b000408b simSplit
exon.11734 chr1 13015880 13016629 Zm00004b000408 13015880 13025029 Zm00004b000408 Zm00004b000408a,Zm00004b000408b simSplit
exon.11735 chr1 13017258 13017413 Zm00004b000408a 13015880 13025029 Zm00004b000408 Zm00004b000408a,Zm00004b000408b simSplit
exon.11735 chr1 13017258 13017413 Zm00004b000408 13015880 13025029 Zm00004b000408 Zm00004b000408a,Zm00004b000408b simSplit
exon.11736 chr1 13017953 13018111 Zm00004b000408a 13015880 13025029 Zm00004b000408 Zm00004b000408a,Zm00004b000408b simSplit
exon.11736 chr1 13017953 13018111 Zm00004b000408 13015880 13025029 Zm00004b000408 Zm00004b000408a,Zm00004b000408b simSplit
exon.11737 chr1 13018188 13018271 Zm00004b000408a 13015880 13025029 Zm00004b000408 Zm00004b000408a,Zm00004b000408b simSplit
exon.11737 chr1 13018188 13018271 Zm00004b000408 13015880 13025029 Zm00004b000408 Zm00004b000408a,Zm00004b000408b simSplit
exon.11738 chr1 13018409 13018488 Zm00004b000408a 13015880 13025029 Zm00004b000408 Zm00004b000408a,Zm00004b000408b simSplit
exon.11738 chr1 13018409 13018488 Zm00004b000408 13015880 13025029 Zm00004b000408 Zm00004b000408a,Zm00004b000408b simSplit
exon.11739 chr1 13018594 13018644 Zm00004b000408a 13015880 13025029 Zm00004b000408 Zm00004b000408a,Zm00004b000408b simSplit
exon.11739 chr1 13018594 13018644 Zm00004b000408 13015880 13025029 Zm00004b000408 Zm00004b000408a,Zm00004b000408b simSplit
exon.11740 chr1 13019100 13019199 Zm00004b000408a 13015880 13025029 Zm00004b000408 Zm00004b000408a,Zm00004b000408b simSplit
exon.11740 chr1 13019100 13019199 Zm00004b000408 13015880 13025029 Zm00004b000408 Zm00004b000408a,Zm00004b000408b simSplit
exon.11741 chr1 13019424 13019506 Zm00004b000408a 13015880 13025029 Zm00004b000408 Zm00004b000408a,Zm00004b000408b simSplit
exon.11741 chr1 13019424 13019506 Zm00004b000408 13015880 13025029 Zm00004b000408 Zm00004b000408a,Zm00004b000408b simSplit
exon.11742 chr1 13019642 13019687 Zm00004b000408a 13015880 13025029 Zm00004b000408 Zm00004b000408a,Zm00004b000408b simSplit
exon.11742 chr1 13019642 13019687 Zm00004b000408 13015880 13025029 Zm00004b000408 Zm00004b000408a,Zm00004b000408b simSplit
exon.11743 chr1 13020140 13020301 Zm00004b000408a 13015880 13025029 Zm00004b000408 Zm00004b000408a,Zm00004b000408b simSplit
exon.11743 chr1 13020140 13020301 Zm00004b000408 13015880 13025029 Zm00004b000408 Zm00004b000408a,Zm00004b000408b simSplit
exon.11744 chr1 13020411 13020680 Zm00004b000408b 13015880 13025029 Zm00004b000408 Zm00004b000408a,Zm00004b000408b simSplit
exon.11744 chr1 13020411 13020680 Zm00004b000408 13015880 13025029 Zm00004b000408 Zm00004b000408a,Zm00004b000408b simSplit
exon.11745 chr1 13020756 13020830 Zm00004b000408b 13015880 13025029 Zm00004b000408 Zm00004b000408a,Zm00004b000408b simSplit
exon.11745 chr1 13020756 13020830 Zm00004b000408 13015880 13025029 Zm00004b000408 Zm00004b000408a,Zm00004b000408b simSplit
exon.11746 chr1 13022887 13023382 Zm00004b000408b 13015880 13025029 Zm00004b000408 Zm00004b000408a,Zm00004b000408b simSplit
exon.11746 chr1 13022887 13023382 Zm00004b000408 13015880 13025029 Zm00004b000408 Zm00004b000408a,Zm00004b000408b simSplit
exon.11747 chr1 13023478 13023662 Zm00004b000408b 13015880 13025029 Zm00004b000408 Zm00004b000408a,Zm00004b000408b simSplit
exon.11747 chr1 13023478 13023662 Zm00004b000408 13015880 13025029 Zm00004b000408 Zm00004b000408a,Zm00004b000408b simSplit
exon.11748 chr1 13024248 13025029 Zm00004b000408b 13015880 13025029 Zm00004b000408 Zm00004b000408a,Zm00004b000408b simSplit
exon.11748 chr1 13024248 13025029 Zm00004b000408 13015880 13025029 Zm00004b000408 Zm00004b000408a,Zm00004b000408b simSplit
exon.11854 chr1 13111139 13111481 Zm00004b000412a 13111139 13113017 Zm00004b000412 Zm00004b000412a,Zm00004b000412b simSplit
exon.11854 chr1 13111139 13111481 Zm00004b000412 13111139 13113017 Zm00004b000412 Zm00004b000412a,Zm00004b000412b simSplit
exon.11853 chr1 13111575 13111782 Zm00004b000412b 13111139 13113017 Zm00004b000412 Zm00004b000412a,Zm00004b000412b simSplit
exon.11853 chr1 13111575 13111782 Zm00004b000412 13111139 13113017 Zm00004b000412 Zm00004b000412a,Zm00004b000412b simSplit
exon.11852 chr1 13111862 13112302 Zm00004b000412b 13111139 13113017 Zm00004b000412 Zm00004b000412a,Zm00004b000412b simSplit
exon.11852 chr1 13111862 13112302 Zm00004b000412 13111139 13113017 Zm00004b000412 Zm00004b000412a,Zm00004b000412b simSplit
exon.11851 chr1 13112430 13112872 Zm00004b000412b 13111139 13113017 Zm00004b000412 Zm00004b000412a,Zm00004b000412b simSplit
exon.11851 chr1 13112430 13112872 Zm00004b000412 13111139 13113017 Zm00004b000412 Zm00004b000412a,Zm00004b000412b simSplit
exon.11850 chr1 13112908 13113017 Zm00004b000412b 13111139 13113017 Zm00004b000412 Zm00004b000412a,Zm00004b000412b simSplit
exon.11850 chr1 13112908 13113017 Zm00004b000412 13111139 13113017 Zm00004b000412 Zm00004b000412a,Zm00004b000412b simSplit
exon.12145 chr1 13343063 13343717 Zm00004b000422a 13343063 13350942 Zm00004b000422 Zm00004b000422a,Zm00004b000422b simSplit
exon.12145 chr1 13343063 13343717 Zm00004b000422 13343063 13350942 Zm00004b000422 Zm00004b000422a,Zm00004b000422b simSplit
exon.12146 chr1 13344978 13345397 Zm00004b000422b 13343063 13350942 Zm00004b000422 Zm00004b000422a,Zm00004b000422b simSplit
exon.12146 chr1 13344978 13345397 Zm00004b000422 13343063 13350942 Zm00004b000422 Zm00004b000422a,Zm00004b000422b simSplit
exon.12147 chr1 13345713 13345819 Zm00004b000422b 13343063 13350942 Zm00004b000422 Zm00004b000422a,Zm00004b000422b simSplit
exon.12147 chr1 13345713 13345819 Zm00004b000422 13343063 13350942 Zm00004b000422 Zm00004b000422a,Zm00004b000422b simSplit
exon.12148 chr1 13346019 13347223 Zm00004b000422b 13343063 13350942 Zm00004b000422 Zm00004b000422a,Zm00004b000422b simSplit
exon.12148 chr1 13346019 13347223 Zm00004b000422 13343063 13350942 Zm00004b000422 Zm00004b000422a,Zm00004b000422b simSplit
exon.12149 chr1 13347447 13347487 Zm00004b000422b 13343063 13350942 Zm00004b000422 Zm00004b000422a,Zm00004b000422b simSplit
exon.12149 chr1 13347447 13347487 Zm00004b000422 13343063 13350942 Zm00004b000422 Zm00004b000422a,Zm00004b000422b simSplit
exon.12150 chr1 13347645 13347713 Zm00004b000422b 13343063 13350942 Zm00004b000422 Zm00004b000422a,Zm00004b000422b simSplit
exon.12150 chr1 13347645 13347713 Zm00004b000422 13343063 13350942 Zm00004b000422 Zm00004b000422a,Zm00004b000422b simSplit
exon.12151 chr1 13347836 13347936 Zm00004b000422b 13343063 13350942 Zm00004b000422 Zm00004b000422a,Zm00004b000422b simSplit
exon.12151 chr1 13347836 13347936 Zm00004b000422 13343063 13350942 Zm00004b000422 Zm00004b000422a,Zm00004b000422b simSplit
exon.12152 chr1 13348508 13348586 Zm00004b000422b 13343063 13350942 Zm00004b000422 Zm00004b000422a,Zm00004b000422b simSplit
exon.12152 chr1 13348508 13348586 Zm00004b000422 13343063 13350942 Zm00004b000422 Zm00004b000422a,Zm00004b000422b simSplit
exon.12153 chr1 13348666 13348764 Zm00004b000422b 13343063 13350942 Zm00004b000422 Zm00004b000422a,Zm00004b000422b simSplit
exon.12153 chr1 13348666 13348764 Zm00004b000422 13343063 13350942 Zm00004b000422 Zm00004b000422a,Zm00004b000422b simSplit
exon.12154 chr1 13348836 13348904 Zm00004b000422b 13343063 13350942 Zm00004b000422 Zm00004b000422a,Zm00004b000422b simSplit
exon.12154 chr1 13348836 13348904 Zm00004b000422 13343063 13350942 Zm00004b000422 Zm00004b000422a,Zm00004b000422b simSplit
exon.12155 chr1 13349010 13349059 Zm00004b000422b 13343063 13350942 Zm00004b000422 Zm00004b000422a,Zm00004b000422b simSplit
exon.12155 chr1 13349010 13349059 Zm00004b000422 13343063 13350942 Zm00004b000422 Zm00004b000422a,Zm00004b000422b simSplit
exon.12156 chr1 13350078 13350254 Zm00004b000422b 13343063 13350942 Zm00004b000422 Zm00004b000422a,Zm00004b000422b simSplit
exon.12156 chr1 13350078 13350254 Zm00004b000422 13343063 13350942 Zm00004b000422 Zm00004b000422a,Zm00004b000422b simSplit
exon.12157 chr1 13350352 13350942 Zm00004b000422b 13343063 13350942 Zm00004b000422 Zm00004b000422a,Zm00004b000422b simSplit
exon.12157 chr1 13350352 13350942 Zm00004b000422 13343063 13350942 Zm00004b000422 Zm00004b000422a,Zm00004b000422b simSplit
exon.12326 chr1 13434014 13434639 Zm00004b000425a 13434014 13439917 Zm00004b000425 Zm00004b000425a,Zm00004b000425b simSplit
exon.12326 chr1 13434014 13434639 Zm00004b000425 13434014 13439917 Zm00004b000425 Zm00004b000425a,Zm00004b000425b simSplit
exon.12325 chr1 13434754 13434830 Zm00004b000425a 13434014 13439917 Zm00004b000425 Zm00004b000425a,Zm00004b000425b simSplit
exon.12325 chr1 13434754 13434830 Zm00004b000425 13434014 13439917 Zm00004b000425 Zm00004b000425a,Zm00004b000425b simSplit
exon.12324 chr1 13434937 13435022 Zm00004b000425a 13434014 13439917 Zm00004b000425 Zm00004b000425a,Zm00004b000425b simSplit
exon.12324 chr1 13434937 13435022 Zm00004b000425 13434014 13439917 Zm00004b000425 Zm00004b000425a,Zm00004b000425b simSplit
exon.12323 chr1 13435111 13435715 Zm00004b000425a 13434014 13439917 Zm00004b000425 Zm00004b000425a,Zm00004b000425b simSplit
exon.12323 chr1 13435111 13435715 Zm00004b000425 13434014 13439917 Zm00004b000425 Zm00004b000425a,Zm00004b000425b simSplit
exon.12322 chr1 13435823 13435939 Zm00004b000425a 13434014 13439917 Zm00004b000425 Zm00004b000425a,Zm00004b000425b simSplit
exon.12322 chr1 13435823 13435939 Zm00004b000425 13434014 13439917 Zm00004b000425 Zm00004b000425a,Zm00004b000425b simSplit
exon.12321 chr1 13436079 13436192 Zm00004b000425a 13434014 13439917 Zm00004b000425 Zm00004b000425a,Zm00004b000425b simSplit
exon.12321 chr1 13436079 13436192 Zm00004b000425 13434014 13439917 Zm00004b000425 Zm00004b000425a,Zm00004b000425b simSplit
exon.12320 chr1 13438039 13438104 Zm00004b000425a 13434014 13439917 Zm00004b000425 Zm00004b000425a,Zm00004b000425b simSplit
exon.12320 chr1 13438039 13438104 Zm00004b000425 13434014 13439917 Zm00004b000425 Zm00004b000425a,Zm00004b000425b simSplit
exon.12319 chr1 13438463 13438634 Zm00004b000425a 13434014 13439917 Zm00004b000425 Zm00004b000425a,Zm00004b000425b simSplit
exon.12319 chr1 13438463 13438634 Zm00004b000425 13434014 13439917 Zm00004b000425 Zm00004b000425a,Zm00004b000425b simSplit
exon.12318 chr1 13438828 13439035 Zm00004b000425a 13434014 13439917 Zm00004b000425 Zm00004b000425a,Zm00004b000425b simSplit
exon.12318 chr1 13438828 13439035 Zm00004b000425 13434014 13439917 Zm00004b000425 Zm00004b000425a,Zm00004b000425b simSplit
exon.12317 chr1 13439189 13439524 Zm00004b000425a 13434014 13439917 Zm00004b000425 Zm00004b000425a,Zm00004b000425b simSplit
exon.12317 chr1 13439189 13439524 Zm00004b000425 13434014 13439917 Zm00004b000425 Zm00004b000425a,Zm00004b000425b simSplit
exon.12316 chr1 13439569 13439917 Zm00004b000425b 13434014 13439917 Zm00004b000425 Zm00004b000425a,Zm00004b000425b simSplit
exon.12316 chr1 13439569 13439917 Zm00004b000425 13434014 13439917 Zm00004b000425 Zm00004b000425a,Zm00004b000425b simSplit
exon.12397 chr1 13527563 13527596 Zm00004b000428a 13527563 13538687 Zm00004b000428 Zm00004b000428a,Zm00004b000428b simSplit
exon.12397 chr1 13527563 13527596 Zm00004b000428 13527563 13538687 Zm00004b000428 Zm00004b000428a,Zm00004b000428b simSplit
exon.12396 chr1 13527677 13527742 Zm00004b000428a 13527563 13538687 Zm00004b000428 Zm00004b000428a,Zm00004b000428b simSplit
exon.12396 chr1 13527677 13527742 Zm00004b000428 13527563 13538687 Zm00004b000428 Zm00004b000428a,Zm00004b000428b simSplit
exon.12395 chr1 13527828 13528174 Zm00004b000428a 13527563 13538687 Zm00004b000428 Zm00004b000428a,Zm00004b000428b simSplit
exon.12395 chr1 13527828 13528174 Zm00004b000428 13527563 13538687 Zm00004b000428 Zm00004b000428a,Zm00004b000428b simSplit
exon.12394 chr1 13528277 13528439 Zm00004b000428a 13527563 13538687 Zm00004b000428 Zm00004b000428a,Zm00004b000428b simSplit
exon.12394 chr1 13528277 13528439 Zm00004b000428 13527563 13538687 Zm00004b000428 Zm00004b000428a,Zm00004b000428b simSplit
exon.12393 chr1 13528521 13528807 Zm00004b000428a 13527563 13538687 Zm00004b000428 Zm00004b000428a,Zm00004b000428b simSplit
exon.12393 chr1 13528521 13528807 Zm00004b000428 13527563 13538687 Zm00004b000428 Zm00004b000428a,Zm00004b000428b simSplit
exon.12392 chr1 13528900 13529217 Zm00004b000428a 13527563 13538687 Zm00004b000428 Zm00004b000428a,Zm00004b000428b simSplit
exon.12392 chr1 13528900 13529217 Zm00004b000428 13527563 13538687 Zm00004b000428 Zm00004b000428a,Zm00004b000428b simSplit
exon.12391 chr1 13536454 13536621 Zm00004b000428a 13527563 13538687 Zm00004b000428 Zm00004b000428a,Zm00004b000428b simSplit
exon.12391 chr1 13536454 13536621 Zm00004b000428 13527563 13538687 Zm00004b000428 Zm00004b000428a,Zm00004b000428b simSplit
exon.12390 chr1 13536706 13536780 Zm00004b000428a 13527563 13538687 Zm00004b000428 Zm00004b000428a,Zm00004b000428b simSplit
exon.12390 chr1 13536706 13536780 Zm00004b000428 13527563 13538687 Zm00004b000428 Zm00004b000428a,Zm00004b000428b simSplit
exon.12389 chr1 13537012 13537101 Zm00004b000428b 13527563 13538687 Zm00004b000428 Zm00004b000428a,Zm00004b000428b simSplit
exon.12389 chr1 13537012 13537101 Zm00004b000428 13527563 13538687 Zm00004b000428 Zm00004b000428a,Zm00004b000428b simSplit
exon.12388 chr1 13537182 13537382 Zm00004b000428b 13527563 13538687 Zm00004b000428 Zm00004b000428a,Zm00004b000428b simSplit
exon.12388 chr1 13537182 13537382 Zm00004b000428 13527563 13538687 Zm00004b000428 Zm00004b000428a,Zm00004b000428b simSplit
exon.12387 chr1 13537650 13537841 Zm00004b000428b 13527563 13538687 Zm00004b000428 Zm00004b000428a,Zm00004b000428b simSplit
exon.12387 chr1 13537650 13537841 Zm00004b000428 13527563 13538687 Zm00004b000428 Zm00004b000428a,Zm00004b000428b simSplit
exon.12386 chr1 13538270 13538687 Zm00004b000428b 13527563 13538687 Zm00004b000428 Zm00004b000428a,Zm00004b000428b simSplit
exon.12386 chr1 13538270 13538687 Zm00004b000428 13527563 13538687 Zm00004b000428 Zm00004b000428a,Zm00004b000428b simSplit
exon.12780 chr1 14248769 14249265 Zm00004b000444a 14248769 14265726 Zm00004b000444 Zm00004b000444a,Zm00004b000444b simSplit
exon.12780 chr1 14248769 14249265 Zm00004b000444 14248769 14265726 Zm00004b000444 Zm00004b000444a,Zm00004b000444b simSplit
exon.12779 chr1 14249353 14249426 Zm00004b000444a 14248769 14265726 Zm00004b000444 Zm00004b000444a,Zm00004b000444b simSplit
exon.12779 chr1 14249353 14249426 Zm00004b000444 14248769 14265726 Zm00004b000444 Zm00004b000444a,Zm00004b000444b simSplit
exon.12778 chr1 14249677 14249776 Zm00004b000444b 14248769 14265726 Zm00004b000444 Zm00004b000444a,Zm00004b000444b simSplit
exon.12778 chr1 14249677 14249776 Zm00004b000444 14248769 14265726 Zm00004b000444 Zm00004b000444a,Zm00004b000444b simSplit
exon.12777 chr1 14251171 14251257 Zm00004b000444b 14248769 14265726 Zm00004b000444 Zm00004b000444a,Zm00004b000444b simSplit
exon.12777 chr1 14251171 14251257 Zm00004b000444 14248769 14265726 Zm00004b000444 Zm00004b000444a,Zm00004b000444b simSplit
exon.12776 chr1 14251738 14251831 Zm00004b000444b 14248769 14265726 Zm00004b000444 Zm00004b000444a,Zm00004b000444b simSplit
exon.12776 chr1 14251738 14251831 Zm00004b000444 14248769 14265726 Zm00004b000444 Zm00004b000444a,Zm00004b000444b simSplit
exon.12775 chr1 14252240 14252294 Zm00004b000444b 14248769 14265726 Zm00004b000444 Zm00004b000444a,Zm00004b000444b simSplit
exon.12775 chr1 14252240 14252294 Zm00004b000444 14248769 14265726 Zm00004b000444 Zm00004b000444a,Zm00004b000444b simSplit
exon.12774 chr1 14252551 14252646 Zm00004b000444b 14248769 14265726 Zm00004b000444 Zm00004b000444a,Zm00004b000444b simSplit
exon.12774 chr1 14252551 14252646 Zm00004b000444 14248769 14265726 Zm00004b000444 Zm00004b000444a,Zm00004b000444b simSplit
exon.12773 chr1 14252733 14252784 Zm00004b000444b 14248769 14265726 Zm00004b000444 Zm00004b000444a,Zm00004b000444b simSplit
exon.12773 chr1 14252733 14252784 Zm00004b000444 14248769 14265726 Zm00004b000444 Zm00004b000444a,Zm00004b000444b simSplit
exon.12772 chr1 14264361 14264461 Zm00004b000444b 14248769 14265726 Zm00004b000444 Zm00004b000444a,Zm00004b000444b simSplit
exon.12772 chr1 14264361 14264461 Zm00004b000444 14248769 14265726 Zm00004b000444 Zm00004b000444a,Zm00004b000444b simSplit
exon.12771 chr1 14264545 14264580 Zm00004b000444b 14248769 14265726 Zm00004b000444 Zm00004b000444a,Zm00004b000444b simSplit
exon.12771 chr1 14264545 14264580 Zm00004b000444 14248769 14265726 Zm00004b000444 Zm00004b000444a,Zm00004b000444b simSplit
exon.12770 chr1 14264849 14264939 Zm00004b000444b 14248769 14265726 Zm00004b000444 Zm00004b000444a,Zm00004b000444b simSplit
exon.12770 chr1 14264849 14264939 Zm00004b000444 14248769 14265726 Zm00004b000444 Zm00004b000444a,Zm00004b000444b simSplit
exon.12769 chr1 14265563 14265726 Zm00004b000444b 14248769 14265726 Zm00004b000444 Zm00004b000444a,Zm00004b000444b simSplit
exon.12769 chr1 14265563 14265726 Zm00004b000444 14248769 14265726 Zm00004b000444 Zm00004b000444a,Zm00004b000444b simSplit
exon.12814 chr1 14478164 14478667 Zm00004b000447a 14478164 14486264 Zm00004b000447 Zm00004b000447a,Zm00004b000447b simSplit
exon.12814 chr1 14478164 14478667 Zm00004b000447 14478164 14486264 Zm00004b000447 Zm00004b000447a,Zm00004b000447b simSplit
exon.12815 chr1 14478758 14479258 Zm00004b000447a 14478164 14486264 Zm00004b000447 Zm00004b000447a,Zm00004b000447b simSplit
exon.12815 chr1 14478758 14479258 Zm00004b000447 14478164 14486264 Zm00004b000447 Zm00004b000447a,Zm00004b000447b simSplit
exon.12816 chr1 14480496 14480554 Zm00004b000447a 14478164 14486264 Zm00004b000447 Zm00004b000447a,Zm00004b000447b simSplit
exon.12816 chr1 14480496 14480554 Zm00004b000447 14478164 14486264 Zm00004b000447 Zm00004b000447a,Zm00004b000447b simSplit
exon.12817 chr1 14481116 14481200 Zm00004b000447a 14478164 14486264 Zm00004b000447 Zm00004b000447a,Zm00004b000447b simSplit
exon.12817 chr1 14481116 14481200 Zm00004b000447 14478164 14486264 Zm00004b000447 Zm00004b000447a,Zm00004b000447b simSplit
exon.12818 chr1 14481352 14482179 Zm00004b000447a 14478164 14486264 Zm00004b000447 Zm00004b000447a,Zm00004b000447b simSplit
exon.12818 chr1 14481352 14482179 Zm00004b000447 14478164 14486264 Zm00004b000447 Zm00004b000447a,Zm00004b000447b simSplit
exon.12819 chr1 14484069 14484123 Zm00004b000447a 14478164 14486264 Zm00004b000447 Zm00004b000447a,Zm00004b000447b simSplit
exon.12819 chr1 14484069 14484123 Zm00004b000447 14478164 14486264 Zm00004b000447 Zm00004b000447a,Zm00004b000447b simSplit
exon.12820 chr1 14484419 14484497 Zm00004b000447a 14478164 14486264 Zm00004b000447 Zm00004b000447a,Zm00004b000447b simSplit
exon.12820 chr1 14484419 14484497 Zm00004b000447 14478164 14486264 Zm00004b000447 Zm00004b000447a,Zm00004b000447b simSplit
exon.12821 chr1 14485292 14485404 Zm00004b000447b 14478164 14486264 Zm00004b000447 Zm00004b000447a,Zm00004b000447b simSplit
exon.12821 chr1 14485292 14485404 Zm00004b000447 14478164 14486264 Zm00004b000447 Zm00004b000447a,Zm00004b000447b simSplit
exon.12822 chr1 14485857 14486264 Zm00004b000447b 14478164 14486264 Zm00004b000447 Zm00004b000447a,Zm00004b000447b simSplit
exon.12822 chr1 14485857 14486264 Zm00004b000447 14478164 14486264 Zm00004b000447 Zm00004b000447a,Zm00004b000447b simSplit
exon.12835 chr1 14531380 14531435 Zm00004b000448a 14531380 14536544 Zm00004b000448 Zm00004b000448a,Zm00004b000448b simSplit
exon.12835 chr1 14531380 14531435 Zm00004b000448 14531380 14536544 Zm00004b000448 Zm00004b000448a,Zm00004b000448b simSplit
exon.12836 chr1 14532587 14532719 Zm00004b000448b 14531380 14536544 Zm00004b000448 Zm00004b000448a,Zm00004b000448b simSplit
exon.12836 chr1 14532587 14532719 Zm00004b000448 14531380 14536544 Zm00004b000448 Zm00004b000448a,Zm00004b000448b simSplit
exon.12837 chr1 14536048 14536133 Zm00004b000448b 14531380 14536544 Zm00004b000448 Zm00004b000448a,Zm00004b000448b simSplit
exon.12837 chr1 14536048 14536133 Zm00004b000448 14531380 14536544 Zm00004b000448 Zm00004b000448a,Zm00004b000448b simSplit
exon.12838 chr1 14536295 14536544 Zm00004b000448b 14531380 14536544 Zm00004b000448 Zm00004b000448a,Zm00004b000448b simSplit
exon.12838 chr1 14536295 14536544 Zm00004b000448 14531380 14536544 Zm00004b000448 Zm00004b000448a,Zm00004b000448b simSplit
exon.12848 chr1 14580885 14581094 Zm00004b000449a 14580885 14584926 Zm00004b000449 Zm00004b000449a,Zm00004b000449b simSplit
exon.12848 chr1 14580885 14581094 Zm00004b000449 14580885 14584926 Zm00004b000449 Zm00004b000449a,Zm00004b000449b simSplit
exon.12849 chr1 14582236 14582541 Zm00004b000449a 14580885 14584926 Zm00004b000449 Zm00004b000449a,Zm00004b000449b simSplit
exon.12849 chr1 14582236 14582541 Zm00004b000449 14580885 14584926 Zm00004b000449 Zm00004b000449a,Zm00004b000449b simSplit
exon.12850 chr1 14583127 14583208 Zm00004b000449a 14580885 14584926 Zm00004b000449 Zm00004b000449a,Zm00004b000449b simSplit
exon.12850 chr1 14583127 14583208 Zm00004b000449 14580885 14584926 Zm00004b000449 Zm00004b000449a,Zm00004b000449b simSplit
exon.12851 chr1 14583607 14583744 Zm00004b000449a 14580885 14584926 Zm00004b000449 Zm00004b000449a,Zm00004b000449b simSplit
exon.12851 chr1 14583607 14583744 Zm00004b000449 14580885 14584926 Zm00004b000449 Zm00004b000449a,Zm00004b000449b simSplit
exon.12852 chr1 14584420 14584598 Zm00004b000449a 14580885 14584926 Zm00004b000449 Zm00004b000449a,Zm00004b000449b simSplit
exon.12852 chr1 14584420 14584598 Zm00004b000449 14580885 14584926 Zm00004b000449 Zm00004b000449a,Zm00004b000449b simSplit
exon.12853 chr1 14584683 14584926 Zm00004b000449b 14580885 14584926 Zm00004b000449 Zm00004b000449a,Zm00004b000449b simSplit
exon.12853 chr1 14584683 14584926 Zm00004b000449 14580885 14584926 Zm00004b000449 Zm00004b000449a,Zm00004b000449b simSplit
exon.13540 chr1 15175302 15175327 Zm00004b000465a 15175302 15180335 Zm00004b000465 Zm00004b000465a,Zm00004b000465b simSplit
exon.13540 chr1 15175302 15175327 Zm00004b000465 15175302 15180335 Zm00004b000465 Zm00004b000465a,Zm00004b000465b simSplit
exon.13539 chr1 15175510 15176486 Zm00004b000465a 15175302 15180335 Zm00004b000465 Zm00004b000465a,Zm00004b000465b simSplit
exon.13539 chr1 15175510 15176486 Zm00004b000465 15175302 15180335 Zm00004b000465 Zm00004b000465a,Zm00004b000465b simSplit
exon.13538 chr1 15176584 15176952 Zm00004b000465a 15175302 15180335 Zm00004b000465 Zm00004b000465a,Zm00004b000465b simSplit
exon.13538 chr1 15176584 15176952 Zm00004b000465 15175302 15180335 Zm00004b000465 Zm00004b000465a,Zm00004b000465b simSplit
exon.13537 chr1 15177355 15177607 Zm00004b000465b 15175302 15180335 Zm00004b000465 Zm00004b000465a,Zm00004b000465b simSplit
exon.13537 chr1 15177355 15177607 Zm00004b000465 15175302 15180335 Zm00004b000465 Zm00004b000465a,Zm00004b000465b simSplit
exon.13536 chr1 15177728 15180335 Zm00004b000465b 15175302 15180335 Zm00004b000465 Zm00004b000465a,Zm00004b000465b simSplit
exon.13536 chr1 15177728 15180335 Zm00004b000465 15175302 15180335 Zm00004b000465 Zm00004b000465a,Zm00004b000465b simSplit
exon.13937 chr1 16148790 16149464 Zm00004b000495a 16148790 16153850 Zm00004b000495 Zm00004b000495a,Zm00004b000495b simSplit
exon.13937 chr1 16148790 16149464 Zm00004b000495 16148790 16153850 Zm00004b000495 Zm00004b000495a,Zm00004b000495b simSplit
exon.13936 chr1 16149560 16149660 Zm00004b000495b 16148790 16153850 Zm00004b000495 Zm00004b000495a,Zm00004b000495b simSplit
exon.13936 chr1 16149560 16149660 Zm00004b000495 16148790 16153850 Zm00004b000495 Zm00004b000495a,Zm00004b000495b simSplit
exon.13935 chr1 16152539 16152774 Zm00004b000495b 16148790 16153850 Zm00004b000495 Zm00004b000495a,Zm00004b000495b simSplit
exon.13935 chr1 16152539 16152774 Zm00004b000495 16148790 16153850 Zm00004b000495 Zm00004b000495a,Zm00004b000495b simSplit
exon.13934 chr1 16153099 16153137 Zm00004b000495b 16148790 16153850 Zm00004b000495 Zm00004b000495a,Zm00004b000495b simSplit
exon.13934 chr1 16153099 16153137 Zm00004b000495 16148790 16153850 Zm00004b000495 Zm00004b000495a,Zm00004b000495b simSplit
exon.13933 chr1 16153469 16153850 Zm00004b000495b 16148790 16153850 Zm00004b000495 Zm00004b000495a,Zm00004b000495b simSplit
exon.13933 chr1 16153469 16153850 Zm00004b000495 16148790 16153850 Zm00004b000495 Zm00004b000495a,Zm00004b000495b simSplit
exon.14216 chr1 16786476 16786829 Zm00004b000505a 16786476 16790505 Zm00004b000505 Zm00004b000505a,Zm00004b000505b simSplit
exon.14216 chr1 16786476 16786829 Zm00004b000505 16786476 16790505 Zm00004b000505 Zm00004b000505a,Zm00004b000505b simSplit
exon.14215 chr1 16786963 16787068 Zm00004b000505a 16786476 16790505 Zm00004b000505 Zm00004b000505a,Zm00004b000505b simSplit
exon.14215 chr1 16786963 16787068 Zm00004b000505 16786476 16790505 Zm00004b000505 Zm00004b000505a,Zm00004b000505b simSplit
exon.14214 chr1 16787191 16787235 Zm00004b000505a 16786476 16790505 Zm00004b000505 Zm00004b000505a,Zm00004b000505b simSplit
exon.14214 chr1 16787191 16787235 Zm00004b000505 16786476 16790505 Zm00004b000505 Zm00004b000505a,Zm00004b000505b simSplit
exon.14213 chr1 16787383 16787481 Zm00004b000505a 16786476 16790505 Zm00004b000505 Zm00004b000505a,Zm00004b000505b simSplit
exon.14213 chr1 16787383 16787481 Zm00004b000505 16786476 16790505 Zm00004b000505 Zm00004b000505a,Zm00004b000505b simSplit
exon.14212 chr1 16787621 16787692 Zm00004b000505a 16786476 16790505 Zm00004b000505 Zm00004b000505a,Zm00004b000505b simSplit
exon.14212 chr1 16787621 16787692 Zm00004b000505 16786476 16790505 Zm00004b000505 Zm00004b000505a,Zm00004b000505b simSplit
exon.14211 chr1 16787833 16787892 Zm00004b000505a 16786476 16790505 Zm00004b000505 Zm00004b000505a,Zm00004b000505b simSplit
exon.14211 chr1 16787833 16787892 Zm00004b000505 16786476 16790505 Zm00004b000505 Zm00004b000505a,Zm00004b000505b simSplit
exon.14210 chr1 16788296 16788389 Zm00004b000505a 16786476 16790505 Zm00004b000505 Zm00004b000505a,Zm00004b000505b simSplit
exon.14210 chr1 16788296 16788389 Zm00004b000505 16786476 16790505 Zm00004b000505 Zm00004b000505a,Zm00004b000505b simSplit
exon.14209 chr1 16788502 16788576 Zm00004b000505a 16786476 16790505 Zm00004b000505 Zm00004b000505a,Zm00004b000505b simSplit
exon.14209 chr1 16788502 16788576 Zm00004b000505 16786476 16790505 Zm00004b000505 Zm00004b000505a,Zm00004b000505b simSplit
exon.14208 chr1 16788808 16788926 Zm00004b000505a 16786476 16790505 Zm00004b000505 Zm00004b000505a,Zm00004b000505b simSplit
exon.14208 chr1 16788808 16788926 Zm00004b000505 16786476 16790505 Zm00004b000505 Zm00004b000505a,Zm00004b000505b simSplit
exon.14207 chr1 16789017 16789184 Zm00004b000505a 16786476 16790505 Zm00004b000505 Zm00004b000505a,Zm00004b000505b simSplit
exon.14207 chr1 16789017 16789184 Zm00004b000505 16786476 16790505 Zm00004b000505 Zm00004b000505a,Zm00004b000505b simSplit
exon.14206 chr1 16789871 16790189 Zm00004b000505b 16786476 16790505 Zm00004b000505 Zm00004b000505a,Zm00004b000505b simSplit
exon.14206 chr1 16789871 16790189 Zm00004b000505 16786476 16790505 Zm00004b000505 Zm00004b000505a,Zm00004b000505b simSplit
exon.14205 chr1 16790393 16790505 Zm00004b000505b 16786476 16790505 Zm00004b000505 Zm00004b000505a,Zm00004b000505b simSplit
exon.14205 chr1 16790393 16790505 Zm00004b000505 16786476 16790505 Zm00004b000505 Zm00004b000505a,Zm00004b000505b simSplit
exon.14608 chr1 17576723 17576985 Zm00004b000525a 17576723 17578867 Zm00004b000525 Zm00004b000525a,Zm00004b000525b simSplit
exon.14608 chr1 17576723 17576985 Zm00004b000525 17576723 17578867 Zm00004b000525 Zm00004b000525a,Zm00004b000525b simSplit
exon.14607 chr1 17577094 17577285 Zm00004b000525a 17576723 17578867 Zm00004b000525 Zm00004b000525a,Zm00004b000525b simSplit
exon.14607 chr1 17577094 17577285 Zm00004b000525 17576723 17578867 Zm00004b000525 Zm00004b000525a,Zm00004b000525b simSplit
exon.14606 chr1 17577372 17577439 Zm00004b000525a 17576723 17578867 Zm00004b000525 Zm00004b000525a,Zm00004b000525b simSplit
exon.14606 chr1 17577372 17577439 Zm00004b000525 17576723 17578867 Zm00004b000525 Zm00004b000525a,Zm00004b000525b simSplit
exon.14605 chr1 17577609 17577703 Zm00004b000525a 17576723 17578867 Zm00004b000525 Zm00004b000525a,Zm00004b000525b simSplit
exon.14605 chr1 17577609 17577703 Zm00004b000525 17576723 17578867 Zm00004b000525 Zm00004b000525a,Zm00004b000525b simSplit
exon.14604 chr1 17578029 17578099 Zm00004b000525a 17576723 17578867 Zm00004b000525 Zm00004b000525a,Zm00004b000525b simSplit
exon.14604 chr1 17578029 17578099 Zm00004b000525 17576723 17578867 Zm00004b000525 Zm00004b000525a,Zm00004b000525b simSplit
exon.14603 chr1 17578223 17578262 Zm00004b000525a 17576723 17578867 Zm00004b000525 Zm00004b000525a,Zm00004b000525b simSplit
exon.14603 chr1 17578223 17578262 Zm00004b000525 17576723 17578867 Zm00004b000525 Zm00004b000525a,Zm00004b000525b simSplit
exon.14602 chr1 17578388 17578732 Zm00004b000525a 17576723 17578867 Zm00004b000525 Zm00004b000525a,Zm00004b000525b simSplit
exon.14602 chr1 17578388 17578732 Zm00004b000525 17576723 17578867 Zm00004b000525 Zm00004b000525a,Zm00004b000525b simSplit
exon.14601 chr1 17578823 17578867 Zm00004b000525b 17576723 17578867 Zm00004b000525 Zm00004b000525a,Zm00004b000525b simSplit
exon.14601 chr1 17578823 17578867 Zm00004b000525 17576723 17578867 Zm00004b000525 Zm00004b000525a,Zm00004b000525b simSplit
exon.14688 chr1 17615306 17615353 Zm00004b000526a 17615306 17620654 Zm00004b000526 Zm00004b000526a,Zm00004b000526b simSplit
exon.14688 chr1 17615306 17615353 Zm00004b000526 17615306 17620654 Zm00004b000526 Zm00004b000526a,Zm00004b000526b simSplit
exon.14687 chr1 17615374 17615529 Zm00004b000526a 17615306 17620654 Zm00004b000526 Zm00004b000526a,Zm00004b000526b simSplit
exon.14687 chr1 17615374 17615529 Zm00004b000526 17615306 17620654 Zm00004b000526 Zm00004b000526a,Zm00004b000526b simSplit
exon.14686 chr1 17616364 17616504 Zm00004b000526a 17615306 17620654 Zm00004b000526 Zm00004b000526a,Zm00004b000526b simSplit
exon.14686 chr1 17616364 17616504 Zm00004b000526 17615306 17620654 Zm00004b000526 Zm00004b000526a,Zm00004b000526b simSplit
exon.14685 chr1 17616908 17617001 Zm00004b000526a 17615306 17620654 Zm00004b000526 Zm00004b000526a,Zm00004b000526b simSplit
exon.14685 chr1 17616908 17617001 Zm00004b000526 17615306 17620654 Zm00004b000526 Zm00004b000526a,Zm00004b000526b simSplit
exon.14684 chr1 17617236 17617292 Zm00004b000526a 17615306 17620654 Zm00004b000526 Zm00004b000526a,Zm00004b000526b simSplit
exon.14684 chr1 17617236 17617292 Zm00004b000526 17615306 17620654 Zm00004b000526 Zm00004b000526a,Zm00004b000526b simSplit
exon.14683 chr1 17617421 17617476 Zm00004b000526a 17615306 17620654 Zm00004b000526 Zm00004b000526a,Zm00004b000526b simSplit
exon.14683 chr1 17617421 17617476 Zm00004b000526 17615306 17620654 Zm00004b000526 Zm00004b000526a,Zm00004b000526b simSplit
exon.14682 chr1 17617567 17617782 Zm00004b000526a 17615306 17620654 Zm00004b000526 Zm00004b000526a,Zm00004b000526b simSplit
exon.14682 chr1 17617567 17617782 Zm00004b000526 17615306 17620654 Zm00004b000526 Zm00004b000526a,Zm00004b000526b simSplit
exon.14681 chr1 17617871 17617924 Zm00004b000526a 17615306 17620654 Zm00004b000526 Zm00004b000526a,Zm00004b000526b simSplit
exon.14681 chr1 17617871 17617924 Zm00004b000526 17615306 17620654 Zm00004b000526 Zm00004b000526a,Zm00004b000526b simSplit
exon.14680 chr1 17618010 17618067 Zm00004b000526a 17615306 17620654 Zm00004b000526 Zm00004b000526a,Zm00004b000526b simSplit
exon.14680 chr1 17618010 17618067 Zm00004b000526 17615306 17620654 Zm00004b000526 Zm00004b000526a,Zm00004b000526b simSplit
exon.14679 chr1 17618157 17618253 Zm00004b000526a 17615306 17620654 Zm00004b000526 Zm00004b000526a,Zm00004b000526b simSplit
exon.14679 chr1 17618157 17618253 Zm00004b000526 17615306 17620654 Zm00004b000526 Zm00004b000526a,Zm00004b000526b simSplit
exon.14678 chr1 17619016 17619161 Zm00004b000526a 17615306 17620654 Zm00004b000526 Zm00004b000526a,Zm00004b000526b simSplit
exon.14678 chr1 17619016 17619161 Zm00004b000526 17615306 17620654 Zm00004b000526 Zm00004b000526a,Zm00004b000526b simSplit
exon.14677 chr1 17619330 17619382 Zm00004b000526a 17615306 17620654 Zm00004b000526 Zm00004b000526a,Zm00004b000526b simSplit
exon.14677 chr1 17619330 17619382 Zm00004b000526 17615306 17620654 Zm00004b000526 Zm00004b000526a,Zm00004b000526b simSplit
exon.14676 chr1 17619483 17619542 Zm00004b000526b 17615306 17620654 Zm00004b000526 Zm00004b000526a,Zm00004b000526b simSplit
exon.14676 chr1 17619483 17619542 Zm00004b000526 17615306 17620654 Zm00004b000526 Zm00004b000526a,Zm00004b000526b simSplit
exon.14675 chr1 17619638 17619722 Zm00004b000526b 17615306 17620654 Zm00004b000526 Zm00004b000526a,Zm00004b000526b simSplit
exon.14675 chr1 17619638 17619722 Zm00004b000526 17615306 17620654 Zm00004b000526 Zm00004b000526a,Zm00004b000526b simSplit
exon.14674 chr1 17619850 17620305 Zm00004b000526b 17615306 17620654 Zm00004b000526 Zm00004b000526a,Zm00004b000526b simSplit
exon.14674 chr1 17619850 17620305 Zm00004b000526 17615306 17620654 Zm00004b000526 Zm00004b000526a,Zm00004b000526b simSplit
exon.14673 chr1 17620424 17620654 Zm00004b000526b 17615306 17620654 Zm00004b000526 Zm00004b000526a,Zm00004b000526b simSplit
exon.14673 chr1 17620424 17620654 Zm00004b000526 17615306 17620654 Zm00004b000526 Zm00004b000526a,Zm00004b000526b simSplit
exon.14792 chr1 17782088 17783452 Zm00004b000529a 17782088 17790971 Zm00004b000529 Zm00004b000529a,Zm00004b000529b simSplit
exon.14792 chr1 17782088 17783452 Zm00004b000529 17782088 17790971 Zm00004b000529 Zm00004b000529a,Zm00004b000529b simSplit
exon.14791 chr1 17783553 17783703 Zm00004b000529a 17782088 17790971 Zm00004b000529 Zm00004b000529a,Zm00004b000529b simSplit
exon.14791 chr1 17783553 17783703 Zm00004b000529 17782088 17790971 Zm00004b000529 Zm00004b000529a,Zm00004b000529b simSplit
exon.14790 chr1 17783788 17783919 Zm00004b000529a 17782088 17790971 Zm00004b000529 Zm00004b000529a,Zm00004b000529b simSplit
exon.14790 chr1 17783788 17783919 Zm00004b000529 17782088 17790971 Zm00004b000529 Zm00004b000529a,Zm00004b000529b simSplit
exon.14789 chr1 17784161 17784335 Zm00004b000529a 17782088 17790971 Zm00004b000529 Zm00004b000529a,Zm00004b000529b simSplit
exon.14789 chr1 17784161 17784335 Zm00004b000529 17782088 17790971 Zm00004b000529 Zm00004b000529a,Zm00004b000529b simSplit
exon.14788 chr1 17784944 17785398 Zm00004b000529a 17782088 17790971 Zm00004b000529 Zm00004b000529a,Zm00004b000529b simSplit
exon.14788 chr1 17784944 17785398 Zm00004b000529 17782088 17790971 Zm00004b000529 Zm00004b000529a,Zm00004b000529b simSplit
exon.14787 chr1 17785488 17785567 Zm00004b000529a 17782088 17790971 Zm00004b000529 Zm00004b000529a,Zm00004b000529b simSplit
exon.14787 chr1 17785488 17785567 Zm00004b000529 17782088 17790971 Zm00004b000529 Zm00004b000529a,Zm00004b000529b simSplit
exon.14786 chr1 17785774 17785840 Zm00004b000529a 17782088 17790971 Zm00004b000529 Zm00004b000529a,Zm00004b000529b simSplit
exon.14786 chr1 17785774 17785840 Zm00004b000529 17782088 17790971 Zm00004b000529 Zm00004b000529a,Zm00004b000529b simSplit
exon.14785 chr1 17786073 17786178 Zm00004b000529a 17782088 17790971 Zm00004b000529 Zm00004b000529a,Zm00004b000529b simSplit
exon.14785 chr1 17786073 17786178 Zm00004b000529 17782088 17790971 Zm00004b000529 Zm00004b000529a,Zm00004b000529b simSplit
exon.14784 chr1 17786261 17786370 Zm00004b000529a 17782088 17790971 Zm00004b000529 Zm00004b000529a,Zm00004b000529b simSplit
exon.14784 chr1 17786261 17786370 Zm00004b000529 17782088 17790971 Zm00004b000529 Zm00004b000529a,Zm00004b000529b simSplit
exon.14783 chr1 17788298 17788408 Zm00004b000529a 17782088 17790971 Zm00004b000529 Zm00004b000529a,Zm00004b000529b simSplit
exon.14783 chr1 17788298 17788408 Zm00004b000529 17782088 17790971 Zm00004b000529 Zm00004b000529a,Zm00004b000529b simSplit
exon.14782 chr1 17788494 17788658 Zm00004b000529a 17782088 17790971 Zm00004b000529 Zm00004b000529a,Zm00004b000529b simSplit
exon.14782 chr1 17788494 17788658 Zm00004b000529 17782088 17790971 Zm00004b000529 Zm00004b000529a,Zm00004b000529b simSplit
exon.14781 chr1 17788832 17788918 Zm00004b000529a 17782088 17790971 Zm00004b000529 Zm00004b000529a,Zm00004b000529b simSplit
exon.14781 chr1 17788832 17788918 Zm00004b000529 17782088 17790971 Zm00004b000529 Zm00004b000529a,Zm00004b000529b simSplit
exon.14780 chr1 17789172 17789225 Zm00004b000529a 17782088 17790971 Zm00004b000529 Zm00004b000529a,Zm00004b000529b simSplit
exon.14780 chr1 17789172 17789225 Zm00004b000529 17782088 17790971 Zm00004b000529 Zm00004b000529a,Zm00004b000529b simSplit
exon.14779 chr1 17789300 17789397 Zm00004b000529a 17782088 17790971 Zm00004b000529 Zm00004b000529a,Zm00004b000529b simSplit
exon.14779 chr1 17789300 17789397 Zm00004b000529 17782088 17790971 Zm00004b000529 Zm00004b000529a,Zm00004b000529b simSplit
exon.14778 chr1 17789688 17789765 Zm00004b000529b 17782088 17790971 Zm00004b000529 Zm00004b000529a,Zm00004b000529b simSplit
exon.14778 chr1 17789688 17789765 Zm00004b000529 17782088 17790971 Zm00004b000529 Zm00004b000529a,Zm00004b000529b simSplit
exon.14777 chr1 17789873 17790971 Zm00004b000529b 17782088 17790971 Zm00004b000529 Zm00004b000529a,Zm00004b000529b simSplit
exon.14777 chr1 17789873 17790971 Zm00004b000529 17782088 17790971 Zm00004b000529 Zm00004b000529a,Zm00004b000529b simSplit
exon.14966 chr1 17999587 18000229 Zm00004b000537a 17999587 18006229 Zm00004b000537 Zm00004b000537a,Zm00004b000537b simSplit
exon.14966 chr1 17999587 18000229 Zm00004b000537 17999587 18006229 Zm00004b000537 Zm00004b000537a,Zm00004b000537b simSplit
exon.14967 chr1 18001059 18001342 Zm00004b000537a 17999587 18006229 Zm00004b000537 Zm00004b000537a,Zm00004b000537b simSplit
exon.14967 chr1 18001059 18001342 Zm00004b000537 17999587 18006229 Zm00004b000537 Zm00004b000537a,Zm00004b000537b simSplit
exon.14968 chr1 18002192 18002429 Zm00004b000537a 17999587 18006229 Zm00004b000537 Zm00004b000537a,Zm00004b000537b simSplit
exon.14968 chr1 18002192 18002429 Zm00004b000537 17999587 18006229 Zm00004b000537 Zm00004b000537a,Zm00004b000537b simSplit
exon.14969 chr1 18003471 18003794 Zm00004b000537b 17999587 18006229 Zm00004b000537 Zm00004b000537a,Zm00004b000537b simSplit
exon.14969 chr1 18003471 18003794 Zm00004b000537 17999587 18006229 Zm00004b000537 Zm00004b000537a,Zm00004b000537b simSplit
exon.14970 chr1 18003907 18003992 Zm00004b000537b 17999587 18006229 Zm00004b000537 Zm00004b000537a,Zm00004b000537b simSplit
exon.14970 chr1 18003907 18003992 Zm00004b000537 17999587 18006229 Zm00004b000537 Zm00004b000537a,Zm00004b000537b simSplit
exon.14971 chr1 18004113 18004220 Zm00004b000537b 17999587 18006229 Zm00004b000537 Zm00004b000537a,Zm00004b000537b simSplit
exon.14971 chr1 18004113 18004220 Zm00004b000537 17999587 18006229 Zm00004b000537 Zm00004b000537a,Zm00004b000537b simSplit
exon.14972 chr1 18004307 18004611 Zm00004b000537b 17999587 18006229 Zm00004b000537 Zm00004b000537a,Zm00004b000537b simSplit
exon.14972 chr1 18004307 18004611 Zm00004b000537 17999587 18006229 Zm00004b000537 Zm00004b000537a,Zm00004b000537b simSplit
exon.14973 chr1 18004939 18006229 Zm00004b000537b 17999587 18006229 Zm00004b000537 Zm00004b000537a,Zm00004b000537b simSplit
exon.14973 chr1 18004939 18006229 Zm00004b000537 17999587 18006229 Zm00004b000537 Zm00004b000537a,Zm00004b000537b simSplit
exon.15544 chr1 18637276 18637340 Zm00004b000554a 18637276 18649070 Zm00004b000554 Zm00004b000554a,Zm00004b000554b simSplit
exon.15544 chr1 18637276 18637340 Zm00004b000554 18637276 18649070 Zm00004b000554 Zm00004b000554a,Zm00004b000554b simSplit
exon.15545 chr1 18637726 18638311 Zm00004b000554a 18637276 18649070 Zm00004b000554 Zm00004b000554a,Zm00004b000554b simSplit
exon.15545 chr1 18637726 18638311 Zm00004b000554 18637276 18649070 Zm00004b000554 Zm00004b000554a,Zm00004b000554b simSplit
exon.15546 chr1 18645536 18646080 Zm00004b000554a 18637276 18649070 Zm00004b000554 Zm00004b000554a,Zm00004b000554b simSplit
exon.15546 chr1 18645536 18646080 Zm00004b000554 18637276 18649070 Zm00004b000554 Zm00004b000554a,Zm00004b000554b simSplit
exon.15547 chr1 18646266 18646352 Zm00004b000554a 18637276 18649070 Zm00004b000554 Zm00004b000554a,Zm00004b000554b simSplit
exon.15547 chr1 18646266 18646352 Zm00004b000554 18637276 18649070 Zm00004b000554 Zm00004b000554a,Zm00004b000554b simSplit
exon.15548 chr1 18646431 18646487 Zm00004b000554a 18637276 18649070 Zm00004b000554 Zm00004b000554a,Zm00004b000554b simSplit
exon.15548 chr1 18646431 18646487 Zm00004b000554 18637276 18649070 Zm00004b000554 Zm00004b000554a,Zm00004b000554b simSplit
exon.15549 chr1 18646587 18646825 Zm00004b000554b 18637276 18649070 Zm00004b000554 Zm00004b000554a,Zm00004b000554b simSplit
exon.15549 chr1 18646587 18646825 Zm00004b000554 18637276 18649070 Zm00004b000554 Zm00004b000554a,Zm00004b000554b simSplit
exon.15550 chr1 18646924 18647081 Zm00004b000554b 18637276 18649070 Zm00004b000554 Zm00004b000554a,Zm00004b000554b simSplit
exon.15550 chr1 18646924 18647081 Zm00004b000554 18637276 18649070 Zm00004b000554 Zm00004b000554a,Zm00004b000554b simSplit
exon.15551 chr1 18648373 18648623 Zm00004b000554b 18637276 18649070 Zm00004b000554 Zm00004b000554a,Zm00004b000554b simSplit
exon.15551 chr1 18648373 18648623 Zm00004b000554 18637276 18649070 Zm00004b000554 Zm00004b000554a,Zm00004b000554b simSplit
exon.15552 chr1 18648723 18649070 Zm00004b000554b 18637276 18649070 Zm00004b000554 Zm00004b000554a,Zm00004b000554b simSplit
exon.15552 chr1 18648723 18649070 Zm00004b000554 18637276 18649070 Zm00004b000554 Zm00004b000554a,Zm00004b000554b simSplit
exon.15783 chr1 18881930 18881992 Zm00004b000567a 18881930 18884419 Zm00004b000567 Zm00004b000567a,Zm00004b000567b simSplit
exon.15783 chr1 18881930 18881992 Zm00004b000567 18881930 18884419 Zm00004b000567 Zm00004b000567a,Zm00004b000567b simSplit
exon.15784 chr1 18882142 18882556 Zm00004b000567a 18881930 18884419 Zm00004b000567 Zm00004b000567a,Zm00004b000567b simSplit
exon.15784 chr1 18882142 18882556 Zm00004b000567 18881930 18884419 Zm00004b000567 Zm00004b000567a,Zm00004b000567b simSplit
exon.15785 chr1 18882914 18883350 Zm00004b000567b 18881930 18884419 Zm00004b000567 Zm00004b000567a,Zm00004b000567b simSplit
exon.15785 chr1 18882914 18883350 Zm00004b000567 18881930 18884419 Zm00004b000567 Zm00004b000567a,Zm00004b000567b simSplit
exon.15786 chr1 18884375 18884419 Zm00004b000567b 18881930 18884419 Zm00004b000567 Zm00004b000567a,Zm00004b000567b simSplit
exon.15786 chr1 18884375 18884419 Zm00004b000567 18881930 18884419 Zm00004b000567 Zm00004b000567a,Zm00004b000567b simSplit
exon.16003 chr1 19237286 19239561 Zm00004b000581a 19237286 19240543 Zm00004b000581 Zm00004b000581a,Zm00004b000581b simSplit
exon.16003 chr1 19237286 19239561 Zm00004b000581 19237286 19240543 Zm00004b000581 Zm00004b000581a,Zm00004b000581b simSplit
exon.16002 chr1 19239671 19239763 Zm00004b000581b 19237286 19240543 Zm00004b000581 Zm00004b000581a,Zm00004b000581b simSplit
exon.16002 chr1 19239671 19239763 Zm00004b000581 19237286 19240543 Zm00004b000581 Zm00004b000581a,Zm00004b000581b simSplit
exon.16001 chr1 19239854 19240008 Zm00004b000581b 19237286 19240543 Zm00004b000581 Zm00004b000581a,Zm00004b000581b simSplit
exon.16001 chr1 19239854 19240008 Zm00004b000581 19237286 19240543 Zm00004b000581 Zm00004b000581a,Zm00004b000581b simSplit
exon.16000 chr1 19240348 19240543 Zm00004b000581b 19237286 19240543 Zm00004b000581 Zm00004b000581a,Zm00004b000581b simSplit
exon.16000 chr1 19240348 19240543 Zm00004b000581 19237286 19240543 Zm00004b000581 Zm00004b000581a,Zm00004b000581b simSplit
exon.16801 chr1 20448249 20448382 Zm00004b000611a 20448249 20454059 Zm00004b000611 Zm00004b000611a,Zm00004b000611b simSplit
exon.16801 chr1 20448249 20448382 Zm00004b000611 20448249 20454059 Zm00004b000611 Zm00004b000611a,Zm00004b000611b simSplit
exon.16800 chr1 20448697 20448966 Zm00004b000611a 20448249 20454059 Zm00004b000611 Zm00004b000611a,Zm00004b000611b simSplit
exon.16800 chr1 20448697 20448966 Zm00004b000611 20448249 20454059 Zm00004b000611 Zm00004b000611a,Zm00004b000611b simSplit
exon.16799 chr1 20450351 20450427 Zm00004b000611a 20448249 20454059 Zm00004b000611 Zm00004b000611a,Zm00004b000611b simSplit
exon.16799 chr1 20450351 20450427 Zm00004b000611 20448249 20454059 Zm00004b000611 Zm00004b000611a,Zm00004b000611b simSplit
exon.16798 chr1 20450759 20450816 Zm00004b000611a 20448249 20454059 Zm00004b000611 Zm00004b000611a,Zm00004b000611b simSplit
exon.16798 chr1 20450759 20450816 Zm00004b000611 20448249 20454059 Zm00004b000611 Zm00004b000611a,Zm00004b000611b simSplit
exon.16797 chr1 20452405 20452510 Zm00004b000611a 20448249 20454059 Zm00004b000611 Zm00004b000611a,Zm00004b000611b simSplit
exon.16797 chr1 20452405 20452510 Zm00004b000611 20448249 20454059 Zm00004b000611 Zm00004b000611a,Zm00004b000611b simSplit
exon.16796 chr1 20452778 20453028 Zm00004b000611a 20448249 20454059 Zm00004b000611 Zm00004b000611a,Zm00004b000611b simSplit
exon.16796 chr1 20452778 20453028 Zm00004b000611 20448249 20454059 Zm00004b000611 Zm00004b000611a,Zm00004b000611b simSplit
exon.16795 chr1 20453669 20454059 Zm00004b000611b 20448249 20454059 Zm00004b000611 Zm00004b000611a,Zm00004b000611b simSplit
exon.16795 chr1 20453669 20454059 Zm00004b000611 20448249 20454059 Zm00004b000611 Zm00004b000611a,Zm00004b000611b simSplit
exon.17152 chr1 20965096 20965838 Zm00004b000631a 20965096 20970186 Zm00004b000631 Zm00004b000631a,Zm00004b000631b simSplit
exon.17152 chr1 20965096 20965838 Zm00004b000631 20965096 20970186 Zm00004b000631 Zm00004b000631a,Zm00004b000631b simSplit
exon.17151 chr1 20966022 20966206 Zm00004b000631a 20965096 20970186 Zm00004b000631 Zm00004b000631a,Zm00004b000631b simSplit
exon.17151 chr1 20966022 20966206 Zm00004b000631 20965096 20970186 Zm00004b000631 Zm00004b000631a,Zm00004b000631b simSplit
exon.17150 chr1 20966323 20966461 Zm00004b000631a 20965096 20970186 Zm00004b000631 Zm00004b000631a,Zm00004b000631b simSplit
exon.17150 chr1 20966323 20966461 Zm00004b000631 20965096 20970186 Zm00004b000631 Zm00004b000631a,Zm00004b000631b simSplit
exon.17149 chr1 20966652 20966706 Zm00004b000631a 20965096 20970186 Zm00004b000631 Zm00004b000631a,Zm00004b000631b simSplit
exon.17149 chr1 20966652 20966706 Zm00004b000631 20965096 20970186 Zm00004b000631 Zm00004b000631a,Zm00004b000631b simSplit
exon.17148 chr1 20966788 20966855 Zm00004b000631a 20965096 20970186 Zm00004b000631 Zm00004b000631a,Zm00004b000631b simSplit
exon.17148 chr1 20966788 20966855 Zm00004b000631 20965096 20970186 Zm00004b000631 Zm00004b000631a,Zm00004b000631b simSplit
exon.17147 chr1 20966964 20967260 Zm00004b000631a 20965096 20970186 Zm00004b000631 Zm00004b000631a,Zm00004b000631b simSplit
exon.17147 chr1 20966964 20967260 Zm00004b000631 20965096 20970186 Zm00004b000631 Zm00004b000631a,Zm00004b000631b simSplit
exon.17146 chr1 20967647 20967721 Zm00004b000631a 20965096 20970186 Zm00004b000631 Zm00004b000631a,Zm00004b000631b simSplit
exon.17146 chr1 20967647 20967721 Zm00004b000631 20965096 20970186 Zm00004b000631 Zm00004b000631a,Zm00004b000631b simSplit
exon.17145 chr1 20967898 20967991 Zm00004b000631a 20965096 20970186 Zm00004b000631 Zm00004b000631a,Zm00004b000631b simSplit
exon.17145 chr1 20967898 20967991 Zm00004b000631 20965096 20970186 Zm00004b000631 Zm00004b000631a,Zm00004b000631b simSplit
exon.17144 chr1 20968070 20968147 Zm00004b000631a 20965096 20970186 Zm00004b000631 Zm00004b000631a,Zm00004b000631b simSplit
exon.17144 chr1 20968070 20968147 Zm00004b000631 20965096 20970186 Zm00004b000631 Zm00004b000631a,Zm00004b000631b simSplit
exon.17143 chr1 20968301 20968449 Zm00004b000631a 20965096 20970186 Zm00004b000631 Zm00004b000631a,Zm00004b000631b simSplit
exon.17143 chr1 20968301 20968449 Zm00004b000631 20965096 20970186 Zm00004b000631 Zm00004b000631a,Zm00004b000631b simSplit
exon.17142 chr1 20969707 20969859 Zm00004b000631b 20965096 20970186 Zm00004b000631 Zm00004b000631a,Zm00004b000631b simSplit
exon.17142 chr1 20969707 20969859 Zm00004b000631 20965096 20970186 Zm00004b000631 Zm00004b000631a,Zm00004b000631b simSplit
exon.17141 chr1 20969943 20970186 Zm00004b000631b 20965096 20970186 Zm00004b000631 Zm00004b000631a,Zm00004b000631b simSplit
exon.17141 chr1 20969943 20970186 Zm00004b000631 20965096 20970186 Zm00004b000631 Zm00004b000631a,Zm00004b000631b simSplit
exon.17184 chr1 21019731 21020283 Zm00004b000634a 21019731 21030341 Zm00004b000634 Zm00004b000634a,Zm00004b000634b simSplit
exon.17184 chr1 21019731 21020283 Zm00004b000634 21019731 21030341 Zm00004b000634 Zm00004b000634a,Zm00004b000634b simSplit
exon.17183 chr1 21026237 21026400 Zm00004b000634a 21019731 21030341 Zm00004b000634 Zm00004b000634a,Zm00004b000634b simSplit
exon.17183 chr1 21026237 21026400 Zm00004b000634 21019731 21030341 Zm00004b000634 Zm00004b000634a,Zm00004b000634b simSplit
exon.17182 chr1 21028406 21028568 Zm00004b000634a 21019731 21030341 Zm00004b000634 Zm00004b000634a,Zm00004b000634b simSplit
exon.17182 chr1 21028406 21028568 Zm00004b000634 21019731 21030341 Zm00004b000634 Zm00004b000634a,Zm00004b000634b simSplit
exon.17181 chr1 21028954 21030341 Zm00004b000634b 21019731 21030341 Zm00004b000634 Zm00004b000634a,Zm00004b000634b simSplit
exon.17181 chr1 21028954 21030341 Zm00004b000634 21019731 21030341 Zm00004b000634 Zm00004b000634a,Zm00004b000634b simSplit
exon.17231 chr1 21137386 21138787 Zm00004b000639a 21137386 21143050 Zm00004b000639 Zm00004b000639a,Zm00004b000639b simSplit
exon.17231 chr1 21137386 21138787 Zm00004b000639 21137386 21143050 Zm00004b000639 Zm00004b000639a,Zm00004b000639b simSplit
exon.17230 chr1 21138947 21139116 Zm00004b000639b 21137386 21143050 Zm00004b000639 Zm00004b000639a,Zm00004b000639b simSplit
exon.17230 chr1 21138947 21139116 Zm00004b000639 21137386 21143050 Zm00004b000639 Zm00004b000639a,Zm00004b000639b simSplit
exon.17229 chr1 21139201 21139562 Zm00004b000639b 21137386 21143050 Zm00004b000639 Zm00004b000639a,Zm00004b000639b simSplit
exon.17229 chr1 21139201 21139562 Zm00004b000639 21137386 21143050 Zm00004b000639 Zm00004b000639a,Zm00004b000639b simSplit
exon.17228 chr1 21140764 21140884 Zm00004b000639b 21137386 21143050 Zm00004b000639 Zm00004b000639a,Zm00004b000639b simSplit
exon.17228 chr1 21140764 21140884 Zm00004b000639 21137386 21143050 Zm00004b000639 Zm00004b000639a,Zm00004b000639b simSplit
exon.17227 chr1 21141253 21141377 Zm00004b000639b 21137386 21143050 Zm00004b000639 Zm00004b000639a,Zm00004b000639b simSplit
exon.17227 chr1 21141253 21141377 Zm00004b000639 21137386 21143050 Zm00004b000639 Zm00004b000639a,Zm00004b000639b simSplit
exon.17226 chr1 21142646 21143050 Zm00004b000639b 21137386 21143050 Zm00004b000639 Zm00004b000639a,Zm00004b000639b simSplit
exon.17226 chr1 21142646 21143050 Zm00004b000639 21137386 21143050 Zm00004b000639 Zm00004b000639a,Zm00004b000639b simSplit
exon.18960 chr1 23738948 23739492 Zm00004b000700a 23738948 23741651 Zm00004b000700 Zm00004b000700a,Zm00004b000700b simSplit
exon.18960 chr1 23738948 23739492 Zm00004b000700 23738948 23741651 Zm00004b000700 Zm00004b000700a,Zm00004b000700b simSplit
exon.18959 chr1 23739875 23739968 Zm00004b000700b 23738948 23741651 Zm00004b000700 Zm00004b000700a,Zm00004b000700b simSplit
exon.18959 chr1 23739875 23739968 Zm00004b000700 23738948 23741651 Zm00004b000700 Zm00004b000700a,Zm00004b000700b simSplit
exon.18958 chr1 23740482 23740685 Zm00004b000700b 23738948 23741651 Zm00004b000700 Zm00004b000700a,Zm00004b000700b simSplit
exon.18958 chr1 23740482 23740685 Zm00004b000700 23738948 23741651 Zm00004b000700 Zm00004b000700a,Zm00004b000700b simSplit
exon.18957 chr1 23741478 23741651 Zm00004b000700b 23738948 23741651 Zm00004b000700 Zm00004b000700a,Zm00004b000700b simSplit
exon.18957 chr1 23741478 23741651 Zm00004b000700 23738948 23741651 Zm00004b000700 Zm00004b000700a,Zm00004b000700b simSplit
exon.19061 chr1 23932297 23934054 Zm00004b000704a 23932297 23937313 Zm00004b000704 Zm00004b000704a,Zm00004b000704b simSplit
exon.19061 chr1 23932297 23934054 Zm00004b000704 23932297 23937313 Zm00004b000704 Zm00004b000704a,Zm00004b000704b simSplit
exon.19062 chr1 23934141 23934417 Zm00004b000704a 23932297 23937313 Zm00004b000704 Zm00004b000704a,Zm00004b000704b simSplit
exon.19062 chr1 23934141 23934417 Zm00004b000704 23932297 23937313 Zm00004b000704 Zm00004b000704a,Zm00004b000704b simSplit
exon.19063 chr1 23934682 23935898 Zm00004b000704b 23932297 23937313 Zm00004b000704 Zm00004b000704a,Zm00004b000704b simSplit
exon.19063 chr1 23934682 23935898 Zm00004b000704 23932297 23937313 Zm00004b000704 Zm00004b000704a,Zm00004b000704b simSplit
exon.19064 chr1 23935981 23936128 Zm00004b000704b 23932297 23937313 Zm00004b000704 Zm00004b000704a,Zm00004b000704b simSplit
exon.19064 chr1 23935981 23936128 Zm00004b000704 23932297 23937313 Zm00004b000704 Zm00004b000704a,Zm00004b000704b simSplit
exon.19065 chr1 23936495 23937313 Zm00004b000704b 23932297 23937313 Zm00004b000704 Zm00004b000704a,Zm00004b000704b simSplit
exon.19065 chr1 23936495 23937313 Zm00004b000704 23932297 23937313 Zm00004b000704 Zm00004b000704a,Zm00004b000704b simSplit
exon.19781 chr1 25463017 25463908 Zm00004b000741a 25463017 25468244 Zm00004b000741 Zm00004b000741a,Zm00004b000741b simSplit
exon.19781 chr1 25463017 25463908 Zm00004b000741 25463017 25468244 Zm00004b000741 Zm00004b000741a,Zm00004b000741b simSplit
exon.19780 chr1 25464041 25464117 Zm00004b000741a 25463017 25468244 Zm00004b000741 Zm00004b000741a,Zm00004b000741b simSplit
exon.19780 chr1 25464041 25464117 Zm00004b000741 25463017 25468244 Zm00004b000741 Zm00004b000741a,Zm00004b000741b simSplit
exon.19779 chr1 25464207 25464292 Zm00004b000741a 25463017 25468244 Zm00004b000741 Zm00004b000741a,Zm00004b000741b simSplit
exon.19779 chr1 25464207 25464292 Zm00004b000741 25463017 25468244 Zm00004b000741 Zm00004b000741a,Zm00004b000741b simSplit
exon.19778 chr1 25464555 25464745 Zm00004b000741a 25463017 25468244 Zm00004b000741 Zm00004b000741a,Zm00004b000741b simSplit
exon.19778 chr1 25464555 25464745 Zm00004b000741 25463017 25468244 Zm00004b000741 Zm00004b000741a,Zm00004b000741b simSplit
exon.19777 chr1 25465100 25465386 Zm00004b000741a 25463017 25468244 Zm00004b000741 Zm00004b000741a,Zm00004b000741b simSplit
exon.19777 chr1 25465100 25465386 Zm00004b000741 25463017 25468244 Zm00004b000741 Zm00004b000741a,Zm00004b000741b simSplit
exon.19776 chr1 25465470 25465596 Zm00004b000741a 25463017 25468244 Zm00004b000741 Zm00004b000741a,Zm00004b000741b simSplit
exon.19776 chr1 25465470 25465596 Zm00004b000741 25463017 25468244 Zm00004b000741 Zm00004b000741a,Zm00004b000741b simSplit
exon.19775 chr1 25465722 25465838 Zm00004b000741a 25463017 25468244 Zm00004b000741 Zm00004b000741a,Zm00004b000741b simSplit
exon.19775 chr1 25465722 25465838 Zm00004b000741 25463017 25468244 Zm00004b000741 Zm00004b000741a,Zm00004b000741b simSplit
exon.19774 chr1 25465949 25466062 Zm00004b000741b 25463017 25468244 Zm00004b000741 Zm00004b000741a,Zm00004b000741b simSplit
exon.19774 chr1 25465949 25466062 Zm00004b000741 25463017 25468244 Zm00004b000741 Zm00004b000741a,Zm00004b000741b simSplit
exon.19773 chr1 25466157 25466222 Zm00004b000741b 25463017 25468244 Zm00004b000741 Zm00004b000741a,Zm00004b000741b simSplit
exon.19773 chr1 25466157 25466222 Zm00004b000741 25463017 25468244 Zm00004b000741 Zm00004b000741a,Zm00004b000741b simSplit
exon.19772 chr1 25466327 25466501 Zm00004b000741b 25463017 25468244 Zm00004b000741 Zm00004b000741a,Zm00004b000741b simSplit
exon.19772 chr1 25466327 25466501 Zm00004b000741 25463017 25468244 Zm00004b000741 Zm00004b000741a,Zm00004b000741b simSplit
exon.19771 chr1 25466598 25466805 Zm00004b000741b 25463017 25468244 Zm00004b000741 Zm00004b000741a,Zm00004b000741b simSplit
exon.19771 chr1 25466598 25466805 Zm00004b000741 25463017 25468244 Zm00004b000741 Zm00004b000741a,Zm00004b000741b simSplit
exon.19770 chr1 25466900 25466948 Zm00004b000741b 25463017 25468244 Zm00004b000741 Zm00004b000741a,Zm00004b000741b simSplit
exon.19770 chr1 25466900 25466948 Zm00004b000741 25463017 25468244 Zm00004b000741 Zm00004b000741a,Zm00004b000741b simSplit
exon.19769 chr1 25467018 25468244 Zm00004b000741b 25463017 25468244 Zm00004b000741 Zm00004b000741a,Zm00004b000741b simSplit
exon.19769 chr1 25467018 25468244 Zm00004b000741 25463017 25468244 Zm00004b000741 Zm00004b000741a,Zm00004b000741b simSplit
exon.20497 chr1 26563037 26563335 Zm00004b000765a 26563037 26568590 Zm00004b000765 Zm00004b000765a,Zm00004b000765b simSplit
exon.20497 chr1 26563037 26563335 Zm00004b000765 26563037 26568590 Zm00004b000765 Zm00004b000765a,Zm00004b000765b simSplit
exon.20496 chr1 26565836 26565991 Zm00004b000765a 26563037 26568590 Zm00004b000765 Zm00004b000765a,Zm00004b000765b simSplit
exon.20496 chr1 26565836 26565991 Zm00004b000765 26563037 26568590 Zm00004b000765 Zm00004b000765a,Zm00004b000765b simSplit
exon.20495 chr1 26566104 26566162 Zm00004b000765b 26563037 26568590 Zm00004b000765 Zm00004b000765a,Zm00004b000765b simSplit
exon.20495 chr1 26566104 26566162 Zm00004b000765 26563037 26568590 Zm00004b000765 Zm00004b000765a,Zm00004b000765b simSplit
exon.20494 chr1 26568338 26568590 Zm00004b000765b 26563037 26568590 Zm00004b000765 Zm00004b000765a,Zm00004b000765b simSplit
exon.20494 chr1 26568338 26568590 Zm00004b000765 26563037 26568590 Zm00004b000765 Zm00004b000765a,Zm00004b000765b simSplit
exon.20812 chr1 26982900 26983147 Zm00004b000778a 26982900 26990545 Zm00004b000778 Zm00004b000778a,Zm00004b000778b simSplit
exon.20812 chr1 26982900 26983147 Zm00004b000778 26982900 26990545 Zm00004b000778 Zm00004b000778a,Zm00004b000778b simSplit
exon.20813 chr1 26983988 26984088 Zm00004b000778a 26982900 26990545 Zm00004b000778 Zm00004b000778a,Zm00004b000778b simSplit
exon.20813 chr1 26983988 26984088 Zm00004b000778 26982900 26990545 Zm00004b000778 Zm00004b000778a,Zm00004b000778b simSplit
exon.20814 chr1 26985013 26985970 Zm00004b000778a 26982900 26990545 Zm00004b000778 Zm00004b000778a,Zm00004b000778b simSplit
exon.20814 chr1 26985013 26985970 Zm00004b000778 26982900 26990545 Zm00004b000778 Zm00004b000778a,Zm00004b000778b simSplit
exon.20815 chr1 26986054 26986171 Zm00004b000778a 26982900 26990545 Zm00004b000778 Zm00004b000778a,Zm00004b000778b simSplit
exon.20815 chr1 26986054 26986171 Zm00004b000778 26982900 26990545 Zm00004b000778 Zm00004b000778a,Zm00004b000778b simSplit
exon.20816 chr1 26986665 26986761 Zm00004b000778a 26982900 26990545 Zm00004b000778 Zm00004b000778a,Zm00004b000778b simSplit
exon.20816 chr1 26986665 26986761 Zm00004b000778 26982900 26990545 Zm00004b000778 Zm00004b000778a,Zm00004b000778b simSplit
exon.20817 chr1 26987308 26987529 Zm00004b000778a 26982900 26990545 Zm00004b000778 Zm00004b000778a,Zm00004b000778b simSplit
exon.20817 chr1 26987308 26987529 Zm00004b000778 26982900 26990545 Zm00004b000778 Zm00004b000778a,Zm00004b000778b simSplit
exon.20818 chr1 26987817 26987938 Zm00004b000778a 26982900 26990545 Zm00004b000778 Zm00004b000778a,Zm00004b000778b simSplit
exon.20818 chr1 26987817 26987938 Zm00004b000778 26982900 26990545 Zm00004b000778 Zm00004b000778a,Zm00004b000778b simSplit
exon.20819 chr1 26988572 26989018 Zm00004b000778b 26982900 26990545 Zm00004b000778 Zm00004b000778a,Zm00004b000778b simSplit
exon.20819 chr1 26988572 26989018 Zm00004b000778 26982900 26990545 Zm00004b000778 Zm00004b000778a,Zm00004b000778b simSplit
exon.20820 chr1 26989105 26989583 Zm00004b000778b 26982900 26990545 Zm00004b000778 Zm00004b000778a,Zm00004b000778b simSplit
exon.20820 chr1 26989105 26989583 Zm00004b000778 26982900 26990545 Zm00004b000778 Zm00004b000778a,Zm00004b000778b simSplit
exon.20821 chr1 26989862 26990545 Zm00004b000778b 26982900 26990545 Zm00004b000778 Zm00004b000778a,Zm00004b000778b simSplit
exon.20821 chr1 26989862 26990545 Zm00004b000778 26982900 26990545 Zm00004b000778 Zm00004b000778a,Zm00004b000778b simSplit
exon.20933 chr1 27148482 27148855 Zm00004b000782a 27148482 27161256 Zm00004b000782 Zm00004b000782a,Zm00004b000782b simSplit
exon.20933 chr1 27148482 27148855 Zm00004b000782 27148482 27161256 Zm00004b000782 Zm00004b000782a,Zm00004b000782b simSplit
exon.20934 chr1 27149135 27149169 Zm00004b000782a 27148482 27161256 Zm00004b000782 Zm00004b000782a,Zm00004b000782b simSplit
exon.20934 chr1 27149135 27149169 Zm00004b000782 27148482 27161256 Zm00004b000782 Zm00004b000782a,Zm00004b000782b simSplit
exon.20935 chr1 27149581 27149733 Zm00004b000782a 27148482 27161256 Zm00004b000782 Zm00004b000782a,Zm00004b000782b simSplit
exon.20935 chr1 27149581 27149733 Zm00004b000782 27148482 27161256 Zm00004b000782 Zm00004b000782a,Zm00004b000782b simSplit
exon.20936 chr1 27150378 27150491 Zm00004b000782b 27148482 27161256 Zm00004b000782 Zm00004b000782a,Zm00004b000782b simSplit
exon.20936 chr1 27150378 27150491 Zm00004b000782 27148482 27161256 Zm00004b000782 Zm00004b000782a,Zm00004b000782b simSplit
exon.20937 chr1 27150578 27150705 Zm00004b000782b 27148482 27161256 Zm00004b000782 Zm00004b000782a,Zm00004b000782b simSplit
exon.20937 chr1 27150578 27150705 Zm00004b000782 27148482 27161256 Zm00004b000782 Zm00004b000782a,Zm00004b000782b simSplit
exon.20938 chr1 27153934 27154029 Zm00004b000782b 27148482 27161256 Zm00004b000782 Zm00004b000782a,Zm00004b000782b simSplit
exon.20938 chr1 27153934 27154029 Zm00004b000782 27148482 27161256 Zm00004b000782 Zm00004b000782a,Zm00004b000782b simSplit
exon.20939 chr1 27159909 27160031 Zm00004b000782b 27148482 27161256 Zm00004b000782 Zm00004b000782a,Zm00004b000782b simSplit
exon.20939 chr1 27159909 27160031 Zm00004b000782 27148482 27161256 Zm00004b000782 Zm00004b000782a,Zm00004b000782b simSplit
exon.20940 chr1 27160130 27160249 Zm00004b000782b 27148482 27161256 Zm00004b000782 Zm00004b000782a,Zm00004b000782b simSplit
exon.20940 chr1 27160130 27160249 Zm00004b000782 27148482 27161256 Zm00004b000782 Zm00004b000782a,Zm00004b000782b simSplit
exon.20941 chr1 27160476 27160597 Zm00004b000782b 27148482 27161256 Zm00004b000782 Zm00004b000782a,Zm00004b000782b simSplit
exon.20941 chr1 27160476 27160597 Zm00004b000782 27148482 27161256 Zm00004b000782 Zm00004b000782a,Zm00004b000782b simSplit
exon.20942 chr1 27160729 27161256 Zm00004b000782b 27148482 27161256 Zm00004b000782 Zm00004b000782a,Zm00004b000782b simSplit
exon.20942 chr1 27160729 27161256 Zm00004b000782 27148482 27161256 Zm00004b000782 Zm00004b000782a,Zm00004b000782b simSplit
exon.21243 chr1 27681345 27681738 Zm00004b000791a 27681345 27686616 Zm00004b000791 Zm00004b000791a,Zm00004b000791b simSplit
exon.21243 chr1 27681345 27681738 Zm00004b000791 27681345 27686616 Zm00004b000791 Zm00004b000791a,Zm00004b000791b simSplit
exon.21244 chr1 27683562 27683647 Zm00004b000791a 27681345 27686616 Zm00004b000791 Zm00004b000791a,Zm00004b000791b simSplit
exon.21244 chr1 27683562 27683647 Zm00004b000791 27681345 27686616 Zm00004b000791 Zm00004b000791a,Zm00004b000791b simSplit
exon.21245 chr1 27684070 27684135 Zm00004b000791b 27681345 27686616 Zm00004b000791 Zm00004b000791a,Zm00004b000791b simSplit
exon.21245 chr1 27684070 27684135 Zm00004b000791 27681345 27686616 Zm00004b000791 Zm00004b000791a,Zm00004b000791b simSplit
exon.21246 chr1 27684224 27684394 Zm00004b000791b 27681345 27686616 Zm00004b000791 Zm00004b000791a,Zm00004b000791b simSplit
exon.21246 chr1 27684224 27684394 Zm00004b000791 27681345 27686616 Zm00004b000791 Zm00004b000791a,Zm00004b000791b simSplit
exon.21247 chr1 27684521 27684691 Zm00004b000791b 27681345 27686616 Zm00004b000791 Zm00004b000791a,Zm00004b000791b simSplit
exon.21247 chr1 27684521 27684691 Zm00004b000791 27681345 27686616 Zm00004b000791 Zm00004b000791a,Zm00004b000791b simSplit
exon.21248 chr1 27684776 27684931 Zm00004b000791b 27681345 27686616 Zm00004b000791 Zm00004b000791a,Zm00004b000791b simSplit
exon.21248 chr1 27684776 27684931 Zm00004b000791 27681345 27686616 Zm00004b000791 Zm00004b000791a,Zm00004b000791b simSplit
exon.21249 chr1 27685014 27685160 Zm00004b000791b 27681345 27686616 Zm00004b000791 Zm00004b000791a,Zm00004b000791b simSplit
exon.21249 chr1 27685014 27685160 Zm00004b000791 27681345 27686616 Zm00004b000791 Zm00004b000791a,Zm00004b000791b simSplit
exon.21250 chr1 27685261 27685332 Zm00004b000791b 27681345 27686616 Zm00004b000791 Zm00004b000791a,Zm00004b000791b simSplit
exon.21250 chr1 27685261 27685332 Zm00004b000791 27681345 27686616 Zm00004b000791 Zm00004b000791a,Zm00004b000791b simSplit
exon.21251 chr1 27685431 27686074 Zm00004b000791b 27681345 27686616 Zm00004b000791 Zm00004b000791a,Zm00004b000791b simSplit
exon.21251 chr1 27685431 27686074 Zm00004b000791 27681345 27686616 Zm00004b000791 Zm00004b000791a,Zm00004b000791b simSplit
exon.21252 chr1 27686272 27686616 Zm00004b000791b 27681345 27686616 Zm00004b000791 Zm00004b000791a,Zm00004b000791b simSplit
exon.21252 chr1 27686272 27686616 Zm00004b000791 27681345 27686616 Zm00004b000791 Zm00004b000791a,Zm00004b000791b simSplit
exon.21912 chr1 29055339 29055788 Zm00004b000823a 29055339 29057991 Zm00004b000823 Zm00004b000823a,Zm00004b000823b simSplit
exon.21912 chr1 29055339 29055788 Zm00004b000823 29055339 29057991 Zm00004b000823 Zm00004b000823a,Zm00004b000823b simSplit
exon.21911 chr1 29055878 29055931 Zm00004b000823a 29055339 29057991 Zm00004b000823 Zm00004b000823a,Zm00004b000823b simSplit
exon.21911 chr1 29055878 29055931 Zm00004b000823 29055339 29057991 Zm00004b000823 Zm00004b000823a,Zm00004b000823b simSplit
exon.21910 chr1 29056052 29056126 Zm00004b000823a 29055339 29057991 Zm00004b000823 Zm00004b000823a,Zm00004b000823b simSplit
exon.21910 chr1 29056052 29056126 Zm00004b000823 29055339 29057991 Zm00004b000823 Zm00004b000823a,Zm00004b000823b simSplit
exon.21909 chr1 29056256 29056384 Zm00004b000823a 29055339 29057991 Zm00004b000823 Zm00004b000823a,Zm00004b000823b simSplit
exon.21909 chr1 29056256 29056384 Zm00004b000823 29055339 29057991 Zm00004b000823 Zm00004b000823a,Zm00004b000823b simSplit
exon.21908 chr1 29056669 29056762 Zm00004b000823a 29055339 29057991 Zm00004b000823 Zm00004b000823a,Zm00004b000823b simSplit
exon.21908 chr1 29056669 29056762 Zm00004b000823 29055339 29057991 Zm00004b000823 Zm00004b000823a,Zm00004b000823b simSplit
exon.21907 chr1 29056853 29056959 Zm00004b000823a 29055339 29057991 Zm00004b000823 Zm00004b000823a,Zm00004b000823b simSplit
exon.21907 chr1 29056853 29056959 Zm00004b000823 29055339 29057991 Zm00004b000823 Zm00004b000823a,Zm00004b000823b simSplit
exon.21906 chr1 29057092 29057140 Zm00004b000823a 29055339 29057991 Zm00004b000823 Zm00004b000823a,Zm00004b000823b simSplit
exon.21906 chr1 29057092 29057140 Zm00004b000823 29055339 29057991 Zm00004b000823 Zm00004b000823a,Zm00004b000823b simSplit
exon.21905 chr1 29057283 29057386 Zm00004b000823a 29055339 29057991 Zm00004b000823 Zm00004b000823a,Zm00004b000823b simSplit
exon.21905 chr1 29057283 29057386 Zm00004b000823 29055339 29057991 Zm00004b000823 Zm00004b000823a,Zm00004b000823b simSplit
exon.21904 chr1 29057496 29057535 Zm00004b000823a 29055339 29057991 Zm00004b000823 Zm00004b000823a,Zm00004b000823b simSplit
exon.21904 chr1 29057496 29057535 Zm00004b000823 29055339 29057991 Zm00004b000823 Zm00004b000823a,Zm00004b000823b simSplit
exon.21903 chr1 29057699 29057991 Zm00004b000823b 29055339 29057991 Zm00004b000823 Zm00004b000823a,Zm00004b000823b simSplit
exon.21903 chr1 29057699 29057991 Zm00004b000823 29055339 29057991 Zm00004b000823 Zm00004b000823a,Zm00004b000823b simSplit
exon.22338 chr1 29455910 29456065 Zm00004b000827a 29455910 29465152 Zm00004b000827 Zm00004b000827a,Zm00004b000827b simSplit
exon.22338 chr1 29455910 29456065 Zm00004b000827 29455910 29465152 Zm00004b000827 Zm00004b000827a,Zm00004b000827b simSplit
exon.22339 chr1 29456137 29456448 Zm00004b000827a 29455910 29465152 Zm00004b000827 Zm00004b000827a,Zm00004b000827b simSplit
exon.22339 chr1 29456137 29456448 Zm00004b000827 29455910 29465152 Zm00004b000827 Zm00004b000827a,Zm00004b000827b simSplit
exon.22340 chr1 29460823 29460921 Zm00004b000827a 29455910 29465152 Zm00004b000827 Zm00004b000827a,Zm00004b000827b simSplit
exon.22340 chr1 29460823 29460921 Zm00004b000827 29455910 29465152 Zm00004b000827 Zm00004b000827a,Zm00004b000827b simSplit
exon.22341 chr1 29461499 29461563 Zm00004b000827a 29455910 29465152 Zm00004b000827 Zm00004b000827a,Zm00004b000827b simSplit
exon.22341 chr1 29461499 29461563 Zm00004b000827 29455910 29465152 Zm00004b000827 Zm00004b000827a,Zm00004b000827b simSplit
exon.22342 chr1 29463637 29463781 Zm00004b000827b 29455910 29465152 Zm00004b000827 Zm00004b000827a,Zm00004b000827b simSplit
exon.22342 chr1 29463637 29463781 Zm00004b000827 29455910 29465152 Zm00004b000827 Zm00004b000827a,Zm00004b000827b simSplit
exon.22343 chr1 29464597 29465152 Zm00004b000827b 29455910 29465152 Zm00004b000827 Zm00004b000827a,Zm00004b000827b simSplit
exon.22343 chr1 29464597 29465152 Zm00004b000827 29455910 29465152 Zm00004b000827 Zm00004b000827a,Zm00004b000827b simSplit
exon.22563 chr1 29748690 29749130 Zm00004b000840a 29748690 29755685 Zm00004b000840 Zm00004b000840a,Zm00004b000840b simSplit
exon.22563 chr1 29748690 29749130 Zm00004b000840 29748690 29755685 Zm00004b000840 Zm00004b000840a,Zm00004b000840b simSplit
exon.22564 chr1 29749214 29749266 Zm00004b000840a 29748690 29755685 Zm00004b000840 Zm00004b000840a,Zm00004b000840b simSplit
exon.22564 chr1 29749214 29749266 Zm00004b000840 29748690 29755685 Zm00004b000840 Zm00004b000840a,Zm00004b000840b simSplit
exon.22565 chr1 29749535 29749682 Zm00004b000840a 29748690 29755685 Zm00004b000840 Zm00004b000840a,Zm00004b000840b simSplit
exon.22565 chr1 29749535 29749682 Zm00004b000840 29748690 29755685 Zm00004b000840 Zm00004b000840a,Zm00004b000840b simSplit
exon.22566 chr1 29749819 29749926 Zm00004b000840a 29748690 29755685 Zm00004b000840 Zm00004b000840a,Zm00004b000840b simSplit
exon.22566 chr1 29749819 29749926 Zm00004b000840 29748690 29755685 Zm00004b000840 Zm00004b000840a,Zm00004b000840b simSplit
exon.22567 chr1 29750193 29750312 Zm00004b000840a 29748690 29755685 Zm00004b000840 Zm00004b000840a,Zm00004b000840b simSplit
exon.22567 chr1 29750193 29750312 Zm00004b000840 29748690 29755685 Zm00004b000840 Zm00004b000840a,Zm00004b000840b simSplit
exon.22568 chr1 29750475 29750536 Zm00004b000840b 29748690 29755685 Zm00004b000840 Zm00004b000840a,Zm00004b000840b simSplit
exon.22568 chr1 29750475 29750536 Zm00004b000840 29748690 29755685 Zm00004b000840 Zm00004b000840a,Zm00004b000840b simSplit
exon.22569 chr1 29750668 29750791 Zm00004b000840b 29748690 29755685 Zm00004b000840 Zm00004b000840a,Zm00004b000840b simSplit
exon.22569 chr1 29750668 29750791 Zm00004b000840 29748690 29755685 Zm00004b000840 Zm00004b000840a,Zm00004b000840b simSplit
exon.22570 chr1 29750866 29751012 Zm00004b000840b 29748690 29755685 Zm00004b000840 Zm00004b000840a,Zm00004b000840b simSplit
exon.22570 chr1 29750866 29751012 Zm00004b000840 29748690 29755685 Zm00004b000840 Zm00004b000840a,Zm00004b000840b simSplit
exon.22571 chr1 29751143 29751403 Zm00004b000840b 29748690 29755685 Zm00004b000840 Zm00004b000840a,Zm00004b000840b simSplit
exon.22571 chr1 29751143 29751403 Zm00004b000840 29748690 29755685 Zm00004b000840 Zm00004b000840a,Zm00004b000840b simSplit
exon.22572 chr1 29751483 29751767 Zm00004b000840b 29748690 29755685 Zm00004b000840 Zm00004b000840a,Zm00004b000840b simSplit
exon.22572 chr1 29751483 29751767 Zm00004b000840 29748690 29755685 Zm00004b000840 Zm00004b000840a,Zm00004b000840b simSplit
exon.22573 chr1 29753201 29753344 Zm00004b000840b 29748690 29755685 Zm00004b000840 Zm00004b000840a,Zm00004b000840b simSplit
exon.22573 chr1 29753201 29753344 Zm00004b000840 29748690 29755685 Zm00004b000840 Zm00004b000840a,Zm00004b000840b simSplit
exon.22574 chr1 29754265 29755685 Zm00004b000840b 29748690 29755685 Zm00004b000840 Zm00004b000840a,Zm00004b000840b simSplit
exon.22574 chr1 29754265 29755685 Zm00004b000840 29748690 29755685 Zm00004b000840 Zm00004b000840a,Zm00004b000840b simSplit
exon.22674 chr1 29888335 29888396 Zm00004b000844a 29888335 29896440 Zm00004b000844 Zm00004b000844a,Zm00004b000844b simSplit
exon.22674 chr1 29888335 29888396 Zm00004b000844 29888335 29896440 Zm00004b000844 Zm00004b000844a,Zm00004b000844b simSplit
exon.22673 chr1 29888421 29888931 Zm00004b000844b 29888335 29896440 Zm00004b000844 Zm00004b000844a,Zm00004b000844b simSplit
exon.22673 chr1 29888421 29888931 Zm00004b000844 29888335 29896440 Zm00004b000844 Zm00004b000844a,Zm00004b000844b simSplit
exon.22672 chr1 29889064 29889236 Zm00004b000844b 29888335 29896440 Zm00004b000844 Zm00004b000844a,Zm00004b000844b simSplit
exon.22672 chr1 29889064 29889236 Zm00004b000844 29888335 29896440 Zm00004b000844 Zm00004b000844a,Zm00004b000844b simSplit
exon.22671 chr1 29889319 29889867 Zm00004b000844b 29888335 29896440 Zm00004b000844 Zm00004b000844a,Zm00004b000844b simSplit
exon.22671 chr1 29889319 29889867 Zm00004b000844 29888335 29896440 Zm00004b000844 Zm00004b000844a,Zm00004b000844b simSplit
exon.22670 chr1 29890483 29890521 Zm00004b000844b 29888335 29896440 Zm00004b000844 Zm00004b000844a,Zm00004b000844b simSplit
exon.22670 chr1 29890483 29890521 Zm00004b000844 29888335 29896440 Zm00004b000844 Zm00004b000844a,Zm00004b000844b simSplit
exon.22669 chr1 29894199 29894679 Zm00004b000844b 29888335 29896440 Zm00004b000844 Zm00004b000844a,Zm00004b000844b simSplit
exon.22669 chr1 29894199 29894679 Zm00004b000844 29888335 29896440 Zm00004b000844 Zm00004b000844a,Zm00004b000844b simSplit
exon.22668 chr1 29895408 29895684 Zm00004b000844b 29888335 29896440 Zm00004b000844 Zm00004b000844a,Zm00004b000844b simSplit
exon.22668 chr1 29895408 29895684 Zm00004b000844 29888335 29896440 Zm00004b000844 Zm00004b000844a,Zm00004b000844b simSplit
exon.22667 chr1 29895808 29895840 Zm00004b000844b 29888335 29896440 Zm00004b000844 Zm00004b000844a,Zm00004b000844b simSplit
exon.22667 chr1 29895808 29895840 Zm00004b000844 29888335 29896440 Zm00004b000844 Zm00004b000844a,Zm00004b000844b simSplit
exon.22666 chr1 29895938 29896440 Zm00004b000844b 29888335 29896440 Zm00004b000844 Zm00004b000844a,Zm00004b000844b simSplit
exon.22666 chr1 29895938 29896440 Zm00004b000844 29888335 29896440 Zm00004b000844 Zm00004b000844a,Zm00004b000844b simSplit
exon.23082 chr1 30858310 30858561 Zm00004b000866a 30858310 30879110 Zm00004b000866 Zm00004b000866a,Zm00004b000866b simSplit
exon.23082 chr1 30858310 30858561 Zm00004b000866 30858310 30879110 Zm00004b000866 Zm00004b000866a,Zm00004b000866b simSplit
exon.23083 chr1 30858658 30858717 Zm00004b000866a 30858310 30879110 Zm00004b000866 Zm00004b000866a,Zm00004b000866b simSplit
exon.23083 chr1 30858658 30858717 Zm00004b000866 30858310 30879110 Zm00004b000866 Zm00004b000866a,Zm00004b000866b simSplit
exon.23084 chr1 30858807 30859301 Zm00004b000866b 30858310 30879110 Zm00004b000866 Zm00004b000866a,Zm00004b000866b simSplit
exon.23084 chr1 30858807 30859301 Zm00004b000866 30858310 30879110 Zm00004b000866 Zm00004b000866a,Zm00004b000866b simSplit
exon.23085 chr1 30878645 30879110 Zm00004b000866b 30858310 30879110 Zm00004b000866 Zm00004b000866a,Zm00004b000866b simSplit
exon.23085 chr1 30878645 30879110 Zm00004b000866 30858310 30879110 Zm00004b000866 Zm00004b000866a,Zm00004b000866b simSplit
exon.23395 chr1 31594930 31595422 Zm00004b000879a 31594930 31597399 Zm00004b000879 Zm00004b000879a,Zm00004b000879b simSplit
exon.23395 chr1 31594930 31595422 Zm00004b000879 31594930 31597399 Zm00004b000879 Zm00004b000879a,Zm00004b000879b simSplit
exon.23396 chr1 31595753 31596186 Zm00004b000879a 31594930 31597399 Zm00004b000879 Zm00004b000879a,Zm00004b000879b simSplit
exon.23396 chr1 31595753 31596186 Zm00004b000879 31594930 31597399 Zm00004b000879 Zm00004b000879a,Zm00004b000879b simSplit
exon.23397 chr1 31596277 31596906 Zm00004b000879a 31594930 31597399 Zm00004b000879 Zm00004b000879a,Zm00004b000879b simSplit
exon.23397 chr1 31596277 31596906 Zm00004b000879 31594930 31597399 Zm00004b000879 Zm00004b000879a,Zm00004b000879b simSplit
exon.23398 chr1 31596997 31597399 Zm00004b000879b 31594930 31597399 Zm00004b000879 Zm00004b000879a,Zm00004b000879b simSplit
exon.23398 chr1 31596997 31597399 Zm00004b000879 31594930 31597399 Zm00004b000879 Zm00004b000879a,Zm00004b000879b simSplit
exon.23582 chr1 31631281 31632758 Zm00004b000882a 31631281 31637418 Zm00004b000882 Zm00004b000882a,Zm00004b000882b simSplit
exon.23582 chr1 31631281 31632758 Zm00004b000882 31631281 31637418 Zm00004b000882 Zm00004b000882a,Zm00004b000882b simSplit
exon.23581 chr1 31632946 31634566 Zm00004b000882a 31631281 31637418 Zm00004b000882 Zm00004b000882a,Zm00004b000882b simSplit
exon.23581 chr1 31632946 31634566 Zm00004b000882 31631281 31637418 Zm00004b000882 Zm00004b000882a,Zm00004b000882b simSplit
exon.23580 chr1 31634672 31634784 Zm00004b000882b 31631281 31637418 Zm00004b000882 Zm00004b000882a,Zm00004b000882b simSplit
exon.23580 chr1 31634672 31634784 Zm00004b000882 31631281 31637418 Zm00004b000882 Zm00004b000882a,Zm00004b000882b simSplit
exon.23579 chr1 31635051 31635334 Zm00004b000882b 31631281 31637418 Zm00004b000882 Zm00004b000882a,Zm00004b000882b simSplit
exon.23579 chr1 31635051 31635334 Zm00004b000882 31631281 31637418 Zm00004b000882 Zm00004b000882a,Zm00004b000882b simSplit
exon.23578 chr1 31635430 31636072 Zm00004b000882b 31631281 31637418 Zm00004b000882 Zm00004b000882a,Zm00004b000882b simSplit
exon.23578 chr1 31635430 31636072 Zm00004b000882 31631281 31637418 Zm00004b000882 Zm00004b000882a,Zm00004b000882b simSplit
exon.23577 chr1 31636165 31636242 Zm00004b000882b 31631281 31637418 Zm00004b000882 Zm00004b000882a,Zm00004b000882b simSplit
exon.23577 chr1 31636165 31636242 Zm00004b000882 31631281 31637418 Zm00004b000882 Zm00004b000882a,Zm00004b000882b simSplit
exon.23576 chr1 31636320 31636457 Zm00004b000882b 31631281 31637418 Zm00004b000882 Zm00004b000882a,Zm00004b000882b simSplit
exon.23576 chr1 31636320 31636457 Zm00004b000882 31631281 31637418 Zm00004b000882 Zm00004b000882a,Zm00004b000882b simSplit
exon.23575 chr1 31636532 31636675 Zm00004b000882b 31631281 31637418 Zm00004b000882 Zm00004b000882a,Zm00004b000882b simSplit
exon.23575 chr1 31636532 31636675 Zm00004b000882 31631281 31637418 Zm00004b000882 Zm00004b000882a,Zm00004b000882b simSplit
exon.23574 chr1 31637075 31637227 Zm00004b000882b 31631281 31637418 Zm00004b000882 Zm00004b000882a,Zm00004b000882b simSplit
exon.23574 chr1 31637075 31637227 Zm00004b000882 31631281 31637418 Zm00004b000882 Zm00004b000882a,Zm00004b000882b simSplit
exon.23573 chr1 31637325 31637418 Zm00004b000882b 31631281 31637418 Zm00004b000882 Zm00004b000882a,Zm00004b000882b simSplit
exon.23573 chr1 31637325 31637418 Zm00004b000882 31631281 31637418 Zm00004b000882 Zm00004b000882a,Zm00004b000882b simSplit
exon.23693 chr1 31765845 31768215 Zm00004b000885a 31765845 31776242 Zm00004b000885 Zm00004b000885a,Zm00004b000885b simSplit
exon.23693 chr1 31765845 31768215 Zm00004b000885 31765845 31776242 Zm00004b000885 Zm00004b000885a,Zm00004b000885b simSplit
exon.23692 chr1 31768301 31768429 Zm00004b000885a 31765845 31776242 Zm00004b000885 Zm00004b000885a,Zm00004b000885b simSplit
exon.23692 chr1 31768301 31768429 Zm00004b000885 31765845 31776242 Zm00004b000885 Zm00004b000885a,Zm00004b000885b simSplit
exon.23691 chr1 31772299 31772430 Zm00004b000885a 31765845 31776242 Zm00004b000885 Zm00004b000885a,Zm00004b000885b simSplit
exon.23691 chr1 31772299 31772430 Zm00004b000885 31765845 31776242 Zm00004b000885 Zm00004b000885a,Zm00004b000885b simSplit
exon.23690 chr1 31772547 31772918 Zm00004b000885a 31765845 31776242 Zm00004b000885 Zm00004b000885a,Zm00004b000885b simSplit
exon.23690 chr1 31772547 31772918 Zm00004b000885 31765845 31776242 Zm00004b000885 Zm00004b000885a,Zm00004b000885b simSplit
exon.23689 chr1 31773028 31773169 Zm00004b000885a 31765845 31776242 Zm00004b000885 Zm00004b000885a,Zm00004b000885b simSplit
exon.23689 chr1 31773028 31773169 Zm00004b000885 31765845 31776242 Zm00004b000885 Zm00004b000885a,Zm00004b000885b simSplit
exon.23688 chr1 31773695 31773951 Zm00004b000885a 31765845 31776242 Zm00004b000885 Zm00004b000885a,Zm00004b000885b simSplit
exon.23688 chr1 31773695 31773951 Zm00004b000885 31765845 31776242 Zm00004b000885 Zm00004b000885a,Zm00004b000885b simSplit
exon.23687 chr1 31774171 31774512 Zm00004b000885b 31765845 31776242 Zm00004b000885 Zm00004b000885a,Zm00004b000885b simSplit
exon.23687 chr1 31774171 31774512 Zm00004b000885 31765845 31776242 Zm00004b000885 Zm00004b000885a,Zm00004b000885b simSplit
exon.23686 chr1 31775780 31776242 Zm00004b000885b 31765845 31776242 Zm00004b000885 Zm00004b000885a,Zm00004b000885b simSplit
exon.23686 chr1 31775780 31776242 Zm00004b000885 31765845 31776242 Zm00004b000885 Zm00004b000885a,Zm00004b000885b simSplit
exon.23732 chr1 32076705 32076932 Zm00004b000889a 32076705 32078235 Zm00004b000889 Zm00004b000889a,Zm00004b000889b simSplit
exon.23732 chr1 32076705 32076932 Zm00004b000889 32076705 32078235 Zm00004b000889 Zm00004b000889a,Zm00004b000889b simSplit
exon.23733 chr1 32077046 32077237 Zm00004b000889a 32076705 32078235 Zm00004b000889 Zm00004b000889a,Zm00004b000889b simSplit
exon.23733 chr1 32077046 32077237 Zm00004b000889 32076705 32078235 Zm00004b000889 Zm00004b000889a,Zm00004b000889b simSplit
exon.23734 chr1 32077379 32077541 Zm00004b000889a 32076705 32078235 Zm00004b000889 Zm00004b000889a,Zm00004b000889b simSplit
exon.23734 chr1 32077379 32077541 Zm00004b000889 32076705 32078235 Zm00004b000889 Zm00004b000889a,Zm00004b000889b simSplit
exon.23735 chr1 32077656 32078235 Zm00004b000889b 32076705 32078235 Zm00004b000889 Zm00004b000889a,Zm00004b000889b simSplit
exon.23735 chr1 32077656 32078235 Zm00004b000889 32076705 32078235 Zm00004b000889 Zm00004b000889a,Zm00004b000889b simSplit
exon.23746 chr1 32111816 32112680 Zm00004b000890a 32111816 32114248 Zm00004b000890 Zm00004b000890a,Zm00004b000890b simSplit
exon.23746 chr1 32111816 32112680 Zm00004b000890 32111816 32114248 Zm00004b000890 Zm00004b000890a,Zm00004b000890b simSplit
exon.23745 chr1 32112786 32112948 Zm00004b000890b 32111816 32114248 Zm00004b000890 Zm00004b000890a,Zm00004b000890b simSplit
exon.23745 chr1 32112786 32112948 Zm00004b000890 32111816 32114248 Zm00004b000890 Zm00004b000890a,Zm00004b000890b simSplit
exon.23744 chr1 32113506 32113697 Zm00004b000890b 32111816 32114248 Zm00004b000890 Zm00004b000890a,Zm00004b000890b simSplit
exon.23744 chr1 32113506 32113697 Zm00004b000890 32111816 32114248 Zm00004b000890 Zm00004b000890a,Zm00004b000890b simSplit
exon.23743 chr1 32113835 32114248 Zm00004b000890b 32111816 32114248 Zm00004b000890 Zm00004b000890a,Zm00004b000890b simSplit
exon.23743 chr1 32113835 32114248 Zm00004b000890 32111816 32114248 Zm00004b000890 Zm00004b000890a,Zm00004b000890b simSplit
exon.23831 chr1 32319286 32320329 Zm00004b000896a 32319286 32323980 Zm00004b000896 Zm00004b000896a,Zm00004b000896b simSplit
exon.23831 chr1 32319286 32320329 Zm00004b000896 32319286 32323980 Zm00004b000896 Zm00004b000896a,Zm00004b000896b simSplit
exon.23830 chr1 32321115 32321671 Zm00004b000896a 32319286 32323980 Zm00004b000896 Zm00004b000896a,Zm00004b000896b simSplit
exon.23830 chr1 32321115 32321671 Zm00004b000896 32319286 32323980 Zm00004b000896 Zm00004b000896a,Zm00004b000896b simSplit
exon.23829 chr1 32321962 32322179 Zm00004b000896a 32319286 32323980 Zm00004b000896 Zm00004b000896a,Zm00004b000896b simSplit
exon.23829 chr1 32321962 32322179 Zm00004b000896 32319286 32323980 Zm00004b000896 Zm00004b000896a,Zm00004b000896b simSplit
exon.23828 chr1 32322925 32323024 Zm00004b000896a 32319286 32323980 Zm00004b000896 Zm00004b000896a,Zm00004b000896b simSplit
exon.23828 chr1 32322925 32323024 Zm00004b000896 32319286 32323980 Zm00004b000896 Zm00004b000896a,Zm00004b000896b simSplit
exon.23827 chr1 32323627 32323980 Zm00004b000896b 32319286 32323980 Zm00004b000896 Zm00004b000896a,Zm00004b000896b simSplit
exon.23827 chr1 32323627 32323980 Zm00004b000896 32319286 32323980 Zm00004b000896 Zm00004b000896a,Zm00004b000896b simSplit
exon.23980 chr1 32641203 32641583 Zm00004b000902a 32641203 32643840 Zm00004b000902 Zm00004b000902a,Zm00004b000902b simSplit
exon.23980 chr1 32641203 32641583 Zm00004b000902 32641203 32643840 Zm00004b000902 Zm00004b000902a,Zm00004b000902b simSplit
exon.23981 chr1 32642959 32643202 Zm00004b000902b 32641203 32643840 Zm00004b000902 Zm00004b000902a,Zm00004b000902b simSplit
exon.23981 chr1 32642959 32643202 Zm00004b000902 32641203 32643840 Zm00004b000902 Zm00004b000902a,Zm00004b000902b simSplit
exon.23982 chr1 32643369 32643539 Zm00004b000902b 32641203 32643840 Zm00004b000902 Zm00004b000902a,Zm00004b000902b simSplit
exon.23982 chr1 32643369 32643539 Zm00004b000902 32641203 32643840 Zm00004b000902 Zm00004b000902a,Zm00004b000902b simSplit
exon.23983 chr1 32643616 32643840 Zm00004b000902b 32641203 32643840 Zm00004b000902 Zm00004b000902a,Zm00004b000902b simSplit
exon.23983 chr1 32643616 32643840 Zm00004b000902 32641203 32643840 Zm00004b000902 Zm00004b000902a,Zm00004b000902b simSplit
exon.24025 chr1 32770332 32770968 Zm00004b000906a 32770332 32776138 Zm00004b000906 Zm00004b000906a,Zm00004b000906b simSplit
exon.24025 chr1 32770332 32770968 Zm00004b000906 32770332 32776138 Zm00004b000906 Zm00004b000906a,Zm00004b000906b simSplit
exon.24024 chr1 32771057 32771409 Zm00004b000906b 32770332 32776138 Zm00004b000906 Zm00004b000906a,Zm00004b000906b simSplit
exon.24024 chr1 32771057 32771409 Zm00004b000906 32770332 32776138 Zm00004b000906 Zm00004b000906a,Zm00004b000906b simSplit
exon.24023 chr1 32771501 32771575 Zm00004b000906b 32770332 32776138 Zm00004b000906 Zm00004b000906a,Zm00004b000906b simSplit
exon.24023 chr1 32771501 32771575 Zm00004b000906 32770332 32776138 Zm00004b000906 Zm00004b000906a,Zm00004b000906b simSplit
exon.24022 chr1 32771670 32771743 Zm00004b000906b 32770332 32776138 Zm00004b000906 Zm00004b000906a,Zm00004b000906b simSplit
exon.24022 chr1 32771670 32771743 Zm00004b000906 32770332 32776138 Zm00004b000906 Zm00004b000906a,Zm00004b000906b simSplit
exon.24021 chr1 32771925 32772012 Zm00004b000906b 32770332 32776138 Zm00004b000906 Zm00004b000906a,Zm00004b000906b simSplit
exon.24021 chr1 32771925 32772012 Zm00004b000906 32770332 32776138 Zm00004b000906 Zm00004b000906a,Zm00004b000906b simSplit
exon.24020 chr1 32772185 32772336 Zm00004b000906b 32770332 32776138 Zm00004b000906 Zm00004b000906a,Zm00004b000906b simSplit
exon.24020 chr1 32772185 32772336 Zm00004b000906 32770332 32776138 Zm00004b000906 Zm00004b000906a,Zm00004b000906b simSplit
exon.24019 chr1 32772417 32772576 Zm00004b000906b 32770332 32776138 Zm00004b000906 Zm00004b000906a,Zm00004b000906b simSplit
exon.24019 chr1 32772417 32772576 Zm00004b000906 32770332 32776138 Zm00004b000906 Zm00004b000906a,Zm00004b000906b simSplit
exon.24018 chr1 32772660 32772815 Zm00004b000906b 32770332 32776138 Zm00004b000906 Zm00004b000906a,Zm00004b000906b simSplit
exon.24018 chr1 32772660 32772815 Zm00004b000906 32770332 32776138 Zm00004b000906 Zm00004b000906a,Zm00004b000906b simSplit
exon.24017 chr1 32772897 32773112 Zm00004b000906b 32770332 32776138 Zm00004b000906 Zm00004b000906a,Zm00004b000906b simSplit
exon.24017 chr1 32772897 32773112 Zm00004b000906 32770332 32776138 Zm00004b000906 Zm00004b000906a,Zm00004b000906b simSplit
exon.24016 chr1 32773319 32773579 Zm00004b000906b 32770332 32776138 Zm00004b000906 Zm00004b000906a,Zm00004b000906b simSplit
exon.24016 chr1 32773319 32773579 Zm00004b000906 32770332 32776138 Zm00004b000906 Zm00004b000906a,Zm00004b000906b simSplit
exon.24015 chr1 32774264 32774467 Zm00004b000906b 32770332 32776138 Zm00004b000906 Zm00004b000906a,Zm00004b000906b simSplit
exon.24015 chr1 32774264 32774467 Zm00004b000906 32770332 32776138 Zm00004b000906 Zm00004b000906a,Zm00004b000906b simSplit
exon.24014 chr1 32775656 32776138 Zm00004b000906b 32770332 32776138 Zm00004b000906 Zm00004b000906a,Zm00004b000906b simSplit
exon.24014 chr1 32775656 32776138 Zm00004b000906 32770332 32776138 Zm00004b000906 Zm00004b000906a,Zm00004b000906b simSplit
exon.24398 chr1 33268903 33269316 Zm00004b000919a 33268903 33269811 Zm00004b000919 Zm00004b000919a,Zm00004b000919b simSplit
exon.24398 chr1 33268903 33269316 Zm00004b000919 33268903 33269811 Zm00004b000919 Zm00004b000919a,Zm00004b000919b simSplit
exon.24399 chr1 33269416 33269468 Zm00004b000919b 33268903 33269811 Zm00004b000919 Zm00004b000919a,Zm00004b000919b simSplit
exon.24399 chr1 33269416 33269468 Zm00004b000919 33268903 33269811 Zm00004b000919 Zm00004b000919a,Zm00004b000919b simSplit
exon.24400 chr1 33269569 33269635 Zm00004b000919b 33268903 33269811 Zm00004b000919 Zm00004b000919a,Zm00004b000919b simSplit
exon.24400 chr1 33269569 33269635 Zm00004b000919 33268903 33269811 Zm00004b000919 Zm00004b000919a,Zm00004b000919b simSplit
exon.24401 chr1 33269731 33269811 Zm00004b000919b 33268903 33269811 Zm00004b000919 Zm00004b000919a,Zm00004b000919b simSplit
exon.24401 chr1 33269731 33269811 Zm00004b000919 33268903 33269811 Zm00004b000919 Zm00004b000919a,Zm00004b000919b simSplit
exon.25045 chr1 34841405 34841844 Zm00004b000953a 34841405 34846341 Zm00004b000953 Zm00004b000953a,Zm00004b000953b simSplit
exon.25045 chr1 34841405 34841844 Zm00004b000953 34841405 34846341 Zm00004b000953 Zm00004b000953a,Zm00004b000953b simSplit
exon.25044 chr1 34841935 34842062 Zm00004b000953b 34841405 34846341 Zm00004b000953 Zm00004b000953a,Zm00004b000953b simSplit
exon.25044 chr1 34841935 34842062 Zm00004b000953 34841405 34846341 Zm00004b000953 Zm00004b000953a,Zm00004b000953b simSplit
exon.25043 chr1 34843618 34843797 Zm00004b000953b 34841405 34846341 Zm00004b000953 Zm00004b000953a,Zm00004b000953b simSplit
exon.25043 chr1 34843618 34843797 Zm00004b000953 34841405 34846341 Zm00004b000953 Zm00004b000953a,Zm00004b000953b simSplit
exon.25042 chr1 34845586 34845695 Zm00004b000953b 34841405 34846341 Zm00004b000953 Zm00004b000953a,Zm00004b000953b simSplit
exon.25042 chr1 34845586 34845695 Zm00004b000953 34841405 34846341 Zm00004b000953 Zm00004b000953a,Zm00004b000953b simSplit
exon.25041 chr1 34845775 34845810 Zm00004b000953b 34841405 34846341 Zm00004b000953 Zm00004b000953a,Zm00004b000953b simSplit
exon.25041 chr1 34845775 34845810 Zm00004b000953 34841405 34846341 Zm00004b000953 Zm00004b000953a,Zm00004b000953b simSplit
exon.25040 chr1 34845971 34846341 Zm00004b000953b 34841405 34846341 Zm00004b000953 Zm00004b000953a,Zm00004b000953b simSplit
exon.25040 chr1 34845971 34846341 Zm00004b000953 34841405 34846341 Zm00004b000953 Zm00004b000953a,Zm00004b000953b simSplit
exon.25077 chr1 34894290 34894723 Zm00004b000955a 34894290 34897150 Zm00004b000955 Zm00004b000955a,Zm00004b000955b simSplit
exon.25077 chr1 34894290 34894723 Zm00004b000955 34894290 34897150 Zm00004b000955 Zm00004b000955a,Zm00004b000955b simSplit
exon.25078 chr1 34894853 34895654 Zm00004b000955a 34894290 34897150 Zm00004b000955 Zm00004b000955a,Zm00004b000955b simSplit
exon.25078 chr1 34894853 34895654 Zm00004b000955 34894290 34897150 Zm00004b000955 Zm00004b000955a,Zm00004b000955b simSplit
exon.25079 chr1 34896078 34896182 Zm00004b000955a 34894290 34897150 Zm00004b000955 Zm00004b000955a,Zm00004b000955b simSplit
exon.25079 chr1 34896078 34896182 Zm00004b000955 34894290 34897150 Zm00004b000955 Zm00004b000955a,Zm00004b000955b simSplit
exon.25080 chr1 34896279 34897150 Zm00004b000955b 34894290 34897150 Zm00004b000955 Zm00004b000955a,Zm00004b000955b simSplit
exon.25080 chr1 34896279 34897150 Zm00004b000955 34894290 34897150 Zm00004b000955 Zm00004b000955a,Zm00004b000955b simSplit
exon.25101 chr1 34898737 34899980 Zm00004b000956a 34898737 34906292 Zm00004b000956 Zm00004b000956a,Zm00004b000956b simSplit
exon.25101 chr1 34898737 34899980 Zm00004b000956 34898737 34906292 Zm00004b000956 Zm00004b000956a,Zm00004b000956b simSplit
exon.25100 chr1 34901021 34901292 Zm00004b000956a 34898737 34906292 Zm00004b000956 Zm00004b000956a,Zm00004b000956b simSplit
exon.25100 chr1 34901021 34901292 Zm00004b000956 34898737 34906292 Zm00004b000956 Zm00004b000956a,Zm00004b000956b simSplit
exon.25099 chr1 34901372 34901449 Zm00004b000956a 34898737 34906292 Zm00004b000956 Zm00004b000956a,Zm00004b000956b simSplit
exon.25099 chr1 34901372 34901449 Zm00004b000956 34898737 34906292 Zm00004b000956 Zm00004b000956a,Zm00004b000956b simSplit
exon.25098 chr1 34902195 34902401 Zm00004b000956a 34898737 34906292 Zm00004b000956 Zm00004b000956a,Zm00004b000956b simSplit
exon.25098 chr1 34902195 34902401 Zm00004b000956 34898737 34906292 Zm00004b000956 Zm00004b000956a,Zm00004b000956b simSplit
exon.25097 chr1 34902928 34903107 Zm00004b000956a 34898737 34906292 Zm00004b000956 Zm00004b000956a,Zm00004b000956b simSplit
exon.25097 chr1 34902928 34903107 Zm00004b000956 34898737 34906292 Zm00004b000956 Zm00004b000956a,Zm00004b000956b simSplit
exon.25096 chr1 34903287 34903566 Zm00004b000956a 34898737 34906292 Zm00004b000956 Zm00004b000956a,Zm00004b000956b simSplit
exon.25096 chr1 34903287 34903566 Zm00004b000956 34898737 34906292 Zm00004b000956 Zm00004b000956a,Zm00004b000956b simSplit
exon.25095 chr1 34904258 34904575 Zm00004b000956b 34898737 34906292 Zm00004b000956 Zm00004b000956a,Zm00004b000956b simSplit
exon.25095 chr1 34904258 34904575 Zm00004b000956 34898737 34906292 Zm00004b000956 Zm00004b000956a,Zm00004b000956b simSplit
exon.25094 chr1 34904668 34905301 Zm00004b000956b 34898737 34906292 Zm00004b000956 Zm00004b000956a,Zm00004b000956b simSplit
exon.25094 chr1 34904668 34905301 Zm00004b000956 34898737 34906292 Zm00004b000956 Zm00004b000956a,Zm00004b000956b simSplit
exon.25093 chr1 34906042 34906292 Zm00004b000956b 34898737 34906292 Zm00004b000956 Zm00004b000956a,Zm00004b000956b simSplit
exon.25093 chr1 34906042 34906292 Zm00004b000956 34898737 34906292 Zm00004b000956 Zm00004b000956a,Zm00004b000956b simSplit
exon.25208 chr1 35249915 35250291 Zm00004b000964a 35249915 35253484 Zm00004b000964 Zm00004b000964a,Zm00004b000964b simSplit
exon.25208 chr1 35249915 35250291 Zm00004b000964 35249915 35253484 Zm00004b000964 Zm00004b000964a,Zm00004b000964b simSplit
exon.25209 chr1 35250368 35250530 Zm00004b000964a 35249915 35253484 Zm00004b000964 Zm00004b000964a,Zm00004b000964b simSplit
exon.25209 chr1 35250368 35250530 Zm00004b000964 35249915 35253484 Zm00004b000964 Zm00004b000964a,Zm00004b000964b simSplit
exon.25210 chr1 35250949 35251019 Zm00004b000964a 35249915 35253484 Zm00004b000964 Zm00004b000964a,Zm00004b000964b simSplit
exon.25210 chr1 35250949 35251019 Zm00004b000964 35249915 35253484 Zm00004b000964 Zm00004b000964a,Zm00004b000964b simSplit
exon.25211 chr1 35251656 35251662 Zm00004b000964a 35249915 35253484 Zm00004b000964 Zm00004b000964a,Zm00004b000964b simSplit
exon.25211 chr1 35251656 35251662 Zm00004b000964 35249915 35253484 Zm00004b000964 Zm00004b000964a,Zm00004b000964b simSplit
exon.25212 chr1 35251753 35251952 Zm00004b000964b 35249915 35253484 Zm00004b000964 Zm00004b000964a,Zm00004b000964b simSplit
exon.25212 chr1 35251753 35251952 Zm00004b000964 35249915 35253484 Zm00004b000964 Zm00004b000964a,Zm00004b000964b simSplit
exon.25213 chr1 35252276 35252343 Zm00004b000964b 35249915 35253484 Zm00004b000964 Zm00004b000964a,Zm00004b000964b simSplit
exon.25213 chr1 35252276 35252343 Zm00004b000964 35249915 35253484 Zm00004b000964 Zm00004b000964a,Zm00004b000964b simSplit
exon.25214 chr1 35252417 35252500 Zm00004b000964b 35249915 35253484 Zm00004b000964 Zm00004b000964a,Zm00004b000964b simSplit
exon.25214 chr1 35252417 35252500 Zm00004b000964 35249915 35253484 Zm00004b000964 Zm00004b000964a,Zm00004b000964b simSplit
exon.25215 chr1 35253393 35253484 Zm00004b000964b 35249915 35253484 Zm00004b000964 Zm00004b000964a,Zm00004b000964b simSplit
exon.25215 chr1 35253393 35253484 Zm00004b000964 35249915 35253484 Zm00004b000964 Zm00004b000964a,Zm00004b000964b simSplit
exon.26222 chr1 36278457 36279464 Zm00004b000993a 36278457 36281093 Zm00004b000993 Zm00004b000993a,Zm00004b000993b simSplit
exon.26222 chr1 36278457 36279464 Zm00004b000993 36278457 36281093 Zm00004b000993 Zm00004b000993a,Zm00004b000993b simSplit
exon.26221 chr1 36279547 36279691 Zm00004b000993a 36278457 36281093 Zm00004b000993 Zm00004b000993a,Zm00004b000993b simSplit
exon.26221 chr1 36279547 36279691 Zm00004b000993 36278457 36281093 Zm00004b000993 Zm00004b000993a,Zm00004b000993b simSplit
exon.26220 chr1 36279782 36279929 Zm00004b000993b 36278457 36281093 Zm00004b000993 Zm00004b000993a,Zm00004b000993b simSplit
exon.26220 chr1 36279782 36279929 Zm00004b000993 36278457 36281093 Zm00004b000993 Zm00004b000993a,Zm00004b000993b simSplit
exon.26219 chr1 36280010 36280128 Zm00004b000993b 36278457 36281093 Zm00004b000993 Zm00004b000993a,Zm00004b000993b simSplit
exon.26219 chr1 36280010 36280128 Zm00004b000993 36278457 36281093 Zm00004b000993 Zm00004b000993a,Zm00004b000993b simSplit
exon.26218 chr1 36281063 36281093 Zm00004b000993b 36278457 36281093 Zm00004b000993 Zm00004b000993a,Zm00004b000993b simSplit
exon.26218 chr1 36281063 36281093 Zm00004b000993 36278457 36281093 Zm00004b000993 Zm00004b000993a,Zm00004b000993b simSplit
exon.26253 chr1 36293841 36294040 Zm00004b000995a 36293841 36295156 Zm00004b000995 Zm00004b000995a,Zm00004b000995b simSplit
exon.26253 chr1 36293841 36294040 Zm00004b000995 36293841 36295156 Zm00004b000995 Zm00004b000995a,Zm00004b000995b simSplit
exon.26252 chr1 36294127 36294193 Zm00004b000995a 36293841 36295156 Zm00004b000995 Zm00004b000995a,Zm00004b000995b simSplit
exon.26252 chr1 36294127 36294193 Zm00004b000995 36293841 36295156 Zm00004b000995 Zm00004b000995a,Zm00004b000995b simSplit
exon.26251 chr1 36294301 36294463 Zm00004b000995a 36293841 36295156 Zm00004b000995 Zm00004b000995a,Zm00004b000995b simSplit
exon.26251 chr1 36294301 36294463 Zm00004b000995 36293841 36295156 Zm00004b000995 Zm00004b000995a,Zm00004b000995b simSplit
exon.26250 chr1 36295095 36295156 Zm00004b000995b 36293841 36295156 Zm00004b000995 Zm00004b000995a,Zm00004b000995b simSplit
exon.26250 chr1 36295095 36295156 Zm00004b000995 36293841 36295156 Zm00004b000995 Zm00004b000995a,Zm00004b000995b simSplit
exon.26684 chr1 36928250 36928534 Zm00004b001008a 36928250 36952161 Zm00004b001008 Zm00004b001008a,Zm00004b001008b simSplit
exon.26684 chr1 36928250 36928534 Zm00004b001008 36928250 36952161 Zm00004b001008 Zm00004b001008a,Zm00004b001008b simSplit
exon.26683 chr1 36928634 36928877 Zm00004b001008a 36928250 36952161 Zm00004b001008 Zm00004b001008a,Zm00004b001008b simSplit
exon.26683 chr1 36928634 36928877 Zm00004b001008 36928250 36952161 Zm00004b001008 Zm00004b001008a,Zm00004b001008b simSplit
exon.26682 chr1 36929076 36929160 Zm00004b001008a 36928250 36952161 Zm00004b001008 Zm00004b001008a,Zm00004b001008b simSplit
exon.26682 chr1 36929076 36929160 Zm00004b001008 36928250 36952161 Zm00004b001008 Zm00004b001008a,Zm00004b001008b simSplit
exon.26681 chr1 36929328 36929397 Zm00004b001008a 36928250 36952161 Zm00004b001008 Zm00004b001008a,Zm00004b001008b simSplit
exon.26681 chr1 36929328 36929397 Zm00004b001008 36928250 36952161 Zm00004b001008 Zm00004b001008a,Zm00004b001008b simSplit
exon.26680 chr1 36933229 36933284 Zm00004b001008a 36928250 36952161 Zm00004b001008 Zm00004b001008a,Zm00004b001008b simSplit
exon.26680 chr1 36933229 36933284 Zm00004b001008 36928250 36952161 Zm00004b001008 Zm00004b001008a,Zm00004b001008b simSplit
exon.26679 chr1 36933713 36933790 Zm00004b001008a 36928250 36952161 Zm00004b001008 Zm00004b001008a,Zm00004b001008b simSplit
exon.26679 chr1 36933713 36933790 Zm00004b001008 36928250 36952161 Zm00004b001008 Zm00004b001008a,Zm00004b001008b simSplit
exon.26678 chr1 36933974 36934078 Zm00004b001008b 36928250 36952161 Zm00004b001008 Zm00004b001008a,Zm00004b001008b simSplit
exon.26678 chr1 36933974 36934078 Zm00004b001008 36928250 36952161 Zm00004b001008 Zm00004b001008a,Zm00004b001008b simSplit
exon.26677 chr1 36935565 36935709 Zm00004b001008b 36928250 36952161 Zm00004b001008 Zm00004b001008a,Zm00004b001008b simSplit
exon.26677 chr1 36935565 36935709 Zm00004b001008 36928250 36952161 Zm00004b001008 Zm00004b001008a,Zm00004b001008b simSplit
exon.26676 chr1 36935908 36935986 Zm00004b001008b 36928250 36952161 Zm00004b001008 Zm00004b001008a,Zm00004b001008b simSplit
exon.26676 chr1 36935908 36935986 Zm00004b001008 36928250 36952161 Zm00004b001008 Zm00004b001008a,Zm00004b001008b simSplit
exon.26675 chr1 36936072 36936142 Zm00004b001008b 36928250 36952161 Zm00004b001008 Zm00004b001008a,Zm00004b001008b simSplit
exon.26675 chr1 36936072 36936142 Zm00004b001008 36928250 36952161 Zm00004b001008 Zm00004b001008a,Zm00004b001008b simSplit
exon.26674 chr1 36936990 36937066 Zm00004b001008b 36928250 36952161 Zm00004b001008 Zm00004b001008a,Zm00004b001008b simSplit
exon.26674 chr1 36936990 36937066 Zm00004b001008 36928250 36952161 Zm00004b001008 Zm00004b001008a,Zm00004b001008b simSplit
exon.26673 chr1 36943795 36943847 Zm00004b001008b 36928250 36952161 Zm00004b001008 Zm00004b001008a,Zm00004b001008b simSplit
exon.26673 chr1 36943795 36943847 Zm00004b001008 36928250 36952161 Zm00004b001008 Zm00004b001008a,Zm00004b001008b simSplit
exon.26672 chr1 36944449 36944568 Zm00004b001008b 36928250 36952161 Zm00004b001008 Zm00004b001008a,Zm00004b001008b simSplit
exon.26672 chr1 36944449 36944568 Zm00004b001008 36928250 36952161 Zm00004b001008 Zm00004b001008a,Zm00004b001008b simSplit
exon.26671 chr1 36945063 36945150 Zm00004b001008b 36928250 36952161 Zm00004b001008 Zm00004b001008a,Zm00004b001008b simSplit
exon.26671 chr1 36945063 36945150 Zm00004b001008 36928250 36952161 Zm00004b001008 Zm00004b001008a,Zm00004b001008b simSplit
exon.26670 chr1 36951867 36952161 Zm00004b001008b 36928250 36952161 Zm00004b001008 Zm00004b001008a,Zm00004b001008b simSplit
exon.26670 chr1 36951867 36952161 Zm00004b001008 36928250 36952161 Zm00004b001008 Zm00004b001008a,Zm00004b001008b simSplit
exon.27213 chr1 38026387 38027123 Zm00004b001038a 38026387 38040603 Zm00004b001038 Zm00004b001038a,Zm00004b001038b simSplit
exon.27213 chr1 38026387 38027123 Zm00004b001038 38026387 38040603 Zm00004b001038 Zm00004b001038a,Zm00004b001038b simSplit
exon.27212 chr1 38027195 38027299 Zm00004b001038a 38026387 38040603 Zm00004b001038 Zm00004b001038a,Zm00004b001038b simSplit
exon.27212 chr1 38027195 38027299 Zm00004b001038 38026387 38040603 Zm00004b001038 Zm00004b001038a,Zm00004b001038b simSplit
exon.27211 chr1 38027394 38027529 Zm00004b001038a 38026387 38040603 Zm00004b001038 Zm00004b001038a,Zm00004b001038b simSplit
exon.27211 chr1 38027394 38027529 Zm00004b001038 38026387 38040603 Zm00004b001038 Zm00004b001038a,Zm00004b001038b simSplit
exon.27210 chr1 38028304 38028416 Zm00004b001038a 38026387 38040603 Zm00004b001038 Zm00004b001038a,Zm00004b001038b simSplit
exon.27210 chr1 38028304 38028416 Zm00004b001038 38026387 38040603 Zm00004b001038 Zm00004b001038a,Zm00004b001038b simSplit
exon.27209 chr1 38028496 38028591 Zm00004b001038a 38026387 38040603 Zm00004b001038 Zm00004b001038a,Zm00004b001038b simSplit
exon.27209 chr1 38028496 38028591 Zm00004b001038 38026387 38040603 Zm00004b001038 Zm00004b001038a,Zm00004b001038b simSplit
exon.27208 chr1 38028747 38028961 Zm00004b001038a 38026387 38040603 Zm00004b001038 Zm00004b001038a,Zm00004b001038b simSplit
exon.27208 chr1 38028747 38028961 Zm00004b001038 38026387 38040603 Zm00004b001038 Zm00004b001038a,Zm00004b001038b simSplit
exon.27207 chr1 38029046 38029168 Zm00004b001038a 38026387 38040603 Zm00004b001038 Zm00004b001038a,Zm00004b001038b simSplit
exon.27207 chr1 38029046 38029168 Zm00004b001038 38026387 38040603 Zm00004b001038 Zm00004b001038a,Zm00004b001038b simSplit
exon.27206 chr1 38029248 38029278 Zm00004b001038a 38026387 38040603 Zm00004b001038 Zm00004b001038a,Zm00004b001038b simSplit
exon.27206 chr1 38029248 38029278 Zm00004b001038 38026387 38040603 Zm00004b001038 Zm00004b001038a,Zm00004b001038b simSplit
exon.27205 chr1 38029383 38029423 Zm00004b001038a 38026387 38040603 Zm00004b001038 Zm00004b001038a,Zm00004b001038b simSplit
exon.27205 chr1 38029383 38029423 Zm00004b001038 38026387 38040603 Zm00004b001038 Zm00004b001038a,Zm00004b001038b simSplit
exon.27204 chr1 38030504 38030657 Zm00004b001038a 38026387 38040603 Zm00004b001038 Zm00004b001038a,Zm00004b001038b simSplit
exon.27204 chr1 38030504 38030657 Zm00004b001038 38026387 38040603 Zm00004b001038 Zm00004b001038a,Zm00004b001038b simSplit
exon.27203 chr1 38030737 38030826 Zm00004b001038a 38026387 38040603 Zm00004b001038 Zm00004b001038a,Zm00004b001038b simSplit
exon.27203 chr1 38030737 38030826 Zm00004b001038 38026387 38040603 Zm00004b001038 Zm00004b001038a,Zm00004b001038b simSplit
exon.27202 chr1 38030909 38031124 Zm00004b001038a 38026387 38040603 Zm00004b001038 Zm00004b001038a,Zm00004b001038b simSplit
exon.27202 chr1 38030909 38031124 Zm00004b001038 38026387 38040603 Zm00004b001038 Zm00004b001038a,Zm00004b001038b simSplit
exon.27201 chr1 38031229 38031363 Zm00004b001038a 38026387 38040603 Zm00004b001038 Zm00004b001038a,Zm00004b001038b simSplit
exon.27201 chr1 38031229 38031363 Zm00004b001038 38026387 38040603 Zm00004b001038 Zm00004b001038a,Zm00004b001038b simSplit
exon.27200 chr1 38031492 38031995 Zm00004b001038a 38026387 38040603 Zm00004b001038 Zm00004b001038a,Zm00004b001038b simSplit
exon.27200 chr1 38031492 38031995 Zm00004b001038 38026387 38040603 Zm00004b001038 Zm00004b001038a,Zm00004b001038b simSplit
exon.27199 chr1 38032077 38032292 Zm00004b001038a 38026387 38040603 Zm00004b001038 Zm00004b001038a,Zm00004b001038b simSplit
exon.27199 chr1 38032077 38032292 Zm00004b001038 38026387 38040603 Zm00004b001038 Zm00004b001038a,Zm00004b001038b simSplit
exon.27198 chr1 38037535 38037580 Zm00004b001038a 38026387 38040603 Zm00004b001038 Zm00004b001038a,Zm00004b001038b simSplit
exon.27198 chr1 38037535 38037580 Zm00004b001038 38026387 38040603 Zm00004b001038 Zm00004b001038a,Zm00004b001038b simSplit
exon.27197 chr1 38037672 38037808 Zm00004b001038a 38026387 38040603 Zm00004b001038 Zm00004b001038a,Zm00004b001038b simSplit
exon.27197 chr1 38037672 38037808 Zm00004b001038 38026387 38040603 Zm00004b001038 Zm00004b001038a,Zm00004b001038b simSplit
exon.27196 chr1 38038668 38038800 Zm00004b001038a 38026387 38040603 Zm00004b001038 Zm00004b001038a,Zm00004b001038b simSplit
exon.27196 chr1 38038668 38038800 Zm00004b001038 38026387 38040603 Zm00004b001038 Zm00004b001038a,Zm00004b001038b simSplit
exon.27195 chr1 38040082 38040603 Zm00004b001038b 38026387 38040603 Zm00004b001038 Zm00004b001038a,Zm00004b001038b simSplit
exon.27195 chr1 38040082 38040603 Zm00004b001038 38026387 38040603 Zm00004b001038 Zm00004b001038a,Zm00004b001038b simSplit
exon.27240 chr1 38158524 38159335 Zm00004b001039a 38158524 38162633 Zm00004b001039 Zm00004b001039a,Zm00004b001039b simSplit
exon.27240 chr1 38158524 38159335 Zm00004b001039 38158524 38162633 Zm00004b001039 Zm00004b001039a,Zm00004b001039b simSplit
exon.27241 chr1 38159425 38159592 Zm00004b001039a 38158524 38162633 Zm00004b001039 Zm00004b001039a,Zm00004b001039b simSplit
exon.27241 chr1 38159425 38159592 Zm00004b001039 38158524 38162633 Zm00004b001039 Zm00004b001039a,Zm00004b001039b simSplit
exon.27242 chr1 38159699 38159864 Zm00004b001039a 38158524 38162633 Zm00004b001039 Zm00004b001039a,Zm00004b001039b simSplit
exon.27242 chr1 38159699 38159864 Zm00004b001039 38158524 38162633 Zm00004b001039 Zm00004b001039a,Zm00004b001039b simSplit
exon.27243 chr1 38160192 38160302 Zm00004b001039a 38158524 38162633 Zm00004b001039 Zm00004b001039a,Zm00004b001039b simSplit
exon.27243 chr1 38160192 38160302 Zm00004b001039 38158524 38162633 Zm00004b001039 Zm00004b001039a,Zm00004b001039b simSplit
exon.27244 chr1 38160426 38160619 Zm00004b001039a 38158524 38162633 Zm00004b001039 Zm00004b001039a,Zm00004b001039b simSplit
exon.27244 chr1 38160426 38160619 Zm00004b001039 38158524 38162633 Zm00004b001039 Zm00004b001039a,Zm00004b001039b simSplit
exon.27245 chr1 38160714 38160844 Zm00004b001039a 38158524 38162633 Zm00004b001039 Zm00004b001039a,Zm00004b001039b simSplit
exon.27245 chr1 38160714 38160844 Zm00004b001039 38158524 38162633 Zm00004b001039 Zm00004b001039a,Zm00004b001039b simSplit
exon.27246 chr1 38160987 38161089 Zm00004b001039b 38158524 38162633 Zm00004b001039 Zm00004b001039a,Zm00004b001039b simSplit
exon.27246 chr1 38160987 38161089 Zm00004b001039 38158524 38162633 Zm00004b001039 Zm00004b001039a,Zm00004b001039b simSplit
exon.27247 chr1 38161758 38162633 Zm00004b001039b 38158524 38162633 Zm00004b001039 Zm00004b001039a,Zm00004b001039b simSplit
exon.27247 chr1 38161758 38162633 Zm00004b001039 38158524 38162633 Zm00004b001039 Zm00004b001039a,Zm00004b001039b simSplit
exon.27360 chr1 38513565 38514197 Zm00004b001045a 38513565 38519569 Zm00004b001045 Zm00004b001045a,Zm00004b001045b simSplit
exon.27360 chr1 38513565 38514197 Zm00004b001045 38513565 38519569 Zm00004b001045 Zm00004b001045a,Zm00004b001045b simSplit
exon.27361 chr1 38516594 38516660 Zm00004b001045a 38513565 38519569 Zm00004b001045 Zm00004b001045a,Zm00004b001045b simSplit
exon.27361 chr1 38516594 38516660 Zm00004b001045 38513565 38519569 Zm00004b001045 Zm00004b001045a,Zm00004b001045b simSplit
exon.27362 chr1 38516732 38516903 Zm00004b001045b 38513565 38519569 Zm00004b001045 Zm00004b001045a,Zm00004b001045b simSplit
exon.27362 chr1 38516732 38516903 Zm00004b001045 38513565 38519569 Zm00004b001045 Zm00004b001045a,Zm00004b001045b simSplit
exon.27363 chr1 38518646 38518709 Zm00004b001045b 38513565 38519569 Zm00004b001045 Zm00004b001045a,Zm00004b001045b simSplit
exon.27363 chr1 38518646 38518709 Zm00004b001045 38513565 38519569 Zm00004b001045 Zm00004b001045a,Zm00004b001045b simSplit
exon.27364 chr1 38518792 38518936 Zm00004b001045b 38513565 38519569 Zm00004b001045 Zm00004b001045a,Zm00004b001045b simSplit
exon.27364 chr1 38518792 38518936 Zm00004b001045 38513565 38519569 Zm00004b001045 Zm00004b001045a,Zm00004b001045b simSplit
exon.27365 chr1 38519237 38519317 Zm00004b001045b 38513565 38519569 Zm00004b001045 Zm00004b001045a,Zm00004b001045b simSplit
exon.27365 chr1 38519237 38519317 Zm00004b001045 38513565 38519569 Zm00004b001045 Zm00004b001045a,Zm00004b001045b simSplit
exon.27366 chr1 38519517 38519569 Zm00004b001045b 38513565 38519569 Zm00004b001045 Zm00004b001045a,Zm00004b001045b simSplit
exon.27366 chr1 38519517 38519569 Zm00004b001045 38513565 38519569 Zm00004b001045 Zm00004b001045a,Zm00004b001045b simSplit
exon.27395 chr1 38717693 38717905 Zm00004b001047a 38717693 38721333 Zm00004b001047 Zm00004b001047a,Zm00004b001047b simSplit
exon.27395 chr1 38717693 38717905 Zm00004b001047 38717693 38721333 Zm00004b001047 Zm00004b001047a,Zm00004b001047b simSplit
exon.27396 chr1 38719115 38719449 Zm00004b001047b 38717693 38721333 Zm00004b001047 Zm00004b001047a,Zm00004b001047b simSplit
exon.27396 chr1 38719115 38719449 Zm00004b001047 38717693 38721333 Zm00004b001047 Zm00004b001047a,Zm00004b001047b simSplit
exon.27397 chr1 38719532 38719604 Zm00004b001047b 38717693 38721333 Zm00004b001047 Zm00004b001047a,Zm00004b001047b simSplit
exon.27397 chr1 38719532 38719604 Zm00004b001047 38717693 38721333 Zm00004b001047 Zm00004b001047a,Zm00004b001047b simSplit
exon.27398 chr1 38719679 38720205 Zm00004b001047b 38717693 38721333 Zm00004b001047 Zm00004b001047a,Zm00004b001047b simSplit
exon.27398 chr1 38719679 38720205 Zm00004b001047 38717693 38721333 Zm00004b001047 Zm00004b001047a,Zm00004b001047b simSplit
exon.27399 chr1 38720280 38720348 Zm00004b001047b 38717693 38721333 Zm00004b001047 Zm00004b001047a,Zm00004b001047b simSplit
exon.27399 chr1 38720280 38720348 Zm00004b001047 38717693 38721333 Zm00004b001047 Zm00004b001047a,Zm00004b001047b simSplit
exon.27400 chr1 38721049 38721333 Zm00004b001047b 38717693 38721333 Zm00004b001047 Zm00004b001047a,Zm00004b001047b simSplit
exon.27400 chr1 38721049 38721333 Zm00004b001047 38717693 38721333 Zm00004b001047 Zm00004b001047a,Zm00004b001047b simSplit
exon.27412 chr1 38723070 38723152 Zm00004b001048a 38723070 38733973 Zm00004b001048 Zm00004b001048a,Zm00004b001048b simSplit
exon.27412 chr1 38723070 38723152 Zm00004b001048 38723070 38733973 Zm00004b001048 Zm00004b001048a,Zm00004b001048b simSplit
exon.27413 chr1 38723754 38724365 Zm00004b001048a 38723070 38733973 Zm00004b001048 Zm00004b001048a,Zm00004b001048b simSplit
exon.27413 chr1 38723754 38724365 Zm00004b001048 38723070 38733973 Zm00004b001048 Zm00004b001048a,Zm00004b001048b simSplit
exon.27414 chr1 38724464 38724869 Zm00004b001048b 38723070 38733973 Zm00004b001048 Zm00004b001048a,Zm00004b001048b simSplit
exon.27414 chr1 38724464 38724869 Zm00004b001048 38723070 38733973 Zm00004b001048 Zm00004b001048a,Zm00004b001048b simSplit
exon.27415 chr1 38732739 38732953 Zm00004b001048b 38723070 38733973 Zm00004b001048 Zm00004b001048a,Zm00004b001048b simSplit
exon.27415 chr1 38732739 38732953 Zm00004b001048 38723070 38733973 Zm00004b001048 Zm00004b001048a,Zm00004b001048b simSplit
exon.27416 chr1 38733094 38733218 Zm00004b001048b 38723070 38733973 Zm00004b001048 Zm00004b001048a,Zm00004b001048b simSplit
exon.27416 chr1 38733094 38733218 Zm00004b001048 38723070 38733973 Zm00004b001048 Zm00004b001048a,Zm00004b001048b simSplit
exon.27417 chr1 38733387 38733973 Zm00004b001048b 38723070 38733973 Zm00004b001048 Zm00004b001048a,Zm00004b001048b simSplit
exon.27417 chr1 38733387 38733973 Zm00004b001048 38723070 38733973 Zm00004b001048 Zm00004b001048a,Zm00004b001048b simSplit
exon.27484 chr1 38844668 38844957 Zm00004b001050a 38844668 38848863 Zm00004b001050 Zm00004b001050a,Zm00004b001050b simSplit
exon.27484 chr1 38844668 38844957 Zm00004b001050 38844668 38848863 Zm00004b001050 Zm00004b001050a,Zm00004b001050b simSplit
exon.27485 chr1 38848102 38848205 Zm00004b001050b 38844668 38848863 Zm00004b001050 Zm00004b001050a,Zm00004b001050b simSplit
exon.27485 chr1 38848102 38848205 Zm00004b001050 38844668 38848863 Zm00004b001050 Zm00004b001050a,Zm00004b001050b simSplit
exon.27486 chr1 38848303 38848477 Zm00004b001050b 38844668 38848863 Zm00004b001050 Zm00004b001050a,Zm00004b001050b simSplit
exon.27486 chr1 38848303 38848477 Zm00004b001050 38844668 38848863 Zm00004b001050 Zm00004b001050a,Zm00004b001050b simSplit
exon.27487 chr1 38848559 38848863 Zm00004b001050b 38844668 38848863 Zm00004b001050 Zm00004b001050a,Zm00004b001050b simSplit
exon.27487 chr1 38848559 38848863 Zm00004b001050 38844668 38848863 Zm00004b001050 Zm00004b001050a,Zm00004b001050b simSplit
exon.28068 chr1 39479760 39480104 Zm00004b001069a 39479760 39483772 Zm00004b001069 Zm00004b001069a,Zm00004b001069b simSplit
exon.28068 chr1 39479760 39480104 Zm00004b001069 39479760 39483772 Zm00004b001069 Zm00004b001069a,Zm00004b001069b simSplit
exon.28069 chr1 39481077 39481140 Zm00004b001069a 39479760 39483772 Zm00004b001069 Zm00004b001069a,Zm00004b001069b simSplit
exon.28069 chr1 39481077 39481140 Zm00004b001069 39479760 39483772 Zm00004b001069 Zm00004b001069a,Zm00004b001069b simSplit
exon.28070 chr1 39481961 39482066 Zm00004b001069a 39479760 39483772 Zm00004b001069 Zm00004b001069a,Zm00004b001069b simSplit
exon.28070 chr1 39481961 39482066 Zm00004b001069 39479760 39483772 Zm00004b001069 Zm00004b001069a,Zm00004b001069b simSplit
exon.28071 chr1 39482146 39482200 Zm00004b001069b 39479760 39483772 Zm00004b001069 Zm00004b001069a,Zm00004b001069b simSplit
exon.28071 chr1 39482146 39482200 Zm00004b001069 39479760 39483772 Zm00004b001069 Zm00004b001069a,Zm00004b001069b simSplit
exon.28072 chr1 39482459 39482512 Zm00004b001069b 39479760 39483772 Zm00004b001069 Zm00004b001069a,Zm00004b001069b simSplit
exon.28072 chr1 39482459 39482512 Zm00004b001069 39479760 39483772 Zm00004b001069 Zm00004b001069a,Zm00004b001069b simSplit
exon.28073 chr1 39483433 39483772 Zm00004b001069b 39479760 39483772 Zm00004b001069 Zm00004b001069a,Zm00004b001069b simSplit
exon.28073 chr1 39483433 39483772 Zm00004b001069 39479760 39483772 Zm00004b001069 Zm00004b001069a,Zm00004b001069b simSplit
exon.28084 chr1 39486582 39487188 Zm00004b001070a 39486582 39488972 Zm00004b001070 Zm00004b001070a,Zm00004b001070b simSplit
exon.28084 chr1 39486582 39487188 Zm00004b001070 39486582 39488972 Zm00004b001070 Zm00004b001070a,Zm00004b001070b simSplit
exon.28085 chr1 39487535 39487640 Zm00004b001070a 39486582 39488972 Zm00004b001070 Zm00004b001070a,Zm00004b001070b simSplit
exon.28085 chr1 39487535 39487640 Zm00004b001070 39486582 39488972 Zm00004b001070 Zm00004b001070a,Zm00004b001070b simSplit
exon.28086 chr1 39487731 39487768 Zm00004b001070a 39486582 39488972 Zm00004b001070 Zm00004b001070a,Zm00004b001070b simSplit
exon.28086 chr1 39487731 39487768 Zm00004b001070 39486582 39488972 Zm00004b001070 Zm00004b001070a,Zm00004b001070b simSplit
exon.28087 chr1 39487858 39487947 Zm00004b001070b 39486582 39488972 Zm00004b001070 Zm00004b001070a,Zm00004b001070b simSplit
exon.28087 chr1 39487858 39487947 Zm00004b001070 39486582 39488972 Zm00004b001070 Zm00004b001070a,Zm00004b001070b simSplit
exon.28088 chr1 39488297 39488972 Zm00004b001070b 39486582 39488972 Zm00004b001070 Zm00004b001070a,Zm00004b001070b simSplit
exon.28088 chr1 39488297 39488972 Zm00004b001070 39486582 39488972 Zm00004b001070 Zm00004b001070a,Zm00004b001070b simSplit
exon.28159 chr1 39502727 39503641 Zm00004b001074a 39502727 39512034 Zm00004b001074 Zm00004b001074a,Zm00004b001074b simSplit
exon.28159 chr1 39502727 39503641 Zm00004b001074 39502727 39512034 Zm00004b001074 Zm00004b001074a,Zm00004b001074b simSplit
exon.28160 chr1 39505784 39505900 Zm00004b001074a 39502727 39512034 Zm00004b001074 Zm00004b001074a,Zm00004b001074b simSplit
exon.28160 chr1 39505784 39505900 Zm00004b001074 39502727 39512034 Zm00004b001074 Zm00004b001074a,Zm00004b001074b simSplit
exon.28161 chr1 39505996 39506065 Zm00004b001074a 39502727 39512034 Zm00004b001074 Zm00004b001074a,Zm00004b001074b simSplit
exon.28161 chr1 39505996 39506065 Zm00004b001074 39502727 39512034 Zm00004b001074 Zm00004b001074a,Zm00004b001074b simSplit
exon.28162 chr1 39506158 39506306 Zm00004b001074a 39502727 39512034 Zm00004b001074 Zm00004b001074a,Zm00004b001074b simSplit
exon.28162 chr1 39506158 39506306 Zm00004b001074 39502727 39512034 Zm00004b001074 Zm00004b001074a,Zm00004b001074b simSplit
exon.28163 chr1 39506445 39506546 Zm00004b001074a 39502727 39512034 Zm00004b001074 Zm00004b001074a,Zm00004b001074b simSplit
exon.28163 chr1 39506445 39506546 Zm00004b001074 39502727 39512034 Zm00004b001074 Zm00004b001074a,Zm00004b001074b simSplit
exon.28164 chr1 39506620 39506820 Zm00004b001074a 39502727 39512034 Zm00004b001074 Zm00004b001074a,Zm00004b001074b simSplit
exon.28164 chr1 39506620 39506820 Zm00004b001074 39502727 39512034 Zm00004b001074 Zm00004b001074a,Zm00004b001074b simSplit
exon.28165 chr1 39510211 39510273 Zm00004b001074a 39502727 39512034 Zm00004b001074 Zm00004b001074a,Zm00004b001074b simSplit
exon.28165 chr1 39510211 39510273 Zm00004b001074 39502727 39512034 Zm00004b001074 Zm00004b001074a,Zm00004b001074b simSplit
exon.28166 chr1 39510386 39510562 Zm00004b001074b 39502727 39512034 Zm00004b001074 Zm00004b001074a,Zm00004b001074b simSplit
exon.28166 chr1 39510386 39510562 Zm00004b001074 39502727 39512034 Zm00004b001074 Zm00004b001074a,Zm00004b001074b simSplit
exon.28167 chr1 39511306 39511380 Zm00004b001074b 39502727 39512034 Zm00004b001074 Zm00004b001074a,Zm00004b001074b simSplit
exon.28167 chr1 39511306 39511380 Zm00004b001074 39502727 39512034 Zm00004b001074 Zm00004b001074a,Zm00004b001074b simSplit
exon.28168 chr1 39511644 39512034 Zm00004b001074b 39502727 39512034 Zm00004b001074 Zm00004b001074a,Zm00004b001074b simSplit
exon.28168 chr1 39511644 39512034 Zm00004b001074 39502727 39512034 Zm00004b001074 Zm00004b001074a,Zm00004b001074b simSplit
exon.28274 chr1 39562841 39563121 Zm00004b001077a 39562841 39565450 Zm00004b001077 Zm00004b001077a,Zm00004b001077b simSplit
exon.28274 chr1 39562841 39563121 Zm00004b001077 39562841 39565450 Zm00004b001077 Zm00004b001077a,Zm00004b001077b simSplit
exon.28273 chr1 39563192 39563698 Zm00004b001077a 39562841 39565450 Zm00004b001077 Zm00004b001077a,Zm00004b001077b simSplit
exon.28273 chr1 39563192 39563698 Zm00004b001077 39562841 39565450 Zm00004b001077 Zm00004b001077a,Zm00004b001077b simSplit
exon.28272 chr1 39563805 39564029 Zm00004b001077a 39562841 39565450 Zm00004b001077 Zm00004b001077a,Zm00004b001077b simSplit
exon.28272 chr1 39563805 39564029 Zm00004b001077 39562841 39565450 Zm00004b001077 Zm00004b001077a,Zm00004b001077b simSplit
exon.28271 chr1 39564220 39564880 Zm00004b001077b 39562841 39565450 Zm00004b001077 Zm00004b001077a,Zm00004b001077b simSplit
exon.28271 chr1 39564220 39564880 Zm00004b001077 39562841 39565450 Zm00004b001077 Zm00004b001077a,Zm00004b001077b simSplit
exon.28270 chr1 39565318 39565450 Zm00004b001077b 39562841 39565450 Zm00004b001077 Zm00004b001077a,Zm00004b001077b simSplit
exon.28270 chr1 39565318 39565450 Zm00004b001077 39562841 39565450 Zm00004b001077 Zm00004b001077a,Zm00004b001077b simSplit
exon.28327 chr1 39751153 39751709 Zm00004b001081a 39751153 39754164 Zm00004b001081 Zm00004b001081a,Zm00004b001081b simSplit
exon.28327 chr1 39751153 39751709 Zm00004b001081 39751153 39754164 Zm00004b001081 Zm00004b001081a,Zm00004b001081b simSplit
exon.28326 chr1 39751807 39751865 Zm00004b001081a 39751153 39754164 Zm00004b001081 Zm00004b001081a,Zm00004b001081b simSplit
exon.28326 chr1 39751807 39751865 Zm00004b001081 39751153 39754164 Zm00004b001081 Zm00004b001081a,Zm00004b001081b simSplit
exon.28325 chr1 39752006 39752121 Zm00004b001081b 39751153 39754164 Zm00004b001081 Zm00004b001081a,Zm00004b001081b simSplit
exon.28325 chr1 39752006 39752121 Zm00004b001081 39751153 39754164 Zm00004b001081 Zm00004b001081a,Zm00004b001081b simSplit
exon.28324 chr1 39752220 39752282 Zm00004b001081b 39751153 39754164 Zm00004b001081 Zm00004b001081a,Zm00004b001081b simSplit
exon.28324 chr1 39752220 39752282 Zm00004b001081 39751153 39754164 Zm00004b001081 Zm00004b001081a,Zm00004b001081b simSplit
exon.28323 chr1 39752384 39752596 Zm00004b001081b 39751153 39754164 Zm00004b001081 Zm00004b001081a,Zm00004b001081b simSplit
exon.28323 chr1 39752384 39752596 Zm00004b001081 39751153 39754164 Zm00004b001081 Zm00004b001081a,Zm00004b001081b simSplit
exon.28322 chr1 39752684 39752817 Zm00004b001081b 39751153 39754164 Zm00004b001081 Zm00004b001081a,Zm00004b001081b simSplit
exon.28322 chr1 39752684 39752817 Zm00004b001081 39751153 39754164 Zm00004b001081 Zm00004b001081a,Zm00004b001081b simSplit
exon.28321 chr1 39752946 39753029 Zm00004b001081b 39751153 39754164 Zm00004b001081 Zm00004b001081a,Zm00004b001081b simSplit
exon.28321 chr1 39752946 39753029 Zm00004b001081 39751153 39754164 Zm00004b001081 Zm00004b001081a,Zm00004b001081b simSplit
exon.28320 chr1 39753247 39753477 Zm00004b001081b 39751153 39754164 Zm00004b001081 Zm00004b001081a,Zm00004b001081b simSplit
exon.28320 chr1 39753247 39753477 Zm00004b001081 39751153 39754164 Zm00004b001081 Zm00004b001081a,Zm00004b001081b simSplit
exon.28319 chr1 39753587 39753671 Zm00004b001081b 39751153 39754164 Zm00004b001081 Zm00004b001081a,Zm00004b001081b simSplit
exon.28319 chr1 39753587 39753671 Zm00004b001081 39751153 39754164 Zm00004b001081 Zm00004b001081a,Zm00004b001081b simSplit
exon.28318 chr1 39753903 39754164 Zm00004b001081b 39751153 39754164 Zm00004b001081 Zm00004b001081a,Zm00004b001081b simSplit
exon.28318 chr1 39753903 39754164 Zm00004b001081 39751153 39754164 Zm00004b001081 Zm00004b001081a,Zm00004b001081b simSplit
exon.28798 chr1 40558378 40558739 Zm00004b001105a 40558378 40568026 Zm00004b001105 Zm00004b001105a,Zm00004b001105b simSplit
exon.28798 chr1 40558378 40558739 Zm00004b001105 40558378 40568026 Zm00004b001105 Zm00004b001105a,Zm00004b001105b simSplit
exon.28799 chr1 40562372 40562543 Zm00004b001105a 40558378 40568026 Zm00004b001105 Zm00004b001105a,Zm00004b001105b simSplit
exon.28799 chr1 40562372 40562543 Zm00004b001105 40558378 40568026 Zm00004b001105 Zm00004b001105a,Zm00004b001105b simSplit
exon.28800 chr1 40562620 40562677 Zm00004b001105a 40558378 40568026 Zm00004b001105 Zm00004b001105a,Zm00004b001105b simSplit
exon.28800 chr1 40562620 40562677 Zm00004b001105 40558378 40568026 Zm00004b001105 Zm00004b001105a,Zm00004b001105b simSplit
exon.28801 chr1 40562764 40562816 Zm00004b001105b 40558378 40568026 Zm00004b001105 Zm00004b001105a,Zm00004b001105b simSplit
exon.28801 chr1 40562764 40562816 Zm00004b001105 40558378 40568026 Zm00004b001105 Zm00004b001105a,Zm00004b001105b simSplit
exon.28802 chr1 40562954 40563167 Zm00004b001105b 40558378 40568026 Zm00004b001105 Zm00004b001105a,Zm00004b001105b simSplit
exon.28802 chr1 40562954 40563167 Zm00004b001105 40558378 40568026 Zm00004b001105 Zm00004b001105a,Zm00004b001105b simSplit
exon.28803 chr1 40563252 40563387 Zm00004b001105b 40558378 40568026 Zm00004b001105 Zm00004b001105a,Zm00004b001105b simSplit
exon.28803 chr1 40563252 40563387 Zm00004b001105 40558378 40568026 Zm00004b001105 Zm00004b001105a,Zm00004b001105b simSplit
exon.28804 chr1 40563530 40563578 Zm00004b001105b 40558378 40568026 Zm00004b001105 Zm00004b001105a,Zm00004b001105b simSplit
exon.28804 chr1 40563530 40563578 Zm00004b001105 40558378 40568026 Zm00004b001105 Zm00004b001105a,Zm00004b001105b simSplit
exon.28805 chr1 40564016 40564141 Zm00004b001105b 40558378 40568026 Zm00004b001105 Zm00004b001105a,Zm00004b001105b simSplit
exon.28805 chr1 40564016 40564141 Zm00004b001105 40558378 40568026 Zm00004b001105 Zm00004b001105a,Zm00004b001105b simSplit
exon.28806 chr1 40567523 40568026 Zm00004b001105b 40558378 40568026 Zm00004b001105 Zm00004b001105a,Zm00004b001105b simSplit
exon.28806 chr1 40567523 40568026 Zm00004b001105 40558378 40568026 Zm00004b001105 Zm00004b001105a,Zm00004b001105b simSplit
exon.29149 chr1 41317715 41318351 Zm00004b001117a 41317715 41323355 Zm00004b001117 Zm00004b001117a,Zm00004b001117b simSplit
exon.29149 chr1 41317715 41318351 Zm00004b001117 41317715 41323355 Zm00004b001117 Zm00004b001117a,Zm00004b001117b simSplit
exon.29150 chr1 41318377 41318399 Zm00004b001117a 41317715 41323355 Zm00004b001117 Zm00004b001117a,Zm00004b001117b simSplit
exon.29150 chr1 41318377 41318399 Zm00004b001117 41317715 41323355 Zm00004b001117 Zm00004b001117a,Zm00004b001117b simSplit
exon.29151 chr1 41318634 41319259 Zm00004b001117a 41317715 41323355 Zm00004b001117 Zm00004b001117a,Zm00004b001117b simSplit
exon.29151 chr1 41318634 41319259 Zm00004b001117 41317715 41323355 Zm00004b001117 Zm00004b001117a,Zm00004b001117b simSplit
exon.29152 chr1 41319364 41320189 Zm00004b001117a 41317715 41323355 Zm00004b001117 Zm00004b001117a,Zm00004b001117b simSplit
exon.29152 chr1 41319364 41320189 Zm00004b001117 41317715 41323355 Zm00004b001117 Zm00004b001117a,Zm00004b001117b simSplit
exon.29153 chr1 41320303 41320494 Zm00004b001117a 41317715 41323355 Zm00004b001117 Zm00004b001117a,Zm00004b001117b simSplit
exon.29153 chr1 41320303 41320494 Zm00004b001117 41317715 41323355 Zm00004b001117 Zm00004b001117a,Zm00004b001117b simSplit
exon.29154 chr1 41320578 41320637 Zm00004b001117a 41317715 41323355 Zm00004b001117 Zm00004b001117a,Zm00004b001117b simSplit
exon.29154 chr1 41320578 41320637 Zm00004b001117 41317715 41323355 Zm00004b001117 Zm00004b001117a,Zm00004b001117b simSplit
exon.29155 chr1 41320718 41320797 Zm00004b001117a 41317715 41323355 Zm00004b001117 Zm00004b001117a,Zm00004b001117b simSplit
exon.29155 chr1 41320718 41320797 Zm00004b001117 41317715 41323355 Zm00004b001117 Zm00004b001117a,Zm00004b001117b simSplit
exon.29156 chr1 41320904 41321145 Zm00004b001117a 41317715 41323355 Zm00004b001117 Zm00004b001117a,Zm00004b001117b simSplit
exon.29156 chr1 41320904 41321145 Zm00004b001117 41317715 41323355 Zm00004b001117 Zm00004b001117a,Zm00004b001117b simSplit
exon.29157 chr1 41321239 41321562 Zm00004b001117a 41317715 41323355 Zm00004b001117 Zm00004b001117a,Zm00004b001117b simSplit
exon.29157 chr1 41321239 41321562 Zm00004b001117 41317715 41323355 Zm00004b001117 Zm00004b001117a,Zm00004b001117b simSplit
exon.29158 chr1 41321649 41321712 Zm00004b001117a 41317715 41323355 Zm00004b001117 Zm00004b001117a,Zm00004b001117b simSplit
exon.29158 chr1 41321649 41321712 Zm00004b001117 41317715 41323355 Zm00004b001117 Zm00004b001117a,Zm00004b001117b simSplit
exon.29159 chr1 41322397 41323355 Zm00004b001117b 41317715 41323355 Zm00004b001117 Zm00004b001117a,Zm00004b001117b simSplit
exon.29159 chr1 41322397 41323355 Zm00004b001117 41317715 41323355 Zm00004b001117 Zm00004b001117a,Zm00004b001117b simSplit
exon.29377 chr1 41576602 41576785 Zm00004b001122a 41576602 41579413 Zm00004b001122 Zm00004b001122a,Zm00004b001122b simSplit
exon.29377 chr1 41576602 41576785 Zm00004b001122 41576602 41579413 Zm00004b001122 Zm00004b001122a,Zm00004b001122b simSplit
exon.29376 chr1 41577539 41577874 Zm00004b001122a 41576602 41579413 Zm00004b001122 Zm00004b001122a,Zm00004b001122b simSplit
exon.29376 chr1 41577539 41577874 Zm00004b001122 41576602 41579413 Zm00004b001122 Zm00004b001122a,Zm00004b001122b simSplit
exon.29375 chr1 41578009 41578116 Zm00004b001122a 41576602 41579413 Zm00004b001122 Zm00004b001122a,Zm00004b001122b simSplit
exon.29375 chr1 41578009 41578116 Zm00004b001122 41576602 41579413 Zm00004b001122 Zm00004b001122a,Zm00004b001122b simSplit
exon.29374 chr1 41578260 41578400 Zm00004b001122a 41576602 41579413 Zm00004b001122 Zm00004b001122a,Zm00004b001122b simSplit
exon.29374 chr1 41578260 41578400 Zm00004b001122 41576602 41579413 Zm00004b001122 Zm00004b001122a,Zm00004b001122b simSplit
exon.29373 chr1 41578480 41578604 Zm00004b001122a 41576602 41579413 Zm00004b001122 Zm00004b001122a,Zm00004b001122b simSplit
exon.29373 chr1 41578480 41578604 Zm00004b001122 41576602 41579413 Zm00004b001122 Zm00004b001122a,Zm00004b001122b simSplit
exon.29372 chr1 41578698 41578769 Zm00004b001122a 41576602 41579413 Zm00004b001122 Zm00004b001122a,Zm00004b001122b simSplit
exon.29372 chr1 41578698 41578769 Zm00004b001122 41576602 41579413 Zm00004b001122 Zm00004b001122a,Zm00004b001122b simSplit
exon.29371 chr1 41578871 41578930 Zm00004b001122a 41576602 41579413 Zm00004b001122 Zm00004b001122a,Zm00004b001122b simSplit
exon.29371 chr1 41578871 41578930 Zm00004b001122 41576602 41579413 Zm00004b001122 Zm00004b001122a,Zm00004b001122b simSplit
exon.29370 chr1 41579078 41579413 Zm00004b001122b 41576602 41579413 Zm00004b001122 Zm00004b001122a,Zm00004b001122b simSplit
exon.29370 chr1 41579078 41579413 Zm00004b001122 41576602 41579413 Zm00004b001122 Zm00004b001122a,Zm00004b001122b simSplit
exon.29908 chr1 42914238 42914408 Zm00004b001144a 42914238 42938186 Zm00004b001144 Zm00004b001144a,Zm00004b001144b simSplit
exon.29908 chr1 42914238 42914408 Zm00004b001144 42914238 42938186 Zm00004b001144 Zm00004b001144a,Zm00004b001144b simSplit
exon.29909 chr1 42914473 42914612 Zm00004b001144a 42914238 42938186 Zm00004b001144 Zm00004b001144a,Zm00004b001144b simSplit
exon.29909 chr1 42914473 42914612 Zm00004b001144 42914238 42938186 Zm00004b001144 Zm00004b001144a,Zm00004b001144b simSplit
exon.29910 chr1 42915321 42915416 Zm00004b001144a 42914238 42938186 Zm00004b001144 Zm00004b001144a,Zm00004b001144b simSplit
exon.29910 chr1 42915321 42915416 Zm00004b001144 42914238 42938186 Zm00004b001144 Zm00004b001144a,Zm00004b001144b simSplit
exon.29911 chr1 42915496 42915540 Zm00004b001144a 42914238 42938186 Zm00004b001144 Zm00004b001144a,Zm00004b001144b simSplit
exon.29911 chr1 42915496 42915540 Zm00004b001144 42914238 42938186 Zm00004b001144 Zm00004b001144a,Zm00004b001144b simSplit
exon.29912 chr1 42915661 42916026 Zm00004b001144a 42914238 42938186 Zm00004b001144 Zm00004b001144a,Zm00004b001144b simSplit
exon.29912 chr1 42915661 42916026 Zm00004b001144 42914238 42938186 Zm00004b001144 Zm00004b001144a,Zm00004b001144b simSplit
exon.29913 chr1 42916222 42916441 Zm00004b001144b 42914238 42938186 Zm00004b001144 Zm00004b001144a,Zm00004b001144b simSplit
exon.29913 chr1 42916222 42916441 Zm00004b001144 42914238 42938186 Zm00004b001144 Zm00004b001144a,Zm00004b001144b simSplit
exon.29914 chr1 42916551 42916622 Zm00004b001144b 42914238 42938186 Zm00004b001144 Zm00004b001144a,Zm00004b001144b simSplit
exon.29914 chr1 42916551 42916622 Zm00004b001144 42914238 42938186 Zm00004b001144 Zm00004b001144a,Zm00004b001144b simSplit
exon.29915 chr1 42916722 42916920 Zm00004b001144b 42914238 42938186 Zm00004b001144 Zm00004b001144a,Zm00004b001144b simSplit
exon.29915 chr1 42916722 42916920 Zm00004b001144 42914238 42938186 Zm00004b001144 Zm00004b001144a,Zm00004b001144b simSplit
exon.29916 chr1 42917019 42917082 Zm00004b001144b 42914238 42938186 Zm00004b001144 Zm00004b001144a,Zm00004b001144b simSplit
exon.29916 chr1 42917019 42917082 Zm00004b001144 42914238 42938186 Zm00004b001144 Zm00004b001144a,Zm00004b001144b simSplit
exon.29917 chr1 42917591 42917721 Zm00004b001144b 42914238 42938186 Zm00004b001144 Zm00004b001144a,Zm00004b001144b simSplit
exon.29917 chr1 42917591 42917721 Zm00004b001144 42914238 42938186 Zm00004b001144 Zm00004b001144a,Zm00004b001144b simSplit
exon.29918 chr1 42917827 42917914 Zm00004b001144b 42914238 42938186 Zm00004b001144 Zm00004b001144a,Zm00004b001144b simSplit
exon.29918 chr1 42917827 42917914 Zm00004b001144 42914238 42938186 Zm00004b001144 Zm00004b001144a,Zm00004b001144b simSplit
exon.29919 chr1 42918025 42918109 Zm00004b001144b 42914238 42938186 Zm00004b001144 Zm00004b001144a,Zm00004b001144b simSplit
exon.29919 chr1 42918025 42918109 Zm00004b001144 42914238 42938186 Zm00004b001144 Zm00004b001144a,Zm00004b001144b simSplit
exon.29920 chr1 42918360 42918412 Zm00004b001144b 42914238 42938186 Zm00004b001144 Zm00004b001144a,Zm00004b001144b simSplit
exon.29920 chr1 42918360 42918412 Zm00004b001144 42914238 42938186 Zm00004b001144 Zm00004b001144a,Zm00004b001144b simSplit
exon.29921 chr1 42918591 42918727 Zm00004b001144b 42914238 42938186 Zm00004b001144 Zm00004b001144a,Zm00004b001144b simSplit
exon.29921 chr1 42918591 42918727 Zm00004b001144 42914238 42938186 Zm00004b001144 Zm00004b001144a,Zm00004b001144b simSplit
exon.29922 chr1 42934877 42934976 Zm00004b001144b 42914238 42938186 Zm00004b001144 Zm00004b001144a,Zm00004b001144b simSplit
exon.29922 chr1 42934877 42934976 Zm00004b001144 42914238 42938186 Zm00004b001144 Zm00004b001144a,Zm00004b001144b simSplit
exon.29923 chr1 42936763 42936856 Zm00004b001144b 42914238 42938186 Zm00004b001144 Zm00004b001144a,Zm00004b001144b simSplit
exon.29923 chr1 42936763 42936856 Zm00004b001144 42914238 42938186 Zm00004b001144 Zm00004b001144a,Zm00004b001144b simSplit
exon.29924 chr1 42937507 42937647 Zm00004b001144b 42914238 42938186 Zm00004b001144 Zm00004b001144a,Zm00004b001144b simSplit
exon.29924 chr1 42937507 42937647 Zm00004b001144 42914238 42938186 Zm00004b001144 Zm00004b001144a,Zm00004b001144b simSplit
exon.29925 chr1 42937803 42938186 Zm00004b001144b 42914238 42938186 Zm00004b001144 Zm00004b001144a,Zm00004b001144b simSplit
exon.29925 chr1 42937803 42938186 Zm00004b001144 42914238 42938186 Zm00004b001144 Zm00004b001144a,Zm00004b001144b simSplit
exon.30254 chr1 43350796 43351409 Zm00004b001157a 43350796 43366855 Zm00004b001157 Zm00004b001157a,Zm00004b001157b simSplit
exon.30254 chr1 43350796 43351409 Zm00004b001157 43350796 43366855 Zm00004b001157 Zm00004b001157a,Zm00004b001157b simSplit
exon.30253 chr1 43358669 43358728 Zm00004b001157a 43350796 43366855 Zm00004b001157 Zm00004b001157a,Zm00004b001157b simSplit
exon.30253 chr1 43358669 43358728 Zm00004b001157 43350796 43366855 Zm00004b001157 Zm00004b001157a,Zm00004b001157b simSplit
exon.30252 chr1 43365514 43365609 Zm00004b001157a 43350796 43366855 Zm00004b001157 Zm00004b001157a,Zm00004b001157b simSplit
exon.30252 chr1 43365514 43365609 Zm00004b001157 43350796 43366855 Zm00004b001157 Zm00004b001157a,Zm00004b001157b simSplit
exon.30251 chr1 43365971 43366440 Zm00004b001157b 43350796 43366855 Zm00004b001157 Zm00004b001157a,Zm00004b001157b simSplit
exon.30251 chr1 43365971 43366440 Zm00004b001157 43350796 43366855 Zm00004b001157 Zm00004b001157a,Zm00004b001157b simSplit
exon.30250 chr1 43366654 43366855 Zm00004b001157b 43350796 43366855 Zm00004b001157 Zm00004b001157a,Zm00004b001157b simSplit
exon.30250 chr1 43366654 43366855 Zm00004b001157 43350796 43366855 Zm00004b001157 Zm00004b001157a,Zm00004b001157b simSplit
exon.30443 chr1 43910894 43911435 Zm00004b001168a 43910894 43917205 Zm00004b001168 Zm00004b001168a,Zm00004b001168b simSplit
exon.30443 chr1 43910894 43911435 Zm00004b001168 43910894 43917205 Zm00004b001168 Zm00004b001168a,Zm00004b001168b simSplit
exon.30442 chr1 43911897 43913274 Zm00004b001168a 43910894 43917205 Zm00004b001168 Zm00004b001168a,Zm00004b001168b simSplit
exon.30442 chr1 43911897 43913274 Zm00004b001168 43910894 43917205 Zm00004b001168 Zm00004b001168a,Zm00004b001168b simSplit
exon.30441 chr1 43913532 43913971 Zm00004b001168a 43910894 43917205 Zm00004b001168 Zm00004b001168a,Zm00004b001168b simSplit
exon.30441 chr1 43913532 43913971 Zm00004b001168 43910894 43917205 Zm00004b001168 Zm00004b001168a,Zm00004b001168b simSplit
exon.30440 chr1 43914199 43914285 Zm00004b001168b 43910894 43917205 Zm00004b001168 Zm00004b001168a,Zm00004b001168b simSplit
exon.30440 chr1 43914199 43914285 Zm00004b001168 43910894 43917205 Zm00004b001168 Zm00004b001168a,Zm00004b001168b simSplit
exon.30439 chr1 43914420 43914560 Zm00004b001168b 43910894 43917205 Zm00004b001168 Zm00004b001168a,Zm00004b001168b simSplit
exon.30439 chr1 43914420 43914560 Zm00004b001168 43910894 43917205 Zm00004b001168 Zm00004b001168a,Zm00004b001168b simSplit
exon.30438 chr1 43915424 43915615 Zm00004b001168b 43910894 43917205 Zm00004b001168 Zm00004b001168a,Zm00004b001168b simSplit
exon.30438 chr1 43915424 43915615 Zm00004b001168 43910894 43917205 Zm00004b001168 Zm00004b001168a,Zm00004b001168b simSplit
exon.30437 chr1 43915689 43915922 Zm00004b001168b 43910894 43917205 Zm00004b001168 Zm00004b001168a,Zm00004b001168b simSplit
exon.30437 chr1 43915689 43915922 Zm00004b001168 43910894 43917205 Zm00004b001168 Zm00004b001168a,Zm00004b001168b simSplit
exon.30436 chr1 43916383 43916568 Zm00004b001168b 43910894 43917205 Zm00004b001168 Zm00004b001168a,Zm00004b001168b simSplit
exon.30436 chr1 43916383 43916568 Zm00004b001168 43910894 43917205 Zm00004b001168 Zm00004b001168a,Zm00004b001168b simSplit
exon.30435 chr1 43916681 43917205 Zm00004b001168b 43910894 43917205 Zm00004b001168 Zm00004b001168a,Zm00004b001168b simSplit
exon.30435 chr1 43916681 43917205 Zm00004b001168 43910894 43917205 Zm00004b001168 Zm00004b001168a,Zm00004b001168b simSplit
exon.31121 chr1 44594630 44594954 Zm00004b001189a 44594630 44597904 Zm00004b001189 Zm00004b001189a,Zm00004b001189b simSplit
exon.31121 chr1 44594630 44594954 Zm00004b001189 44594630 44597904 Zm00004b001189 Zm00004b001189a,Zm00004b001189b simSplit
exon.31122 chr1 44595064 44595238 Zm00004b001189b 44594630 44597904 Zm00004b001189 Zm00004b001189a,Zm00004b001189b simSplit
exon.31122 chr1 44595064 44595238 Zm00004b001189 44594630 44597904 Zm00004b001189 Zm00004b001189a,Zm00004b001189b simSplit
exon.31123 chr1 44595339 44595404 Zm00004b001189b 44594630 44597904 Zm00004b001189 Zm00004b001189a,Zm00004b001189b simSplit
exon.31123 chr1 44595339 44595404 Zm00004b001189 44594630 44597904 Zm00004b001189 Zm00004b001189a,Zm00004b001189b simSplit
exon.31124 chr1 44596529 44596625 Zm00004b001189b 44594630 44597904 Zm00004b001189 Zm00004b001189a,Zm00004b001189b simSplit
exon.31124 chr1 44596529 44596625 Zm00004b001189 44594630 44597904 Zm00004b001189 Zm00004b001189a,Zm00004b001189b simSplit
exon.31125 chr1 44596720 44596805 Zm00004b001189b 44594630 44597904 Zm00004b001189 Zm00004b001189a,Zm00004b001189b simSplit
exon.31125 chr1 44596720 44596805 Zm00004b001189 44594630 44597904 Zm00004b001189 Zm00004b001189a,Zm00004b001189b simSplit
exon.31126 chr1 44596887 44596966 Zm00004b001189b 44594630 44597904 Zm00004b001189 Zm00004b001189a,Zm00004b001189b simSplit
exon.31126 chr1 44596887 44596966 Zm00004b001189 44594630 44597904 Zm00004b001189 Zm00004b001189a,Zm00004b001189b simSplit
exon.31127 chr1 44597115 44597217 Zm00004b001189b 44594630 44597904 Zm00004b001189 Zm00004b001189a,Zm00004b001189b simSplit
exon.31127 chr1 44597115 44597217 Zm00004b001189 44594630 44597904 Zm00004b001189 Zm00004b001189a,Zm00004b001189b simSplit
exon.31128 chr1 44597290 44597348 Zm00004b001189b 44594630 44597904 Zm00004b001189 Zm00004b001189a,Zm00004b001189b simSplit
exon.31128 chr1 44597290 44597348 Zm00004b001189 44594630 44597904 Zm00004b001189 Zm00004b001189a,Zm00004b001189b simSplit
exon.31129 chr1 44597421 44597497 Zm00004b001189b 44594630 44597904 Zm00004b001189 Zm00004b001189a,Zm00004b001189b simSplit
exon.31129 chr1 44597421 44597497 Zm00004b001189 44594630 44597904 Zm00004b001189 Zm00004b001189a,Zm00004b001189b simSplit
exon.31130 chr1 44597520 44597835 Zm00004b001189b 44594630 44597904 Zm00004b001189 Zm00004b001189a,Zm00004b001189b simSplit
exon.31130 chr1 44597520 44597835 Zm00004b001189 44594630 44597904 Zm00004b001189 Zm00004b001189a,Zm00004b001189b simSplit
exon.31131 chr1 44597856 44597904 Zm00004b001189b 44594630 44597904 Zm00004b001189 Zm00004b001189a,Zm00004b001189b simSplit
exon.31131 chr1 44597856 44597904 Zm00004b001189 44594630 44597904 Zm00004b001189 Zm00004b001189a,Zm00004b001189b simSplit
exon.31410 chr1 45158952 45159676 Zm00004b001200a 45158952 45164459 Zm00004b001200 Zm00004b001200a,Zm00004b001200b simSplit
exon.31410 chr1 45158952 45159676 Zm00004b001200 45158952 45164459 Zm00004b001200 Zm00004b001200a,Zm00004b001200b simSplit
exon.31411 chr1 45160649 45160840 Zm00004b001200a 45158952 45164459 Zm00004b001200 Zm00004b001200a,Zm00004b001200b simSplit
exon.31411 chr1 45160649 45160840 Zm00004b001200 45158952 45164459 Zm00004b001200 Zm00004b001200a,Zm00004b001200b simSplit
exon.31412 chr1 45160961 45161200 Zm00004b001200a 45158952 45164459 Zm00004b001200 Zm00004b001200a,Zm00004b001200b simSplit
exon.31412 chr1 45160961 45161200 Zm00004b001200 45158952 45164459 Zm00004b001200 Zm00004b001200a,Zm00004b001200b simSplit
exon.31413 chr1 45161760 45161977 Zm00004b001200b 45158952 45164459 Zm00004b001200 Zm00004b001200a,Zm00004b001200b simSplit
exon.31413 chr1 45161760 45161977 Zm00004b001200 45158952 45164459 Zm00004b001200 Zm00004b001200a,Zm00004b001200b simSplit
exon.31414 chr1 45162490 45162741 Zm00004b001200b 45158952 45164459 Zm00004b001200 Zm00004b001200a,Zm00004b001200b simSplit
exon.31414 chr1 45162490 45162741 Zm00004b001200 45158952 45164459 Zm00004b001200 Zm00004b001200a,Zm00004b001200b simSplit
exon.31415 chr1 45163560 45164459 Zm00004b001200b 45158952 45164459 Zm00004b001200 Zm00004b001200a,Zm00004b001200b simSplit
exon.31415 chr1 45163560 45164459 Zm00004b001200 45158952 45164459 Zm00004b001200 Zm00004b001200a,Zm00004b001200b simSplit
exon.31468 chr1 45191152 45191470 Zm00004b001202a 45191152 45194866 Zm00004b001202 Zm00004b001202a,Zm00004b001202b simSplit
exon.31468 chr1 45191152 45191470 Zm00004b001202 45191152 45194866 Zm00004b001202 Zm00004b001202a,Zm00004b001202b simSplit
exon.31469 chr1 45191678 45191748 Zm00004b001202b 45191152 45194866 Zm00004b001202 Zm00004b001202a,Zm00004b001202b simSplit
exon.31469 chr1 45191678 45191748 Zm00004b001202 45191152 45194866 Zm00004b001202 Zm00004b001202a,Zm00004b001202b simSplit
exon.31470 chr1 45191827 45191938 Zm00004b001202b 45191152 45194866 Zm00004b001202 Zm00004b001202a,Zm00004b001202b simSplit
exon.31470 chr1 45191827 45191938 Zm00004b001202 45191152 45194866 Zm00004b001202 Zm00004b001202a,Zm00004b001202b simSplit
exon.31471 chr1 45192254 45192321 Zm00004b001202b 45191152 45194866 Zm00004b001202 Zm00004b001202a,Zm00004b001202b simSplit
exon.31471 chr1 45192254 45192321 Zm00004b001202 45191152 45194866 Zm00004b001202 Zm00004b001202a,Zm00004b001202b simSplit
exon.31472 chr1 45192419 45192496 Zm00004b001202b 45191152 45194866 Zm00004b001202 Zm00004b001202a,Zm00004b001202b simSplit
exon.31472 chr1 45192419 45192496 Zm00004b001202 45191152 45194866 Zm00004b001202 Zm00004b001202a,Zm00004b001202b simSplit
exon.31473 chr1 45192634 45192698 Zm00004b001202b 45191152 45194866 Zm00004b001202 Zm00004b001202a,Zm00004b001202b simSplit
exon.31473 chr1 45192634 45192698 Zm00004b001202 45191152 45194866 Zm00004b001202 Zm00004b001202a,Zm00004b001202b simSplit
exon.31474 chr1 45192826 45192892 Zm00004b001202b 45191152 45194866 Zm00004b001202 Zm00004b001202a,Zm00004b001202b simSplit
exon.31474 chr1 45192826 45192892 Zm00004b001202 45191152 45194866 Zm00004b001202 Zm00004b001202a,Zm00004b001202b simSplit
exon.31475 chr1 45193020 45193202 Zm00004b001202b 45191152 45194866 Zm00004b001202 Zm00004b001202a,Zm00004b001202b simSplit
exon.31475 chr1 45193020 45193202 Zm00004b001202 45191152 45194866 Zm00004b001202 Zm00004b001202a,Zm00004b001202b simSplit
exon.31476 chr1 45193467 45193523 Zm00004b001202b 45191152 45194866 Zm00004b001202 Zm00004b001202a,Zm00004b001202b simSplit
exon.31476 chr1 45193467 45193523 Zm00004b001202 45191152 45194866 Zm00004b001202 Zm00004b001202a,Zm00004b001202b simSplit
exon.31477 chr1 45193618 45193672 Zm00004b001202b 45191152 45194866 Zm00004b001202 Zm00004b001202a,Zm00004b001202b simSplit
exon.31477 chr1 45193618 45193672 Zm00004b001202 45191152 45194866 Zm00004b001202 Zm00004b001202a,Zm00004b001202b simSplit
exon.31478 chr1 45194253 45194387 Zm00004b001202b 45191152 45194866 Zm00004b001202 Zm00004b001202a,Zm00004b001202b simSplit
exon.31478 chr1 45194253 45194387 Zm00004b001202 45191152 45194866 Zm00004b001202 Zm00004b001202a,Zm00004b001202b simSplit
exon.31479 chr1 45194440 45194866 Zm00004b001202b 45191152 45194866 Zm00004b001202 Zm00004b001202a,Zm00004b001202b simSplit
exon.31479 chr1 45194440 45194866 Zm00004b001202 45191152 45194866 Zm00004b001202 Zm00004b001202a,Zm00004b001202b simSplit
exon.31616 chr1 45604398 45604489 Zm00004b001211a 45604398 45607939 Zm00004b001211 Zm00004b001211a,Zm00004b001211b simSplit
exon.31616 chr1 45604398 45604489 Zm00004b001211 45604398 45607939 Zm00004b001211 Zm00004b001211a,Zm00004b001211b simSplit
exon.31615 chr1 45604999 45605123 Zm00004b001211a 45604398 45607939 Zm00004b001211 Zm00004b001211a,Zm00004b001211b simSplit
exon.31615 chr1 45604999 45605123 Zm00004b001211 45604398 45607939 Zm00004b001211 Zm00004b001211a,Zm00004b001211b simSplit
exon.31614 chr1 45607445 45607483 Zm00004b001211a 45604398 45607939 Zm00004b001211 Zm00004b001211a,Zm00004b001211b simSplit
exon.31614 chr1 45607445 45607483 Zm00004b001211 45604398 45607939 Zm00004b001211 Zm00004b001211a,Zm00004b001211b simSplit
exon.31613 chr1 45607576 45607664 Zm00004b001211a 45604398 45607939 Zm00004b001211 Zm00004b001211a,Zm00004b001211b simSplit
exon.31613 chr1 45607576 45607664 Zm00004b001211 45604398 45607939 Zm00004b001211 Zm00004b001211a,Zm00004b001211b simSplit
exon.31612 chr1 45607937 45607939 Zm00004b001211b 45604398 45607939 Zm00004b001211 Zm00004b001211a,Zm00004b001211b simSplit
exon.31612 chr1 45607937 45607939 Zm00004b001211 45604398 45607939 Zm00004b001211 Zm00004b001211a,Zm00004b001211b simSplit
exon.31908 chr1 46554514 46555809 Zm00004b001230a 46554514 46559015 Zm00004b001230 Zm00004b001230a,Zm00004b001230b simSplit
exon.31908 chr1 46554514 46555809 Zm00004b001230 46554514 46559015 Zm00004b001230 Zm00004b001230a,Zm00004b001230b simSplit
exon.31909 chr1 46557181 46557497 Zm00004b001230a 46554514 46559015 Zm00004b001230 Zm00004b001230a,Zm00004b001230b simSplit
exon.31909 chr1 46557181 46557497 Zm00004b001230 46554514 46559015 Zm00004b001230 Zm00004b001230a,Zm00004b001230b simSplit
exon.31910 chr1 46557626 46557737 Zm00004b001230a 46554514 46559015 Zm00004b001230 Zm00004b001230a,Zm00004b001230b simSplit
exon.31910 chr1 46557626 46557737 Zm00004b001230 46554514 46559015 Zm00004b001230 Zm00004b001230a,Zm00004b001230b simSplit
exon.31911 chr1 46557872 46558003 Zm00004b001230a 46554514 46559015 Zm00004b001230 Zm00004b001230a,Zm00004b001230b simSplit
exon.31911 chr1 46557872 46558003 Zm00004b001230 46554514 46559015 Zm00004b001230 Zm00004b001230a,Zm00004b001230b simSplit
exon.31912 chr1 46558090 46559015 Zm00004b001230b 46554514 46559015 Zm00004b001230 Zm00004b001230a,Zm00004b001230b simSplit
exon.31912 chr1 46558090 46559015 Zm00004b001230 46554514 46559015 Zm00004b001230 Zm00004b001230a,Zm00004b001230b simSplit
exon.32048 chr1 46739537 46740528 Zm00004b001238a 46739537 46747259 Zm00004b001238 Zm00004b001238a,Zm00004b001238b simSplit
exon.32048 chr1 46739537 46740528 Zm00004b001238 46739537 46747259 Zm00004b001238 Zm00004b001238a,Zm00004b001238b simSplit
exon.32047 chr1 46741983 46742415 Zm00004b001238a 46739537 46747259 Zm00004b001238 Zm00004b001238a,Zm00004b001238b simSplit
exon.32047 chr1 46741983 46742415 Zm00004b001238 46739537 46747259 Zm00004b001238 Zm00004b001238a,Zm00004b001238b simSplit
exon.32046 chr1 46743002 46743870 Zm00004b001238a 46739537 46747259 Zm00004b001238 Zm00004b001238a,Zm00004b001238b simSplit
exon.32046 chr1 46743002 46743870 Zm00004b001238 46739537 46747259 Zm00004b001238 Zm00004b001238a,Zm00004b001238b simSplit
exon.32045 chr1 46743941 46744741 Zm00004b001238a 46739537 46747259 Zm00004b001238 Zm00004b001238a,Zm00004b001238b simSplit
exon.32045 chr1 46743941 46744741 Zm00004b001238 46739537 46747259 Zm00004b001238 Zm00004b001238a,Zm00004b001238b simSplit
exon.32044 chr1 46745698 46745915 Zm00004b001238b 46739537 46747259 Zm00004b001238 Zm00004b001238a,Zm00004b001238b simSplit
exon.32044 chr1 46745698 46745915 Zm00004b001238 46739537 46747259 Zm00004b001238 Zm00004b001238a,Zm00004b001238b simSplit
exon.32043 chr1 46746688 46746974 Zm00004b001238b 46739537 46747259 Zm00004b001238 Zm00004b001238a,Zm00004b001238b simSplit
exon.32043 chr1 46746688 46746974 Zm00004b001238 46739537 46747259 Zm00004b001238 Zm00004b001238a,Zm00004b001238b simSplit
exon.32042 chr1 46747106 46747259 Zm00004b001238b 46739537 46747259 Zm00004b001238 Zm00004b001238a,Zm00004b001238b simSplit
exon.32042 chr1 46747106 46747259 Zm00004b001238 46739537 46747259 Zm00004b001238 Zm00004b001238a,Zm00004b001238b simSplit
exon.32146 chr1 47061380 47062184 Zm00004b001249a 47061380 47065324 Zm00004b001249 Zm00004b001249a,Zm00004b001249b simSplit
exon.32146 chr1 47061380 47062184 Zm00004b001249 47061380 47065324 Zm00004b001249 Zm00004b001249a,Zm00004b001249b simSplit
exon.32147 chr1 47063249 47063395 Zm00004b001249a 47061380 47065324 Zm00004b001249 Zm00004b001249a,Zm00004b001249b simSplit
exon.32147 chr1 47063249 47063395 Zm00004b001249 47061380 47065324 Zm00004b001249 Zm00004b001249a,Zm00004b001249b simSplit
exon.32148 chr1 47063472 47063604 Zm00004b001249a 47061380 47065324 Zm00004b001249 Zm00004b001249a,Zm00004b001249b simSplit
exon.32148 chr1 47063472 47063604 Zm00004b001249 47061380 47065324 Zm00004b001249 Zm00004b001249a,Zm00004b001249b simSplit
exon.32149 chr1 47063906 47063952 Zm00004b001249b 47061380 47065324 Zm00004b001249 Zm00004b001249a,Zm00004b001249b simSplit
exon.32149 chr1 47063906 47063952 Zm00004b001249 47061380 47065324 Zm00004b001249 Zm00004b001249a,Zm00004b001249b simSplit
exon.32150 chr1 47064480 47064578 Zm00004b001249b 47061380 47065324 Zm00004b001249 Zm00004b001249a,Zm00004b001249b simSplit
exon.32150 chr1 47064480 47064578 Zm00004b001249 47061380 47065324 Zm00004b001249 Zm00004b001249a,Zm00004b001249b simSplit
exon.32151 chr1 47064690 47065324 Zm00004b001249b 47061380 47065324 Zm00004b001249 Zm00004b001249a,Zm00004b001249b simSplit
exon.32151 chr1 47064690 47065324 Zm00004b001249 47061380 47065324 Zm00004b001249 Zm00004b001249a,Zm00004b001249b simSplit
exon.32317 chr1 47470621 47471244 Zm00004b001262a 47470621 47474295 Zm00004b001262 Zm00004b001262a,Zm00004b001262b simSplit
exon.32317 chr1 47470621 47471244 Zm00004b001262 47470621 47474295 Zm00004b001262 Zm00004b001262a,Zm00004b001262b simSplit
exon.32318 chr1 47472107 47472352 Zm00004b001262b 47470621 47474295 Zm00004b001262 Zm00004b001262a,Zm00004b001262b simSplit
exon.32318 chr1 47472107 47472352 Zm00004b001262 47470621 47474295 Zm00004b001262 Zm00004b001262a,Zm00004b001262b simSplit
exon.32319 chr1 47472538 47472563 Zm00004b001262b 47470621 47474295 Zm00004b001262 Zm00004b001262a,Zm00004b001262b simSplit
exon.32319 chr1 47472538 47472563 Zm00004b001262 47470621 47474295 Zm00004b001262 Zm00004b001262a,Zm00004b001262b simSplit
exon.32320 chr1 47473176 47473392 Zm00004b001262b 47470621 47474295 Zm00004b001262 Zm00004b001262a,Zm00004b001262b simSplit
exon.32320 chr1 47473176 47473392 Zm00004b001262 47470621 47474295 Zm00004b001262 Zm00004b001262a,Zm00004b001262b simSplit
exon.32321 chr1 47473482 47473622 Zm00004b001262b 47470621 47474295 Zm00004b001262 Zm00004b001262a,Zm00004b001262b simSplit
exon.32321 chr1 47473482 47473622 Zm00004b001262 47470621 47474295 Zm00004b001262 Zm00004b001262a,Zm00004b001262b simSplit
exon.32322 chr1 47473839 47474295 Zm00004b001262b 47470621 47474295 Zm00004b001262 Zm00004b001262a,Zm00004b001262b simSplit
exon.32322 chr1 47473839 47474295 Zm00004b001262 47470621 47474295 Zm00004b001262 Zm00004b001262a,Zm00004b001262b simSplit
exon.33201 chr1 48617876 48618751 Zm00004b001298a 48617876 48624123 Zm00004b001298 Zm00004b001298a,Zm00004b001298b simSplit
exon.33201 chr1 48617876 48618751 Zm00004b001298 48617876 48624123 Zm00004b001298 Zm00004b001298a,Zm00004b001298b simSplit
exon.33200 chr1 48618801 48619297 Zm00004b001298a 48617876 48624123 Zm00004b001298 Zm00004b001298a,Zm00004b001298b simSplit
exon.33200 chr1 48618801 48619297 Zm00004b001298 48617876 48624123 Zm00004b001298 Zm00004b001298a,Zm00004b001298b simSplit
exon.33199 chr1 48619636 48619824 Zm00004b001298a 48617876 48624123 Zm00004b001298 Zm00004b001298a,Zm00004b001298b simSplit
exon.33199 chr1 48619636 48619824 Zm00004b001298 48617876 48624123 Zm00004b001298 Zm00004b001298a,Zm00004b001298b simSplit
exon.33198 chr1 48619911 48620074 Zm00004b001298a 48617876 48624123 Zm00004b001298 Zm00004b001298a,Zm00004b001298b simSplit
exon.33198 chr1 48619911 48620074 Zm00004b001298 48617876 48624123 Zm00004b001298 Zm00004b001298a,Zm00004b001298b simSplit
exon.33197 chr1 48620284 48620537 Zm00004b001298a 48617876 48624123 Zm00004b001298 Zm00004b001298a,Zm00004b001298b simSplit
exon.33197 chr1 48620284 48620537 Zm00004b001298 48617876 48624123 Zm00004b001298 Zm00004b001298a,Zm00004b001298b simSplit
exon.33196 chr1 48620628 48620759 Zm00004b001298a 48617876 48624123 Zm00004b001298 Zm00004b001298a,Zm00004b001298b simSplit
exon.33196 chr1 48620628 48620759 Zm00004b001298 48617876 48624123 Zm00004b001298 Zm00004b001298a,Zm00004b001298b simSplit
exon.33195 chr1 48620853 48621067 Zm00004b001298a 48617876 48624123 Zm00004b001298 Zm00004b001298a,Zm00004b001298b simSplit
exon.33195 chr1 48620853 48621067 Zm00004b001298 48617876 48624123 Zm00004b001298 Zm00004b001298a,Zm00004b001298b simSplit
exon.33194 chr1 48621180 48621286 Zm00004b001298a 48617876 48624123 Zm00004b001298 Zm00004b001298a,Zm00004b001298b simSplit
exon.33194 chr1 48621180 48621286 Zm00004b001298 48617876 48624123 Zm00004b001298 Zm00004b001298a,Zm00004b001298b simSplit
exon.33193 chr1 48621366 48621539 Zm00004b001298a 48617876 48624123 Zm00004b001298 Zm00004b001298a,Zm00004b001298b simSplit
exon.33193 chr1 48621366 48621539 Zm00004b001298 48617876 48624123 Zm00004b001298 Zm00004b001298a,Zm00004b001298b simSplit
exon.33192 chr1 48621658 48621753 Zm00004b001298a 48617876 48624123 Zm00004b001298 Zm00004b001298a,Zm00004b001298b simSplit
exon.33192 chr1 48621658 48621753 Zm00004b001298 48617876 48624123 Zm00004b001298 Zm00004b001298a,Zm00004b001298b simSplit
exon.33191 chr1 48621849 48621930 Zm00004b001298a 48617876 48624123 Zm00004b001298 Zm00004b001298a,Zm00004b001298b simSplit
exon.33191 chr1 48621849 48621930 Zm00004b001298 48617876 48624123 Zm00004b001298 Zm00004b001298a,Zm00004b001298b simSplit
exon.33190 chr1 48622011 48622121 Zm00004b001298b 48617876 48624123 Zm00004b001298 Zm00004b001298a,Zm00004b001298b simSplit
exon.33190 chr1 48622011 48622121 Zm00004b001298 48617876 48624123 Zm00004b001298 Zm00004b001298a,Zm00004b001298b simSplit
exon.33189 chr1 48622503 48622571 Zm00004b001298b 48617876 48624123 Zm00004b001298 Zm00004b001298a,Zm00004b001298b simSplit
exon.33189 chr1 48622503 48622571 Zm00004b001298 48617876 48624123 Zm00004b001298 Zm00004b001298a,Zm00004b001298b simSplit
exon.33188 chr1 48622706 48622780 Zm00004b001298b 48617876 48624123 Zm00004b001298 Zm00004b001298a,Zm00004b001298b simSplit
exon.33188 chr1 48622706 48622780 Zm00004b001298 48617876 48624123 Zm00004b001298 Zm00004b001298a,Zm00004b001298b simSplit
exon.33187 chr1 48622872 48623117 Zm00004b001298b 48617876 48624123 Zm00004b001298 Zm00004b001298a,Zm00004b001298b simSplit
exon.33187 chr1 48622872 48623117 Zm00004b001298 48617876 48624123 Zm00004b001298 Zm00004b001298a,Zm00004b001298b simSplit
exon.33186 chr1 48623257 48623668 Zm00004b001298b 48617876 48624123 Zm00004b001298 Zm00004b001298a,Zm00004b001298b simSplit
exon.33186 chr1 48623257 48623668 Zm00004b001298 48617876 48624123 Zm00004b001298 Zm00004b001298a,Zm00004b001298b simSplit
exon.33185 chr1 48623777 48624123 Zm00004b001298b 48617876 48624123 Zm00004b001298 Zm00004b001298a,Zm00004b001298b simSplit
exon.33185 chr1 48623777 48624123 Zm00004b001298 48617876 48624123 Zm00004b001298 Zm00004b001298a,Zm00004b001298b simSplit
exon.34129 chr1 50570230 50570815 Zm00004b001332a 50570230 50574582 Zm00004b001332 Zm00004b001332a,Zm00004b001332b simSplit
exon.34129 chr1 50570230 50570815 Zm00004b001332 50570230 50574582 Zm00004b001332 Zm00004b001332a,Zm00004b001332b simSplit
exon.34130 chr1 50571879 50573107 Zm00004b001332b 50570230 50574582 Zm00004b001332 Zm00004b001332a,Zm00004b001332b simSplit
exon.34130 chr1 50571879 50573107 Zm00004b001332 50570230 50574582 Zm00004b001332 Zm00004b001332a,Zm00004b001332b simSplit
exon.34131 chr1 50573302 50573338 Zm00004b001332b 50570230 50574582 Zm00004b001332 Zm00004b001332a,Zm00004b001332b simSplit
exon.34131 chr1 50573302 50573338 Zm00004b001332 50570230 50574582 Zm00004b001332 Zm00004b001332a,Zm00004b001332b simSplit
exon.34132 chr1 50573433 50573841 Zm00004b001332b 50570230 50574582 Zm00004b001332 Zm00004b001332a,Zm00004b001332b simSplit
exon.34132 chr1 50573433 50573841 Zm00004b001332 50570230 50574582 Zm00004b001332 Zm00004b001332a,Zm00004b001332b simSplit
exon.34133 chr1 50573957 50574582 Zm00004b001332b 50570230 50574582 Zm00004b001332 Zm00004b001332a,Zm00004b001332b simSplit
exon.34133 chr1 50573957 50574582 Zm00004b001332 50570230 50574582 Zm00004b001332 Zm00004b001332a,Zm00004b001332b simSplit
exon.34579 chr1 51597753 51600160 Zm00004b001348a 51597753 51633465 Zm00004b001348 Zm00004b001348a,Zm00004b001348b simSplit
exon.34579 chr1 51597753 51600160 Zm00004b001348 51597753 51633465 Zm00004b001348 Zm00004b001348a,Zm00004b001348b simSplit
exon.34580 chr1 51600732 51600741 Zm00004b001348a 51597753 51633465 Zm00004b001348 Zm00004b001348a,Zm00004b001348b simSplit
exon.34580 chr1 51600732 51600741 Zm00004b001348 51597753 51633465 Zm00004b001348 Zm00004b001348a,Zm00004b001348b simSplit
exon.34581 chr1 51601065 51601313 Zm00004b001348a 51597753 51633465 Zm00004b001348 Zm00004b001348a,Zm00004b001348b simSplit
exon.34581 chr1 51601065 51601313 Zm00004b001348 51597753 51633465 Zm00004b001348 Zm00004b001348a,Zm00004b001348b simSplit
exon.34582 chr1 51601395 51601496 Zm00004b001348a 51597753 51633465 Zm00004b001348 Zm00004b001348a,Zm00004b001348b simSplit
exon.34582 chr1 51601395 51601496 Zm00004b001348 51597753 51633465 Zm00004b001348 Zm00004b001348a,Zm00004b001348b simSplit
exon.34583 chr1 51604725 51604882 Zm00004b001348a 51597753 51633465 Zm00004b001348 Zm00004b001348a,Zm00004b001348b simSplit
exon.34583 chr1 51604725 51604882 Zm00004b001348 51597753 51633465 Zm00004b001348 Zm00004b001348a,Zm00004b001348b simSplit
exon.34584 chr1 51605358 51605407 Zm00004b001348a 51597753 51633465 Zm00004b001348 Zm00004b001348a,Zm00004b001348b simSplit
exon.34584 chr1 51605358 51605407 Zm00004b001348 51597753 51633465 Zm00004b001348 Zm00004b001348a,Zm00004b001348b simSplit
exon.34585 chr1 51605483 51605604 Zm00004b001348a 51597753 51633465 Zm00004b001348 Zm00004b001348a,Zm00004b001348b simSplit
exon.34585 chr1 51605483 51605604 Zm00004b001348 51597753 51633465 Zm00004b001348 Zm00004b001348a,Zm00004b001348b simSplit
exon.34586 chr1 51605678 51605803 Zm00004b001348a 51597753 51633465 Zm00004b001348 Zm00004b001348a,Zm00004b001348b simSplit
exon.34586 chr1 51605678 51605803 Zm00004b001348 51597753 51633465 Zm00004b001348 Zm00004b001348a,Zm00004b001348b simSplit
exon.34587 chr1 51616089 51616451 Zm00004b001348b 51597753 51633465 Zm00004b001348 Zm00004b001348a,Zm00004b001348b simSplit
exon.34587 chr1 51616089 51616451 Zm00004b001348 51597753 51633465 Zm00004b001348 Zm00004b001348a,Zm00004b001348b simSplit
exon.34588 chr1 51629032 51629124 Zm00004b001348b 51597753 51633465 Zm00004b001348 Zm00004b001348a,Zm00004b001348b simSplit
exon.34588 chr1 51629032 51629124 Zm00004b001348 51597753 51633465 Zm00004b001348 Zm00004b001348a,Zm00004b001348b simSplit
exon.34589 chr1 51629367 51629403 Zm00004b001348b 51597753 51633465 Zm00004b001348 Zm00004b001348a,Zm00004b001348b simSplit
exon.34589 chr1 51629367 51629403 Zm00004b001348 51597753 51633465 Zm00004b001348 Zm00004b001348a,Zm00004b001348b simSplit
exon.34590 chr1 51631928 51632175 Zm00004b001348b 51597753 51633465 Zm00004b001348 Zm00004b001348a,Zm00004b001348b simSplit
exon.34590 chr1 51631928 51632175 Zm00004b001348 51597753 51633465 Zm00004b001348 Zm00004b001348a,Zm00004b001348b simSplit
exon.34591 chr1 51632308 51632457 Zm00004b001348b 51597753 51633465 Zm00004b001348 Zm00004b001348a,Zm00004b001348b simSplit
exon.34591 chr1 51632308 51632457 Zm00004b001348 51597753 51633465 Zm00004b001348 Zm00004b001348a,Zm00004b001348b simSplit
exon.34592 chr1 51632992 51633465 Zm00004b001348b 51597753 51633465 Zm00004b001348 Zm00004b001348a,Zm00004b001348b simSplit
exon.34592 chr1 51632992 51633465 Zm00004b001348 51597753 51633465 Zm00004b001348 Zm00004b001348a,Zm00004b001348b simSplit
exon.34792 chr1 52790125 52790753 Zm00004b001364a 52790125 52796164 Zm00004b001364 Zm00004b001364a,Zm00004b001364b simSplit
exon.34792 chr1 52790125 52790753 Zm00004b001364 52790125 52796164 Zm00004b001364 Zm00004b001364a,Zm00004b001364b simSplit
exon.34791 chr1 52790867 52791112 Zm00004b001364a 52790125 52796164 Zm00004b001364 Zm00004b001364a,Zm00004b001364b simSplit
exon.34791 chr1 52790867 52791112 Zm00004b001364 52790125 52796164 Zm00004b001364 Zm00004b001364a,Zm00004b001364b simSplit
exon.34790 chr1 52791689 52791960 Zm00004b001364a 52790125 52796164 Zm00004b001364 Zm00004b001364a,Zm00004b001364b simSplit
exon.34790 chr1 52791689 52791960 Zm00004b001364 52790125 52796164 Zm00004b001364 Zm00004b001364a,Zm00004b001364b simSplit
exon.34789 chr1 52792083 52792134 Zm00004b001364a 52790125 52796164 Zm00004b001364 Zm00004b001364a,Zm00004b001364b simSplit
exon.34789 chr1 52792083 52792134 Zm00004b001364 52790125 52796164 Zm00004b001364 Zm00004b001364a,Zm00004b001364b simSplit
exon.34788 chr1 52792212 52792289 Zm00004b001364a 52790125 52796164 Zm00004b001364 Zm00004b001364a,Zm00004b001364b simSplit
exon.34788 chr1 52792212 52792289 Zm00004b001364 52790125 52796164 Zm00004b001364 Zm00004b001364a,Zm00004b001364b simSplit
exon.34787 chr1 52793276 52793335 Zm00004b001364a 52790125 52796164 Zm00004b001364 Zm00004b001364a,Zm00004b001364b simSplit
exon.34787 chr1 52793276 52793335 Zm00004b001364 52790125 52796164 Zm00004b001364 Zm00004b001364a,Zm00004b001364b simSplit
exon.34786 chr1 52793427 52793513 Zm00004b001364b 52790125 52796164 Zm00004b001364 Zm00004b001364a,Zm00004b001364b simSplit
exon.34786 chr1 52793427 52793513 Zm00004b001364 52790125 52796164 Zm00004b001364 Zm00004b001364a,Zm00004b001364b simSplit
exon.34785 chr1 52794380 52794589 Zm00004b001364b 52790125 52796164 Zm00004b001364 Zm00004b001364a,Zm00004b001364b simSplit
exon.34785 chr1 52794380 52794589 Zm00004b001364 52790125 52796164 Zm00004b001364 Zm00004b001364a,Zm00004b001364b simSplit
exon.34784 chr1 52795428 52795505 Zm00004b001364b 52790125 52796164 Zm00004b001364 Zm00004b001364a,Zm00004b001364b simSplit
exon.34784 chr1 52795428 52795505 Zm00004b001364 52790125 52796164 Zm00004b001364 Zm00004b001364a,Zm00004b001364b simSplit
exon.34783 chr1 52795639 52796164 Zm00004b001364b 52790125 52796164 Zm00004b001364 Zm00004b001364a,Zm00004b001364b simSplit
exon.34783 chr1 52795639 52796164 Zm00004b001364 52790125 52796164 Zm00004b001364 Zm00004b001364a,Zm00004b001364b simSplit
exon.35184 chr1 53605177 53605489 Zm00004b001380a 53605177 53612553 Zm00004b001380 Zm00004b001380a,Zm00004b001380b simSplit
exon.35184 chr1 53605177 53605489 Zm00004b001380 53605177 53612553 Zm00004b001380 Zm00004b001380a,Zm00004b001380b simSplit
exon.35183 chr1 53605622 53605688 Zm00004b001380a 53605177 53612553 Zm00004b001380 Zm00004b001380a,Zm00004b001380b simSplit
exon.35183 chr1 53605622 53605688 Zm00004b001380 53605177 53612553 Zm00004b001380 Zm00004b001380a,Zm00004b001380b simSplit
exon.35182 chr1 53605992 53606081 Zm00004b001380a 53605177 53612553 Zm00004b001380 Zm00004b001380a,Zm00004b001380b simSplit
exon.35182 chr1 53605992 53606081 Zm00004b001380 53605177 53612553 Zm00004b001380 Zm00004b001380a,Zm00004b001380b simSplit
exon.35181 chr1 53606157 53606210 Zm00004b001380a 53605177 53612553 Zm00004b001380 Zm00004b001380a,Zm00004b001380b simSplit
exon.35181 chr1 53606157 53606210 Zm00004b001380 53605177 53612553 Zm00004b001380 Zm00004b001380a,Zm00004b001380b simSplit
exon.35180 chr1 53606341 53606401 Zm00004b001380a 53605177 53612553 Zm00004b001380 Zm00004b001380a,Zm00004b001380b simSplit
exon.35180 chr1 53606341 53606401 Zm00004b001380 53605177 53612553 Zm00004b001380 Zm00004b001380a,Zm00004b001380b simSplit
exon.35179 chr1 53606496 53606848 Zm00004b001380a 53605177 53612553 Zm00004b001380 Zm00004b001380a,Zm00004b001380b simSplit
exon.35179 chr1 53606496 53606848 Zm00004b001380 53605177 53612553 Zm00004b001380 Zm00004b001380a,Zm00004b001380b simSplit
exon.35178 chr1 53607533 53607625 Zm00004b001380a 53605177 53612553 Zm00004b001380 Zm00004b001380a,Zm00004b001380b simSplit
exon.35178 chr1 53607533 53607625 Zm00004b001380 53605177 53612553 Zm00004b001380 Zm00004b001380a,Zm00004b001380b simSplit
exon.35177 chr1 53607966 53608046 Zm00004b001380a 53605177 53612553 Zm00004b001380 Zm00004b001380a,Zm00004b001380b simSplit
exon.35177 chr1 53607966 53608046 Zm00004b001380 53605177 53612553 Zm00004b001380 Zm00004b001380a,Zm00004b001380b simSplit
exon.35176 chr1 53610723 53610803 Zm00004b001380a 53605177 53612553 Zm00004b001380 Zm00004b001380a,Zm00004b001380b simSplit
exon.35176 chr1 53610723 53610803 Zm00004b001380 53605177 53612553 Zm00004b001380 Zm00004b001380a,Zm00004b001380b simSplit
exon.35175 chr1 53610922 53611005 Zm00004b001380b 53605177 53612553 Zm00004b001380 Zm00004b001380a,Zm00004b001380b simSplit
exon.35175 chr1 53610922 53611005 Zm00004b001380 53605177 53612553 Zm00004b001380 Zm00004b001380a,Zm00004b001380b simSplit
exon.35174 chr1 53611417 53611490 Zm00004b001380b 53605177 53612553 Zm00004b001380 Zm00004b001380a,Zm00004b001380b simSplit
exon.35174 chr1 53611417 53611490 Zm00004b001380 53605177 53612553 Zm00004b001380 Zm00004b001380a,Zm00004b001380b simSplit
exon.35173 chr1 53612274 53612553 Zm00004b001380b 53605177 53612553 Zm00004b001380 Zm00004b001380a,Zm00004b001380b simSplit
exon.35173 chr1 53612274 53612553 Zm00004b001380 53605177 53612553 Zm00004b001380 Zm00004b001380a,Zm00004b001380b simSplit
exon.35621 chr1 54152723 54153185 Zm00004b001398a 54152723 54158995 Zm00004b001398 Zm00004b001398a,Zm00004b001398b simSplit
exon.35621 chr1 54152723 54153185 Zm00004b001398 54152723 54158995 Zm00004b001398 Zm00004b001398a,Zm00004b001398b simSplit
exon.35620 chr1 54153272 54153330 Zm00004b001398a 54152723 54158995 Zm00004b001398 Zm00004b001398a,Zm00004b001398b simSplit
exon.35620 chr1 54153272 54153330 Zm00004b001398 54152723 54158995 Zm00004b001398 Zm00004b001398a,Zm00004b001398b simSplit
exon.35619 chr1 54153480 54153544 Zm00004b001398a 54152723 54158995 Zm00004b001398 Zm00004b001398a,Zm00004b001398b simSplit
exon.35619 chr1 54153480 54153544 Zm00004b001398 54152723 54158995 Zm00004b001398 Zm00004b001398a,Zm00004b001398b simSplit
exon.35618 chr1 54153661 54153797 Zm00004b001398a 54152723 54158995 Zm00004b001398 Zm00004b001398a,Zm00004b001398b simSplit
exon.35618 chr1 54153661 54153797 Zm00004b001398 54152723 54158995 Zm00004b001398 Zm00004b001398a,Zm00004b001398b simSplit
exon.35617 chr1 54153957 54154009 Zm00004b001398a 54152723 54158995 Zm00004b001398 Zm00004b001398a,Zm00004b001398b simSplit
exon.35617 chr1 54153957 54154009 Zm00004b001398 54152723 54158995 Zm00004b001398 Zm00004b001398a,Zm00004b001398b simSplit
exon.35616 chr1 54158087 54158176 Zm00004b001398a 54152723 54158995 Zm00004b001398 Zm00004b001398a,Zm00004b001398b simSplit
exon.35616 chr1 54158087 54158176 Zm00004b001398 54152723 54158995 Zm00004b001398 Zm00004b001398a,Zm00004b001398b simSplit
exon.35615 chr1 54158261 54158327 Zm00004b001398a 54152723 54158995 Zm00004b001398 Zm00004b001398a,Zm00004b001398b simSplit
exon.35615 chr1 54158261 54158327 Zm00004b001398 54152723 54158995 Zm00004b001398 Zm00004b001398a,Zm00004b001398b simSplit
exon.35614 chr1 54158749 54158995 Zm00004b001398b 54152723 54158995 Zm00004b001398 Zm00004b001398a,Zm00004b001398b simSplit
exon.35614 chr1 54158749 54158995 Zm00004b001398 54152723 54158995 Zm00004b001398 Zm00004b001398a,Zm00004b001398b simSplit
exon.35782 chr1 54734720 54734767 Zm00004b001410a 54734720 54735587 Zm00004b001410 Zm00004b001410a,Zm00004b001410b simSplit
exon.35782 chr1 54734720 54734767 Zm00004b001410 54734720 54735587 Zm00004b001410 Zm00004b001410a,Zm00004b001410b simSplit
exon.35781 chr1 54734798 54734940 Zm00004b001410a 54734720 54735587 Zm00004b001410 Zm00004b001410a,Zm00004b001410b simSplit
exon.35781 chr1 54734798 54734940 Zm00004b001410 54734720 54735587 Zm00004b001410 Zm00004b001410a,Zm00004b001410b simSplit
exon.35780 chr1 54735026 54735091 Zm00004b001410a 54734720 54735587 Zm00004b001410 Zm00004b001410a,Zm00004b001410b simSplit
exon.35780 chr1 54735026 54735091 Zm00004b001410 54734720 54735587 Zm00004b001410 Zm00004b001410a,Zm00004b001410b simSplit
exon.35779 chr1 54735190 54735279 Zm00004b001410b 54734720 54735587 Zm00004b001410 Zm00004b001410a,Zm00004b001410b simSplit
exon.35779 chr1 54735190 54735279 Zm00004b001410 54734720 54735587 Zm00004b001410 Zm00004b001410a,Zm00004b001410b simSplit
exon.35778 chr1 54735357 54735587 Zm00004b001410b 54734720 54735587 Zm00004b001410 Zm00004b001410a,Zm00004b001410b simSplit
exon.35778 chr1 54735357 54735587 Zm00004b001410 54734720 54735587 Zm00004b001410 Zm00004b001410a,Zm00004b001410b simSplit
exon.36280 chr1 55751818 55753139 Zm00004b001423a 55751818 55758026 Zm00004b001423 Zm00004b001423a,Zm00004b001423b simSplit
exon.36280 chr1 55751818 55753139 Zm00004b001423 55751818 55758026 Zm00004b001423 Zm00004b001423a,Zm00004b001423b simSplit
exon.36279 chr1 55753377 55753919 Zm00004b001423a 55751818 55758026 Zm00004b001423 Zm00004b001423a,Zm00004b001423b simSplit
exon.36279 chr1 55753377 55753919 Zm00004b001423 55751818 55758026 Zm00004b001423 Zm00004b001423a,Zm00004b001423b simSplit
exon.36278 chr1 55754008 55754365 Zm00004b001423a 55751818 55758026 Zm00004b001423 Zm00004b001423a,Zm00004b001423b simSplit
exon.36278 chr1 55754008 55754365 Zm00004b001423 55751818 55758026 Zm00004b001423 Zm00004b001423a,Zm00004b001423b simSplit
exon.36277 chr1 55754647 55754942 Zm00004b001423a 55751818 55758026 Zm00004b001423 Zm00004b001423a,Zm00004b001423b simSplit
exon.36277 chr1 55754647 55754942 Zm00004b001423 55751818 55758026 Zm00004b001423 Zm00004b001423a,Zm00004b001423b simSplit
exon.36276 chr1 55755138 55755244 Zm00004b001423b 55751818 55758026 Zm00004b001423 Zm00004b001423a,Zm00004b001423b simSplit
exon.36276 chr1 55755138 55755244 Zm00004b001423 55751818 55758026 Zm00004b001423 Zm00004b001423a,Zm00004b001423b simSplit
exon.36275 chr1 55755665 55755758 Zm00004b001423b 55751818 55758026 Zm00004b001423 Zm00004b001423a,Zm00004b001423b simSplit
exon.36275 chr1 55755665 55755758 Zm00004b001423 55751818 55758026 Zm00004b001423 Zm00004b001423a,Zm00004b001423b simSplit
exon.36274 chr1 55757105 55757164 Zm00004b001423b 55751818 55758026 Zm00004b001423 Zm00004b001423a,Zm00004b001423b simSplit
exon.36274 chr1 55757105 55757164 Zm00004b001423 55751818 55758026 Zm00004b001423 Zm00004b001423a,Zm00004b001423b simSplit
exon.36273 chr1 55757285 55757313 Zm00004b001423b 55751818 55758026 Zm00004b001423 Zm00004b001423a,Zm00004b001423b simSplit
exon.36273 chr1 55757285 55757313 Zm00004b001423 55751818 55758026 Zm00004b001423 Zm00004b001423a,Zm00004b001423b simSplit
exon.36272 chr1 55757530 55758026 Zm00004b001423b 55751818 55758026 Zm00004b001423 Zm00004b001423a,Zm00004b001423b simSplit
exon.36272 chr1 55757530 55758026 Zm00004b001423 55751818 55758026 Zm00004b001423 Zm00004b001423a,Zm00004b001423b simSplit
exon.36374 chr1 55859675 55860058 Zm00004b001426a 55859675 55862912 Zm00004b001426 Zm00004b001426a,Zm00004b001426b simSplit
exon.36374 chr1 55859675 55860058 Zm00004b001426 55859675 55862912 Zm00004b001426 Zm00004b001426a,Zm00004b001426b simSplit
exon.36375 chr1 55860143 55860378 Zm00004b001426b 55859675 55862912 Zm00004b001426 Zm00004b001426a,Zm00004b001426b simSplit
exon.36375 chr1 55860143 55860378 Zm00004b001426 55859675 55862912 Zm00004b001426 Zm00004b001426a,Zm00004b001426b simSplit
exon.36376 chr1 55862007 55862226 Zm00004b001426b 55859675 55862912 Zm00004b001426 Zm00004b001426a,Zm00004b001426b simSplit
exon.36376 chr1 55862007 55862226 Zm00004b001426 55859675 55862912 Zm00004b001426 Zm00004b001426a,Zm00004b001426b simSplit
exon.36377 chr1 55862432 55862912 Zm00004b001426b 55859675 55862912 Zm00004b001426 Zm00004b001426a,Zm00004b001426b simSplit
exon.36377 chr1 55862432 55862912 Zm00004b001426 55859675 55862912 Zm00004b001426 Zm00004b001426a,Zm00004b001426b simSplit
exon.36400 chr1 55889169 55890807 Zm00004b001428a 55889169 55896091 Zm00004b001428 Zm00004b001428a,Zm00004b001428b simSplit
exon.36400 chr1 55889169 55890807 Zm00004b001428 55889169 55896091 Zm00004b001428 Zm00004b001428a,Zm00004b001428b simSplit
exon.36399 chr1 55890906 55891251 Zm00004b001428a 55889169 55896091 Zm00004b001428 Zm00004b001428a,Zm00004b001428b simSplit
exon.36399 chr1 55890906 55891251 Zm00004b001428 55889169 55896091 Zm00004b001428 Zm00004b001428a,Zm00004b001428b simSplit
exon.36398 chr1 55891395 55891642 Zm00004b001428b 55889169 55896091 Zm00004b001428 Zm00004b001428a,Zm00004b001428b simSplit
exon.36398 chr1 55891395 55891642 Zm00004b001428 55889169 55896091 Zm00004b001428 Zm00004b001428a,Zm00004b001428b simSplit
exon.36397 chr1 55892534 55892760 Zm00004b001428b 55889169 55896091 Zm00004b001428 Zm00004b001428a,Zm00004b001428b simSplit
exon.36397 chr1 55892534 55892760 Zm00004b001428 55889169 55896091 Zm00004b001428 Zm00004b001428a,Zm00004b001428b simSplit
exon.36396 chr1 55895523 55896091 Zm00004b001428b 55889169 55896091 Zm00004b001428 Zm00004b001428a,Zm00004b001428b simSplit
exon.36396 chr1 55895523 55896091 Zm00004b001428 55889169 55896091 Zm00004b001428 Zm00004b001428a,Zm00004b001428b simSplit
exon.36779 chr1 56407659 56408109 Zm00004b001438a 56407659 56415854 Zm00004b001438 Zm00004b001438a,Zm00004b001438b simSplit
exon.36779 chr1 56407659 56408109 Zm00004b001438 56407659 56415854 Zm00004b001438 Zm00004b001438a,Zm00004b001438b simSplit
exon.36780 chr1 56408209 56408355 Zm00004b001438a 56407659 56415854 Zm00004b001438 Zm00004b001438a,Zm00004b001438b simSplit
exon.36780 chr1 56408209 56408355 Zm00004b001438 56407659 56415854 Zm00004b001438 Zm00004b001438a,Zm00004b001438b simSplit
exon.36781 chr1 56408432 56408522 Zm00004b001438a 56407659 56415854 Zm00004b001438 Zm00004b001438a,Zm00004b001438b simSplit
exon.36781 chr1 56408432 56408522 Zm00004b001438 56407659 56415854 Zm00004b001438 Zm00004b001438a,Zm00004b001438b simSplit
exon.36782 chr1 56408627 56408745 Zm00004b001438a 56407659 56415854 Zm00004b001438 Zm00004b001438a,Zm00004b001438b simSplit
exon.36782 chr1 56408627 56408745 Zm00004b001438 56407659 56415854 Zm00004b001438 Zm00004b001438a,Zm00004b001438b simSplit
exon.36783 chr1 56409120 56409310 Zm00004b001438a 56407659 56415854 Zm00004b001438 Zm00004b001438a,Zm00004b001438b simSplit
exon.36783 chr1 56409120 56409310 Zm00004b001438 56407659 56415854 Zm00004b001438 Zm00004b001438a,Zm00004b001438b simSplit
exon.36784 chr1 56409547 56409757 Zm00004b001438a 56407659 56415854 Zm00004b001438 Zm00004b001438a,Zm00004b001438b simSplit
exon.36784 chr1 56409547 56409757 Zm00004b001438 56407659 56415854 Zm00004b001438 Zm00004b001438a,Zm00004b001438b simSplit
exon.36785 chr1 56409909 56410146 Zm00004b001438a 56407659 56415854 Zm00004b001438 Zm00004b001438a,Zm00004b001438b simSplit
exon.36785 chr1 56409909 56410146 Zm00004b001438 56407659 56415854 Zm00004b001438 Zm00004b001438a,Zm00004b001438b simSplit
exon.36786 chr1 56410694 56411091 Zm00004b001438a 56407659 56415854 Zm00004b001438 Zm00004b001438a,Zm00004b001438b simSplit
exon.36786 chr1 56410694 56411091 Zm00004b001438 56407659 56415854 Zm00004b001438 Zm00004b001438a,Zm00004b001438b simSplit
exon.36787 chr1 56411330 56411432 Zm00004b001438a 56407659 56415854 Zm00004b001438 Zm00004b001438a,Zm00004b001438b simSplit
exon.36787 chr1 56411330 56411432 Zm00004b001438 56407659 56415854 Zm00004b001438 Zm00004b001438a,Zm00004b001438b simSplit
exon.36788 chr1 56411565 56411758 Zm00004b001438a 56407659 56415854 Zm00004b001438 Zm00004b001438a,Zm00004b001438b simSplit
exon.36788 chr1 56411565 56411758 Zm00004b001438 56407659 56415854 Zm00004b001438 Zm00004b001438a,Zm00004b001438b simSplit
exon.36789 chr1 56412058 56412254 Zm00004b001438a 56407659 56415854 Zm00004b001438 Zm00004b001438a,Zm00004b001438b simSplit
exon.36789 chr1 56412058 56412254 Zm00004b001438 56407659 56415854 Zm00004b001438 Zm00004b001438a,Zm00004b001438b simSplit
exon.36790 chr1 56412632 56412731 Zm00004b001438a 56407659 56415854 Zm00004b001438 Zm00004b001438a,Zm00004b001438b simSplit
exon.36790 chr1 56412632 56412731 Zm00004b001438 56407659 56415854 Zm00004b001438 Zm00004b001438a,Zm00004b001438b simSplit
exon.36791 chr1 56412818 56413036 Zm00004b001438a 56407659 56415854 Zm00004b001438 Zm00004b001438a,Zm00004b001438b simSplit
exon.36791 chr1 56412818 56413036 Zm00004b001438 56407659 56415854 Zm00004b001438 Zm00004b001438a,Zm00004b001438b simSplit
exon.36792 chr1 56413290 56413529 Zm00004b001438b 56407659 56415854 Zm00004b001438 Zm00004b001438a,Zm00004b001438b simSplit
exon.36792 chr1 56413290 56413529 Zm00004b001438 56407659 56415854 Zm00004b001438 Zm00004b001438a,Zm00004b001438b simSplit
exon.36793 chr1 56414104 56414313 Zm00004b001438b 56407659 56415854 Zm00004b001438 Zm00004b001438a,Zm00004b001438b simSplit
exon.36793 chr1 56414104 56414313 Zm00004b001438 56407659 56415854 Zm00004b001438 Zm00004b001438a,Zm00004b001438b simSplit
exon.36794 chr1 56414405 56414671 Zm00004b001438b 56407659 56415854 Zm00004b001438 Zm00004b001438a,Zm00004b001438b simSplit
exon.36794 chr1 56414405 56414671 Zm00004b001438 56407659 56415854 Zm00004b001438 Zm00004b001438a,Zm00004b001438b simSplit
exon.36795 chr1 56414752 56414883 Zm00004b001438b 56407659 56415854 Zm00004b001438 Zm00004b001438a,Zm00004b001438b simSplit
exon.36795 chr1 56414752 56414883 Zm00004b001438 56407659 56415854 Zm00004b001438 Zm00004b001438a,Zm00004b001438b simSplit
exon.36796 chr1 56415039 56415854 Zm00004b001438b 56407659 56415854 Zm00004b001438 Zm00004b001438a,Zm00004b001438b simSplit
exon.36796 chr1 56415039 56415854 Zm00004b001438 56407659 56415854 Zm00004b001438 Zm00004b001438a,Zm00004b001438b simSplit
exon.36900 chr1 56479801 56479878 Zm00004b001442a 56479801 56483277 Zm00004b001442 Zm00004b001442a,Zm00004b001442b simSplit
exon.36900 chr1 56479801 56479878 Zm00004b001442 56479801 56483277 Zm00004b001442 Zm00004b001442a,Zm00004b001442b simSplit
exon.36899 chr1 56479917 56480325 Zm00004b001442a 56479801 56483277 Zm00004b001442 Zm00004b001442a,Zm00004b001442b simSplit
exon.36899 chr1 56479917 56480325 Zm00004b001442 56479801 56483277 Zm00004b001442 Zm00004b001442a,Zm00004b001442b simSplit
exon.36898 chr1 56480507 56480614 Zm00004b001442a 56479801 56483277 Zm00004b001442 Zm00004b001442a,Zm00004b001442b simSplit
exon.36898 chr1 56480507 56480614 Zm00004b001442 56479801 56483277 Zm00004b001442 Zm00004b001442a,Zm00004b001442b simSplit
exon.36897 chr1 56480720 56480893 Zm00004b001442b 56479801 56483277 Zm00004b001442 Zm00004b001442a,Zm00004b001442b simSplit
exon.36897 chr1 56480720 56480893 Zm00004b001442 56479801 56483277 Zm00004b001442 Zm00004b001442a,Zm00004b001442b simSplit
exon.36896 chr1 56480999 56481119 Zm00004b001442b 56479801 56483277 Zm00004b001442 Zm00004b001442a,Zm00004b001442b simSplit
exon.36896 chr1 56480999 56481119 Zm00004b001442 56479801 56483277 Zm00004b001442 Zm00004b001442a,Zm00004b001442b simSplit
exon.36895 chr1 56481206 56481288 Zm00004b001442b 56479801 56483277 Zm00004b001442 Zm00004b001442a,Zm00004b001442b simSplit
exon.36895 chr1 56481206 56481288 Zm00004b001442 56479801 56483277 Zm00004b001442 Zm00004b001442a,Zm00004b001442b simSplit
exon.36894 chr1 56481384 56483277 Zm00004b001442b 56479801 56483277 Zm00004b001442 Zm00004b001442a,Zm00004b001442b simSplit
exon.36894 chr1 56481384 56483277 Zm00004b001442 56479801 56483277 Zm00004b001442 Zm00004b001442a,Zm00004b001442b simSplit
exon.37064 chr1 56751949 56753678 Zm00004b001447a 56751949 56774214 Zm00004b001447 Zm00004b001447a,Zm00004b001447b simSplit
exon.37064 chr1 56751949 56753678 Zm00004b001447 56751949 56774214 Zm00004b001447 Zm00004b001447a,Zm00004b001447b simSplit
exon.37063 chr1 56754768 56755581 Zm00004b001447a 56751949 56774214 Zm00004b001447 Zm00004b001447a,Zm00004b001447b simSplit
exon.37063 chr1 56754768 56755581 Zm00004b001447 56751949 56774214 Zm00004b001447 Zm00004b001447a,Zm00004b001447b simSplit
exon.37062 chr1 56755731 56755871 Zm00004b001447a 56751949 56774214 Zm00004b001447 Zm00004b001447a,Zm00004b001447b simSplit
exon.37062 chr1 56755731 56755871 Zm00004b001447 56751949 56774214 Zm00004b001447 Zm00004b001447a,Zm00004b001447b simSplit
exon.37061 chr1 56756106 56756377 Zm00004b001447a 56751949 56774214 Zm00004b001447 Zm00004b001447a,Zm00004b001447b simSplit
exon.37061 chr1 56756106 56756377 Zm00004b001447 56751949 56774214 Zm00004b001447 Zm00004b001447a,Zm00004b001447b simSplit
exon.37060 chr1 56756747 56756843 Zm00004b001447a 56751949 56774214 Zm00004b001447 Zm00004b001447a,Zm00004b001447b simSplit
exon.37060 chr1 56756747 56756843 Zm00004b001447 56751949 56774214 Zm00004b001447 Zm00004b001447a,Zm00004b001447b simSplit
exon.37059 chr1 56758037 56758239 Zm00004b001447a 56751949 56774214 Zm00004b001447 Zm00004b001447a,Zm00004b001447b simSplit
exon.37059 chr1 56758037 56758239 Zm00004b001447 56751949 56774214 Zm00004b001447 Zm00004b001447a,Zm00004b001447b simSplit
exon.37058 chr1 56758338 56758546 Zm00004b001447a 56751949 56774214 Zm00004b001447 Zm00004b001447a,Zm00004b001447b simSplit
exon.37058 chr1 56758338 56758546 Zm00004b001447 56751949 56774214 Zm00004b001447 Zm00004b001447a,Zm00004b001447b simSplit
exon.37057 chr1 56758647 56758788 Zm00004b001447a 56751949 56774214 Zm00004b001447 Zm00004b001447a,Zm00004b001447b simSplit
exon.37057 chr1 56758647 56758788 Zm00004b001447 56751949 56774214 Zm00004b001447 Zm00004b001447a,Zm00004b001447b simSplit
exon.37056 chr1 56759997 56760419 Zm00004b001447a 56751949 56774214 Zm00004b001447 Zm00004b001447a,Zm00004b001447b simSplit
exon.37056 chr1 56759997 56760419 Zm00004b001447 56751949 56774214 Zm00004b001447 Zm00004b001447a,Zm00004b001447b simSplit
exon.37055 chr1 56760502 56760711 Zm00004b001447a 56751949 56774214 Zm00004b001447 Zm00004b001447a,Zm00004b001447b simSplit
exon.37055 chr1 56760502 56760711 Zm00004b001447 56751949 56774214 Zm00004b001447 Zm00004b001447a,Zm00004b001447b simSplit
exon.37054 chr1 56761388 56761535 Zm00004b001447a 56751949 56774214 Zm00004b001447 Zm00004b001447a,Zm00004b001447b simSplit
exon.37054 chr1 56761388 56761535 Zm00004b001447 56751949 56774214 Zm00004b001447 Zm00004b001447a,Zm00004b001447b simSplit
exon.37053 chr1 56761626 56761714 Zm00004b001447a 56751949 56774214 Zm00004b001447 Zm00004b001447a,Zm00004b001447b simSplit
exon.37053 chr1 56761626 56761714 Zm00004b001447 56751949 56774214 Zm00004b001447 Zm00004b001447a,Zm00004b001447b simSplit
exon.37052 chr1 56762244 56762507 Zm00004b001447a 56751949 56774214 Zm00004b001447 Zm00004b001447a,Zm00004b001447b simSplit
exon.37052 chr1 56762244 56762507 Zm00004b001447 56751949 56774214 Zm00004b001447 Zm00004b001447a,Zm00004b001447b simSplit
exon.37051 chr1 56765773 56765960 Zm00004b001447a 56751949 56774214 Zm00004b001447 Zm00004b001447a,Zm00004b001447b simSplit
exon.37051 chr1 56765773 56765960 Zm00004b001447 56751949 56774214 Zm00004b001447 Zm00004b001447a,Zm00004b001447b simSplit
exon.37050 chr1 56768183 56768342 Zm00004b001447a 56751949 56774214 Zm00004b001447 Zm00004b001447a,Zm00004b001447b simSplit
exon.37050 chr1 56768183 56768342 Zm00004b001447 56751949 56774214 Zm00004b001447 Zm00004b001447a,Zm00004b001447b simSplit
exon.37049 chr1 56768415 56768594 Zm00004b001447a 56751949 56774214 Zm00004b001447 Zm00004b001447a,Zm00004b001447b simSplit
exon.37049 chr1 56768415 56768594 Zm00004b001447 56751949 56774214 Zm00004b001447 Zm00004b001447a,Zm00004b001447b simSplit
exon.37048 chr1 56768678 56768905 Zm00004b001447a 56751949 56774214 Zm00004b001447 Zm00004b001447a,Zm00004b001447b simSplit
exon.37048 chr1 56768678 56768905 Zm00004b001447 56751949 56774214 Zm00004b001447 Zm00004b001447a,Zm00004b001447b simSplit
exon.37047 chr1 56769933 56770019 Zm00004b001447b 56751949 56774214 Zm00004b001447 Zm00004b001447a,Zm00004b001447b simSplit
exon.37047 chr1 56769933 56770019 Zm00004b001447 56751949 56774214 Zm00004b001447 Zm00004b001447a,Zm00004b001447b simSplit
exon.37046 chr1 56770100 56770229 Zm00004b001447b 56751949 56774214 Zm00004b001447 Zm00004b001447a,Zm00004b001447b simSplit
exon.37046 chr1 56770100 56770229 Zm00004b001447 56751949 56774214 Zm00004b001447 Zm00004b001447a,Zm00004b001447b simSplit
exon.37045 chr1 56770323 56770482 Zm00004b001447b 56751949 56774214 Zm00004b001447 Zm00004b001447a,Zm00004b001447b simSplit
exon.37045 chr1 56770323 56770482 Zm00004b001447 56751949 56774214 Zm00004b001447 Zm00004b001447a,Zm00004b001447b simSplit
exon.37044 chr1 56771218 56771387 Zm00004b001447b 56751949 56774214 Zm00004b001447 Zm00004b001447a,Zm00004b001447b simSplit
exon.37044 chr1 56771218 56771387 Zm00004b001447 56751949 56774214 Zm00004b001447 Zm00004b001447a,Zm00004b001447b simSplit
exon.37043 chr1 56773544 56773991 Zm00004b001447b 56751949 56774214 Zm00004b001447 Zm00004b001447a,Zm00004b001447b simSplit
exon.37043 chr1 56773544 56773991 Zm00004b001447 56751949 56774214 Zm00004b001447 Zm00004b001447a,Zm00004b001447b simSplit
exon.37042 chr1 56774108 56774214 Zm00004b001447b 56751949 56774214 Zm00004b001447 Zm00004b001447a,Zm00004b001447b simSplit
exon.37042 chr1 56774108 56774214 Zm00004b001447 56751949 56774214 Zm00004b001447 Zm00004b001447a,Zm00004b001447b simSplit
exon.37175 chr1 57266957 57267316 Zm00004b001454a 57266957 57269667 Zm00004b001454 Zm00004b001454a,Zm00004b001454b simSplit
exon.37175 chr1 57266957 57267316 Zm00004b001454 57266957 57269667 Zm00004b001454 Zm00004b001454a,Zm00004b001454b simSplit
exon.37176 chr1 57267974 57268022 Zm00004b001454a 57266957 57269667 Zm00004b001454 Zm00004b001454a,Zm00004b001454b simSplit
exon.37176 chr1 57267974 57268022 Zm00004b001454 57266957 57269667 Zm00004b001454 Zm00004b001454a,Zm00004b001454b simSplit
exon.37177 chr1 57268112 57268214 Zm00004b001454a 57266957 57269667 Zm00004b001454 Zm00004b001454a,Zm00004b001454b simSplit
exon.37177 chr1 57268112 57268214 Zm00004b001454 57266957 57269667 Zm00004b001454 Zm00004b001454a,Zm00004b001454b simSplit
exon.37178 chr1 57268331 57268426 Zm00004b001454a 57266957 57269667 Zm00004b001454 Zm00004b001454a,Zm00004b001454b simSplit
exon.37178 chr1 57268331 57268426 Zm00004b001454 57266957 57269667 Zm00004b001454 Zm00004b001454a,Zm00004b001454b simSplit
exon.37179 chr1 57268514 57268588 Zm00004b001454b 57266957 57269667 Zm00004b001454 Zm00004b001454a,Zm00004b001454b simSplit
exon.37179 chr1 57268514 57268588 Zm00004b001454 57266957 57269667 Zm00004b001454 Zm00004b001454a,Zm00004b001454b simSplit
exon.37180 chr1 57268698 57268767 Zm00004b001454b 57266957 57269667 Zm00004b001454 Zm00004b001454a,Zm00004b001454b simSplit
exon.37180 chr1 57268698 57268767 Zm00004b001454 57266957 57269667 Zm00004b001454 Zm00004b001454a,Zm00004b001454b simSplit
exon.37181 chr1 57269046 57269667 Zm00004b001454b 57266957 57269667 Zm00004b001454 Zm00004b001454a,Zm00004b001454b simSplit
exon.37181 chr1 57269046 57269667 Zm00004b001454 57266957 57269667 Zm00004b001454 Zm00004b001454a,Zm00004b001454b simSplit
exon.37196 chr1 57323555 57324205 Zm00004b001455a 57323555 57330269 Zm00004b001455 Zm00004b001455a,Zm00004b001455b simSplit
exon.37196 chr1 57323555 57324205 Zm00004b001455 57323555 57330269 Zm00004b001455 Zm00004b001455a,Zm00004b001455b simSplit
exon.37197 chr1 57326264 57326449 Zm00004b001455a 57323555 57330269 Zm00004b001455 Zm00004b001455a,Zm00004b001455b simSplit
exon.37197 chr1 57326264 57326449 Zm00004b001455 57323555 57330269 Zm00004b001455 Zm00004b001455a,Zm00004b001455b simSplit
exon.37198 chr1 57326671 57326763 Zm00004b001455a 57323555 57330269 Zm00004b001455 Zm00004b001455a,Zm00004b001455b simSplit
exon.37198 chr1 57326671 57326763 Zm00004b001455 57323555 57330269 Zm00004b001455 Zm00004b001455a,Zm00004b001455b simSplit
exon.37199 chr1 57326961 57327143 Zm00004b001455a 57323555 57330269 Zm00004b001455 Zm00004b001455a,Zm00004b001455b simSplit
exon.37199 chr1 57326961 57327143 Zm00004b001455 57323555 57330269 Zm00004b001455 Zm00004b001455a,Zm00004b001455b simSplit
exon.37200 chr1 57327239 57327341 Zm00004b001455a 57323555 57330269 Zm00004b001455 Zm00004b001455a,Zm00004b001455b simSplit
exon.37200 chr1 57327239 57327341 Zm00004b001455 57323555 57330269 Zm00004b001455 Zm00004b001455a,Zm00004b001455b simSplit
exon.37201 chr1 57327428 57327613 Zm00004b001455a 57323555 57330269 Zm00004b001455 Zm00004b001455a,Zm00004b001455b simSplit
exon.37201 chr1 57327428 57327613 Zm00004b001455 57323555 57330269 Zm00004b001455 Zm00004b001455a,Zm00004b001455b simSplit
exon.37202 chr1 57327826 57328973 Zm00004b001455a 57323555 57330269 Zm00004b001455 Zm00004b001455a,Zm00004b001455b simSplit
exon.37202 chr1 57327826 57328973 Zm00004b001455 57323555 57330269 Zm00004b001455 Zm00004b001455a,Zm00004b001455b simSplit
exon.37203 chr1 57329169 57330269 Zm00004b001455b 57323555 57330269 Zm00004b001455 Zm00004b001455a,Zm00004b001455b simSplit
exon.37203 chr1 57329169 57330269 Zm00004b001455 57323555 57330269 Zm00004b001455 Zm00004b001455a,Zm00004b001455b simSplit
exon.37244 chr1 57505145 57507441 Zm00004b001459a 57505145 57511745 Zm00004b001459 Zm00004b001459a,Zm00004b001459b simSplit
exon.37244 chr1 57505145 57507441 Zm00004b001459 57505145 57511745 Zm00004b001459 Zm00004b001459a,Zm00004b001459b simSplit
exon.37245 chr1 57507542 57507776 Zm00004b001459a 57505145 57511745 Zm00004b001459 Zm00004b001459a,Zm00004b001459b simSplit
exon.37245 chr1 57507542 57507776 Zm00004b001459 57505145 57511745 Zm00004b001459 Zm00004b001459a,Zm00004b001459b simSplit
exon.37246 chr1 57507872 57508117 Zm00004b001459a 57505145 57511745 Zm00004b001459 Zm00004b001459a,Zm00004b001459b simSplit
exon.37246 chr1 57507872 57508117 Zm00004b001459 57505145 57511745 Zm00004b001459 Zm00004b001459a,Zm00004b001459b simSplit
exon.37247 chr1 57508244 57508297 Zm00004b001459a 57505145 57511745 Zm00004b001459 Zm00004b001459a,Zm00004b001459b simSplit
exon.37247 chr1 57508244 57508297 Zm00004b001459 57505145 57511745 Zm00004b001459 Zm00004b001459a,Zm00004b001459b simSplit
exon.37248 chr1 57508875 57509135 Zm00004b001459a 57505145 57511745 Zm00004b001459 Zm00004b001459a,Zm00004b001459b simSplit
exon.37248 chr1 57508875 57509135 Zm00004b001459 57505145 57511745 Zm00004b001459 Zm00004b001459a,Zm00004b001459b simSplit
exon.37249 chr1 57509251 57509303 Zm00004b001459b 57505145 57511745 Zm00004b001459 Zm00004b001459a,Zm00004b001459b simSplit
exon.37249 chr1 57509251 57509303 Zm00004b001459 57505145 57511745 Zm00004b001459 Zm00004b001459a,Zm00004b001459b simSplit
exon.37250 chr1 57509391 57509514 Zm00004b001459b 57505145 57511745 Zm00004b001459 Zm00004b001459a,Zm00004b001459b simSplit
exon.37250 chr1 57509391 57509514 Zm00004b001459 57505145 57511745 Zm00004b001459 Zm00004b001459a,Zm00004b001459b simSplit
exon.37251 chr1 57509925 57510179 Zm00004b001459b 57505145 57511745 Zm00004b001459 Zm00004b001459a,Zm00004b001459b simSplit
exon.37251 chr1 57509925 57510179 Zm00004b001459 57505145 57511745 Zm00004b001459 Zm00004b001459a,Zm00004b001459b simSplit
exon.37252 chr1 57510302 57511745 Zm00004b001459b 57505145 57511745 Zm00004b001459 Zm00004b001459a,Zm00004b001459b simSplit
exon.37252 chr1 57510302 57511745 Zm00004b001459 57505145 57511745 Zm00004b001459 Zm00004b001459a,Zm00004b001459b simSplit
exon.37325 chr1 57597560 57597913 Zm00004b001460a 57597560 57601039 Zm00004b001460 Zm00004b001460a,Zm00004b001460b simSplit
exon.37325 chr1 57597560 57597913 Zm00004b001460 57597560 57601039 Zm00004b001460 Zm00004b001460a,Zm00004b001460b simSplit
exon.37326 chr1 57598001 57598050 Zm00004b001460b 57597560 57601039 Zm00004b001460 Zm00004b001460a,Zm00004b001460b simSplit
exon.37326 chr1 57598001 57598050 Zm00004b001460 57597560 57601039 Zm00004b001460 Zm00004b001460a,Zm00004b001460b simSplit
exon.37327 chr1 57598699 57598809 Zm00004b001460b 57597560 57601039 Zm00004b001460 Zm00004b001460a,Zm00004b001460b simSplit
exon.37327 chr1 57598699 57598809 Zm00004b001460 57597560 57601039 Zm00004b001460 Zm00004b001460a,Zm00004b001460b simSplit
exon.37328 chr1 57598984 57599172 Zm00004b001460b 57597560 57601039 Zm00004b001460 Zm00004b001460a,Zm00004b001460b simSplit
exon.37328 chr1 57598984 57599172 Zm00004b001460 57597560 57601039 Zm00004b001460 Zm00004b001460a,Zm00004b001460b simSplit
exon.37329 chr1 57599704 57599829 Zm00004b001460b 57597560 57601039 Zm00004b001460 Zm00004b001460a,Zm00004b001460b simSplit
exon.37329 chr1 57599704 57599829 Zm00004b001460 57597560 57601039 Zm00004b001460 Zm00004b001460a,Zm00004b001460b simSplit
exon.37330 chr1 57600175 57601039 Zm00004b001460b 57597560 57601039 Zm00004b001460 Zm00004b001460a,Zm00004b001460b simSplit
exon.37330 chr1 57600175 57601039 Zm00004b001460 57597560 57601039 Zm00004b001460 Zm00004b001460a,Zm00004b001460b simSplit
exon.37409 chr1 57642267 57642704 Zm00004b001464a 57642267 57650567 Zm00004b001464 Zm00004b001464a,Zm00004b001464b simSplit
exon.37409 chr1 57642267 57642704 Zm00004b001464 57642267 57650567 Zm00004b001464 Zm00004b001464a,Zm00004b001464b simSplit
exon.37410 chr1 57644574 57644610 Zm00004b001464a 57642267 57650567 Zm00004b001464 Zm00004b001464a,Zm00004b001464b simSplit
exon.37410 chr1 57644574 57644610 Zm00004b001464 57642267 57650567 Zm00004b001464 Zm00004b001464a,Zm00004b001464b simSplit
exon.37411 chr1 57646819 57646920 Zm00004b001464a 57642267 57650567 Zm00004b001464 Zm00004b001464a,Zm00004b001464b simSplit
exon.37411 chr1 57646819 57646920 Zm00004b001464 57642267 57650567 Zm00004b001464 Zm00004b001464a,Zm00004b001464b simSplit
exon.37412 chr1 57647000 57647168 Zm00004b001464b 57642267 57650567 Zm00004b001464 Zm00004b001464a,Zm00004b001464b simSplit
exon.37412 chr1 57647000 57647168 Zm00004b001464 57642267 57650567 Zm00004b001464 Zm00004b001464a,Zm00004b001464b simSplit
exon.37413 chr1 57647297 57647447 Zm00004b001464b 57642267 57650567 Zm00004b001464 Zm00004b001464a,Zm00004b001464b simSplit
exon.37413 chr1 57647297 57647447 Zm00004b001464 57642267 57650567 Zm00004b001464 Zm00004b001464a,Zm00004b001464b simSplit
exon.37414 chr1 57649292 57649351 Zm00004b001464b 57642267 57650567 Zm00004b001464 Zm00004b001464a,Zm00004b001464b simSplit
exon.37414 chr1 57649292 57649351 Zm00004b001464 57642267 57650567 Zm00004b001464 Zm00004b001464a,Zm00004b001464b simSplit
exon.37415 chr1 57649442 57649742 Zm00004b001464b 57642267 57650567 Zm00004b001464 Zm00004b001464a,Zm00004b001464b simSplit
exon.37415 chr1 57649442 57649742 Zm00004b001464 57642267 57650567 Zm00004b001464 Zm00004b001464a,Zm00004b001464b simSplit
exon.37416 chr1 57649844 57649903 Zm00004b001464b 57642267 57650567 Zm00004b001464 Zm00004b001464a,Zm00004b001464b simSplit
exon.37416 chr1 57649844 57649903 Zm00004b001464 57642267 57650567 Zm00004b001464 Zm00004b001464a,Zm00004b001464b simSplit
exon.37417 chr1 57649984 57650567 Zm00004b001464b 57642267 57650567 Zm00004b001464 Zm00004b001464a,Zm00004b001464b simSplit
exon.37417 chr1 57649984 57650567 Zm00004b001464 57642267 57650567 Zm00004b001464 Zm00004b001464a,Zm00004b001464b simSplit
exon.38029 chr1 58763646 58764428 Zm00004b001491a 58763646 58769067 Zm00004b001491 Zm00004b001491a,Zm00004b001491b simSplit
exon.38029 chr1 58763646 58764428 Zm00004b001491 58763646 58769067 Zm00004b001491 Zm00004b001491a,Zm00004b001491b simSplit
exon.38028 chr1 58764572 58764665 Zm00004b001491a 58763646 58769067 Zm00004b001491 Zm00004b001491a,Zm00004b001491b simSplit
exon.38028 chr1 58764572 58764665 Zm00004b001491 58763646 58769067 Zm00004b001491 Zm00004b001491a,Zm00004b001491b simSplit
exon.38027 chr1 58764765 58765238 Zm00004b001491a 58763646 58769067 Zm00004b001491 Zm00004b001491a,Zm00004b001491b simSplit
exon.38027 chr1 58764765 58765238 Zm00004b001491 58763646 58769067 Zm00004b001491 Zm00004b001491a,Zm00004b001491b simSplit
exon.38026 chr1 58765640 58765866 Zm00004b001491b 58763646 58769067 Zm00004b001491 Zm00004b001491a,Zm00004b001491b simSplit
exon.38026 chr1 58765640 58765866 Zm00004b001491 58763646 58769067 Zm00004b001491 Zm00004b001491a,Zm00004b001491b simSplit
exon.38025 chr1 58767145 58767222 Zm00004b001491b 58763646 58769067 Zm00004b001491 Zm00004b001491a,Zm00004b001491b simSplit
exon.38025 chr1 58767145 58767222 Zm00004b001491 58763646 58769067 Zm00004b001491 Zm00004b001491a,Zm00004b001491b simSplit
exon.38024 chr1 58767369 58767420 Zm00004b001491b 58763646 58769067 Zm00004b001491 Zm00004b001491a,Zm00004b001491b simSplit
exon.38024 chr1 58767369 58767420 Zm00004b001491 58763646 58769067 Zm00004b001491 Zm00004b001491a,Zm00004b001491b simSplit
exon.38023 chr1 58767516 58767745 Zm00004b001491b 58763646 58769067 Zm00004b001491 Zm00004b001491a,Zm00004b001491b simSplit
exon.38023 chr1 58767516 58767745 Zm00004b001491 58763646 58769067 Zm00004b001491 Zm00004b001491a,Zm00004b001491b simSplit
exon.38022 chr1 58767871 58768005 Zm00004b001491b 58763646 58769067 Zm00004b001491 Zm00004b001491a,Zm00004b001491b simSplit
exon.38022 chr1 58767871 58768005 Zm00004b001491 58763646 58769067 Zm00004b001491 Zm00004b001491a,Zm00004b001491b simSplit
exon.38021 chr1 58768937 58769067 Zm00004b001491b 58763646 58769067 Zm00004b001491 Zm00004b001491a,Zm00004b001491b simSplit
exon.38021 chr1 58768937 58769067 Zm00004b001491 58763646 58769067 Zm00004b001491 Zm00004b001491a,Zm00004b001491b simSplit
exon.38130 chr1 59116237 59116398 Zm00004b001497a 59116237 59121763 Zm00004b001497 Zm00004b001497a,Zm00004b001497b simSplit
exon.38130 chr1 59116237 59116398 Zm00004b001497 59116237 59121763 Zm00004b001497 Zm00004b001497a,Zm00004b001497b simSplit
exon.38131 chr1 59116513 59116566 Zm00004b001497a 59116237 59121763 Zm00004b001497 Zm00004b001497a,Zm00004b001497b simSplit
exon.38131 chr1 59116513 59116566 Zm00004b001497 59116237 59121763 Zm00004b001497 Zm00004b001497a,Zm00004b001497b simSplit
exon.38132 chr1 59116672 59116756 Zm00004b001497a 59116237 59121763 Zm00004b001497 Zm00004b001497a,Zm00004b001497b simSplit
exon.38132 chr1 59116672 59116756 Zm00004b001497 59116237 59121763 Zm00004b001497 Zm00004b001497a,Zm00004b001497b simSplit
exon.38133 chr1 59117257 59117362 Zm00004b001497b 59116237 59121763 Zm00004b001497 Zm00004b001497a,Zm00004b001497b simSplit
exon.38133 chr1 59117257 59117362 Zm00004b001497 59116237 59121763 Zm00004b001497 Zm00004b001497a,Zm00004b001497b simSplit
exon.38134 chr1 59117642 59117736 Zm00004b001497b 59116237 59121763 Zm00004b001497 Zm00004b001497a,Zm00004b001497b simSplit
exon.38134 chr1 59117642 59117736 Zm00004b001497 59116237 59121763 Zm00004b001497 Zm00004b001497a,Zm00004b001497b simSplit
exon.38135 chr1 59117992 59118122 Zm00004b001497b 59116237 59121763 Zm00004b001497 Zm00004b001497a,Zm00004b001497b simSplit
exon.38135 chr1 59117992 59118122 Zm00004b001497 59116237 59121763 Zm00004b001497 Zm00004b001497a,Zm00004b001497b simSplit
exon.38136 chr1 59121362 59121763 Zm00004b001497b 59116237 59121763 Zm00004b001497 Zm00004b001497a,Zm00004b001497b simSplit
exon.38136 chr1 59121362 59121763 Zm00004b001497 59116237 59121763 Zm00004b001497 Zm00004b001497a,Zm00004b001497b simSplit
exon.38683 chr1 59832768 59832784 Zm00004b001513a 59832768 59833738 Zm00004b001513 Zm00004b001513a,Zm00004b001513b simSplit
exon.38683 chr1 59832768 59832784 Zm00004b001513 59832768 59833738 Zm00004b001513 Zm00004b001513a,Zm00004b001513b simSplit
exon.38682 chr1 59832974 59833048 Zm00004b001513b 59832768 59833738 Zm00004b001513 Zm00004b001513a,Zm00004b001513b simSplit
exon.38682 chr1 59832974 59833048 Zm00004b001513 59832768 59833738 Zm00004b001513 Zm00004b001513a,Zm00004b001513b simSplit
exon.38681 chr1 59833340 59833433 Zm00004b001513b 59832768 59833738 Zm00004b001513 Zm00004b001513a,Zm00004b001513b simSplit
exon.38681 chr1 59833340 59833433 Zm00004b001513 59832768 59833738 Zm00004b001513 Zm00004b001513a,Zm00004b001513b simSplit
exon.38680 chr1 59833679 59833738 Zm00004b001513b 59832768 59833738 Zm00004b001513 Zm00004b001513a,Zm00004b001513b simSplit
exon.38680 chr1 59833679 59833738 Zm00004b001513 59832768 59833738 Zm00004b001513 Zm00004b001513a,Zm00004b001513b simSplit
exon.39010 chr1 60452995 60453285 Zm00004b001522a 60452995 60463616 Zm00004b001522 Zm00004b001522a,Zm00004b001522b simSplit
exon.39010 chr1 60452995 60453285 Zm00004b001522 60452995 60463616 Zm00004b001522 Zm00004b001522a,Zm00004b001522b simSplit
exon.39009 chr1 60453775 60453910 Zm00004b001522a 60452995 60463616 Zm00004b001522 Zm00004b001522a,Zm00004b001522b simSplit
exon.39009 chr1 60453775 60453910 Zm00004b001522 60452995 60463616 Zm00004b001522 Zm00004b001522a,Zm00004b001522b simSplit
exon.39008 chr1 60454031 60454249 Zm00004b001522a 60452995 60463616 Zm00004b001522 Zm00004b001522a,Zm00004b001522b simSplit
exon.39008 chr1 60454031 60454249 Zm00004b001522 60452995 60463616 Zm00004b001522 Zm00004b001522a,Zm00004b001522b simSplit
exon.39007 chr1 60454475 60454877 Zm00004b001522a 60452995 60463616 Zm00004b001522 Zm00004b001522a,Zm00004b001522b simSplit
exon.39007 chr1 60454475 60454877 Zm00004b001522 60452995 60463616 Zm00004b001522 Zm00004b001522a,Zm00004b001522b simSplit
exon.39006 chr1 60454966 60455233 Zm00004b001522a 60452995 60463616 Zm00004b001522 Zm00004b001522a,Zm00004b001522b simSplit
exon.39006 chr1 60454966 60455233 Zm00004b001522 60452995 60463616 Zm00004b001522 Zm00004b001522a,Zm00004b001522b simSplit
exon.39005 chr1 60460744 60460938 Zm00004b001522a 60452995 60463616 Zm00004b001522 Zm00004b001522a,Zm00004b001522b simSplit
exon.39005 chr1 60460744 60460938 Zm00004b001522 60452995 60463616 Zm00004b001522 Zm00004b001522a,Zm00004b001522b simSplit
exon.39004 chr1 60461074 60461235 Zm00004b001522a 60452995 60463616 Zm00004b001522 Zm00004b001522a,Zm00004b001522b simSplit
exon.39004 chr1 60461074 60461235 Zm00004b001522 60452995 60463616 Zm00004b001522 Zm00004b001522a,Zm00004b001522b simSplit
exon.39003 chr1 60461348 60461420 Zm00004b001522a 60452995 60463616 Zm00004b001522 Zm00004b001522a,Zm00004b001522b simSplit
exon.39003 chr1 60461348 60461420 Zm00004b001522 60452995 60463616 Zm00004b001522 Zm00004b001522a,Zm00004b001522b simSplit
exon.39002 chr1 60461513 60461580 Zm00004b001522b 60452995 60463616 Zm00004b001522 Zm00004b001522a,Zm00004b001522b simSplit
exon.39002 chr1 60461513 60461580 Zm00004b001522 60452995 60463616 Zm00004b001522 Zm00004b001522a,Zm00004b001522b simSplit
exon.39001 chr1 60461679 60461789 Zm00004b001522b 60452995 60463616 Zm00004b001522 Zm00004b001522a,Zm00004b001522b simSplit
exon.39001 chr1 60461679 60461789 Zm00004b001522 60452995 60463616 Zm00004b001522 Zm00004b001522a,Zm00004b001522b simSplit
exon.39000 chr1 60462837 60462916 Zm00004b001522b 60452995 60463616 Zm00004b001522 Zm00004b001522a,Zm00004b001522b simSplit
exon.39000 chr1 60462837 60462916 Zm00004b001522 60452995 60463616 Zm00004b001522 Zm00004b001522a,Zm00004b001522b simSplit
exon.38999 chr1 60463151 60463253 Zm00004b001522b 60452995 60463616 Zm00004b001522 Zm00004b001522a,Zm00004b001522b simSplit
exon.38999 chr1 60463151 60463253 Zm00004b001522 60452995 60463616 Zm00004b001522 Zm00004b001522a,Zm00004b001522b simSplit
exon.38998 chr1 60463400 60463616 Zm00004b001522b 60452995 60463616 Zm00004b001522 Zm00004b001522a,Zm00004b001522b simSplit
exon.38998 chr1 60463400 60463616 Zm00004b001522 60452995 60463616 Zm00004b001522 Zm00004b001522a,Zm00004b001522b simSplit
exon.39064 chr1 60521031 60521543 Zm00004b001523a 60521031 60524720 Zm00004b001523 Zm00004b001523a,Zm00004b001523b simSplit
exon.39064 chr1 60521031 60521543 Zm00004b001523 60521031 60524720 Zm00004b001523 Zm00004b001523a,Zm00004b001523b simSplit
exon.39063 chr1 60521802 60521831 Zm00004b001523a 60521031 60524720 Zm00004b001523 Zm00004b001523a,Zm00004b001523b simSplit
exon.39063 chr1 60521802 60521831 Zm00004b001523 60521031 60524720 Zm00004b001523 Zm00004b001523a,Zm00004b001523b simSplit
exon.39062 chr1 60521927 60521996 Zm00004b001523a 60521031 60524720 Zm00004b001523 Zm00004b001523a,Zm00004b001523b simSplit
exon.39062 chr1 60521927 60521996 Zm00004b001523 60521031 60524720 Zm00004b001523 Zm00004b001523a,Zm00004b001523b simSplit
exon.39061 chr1 60522123 60522383 Zm00004b001523a 60521031 60524720 Zm00004b001523 Zm00004b001523a,Zm00004b001523b simSplit
exon.39061 chr1 60522123 60522383 Zm00004b001523 60521031 60524720 Zm00004b001523 Zm00004b001523a,Zm00004b001523b simSplit
exon.39060 chr1 60522759 60522802 Zm00004b001523b 60521031 60524720 Zm00004b001523 Zm00004b001523a,Zm00004b001523b simSplit
exon.39060 chr1 60522759 60522802 Zm00004b001523 60521031 60524720 Zm00004b001523 Zm00004b001523a,Zm00004b001523b simSplit
exon.39059 chr1 60523416 60523574 Zm00004b001523b 60521031 60524720 Zm00004b001523 Zm00004b001523a,Zm00004b001523b simSplit
exon.39059 chr1 60523416 60523574 Zm00004b001523 60521031 60524720 Zm00004b001523 Zm00004b001523a,Zm00004b001523b simSplit
exon.39058 chr1 60523742 60523829 Zm00004b001523b 60521031 60524720 Zm00004b001523 Zm00004b001523a,Zm00004b001523b simSplit
exon.39058 chr1 60523742 60523829 Zm00004b001523 60521031 60524720 Zm00004b001523 Zm00004b001523a,Zm00004b001523b simSplit
exon.39057 chr1 60523924 60524720 Zm00004b001523b 60521031 60524720 Zm00004b001523 Zm00004b001523a,Zm00004b001523b simSplit
exon.39057 chr1 60523924 60524720 Zm00004b001523 60521031 60524720 Zm00004b001523 Zm00004b001523a,Zm00004b001523b simSplit
exon.39197 chr1 60655602 60655903 Zm00004b001526a 60655602 60659891 Zm00004b001526 Zm00004b001526a,Zm00004b001526b simSplit
exon.39197 chr1 60655602 60655903 Zm00004b001526 60655602 60659891 Zm00004b001526 Zm00004b001526a,Zm00004b001526b simSplit
exon.39196 chr1 60655924 60656420 Zm00004b001526a 60655602 60659891 Zm00004b001526 Zm00004b001526a,Zm00004b001526b simSplit
exon.39196 chr1 60655924 60656420 Zm00004b001526 60655602 60659891 Zm00004b001526 Zm00004b001526a,Zm00004b001526b simSplit
exon.39195 chr1 60656703 60656837 Zm00004b001526a 60655602 60659891 Zm00004b001526 Zm00004b001526a,Zm00004b001526b simSplit
exon.39195 chr1 60656703 60656837 Zm00004b001526 60655602 60659891 Zm00004b001526 Zm00004b001526a,Zm00004b001526b simSplit
exon.39194 chr1 60656916 60657116 Zm00004b001526a 60655602 60659891 Zm00004b001526 Zm00004b001526a,Zm00004b001526b simSplit
exon.39194 chr1 60656916 60657116 Zm00004b001526 60655602 60659891 Zm00004b001526 Zm00004b001526a,Zm00004b001526b simSplit
exon.39193 chr1 60657446 60657745 Zm00004b001526a 60655602 60659891 Zm00004b001526 Zm00004b001526a,Zm00004b001526b simSplit
exon.39193 chr1 60657446 60657745 Zm00004b001526 60655602 60659891 Zm00004b001526 Zm00004b001526a,Zm00004b001526b simSplit
exon.39192 chr1 60657822 60658022 Zm00004b001526a 60655602 60659891 Zm00004b001526 Zm00004b001526a,Zm00004b001526b simSplit
exon.39192 chr1 60657822 60658022 Zm00004b001526 60655602 60659891 Zm00004b001526 Zm00004b001526a,Zm00004b001526b simSplit
exon.39191 chr1 60658337 60658501 Zm00004b001526b 60655602 60659891 Zm00004b001526 Zm00004b001526a,Zm00004b001526b simSplit
exon.39191 chr1 60658337 60658501 Zm00004b001526 60655602 60659891 Zm00004b001526 Zm00004b001526a,Zm00004b001526b simSplit
exon.39190 chr1 60658574 60658753 Zm00004b001526b 60655602 60659891 Zm00004b001526 Zm00004b001526a,Zm00004b001526b simSplit
exon.39190 chr1 60658574 60658753 Zm00004b001526 60655602 60659891 Zm00004b001526 Zm00004b001526a,Zm00004b001526b simSplit
exon.39189 chr1 60659250 60659291 Zm00004b001526b 60655602 60659891 Zm00004b001526 Zm00004b001526a,Zm00004b001526b simSplit
exon.39189 chr1 60659250 60659291 Zm00004b001526 60655602 60659891 Zm00004b001526 Zm00004b001526a,Zm00004b001526b simSplit
exon.39188 chr1 60659408 60659519 Zm00004b001526b 60655602 60659891 Zm00004b001526 Zm00004b001526a,Zm00004b001526b simSplit
exon.39188 chr1 60659408 60659519 Zm00004b001526 60655602 60659891 Zm00004b001526 Zm00004b001526a,Zm00004b001526b simSplit
exon.39187 chr1 60659638 60659731 Zm00004b001526b 60655602 60659891 Zm00004b001526 Zm00004b001526a,Zm00004b001526b simSplit
exon.39187 chr1 60659638 60659731 Zm00004b001526 60655602 60659891 Zm00004b001526 Zm00004b001526a,Zm00004b001526b simSplit
exon.39186 chr1 60659769 60659891 Zm00004b001526b 60655602 60659891 Zm00004b001526 Zm00004b001526a,Zm00004b001526b simSplit
exon.39186 chr1 60659769 60659891 Zm00004b001526 60655602 60659891 Zm00004b001526 Zm00004b001526a,Zm00004b001526b simSplit
exon.39258 chr1 60748921 60750225 Zm00004b001530a 60748921 60753284 Zm00004b001530 Zm00004b001530a,Zm00004b001530b simSplit
exon.39258 chr1 60748921 60750225 Zm00004b001530 60748921 60753284 Zm00004b001530 Zm00004b001530a,Zm00004b001530b simSplit
exon.39259 chr1 60750343 60750543 Zm00004b001530a 60748921 60753284 Zm00004b001530 Zm00004b001530a,Zm00004b001530b simSplit
exon.39259 chr1 60750343 60750543 Zm00004b001530 60748921 60753284 Zm00004b001530 Zm00004b001530a,Zm00004b001530b simSplit
exon.39260 chr1 60752719 60753014 Zm00004b001530a 60748921 60753284 Zm00004b001530 Zm00004b001530a,Zm00004b001530b simSplit
exon.39260 chr1 60752719 60753014 Zm00004b001530 60748921 60753284 Zm00004b001530 Zm00004b001530a,Zm00004b001530b simSplit
exon.39261 chr1 60753135 60753284 Zm00004b001530b 60748921 60753284 Zm00004b001530 Zm00004b001530a,Zm00004b001530b simSplit
exon.39261 chr1 60753135 60753284 Zm00004b001530 60748921 60753284 Zm00004b001530 Zm00004b001530a,Zm00004b001530b simSplit
exon.39532 chr1 61153239 61153999 Zm00004b001540a 61153239 61156440 Zm00004b001540 Zm00004b001540a,Zm00004b001540b simSplit
exon.39532 chr1 61153239 61153999 Zm00004b001540 61153239 61156440 Zm00004b001540 Zm00004b001540a,Zm00004b001540b simSplit
exon.39531 chr1 61154127 61154279 Zm00004b001540a 61153239 61156440 Zm00004b001540 Zm00004b001540a,Zm00004b001540b simSplit
exon.39531 chr1 61154127 61154279 Zm00004b001540 61153239 61156440 Zm00004b001540 Zm00004b001540a,Zm00004b001540b simSplit
exon.39530 chr1 61154381 61154529 Zm00004b001540a 61153239 61156440 Zm00004b001540 Zm00004b001540a,Zm00004b001540b simSplit
exon.39530 chr1 61154381 61154529 Zm00004b001540 61153239 61156440 Zm00004b001540 Zm00004b001540a,Zm00004b001540b simSplit
exon.39529 chr1 61154676 61154928 Zm00004b001540a 61153239 61156440 Zm00004b001540 Zm00004b001540a,Zm00004b001540b simSplit
exon.39529 chr1 61154676 61154928 Zm00004b001540 61153239 61156440 Zm00004b001540 Zm00004b001540a,Zm00004b001540b simSplit
exon.39528 chr1 61155016 61155203 Zm00004b001540a 61153239 61156440 Zm00004b001540 Zm00004b001540a,Zm00004b001540b simSplit
exon.39528 chr1 61155016 61155203 Zm00004b001540 61153239 61156440 Zm00004b001540 Zm00004b001540a,Zm00004b001540b simSplit
exon.39527 chr1 61155340 61155497 Zm00004b001540b 61153239 61156440 Zm00004b001540 Zm00004b001540a,Zm00004b001540b simSplit
exon.39527 chr1 61155340 61155497 Zm00004b001540 61153239 61156440 Zm00004b001540 Zm00004b001540a,Zm00004b001540b simSplit
exon.39526 chr1 61155816 61156030 Zm00004b001540b 61153239 61156440 Zm00004b001540 Zm00004b001540a,Zm00004b001540b simSplit
exon.39526 chr1 61155816 61156030 Zm00004b001540 61153239 61156440 Zm00004b001540 Zm00004b001540a,Zm00004b001540b simSplit
exon.39525 chr1 61156116 61156440 Zm00004b001540b 61153239 61156440 Zm00004b001540 Zm00004b001540a,Zm00004b001540b simSplit
exon.39525 chr1 61156116 61156440 Zm00004b001540 61153239 61156440 Zm00004b001540 Zm00004b001540a,Zm00004b001540b simSplit
exon.39832 chr1 61716501 61717466 Zm00004b001548a 61716501 61720875 Zm00004b001548 Zm00004b001548a,Zm00004b001548b simSplit
exon.39832 chr1 61716501 61717466 Zm00004b001548 61716501 61720875 Zm00004b001548 Zm00004b001548a,Zm00004b001548b simSplit
exon.39833 chr1 61718766 61719219 Zm00004b001548b 61716501 61720875 Zm00004b001548 Zm00004b001548a,Zm00004b001548b simSplit
exon.39833 chr1 61718766 61719219 Zm00004b001548 61716501 61720875 Zm00004b001548 Zm00004b001548a,Zm00004b001548b simSplit
exon.39834 chr1 61719405 61719602 Zm00004b001548b 61716501 61720875 Zm00004b001548 Zm00004b001548a,Zm00004b001548b simSplit
exon.39834 chr1 61719405 61719602 Zm00004b001548 61716501 61720875 Zm00004b001548 Zm00004b001548a,Zm00004b001548b simSplit
exon.39835 chr1 61719685 61719766 Zm00004b001548b 61716501 61720875 Zm00004b001548 Zm00004b001548a,Zm00004b001548b simSplit
exon.39835 chr1 61719685 61719766 Zm00004b001548 61716501 61720875 Zm00004b001548 Zm00004b001548a,Zm00004b001548b simSplit
exon.39836 chr1 61720448 61720875 Zm00004b001548b 61716501 61720875 Zm00004b001548 Zm00004b001548a,Zm00004b001548b simSplit
exon.39836 chr1 61720448 61720875 Zm00004b001548 61716501 61720875 Zm00004b001548 Zm00004b001548a,Zm00004b001548b simSplit
exon.39956 chr1 61815818 61816012 Zm00004b001553a 61815818 61819105 Zm00004b001553 Zm00004b001553a,Zm00004b001553b simSplit
exon.39956 chr1 61815818 61816012 Zm00004b001553 61815818 61819105 Zm00004b001553 Zm00004b001553a,Zm00004b001553b simSplit
exon.39955 chr1 61817026 61817104 Zm00004b001553a 61815818 61819105 Zm00004b001553 Zm00004b001553a,Zm00004b001553b simSplit
exon.39955 chr1 61817026 61817104 Zm00004b001553 61815818 61819105 Zm00004b001553 Zm00004b001553a,Zm00004b001553b simSplit
exon.39954 chr1 61817180 61817545 Zm00004b001553a 61815818 61819105 Zm00004b001553 Zm00004b001553a,Zm00004b001553b simSplit
exon.39954 chr1 61817180 61817545 Zm00004b001553 61815818 61819105 Zm00004b001553 Zm00004b001553a,Zm00004b001553b simSplit
exon.39953 chr1 61817639 61818005 Zm00004b001553b 61815818 61819105 Zm00004b001553 Zm00004b001553a,Zm00004b001553b simSplit
exon.39953 chr1 61817639 61818005 Zm00004b001553 61815818 61819105 Zm00004b001553 Zm00004b001553a,Zm00004b001553b simSplit
exon.39952 chr1 61818101 61818620 Zm00004b001553b 61815818 61819105 Zm00004b001553 Zm00004b001553a,Zm00004b001553b simSplit
exon.39952 chr1 61818101 61818620 Zm00004b001553 61815818 61819105 Zm00004b001553 Zm00004b001553a,Zm00004b001553b simSplit
exon.39951 chr1 61818700 61819105 Zm00004b001553b 61815818 61819105 Zm00004b001553 Zm00004b001553a,Zm00004b001553b simSplit
exon.39951 chr1 61818700 61819105 Zm00004b001553 61815818 61819105 Zm00004b001553 Zm00004b001553a,Zm00004b001553b simSplit
exon.40132 chr1 62339300 62340142 Zm00004b001564a 62339300 62343701 Zm00004b001564 Zm00004b001564a,Zm00004b001564b simSplit
exon.40132 chr1 62339300 62340142 Zm00004b001564 62339300 62343701 Zm00004b001564 Zm00004b001564a,Zm00004b001564b simSplit
exon.40131 chr1 62341136 62341522 Zm00004b001564a 62339300 62343701 Zm00004b001564 Zm00004b001564a,Zm00004b001564b simSplit
exon.40131 chr1 62341136 62341522 Zm00004b001564 62339300 62343701 Zm00004b001564 Zm00004b001564a,Zm00004b001564b simSplit
exon.40130 chr1 62341842 62342065 Zm00004b001564b 62339300 62343701 Zm00004b001564 Zm00004b001564a,Zm00004b001564b simSplit
exon.40130 chr1 62341842 62342065 Zm00004b001564 62339300 62343701 Zm00004b001564 Zm00004b001564a,Zm00004b001564b simSplit
exon.40129 chr1 62343408 62343701 Zm00004b001564b 62339300 62343701 Zm00004b001564 Zm00004b001564a,Zm00004b001564b simSplit
exon.40129 chr1 62343408 62343701 Zm00004b001564 62339300 62343701 Zm00004b001564 Zm00004b001564a,Zm00004b001564b simSplit
exon.40369 chr1 62635017 62635742 Zm00004b001571a 62635017 62647874 Zm00004b001571 Zm00004b001571a,Zm00004b001571b simSplit
exon.40369 chr1 62635017 62635742 Zm00004b001571 62635017 62647874 Zm00004b001571 Zm00004b001571a,Zm00004b001571b simSplit
exon.40368 chr1 62635815 62636003 Zm00004b001571a 62635017 62647874 Zm00004b001571 Zm00004b001571a,Zm00004b001571b simSplit
exon.40368 chr1 62635815 62636003 Zm00004b001571 62635017 62647874 Zm00004b001571 Zm00004b001571a,Zm00004b001571b simSplit
exon.40367 chr1 62636679 62636745 Zm00004b001571a 62635017 62647874 Zm00004b001571 Zm00004b001571a,Zm00004b001571b simSplit
exon.40367 chr1 62636679 62636745 Zm00004b001571 62635017 62647874 Zm00004b001571 Zm00004b001571a,Zm00004b001571b simSplit
exon.40366 chr1 62637049 62637218 Zm00004b001571a 62635017 62647874 Zm00004b001571 Zm00004b001571a,Zm00004b001571b simSplit
exon.40366 chr1 62637049 62637218 Zm00004b001571 62635017 62647874 Zm00004b001571 Zm00004b001571a,Zm00004b001571b simSplit
exon.40365 chr1 62637305 62637418 Zm00004b001571a 62635017 62647874 Zm00004b001571 Zm00004b001571a,Zm00004b001571b simSplit
exon.40365 chr1 62637305 62637418 Zm00004b001571 62635017 62647874 Zm00004b001571 Zm00004b001571a,Zm00004b001571b simSplit
exon.40364 chr1 62638791 62638851 Zm00004b001571a 62635017 62647874 Zm00004b001571 Zm00004b001571a,Zm00004b001571b simSplit
exon.40364 chr1 62638791 62638851 Zm00004b001571 62635017 62647874 Zm00004b001571 Zm00004b001571a,Zm00004b001571b simSplit
exon.40363 chr1 62639710 62639759 Zm00004b001571a 62635017 62647874 Zm00004b001571 Zm00004b001571a,Zm00004b001571b simSplit
exon.40363 chr1 62639710 62639759 Zm00004b001571 62635017 62647874 Zm00004b001571 Zm00004b001571a,Zm00004b001571b simSplit
exon.40362 chr1 62639896 62640210 Zm00004b001571a 62635017 62647874 Zm00004b001571 Zm00004b001571a,Zm00004b001571b simSplit
exon.40362 chr1 62639896 62640210 Zm00004b001571 62635017 62647874 Zm00004b001571 Zm00004b001571a,Zm00004b001571b simSplit
exon.40361 chr1 62640786 62641010 Zm00004b001571a 62635017 62647874 Zm00004b001571 Zm00004b001571a,Zm00004b001571b simSplit
exon.40361 chr1 62640786 62641010 Zm00004b001571 62635017 62647874 Zm00004b001571 Zm00004b001571a,Zm00004b001571b simSplit
exon.40360 chr1 62641179 62641422 Zm00004b001571a 62635017 62647874 Zm00004b001571 Zm00004b001571a,Zm00004b001571b simSplit
exon.40360 chr1 62641179 62641422 Zm00004b001571 62635017 62647874 Zm00004b001571 Zm00004b001571a,Zm00004b001571b simSplit
exon.40359 chr1 62641833 62641920 Zm00004b001571a 62635017 62647874 Zm00004b001571 Zm00004b001571a,Zm00004b001571b simSplit
exon.40359 chr1 62641833 62641920 Zm00004b001571 62635017 62647874 Zm00004b001571 Zm00004b001571a,Zm00004b001571b simSplit
exon.40358 chr1 62643099 62643168 Zm00004b001571a 62635017 62647874 Zm00004b001571 Zm00004b001571a,Zm00004b001571b simSplit
exon.40358 chr1 62643099 62643168 Zm00004b001571 62635017 62647874 Zm00004b001571 Zm00004b001571a,Zm00004b001571b simSplit
exon.40357 chr1 62643271 62643326 Zm00004b001571a 62635017 62647874 Zm00004b001571 Zm00004b001571a,Zm00004b001571b simSplit
exon.40357 chr1 62643271 62643326 Zm00004b001571 62635017 62647874 Zm00004b001571 Zm00004b001571a,Zm00004b001571b simSplit
exon.40356 chr1 62643984 62644061 Zm00004b001571b 62635017 62647874 Zm00004b001571 Zm00004b001571a,Zm00004b001571b simSplit
exon.40356 chr1 62643984 62644061 Zm00004b001571 62635017 62647874 Zm00004b001571 Zm00004b001571a,Zm00004b001571b simSplit
exon.40355 chr1 62644160 62644279 Zm00004b001571b 62635017 62647874 Zm00004b001571 Zm00004b001571a,Zm00004b001571b simSplit
exon.40355 chr1 62644160 62644279 Zm00004b001571 62635017 62647874 Zm00004b001571 Zm00004b001571a,Zm00004b001571b simSplit
exon.40354 chr1 62644358 62644502 Zm00004b001571b 62635017 62647874 Zm00004b001571 Zm00004b001571a,Zm00004b001571b simSplit
exon.40354 chr1 62644358 62644502 Zm00004b001571 62635017 62647874 Zm00004b001571 Zm00004b001571a,Zm00004b001571b simSplit
exon.40353 chr1 62644600 62644678 Zm00004b001571b 62635017 62647874 Zm00004b001571 Zm00004b001571a,Zm00004b001571b simSplit
exon.40353 chr1 62644600 62644678 Zm00004b001571 62635017 62647874 Zm00004b001571 Zm00004b001571a,Zm00004b001571b simSplit
exon.40352 chr1 62644778 62644848 Zm00004b001571b 62635017 62647874 Zm00004b001571 Zm00004b001571a,Zm00004b001571b simSplit
exon.40352 chr1 62644778 62644848 Zm00004b001571 62635017 62647874 Zm00004b001571 Zm00004b001571a,Zm00004b001571b simSplit
exon.40351 chr1 62645945 62646073 Zm00004b001571b 62635017 62647874 Zm00004b001571 Zm00004b001571a,Zm00004b001571b simSplit
exon.40351 chr1 62645945 62646073 Zm00004b001571 62635017 62647874 Zm00004b001571 Zm00004b001571a,Zm00004b001571b simSplit
exon.40350 chr1 62646571 62646607 Zm00004b001571b 62635017 62647874 Zm00004b001571 Zm00004b001571a,Zm00004b001571b simSplit
exon.40350 chr1 62646571 62646607 Zm00004b001571 62635017 62647874 Zm00004b001571 Zm00004b001571a,Zm00004b001571b simSplit
exon.40349 chr1 62647744 62647874 Zm00004b001571b 62635017 62647874 Zm00004b001571 Zm00004b001571a,Zm00004b001571b simSplit
exon.40349 chr1 62647744 62647874 Zm00004b001571 62635017 62647874 Zm00004b001571 Zm00004b001571a,Zm00004b001571b simSplit
exon.40577 chr1 62965038 62965519 Zm00004b001578a 62965038 62967213 Zm00004b001578 Zm00004b001578a,Zm00004b001578b simSplit
exon.40577 chr1 62965038 62965519 Zm00004b001578 62965038 62967213 Zm00004b001578 Zm00004b001578a,Zm00004b001578b simSplit
exon.40576 chr1 62966017 62966269 Zm00004b001578b 62965038 62967213 Zm00004b001578 Zm00004b001578a,Zm00004b001578b simSplit
exon.40576 chr1 62966017 62966269 Zm00004b001578 62965038 62967213 Zm00004b001578 Zm00004b001578a,Zm00004b001578b simSplit
exon.40575 chr1 62966357 62966604 Zm00004b001578b 62965038 62967213 Zm00004b001578 Zm00004b001578a,Zm00004b001578b simSplit
exon.40575 chr1 62966357 62966604 Zm00004b001578 62965038 62967213 Zm00004b001578 Zm00004b001578a,Zm00004b001578b simSplit
exon.40574 chr1 62966679 62967213 Zm00004b001578b 62965038 62967213 Zm00004b001578 Zm00004b001578a,Zm00004b001578b simSplit
exon.40574 chr1 62966679 62967213 Zm00004b001578 62965038 62967213 Zm00004b001578 Zm00004b001578a,Zm00004b001578b simSplit
exon.40923 chr1 63371275 63372400 Zm00004b001587a 63371275 63376587 Zm00004b001587 Zm00004b001587a,Zm00004b001587b simSplit
exon.40923 chr1 63371275 63372400 Zm00004b001587 63371275 63376587 Zm00004b001587 Zm00004b001587a,Zm00004b001587b simSplit
exon.40922 chr1 63372558 63372660 Zm00004b001587a 63371275 63376587 Zm00004b001587 Zm00004b001587a,Zm00004b001587b simSplit
exon.40922 chr1 63372558 63372660 Zm00004b001587 63371275 63376587 Zm00004b001587 Zm00004b001587a,Zm00004b001587b simSplit
exon.40921 chr1 63372750 63372794 Zm00004b001587a 63371275 63376587 Zm00004b001587 Zm00004b001587a,Zm00004b001587b simSplit
exon.40921 chr1 63372750 63372794 Zm00004b001587 63371275 63376587 Zm00004b001587 Zm00004b001587a,Zm00004b001587b simSplit
exon.40920 chr1 63373699 63373797 Zm00004b001587a 63371275 63376587 Zm00004b001587 Zm00004b001587a,Zm00004b001587b simSplit
exon.40920 chr1 63373699 63373797 Zm00004b001587 63371275 63376587 Zm00004b001587 Zm00004b001587a,Zm00004b001587b simSplit
exon.40919 chr1 63373879 63373944 Zm00004b001587a 63371275 63376587 Zm00004b001587 Zm00004b001587a,Zm00004b001587b simSplit
exon.40919 chr1 63373879 63373944 Zm00004b001587 63371275 63376587 Zm00004b001587 Zm00004b001587a,Zm00004b001587b simSplit
exon.40918 chr1 63374199 63374258 Zm00004b001587a 63371275 63376587 Zm00004b001587 Zm00004b001587a,Zm00004b001587b simSplit
exon.40918 chr1 63374199 63374258 Zm00004b001587 63371275 63376587 Zm00004b001587 Zm00004b001587a,Zm00004b001587b simSplit
exon.40917 chr1 63374348 63374441 Zm00004b001587a 63371275 63376587 Zm00004b001587 Zm00004b001587a,Zm00004b001587b simSplit
exon.40917 chr1 63374348 63374441 Zm00004b001587 63371275 63376587 Zm00004b001587 Zm00004b001587a,Zm00004b001587b simSplit
exon.40916 chr1 63374982 63375056 Zm00004b001587b 63371275 63376587 Zm00004b001587 Zm00004b001587a,Zm00004b001587b simSplit
exon.40916 chr1 63374982 63375056 Zm00004b001587 63371275 63376587 Zm00004b001587 Zm00004b001587a,Zm00004b001587b simSplit
exon.40915 chr1 63375380 63375498 Zm00004b001587b 63371275 63376587 Zm00004b001587 Zm00004b001587a,Zm00004b001587b simSplit
exon.40915 chr1 63375380 63375498 Zm00004b001587 63371275 63376587 Zm00004b001587 Zm00004b001587a,Zm00004b001587b simSplit
exon.40914 chr1 63375588 63375752 Zm00004b001587b 63371275 63376587 Zm00004b001587 Zm00004b001587a,Zm00004b001587b simSplit
exon.40914 chr1 63375588 63375752 Zm00004b001587 63371275 63376587 Zm00004b001587 Zm00004b001587a,Zm00004b001587b simSplit
exon.40913 chr1 63376250 63376587 Zm00004b001587b 63371275 63376587 Zm00004b001587 Zm00004b001587a,Zm00004b001587b simSplit
exon.40913 chr1 63376250 63376587 Zm00004b001587 63371275 63376587 Zm00004b001587 Zm00004b001587a,Zm00004b001587b simSplit
exon.41712 chr1 64748238 64748627 Zm00004b001621a 64748238 64754765 Zm00004b001621 Zm00004b001621a,Zm00004b001621b simSplit
exon.41712 chr1 64748238 64748627 Zm00004b001621 64748238 64754765 Zm00004b001621 Zm00004b001621a,Zm00004b001621b simSplit
exon.41713 chr1 64748781 64749482 Zm00004b001621b 64748238 64754765 Zm00004b001621 Zm00004b001621a,Zm00004b001621b simSplit
exon.41713 chr1 64748781 64749482 Zm00004b001621 64748238 64754765 Zm00004b001621 Zm00004b001621a,Zm00004b001621b simSplit
exon.41714 chr1 64749554 64749966 Zm00004b001621b 64748238 64754765 Zm00004b001621 Zm00004b001621a,Zm00004b001621b simSplit
exon.41714 chr1 64749554 64749966 Zm00004b001621 64748238 64754765 Zm00004b001621 Zm00004b001621a,Zm00004b001621b simSplit
exon.41715 chr1 64750048 64750519 Zm00004b001621b 64748238 64754765 Zm00004b001621 Zm00004b001621a,Zm00004b001621b simSplit
exon.41715 chr1 64750048 64750519 Zm00004b001621 64748238 64754765 Zm00004b001621 Zm00004b001621a,Zm00004b001621b simSplit
exon.41716 chr1 64751632 64751757 Zm00004b001621b 64748238 64754765 Zm00004b001621 Zm00004b001621a,Zm00004b001621b simSplit
exon.41716 chr1 64751632 64751757 Zm00004b001621 64748238 64754765 Zm00004b001621 Zm00004b001621a,Zm00004b001621b simSplit
exon.41717 chr1 64754529 64754633 Zm00004b001621b 64748238 64754765 Zm00004b001621 Zm00004b001621a,Zm00004b001621b simSplit
exon.41717 chr1 64754529 64754633 Zm00004b001621 64748238 64754765 Zm00004b001621 Zm00004b001621a,Zm00004b001621b simSplit
exon.41718 chr1 64754733 64754765 Zm00004b001621b 64748238 64754765 Zm00004b001621 Zm00004b001621a,Zm00004b001621b simSplit
exon.41718 chr1 64754733 64754765 Zm00004b001621 64748238 64754765 Zm00004b001621 Zm00004b001621a,Zm00004b001621b simSplit
exon.41747 chr1 64801605 64801666 Zm00004b001624a 64801605 64803203 Zm00004b001624 Zm00004b001624a,Zm00004b001624b simSplit
exon.41747 chr1 64801605 64801666 Zm00004b001624 64801605 64803203 Zm00004b001624 Zm00004b001624a,Zm00004b001624b simSplit
exon.41746 chr1 64801761 64802560 Zm00004b001624a 64801605 64803203 Zm00004b001624 Zm00004b001624a,Zm00004b001624b simSplit
exon.41746 chr1 64801761 64802560 Zm00004b001624 64801605 64803203 Zm00004b001624 Zm00004b001624a,Zm00004b001624b simSplit
exon.41745 chr1 64802642 64802710 Zm00004b001624a 64801605 64803203 Zm00004b001624 Zm00004b001624a,Zm00004b001624b simSplit
exon.41745 chr1 64802642 64802710 Zm00004b001624 64801605 64803203 Zm00004b001624 Zm00004b001624a,Zm00004b001624b simSplit
exon.41744 chr1 64802837 64802884 Zm00004b001624b 64801605 64803203 Zm00004b001624 Zm00004b001624a,Zm00004b001624b simSplit
exon.41744 chr1 64802837 64802884 Zm00004b001624 64801605 64803203 Zm00004b001624 Zm00004b001624a,Zm00004b001624b simSplit
exon.41743 chr1 64803103 64803203 Zm00004b001624b 64801605 64803203 Zm00004b001624 Zm00004b001624a,Zm00004b001624b simSplit
exon.41743 chr1 64803103 64803203 Zm00004b001624 64801605 64803203 Zm00004b001624 Zm00004b001624a,Zm00004b001624b simSplit
exon.41773 chr1 64846534 64846884 Zm00004b001627a 64846534 64851720 Zm00004b001627 Zm00004b001627a,Zm00004b001627b simSplit
exon.41773 chr1 64846534 64846884 Zm00004b001627 64846534 64851720 Zm00004b001627 Zm00004b001627a,Zm00004b001627b simSplit
exon.41774 chr1 64846983 64847368 Zm00004b001627b 64846534 64851720 Zm00004b001627 Zm00004b001627a,Zm00004b001627b simSplit
exon.41774 chr1 64846983 64847368 Zm00004b001627 64846534 64851720 Zm00004b001627 Zm00004b001627a,Zm00004b001627b simSplit
exon.41775 chr1 64847450 64847921 Zm00004b001627b 64846534 64851720 Zm00004b001627 Zm00004b001627a,Zm00004b001627b simSplit
exon.41775 chr1 64847450 64847921 Zm00004b001627 64846534 64851720 Zm00004b001627 Zm00004b001627a,Zm00004b001627b simSplit
exon.41776 chr1 64849034 64849159 Zm00004b001627b 64846534 64851720 Zm00004b001627 Zm00004b001627a,Zm00004b001627b simSplit
exon.41776 chr1 64849034 64849159 Zm00004b001627 64846534 64851720 Zm00004b001627 Zm00004b001627a,Zm00004b001627b simSplit
exon.41777 chr1 64850040 64850326 Zm00004b001627b 64846534 64851720 Zm00004b001627 Zm00004b001627a,Zm00004b001627b simSplit
exon.41777 chr1 64850040 64850326 Zm00004b001627 64846534 64851720 Zm00004b001627 Zm00004b001627a,Zm00004b001627b simSplit
exon.41778 chr1 64850410 64850607 Zm00004b001627b 64846534 64851720 Zm00004b001627 Zm00004b001627a,Zm00004b001627b simSplit
exon.41778 chr1 64850410 64850607 Zm00004b001627 64846534 64851720 Zm00004b001627 Zm00004b001627a,Zm00004b001627b simSplit
exon.41779 chr1 64851231 64851303 Zm00004b001627b 64846534 64851720 Zm00004b001627 Zm00004b001627a,Zm00004b001627b simSplit
exon.41779 chr1 64851231 64851303 Zm00004b001627 64846534 64851720 Zm00004b001627 Zm00004b001627a,Zm00004b001627b simSplit
exon.41780 chr1 64851390 64851720 Zm00004b001627b 64846534 64851720 Zm00004b001627 Zm00004b001627a,Zm00004b001627b simSplit
exon.41780 chr1 64851390 64851720 Zm00004b001627 64846534 64851720 Zm00004b001627 Zm00004b001627a,Zm00004b001627b simSplit
exon.42122 chr1 65956981 65957148 Zm00004b001653a 65956981 65961385 Zm00004b001653 Zm00004b001653a,Zm00004b001653b simSplit
exon.42122 chr1 65956981 65957148 Zm00004b001653 65956981 65961385 Zm00004b001653 Zm00004b001653a,Zm00004b001653b simSplit
exon.42123 chr1 65957221 65957542 Zm00004b001653a 65956981 65961385 Zm00004b001653 Zm00004b001653a,Zm00004b001653b simSplit
exon.42123 chr1 65957221 65957542 Zm00004b001653 65956981 65961385 Zm00004b001653 Zm00004b001653a,Zm00004b001653b simSplit
exon.42124 chr1 65958623 65958731 Zm00004b001653a 65956981 65961385 Zm00004b001653 Zm00004b001653a,Zm00004b001653b simSplit
exon.42124 chr1 65958623 65958731 Zm00004b001653 65956981 65961385 Zm00004b001653 Zm00004b001653a,Zm00004b001653b simSplit
exon.42125 chr1 65959194 65960120 Zm00004b001653b 65956981 65961385 Zm00004b001653 Zm00004b001653a,Zm00004b001653b simSplit
exon.42125 chr1 65959194 65960120 Zm00004b001653 65956981 65961385 Zm00004b001653 Zm00004b001653a,Zm00004b001653b simSplit
exon.42126 chr1 65960216 65960243 Zm00004b001653b 65956981 65961385 Zm00004b001653 Zm00004b001653a,Zm00004b001653b simSplit
exon.42126 chr1 65960216 65960243 Zm00004b001653 65956981 65961385 Zm00004b001653 Zm00004b001653a,Zm00004b001653b simSplit
exon.42127 chr1 65960342 65961385 Zm00004b001653b 65956981 65961385 Zm00004b001653 Zm00004b001653a,Zm00004b001653b simSplit
exon.42127 chr1 65960342 65961385 Zm00004b001653 65956981 65961385 Zm00004b001653 Zm00004b001653a,Zm00004b001653b simSplit
exon.42671 chr1 66856562 66856604 Zm00004b001675a 66856562 66867108 Zm00004b001675 Zm00004b001675a,Zm00004b001675b simSplit
exon.42671 chr1 66856562 66856604 Zm00004b001675 66856562 66867108 Zm00004b001675 Zm00004b001675a,Zm00004b001675b simSplit
exon.42672 chr1 66856702 66856753 Zm00004b001675a 66856562 66867108 Zm00004b001675 Zm00004b001675a,Zm00004b001675b simSplit
exon.42672 chr1 66856702 66856753 Zm00004b001675 66856562 66867108 Zm00004b001675 Zm00004b001675a,Zm00004b001675b simSplit
exon.42673 chr1 66856834 66857426 Zm00004b001675a 66856562 66867108 Zm00004b001675 Zm00004b001675a,Zm00004b001675b simSplit
exon.42673 chr1 66856834 66857426 Zm00004b001675 66856562 66867108 Zm00004b001675 Zm00004b001675a,Zm00004b001675b simSplit
exon.42674 chr1 66859090 66859212 Zm00004b001675a 66856562 66867108 Zm00004b001675 Zm00004b001675a,Zm00004b001675b simSplit
exon.42674 chr1 66859090 66859212 Zm00004b001675 66856562 66867108 Zm00004b001675 Zm00004b001675a,Zm00004b001675b simSplit
exon.42675 chr1 66859301 66859364 Zm00004b001675a 66856562 66867108 Zm00004b001675 Zm00004b001675a,Zm00004b001675b simSplit
exon.42675 chr1 66859301 66859364 Zm00004b001675 66856562 66867108 Zm00004b001675 Zm00004b001675a,Zm00004b001675b simSplit
exon.42676 chr1 66859563 66859635 Zm00004b001675a 66856562 66867108 Zm00004b001675 Zm00004b001675a,Zm00004b001675b simSplit
exon.42676 chr1 66859563 66859635 Zm00004b001675 66856562 66867108 Zm00004b001675 Zm00004b001675a,Zm00004b001675b simSplit
exon.42677 chr1 66860428 66860473 Zm00004b001675a 66856562 66867108 Zm00004b001675 Zm00004b001675a,Zm00004b001675b simSplit
exon.42677 chr1 66860428 66860473 Zm00004b001675 66856562 66867108 Zm00004b001675 Zm00004b001675a,Zm00004b001675b simSplit
exon.42678 chr1 66860552 66860662 Zm00004b001675a 66856562 66867108 Zm00004b001675 Zm00004b001675a,Zm00004b001675b simSplit
exon.42678 chr1 66860552 66860662 Zm00004b001675 66856562 66867108 Zm00004b001675 Zm00004b001675a,Zm00004b001675b simSplit
exon.42679 chr1 66863814 66863880 Zm00004b001675b 66856562 66867108 Zm00004b001675 Zm00004b001675a,Zm00004b001675b simSplit
exon.42679 chr1 66863814 66863880 Zm00004b001675 66856562 66867108 Zm00004b001675 Zm00004b001675a,Zm00004b001675b simSplit
exon.42680 chr1 66864076 66864166 Zm00004b001675b 66856562 66867108 Zm00004b001675 Zm00004b001675a,Zm00004b001675b simSplit
exon.42680 chr1 66864076 66864166 Zm00004b001675 66856562 66867108 Zm00004b001675 Zm00004b001675a,Zm00004b001675b simSplit
exon.42681 chr1 66864377 66864437 Zm00004b001675b 66856562 66867108 Zm00004b001675 Zm00004b001675a,Zm00004b001675b simSplit
exon.42681 chr1 66864377 66864437 Zm00004b001675 66856562 66867108 Zm00004b001675 Zm00004b001675a,Zm00004b001675b simSplit
exon.42682 chr1 66864528 66864658 Zm00004b001675b 66856562 66867108 Zm00004b001675 Zm00004b001675a,Zm00004b001675b simSplit
exon.42682 chr1 66864528 66864658 Zm00004b001675 66856562 66867108 Zm00004b001675 Zm00004b001675a,Zm00004b001675b simSplit
exon.42683 chr1 66864745 66864817 Zm00004b001675b 66856562 66867108 Zm00004b001675 Zm00004b001675a,Zm00004b001675b simSplit
exon.42683 chr1 66864745 66864817 Zm00004b001675 66856562 66867108 Zm00004b001675 Zm00004b001675a,Zm00004b001675b simSplit
exon.42684 chr1 66865329 66865452 Zm00004b001675b 66856562 66867108 Zm00004b001675 Zm00004b001675a,Zm00004b001675b simSplit
exon.42684 chr1 66865329 66865452 Zm00004b001675 66856562 66867108 Zm00004b001675 Zm00004b001675a,Zm00004b001675b simSplit
exon.42685 chr1 66866490 66866591 Zm00004b001675b 66856562 66867108 Zm00004b001675 Zm00004b001675a,Zm00004b001675b simSplit
exon.42685 chr1 66866490 66866591 Zm00004b001675 66856562 66867108 Zm00004b001675 Zm00004b001675a,Zm00004b001675b simSplit
exon.42686 chr1 66866668 66866736 Zm00004b001675b 66856562 66867108 Zm00004b001675 Zm00004b001675a,Zm00004b001675b simSplit
exon.42686 chr1 66866668 66866736 Zm00004b001675 66856562 66867108 Zm00004b001675 Zm00004b001675a,Zm00004b001675b simSplit
exon.42687 chr1 66867050 66867108 Zm00004b001675b 66856562 66867108 Zm00004b001675 Zm00004b001675a,Zm00004b001675b simSplit
exon.42687 chr1 66867050 66867108 Zm00004b001675 66856562 66867108 Zm00004b001675 Zm00004b001675a,Zm00004b001675b simSplit
exon.42728 chr1 67004496 67004586 Zm00004b001677a 67004496 67005775 Zm00004b001677 Zm00004b001677a,Zm00004b001677b simSplit
exon.42728 chr1 67004496 67004586 Zm00004b001677 67004496 67005775 Zm00004b001677 Zm00004b001677a,Zm00004b001677b simSplit
exon.42729 chr1 67004981 67005426 Zm00004b001677b 67004496 67005775 Zm00004b001677 Zm00004b001677a,Zm00004b001677b simSplit
exon.42729 chr1 67004981 67005426 Zm00004b001677 67004496 67005775 Zm00004b001677 Zm00004b001677a,Zm00004b001677b simSplit
exon.42730 chr1 67005513 67005580 Zm00004b001677b 67004496 67005775 Zm00004b001677 Zm00004b001677a,Zm00004b001677b simSplit
exon.42730 chr1 67005513 67005580 Zm00004b001677 67004496 67005775 Zm00004b001677 Zm00004b001677a,Zm00004b001677b simSplit
exon.42731 chr1 67005703 67005775 Zm00004b001677b 67004496 67005775 Zm00004b001677 Zm00004b001677a,Zm00004b001677b simSplit
exon.42731 chr1 67005703 67005775 Zm00004b001677 67004496 67005775 Zm00004b001677 Zm00004b001677a,Zm00004b001677b simSplit
exon.42972 chr1 68426041 68426379 Zm00004b001696a 68426041 68430008 Zm00004b001696 Zm00004b001696a,Zm00004b001696b simSplit
exon.42972 chr1 68426041 68426379 Zm00004b001696 68426041 68430008 Zm00004b001696 Zm00004b001696a,Zm00004b001696b simSplit
exon.42973 chr1 68426508 68426581 Zm00004b001696a 68426041 68430008 Zm00004b001696 Zm00004b001696a,Zm00004b001696b simSplit
exon.42973 chr1 68426508 68426581 Zm00004b001696 68426041 68430008 Zm00004b001696 Zm00004b001696a,Zm00004b001696b simSplit
exon.42974 chr1 68426720 68426894 Zm00004b001696b 68426041 68430008 Zm00004b001696 Zm00004b001696a,Zm00004b001696b simSplit
exon.42974 chr1 68426720 68426894 Zm00004b001696 68426041 68430008 Zm00004b001696 Zm00004b001696a,Zm00004b001696b simSplit
exon.42975 chr1 68429334 68430008 Zm00004b001696b 68426041 68430008 Zm00004b001696 Zm00004b001696a,Zm00004b001696b simSplit
exon.42975 chr1 68429334 68430008 Zm00004b001696 68426041 68430008 Zm00004b001696 Zm00004b001696a,Zm00004b001696b simSplit
exon.43247 chr1 69118380 69118698 Zm00004b001709a 69118380 69125704 Zm00004b001709 Zm00004b001709a,Zm00004b001709b simSplit
exon.43247 chr1 69118380 69118698 Zm00004b001709 69118380 69125704 Zm00004b001709 Zm00004b001709a,Zm00004b001709b simSplit
exon.43248 chr1 69119936 69120043 Zm00004b001709a 69118380 69125704 Zm00004b001709 Zm00004b001709a,Zm00004b001709b simSplit
exon.43248 chr1 69119936 69120043 Zm00004b001709 69118380 69125704 Zm00004b001709 Zm00004b001709a,Zm00004b001709b simSplit
exon.43249 chr1 69120202 69120257 Zm00004b001709a 69118380 69125704 Zm00004b001709 Zm00004b001709a,Zm00004b001709b simSplit
exon.43249 chr1 69120202 69120257 Zm00004b001709 69118380 69125704 Zm00004b001709 Zm00004b001709a,Zm00004b001709b simSplit
exon.43250 chr1 69120366 69120508 Zm00004b001709a 69118380 69125704 Zm00004b001709 Zm00004b001709a,Zm00004b001709b simSplit
exon.43250 chr1 69120366 69120508 Zm00004b001709 69118380 69125704 Zm00004b001709 Zm00004b001709a,Zm00004b001709b simSplit
exon.43251 chr1 69120626 69120823 Zm00004b001709a 69118380 69125704 Zm00004b001709 Zm00004b001709a,Zm00004b001709b simSplit
exon.43251 chr1 69120626 69120823 Zm00004b001709 69118380 69125704 Zm00004b001709 Zm00004b001709a,Zm00004b001709b simSplit
exon.43252 chr1 69120903 69121102 Zm00004b001709a 69118380 69125704 Zm00004b001709 Zm00004b001709a,Zm00004b001709b simSplit
exon.43252 chr1 69120903 69121102 Zm00004b001709 69118380 69125704 Zm00004b001709 Zm00004b001709a,Zm00004b001709b simSplit
exon.43253 chr1 69121514 69121613 Zm00004b001709a 69118380 69125704 Zm00004b001709 Zm00004b001709a,Zm00004b001709b simSplit
exon.43253 chr1 69121514 69121613 Zm00004b001709 69118380 69125704 Zm00004b001709 Zm00004b001709a,Zm00004b001709b simSplit
exon.43254 chr1 69121693 69122277 Zm00004b001709a 69118380 69125704 Zm00004b001709 Zm00004b001709a,Zm00004b001709b simSplit
exon.43254 chr1 69121693 69122277 Zm00004b001709 69118380 69125704 Zm00004b001709 Zm00004b001709a,Zm00004b001709b simSplit
exon.43255 chr1 69122663 69122785 Zm00004b001709b 69118380 69125704 Zm00004b001709 Zm00004b001709a,Zm00004b001709b simSplit
exon.43255 chr1 69122663 69122785 Zm00004b001709 69118380 69125704 Zm00004b001709 Zm00004b001709a,Zm00004b001709b simSplit
exon.43256 chr1 69123236 69123316 Zm00004b001709b 69118380 69125704 Zm00004b001709 Zm00004b001709a,Zm00004b001709b simSplit
exon.43256 chr1 69123236 69123316 Zm00004b001709 69118380 69125704 Zm00004b001709 Zm00004b001709a,Zm00004b001709b simSplit
exon.43257 chr1 69123395 69123702 Zm00004b001709b 69118380 69125704 Zm00004b001709 Zm00004b001709a,Zm00004b001709b simSplit
exon.43257 chr1 69123395 69123702 Zm00004b001709 69118380 69125704 Zm00004b001709 Zm00004b001709a,Zm00004b001709b simSplit
exon.43258 chr1 69123787 69124023 Zm00004b001709b 69118380 69125704 Zm00004b001709 Zm00004b001709a,Zm00004b001709b simSplit
exon.43258 chr1 69123787 69124023 Zm00004b001709 69118380 69125704 Zm00004b001709 Zm00004b001709a,Zm00004b001709b simSplit
exon.43259 chr1 69124347 69124431 Zm00004b001709b 69118380 69125704 Zm00004b001709 Zm00004b001709a,Zm00004b001709b simSplit
exon.43259 chr1 69124347 69124431 Zm00004b001709 69118380 69125704 Zm00004b001709 Zm00004b001709a,Zm00004b001709b simSplit
exon.43260 chr1 69124506 69124686 Zm00004b001709b 69118380 69125704 Zm00004b001709 Zm00004b001709a,Zm00004b001709b simSplit
exon.43260 chr1 69124506 69124686 Zm00004b001709 69118380 69125704 Zm00004b001709 Zm00004b001709a,Zm00004b001709b simSplit
exon.43261 chr1 69124793 69124967 Zm00004b001709b 69118380 69125704 Zm00004b001709 Zm00004b001709a,Zm00004b001709b simSplit
exon.43261 chr1 69124793 69124967 Zm00004b001709 69118380 69125704 Zm00004b001709 Zm00004b001709a,Zm00004b001709b simSplit
exon.43262 chr1 69125293 69125704 Zm00004b001709b 69118380 69125704 Zm00004b001709 Zm00004b001709a,Zm00004b001709b simSplit
exon.43262 chr1 69125293 69125704 Zm00004b001709 69118380 69125704 Zm00004b001709 Zm00004b001709a,Zm00004b001709b simSplit
exon.43283 chr1 69127986 69128207 Zm00004b001710a 69127986 69132865 Zm00004b001710 Zm00004b001710a,Zm00004b001710b simSplit
exon.43283 chr1 69127986 69128207 Zm00004b001710 69127986 69132865 Zm00004b001710 Zm00004b001710a,Zm00004b001710b simSplit
exon.43284 chr1 69130396 69130659 Zm00004b001710b 69127986 69132865 Zm00004b001710 Zm00004b001710a,Zm00004b001710b simSplit
exon.43284 chr1 69130396 69130659 Zm00004b001710 69127986 69132865 Zm00004b001710 Zm00004b001710a,Zm00004b001710b simSplit
exon.43285 chr1 69130751 69130833 Zm00004b001710b 69127986 69132865 Zm00004b001710 Zm00004b001710a,Zm00004b001710b simSplit
exon.43285 chr1 69130751 69130833 Zm00004b001710 69127986 69132865 Zm00004b001710 Zm00004b001710a,Zm00004b001710b simSplit
exon.43286 chr1 69130924 69131009 Zm00004b001710b 69127986 69132865 Zm00004b001710 Zm00004b001710a,Zm00004b001710b simSplit
exon.43286 chr1 69130924 69131009 Zm00004b001710 69127986 69132865 Zm00004b001710 Zm00004b001710a,Zm00004b001710b simSplit
exon.43287 chr1 69132070 69132865 Zm00004b001710b 69127986 69132865 Zm00004b001710 Zm00004b001710a,Zm00004b001710b simSplit
exon.43287 chr1 69132070 69132865 Zm00004b001710 69127986 69132865 Zm00004b001710 Zm00004b001710a,Zm00004b001710b simSplit
exon.43672 chr1 69766938 69766974 Zm00004b001723a 69766938 69770590 Zm00004b001723 Zm00004b001723a,Zm00004b001723b simSplit
exon.43672 chr1 69766938 69766974 Zm00004b001723 69766938 69770590 Zm00004b001723 Zm00004b001723a,Zm00004b001723b simSplit
exon.43671 chr1 69767057 69767093 Zm00004b001723a 69766938 69770590 Zm00004b001723 Zm00004b001723a,Zm00004b001723b simSplit
exon.43671 chr1 69767057 69767093 Zm00004b001723 69766938 69770590 Zm00004b001723 Zm00004b001723a,Zm00004b001723b simSplit
exon.43670 chr1 69767156 69767314 Zm00004b001723a 69766938 69770590 Zm00004b001723 Zm00004b001723a,Zm00004b001723b simSplit
exon.43670 chr1 69767156 69767314 Zm00004b001723 69766938 69770590 Zm00004b001723 Zm00004b001723a,Zm00004b001723b simSplit
exon.43669 chr1 69767522 69767589 Zm00004b001723a 69766938 69770590 Zm00004b001723 Zm00004b001723a,Zm00004b001723b simSplit
exon.43669 chr1 69767522 69767589 Zm00004b001723 69766938 69770590 Zm00004b001723 Zm00004b001723a,Zm00004b001723b simSplit
exon.43668 chr1 69767697 69767764 Zm00004b001723a 69766938 69770590 Zm00004b001723 Zm00004b001723a,Zm00004b001723b simSplit
exon.43668 chr1 69767697 69767764 Zm00004b001723 69766938 69770590 Zm00004b001723 Zm00004b001723a,Zm00004b001723b simSplit
exon.43667 chr1 69768854 69768937 Zm00004b001723a 69766938 69770590 Zm00004b001723 Zm00004b001723a,Zm00004b001723b simSplit
exon.43667 chr1 69768854 69768937 Zm00004b001723 69766938 69770590 Zm00004b001723 Zm00004b001723a,Zm00004b001723b simSplit
exon.43666 chr1 69769261 69769380 Zm00004b001723a 69766938 69770590 Zm00004b001723 Zm00004b001723a,Zm00004b001723b simSplit
exon.43666 chr1 69769261 69769380 Zm00004b001723 69766938 69770590 Zm00004b001723 Zm00004b001723a,Zm00004b001723b simSplit
exon.43665 chr1 69769668 69769707 Zm00004b001723b 69766938 69770590 Zm00004b001723 Zm00004b001723a,Zm00004b001723b simSplit
exon.43665 chr1 69769668 69769707 Zm00004b001723 69766938 69770590 Zm00004b001723 Zm00004b001723a,Zm00004b001723b simSplit
exon.43664 chr1 69769819 69770015 Zm00004b001723b 69766938 69770590 Zm00004b001723 Zm00004b001723a,Zm00004b001723b simSplit
exon.43664 chr1 69769819 69770015 Zm00004b001723 69766938 69770590 Zm00004b001723 Zm00004b001723a,Zm00004b001723b simSplit
exon.43663 chr1 69770231 69770590 Zm00004b001723b 69766938 69770590 Zm00004b001723 Zm00004b001723a,Zm00004b001723b simSplit
exon.43663 chr1 69770231 69770590 Zm00004b001723 69766938 69770590 Zm00004b001723 Zm00004b001723a,Zm00004b001723b simSplit
exon.43697 chr1 69771779 69771866 Zm00004b001724a 69771779 69776580 Zm00004b001724 Zm00004b001724a,Zm00004b001724b simSplit
exon.43697 chr1 69771779 69771866 Zm00004b001724 69771779 69776580 Zm00004b001724 Zm00004b001724a,Zm00004b001724b simSplit
exon.43698 chr1 69772151 69772203 Zm00004b001724a 69771779 69776580 Zm00004b001724 Zm00004b001724a,Zm00004b001724b simSplit
exon.43698 chr1 69772151 69772203 Zm00004b001724 69771779 69776580 Zm00004b001724 Zm00004b001724a,Zm00004b001724b simSplit
exon.43699 chr1 69772291 69772462 Zm00004b001724a 69771779 69776580 Zm00004b001724 Zm00004b001724a,Zm00004b001724b simSplit
exon.43699 chr1 69772291 69772462 Zm00004b001724 69771779 69776580 Zm00004b001724 Zm00004b001724a,Zm00004b001724b simSplit
exon.43700 chr1 69772530 69772703 Zm00004b001724a 69771779 69776580 Zm00004b001724 Zm00004b001724a,Zm00004b001724b simSplit
exon.43700 chr1 69772530 69772703 Zm00004b001724 69771779 69776580 Zm00004b001724 Zm00004b001724a,Zm00004b001724b simSplit
exon.43701 chr1 69772806 69772911 Zm00004b001724a 69771779 69776580 Zm00004b001724 Zm00004b001724a,Zm00004b001724b simSplit
exon.43701 chr1 69772806 69772911 Zm00004b001724 69771779 69776580 Zm00004b001724 Zm00004b001724a,Zm00004b001724b simSplit
exon.43702 chr1 69773168 69773306 Zm00004b001724a 69771779 69776580 Zm00004b001724 Zm00004b001724a,Zm00004b001724b simSplit
exon.43702 chr1 69773168 69773306 Zm00004b001724 69771779 69776580 Zm00004b001724 Zm00004b001724a,Zm00004b001724b simSplit
exon.43703 chr1 69773894 69773971 Zm00004b001724a 69771779 69776580 Zm00004b001724 Zm00004b001724a,Zm00004b001724b simSplit
exon.43703 chr1 69773894 69773971 Zm00004b001724 69771779 69776580 Zm00004b001724 Zm00004b001724a,Zm00004b001724b simSplit
exon.43704 chr1 69774044 69774109 Zm00004b001724a 69771779 69776580 Zm00004b001724 Zm00004b001724a,Zm00004b001724b simSplit
exon.43704 chr1 69774044 69774109 Zm00004b001724 69771779 69776580 Zm00004b001724 Zm00004b001724a,Zm00004b001724b simSplit
exon.43705 chr1 69774318 69774403 Zm00004b001724a 69771779 69776580 Zm00004b001724 Zm00004b001724a,Zm00004b001724b simSplit
exon.43705 chr1 69774318 69774403 Zm00004b001724 69771779 69776580 Zm00004b001724 Zm00004b001724a,Zm00004b001724b simSplit
exon.43706 chr1 69774890 69774989 Zm00004b001724a 69771779 69776580 Zm00004b001724 Zm00004b001724a,Zm00004b001724b simSplit
exon.43706 chr1 69774890 69774989 Zm00004b001724 69771779 69776580 Zm00004b001724 Zm00004b001724a,Zm00004b001724b simSplit
exon.43707 chr1 69775193 69775303 Zm00004b001724a 69771779 69776580 Zm00004b001724 Zm00004b001724a,Zm00004b001724b simSplit
exon.43707 chr1 69775193 69775303 Zm00004b001724 69771779 69776580 Zm00004b001724 Zm00004b001724a,Zm00004b001724b simSplit
exon.43708 chr1 69775410 69775451 Zm00004b001724b 69771779 69776580 Zm00004b001724 Zm00004b001724a,Zm00004b001724b simSplit
exon.43708 chr1 69775410 69775451 Zm00004b001724 69771779 69776580 Zm00004b001724 Zm00004b001724a,Zm00004b001724b simSplit
exon.43709 chr1 69775616 69775702 Zm00004b001724b 69771779 69776580 Zm00004b001724 Zm00004b001724a,Zm00004b001724b simSplit
exon.43709 chr1 69775616 69775702 Zm00004b001724 69771779 69776580 Zm00004b001724 Zm00004b001724a,Zm00004b001724b simSplit
exon.43710 chr1 69776089 69776192 Zm00004b001724b 69771779 69776580 Zm00004b001724 Zm00004b001724a,Zm00004b001724b simSplit
exon.43710 chr1 69776089 69776192 Zm00004b001724 69771779 69776580 Zm00004b001724 Zm00004b001724a,Zm00004b001724b simSplit
exon.43711 chr1 69776319 69776580 Zm00004b001724b 69771779 69776580 Zm00004b001724 Zm00004b001724a,Zm00004b001724b simSplit
exon.43711 chr1 69776319 69776580 Zm00004b001724 69771779 69776580 Zm00004b001724 Zm00004b001724a,Zm00004b001724b simSplit
exon.43819 chr1 69960313 69960361 Zm00004b001727a 69960313 69962688 Zm00004b001727 Zm00004b001727a,Zm00004b001727b simSplit
exon.43819 chr1 69960313 69960361 Zm00004b001727 69960313 69962688 Zm00004b001727 Zm00004b001727a,Zm00004b001727b simSplit
exon.43818 chr1 69960382 69960514 Zm00004b001727b 69960313 69962688 Zm00004b001727 Zm00004b001727a,Zm00004b001727b simSplit
exon.43818 chr1 69960382 69960514 Zm00004b001727 69960313 69962688 Zm00004b001727 Zm00004b001727a,Zm00004b001727b simSplit
exon.43817 chr1 69960624 69960725 Zm00004b001727b 69960313 69962688 Zm00004b001727 Zm00004b001727a,Zm00004b001727b simSplit
exon.43817 chr1 69960624 69960725 Zm00004b001727 69960313 69962688 Zm00004b001727 Zm00004b001727a,Zm00004b001727b simSplit
exon.43816 chr1 69962297 69962432 Zm00004b001727b 69960313 69962688 Zm00004b001727 Zm00004b001727a,Zm00004b001727b simSplit
exon.43816 chr1 69962297 69962432 Zm00004b001727 69960313 69962688 Zm00004b001727 Zm00004b001727a,Zm00004b001727b simSplit
exon.43815 chr1 69962513 69962688 Zm00004b001727b 69960313 69962688 Zm00004b001727 Zm00004b001727a,Zm00004b001727b simSplit
exon.43815 chr1 69962513 69962688 Zm00004b001727 69960313 69962688 Zm00004b001727 Zm00004b001727a,Zm00004b001727b simSplit
exon.43887 chr1 69971130 69972019 Zm00004b001728a 69971130 69975574 Zm00004b001728 Zm00004b001728a,Zm00004b001728b simSplit
exon.43887 chr1 69971130 69972019 Zm00004b001728 69971130 69975574 Zm00004b001728 Zm00004b001728a,Zm00004b001728b simSplit
exon.43888 chr1 69973041 69973237 Zm00004b001728a 69971130 69975574 Zm00004b001728 Zm00004b001728a,Zm00004b001728b simSplit
exon.43888 chr1 69973041 69973237 Zm00004b001728 69971130 69975574 Zm00004b001728 Zm00004b001728a,Zm00004b001728b simSplit
exon.43889 chr1 69973316 69973379 Zm00004b001728a 69971130 69975574 Zm00004b001728 Zm00004b001728a,Zm00004b001728b simSplit
exon.43889 chr1 69973316 69973379 Zm00004b001728 69971130 69975574 Zm00004b001728 Zm00004b001728a,Zm00004b001728b simSplit
exon.43890 chr1 69973520 69973627 Zm00004b001728b 69971130 69975574 Zm00004b001728 Zm00004b001728a,Zm00004b001728b simSplit
exon.43890 chr1 69973520 69973627 Zm00004b001728 69971130 69975574 Zm00004b001728 Zm00004b001728a,Zm00004b001728b simSplit
exon.43891 chr1 69973786 69973911 Zm00004b001728b 69971130 69975574 Zm00004b001728 Zm00004b001728a,Zm00004b001728b simSplit
exon.43891 chr1 69973786 69973911 Zm00004b001728 69971130 69975574 Zm00004b001728 Zm00004b001728a,Zm00004b001728b simSplit
exon.43892 chr1 69974002 69974234 Zm00004b001728b 69971130 69975574 Zm00004b001728 Zm00004b001728a,Zm00004b001728b simSplit
exon.43892 chr1 69974002 69974234 Zm00004b001728 69971130 69975574 Zm00004b001728 Zm00004b001728a,Zm00004b001728b simSplit
exon.43893 chr1 69974417 69974514 Zm00004b001728b 69971130 69975574 Zm00004b001728 Zm00004b001728a,Zm00004b001728b simSplit
exon.43893 chr1 69974417 69974514 Zm00004b001728 69971130 69975574 Zm00004b001728 Zm00004b001728a,Zm00004b001728b simSplit
exon.43894 chr1 69974712 69975574 Zm00004b001728b 69971130 69975574 Zm00004b001728 Zm00004b001728a,Zm00004b001728b simSplit
exon.43894 chr1 69974712 69975574 Zm00004b001728 69971130 69975574 Zm00004b001728 Zm00004b001728a,Zm00004b001728b simSplit
exon.44565 chr1 72027117 72027300 Zm00004b001759a 72027117 72030869 Zm00004b001759 Zm00004b001759a,Zm00004b001759b simSplit
exon.44565 chr1 72027117 72027300 Zm00004b001759 72027117 72030869 Zm00004b001759 Zm00004b001759a,Zm00004b001759b simSplit
exon.44566 chr1 72028253 72028738 Zm00004b001759a 72027117 72030869 Zm00004b001759 Zm00004b001759a,Zm00004b001759b simSplit
exon.44566 chr1 72028253 72028738 Zm00004b001759 72027117 72030869 Zm00004b001759 Zm00004b001759a,Zm00004b001759b simSplit
exon.44567 chr1 72028828 72029316 Zm00004b001759a 72027117 72030869 Zm00004b001759 Zm00004b001759a,Zm00004b001759b simSplit
exon.44567 chr1 72028828 72029316 Zm00004b001759 72027117 72030869 Zm00004b001759 Zm00004b001759a,Zm00004b001759b simSplit
exon.44568 chr1 72029713 72030423 Zm00004b001759a 72027117 72030869 Zm00004b001759 Zm00004b001759a,Zm00004b001759b simSplit
exon.44568 chr1 72029713 72030423 Zm00004b001759 72027117 72030869 Zm00004b001759 Zm00004b001759a,Zm00004b001759b simSplit
exon.44569 chr1 72030670 72030869 Zm00004b001759b 72027117 72030869 Zm00004b001759 Zm00004b001759a,Zm00004b001759b simSplit
exon.44569 chr1 72030670 72030869 Zm00004b001759 72027117 72030869 Zm00004b001759 Zm00004b001759a,Zm00004b001759b simSplit
exon.44583 chr1 72116215 72116447 Zm00004b001761a 72116215 72117573 Zm00004b001761 Zm00004b001761a,Zm00004b001761b simSplit
exon.44583 chr1 72116215 72116447 Zm00004b001761 72116215 72117573 Zm00004b001761 Zm00004b001761a,Zm00004b001761b simSplit
exon.44582 chr1 72116585 72116854 Zm00004b001761a 72116215 72117573 Zm00004b001761 Zm00004b001761a,Zm00004b001761b simSplit
exon.44582 chr1 72116585 72116854 Zm00004b001761 72116215 72117573 Zm00004b001761 Zm00004b001761a,Zm00004b001761b simSplit
exon.44581 chr1 72116941 72117079 Zm00004b001761b 72116215 72117573 Zm00004b001761 Zm00004b001761a,Zm00004b001761b simSplit
exon.44581 chr1 72116941 72117079 Zm00004b001761 72116215 72117573 Zm00004b001761 Zm00004b001761a,Zm00004b001761b simSplit
exon.44580 chr1 72117274 72117573 Zm00004b001761b 72116215 72117573 Zm00004b001761 Zm00004b001761a,Zm00004b001761b simSplit
exon.44580 chr1 72117274 72117573 Zm00004b001761 72116215 72117573 Zm00004b001761 Zm00004b001761a,Zm00004b001761b simSplit
exon.44882 chr1 72535532 72536588 Zm00004b001775a 72535532 72538991 Zm00004b001775 Zm00004b001775a,Zm00004b001775b simSplit
exon.44882 chr1 72535532 72536588 Zm00004b001775 72535532 72538991 Zm00004b001775 Zm00004b001775a,Zm00004b001775b simSplit
exon.44883 chr1 72536764 72536823 Zm00004b001775a 72535532 72538991 Zm00004b001775 Zm00004b001775a,Zm00004b001775b simSplit
exon.44883 chr1 72536764 72536823 Zm00004b001775 72535532 72538991 Zm00004b001775 Zm00004b001775a,Zm00004b001775b simSplit
exon.44884 chr1 72537147 72537182 Zm00004b001775b 72535532 72538991 Zm00004b001775 Zm00004b001775a,Zm00004b001775b simSplit
exon.44884 chr1 72537147 72537182 Zm00004b001775 72535532 72538991 Zm00004b001775 Zm00004b001775a,Zm00004b001775b simSplit
exon.44885 chr1 72537861 72537973 Zm00004b001775b 72535532 72538991 Zm00004b001775 Zm00004b001775a,Zm00004b001775b simSplit
exon.44885 chr1 72537861 72537973 Zm00004b001775 72535532 72538991 Zm00004b001775 Zm00004b001775a,Zm00004b001775b simSplit
exon.44886 chr1 72538175 72538365 Zm00004b001775b 72535532 72538991 Zm00004b001775 Zm00004b001775a,Zm00004b001775b simSplit
exon.44886 chr1 72538175 72538365 Zm00004b001775 72535532 72538991 Zm00004b001775 Zm00004b001775a,Zm00004b001775b simSplit
exon.44887 chr1 72538484 72538680 Zm00004b001775b 72535532 72538991 Zm00004b001775 Zm00004b001775a,Zm00004b001775b simSplit
exon.44887 chr1 72538484 72538680 Zm00004b001775 72535532 72538991 Zm00004b001775 Zm00004b001775a,Zm00004b001775b simSplit
exon.44888 chr1 72538830 72538991 Zm00004b001775b 72535532 72538991 Zm00004b001775 Zm00004b001775a,Zm00004b001775b simSplit
exon.44888 chr1 72538830 72538991 Zm00004b001775 72535532 72538991 Zm00004b001775 Zm00004b001775a,Zm00004b001775b simSplit
exon.45101 chr1 73173315 73173440 Zm00004b001786a 73173315 73192982 Zm00004b001786 Zm00004b001786a,Zm00004b001786b simSplit
exon.45101 chr1 73173315 73173440 Zm00004b001786 73173315 73192982 Zm00004b001786 Zm00004b001786a,Zm00004b001786b simSplit
exon.45100 chr1 73174999 73175161 Zm00004b001786a 73173315 73192982 Zm00004b001786 Zm00004b001786a,Zm00004b001786b simSplit
exon.45100 chr1 73174999 73175161 Zm00004b001786 73173315 73192982 Zm00004b001786 Zm00004b001786a,Zm00004b001786b simSplit
exon.45099 chr1 73175238 73175440 Zm00004b001786a 73173315 73192982 Zm00004b001786 Zm00004b001786a,Zm00004b001786b simSplit
exon.45099 chr1 73175238 73175440 Zm00004b001786 73173315 73192982 Zm00004b001786 Zm00004b001786a,Zm00004b001786b simSplit
exon.45098 chr1 73175638 73175775 Zm00004b001786a 73173315 73192982 Zm00004b001786 Zm00004b001786a,Zm00004b001786b simSplit
exon.45098 chr1 73175638 73175775 Zm00004b001786 73173315 73192982 Zm00004b001786 Zm00004b001786a,Zm00004b001786b simSplit
exon.45097 chr1 73176284 73176370 Zm00004b001786a 73173315 73192982 Zm00004b001786 Zm00004b001786a,Zm00004b001786b simSplit
exon.45097 chr1 73176284 73176370 Zm00004b001786 73173315 73192982 Zm00004b001786 Zm00004b001786a,Zm00004b001786b simSplit
exon.45096 chr1 73176437 73176509 Zm00004b001786a 73173315 73192982 Zm00004b001786 Zm00004b001786a,Zm00004b001786b simSplit
exon.45096 chr1 73176437 73176509 Zm00004b001786 73173315 73192982 Zm00004b001786 Zm00004b001786a,Zm00004b001786b simSplit
exon.45095 chr1 73176822 73177016 Zm00004b001786a 73173315 73192982 Zm00004b001786 Zm00004b001786a,Zm00004b001786b simSplit
exon.45095 chr1 73176822 73177016 Zm00004b001786 73173315 73192982 Zm00004b001786 Zm00004b001786a,Zm00004b001786b simSplit
exon.45094 chr1 73183598 73183656 Zm00004b001786a 73173315 73192982 Zm00004b001786 Zm00004b001786a,Zm00004b001786b simSplit
exon.45094 chr1 73183598 73183656 Zm00004b001786 73173315 73192982 Zm00004b001786 Zm00004b001786a,Zm00004b001786b simSplit
exon.45093 chr1 73185684 73185755 Zm00004b001786a 73173315 73192982 Zm00004b001786 Zm00004b001786a,Zm00004b001786b simSplit
exon.45093 chr1 73185684 73185755 Zm00004b001786 73173315 73192982 Zm00004b001786 Zm00004b001786a,Zm00004b001786b simSplit
exon.45092 chr1 73186370 73186530 Zm00004b001786a 73173315 73192982 Zm00004b001786 Zm00004b001786a,Zm00004b001786b simSplit
exon.45092 chr1 73186370 73186530 Zm00004b001786 73173315 73192982 Zm00004b001786 Zm00004b001786a,Zm00004b001786b simSplit
exon.45091 chr1 73186622 73186808 Zm00004b001786a 73173315 73192982 Zm00004b001786 Zm00004b001786a,Zm00004b001786b simSplit
exon.45091 chr1 73186622 73186808 Zm00004b001786 73173315 73192982 Zm00004b001786 Zm00004b001786a,Zm00004b001786b simSplit
exon.45090 chr1 73186892 73187011 Zm00004b001786a 73173315 73192982 Zm00004b001786 Zm00004b001786a,Zm00004b001786b simSplit
exon.45090 chr1 73186892 73187011 Zm00004b001786 73173315 73192982 Zm00004b001786 Zm00004b001786a,Zm00004b001786b simSplit
exon.45089 chr1 73187106 73187189 Zm00004b001786a 73173315 73192982 Zm00004b001786 Zm00004b001786a,Zm00004b001786b simSplit
exon.45089 chr1 73187106 73187189 Zm00004b001786 73173315 73192982 Zm00004b001786 Zm00004b001786a,Zm00004b001786b simSplit
exon.45088 chr1 73187326 73187516 Zm00004b001786a 73173315 73192982 Zm00004b001786 Zm00004b001786a,Zm00004b001786b simSplit
exon.45088 chr1 73187326 73187516 Zm00004b001786 73173315 73192982 Zm00004b001786 Zm00004b001786a,Zm00004b001786b simSplit
exon.45087 chr1 73188955 73189122 Zm00004b001786a 73173315 73192982 Zm00004b001786 Zm00004b001786a,Zm00004b001786b simSplit
exon.45087 chr1 73188955 73189122 Zm00004b001786 73173315 73192982 Zm00004b001786 Zm00004b001786a,Zm00004b001786b simSplit
exon.45086 chr1 73189218 73189448 Zm00004b001786a 73173315 73192982 Zm00004b001786 Zm00004b001786a,Zm00004b001786b simSplit
exon.45086 chr1 73189218 73189448 Zm00004b001786 73173315 73192982 Zm00004b001786 Zm00004b001786a,Zm00004b001786b simSplit
exon.45085 chr1 73189542 73189629 Zm00004b001786a 73173315 73192982 Zm00004b001786 Zm00004b001786a,Zm00004b001786b simSplit
exon.45085 chr1 73189542 73189629 Zm00004b001786 73173315 73192982 Zm00004b001786 Zm00004b001786a,Zm00004b001786b simSplit
exon.45084 chr1 73189717 73189878 Zm00004b001786b 73173315 73192982 Zm00004b001786 Zm00004b001786a,Zm00004b001786b simSplit
exon.45084 chr1 73189717 73189878 Zm00004b001786 73173315 73192982 Zm00004b001786 Zm00004b001786a,Zm00004b001786b simSplit
exon.45083 chr1 73192938 73192982 Zm00004b001786b 73173315 73192982 Zm00004b001786 Zm00004b001786a,Zm00004b001786b simSplit
exon.45083 chr1 73192938 73192982 Zm00004b001786 73173315 73192982 Zm00004b001786 Zm00004b001786a,Zm00004b001786b simSplit
exon.45208 chr1 73685950 73686353 Zm00004b001796a 73685950 73696379 Zm00004b001796 Zm00004b001796a,Zm00004b001796b simSplit
exon.45208 chr1 73685950 73686353 Zm00004b001796 73685950 73696379 Zm00004b001796 Zm00004b001796a,Zm00004b001796b simSplit
exon.45209 chr1 73686569 73686628 Zm00004b001796b 73685950 73696379 Zm00004b001796 Zm00004b001796a,Zm00004b001796b simSplit
exon.45209 chr1 73686569 73686628 Zm00004b001796 73685950 73696379 Zm00004b001796 Zm00004b001796a,Zm00004b001796b simSplit
exon.45210 chr1 73686944 73687028 Zm00004b001796b 73685950 73696379 Zm00004b001796 Zm00004b001796a,Zm00004b001796b simSplit
exon.45210 chr1 73686944 73687028 Zm00004b001796 73685950 73696379 Zm00004b001796 Zm00004b001796a,Zm00004b001796b simSplit
exon.45211 chr1 73687274 73687333 Zm00004b001796b 73685950 73696379 Zm00004b001796 Zm00004b001796a,Zm00004b001796b simSplit
exon.45211 chr1 73687274 73687333 Zm00004b001796 73685950 73696379 Zm00004b001796 Zm00004b001796a,Zm00004b001796b simSplit
exon.45212 chr1 73687444 73687551 Zm00004b001796b 73685950 73696379 Zm00004b001796 Zm00004b001796a,Zm00004b001796b simSplit
exon.45212 chr1 73687444 73687551 Zm00004b001796 73685950 73696379 Zm00004b001796 Zm00004b001796a,Zm00004b001796b simSplit
exon.45213 chr1 73687634 73687708 Zm00004b001796b 73685950 73696379 Zm00004b001796 Zm00004b001796a,Zm00004b001796b simSplit
exon.45213 chr1 73687634 73687708 Zm00004b001796 73685950 73696379 Zm00004b001796 Zm00004b001796a,Zm00004b001796b simSplit
exon.45214 chr1 73687860 73687922 Zm00004b001796b 73685950 73696379 Zm00004b001796 Zm00004b001796a,Zm00004b001796b simSplit
exon.45214 chr1 73687860 73687922 Zm00004b001796 73685950 73696379 Zm00004b001796 Zm00004b001796a,Zm00004b001796b simSplit
exon.45215 chr1 73694105 73694342 Zm00004b001796b 73685950 73696379 Zm00004b001796 Zm00004b001796a,Zm00004b001796b simSplit
exon.45215 chr1 73694105 73694342 Zm00004b001796 73685950 73696379 Zm00004b001796 Zm00004b001796a,Zm00004b001796b simSplit
exon.45216 chr1 73694744 73694856 Zm00004b001796b 73685950 73696379 Zm00004b001796 Zm00004b001796a,Zm00004b001796b simSplit
exon.45216 chr1 73694744 73694856 Zm00004b001796 73685950 73696379 Zm00004b001796 Zm00004b001796a,Zm00004b001796b simSplit
exon.45217 chr1 73694982 73695012 Zm00004b001796b 73685950 73696379 Zm00004b001796 Zm00004b001796a,Zm00004b001796b simSplit
exon.45217 chr1 73694982 73695012 Zm00004b001796 73685950 73696379 Zm00004b001796 Zm00004b001796a,Zm00004b001796b simSplit
exon.45218 chr1 73695169 73696379 Zm00004b001796b 73685950 73696379 Zm00004b001796 Zm00004b001796a,Zm00004b001796b simSplit
exon.45218 chr1 73695169 73696379 Zm00004b001796 73685950 73696379 Zm00004b001796 Zm00004b001796a,Zm00004b001796b simSplit
exon.45321 chr1 74220680 74222707 Zm00004b001803a 74220680 74227180 Zm00004b001803 Zm00004b001803a,Zm00004b001803b simSplit
exon.45321 chr1 74220680 74222707 Zm00004b001803 74220680 74227180 Zm00004b001803 Zm00004b001803a,Zm00004b001803b simSplit
exon.45322 chr1 74222804 74222876 Zm00004b001803a 74220680 74227180 Zm00004b001803 Zm00004b001803a,Zm00004b001803b simSplit
exon.45322 chr1 74222804 74222876 Zm00004b001803 74220680 74227180 Zm00004b001803 Zm00004b001803a,Zm00004b001803b simSplit
exon.45323 chr1 74224712 74224796 Zm00004b001803a 74220680 74227180 Zm00004b001803 Zm00004b001803a,Zm00004b001803b simSplit
exon.45323 chr1 74224712 74224796 Zm00004b001803 74220680 74227180 Zm00004b001803 Zm00004b001803a,Zm00004b001803b simSplit
exon.45324 chr1 74224988 74225033 Zm00004b001803a 74220680 74227180 Zm00004b001803 Zm00004b001803a,Zm00004b001803b simSplit
exon.45324 chr1 74224988 74225033 Zm00004b001803 74220680 74227180 Zm00004b001803 Zm00004b001803a,Zm00004b001803b simSplit
exon.45325 chr1 74225131 74225245 Zm00004b001803a 74220680 74227180 Zm00004b001803 Zm00004b001803a,Zm00004b001803b simSplit
exon.45325 chr1 74225131 74225245 Zm00004b001803 74220680 74227180 Zm00004b001803 Zm00004b001803a,Zm00004b001803b simSplit
exon.45326 chr1 74225325 74225404 Zm00004b001803a 74220680 74227180 Zm00004b001803 Zm00004b001803a,Zm00004b001803b simSplit
exon.45326 chr1 74225325 74225404 Zm00004b001803 74220680 74227180 Zm00004b001803 Zm00004b001803a,Zm00004b001803b simSplit
exon.45327 chr1 74225487 74226092 Zm00004b001803a 74220680 74227180 Zm00004b001803 Zm00004b001803a,Zm00004b001803b simSplit
exon.45327 chr1 74225487 74226092 Zm00004b001803 74220680 74227180 Zm00004b001803 Zm00004b001803a,Zm00004b001803b simSplit
exon.45328 chr1 74226243 74226347 Zm00004b001803a 74220680 74227180 Zm00004b001803 Zm00004b001803a,Zm00004b001803b simSplit
exon.45328 chr1 74226243 74226347 Zm00004b001803 74220680 74227180 Zm00004b001803 Zm00004b001803a,Zm00004b001803b simSplit
exon.45329 chr1 74226438 74227180 Zm00004b001803b 74220680 74227180 Zm00004b001803 Zm00004b001803a,Zm00004b001803b simSplit
exon.45329 chr1 74226438 74227180 Zm00004b001803 74220680 74227180 Zm00004b001803 Zm00004b001803a,Zm00004b001803b simSplit
exon.45805 chr1 75144940 75146108 Zm00004b001824a 75144940 75147372 Zm00004b001824 Zm00004b001824a,Zm00004b001824b simSplit
exon.45805 chr1 75144940 75146108 Zm00004b001824 75144940 75147372 Zm00004b001824 Zm00004b001824a,Zm00004b001824b simSplit
exon.45804 chr1 75146200 75146236 Zm00004b001824a 75144940 75147372 Zm00004b001824 Zm00004b001824a,Zm00004b001824b simSplit
exon.45804 chr1 75146200 75146236 Zm00004b001824 75144940 75147372 Zm00004b001824 Zm00004b001824a,Zm00004b001824b simSplit
exon.45803 chr1 75146312 75146581 Zm00004b001824a 75144940 75147372 Zm00004b001824 Zm00004b001824a,Zm00004b001824b simSplit
exon.45803 chr1 75146312 75146581 Zm00004b001824 75144940 75147372 Zm00004b001824 Zm00004b001824a,Zm00004b001824b simSplit
exon.45802 chr1 75146675 75147372 Zm00004b001824b 75144940 75147372 Zm00004b001824 Zm00004b001824a,Zm00004b001824b simSplit
exon.45802 chr1 75146675 75147372 Zm00004b001824 75144940 75147372 Zm00004b001824 Zm00004b001824a,Zm00004b001824b simSplit
exon.45888 chr1 75405472 75405935 Zm00004b001829a 75405472 75415730 Zm00004b001829 Zm00004b001829a,Zm00004b001829b simSplit
exon.45888 chr1 75405472 75405935 Zm00004b001829 75405472 75415730 Zm00004b001829 Zm00004b001829a,Zm00004b001829b simSplit
exon.45889 chr1 75406202 75406400 Zm00004b001829b 75405472 75415730 Zm00004b001829 Zm00004b001829a,Zm00004b001829b simSplit
exon.45889 chr1 75406202 75406400 Zm00004b001829 75405472 75415730 Zm00004b001829 Zm00004b001829a,Zm00004b001829b simSplit
exon.45890 chr1 75407085 75407293 Zm00004b001829b 75405472 75415730 Zm00004b001829 Zm00004b001829a,Zm00004b001829b simSplit
exon.45890 chr1 75407085 75407293 Zm00004b001829 75405472 75415730 Zm00004b001829 Zm00004b001829a,Zm00004b001829b simSplit
exon.45891 chr1 75409577 75409630 Zm00004b001829b 75405472 75415730 Zm00004b001829 Zm00004b001829a,Zm00004b001829b simSplit
exon.45891 chr1 75409577 75409630 Zm00004b001829 75405472 75415730 Zm00004b001829 Zm00004b001829a,Zm00004b001829b simSplit
exon.45892 chr1 75414592 75414641 Zm00004b001829b 75405472 75415730 Zm00004b001829 Zm00004b001829a,Zm00004b001829b simSplit
exon.45892 chr1 75414592 75414641 Zm00004b001829 75405472 75415730 Zm00004b001829 Zm00004b001829a,Zm00004b001829b simSplit
exon.45893 chr1 75414762 75414912 Zm00004b001829b 75405472 75415730 Zm00004b001829 Zm00004b001829a,Zm00004b001829b simSplit
exon.45893 chr1 75414762 75414912 Zm00004b001829 75405472 75415730 Zm00004b001829 Zm00004b001829a,Zm00004b001829b simSplit
exon.45894 chr1 75415002 75415087 Zm00004b001829b 75405472 75415730 Zm00004b001829 Zm00004b001829a,Zm00004b001829b simSplit
exon.45894 chr1 75415002 75415087 Zm00004b001829 75405472 75415730 Zm00004b001829 Zm00004b001829a,Zm00004b001829b simSplit
exon.45895 chr1 75415226 75415330 Zm00004b001829b 75405472 75415730 Zm00004b001829 Zm00004b001829a,Zm00004b001829b simSplit
exon.45895 chr1 75415226 75415330 Zm00004b001829 75405472 75415730 Zm00004b001829 Zm00004b001829a,Zm00004b001829b simSplit
exon.45896 chr1 75415417 75415730 Zm00004b001829b 75405472 75415730 Zm00004b001829 Zm00004b001829a,Zm00004b001829b simSplit
exon.45896 chr1 75415417 75415730 Zm00004b001829 75405472 75415730 Zm00004b001829 Zm00004b001829a,Zm00004b001829b simSplit
exon.46556 chr1 77902778 77902877 Zm00004b001870a 77902778 77904081 Zm00004b001870 Zm00004b001870a,Zm00004b001870b simSplit
exon.46556 chr1 77902778 77902877 Zm00004b001870 77902778 77904081 Zm00004b001870 Zm00004b001870a,Zm00004b001870b simSplit
exon.46557 chr1 77903058 77903106 Zm00004b001870a 77902778 77904081 Zm00004b001870 Zm00004b001870a,Zm00004b001870b simSplit
exon.46557 chr1 77903058 77903106 Zm00004b001870 77902778 77904081 Zm00004b001870 Zm00004b001870a,Zm00004b001870b simSplit
exon.46558 chr1 77903199 77903527 Zm00004b001870b 77902778 77904081 Zm00004b001870 Zm00004b001870a,Zm00004b001870b simSplit
exon.46558 chr1 77903199 77903527 Zm00004b001870 77902778 77904081 Zm00004b001870 Zm00004b001870a,Zm00004b001870b simSplit
exon.46559 chr1 77903613 77903688 Zm00004b001870b 77902778 77904081 Zm00004b001870 Zm00004b001870a,Zm00004b001870b simSplit
exon.46559 chr1 77903613 77903688 Zm00004b001870 77902778 77904081 Zm00004b001870 Zm00004b001870a,Zm00004b001870b simSplit
exon.46560 chr1 77903868 77904081 Zm00004b001870b 77902778 77904081 Zm00004b001870 Zm00004b001870a,Zm00004b001870b simSplit
exon.46560 chr1 77903868 77904081 Zm00004b001870 77902778 77904081 Zm00004b001870 Zm00004b001870a,Zm00004b001870b simSplit
exon.46651 chr1 78142088 78142565 Zm00004b001878a 78142088 78144482 Zm00004b001878 Zm00004b001878a,Zm00004b001878b simSplit
exon.46651 chr1 78142088 78142565 Zm00004b001878 78142088 78144482 Zm00004b001878 Zm00004b001878a,Zm00004b001878b simSplit
exon.46652 chr1 78142739 78142810 Zm00004b001878a 78142088 78144482 Zm00004b001878 Zm00004b001878a,Zm00004b001878b simSplit
exon.46652 chr1 78142739 78142810 Zm00004b001878 78142088 78144482 Zm00004b001878 Zm00004b001878a,Zm00004b001878b simSplit
exon.46653 chr1 78142894 78143037 Zm00004b001878a 78142088 78144482 Zm00004b001878 Zm00004b001878a,Zm00004b001878b simSplit
exon.46653 chr1 78142894 78143037 Zm00004b001878 78142088 78144482 Zm00004b001878 Zm00004b001878a,Zm00004b001878b simSplit
exon.46654 chr1 78143270 78143341 Zm00004b001878b 78142088 78144482 Zm00004b001878 Zm00004b001878a,Zm00004b001878b simSplit
exon.46654 chr1 78143270 78143341 Zm00004b001878 78142088 78144482 Zm00004b001878 Zm00004b001878a,Zm00004b001878b simSplit
exon.46655 chr1 78143423 78143494 Zm00004b001878b 78142088 78144482 Zm00004b001878 Zm00004b001878a,Zm00004b001878b simSplit
exon.46655 chr1 78143423 78143494 Zm00004b001878 78142088 78144482 Zm00004b001878 Zm00004b001878a,Zm00004b001878b simSplit
exon.46656 chr1 78144071 78144482 Zm00004b001878b 78142088 78144482 Zm00004b001878 Zm00004b001878a,Zm00004b001878b simSplit
exon.46656 chr1 78144071 78144482 Zm00004b001878 78142088 78144482 Zm00004b001878 Zm00004b001878a,Zm00004b001878b simSplit
exon.46693 chr1 78143016 78143341 Zm00004b001879a 78143016 78159031 Zm00004b001879 Zm00004b001879a,Zm00004b001879b simSplit
exon.46693 chr1 78143016 78143341 Zm00004b001879 78143016 78159031 Zm00004b001879 Zm00004b001879a,Zm00004b001879b simSplit
exon.46692 chr1 78143423 78143494 Zm00004b001879a 78143016 78159031 Zm00004b001879 Zm00004b001879a,Zm00004b001879b simSplit
exon.46692 chr1 78143423 78143494 Zm00004b001879 78143016 78159031 Zm00004b001879 Zm00004b001879a,Zm00004b001879b simSplit
exon.46691 chr1 78144071 78144949 Zm00004b001879a 78143016 78159031 Zm00004b001879 Zm00004b001879a,Zm00004b001879b simSplit
exon.46691 chr1 78144071 78144949 Zm00004b001879 78143016 78159031 Zm00004b001879 Zm00004b001879a,Zm00004b001879b simSplit
exon.46690 chr1 78147466 78147724 Zm00004b001879a 78143016 78159031 Zm00004b001879 Zm00004b001879a,Zm00004b001879b simSplit
exon.46690 chr1 78147466 78147724 Zm00004b001879 78143016 78159031 Zm00004b001879 Zm00004b001879a,Zm00004b001879b simSplit
exon.46689 chr1 78147793 78147864 Zm00004b001879a 78143016 78159031 Zm00004b001879 Zm00004b001879a,Zm00004b001879b simSplit
exon.46689 chr1 78147793 78147864 Zm00004b001879 78143016 78159031 Zm00004b001879 Zm00004b001879a,Zm00004b001879b simSplit
exon.46688 chr1 78148798 78148944 Zm00004b001879a 78143016 78159031 Zm00004b001879 Zm00004b001879a,Zm00004b001879b simSplit
exon.46688 chr1 78148798 78148944 Zm00004b001879 78143016 78159031 Zm00004b001879 Zm00004b001879a,Zm00004b001879b simSplit
exon.46687 chr1 78149034 78149090 Zm00004b001879a 78143016 78159031 Zm00004b001879 Zm00004b001879a,Zm00004b001879b simSplit
exon.46687 chr1 78149034 78149090 Zm00004b001879 78143016 78159031 Zm00004b001879 Zm00004b001879a,Zm00004b001879b simSplit
exon.46686 chr1 78149162 78149217 Zm00004b001879a 78143016 78159031 Zm00004b001879 Zm00004b001879a,Zm00004b001879b simSplit
exon.46686 chr1 78149162 78149217 Zm00004b001879 78143016 78159031 Zm00004b001879 Zm00004b001879a,Zm00004b001879b simSplit
exon.46685 chr1 78149291 78149426 Zm00004b001879a 78143016 78159031 Zm00004b001879 Zm00004b001879a,Zm00004b001879b simSplit
exon.46685 chr1 78149291 78149426 Zm00004b001879 78143016 78159031 Zm00004b001879 Zm00004b001879a,Zm00004b001879b simSplit
exon.46684 chr1 78149535 78149622 Zm00004b001879a 78143016 78159031 Zm00004b001879 Zm00004b001879a,Zm00004b001879b simSplit
exon.46684 chr1 78149535 78149622 Zm00004b001879 78143016 78159031 Zm00004b001879 Zm00004b001879a,Zm00004b001879b simSplit
exon.46683 chr1 78149695 78149810 Zm00004b001879a 78143016 78159031 Zm00004b001879 Zm00004b001879a,Zm00004b001879b simSplit
exon.46683 chr1 78149695 78149810 Zm00004b001879 78143016 78159031 Zm00004b001879 Zm00004b001879a,Zm00004b001879b simSplit
exon.46682 chr1 78154985 78155857 Zm00004b001879a 78143016 78159031 Zm00004b001879 Zm00004b001879a,Zm00004b001879b simSplit
exon.46682 chr1 78154985 78155857 Zm00004b001879 78143016 78159031 Zm00004b001879 Zm00004b001879a,Zm00004b001879b simSplit
exon.46681 chr1 78155964 78156059 Zm00004b001879a 78143016 78159031 Zm00004b001879 Zm00004b001879a,Zm00004b001879b simSplit
exon.46681 chr1 78155964 78156059 Zm00004b001879 78143016 78159031 Zm00004b001879 Zm00004b001879a,Zm00004b001879b simSplit
exon.46680 chr1 78156394 78156884 Zm00004b001879b 78143016 78159031 Zm00004b001879 Zm00004b001879a,Zm00004b001879b simSplit
exon.46680 chr1 78156394 78156884 Zm00004b001879 78143016 78159031 Zm00004b001879 Zm00004b001879a,Zm00004b001879b simSplit
exon.46679 chr1 78158560 78158698 Zm00004b001879b 78143016 78159031 Zm00004b001879 Zm00004b001879a,Zm00004b001879b simSplit
exon.46679 chr1 78158560 78158698 Zm00004b001879 78143016 78159031 Zm00004b001879 Zm00004b001879a,Zm00004b001879b simSplit
exon.46678 chr1 78158803 78159031 Zm00004b001879b 78143016 78159031 Zm00004b001879 Zm00004b001879a,Zm00004b001879b simSplit
exon.46678 chr1 78158803 78159031 Zm00004b001879 78143016 78159031 Zm00004b001879 Zm00004b001879a,Zm00004b001879b simSplit
exon.47412 chr1 81233800 81234690 Zm00004b001918a 81233800 81239050 Zm00004b001918 Zm00004b001918a,Zm00004b001918b simSplit
exon.47412 chr1 81233800 81234690 Zm00004b001918 81233800 81239050 Zm00004b001918 Zm00004b001918a,Zm00004b001918b simSplit
exon.47411 chr1 81235049 81235252 Zm00004b001918a 81233800 81239050 Zm00004b001918 Zm00004b001918a,Zm00004b001918b simSplit
exon.47411 chr1 81235049 81235252 Zm00004b001918 81233800 81239050 Zm00004b001918 Zm00004b001918a,Zm00004b001918b simSplit
exon.47410 chr1 81235751 81235921 Zm00004b001918b 81233800 81239050 Zm00004b001918 Zm00004b001918a,Zm00004b001918b simSplit
exon.47410 chr1 81235751 81235921 Zm00004b001918 81233800 81239050 Zm00004b001918 Zm00004b001918a,Zm00004b001918b simSplit
exon.47409 chr1 81237921 81239050 Zm00004b001918b 81233800 81239050 Zm00004b001918 Zm00004b001918a,Zm00004b001918b simSplit
exon.47409 chr1 81237921 81239050 Zm00004b001918 81233800 81239050 Zm00004b001918 Zm00004b001918a,Zm00004b001918b simSplit
exon.47747 chr1 81864768 81864995 Zm00004b001934a 81864768 81868370 Zm00004b001934 Zm00004b001934a,Zm00004b001934b simSplit
exon.47747 chr1 81864768 81864995 Zm00004b001934 81864768 81868370 Zm00004b001934 Zm00004b001934a,Zm00004b001934b simSplit
exon.47748 chr1 81865995 81866066 Zm00004b001934a 81864768 81868370 Zm00004b001934 Zm00004b001934a,Zm00004b001934b simSplit
exon.47748 chr1 81865995 81866066 Zm00004b001934 81864768 81868370 Zm00004b001934 Zm00004b001934a,Zm00004b001934b simSplit
exon.47749 chr1 81866167 81866310 Zm00004b001934a 81864768 81868370 Zm00004b001934 Zm00004b001934a,Zm00004b001934b simSplit
exon.47749 chr1 81866167 81866310 Zm00004b001934 81864768 81868370 Zm00004b001934 Zm00004b001934a,Zm00004b001934b simSplit
exon.47750 chr1 81866562 81866715 Zm00004b001934a 81864768 81868370 Zm00004b001934 Zm00004b001934a,Zm00004b001934b simSplit
exon.47750 chr1 81866562 81866715 Zm00004b001934 81864768 81868370 Zm00004b001934 Zm00004b001934a,Zm00004b001934b simSplit
exon.47751 chr1 81867319 81867528 Zm00004b001934a 81864768 81868370 Zm00004b001934 Zm00004b001934a,Zm00004b001934b simSplit
exon.47751 chr1 81867319 81867528 Zm00004b001934 81864768 81868370 Zm00004b001934 Zm00004b001934a,Zm00004b001934b simSplit
exon.47752 chr1 81867737 81868226 Zm00004b001934a 81864768 81868370 Zm00004b001934 Zm00004b001934a,Zm00004b001934b simSplit
exon.47752 chr1 81867737 81868226 Zm00004b001934 81864768 81868370 Zm00004b001934 Zm00004b001934a,Zm00004b001934b simSplit
exon.47753 chr1 81868253 81868370 Zm00004b001934b 81864768 81868370 Zm00004b001934 Zm00004b001934a,Zm00004b001934b simSplit
exon.47753 chr1 81868253 81868370 Zm00004b001934 81864768 81868370 Zm00004b001934 Zm00004b001934a,Zm00004b001934b simSplit
exon.47918 chr1 82783905 82784186 Zm00004b001949a 82783905 82786128 Zm00004b001949 Zm00004b001949a,Zm00004b001949b simSplit
exon.47918 chr1 82783905 82784186 Zm00004b001949 82783905 82786128 Zm00004b001949 Zm00004b001949a,Zm00004b001949b simSplit
exon.47919 chr1 82785359 82785492 Zm00004b001949a 82783905 82786128 Zm00004b001949 Zm00004b001949a,Zm00004b001949b simSplit
exon.47919 chr1 82785359 82785492 Zm00004b001949 82783905 82786128 Zm00004b001949 Zm00004b001949a,Zm00004b001949b simSplit
exon.47920 chr1 82785580 82785699 Zm00004b001949b 82783905 82786128 Zm00004b001949 Zm00004b001949a,Zm00004b001949b simSplit
exon.47920 chr1 82785580 82785699 Zm00004b001949 82783905 82786128 Zm00004b001949 Zm00004b001949a,Zm00004b001949b simSplit
exon.47921 chr1 82785801 82786128 Zm00004b001949b 82783905 82786128 Zm00004b001949 Zm00004b001949a,Zm00004b001949b simSplit
exon.47921 chr1 82785801 82786128 Zm00004b001949 82783905 82786128 Zm00004b001949 Zm00004b001949a,Zm00004b001949b simSplit
exon.48080 chr1 83054952 83055076 Zm00004b001961a 83054952 83056186 Zm00004b001961 Zm00004b001961a,Zm00004b001961b simSplit
exon.48080 chr1 83054952 83055076 Zm00004b001961 83054952 83056186 Zm00004b001961 Zm00004b001961a,Zm00004b001961b simSplit
exon.48081 chr1 83055099 83055477 Zm00004b001961a 83054952 83056186 Zm00004b001961 Zm00004b001961a,Zm00004b001961b simSplit
exon.48081 chr1 83055099 83055477 Zm00004b001961 83054952 83056186 Zm00004b001961 Zm00004b001961a,Zm00004b001961b simSplit
exon.48082 chr1 83055577 83056075 Zm00004b001961a 83054952 83056186 Zm00004b001961 Zm00004b001961a,Zm00004b001961b simSplit
exon.48082 chr1 83055577 83056075 Zm00004b001961 83054952 83056186 Zm00004b001961 Zm00004b001961a,Zm00004b001961b simSplit
exon.48083 chr1 83056097 83056186 Zm00004b001961b 83054952 83056186 Zm00004b001961 Zm00004b001961a,Zm00004b001961b simSplit
exon.48083 chr1 83056097 83056186 Zm00004b001961 83054952 83056186 Zm00004b001961 Zm00004b001961a,Zm00004b001961b simSplit
exon.48353 chr1 84057777 84058861 Zm00004b001982a 84057777 84063236 Zm00004b001982 Zm00004b001982a,Zm00004b001982b simSplit
exon.48353 chr1 84057777 84058861 Zm00004b001982 84057777 84063236 Zm00004b001982 Zm00004b001982a,Zm00004b001982b simSplit
exon.48352 chr1 84059230 84059290 Zm00004b001982b 84057777 84063236 Zm00004b001982 Zm00004b001982a,Zm00004b001982b simSplit
exon.48352 chr1 84059230 84059290 Zm00004b001982 84057777 84063236 Zm00004b001982 Zm00004b001982a,Zm00004b001982b simSplit
exon.48351 chr1 84060908 84061317 Zm00004b001982b 84057777 84063236 Zm00004b001982 Zm00004b001982a,Zm00004b001982b simSplit
exon.48351 chr1 84060908 84061317 Zm00004b001982 84057777 84063236 Zm00004b001982 Zm00004b001982a,Zm00004b001982b simSplit
exon.48350 chr1 84062062 84063236 Zm00004b001982b 84057777 84063236 Zm00004b001982 Zm00004b001982a,Zm00004b001982b simSplit
exon.48350 chr1 84062062 84063236 Zm00004b001982 84057777 84063236 Zm00004b001982 Zm00004b001982a,Zm00004b001982b simSplit
exon.48414 chr1 84407772 84408072 Zm00004b001985a 84407772 84411683 Zm00004b001985 Zm00004b001985a,Zm00004b001985b simSplit
exon.48414 chr1 84407772 84408072 Zm00004b001985 84407772 84411683 Zm00004b001985 Zm00004b001985a,Zm00004b001985b simSplit
exon.48415 chr1 84408184 84408469 Zm00004b001985a 84407772 84411683 Zm00004b001985 Zm00004b001985a,Zm00004b001985b simSplit
exon.48415 chr1 84408184 84408469 Zm00004b001985 84407772 84411683 Zm00004b001985 Zm00004b001985a,Zm00004b001985b simSplit
exon.48416 chr1 84410454 84410611 Zm00004b001985b 84407772 84411683 Zm00004b001985 Zm00004b001985a,Zm00004b001985b simSplit
exon.48416 chr1 84410454 84410611 Zm00004b001985 84407772 84411683 Zm00004b001985 Zm00004b001985a,Zm00004b001985b simSplit
exon.48417 chr1 84411531 84411683 Zm00004b001985b 84407772 84411683 Zm00004b001985 Zm00004b001985a,Zm00004b001985b simSplit
exon.48417 chr1 84411531 84411683 Zm00004b001985 84407772 84411683 Zm00004b001985 Zm00004b001985a,Zm00004b001985b simSplit
exon.48435 chr1 84532704 84533144 Zm00004b001987a 84532704 84534483 Zm00004b001987 Zm00004b001987a,Zm00004b001987b simSplit
exon.48435 chr1 84532704 84533144 Zm00004b001987 84532704 84534483 Zm00004b001987 Zm00004b001987a,Zm00004b001987b simSplit
exon.48436 chr1 84533243 84533349 Zm00004b001987a 84532704 84534483 Zm00004b001987 Zm00004b001987a,Zm00004b001987b simSplit
exon.48436 chr1 84533243 84533349 Zm00004b001987 84532704 84534483 Zm00004b001987 Zm00004b001987a,Zm00004b001987b simSplit
exon.48437 chr1 84533433 84533576 Zm00004b001987a 84532704 84534483 Zm00004b001987 Zm00004b001987a,Zm00004b001987b simSplit
exon.48437 chr1 84533433 84533576 Zm00004b001987 84532704 84534483 Zm00004b001987 Zm00004b001987a,Zm00004b001987b simSplit
exon.48438 chr1 84533684 84533746 Zm00004b001987a 84532704 84534483 Zm00004b001987 Zm00004b001987a,Zm00004b001987b simSplit
exon.48438 chr1 84533684 84533746 Zm00004b001987 84532704 84534483 Zm00004b001987 Zm00004b001987a,Zm00004b001987b simSplit
exon.48439 chr1 84533951 84533988 Zm00004b001987a 84532704 84534483 Zm00004b001987 Zm00004b001987a,Zm00004b001987b simSplit
exon.48439 chr1 84533951 84533988 Zm00004b001987 84532704 84534483 Zm00004b001987 Zm00004b001987a,Zm00004b001987b simSplit
exon.48440 chr1 84534196 84534483 Zm00004b001987b 84532704 84534483 Zm00004b001987 Zm00004b001987a,Zm00004b001987b simSplit
exon.48440 chr1 84534196 84534483 Zm00004b001987 84532704 84534483 Zm00004b001987 Zm00004b001987a,Zm00004b001987b simSplit
exon.48822 chr1 85914708 85915615 Zm00004b002009a 85914708 85917986 Zm00004b002009 Zm00004b002009a,Zm00004b002009b simSplit
exon.48822 chr1 85914708 85915615 Zm00004b002009 85914708 85917986 Zm00004b002009 Zm00004b002009a,Zm00004b002009b simSplit
exon.48823 chr1 85915691 85915891 Zm00004b002009a 85914708 85917986 Zm00004b002009 Zm00004b002009a,Zm00004b002009b simSplit
exon.48823 chr1 85915691 85915891 Zm00004b002009 85914708 85917986 Zm00004b002009 Zm00004b002009a,Zm00004b002009b simSplit
exon.48824 chr1 85916242 85916447 Zm00004b002009b 85914708 85917986 Zm00004b002009 Zm00004b002009a,Zm00004b002009b simSplit
exon.48824 chr1 85916242 85916447 Zm00004b002009 85914708 85917986 Zm00004b002009 Zm00004b002009a,Zm00004b002009b simSplit
exon.48825 chr1 85917039 85917986 Zm00004b002009b 85914708 85917986 Zm00004b002009 Zm00004b002009a,Zm00004b002009b simSplit
exon.48825 chr1 85917039 85917986 Zm00004b002009 85914708 85917986 Zm00004b002009 Zm00004b002009a,Zm00004b002009b simSplit
exon.49019 chr1 86425221 86425742 Zm00004b002018a 86425221 86428180 Zm00004b002018 Zm00004b002018a,Zm00004b002018b simSplit
exon.49019 chr1 86425221 86425742 Zm00004b002018 86425221 86428180 Zm00004b002018 Zm00004b002018a,Zm00004b002018b simSplit
exon.49020 chr1 86425832 86425941 Zm00004b002018b 86425221 86428180 Zm00004b002018 Zm00004b002018a,Zm00004b002018b simSplit
exon.49020 chr1 86425832 86425941 Zm00004b002018 86425221 86428180 Zm00004b002018 Zm00004b002018a,Zm00004b002018b simSplit
exon.49021 chr1 86426092 86426279 Zm00004b002018b 86425221 86428180 Zm00004b002018 Zm00004b002018a,Zm00004b002018b simSplit
exon.49021 chr1 86426092 86426279 Zm00004b002018 86425221 86428180 Zm00004b002018 Zm00004b002018a,Zm00004b002018b simSplit
exon.49022 chr1 86426394 86426529 Zm00004b002018b 86425221 86428180 Zm00004b002018 Zm00004b002018a,Zm00004b002018b simSplit
exon.49022 chr1 86426394 86426529 Zm00004b002018 86425221 86428180 Zm00004b002018 Zm00004b002018a,Zm00004b002018b simSplit
exon.49023 chr1 86426725 86427033 Zm00004b002018b 86425221 86428180 Zm00004b002018 Zm00004b002018a,Zm00004b002018b simSplit
exon.49023 chr1 86426725 86427033 Zm00004b002018 86425221 86428180 Zm00004b002018 Zm00004b002018a,Zm00004b002018b simSplit
exon.49024 chr1 86427821 86428180 Zm00004b002018b 86425221 86428180 Zm00004b002018 Zm00004b002018a,Zm00004b002018b simSplit
exon.49024 chr1 86427821 86428180 Zm00004b002018 86425221 86428180 Zm00004b002018 Zm00004b002018a,Zm00004b002018b simSplit
exon.49092 chr1 87138715 87138817 Zm00004b002028a 87138715 87141590 Zm00004b002028 Zm00004b002028a,Zm00004b002028b simSplit
exon.49092 chr1 87138715 87138817 Zm00004b002028 87138715 87141590 Zm00004b002028 Zm00004b002028a,Zm00004b002028b simSplit
exon.49093 chr1 87138907 87139042 Zm00004b002028a 87138715 87141590 Zm00004b002028 Zm00004b002028a,Zm00004b002028b simSplit
exon.49093 chr1 87138907 87139042 Zm00004b002028 87138715 87141590 Zm00004b002028 Zm00004b002028a,Zm00004b002028b simSplit
exon.49094 chr1 87139786 87139865 Zm00004b002028b 87138715 87141590 Zm00004b002028 Zm00004b002028a,Zm00004b002028b simSplit
exon.49094 chr1 87139786 87139865 Zm00004b002028 87138715 87141590 Zm00004b002028 Zm00004b002028a,Zm00004b002028b simSplit
exon.49095 chr1 87140756 87140893 Zm00004b002028b 87138715 87141590 Zm00004b002028 Zm00004b002028a,Zm00004b002028b simSplit
exon.49095 chr1 87140756 87140893 Zm00004b002028 87138715 87141590 Zm00004b002028 Zm00004b002028a,Zm00004b002028b simSplit
exon.49096 chr1 87141459 87141590 Zm00004b002028b 87138715 87141590 Zm00004b002028 Zm00004b002028a,Zm00004b002028b simSplit
exon.49096 chr1 87141459 87141590 Zm00004b002028 87138715 87141590 Zm00004b002028 Zm00004b002028a,Zm00004b002028b simSplit
exon.49263 chr1 88155858 88156482 Zm00004b002043a 88155858 88179760 Zm00004b002043 Zm00004b002043a,Zm00004b002043b simSplit
exon.49263 chr1 88155858 88156482 Zm00004b002043 88155858 88179760 Zm00004b002043 Zm00004b002043a,Zm00004b002043b simSplit
exon.49264 chr1 88156580 88156747 Zm00004b002043a 88155858 88179760 Zm00004b002043 Zm00004b002043a,Zm00004b002043b simSplit
exon.49264 chr1 88156580 88156747 Zm00004b002043 88155858 88179760 Zm00004b002043 Zm00004b002043a,Zm00004b002043b simSplit
exon.49265 chr1 88156832 88156909 Zm00004b002043a 88155858 88179760 Zm00004b002043 Zm00004b002043a,Zm00004b002043b simSplit
exon.49265 chr1 88156832 88156909 Zm00004b002043 88155858 88179760 Zm00004b002043 Zm00004b002043a,Zm00004b002043b simSplit
exon.49266 chr1 88157236 88157314 Zm00004b002043a 88155858 88179760 Zm00004b002043 Zm00004b002043a,Zm00004b002043b simSplit
exon.49266 chr1 88157236 88157314 Zm00004b002043 88155858 88179760 Zm00004b002043 Zm00004b002043a,Zm00004b002043b simSplit
exon.49267 chr1 88157554 88157618 Zm00004b002043a 88155858 88179760 Zm00004b002043 Zm00004b002043a,Zm00004b002043b simSplit
exon.49267 chr1 88157554 88157618 Zm00004b002043 88155858 88179760 Zm00004b002043 Zm00004b002043a,Zm00004b002043b simSplit
exon.49268 chr1 88157713 88157802 Zm00004b002043a 88155858 88179760 Zm00004b002043 Zm00004b002043a,Zm00004b002043b simSplit
exon.49268 chr1 88157713 88157802 Zm00004b002043 88155858 88179760 Zm00004b002043 Zm00004b002043a,Zm00004b002043b simSplit
exon.49269 chr1 88158065 88158154 Zm00004b002043a 88155858 88179760 Zm00004b002043 Zm00004b002043a,Zm00004b002043b simSplit
exon.49269 chr1 88158065 88158154 Zm00004b002043 88155858 88179760 Zm00004b002043 Zm00004b002043a,Zm00004b002043b simSplit
exon.49270 chr1 88158409 88158495 Zm00004b002043a 88155858 88179760 Zm00004b002043 Zm00004b002043a,Zm00004b002043b simSplit
exon.49270 chr1 88158409 88158495 Zm00004b002043 88155858 88179760 Zm00004b002043 Zm00004b002043a,Zm00004b002043b simSplit
exon.49271 chr1 88158727 88158810 Zm00004b002043a 88155858 88179760 Zm00004b002043 Zm00004b002043a,Zm00004b002043b simSplit
exon.49271 chr1 88158727 88158810 Zm00004b002043 88155858 88179760 Zm00004b002043 Zm00004b002043a,Zm00004b002043b simSplit
exon.49272 chr1 88158920 88159039 Zm00004b002043a 88155858 88179760 Zm00004b002043 Zm00004b002043a,Zm00004b002043b simSplit
exon.49272 chr1 88158920 88159039 Zm00004b002043 88155858 88179760 Zm00004b002043 Zm00004b002043a,Zm00004b002043b simSplit
exon.49273 chr1 88159154 88159182 Zm00004b002043a 88155858 88179760 Zm00004b002043 Zm00004b002043a,Zm00004b002043b simSplit
exon.49273 chr1 88159154 88159182 Zm00004b002043 88155858 88179760 Zm00004b002043 Zm00004b002043a,Zm00004b002043b simSplit
exon.49274 chr1 88159589 88159721 Zm00004b002043a 88155858 88179760 Zm00004b002043 Zm00004b002043a,Zm00004b002043b simSplit
exon.49274 chr1 88159589 88159721 Zm00004b002043 88155858 88179760 Zm00004b002043 Zm00004b002043a,Zm00004b002043b simSplit
exon.49275 chr1 88160422 88160901 Zm00004b002043a 88155858 88179760 Zm00004b002043 Zm00004b002043a,Zm00004b002043b simSplit
exon.49275 chr1 88160422 88160901 Zm00004b002043 88155858 88179760 Zm00004b002043 Zm00004b002043a,Zm00004b002043b simSplit
exon.49276 chr1 88161421 88161899 Zm00004b002043a 88155858 88179760 Zm00004b002043 Zm00004b002043a,Zm00004b002043b simSplit
exon.49276 chr1 88161421 88161899 Zm00004b002043 88155858 88179760 Zm00004b002043 Zm00004b002043a,Zm00004b002043b simSplit
exon.49277 chr1 88161981 88162044 Zm00004b002043a 88155858 88179760 Zm00004b002043 Zm00004b002043a,Zm00004b002043b simSplit
exon.49277 chr1 88161981 88162044 Zm00004b002043 88155858 88179760 Zm00004b002043 Zm00004b002043a,Zm00004b002043b simSplit
exon.49278 chr1 88162145 88162534 Zm00004b002043a 88155858 88179760 Zm00004b002043 Zm00004b002043a,Zm00004b002043b simSplit
exon.49278 chr1 88162145 88162534 Zm00004b002043 88155858 88179760 Zm00004b002043 Zm00004b002043a,Zm00004b002043b simSplit
exon.49279 chr1 88168322 88168447 Zm00004b002043a 88155858 88179760 Zm00004b002043 Zm00004b002043a,Zm00004b002043b simSplit
exon.49279 chr1 88168322 88168447 Zm00004b002043 88155858 88179760 Zm00004b002043 Zm00004b002043a,Zm00004b002043b simSplit
exon.49280 chr1 88168552 88168622 Zm00004b002043a 88155858 88179760 Zm00004b002043 Zm00004b002043a,Zm00004b002043b simSplit
exon.49280 chr1 88168552 88168622 Zm00004b002043 88155858 88179760 Zm00004b002043 Zm00004b002043a,Zm00004b002043b simSplit
exon.49281 chr1 88171276 88171338 Zm00004b002043b 88155858 88179760 Zm00004b002043 Zm00004b002043a,Zm00004b002043b simSplit
exon.49281 chr1 88171276 88171338 Zm00004b002043 88155858 88179760 Zm00004b002043 Zm00004b002043a,Zm00004b002043b simSplit
exon.49282 chr1 88171572 88171666 Zm00004b002043b 88155858 88179760 Zm00004b002043 Zm00004b002043a,Zm00004b002043b simSplit
exon.49282 chr1 88171572 88171666 Zm00004b002043 88155858 88179760 Zm00004b002043 Zm00004b002043a,Zm00004b002043b simSplit
exon.49283 chr1 88178544 88178689 Zm00004b002043b 88155858 88179760 Zm00004b002043 Zm00004b002043a,Zm00004b002043b simSplit
exon.49283 chr1 88178544 88178689 Zm00004b002043 88155858 88179760 Zm00004b002043 Zm00004b002043a,Zm00004b002043b simSplit
exon.49284 chr1 88178777 88178854 Zm00004b002043b 88155858 88179760 Zm00004b002043 Zm00004b002043a,Zm00004b002043b simSplit
exon.49284 chr1 88178777 88178854 Zm00004b002043 88155858 88179760 Zm00004b002043 Zm00004b002043a,Zm00004b002043b simSplit
exon.49285 chr1 88179088 88179138 Zm00004b002043b 88155858 88179760 Zm00004b002043 Zm00004b002043a,Zm00004b002043b simSplit
exon.49285 chr1 88179088 88179138 Zm00004b002043 88155858 88179760 Zm00004b002043 Zm00004b002043a,Zm00004b002043b simSplit
exon.49286 chr1 88179235 88179760 Zm00004b002043b 88155858 88179760 Zm00004b002043 Zm00004b002043a,Zm00004b002043b simSplit
exon.49286 chr1 88179235 88179760 Zm00004b002043 88155858 88179760 Zm00004b002043 Zm00004b002043a,Zm00004b002043b simSplit
exon.49442 chr1 89104839 89104886 Zm00004b002053a 89104839 89125965 Zm00004b002053 Zm00004b002053a,Zm00004b002053b simSplit
exon.49442 chr1 89104839 89104886 Zm00004b002053 89104839 89125965 Zm00004b002053 Zm00004b002053a,Zm00004b002053b simSplit
exon.49443 chr1 89118119 89118352 Zm00004b002053a 89104839 89125965 Zm00004b002053 Zm00004b002053a,Zm00004b002053b simSplit
exon.49443 chr1 89118119 89118352 Zm00004b002053 89104839 89125965 Zm00004b002053 Zm00004b002053a,Zm00004b002053b simSplit
exon.49444 chr1 89118455 89118577 Zm00004b002053a 89104839 89125965 Zm00004b002053 Zm00004b002053a,Zm00004b002053b simSplit
exon.49444 chr1 89118455 89118577 Zm00004b002053 89104839 89125965 Zm00004b002053 Zm00004b002053a,Zm00004b002053b simSplit
exon.49445 chr1 89119562 89119612 Zm00004b002053a 89104839 89125965 Zm00004b002053 Zm00004b002053a,Zm00004b002053b simSplit
exon.49445 chr1 89119562 89119612 Zm00004b002053 89104839 89125965 Zm00004b002053 Zm00004b002053a,Zm00004b002053b simSplit
exon.49446 chr1 89119706 89119798 Zm00004b002053a 89104839 89125965 Zm00004b002053 Zm00004b002053a,Zm00004b002053b simSplit
exon.49446 chr1 89119706 89119798 Zm00004b002053 89104839 89125965 Zm00004b002053 Zm00004b002053a,Zm00004b002053b simSplit
exon.49447 chr1 89119964 89120104 Zm00004b002053a 89104839 89125965 Zm00004b002053 Zm00004b002053a,Zm00004b002053b simSplit
exon.49447 chr1 89119964 89120104 Zm00004b002053 89104839 89125965 Zm00004b002053 Zm00004b002053a,Zm00004b002053b simSplit
exon.49448 chr1 89120190 89120270 Zm00004b002053a 89104839 89125965 Zm00004b002053 Zm00004b002053a,Zm00004b002053b simSplit
exon.49448 chr1 89120190 89120270 Zm00004b002053 89104839 89125965 Zm00004b002053 Zm00004b002053a,Zm00004b002053b simSplit
exon.49449 chr1 89120370 89120617 Zm00004b002053b 89104839 89125965 Zm00004b002053 Zm00004b002053a,Zm00004b002053b simSplit
exon.49449 chr1 89120370 89120617 Zm00004b002053 89104839 89125965 Zm00004b002053 Zm00004b002053a,Zm00004b002053b simSplit
exon.49450 chr1 89120717 89120888 Zm00004b002053b 89104839 89125965 Zm00004b002053 Zm00004b002053a,Zm00004b002053b simSplit
exon.49450 chr1 89120717 89120888 Zm00004b002053 89104839 89125965 Zm00004b002053 Zm00004b002053a,Zm00004b002053b simSplit
exon.49451 chr1 89120972 89121081 Zm00004b002053b 89104839 89125965 Zm00004b002053 Zm00004b002053a,Zm00004b002053b simSplit
exon.49451 chr1 89120972 89121081 Zm00004b002053 89104839 89125965 Zm00004b002053 Zm00004b002053a,Zm00004b002053b simSplit
exon.49452 chr1 89121179 89121236 Zm00004b002053b 89104839 89125965 Zm00004b002053 Zm00004b002053a,Zm00004b002053b simSplit
exon.49452 chr1 89121179 89121236 Zm00004b002053 89104839 89125965 Zm00004b002053 Zm00004b002053a,Zm00004b002053b simSplit
exon.49453 chr1 89121348 89121413 Zm00004b002053b 89104839 89125965 Zm00004b002053 Zm00004b002053a,Zm00004b002053b simSplit
exon.49453 chr1 89121348 89121413 Zm00004b002053 89104839 89125965 Zm00004b002053 Zm00004b002053a,Zm00004b002053b simSplit
exon.49454 chr1 89121655 89121873 Zm00004b002053b 89104839 89125965 Zm00004b002053 Zm00004b002053a,Zm00004b002053b simSplit
exon.49454 chr1 89121655 89121873 Zm00004b002053 89104839 89125965 Zm00004b002053 Zm00004b002053a,Zm00004b002053b simSplit
exon.49455 chr1 89122833 89123180 Zm00004b002053b 89104839 89125965 Zm00004b002053 Zm00004b002053a,Zm00004b002053b simSplit
exon.49455 chr1 89122833 89123180 Zm00004b002053 89104839 89125965 Zm00004b002053 Zm00004b002053a,Zm00004b002053b simSplit
exon.49456 chr1 89123277 89123371 Zm00004b002053b 89104839 89125965 Zm00004b002053 Zm00004b002053a,Zm00004b002053b simSplit
exon.49456 chr1 89123277 89123371 Zm00004b002053 89104839 89125965 Zm00004b002053 Zm00004b002053a,Zm00004b002053b simSplit
exon.49457 chr1 89123470 89123709 Zm00004b002053b 89104839 89125965 Zm00004b002053 Zm00004b002053a,Zm00004b002053b simSplit
exon.49457 chr1 89123470 89123709 Zm00004b002053 89104839 89125965 Zm00004b002053 Zm00004b002053a,Zm00004b002053b simSplit
exon.49458 chr1 89123787 89124433 Zm00004b002053b 89104839 89125965 Zm00004b002053 Zm00004b002053a,Zm00004b002053b simSplit
exon.49458 chr1 89123787 89124433 Zm00004b002053 89104839 89125965 Zm00004b002053 Zm00004b002053a,Zm00004b002053b simSplit
exon.49459 chr1 89125051 89125194 Zm00004b002053b 89104839 89125965 Zm00004b002053 Zm00004b002053a,Zm00004b002053b simSplit
exon.49459 chr1 89125051 89125194 Zm00004b002053 89104839 89125965 Zm00004b002053 Zm00004b002053a,Zm00004b002053b simSplit
exon.49460 chr1 89125306 89125965 Zm00004b002053b 89104839 89125965 Zm00004b002053 Zm00004b002053a,Zm00004b002053b simSplit
exon.49460 chr1 89125306 89125965 Zm00004b002053 89104839 89125965 Zm00004b002053 Zm00004b002053a,Zm00004b002053b simSplit
exon.49496 chr1 89254102 89254296 Zm00004b002055a 89254102 89263996 Zm00004b002055 Zm00004b002055a,Zm00004b002055b simSplit
exon.49496 chr1 89254102 89254296 Zm00004b002055 89254102 89263996 Zm00004b002055 Zm00004b002055a,Zm00004b002055b simSplit
exon.49497 chr1 89256380 89256592 Zm00004b002055a 89254102 89263996 Zm00004b002055 Zm00004b002055a,Zm00004b002055b simSplit
exon.49497 chr1 89256380 89256592 Zm00004b002055 89254102 89263996 Zm00004b002055 Zm00004b002055a,Zm00004b002055b simSplit
exon.49498 chr1 89257368 89257450 Zm00004b002055a 89254102 89263996 Zm00004b002055 Zm00004b002055a,Zm00004b002055b simSplit
exon.49498 chr1 89257368 89257450 Zm00004b002055 89254102 89263996 Zm00004b002055 Zm00004b002055a,Zm00004b002055b simSplit
exon.49499 chr1 89257650 89257736 Zm00004b002055a 89254102 89263996 Zm00004b002055 Zm00004b002055a,Zm00004b002055b simSplit
exon.49499 chr1 89257650 89257736 Zm00004b002055 89254102 89263996 Zm00004b002055 Zm00004b002055a,Zm00004b002055b simSplit
exon.49500 chr1 89258186 89258267 Zm00004b002055a 89254102 89263996 Zm00004b002055 Zm00004b002055a,Zm00004b002055b simSplit
exon.49500 chr1 89258186 89258267 Zm00004b002055 89254102 89263996 Zm00004b002055 Zm00004b002055a,Zm00004b002055b simSplit
exon.49501 chr1 89258432 89258507 Zm00004b002055a 89254102 89263996 Zm00004b002055 Zm00004b002055a,Zm00004b002055b simSplit
exon.49501 chr1 89258432 89258507 Zm00004b002055 89254102 89263996 Zm00004b002055 Zm00004b002055a,Zm00004b002055b simSplit
exon.49502 chr1 89258602 89258659 Zm00004b002055a 89254102 89263996 Zm00004b002055 Zm00004b002055a,Zm00004b002055b simSplit
exon.49502 chr1 89258602 89258659 Zm00004b002055 89254102 89263996 Zm00004b002055 Zm00004b002055a,Zm00004b002055b simSplit
exon.49503 chr1 89259122 89259237 Zm00004b002055a 89254102 89263996 Zm00004b002055 Zm00004b002055a,Zm00004b002055b simSplit
exon.49503 chr1 89259122 89259237 Zm00004b002055 89254102 89263996 Zm00004b002055 Zm00004b002055a,Zm00004b002055b simSplit
exon.49504 chr1 89259345 89259368 Zm00004b002055a 89254102 89263996 Zm00004b002055 Zm00004b002055a,Zm00004b002055b simSplit
exon.49504 chr1 89259345 89259368 Zm00004b002055 89254102 89263996 Zm00004b002055 Zm00004b002055a,Zm00004b002055b simSplit
exon.49505 chr1 89260211 89260680 Zm00004b002055b 89254102 89263996 Zm00004b002055 Zm00004b002055a,Zm00004b002055b simSplit
exon.49505 chr1 89260211 89260680 Zm00004b002055 89254102 89263996 Zm00004b002055 Zm00004b002055a,Zm00004b002055b simSplit
exon.49506 chr1 89260923 89261040 Zm00004b002055b 89254102 89263996 Zm00004b002055 Zm00004b002055a,Zm00004b002055b simSplit
exon.49506 chr1 89260923 89261040 Zm00004b002055 89254102 89263996 Zm00004b002055 Zm00004b002055a,Zm00004b002055b simSplit
exon.49507 chr1 89261252 89261303 Zm00004b002055b 89254102 89263996 Zm00004b002055 Zm00004b002055a,Zm00004b002055b simSplit
exon.49507 chr1 89261252 89261303 Zm00004b002055 89254102 89263996 Zm00004b002055 Zm00004b002055a,Zm00004b002055b simSplit
exon.49508 chr1 89261419 89261546 Zm00004b002055b 89254102 89263996 Zm00004b002055 Zm00004b002055a,Zm00004b002055b simSplit
exon.49508 chr1 89261419 89261546 Zm00004b002055 89254102 89263996 Zm00004b002055 Zm00004b002055a,Zm00004b002055b simSplit
exon.49509 chr1 89263699 89263771 Zm00004b002055b 89254102 89263996 Zm00004b002055 Zm00004b002055a,Zm00004b002055b simSplit
exon.49509 chr1 89263699 89263771 Zm00004b002055 89254102 89263996 Zm00004b002055 Zm00004b002055a,Zm00004b002055b simSplit
exon.49510 chr1 89263990 89263996 Zm00004b002055b 89254102 89263996 Zm00004b002055 Zm00004b002055a,Zm00004b002055b simSplit
exon.49510 chr1 89263990 89263996 Zm00004b002055 89254102 89263996 Zm00004b002055 Zm00004b002055a,Zm00004b002055b simSplit
exon.49617 chr1 89713878 89714488 Zm00004b002063a 89713878 89716541 Zm00004b002063 Zm00004b002063a,Zm00004b002063b simSplit
exon.49617 chr1 89713878 89714488 Zm00004b002063 89713878 89716541 Zm00004b002063 Zm00004b002063a,Zm00004b002063b simSplit
exon.49616 chr1 89714576 89714995 Zm00004b002063a 89713878 89716541 Zm00004b002063 Zm00004b002063a,Zm00004b002063b simSplit
exon.49616 chr1 89714576 89714995 Zm00004b002063 89713878 89716541 Zm00004b002063 Zm00004b002063a,Zm00004b002063b simSplit
exon.49615 chr1 89715180 89715320 Zm00004b002063a 89713878 89716541 Zm00004b002063 Zm00004b002063a,Zm00004b002063b simSplit
exon.49615 chr1 89715180 89715320 Zm00004b002063 89713878 89716541 Zm00004b002063 Zm00004b002063a,Zm00004b002063b simSplit
exon.49614 chr1 89715418 89715514 Zm00004b002063a 89713878 89716541 Zm00004b002063 Zm00004b002063a,Zm00004b002063b simSplit
exon.49614 chr1 89715418 89715514 Zm00004b002063 89713878 89716541 Zm00004b002063 Zm00004b002063a,Zm00004b002063b simSplit
exon.49613 chr1 89715612 89715716 Zm00004b002063a 89713878 89716541 Zm00004b002063 Zm00004b002063a,Zm00004b002063b simSplit
exon.49613 chr1 89715612 89715716 Zm00004b002063 89713878 89716541 Zm00004b002063 Zm00004b002063a,Zm00004b002063b simSplit
exon.49612 chr1 89715836 89715957 Zm00004b002063b 89713878 89716541 Zm00004b002063 Zm00004b002063a,Zm00004b002063b simSplit
exon.49612 chr1 89715836 89715957 Zm00004b002063 89713878 89716541 Zm00004b002063 Zm00004b002063a,Zm00004b002063b simSplit
exon.49611 chr1 89716082 89716203 Zm00004b002063b 89713878 89716541 Zm00004b002063 Zm00004b002063a,Zm00004b002063b simSplit
exon.49611 chr1 89716082 89716203 Zm00004b002063 89713878 89716541 Zm00004b002063 Zm00004b002063a,Zm00004b002063b simSplit
exon.49610 chr1 89716294 89716541 Zm00004b002063b 89713878 89716541 Zm00004b002063 Zm00004b002063a,Zm00004b002063b simSplit
exon.49610 chr1 89716294 89716541 Zm00004b002063 89713878 89716541 Zm00004b002063 Zm00004b002063a,Zm00004b002063b simSplit
exon.49635 chr1 89733950 89734294 Zm00004b002064a 89733950 89740025 Zm00004b002064 Zm00004b002064a,Zm00004b002064b simSplit
exon.49635 chr1 89733950 89734294 Zm00004b002064 89733950 89740025 Zm00004b002064 Zm00004b002064a,Zm00004b002064b simSplit
exon.49636 chr1 89734520 89734605 Zm00004b002064a 89733950 89740025 Zm00004b002064 Zm00004b002064a,Zm00004b002064b simSplit
exon.49636 chr1 89734520 89734605 Zm00004b002064 89733950 89740025 Zm00004b002064 Zm00004b002064a,Zm00004b002064b simSplit
exon.49637 chr1 89734751 89734925 Zm00004b002064a 89733950 89740025 Zm00004b002064 Zm00004b002064a,Zm00004b002064b simSplit
exon.49637 chr1 89734751 89734925 Zm00004b002064 89733950 89740025 Zm00004b002064 Zm00004b002064a,Zm00004b002064b simSplit
exon.49638 chr1 89735056 89735232 Zm00004b002064b 89733950 89740025 Zm00004b002064 Zm00004b002064a,Zm00004b002064b simSplit
exon.49638 chr1 89735056 89735232 Zm00004b002064 89733950 89740025 Zm00004b002064 Zm00004b002064a,Zm00004b002064b simSplit
exon.49639 chr1 89735335 89735466 Zm00004b002064b 89733950 89740025 Zm00004b002064 Zm00004b002064a,Zm00004b002064b simSplit
exon.49639 chr1 89735335 89735466 Zm00004b002064 89733950 89740025 Zm00004b002064 Zm00004b002064a,Zm00004b002064b simSplit
exon.49640 chr1 89735749 89735847 Zm00004b002064b 89733950 89740025 Zm00004b002064 Zm00004b002064a,Zm00004b002064b simSplit
exon.49640 chr1 89735749 89735847 Zm00004b002064 89733950 89740025 Zm00004b002064 Zm00004b002064a,Zm00004b002064b simSplit
exon.49641 chr1 89737288 89737404 Zm00004b002064b 89733950 89740025 Zm00004b002064 Zm00004b002064a,Zm00004b002064b simSplit
exon.49641 chr1 89737288 89737404 Zm00004b002064 89733950 89740025 Zm00004b002064 Zm00004b002064a,Zm00004b002064b simSplit
exon.49642 chr1 89738329 89738424 Zm00004b002064b 89733950 89740025 Zm00004b002064 Zm00004b002064a,Zm00004b002064b simSplit
exon.49642 chr1 89738329 89738424 Zm00004b002064 89733950 89740025 Zm00004b002064 Zm00004b002064a,Zm00004b002064b simSplit
exon.49643 chr1 89738960 89739072 Zm00004b002064b 89733950 89740025 Zm00004b002064 Zm00004b002064a,Zm00004b002064b simSplit
exon.49643 chr1 89738960 89739072 Zm00004b002064 89733950 89740025 Zm00004b002064 Zm00004b002064a,Zm00004b002064b simSplit
exon.49644 chr1 89739539 89740025 Zm00004b002064b 89733950 89740025 Zm00004b002064 Zm00004b002064a,Zm00004b002064b simSplit
exon.49644 chr1 89739539 89740025 Zm00004b002064 89733950 89740025 Zm00004b002064 Zm00004b002064a,Zm00004b002064b simSplit
exon.50363 chr1 92867440 92868671 Zm00004b002098a 92867440 92872267 Zm00004b002098 Zm00004b002098a,Zm00004b002098b simSplit
exon.50363 chr1 92867440 92868671 Zm00004b002098 92867440 92872267 Zm00004b002098 Zm00004b002098a,Zm00004b002098b simSplit
exon.50364 chr1 92868919 92869041 Zm00004b002098a 92867440 92872267 Zm00004b002098 Zm00004b002098a,Zm00004b002098b simSplit
exon.50364 chr1 92868919 92869041 Zm00004b002098 92867440 92872267 Zm00004b002098 Zm00004b002098a,Zm00004b002098b simSplit
exon.50365 chr1 92870618 92870683 Zm00004b002098b 92867440 92872267 Zm00004b002098 Zm00004b002098a,Zm00004b002098b simSplit
exon.50365 chr1 92870618 92870683 Zm00004b002098 92867440 92872267 Zm00004b002098 Zm00004b002098a,Zm00004b002098b simSplit
exon.50366 chr1 92870805 92871176 Zm00004b002098b 92867440 92872267 Zm00004b002098 Zm00004b002098a,Zm00004b002098b simSplit
exon.50366 chr1 92870805 92871176 Zm00004b002098 92867440 92872267 Zm00004b002098 Zm00004b002098a,Zm00004b002098b simSplit
exon.50367 chr1 92871256 92871364 Zm00004b002098b 92867440 92872267 Zm00004b002098 Zm00004b002098a,Zm00004b002098b simSplit
exon.50367 chr1 92871256 92871364 Zm00004b002098 92867440 92872267 Zm00004b002098 Zm00004b002098a,Zm00004b002098b simSplit
exon.50368 chr1 92871445 92872267 Zm00004b002098b 92867440 92872267 Zm00004b002098 Zm00004b002098a,Zm00004b002098b simSplit
exon.50368 chr1 92871445 92872267 Zm00004b002098 92867440 92872267 Zm00004b002098 Zm00004b002098a,Zm00004b002098b simSplit
exon.50403 chr1 93112437 93112690 Zm00004b002100a 93112437 93113950 Zm00004b002100 Zm00004b002100a,Zm00004b002100b simSplit
exon.50403 chr1 93112437 93112690 Zm00004b002100 93112437 93113950 Zm00004b002100 Zm00004b002100a,Zm00004b002100b simSplit
exon.50404 chr1 93112818 93112927 Zm00004b002100a 93112437 93113950 Zm00004b002100 Zm00004b002100a,Zm00004b002100b simSplit
[truncated: 70,870,113 more chars]
