# Supplementary material for: Using multiple reference genomes to identify and resolve annotation inconsistencies
Source: BMC Genomics. 2020 Apr 8;21:281. doi: 10.1186/s12864-020-6696-8 (PMC7140576; doi:10.1186/s12864-020-6696-8)
Supplement: Supplementary file 9 — Additional file 9. Formatted input containing PH207 candidate and simulated split-genes for classification via the M2f_Classify.R script. [file 12864_2020_6696_MOESM9_ESM.txt]

exon chrom pos.exon end.exon gene pos.gene end.gene parent prog source
Zm00008a000005_T01.v1.1.exon.5 chr01 117355 117387 Zm00008a000005a 117355 119116 Zm00008a000005 Zm00008a000005a,Zm00008a000005b simSplit
Zm00008a000005_T01.v1.1.exon.5 chr01 117355 117387 Zm00008a000005 117355 119116 Zm00008a000005 Zm00008a000005a,Zm00008a000005b simSplit
Zm00008a000005_T01.v1.1.exon.4 chr01 117471 117593 Zm00008a000005b 117355 119116 Zm00008a000005 Zm00008a000005a,Zm00008a000005b simSplit
Zm00008a000005_T01.v1.1.exon.4 chr01 117471 117593 Zm00008a000005 117355 119116 Zm00008a000005 Zm00008a000005a,Zm00008a000005b simSplit
Zm00008a000005_T01.v1.1.exon.3 chr01 117621 117647 Zm00008a000005b 117355 119116 Zm00008a000005 Zm00008a000005a,Zm00008a000005b simSplit
Zm00008a000005_T01.v1.1.exon.3 chr01 117621 117647 Zm00008a000005 117355 119116 Zm00008a000005 Zm00008a000005a,Zm00008a000005b simSplit
Zm00008a000005_T01.v1.1.exon.2 chr01 118179 118235 Zm00008a000005b 117355 119116 Zm00008a000005 Zm00008a000005a,Zm00008a000005b simSplit
Zm00008a000005_T01.v1.1.exon.2 chr01 118179 118235 Zm00008a000005 117355 119116 Zm00008a000005 Zm00008a000005a,Zm00008a000005b simSplit
Zm00008a000005_T01.v1.1.exon.1 chr01 118832 119116 Zm00008a000005b 117355 119116 Zm00008a000005 Zm00008a000005a,Zm00008a000005b simSplit
Zm00008a000005_T01.v1.1.exon.1 chr01 118832 119116 Zm00008a000005 117355 119116 Zm00008a000005 Zm00008a000005a,Zm00008a000005b simSplit
Zm00008a000026_T01.v1.1.exon.1 chr01 1130905 1130973 Zm00008a000026a 1130905 1151881 Zm00008a000026 Zm00008a000026a,Zm00008a000026b simSplit
Zm00008a000026_T01.v1.1.exon.1 chr01 1130905 1130973 Zm00008a000026 1130905 1151881 Zm00008a000026 Zm00008a000026a,Zm00008a000026b simSplit
Zm00008a000026_T01.v1.1.exon.2 chr01 1150239 1150271 Zm00008a000026b 1130905 1151881 Zm00008a000026 Zm00008a000026a,Zm00008a000026b simSplit
Zm00008a000026_T01.v1.1.exon.2 chr01 1150239 1150271 Zm00008a000026 1130905 1151881 Zm00008a000026 Zm00008a000026a,Zm00008a000026b simSplit
Zm00008a000026_T01.v1.1.exon.3 chr01 1150853 1150984 Zm00008a000026b 1130905 1151881 Zm00008a000026 Zm00008a000026a,Zm00008a000026b simSplit
Zm00008a000026_T01.v1.1.exon.3 chr01 1150853 1150984 Zm00008a000026 1130905 1151881 Zm00008a000026 Zm00008a000026a,Zm00008a000026b simSplit
Zm00008a000026_T01.v1.1.exon.4 chr01 1151834 1151881 Zm00008a000026b 1130905 1151881 Zm00008a000026 Zm00008a000026a,Zm00008a000026b simSplit
Zm00008a000026_T01.v1.1.exon.4 chr01 1151834 1151881 Zm00008a000026 1130905 1151881 Zm00008a000026 Zm00008a000026a,Zm00008a000026b simSplit
Zm00008a000052_T01.v1.1.exon.15 chr01 2263081 2263209 Zm00008a000052a 2263081 2276719 Zm00008a000052 Zm00008a000052a,Zm00008a000052b simSplit
Zm00008a000052_T01.v1.1.exon.15 chr01 2263081 2263209 Zm00008a000052 2263081 2276719 Zm00008a000052 Zm00008a000052a,Zm00008a000052b simSplit
Zm00008a000052_T01.v1.1.exon.14 chr01 2263262 2263772 Zm00008a000052a 2263081 2276719 Zm00008a000052 Zm00008a000052a,Zm00008a000052b simSplit
Zm00008a000052_T01.v1.1.exon.14 chr01 2263262 2263772 Zm00008a000052 2263081 2276719 Zm00008a000052 Zm00008a000052a,Zm00008a000052b simSplit
Zm00008a000052_T01.v1.1.exon.13 chr01 2263905 2264223 Zm00008a000052a 2263081 2276719 Zm00008a000052 Zm00008a000052a,Zm00008a000052b simSplit
Zm00008a000052_T01.v1.1.exon.13 chr01 2263905 2264223 Zm00008a000052 2263081 2276719 Zm00008a000052 Zm00008a000052a,Zm00008a000052b simSplit
Zm00008a000052_T01.v1.1.exon.12 chr01 2264896 2267493 Zm00008a000052a 2263081 2276719 Zm00008a000052 Zm00008a000052a,Zm00008a000052b simSplit
Zm00008a000052_T01.v1.1.exon.12 chr01 2264896 2267493 Zm00008a000052 2263081 2276719 Zm00008a000052 Zm00008a000052a,Zm00008a000052b simSplit
Zm00008a000052_T01.v1.1.exon.11 chr01 2268510 2270794 Zm00008a000052a 2263081 2276719 Zm00008a000052 Zm00008a000052a,Zm00008a000052b simSplit
Zm00008a000052_T01.v1.1.exon.11 chr01 2268510 2270794 Zm00008a000052 2263081 2276719 Zm00008a000052 Zm00008a000052a,Zm00008a000052b simSplit
Zm00008a000052_T01.v1.1.exon.10 chr01 2270887 2271228 Zm00008a000052a 2263081 2276719 Zm00008a000052 Zm00008a000052a,Zm00008a000052b simSplit
Zm00008a000052_T01.v1.1.exon.10 chr01 2270887 2271228 Zm00008a000052 2263081 2276719 Zm00008a000052 Zm00008a000052a,Zm00008a000052b simSplit
Zm00008a000052_T01.v1.1.exon.9 chr01 2271321 2271515 Zm00008a000052a 2263081 2276719 Zm00008a000052 Zm00008a000052a,Zm00008a000052b simSplit
Zm00008a000052_T01.v1.1.exon.9 chr01 2271321 2271515 Zm00008a000052 2263081 2276719 Zm00008a000052 Zm00008a000052a,Zm00008a000052b simSplit
Zm00008a000052_T01.v1.1.exon.8 chr01 2272077 2272184 Zm00008a000052b 2263081 2276719 Zm00008a000052 Zm00008a000052a,Zm00008a000052b simSplit
Zm00008a000052_T01.v1.1.exon.8 chr01 2272077 2272184 Zm00008a000052 2263081 2276719 Zm00008a000052 Zm00008a000052a,Zm00008a000052b simSplit
Zm00008a000052_T01.v1.1.exon.7 chr01 2272293 2272346 Zm00008a000052b 2263081 2276719 Zm00008a000052 Zm00008a000052a,Zm00008a000052b simSplit
Zm00008a000052_T01.v1.1.exon.7 chr01 2272293 2272346 Zm00008a000052 2263081 2276719 Zm00008a000052 Zm00008a000052a,Zm00008a000052b simSplit
Zm00008a000052_T01.v1.1.exon.6 chr01 2274461 2274532 Zm00008a000052b 2263081 2276719 Zm00008a000052 Zm00008a000052a,Zm00008a000052b simSplit
Zm00008a000052_T01.v1.1.exon.6 chr01 2274461 2274532 Zm00008a000052 2263081 2276719 Zm00008a000052 Zm00008a000052a,Zm00008a000052b simSplit
Zm00008a000052_T01.v1.1.exon.5 chr01 2274742 2274847 Zm00008a000052b 2263081 2276719 Zm00008a000052 Zm00008a000052a,Zm00008a000052b simSplit
Zm00008a000052_T01.v1.1.exon.5 chr01 2274742 2274847 Zm00008a000052 2263081 2276719 Zm00008a000052 Zm00008a000052a,Zm00008a000052b simSplit
Zm00008a000052_T01.v1.1.exon.4 chr01 2275100 2275159 Zm00008a000052b 2263081 2276719 Zm00008a000052 Zm00008a000052a,Zm00008a000052b simSplit
Zm00008a000052_T01.v1.1.exon.4 chr01 2275100 2275159 Zm00008a000052 2263081 2276719 Zm00008a000052 Zm00008a000052a,Zm00008a000052b simSplit
Zm00008a000052_T01.v1.1.exon.3 chr01 2276119 2276259 Zm00008a000052b 2263081 2276719 Zm00008a000052 Zm00008a000052a,Zm00008a000052b simSplit
Zm00008a000052_T01.v1.1.exon.3 chr01 2276119 2276259 Zm00008a000052 2263081 2276719 Zm00008a000052 Zm00008a000052a,Zm00008a000052b simSplit
Zm00008a000052_T01.v1.1.exon.2 chr01 2276297 2276350 Zm00008a000052b 2263081 2276719 Zm00008a000052 Zm00008a000052a,Zm00008a000052b simSplit
Zm00008a000052_T01.v1.1.exon.2 chr01 2276297 2276350 Zm00008a000052 2263081 2276719 Zm00008a000052 Zm00008a000052a,Zm00008a000052b simSplit
Zm00008a000052_T01.v1.1.exon.1 chr01 2276651 2276719 Zm00008a000052b 2263081 2276719 Zm00008a000052 Zm00008a000052a,Zm00008a000052b simSplit
Zm00008a000052_T01.v1.1.exon.1 chr01 2276651 2276719 Zm00008a000052 2263081 2276719 Zm00008a000052 Zm00008a000052a,Zm00008a000052b simSplit
Zm00008a000053_T01.v1.1.exon.9 chr01 2339160 2339423 Zm00008a000053a 2339160 2343911 Zm00008a000053 Zm00008a000053a,Zm00008a000053b simSplit
Zm00008a000053_T01.v1.1.exon.9 chr01 2339160 2339423 Zm00008a000053 2339160 2343911 Zm00008a000053 Zm00008a000053a,Zm00008a000053b simSplit
Zm00008a000053_T01.v1.1.exon.8 chr01 2339526 2339613 Zm00008a000053a 2339160 2343911 Zm00008a000053 Zm00008a000053a,Zm00008a000053b simSplit
Zm00008a000053_T01.v1.1.exon.8 chr01 2339526 2339613 Zm00008a000053 2339160 2343911 Zm00008a000053 Zm00008a000053a,Zm00008a000053b simSplit
Zm00008a000053_T01.v1.1.exon.7 chr01 2339708 2339888 Zm00008a000053b 2339160 2343911 Zm00008a000053 Zm00008a000053a,Zm00008a000053b simSplit
Zm00008a000053_T01.v1.1.exon.7 chr01 2339708 2339888 Zm00008a000053 2339160 2343911 Zm00008a000053 Zm00008a000053a,Zm00008a000053b simSplit
Zm00008a000053_T01.v1.1.exon.6 chr01 2340376 2340851 Zm00008a000053b 2339160 2343911 Zm00008a000053 Zm00008a000053a,Zm00008a000053b simSplit
Zm00008a000053_T01.v1.1.exon.6 chr01 2340376 2340851 Zm00008a000053 2339160 2343911 Zm00008a000053 Zm00008a000053a,Zm00008a000053b simSplit
Zm00008a000053_T01.v1.1.exon.5 chr01 2340954 2341027 Zm00008a000053b 2339160 2343911 Zm00008a000053 Zm00008a000053a,Zm00008a000053b simSplit
Zm00008a000053_T01.v1.1.exon.5 chr01 2340954 2341027 Zm00008a000053 2339160 2343911 Zm00008a000053 Zm00008a000053a,Zm00008a000053b simSplit
Zm00008a000053_T01.v1.1.exon.4 chr01 2343217 2343229 Zm00008a000053b 2339160 2343911 Zm00008a000053 Zm00008a000053a,Zm00008a000053b simSplit
Zm00008a000053_T01.v1.1.exon.4 chr01 2343217 2343229 Zm00008a000053 2339160 2343911 Zm00008a000053 Zm00008a000053a,Zm00008a000053b simSplit
Zm00008a000053_T01.v1.1.exon.3 chr01 2343324 2343376 Zm00008a000053b 2339160 2343911 Zm00008a000053 Zm00008a000053a,Zm00008a000053b simSplit
Zm00008a000053_T01.v1.1.exon.3 chr01 2343324 2343376 Zm00008a000053 2339160 2343911 Zm00008a000053 Zm00008a000053a,Zm00008a000053b simSplit
Zm00008a000053_T01.v1.1.exon.2 chr01 2343493 2343630 Zm00008a000053b 2339160 2343911 Zm00008a000053 Zm00008a000053a,Zm00008a000053b simSplit
Zm00008a000053_T01.v1.1.exon.2 chr01 2343493 2343630 Zm00008a000053 2339160 2343911 Zm00008a000053 Zm00008a000053a,Zm00008a000053b simSplit
Zm00008a000053_T01.v1.1.exon.1 chr01 2343858 2343911 Zm00008a000053b 2339160 2343911 Zm00008a000053 Zm00008a000053a,Zm00008a000053b simSplit
Zm00008a000053_T01.v1.1.exon.1 chr01 2343858 2343911 Zm00008a000053 2339160 2343911 Zm00008a000053 Zm00008a000053a,Zm00008a000053b simSplit
Zm00008a000055_T01.v1.1.exon.1 chr01 2392229 2392264 Zm00008a000055a 2392229 2396601 Zm00008a000055 Zm00008a000055a,Zm00008a000055b simSplit
Zm00008a000055_T01.v1.1.exon.1 chr01 2392229 2392264 Zm00008a000055 2392229 2396601 Zm00008a000055 Zm00008a000055a,Zm00008a000055b simSplit
Zm00008a000055_T01.v1.1.exon.2 chr01 2392351 2392476 Zm00008a000055a 2392229 2396601 Zm00008a000055 Zm00008a000055a,Zm00008a000055b simSplit
Zm00008a000055_T01.v1.1.exon.2 chr01 2392351 2392476 Zm00008a000055 2392229 2396601 Zm00008a000055 Zm00008a000055a,Zm00008a000055b simSplit
Zm00008a000055_T01.v1.1.exon.3 chr01 2392889 2393947 Zm00008a000055a 2392229 2396601 Zm00008a000055 Zm00008a000055a,Zm00008a000055b simSplit
Zm00008a000055_T01.v1.1.exon.3 chr01 2392889 2393947 Zm00008a000055 2392229 2396601 Zm00008a000055 Zm00008a000055a,Zm00008a000055b simSplit
Zm00008a000055_T01.v1.1.exon.4 chr01 2394318 2394422 Zm00008a000055a 2392229 2396601 Zm00008a000055 Zm00008a000055a,Zm00008a000055b simSplit
Zm00008a000055_T01.v1.1.exon.4 chr01 2394318 2394422 Zm00008a000055 2392229 2396601 Zm00008a000055 Zm00008a000055a,Zm00008a000055b simSplit
Zm00008a000055_T01.v1.1.exon.5 chr01 2394508 2394625 Zm00008a000055a 2392229 2396601 Zm00008a000055 Zm00008a000055a,Zm00008a000055b simSplit
Zm00008a000055_T01.v1.1.exon.5 chr01 2394508 2394625 Zm00008a000055 2392229 2396601 Zm00008a000055 Zm00008a000055a,Zm00008a000055b simSplit
Zm00008a000055_T01.v1.1.exon.6 chr01 2394738 2394884 Zm00008a000055a 2392229 2396601 Zm00008a000055 Zm00008a000055a,Zm00008a000055b simSplit
Zm00008a000055_T01.v1.1.exon.6 chr01 2394738 2394884 Zm00008a000055 2392229 2396601 Zm00008a000055 Zm00008a000055a,Zm00008a000055b simSplit
Zm00008a000055_T01.v1.1.exon.7 chr01 2394973 2395215 Zm00008a000055a 2392229 2396601 Zm00008a000055 Zm00008a000055a,Zm00008a000055b simSplit
Zm00008a000055_T01.v1.1.exon.7 chr01 2394973 2395215 Zm00008a000055 2392229 2396601 Zm00008a000055 Zm00008a000055a,Zm00008a000055b simSplit
Zm00008a000055_T01.v1.1.exon.8 chr01 2395599 2395759 Zm00008a000055b 2392229 2396601 Zm00008a000055 Zm00008a000055a,Zm00008a000055b simSplit
Zm00008a000055_T01.v1.1.exon.8 chr01 2395599 2395759 Zm00008a000055 2392229 2396601 Zm00008a000055 Zm00008a000055a,Zm00008a000055b simSplit
Zm00008a000055_T01.v1.1.exon.9 chr01 2395839 2396012 Zm00008a000055b 2392229 2396601 Zm00008a000055 Zm00008a000055a,Zm00008a000055b simSplit
Zm00008a000055_T01.v1.1.exon.9 chr01 2395839 2396012 Zm00008a000055 2392229 2396601 Zm00008a000055 Zm00008a000055a,Zm00008a000055b simSplit
Zm00008a000055_T01.v1.1.exon.10 chr01 2396350 2396601 Zm00008a000055b 2392229 2396601 Zm00008a000055 Zm00008a000055a,Zm00008a000055b simSplit
Zm00008a000055_T01.v1.1.exon.10 chr01 2396350 2396601 Zm00008a000055 2392229 2396601 Zm00008a000055 Zm00008a000055a,Zm00008a000055b simSplit
Zm00008a000058_T01.v1.1.exon.1 chr01 2602279 2602542 Zm00008a000058a 2602279 2609681 Zm00008a000058 Zm00008a000058a,Zm00008a000058b simSplit
Zm00008a000058_T01.v1.1.exon.1 chr01 2602279 2602542 Zm00008a000058 2602279 2609681 Zm00008a000058 Zm00008a000058a,Zm00008a000058b simSplit
Zm00008a000058_T01.v1.1.exon.2 chr01 2603001 2603198 Zm00008a000058a 2602279 2609681 Zm00008a000058 Zm00008a000058a,Zm00008a000058b simSplit
Zm00008a000058_T01.v1.1.exon.2 chr01 2603001 2603198 Zm00008a000058 2602279 2609681 Zm00008a000058 Zm00008a000058a,Zm00008a000058b simSplit
Zm00008a000058_T01.v1.1.exon.3 chr01 2603317 2603439 Zm00008a000058a 2602279 2609681 Zm00008a000058 Zm00008a000058a,Zm00008a000058b simSplit
Zm00008a000058_T01.v1.1.exon.3 chr01 2603317 2603439 Zm00008a000058 2602279 2609681 Zm00008a000058 Zm00008a000058a,Zm00008a000058b simSplit
Zm00008a000058_T01.v1.1.exon.4 chr01 2603662 2603699 Zm00008a000058a 2602279 2609681 Zm00008a000058 Zm00008a000058a,Zm00008a000058b simSplit
Zm00008a000058_T01.v1.1.exon.4 chr01 2603662 2603699 Zm00008a000058 2602279 2609681 Zm00008a000058 Zm00008a000058a,Zm00008a000058b simSplit
Zm00008a000058_T01.v1.1.exon.5 chr01 2603801 2603975 Zm00008a000058b 2602279 2609681 Zm00008a000058 Zm00008a000058a,Zm00008a000058b simSplit
Zm00008a000058_T01.v1.1.exon.5 chr01 2603801 2603975 Zm00008a000058 2602279 2609681 Zm00008a000058 Zm00008a000058a,Zm00008a000058b simSplit
Zm00008a000058_T01.v1.1.exon.6 chr01 2604735 2607923 Zm00008a000058b 2602279 2609681 Zm00008a000058 Zm00008a000058a,Zm00008a000058b simSplit
Zm00008a000058_T01.v1.1.exon.6 chr01 2604735 2607923 Zm00008a000058 2602279 2609681 Zm00008a000058 Zm00008a000058a,Zm00008a000058b simSplit
Zm00008a000058_T01.v1.1.exon.7 chr01 2608022 2608119 Zm00008a000058b 2602279 2609681 Zm00008a000058 Zm00008a000058a,Zm00008a000058b simSplit
Zm00008a000058_T01.v1.1.exon.7 chr01 2608022 2608119 Zm00008a000058 2602279 2609681 Zm00008a000058 Zm00008a000058a,Zm00008a000058b simSplit
Zm00008a000058_T01.v1.1.exon.8 chr01 2608767 2609019 Zm00008a000058b 2602279 2609681 Zm00008a000058 Zm00008a000058a,Zm00008a000058b simSplit
Zm00008a000058_T01.v1.1.exon.8 chr01 2608767 2609019 Zm00008a000058 2602279 2609681 Zm00008a000058 Zm00008a000058a,Zm00008a000058b simSplit
Zm00008a000058_T01.v1.1.exon.9 chr01 2609170 2609681 Zm00008a000058b 2602279 2609681 Zm00008a000058 Zm00008a000058a,Zm00008a000058b simSplit
Zm00008a000058_T01.v1.1.exon.9 chr01 2609170 2609681 Zm00008a000058 2602279 2609681 Zm00008a000058 Zm00008a000058a,Zm00008a000058b simSplit
Zm00008a000061_T01.v1.1.exon.14 chr01 2690445 2690812 Zm00008a000061a 2690445 2696878 Zm00008a000061 Zm00008a000061a,Zm00008a000061b simSplit
Zm00008a000061_T01.v1.1.exon.14 chr01 2690445 2690812 Zm00008a000061 2690445 2696878 Zm00008a000061 Zm00008a000061a,Zm00008a000061b simSplit
Zm00008a000061_T01.v1.1.exon.13 chr01 2690935 2691075 Zm00008a000061a 2690445 2696878 Zm00008a000061 Zm00008a000061a,Zm00008a000061b simSplit
Zm00008a000061_T01.v1.1.exon.13 chr01 2690935 2691075 Zm00008a000061 2690445 2696878 Zm00008a000061 Zm00008a000061a,Zm00008a000061b simSplit
Zm00008a000061_T01.v1.1.exon.12 chr01 2691183 2691290 Zm00008a000061a 2690445 2696878 Zm00008a000061 Zm00008a000061a,Zm00008a000061b simSplit
Zm00008a000061_T01.v1.1.exon.12 chr01 2691183 2691290 Zm00008a000061 2690445 2696878 Zm00008a000061 Zm00008a000061a,Zm00008a000061b simSplit
Zm00008a000061_T01.v1.1.exon.11 chr01 2691535 2691594 Zm00008a000061a 2690445 2696878 Zm00008a000061 Zm00008a000061a,Zm00008a000061b simSplit
Zm00008a000061_T01.v1.1.exon.11 chr01 2691535 2691594 Zm00008a000061 2690445 2696878 Zm00008a000061 Zm00008a000061a,Zm00008a000061b simSplit
Zm00008a000061_T01.v1.1.exon.10 chr01 2693399 2693494 Zm00008a000061a 2690445 2696878 Zm00008a000061 Zm00008a000061a,Zm00008a000061b simSplit
Zm00008a000061_T01.v1.1.exon.10 chr01 2693399 2693494 Zm00008a000061 2690445 2696878 Zm00008a000061 Zm00008a000061a,Zm00008a000061b simSplit
Zm00008a000061_T01.v1.1.exon.9 chr01 2693606 2693662 Zm00008a000061a 2690445 2696878 Zm00008a000061 Zm00008a000061a,Zm00008a000061b simSplit
Zm00008a000061_T01.v1.1.exon.9 chr01 2693606 2693662 Zm00008a000061 2690445 2696878 Zm00008a000061 Zm00008a000061a,Zm00008a000061b simSplit
Zm00008a000061_T01.v1.1.exon.8 chr01 2693896 2693955 Zm00008a000061a 2690445 2696878 Zm00008a000061 Zm00008a000061a,Zm00008a000061b simSplit
Zm00008a000061_T01.v1.1.exon.8 chr01 2693896 2693955 Zm00008a000061 2690445 2696878 Zm00008a000061 Zm00008a000061a,Zm00008a000061b simSplit
Zm00008a000061_T01.v1.1.exon.7 chr01 2694389 2694521 Zm00008a000061a 2690445 2696878 Zm00008a000061 Zm00008a000061a,Zm00008a000061b simSplit
Zm00008a000061_T01.v1.1.exon.7 chr01 2694389 2694521 Zm00008a000061 2690445 2696878 Zm00008a000061 Zm00008a000061a,Zm00008a000061b simSplit
Zm00008a000061_T01.v1.1.exon.6 chr01 2694806 2694886 Zm00008a000061a 2690445 2696878 Zm00008a000061 Zm00008a000061a,Zm00008a000061b simSplit
Zm00008a000061_T01.v1.1.exon.6 chr01 2694806 2694886 Zm00008a000061 2690445 2696878 Zm00008a000061 Zm00008a000061a,Zm00008a000061b simSplit
Zm00008a000061_T01.v1.1.exon.5 chr01 2695575 2695651 Zm00008a000061a 2690445 2696878 Zm00008a000061 Zm00008a000061a,Zm00008a000061b simSplit
Zm00008a000061_T01.v1.1.exon.5 chr01 2695575 2695651 Zm00008a000061 2690445 2696878 Zm00008a000061 Zm00008a000061a,Zm00008a000061b simSplit
Zm00008a000061_T01.v1.1.exon.4 chr01 2695725 2695801 Zm00008a000061a 2690445 2696878 Zm00008a000061 Zm00008a000061a,Zm00008a000061b simSplit
Zm00008a000061_T01.v1.1.exon.4 chr01 2695725 2695801 Zm00008a000061 2690445 2696878 Zm00008a000061 Zm00008a000061a,Zm00008a000061b simSplit
Zm00008a000061_T01.v1.1.exon.3 chr01 2696282 2696390 Zm00008a000061a 2690445 2696878 Zm00008a000061 Zm00008a000061a,Zm00008a000061b simSplit
Zm00008a000061_T01.v1.1.exon.3 chr01 2696282 2696390 Zm00008a000061 2690445 2696878 Zm00008a000061 Zm00008a000061a,Zm00008a000061b simSplit
Zm00008a000061_T01.v1.1.exon.2 chr01 2696604 2696648 Zm00008a000061b 2690445 2696878 Zm00008a000061 Zm00008a000061a,Zm00008a000061b simSplit
Zm00008a000061_T01.v1.1.exon.2 chr01 2696604 2696648 Zm00008a000061 2690445 2696878 Zm00008a000061 Zm00008a000061a,Zm00008a000061b simSplit
Zm00008a000061_T01.v1.1.exon.1 chr01 2696749 2696878 Zm00008a000061b 2690445 2696878 Zm00008a000061 Zm00008a000061a,Zm00008a000061b simSplit
Zm00008a000061_T01.v1.1.exon.1 chr01 2696749 2696878 Zm00008a000061 2690445 2696878 Zm00008a000061 Zm00008a000061a,Zm00008a000061b simSplit
Zm00008a000080_T01.v1.1.exon.1 chr01 3062209 3062727 Zm00008a000080a 3062209 3063979 Zm00008a000080 Zm00008a000080a,Zm00008a000080b simSplit
Zm00008a000080_T01.v1.1.exon.1 chr01 3062209 3062727 Zm00008a000080 3062209 3063979 Zm00008a000080 Zm00008a000080a,Zm00008a000080b simSplit
Zm00008a000080_T01.v1.1.exon.2 chr01 3062920 3062973 Zm00008a000080a 3062209 3063979 Zm00008a000080 Zm00008a000080a,Zm00008a000080b simSplit
Zm00008a000080_T01.v1.1.exon.2 chr01 3062920 3062973 Zm00008a000080 3062209 3063979 Zm00008a000080 Zm00008a000080a,Zm00008a000080b simSplit
Zm00008a000080_T01.v1.1.exon.3 chr01 3063051 3063138 Zm00008a000080a 3062209 3063979 Zm00008a000080 Zm00008a000080a,Zm00008a000080b simSplit
Zm00008a000080_T01.v1.1.exon.3 chr01 3063051 3063138 Zm00008a000080 3062209 3063979 Zm00008a000080 Zm00008a000080a,Zm00008a000080b simSplit
Zm00008a000080_T01.v1.1.exon.4 chr01 3063263 3063344 Zm00008a000080b 3062209 3063979 Zm00008a000080 Zm00008a000080a,Zm00008a000080b simSplit
Zm00008a000080_T01.v1.1.exon.4 chr01 3063263 3063344 Zm00008a000080 3062209 3063979 Zm00008a000080 Zm00008a000080a,Zm00008a000080b simSplit
Zm00008a000080_T01.v1.1.exon.5 chr01 3063479 3063979 Zm00008a000080b 3062209 3063979 Zm00008a000080 Zm00008a000080a,Zm00008a000080b simSplit
Zm00008a000080_T01.v1.1.exon.5 chr01 3063479 3063979 Zm00008a000080 3062209 3063979 Zm00008a000080 Zm00008a000080a,Zm00008a000080b simSplit
Zm00008a000088_T01.v1.1.exon.1 chr01 3303641 3303884 Zm00008a000088a 3303641 3310049 Zm00008a000088 Zm00008a000088a,Zm00008a000088b simSplit
Zm00008a000088_T01.v1.1.exon.1 chr01 3303641 3303884 Zm00008a000088 3303641 3310049 Zm00008a000088 Zm00008a000088a,Zm00008a000088b simSplit
Zm00008a000088_T01.v1.1.exon.2 chr01 3304305 3304588 Zm00008a000088a 3303641 3310049 Zm00008a000088 Zm00008a000088a,Zm00008a000088b simSplit
Zm00008a000088_T01.v1.1.exon.2 chr01 3304305 3304588 Zm00008a000088 3303641 3310049 Zm00008a000088 Zm00008a000088a,Zm00008a000088b simSplit
Zm00008a000088_T01.v1.1.exon.3 chr01 3304697 3304868 Zm00008a000088a 3303641 3310049 Zm00008a000088 Zm00008a000088a,Zm00008a000088b simSplit
Zm00008a000088_T01.v1.1.exon.3 chr01 3304697 3304868 Zm00008a000088 3303641 3310049 Zm00008a000088 Zm00008a000088a,Zm00008a000088b simSplit
Zm00008a000088_T01.v1.1.exon.4 chr01 3304940 3305010 Zm00008a000088a 3303641 3310049 Zm00008a000088 Zm00008a000088a,Zm00008a000088b simSplit
Zm00008a000088_T01.v1.1.exon.4 chr01 3304940 3305010 Zm00008a000088 3303641 3310049 Zm00008a000088 Zm00008a000088a,Zm00008a000088b simSplit
Zm00008a000088_T01.v1.1.exon.5 chr01 3305089 3305266 Zm00008a000088a 3303641 3310049 Zm00008a000088 Zm00008a000088a,Zm00008a000088b simSplit
Zm00008a000088_T01.v1.1.exon.5 chr01 3305089 3305266 Zm00008a000088 3303641 3310049 Zm00008a000088 Zm00008a000088a,Zm00008a000088b simSplit
Zm00008a000088_T01.v1.1.exon.6 chr01 3305349 3305458 Zm00008a000088b 3303641 3310049 Zm00008a000088 Zm00008a000088a,Zm00008a000088b simSplit
Zm00008a000088_T01.v1.1.exon.6 chr01 3305349 3305458 Zm00008a000088 3303641 3310049 Zm00008a000088 Zm00008a000088a,Zm00008a000088b simSplit
Zm00008a000088_T01.v1.1.exon.7 chr01 3305526 3305625 Zm00008a000088b 3303641 3310049 Zm00008a000088 Zm00008a000088a,Zm00008a000088b simSplit
Zm00008a000088_T01.v1.1.exon.7 chr01 3305526 3305625 Zm00008a000088 3303641 3310049 Zm00008a000088 Zm00008a000088a,Zm00008a000088b simSplit
Zm00008a000088_T01.v1.1.exon.8 chr01 3305704 3305790 Zm00008a000088b 3303641 3310049 Zm00008a000088 Zm00008a000088a,Zm00008a000088b simSplit
Zm00008a000088_T01.v1.1.exon.8 chr01 3305704 3305790 Zm00008a000088 3303641 3310049 Zm00008a000088 Zm00008a000088a,Zm00008a000088b simSplit
Zm00008a000088_T01.v1.1.exon.9 chr01 3305897 3306070 Zm00008a000088b 3303641 3310049 Zm00008a000088 Zm00008a000088a,Zm00008a000088b simSplit
Zm00008a000088_T01.v1.1.exon.9 chr01 3305897 3306070 Zm00008a000088 3303641 3310049 Zm00008a000088 Zm00008a000088a,Zm00008a000088b simSplit
Zm00008a000088_T01.v1.1.exon.10 chr01 3306437 3306657 Zm00008a000088b 3303641 3310049 Zm00008a000088 Zm00008a000088a,Zm00008a000088b simSplit
Zm00008a000088_T01.v1.1.exon.10 chr01 3306437 3306657 Zm00008a000088 3303641 3310049 Zm00008a000088 Zm00008a000088a,Zm00008a000088b simSplit
Zm00008a000088_T01.v1.1.exon.11 chr01 3306755 3306954 Zm00008a000088b 3303641 3310049 Zm00008a000088 Zm00008a000088a,Zm00008a000088b simSplit
Zm00008a000088_T01.v1.1.exon.11 chr01 3306755 3306954 Zm00008a000088 3303641 3310049 Zm00008a000088 Zm00008a000088a,Zm00008a000088b simSplit
Zm00008a000088_T01.v1.1.exon.12 chr01 3307055 3307270 Zm00008a000088b 3303641 3310049 Zm00008a000088 Zm00008a000088a,Zm00008a000088b simSplit
Zm00008a000088_T01.v1.1.exon.12 chr01 3307055 3307270 Zm00008a000088 3303641 3310049 Zm00008a000088 Zm00008a000088a,Zm00008a000088b simSplit
Zm00008a000088_T01.v1.1.exon.13 chr01 3307354 3307391 Zm00008a000088b 3303641 3310049 Zm00008a000088 Zm00008a000088a,Zm00008a000088b simSplit
Zm00008a000088_T01.v1.1.exon.13 chr01 3307354 3307391 Zm00008a000088 3303641 3310049 Zm00008a000088 Zm00008a000088a,Zm00008a000088b simSplit
Zm00008a000088_T01.v1.1.exon.14 chr01 3307502 3307665 Zm00008a000088b 3303641 3310049 Zm00008a000088 Zm00008a000088a,Zm00008a000088b simSplit
Zm00008a000088_T01.v1.1.exon.14 chr01 3307502 3307665 Zm00008a000088 3303641 3310049 Zm00008a000088 Zm00008a000088a,Zm00008a000088b simSplit
Zm00008a000088_T01.v1.1.exon.15 chr01 3307794 3307919 Zm00008a000088b 3303641 3310049 Zm00008a000088 Zm00008a000088a,Zm00008a000088b simSplit
Zm00008a000088_T01.v1.1.exon.15 chr01 3307794 3307919 Zm00008a000088 3303641 3310049 Zm00008a000088 Zm00008a000088a,Zm00008a000088b simSplit
Zm00008a000088_T01.v1.1.exon.16 chr01 3308017 3308142 Zm00008a000088b 3303641 3310049 Zm00008a000088 Zm00008a000088a,Zm00008a000088b simSplit
Zm00008a000088_T01.v1.1.exon.16 chr01 3308017 3308142 Zm00008a000088 3303641 3310049 Zm00008a000088 Zm00008a000088a,Zm00008a000088b simSplit
Zm00008a000088_T01.v1.1.exon.17 chr01 3308261 3308332 Zm00008a000088b 3303641 3310049 Zm00008a000088 Zm00008a000088a,Zm00008a000088b simSplit
Zm00008a000088_T01.v1.1.exon.17 chr01 3308261 3308332 Zm00008a000088 3303641 3310049 Zm00008a000088 Zm00008a000088a,Zm00008a000088b simSplit
Zm00008a000088_T01.v1.1.exon.18 chr01 3308416 3308478 Zm00008a000088b 3303641 3310049 Zm00008a000088 Zm00008a000088a,Zm00008a000088b simSplit
Zm00008a000088_T01.v1.1.exon.18 chr01 3308416 3308478 Zm00008a000088 3303641 3310049 Zm00008a000088 Zm00008a000088a,Zm00008a000088b simSplit
Zm00008a000088_T01.v1.1.exon.19 chr01 3308555 3308617 Zm00008a000088b 3303641 3310049 Zm00008a000088 Zm00008a000088a,Zm00008a000088b simSplit
Zm00008a000088_T01.v1.1.exon.19 chr01 3308555 3308617 Zm00008a000088 3303641 3310049 Zm00008a000088 Zm00008a000088a,Zm00008a000088b simSplit
Zm00008a000088_T01.v1.1.exon.20 chr01 3308734 3308796 Zm00008a000088b 3303641 3310049 Zm00008a000088 Zm00008a000088a,Zm00008a000088b simSplit
Zm00008a000088_T01.v1.1.exon.20 chr01 3308734 3308796 Zm00008a000088 3303641 3310049 Zm00008a000088 Zm00008a000088a,Zm00008a000088b simSplit
Zm00008a000088_T01.v1.1.exon.21 chr01 3308865 3308927 Zm00008a000088b 3303641 3310049 Zm00008a000088 Zm00008a000088a,Zm00008a000088b simSplit
Zm00008a000088_T01.v1.1.exon.21 chr01 3308865 3308927 Zm00008a000088 3303641 3310049 Zm00008a000088 Zm00008a000088a,Zm00008a000088b simSplit
Zm00008a000088_T01.v1.1.exon.22 chr01 3309019 3309363 Zm00008a000088b 3303641 3310049 Zm00008a000088 Zm00008a000088a,Zm00008a000088b simSplit
Zm00008a000088_T01.v1.1.exon.22 chr01 3309019 3309363 Zm00008a000088 3303641 3310049 Zm00008a000088 Zm00008a000088a,Zm00008a000088b simSplit
Zm00008a000088_T01.v1.1.exon.23 chr01 3309912 3310049 Zm00008a000088b 3303641 3310049 Zm00008a000088 Zm00008a000088a,Zm00008a000088b simSplit
Zm00008a000088_T01.v1.1.exon.23 chr01 3309912 3310049 Zm00008a000088 3303641 3310049 Zm00008a000088 Zm00008a000088a,Zm00008a000088b simSplit
Zm00008a000122_T01.v1.1.exon.7 chr01 4000262 4000566 Zm00008a000122a 4000262 4012755 Zm00008a000122 Zm00008a000122a,Zm00008a000122b simSplit
Zm00008a000122_T01.v1.1.exon.7 chr01 4000262 4000566 Zm00008a000122 4000262 4012755 Zm00008a000122 Zm00008a000122a,Zm00008a000122b simSplit
Zm00008a000122_T01.v1.1.exon.6 chr01 4000593 4001347 Zm00008a000122a 4000262 4012755 Zm00008a000122 Zm00008a000122a,Zm00008a000122b simSplit
Zm00008a000122_T01.v1.1.exon.6 chr01 4000593 4001347 Zm00008a000122 4000262 4012755 Zm00008a000122 Zm00008a000122a,Zm00008a000122b simSplit
Zm00008a000122_T01.v1.1.exon.5 chr01 4001835 4001986 Zm00008a000122a 4000262 4012755 Zm00008a000122 Zm00008a000122a,Zm00008a000122b simSplit
Zm00008a000122_T01.v1.1.exon.5 chr01 4001835 4001986 Zm00008a000122 4000262 4012755 Zm00008a000122 Zm00008a000122a,Zm00008a000122b simSplit
Zm00008a000122_T01.v1.1.exon.4 chr01 4002068 4002243 Zm00008a000122a 4000262 4012755 Zm00008a000122 Zm00008a000122a,Zm00008a000122b simSplit
Zm00008a000122_T01.v1.1.exon.4 chr01 4002068 4002243 Zm00008a000122 4000262 4012755 Zm00008a000122 Zm00008a000122a,Zm00008a000122b simSplit
Zm00008a000122_T01.v1.1.exon.3 chr01 4002502 4002636 Zm00008a000122b 4000262 4012755 Zm00008a000122 Zm00008a000122a,Zm00008a000122b simSplit
Zm00008a000122_T01.v1.1.exon.3 chr01 4002502 4002636 Zm00008a000122 4000262 4012755 Zm00008a000122 Zm00008a000122a,Zm00008a000122b simSplit
Zm00008a000122_T01.v1.1.exon.2 chr01 4003050 4003131 Zm00008a000122b 4000262 4012755 Zm00008a000122 Zm00008a000122a,Zm00008a000122b simSplit
Zm00008a000122_T01.v1.1.exon.2 chr01 4003050 4003131 Zm00008a000122 4000262 4012755 Zm00008a000122 Zm00008a000122a,Zm00008a000122b simSplit
Zm00008a000122_T01.v1.1.exon.1 chr01 4012559 4012755 Zm00008a000122b 4000262 4012755 Zm00008a000122 Zm00008a000122a,Zm00008a000122b simSplit
Zm00008a000122_T01.v1.1.exon.1 chr01 4012559 4012755 Zm00008a000122 4000262 4012755 Zm00008a000122 Zm00008a000122a,Zm00008a000122b simSplit
Zm00008a000126_T01.v1.1.exon.4 chr01 4127783 4128213 Zm00008a000126a 4127783 4130091 Zm00008a000126 Zm00008a000126a,Zm00008a000126b simSplit
Zm00008a000126_T01.v1.1.exon.4 chr01 4127783 4128213 Zm00008a000126 4127783 4130091 Zm00008a000126 Zm00008a000126a,Zm00008a000126b simSplit
Zm00008a000126_T01.v1.1.exon.3 chr01 4128877 4129063 Zm00008a000126a 4127783 4130091 Zm00008a000126 Zm00008a000126a,Zm00008a000126b simSplit
Zm00008a000126_T01.v1.1.exon.3 chr01 4128877 4129063 Zm00008a000126 4127783 4130091 Zm00008a000126 Zm00008a000126a,Zm00008a000126b simSplit
Zm00008a000126_T01.v1.1.exon.2 chr01 4129180 4129427 Zm00008a000126b 4127783 4130091 Zm00008a000126 Zm00008a000126a,Zm00008a000126b simSplit
Zm00008a000126_T01.v1.1.exon.2 chr01 4129180 4129427 Zm00008a000126 4127783 4130091 Zm00008a000126 Zm00008a000126a,Zm00008a000126b simSplit
Zm00008a000126_T01.v1.1.exon.1 chr01 4129863 4130091 Zm00008a000126b 4127783 4130091 Zm00008a000126 Zm00008a000126a,Zm00008a000126b simSplit
Zm00008a000126_T01.v1.1.exon.1 chr01 4129863 4130091 Zm00008a000126 4127783 4130091 Zm00008a000126 Zm00008a000126a,Zm00008a000126b simSplit
Zm00008a000134_T01.v1.1.exon.1 chr01 4304346 4304443 Zm00008a000134a 4304346 4311457 Zm00008a000134 Zm00008a000134a,Zm00008a000134b simSplit
Zm00008a000134_T01.v1.1.exon.1 chr01 4304346 4304443 Zm00008a000134 4304346 4311457 Zm00008a000134 Zm00008a000134a,Zm00008a000134b simSplit
Zm00008a000134_T01.v1.1.exon.2 chr01 4304616 4304746 Zm00008a000134a 4304346 4311457 Zm00008a000134 Zm00008a000134a,Zm00008a000134b simSplit
Zm00008a000134_T01.v1.1.exon.2 chr01 4304616 4304746 Zm00008a000134 4304346 4311457 Zm00008a000134 Zm00008a000134a,Zm00008a000134b simSplit
Zm00008a000134_T01.v1.1.exon.3 chr01 4306434 4306499 Zm00008a000134a 4304346 4311457 Zm00008a000134 Zm00008a000134a,Zm00008a000134b simSplit
Zm00008a000134_T01.v1.1.exon.3 chr01 4306434 4306499 Zm00008a000134 4304346 4311457 Zm00008a000134 Zm00008a000134a,Zm00008a000134b simSplit
Zm00008a000134_T01.v1.1.exon.4 chr01 4307421 4307645 Zm00008a000134a 4304346 4311457 Zm00008a000134 Zm00008a000134a,Zm00008a000134b simSplit
Zm00008a000134_T01.v1.1.exon.4 chr01 4307421 4307645 Zm00008a000134 4304346 4311457 Zm00008a000134 Zm00008a000134a,Zm00008a000134b simSplit
Zm00008a000134_T01.v1.1.exon.5 chr01 4309122 4309255 Zm00008a000134b 4304346 4311457 Zm00008a000134 Zm00008a000134a,Zm00008a000134b simSplit
Zm00008a000134_T01.v1.1.exon.5 chr01 4309122 4309255 Zm00008a000134 4304346 4311457 Zm00008a000134 Zm00008a000134a,Zm00008a000134b simSplit
Zm00008a000134_T01.v1.1.exon.6 chr01 4309329 4309436 Zm00008a000134b 4304346 4311457 Zm00008a000134 Zm00008a000134a,Zm00008a000134b simSplit
Zm00008a000134_T01.v1.1.exon.6 chr01 4309329 4309436 Zm00008a000134 4304346 4311457 Zm00008a000134 Zm00008a000134a,Zm00008a000134b simSplit
Zm00008a000134_T01.v1.1.exon.7 chr01 4309584 4309949 Zm00008a000134b 4304346 4311457 Zm00008a000134 Zm00008a000134a,Zm00008a000134b simSplit
Zm00008a000134_T01.v1.1.exon.7 chr01 4309584 4309949 Zm00008a000134 4304346 4311457 Zm00008a000134 Zm00008a000134a,Zm00008a000134b simSplit
Zm00008a000134_T01.v1.1.exon.8 chr01 4310054 4310557 Zm00008a000134b 4304346 4311457 Zm00008a000134 Zm00008a000134a,Zm00008a000134b simSplit
Zm00008a000134_T01.v1.1.exon.8 chr01 4310054 4310557 Zm00008a000134 4304346 4311457 Zm00008a000134 Zm00008a000134a,Zm00008a000134b simSplit
Zm00008a000134_T01.v1.1.exon.9 chr01 4310676 4310757 Zm00008a000134b 4304346 4311457 Zm00008a000134 Zm00008a000134a,Zm00008a000134b simSplit
Zm00008a000134_T01.v1.1.exon.9 chr01 4310676 4310757 Zm00008a000134 4304346 4311457 Zm00008a000134 Zm00008a000134a,Zm00008a000134b simSplit
Zm00008a000134_T01.v1.1.exon.10 chr01 4310882 4311457 Zm00008a000134b 4304346 4311457 Zm00008a000134 Zm00008a000134a,Zm00008a000134b simSplit
Zm00008a000134_T01.v1.1.exon.10 chr01 4310882 4311457 Zm00008a000134 4304346 4311457 Zm00008a000134 Zm00008a000134a,Zm00008a000134b simSplit
Zm00008a000146_T01.v1.1.exon.1 chr01 4751344 4751580 Zm00008a000146a 4751344 4756991 Zm00008a000146 Zm00008a000146a,Zm00008a000146b simSplit
Zm00008a000146_T01.v1.1.exon.1 chr01 4751344 4751580 Zm00008a000146 4751344 4756991 Zm00008a000146 Zm00008a000146a,Zm00008a000146b simSplit
Zm00008a000146_T01.v1.1.exon.2 chr01 4751687 4751804 Zm00008a000146a 4751344 4756991 Zm00008a000146 Zm00008a000146a,Zm00008a000146b simSplit
Zm00008a000146_T01.v1.1.exon.2 chr01 4751687 4751804 Zm00008a000146 4751344 4756991 Zm00008a000146 Zm00008a000146a,Zm00008a000146b simSplit
Zm00008a000146_T01.v1.1.exon.3 chr01 4752020 4752513 Zm00008a000146a 4751344 4756991 Zm00008a000146 Zm00008a000146a,Zm00008a000146b simSplit
Zm00008a000146_T01.v1.1.exon.3 chr01 4752020 4752513 Zm00008a000146 4751344 4756991 Zm00008a000146 Zm00008a000146a,Zm00008a000146b simSplit
Zm00008a000146_T01.v1.1.exon.4 chr01 4752679 4752772 Zm00008a000146a 4751344 4756991 Zm00008a000146 Zm00008a000146a,Zm00008a000146b simSplit
Zm00008a000146_T01.v1.1.exon.4 chr01 4752679 4752772 Zm00008a000146 4751344 4756991 Zm00008a000146 Zm00008a000146a,Zm00008a000146b simSplit
Zm00008a000146_T01.v1.1.exon.5 chr01 4752857 4752937 Zm00008a000146a 4751344 4756991 Zm00008a000146 Zm00008a000146a,Zm00008a000146b simSplit
Zm00008a000146_T01.v1.1.exon.5 chr01 4752857 4752937 Zm00008a000146 4751344 4756991 Zm00008a000146 Zm00008a000146a,Zm00008a000146b simSplit
Zm00008a000146_T01.v1.1.exon.6 chr01 4753034 4753145 Zm00008a000146b 4751344 4756991 Zm00008a000146 Zm00008a000146a,Zm00008a000146b simSplit
Zm00008a000146_T01.v1.1.exon.6 chr01 4753034 4753145 Zm00008a000146 4751344 4756991 Zm00008a000146 Zm00008a000146a,Zm00008a000146b simSplit
Zm00008a000146_T01.v1.1.exon.7 chr01 4753335 4753389 Zm00008a000146b 4751344 4756991 Zm00008a000146 Zm00008a000146a,Zm00008a000146b simSplit
Zm00008a000146_T01.v1.1.exon.7 chr01 4753335 4753389 Zm00008a000146 4751344 4756991 Zm00008a000146 Zm00008a000146a,Zm00008a000146b simSplit
Zm00008a000146_T01.v1.1.exon.8 chr01 4754262 4754374 Zm00008a000146b 4751344 4756991 Zm00008a000146 Zm00008a000146a,Zm00008a000146b simSplit
Zm00008a000146_T01.v1.1.exon.8 chr01 4754262 4754374 Zm00008a000146 4751344 4756991 Zm00008a000146 Zm00008a000146a,Zm00008a000146b simSplit
Zm00008a000146_T01.v1.1.exon.9 chr01 4754456 4754584 Zm00008a000146b 4751344 4756991 Zm00008a000146 Zm00008a000146a,Zm00008a000146b simSplit
Zm00008a000146_T01.v1.1.exon.9 chr01 4754456 4754584 Zm00008a000146 4751344 4756991 Zm00008a000146 Zm00008a000146a,Zm00008a000146b simSplit
Zm00008a000146_T01.v1.1.exon.10 chr01 4754689 4754796 Zm00008a000146b 4751344 4756991 Zm00008a000146 Zm00008a000146a,Zm00008a000146b simSplit
Zm00008a000146_T01.v1.1.exon.10 chr01 4754689 4754796 Zm00008a000146 4751344 4756991 Zm00008a000146 Zm00008a000146a,Zm00008a000146b simSplit
Zm00008a000146_T01.v1.1.exon.11 chr01 4755199 4755487 Zm00008a000146b 4751344 4756991 Zm00008a000146 Zm00008a000146a,Zm00008a000146b simSplit
Zm00008a000146_T01.v1.1.exon.11 chr01 4755199 4755487 Zm00008a000146 4751344 4756991 Zm00008a000146 Zm00008a000146a,Zm00008a000146b simSplit
Zm00008a000146_T01.v1.1.exon.12 chr01 4755558 4755628 Zm00008a000146b 4751344 4756991 Zm00008a000146 Zm00008a000146a,Zm00008a000146b simSplit
Zm00008a000146_T01.v1.1.exon.12 chr01 4755558 4755628 Zm00008a000146 4751344 4756991 Zm00008a000146 Zm00008a000146a,Zm00008a000146b simSplit
Zm00008a000146_T01.v1.1.exon.13 chr01 4756060 4756208 Zm00008a000146b 4751344 4756991 Zm00008a000146 Zm00008a000146a,Zm00008a000146b simSplit
Zm00008a000146_T01.v1.1.exon.13 chr01 4756060 4756208 Zm00008a000146 4751344 4756991 Zm00008a000146 Zm00008a000146a,Zm00008a000146b simSplit
Zm00008a000146_T01.v1.1.exon.14 chr01 4756756 4756991 Zm00008a000146b 4751344 4756991 Zm00008a000146 Zm00008a000146a,Zm00008a000146b simSplit
Zm00008a000146_T01.v1.1.exon.14 chr01 4756756 4756991 Zm00008a000146 4751344 4756991 Zm00008a000146 Zm00008a000146a,Zm00008a000146b simSplit
Zm00008a000171_T01.v1.1.exon.1 chr01 5415623 5415691 Zm00008a000171a 5415623 5418652 Zm00008a000171 Zm00008a000171a,Zm00008a000171b simSplit
Zm00008a000171_T01.v1.1.exon.1 chr01 5415623 5415691 Zm00008a000171 5415623 5418652 Zm00008a000171 Zm00008a000171a,Zm00008a000171b simSplit
Zm00008a000171_T01.v1.1.exon.2 chr01 5415715 5415816 Zm00008a000171a 5415623 5418652 Zm00008a000171 Zm00008a000171a,Zm00008a000171b simSplit
Zm00008a000171_T01.v1.1.exon.2 chr01 5415715 5415816 Zm00008a000171 5415623 5418652 Zm00008a000171 Zm00008a000171a,Zm00008a000171b simSplit
Zm00008a000171_T01.v1.1.exon.3 chr01 5415996 5416190 Zm00008a000171a 5415623 5418652 Zm00008a000171 Zm00008a000171a,Zm00008a000171b simSplit
Zm00008a000171_T01.v1.1.exon.3 chr01 5415996 5416190 Zm00008a000171 5415623 5418652 Zm00008a000171 Zm00008a000171a,Zm00008a000171b simSplit
Zm00008a000171_T01.v1.1.exon.4 chr01 5417298 5417418 Zm00008a000171a 5415623 5418652 Zm00008a000171 Zm00008a000171a,Zm00008a000171b simSplit
Zm00008a000171_T01.v1.1.exon.4 chr01 5417298 5417418 Zm00008a000171 5415623 5418652 Zm00008a000171 Zm00008a000171a,Zm00008a000171b simSplit
Zm00008a000171_T01.v1.1.exon.5 chr01 5417503 5417677 Zm00008a000171a 5415623 5418652 Zm00008a000171 Zm00008a000171a,Zm00008a000171b simSplit
Zm00008a000171_T01.v1.1.exon.5 chr01 5417503 5417677 Zm00008a000171 5415623 5418652 Zm00008a000171 Zm00008a000171a,Zm00008a000171b simSplit
Zm00008a000171_T01.v1.1.exon.6 chr01 5417799 5417869 Zm00008a000171b 5415623 5418652 Zm00008a000171 Zm00008a000171a,Zm00008a000171b simSplit
Zm00008a000171_T01.v1.1.exon.6 chr01 5417799 5417869 Zm00008a000171 5415623 5418652 Zm00008a000171 Zm00008a000171a,Zm00008a000171b simSplit
Zm00008a000171_T01.v1.1.exon.7 chr01 5417970 5418652 Zm00008a000171b 5415623 5418652 Zm00008a000171 Zm00008a000171a,Zm00008a000171b simSplit
Zm00008a000171_T01.v1.1.exon.7 chr01 5417970 5418652 Zm00008a000171 5415623 5418652 Zm00008a000171 Zm00008a000171a,Zm00008a000171b simSplit
Zm00008a000176_T01.v1.1.exon.1 chr01 5477586 5478289 Zm00008a000176a 5477586 5481967 Zm00008a000176 Zm00008a000176a,Zm00008a000176b simSplit
Zm00008a000176_T01.v1.1.exon.1 chr01 5477586 5478289 Zm00008a000176 5477586 5481967 Zm00008a000176 Zm00008a000176a,Zm00008a000176b simSplit
Zm00008a000176_T01.v1.1.exon.2 chr01 5479258 5479362 Zm00008a000176a 5477586 5481967 Zm00008a000176 Zm00008a000176a,Zm00008a000176b simSplit
Zm00008a000176_T01.v1.1.exon.2 chr01 5479258 5479362 Zm00008a000176 5477586 5481967 Zm00008a000176 Zm00008a000176a,Zm00008a000176b simSplit
Zm00008a000176_T01.v1.1.exon.3 chr01 5479476 5479598 Zm00008a000176a 5477586 5481967 Zm00008a000176 Zm00008a000176a,Zm00008a000176b simSplit
Zm00008a000176_T01.v1.1.exon.3 chr01 5479476 5479598 Zm00008a000176 5477586 5481967 Zm00008a000176 Zm00008a000176a,Zm00008a000176b simSplit
Zm00008a000176_T01.v1.1.exon.4 chr01 5480402 5480572 Zm00008a000176a 5477586 5481967 Zm00008a000176 Zm00008a000176a,Zm00008a000176b simSplit
Zm00008a000176_T01.v1.1.exon.4 chr01 5480402 5480572 Zm00008a000176 5477586 5481967 Zm00008a000176 Zm00008a000176a,Zm00008a000176b simSplit
Zm00008a000176_T01.v1.1.exon.5 chr01 5480675 5480804 Zm00008a000176a 5477586 5481967 Zm00008a000176 Zm00008a000176a,Zm00008a000176b simSplit
Zm00008a000176_T01.v1.1.exon.5 chr01 5480675 5480804 Zm00008a000176 5477586 5481967 Zm00008a000176 Zm00008a000176a,Zm00008a000176b simSplit
Zm00008a000176_T01.v1.1.exon.6 chr01 5480898 5481107 Zm00008a000176b 5477586 5481967 Zm00008a000176 Zm00008a000176a,Zm00008a000176b simSplit
Zm00008a000176_T01.v1.1.exon.6 chr01 5480898 5481107 Zm00008a000176 5477586 5481967 Zm00008a000176 Zm00008a000176a,Zm00008a000176b simSplit
Zm00008a000176_T01.v1.1.exon.7 chr01 5481210 5481967 Zm00008a000176b 5477586 5481967 Zm00008a000176 Zm00008a000176a,Zm00008a000176b simSplit
Zm00008a000176_T01.v1.1.exon.7 chr01 5481210 5481967 Zm00008a000176 5477586 5481967 Zm00008a000176 Zm00008a000176a,Zm00008a000176b simSplit
Zm00008a000196_T01.v1.1.exon.1 chr01 6028944 6029122 Zm00008a000196a 6028944 6034183 Zm00008a000196 Zm00008a000196a,Zm00008a000196b simSplit
Zm00008a000196_T01.v1.1.exon.1 chr01 6028944 6029122 Zm00008a000196 6028944 6034183 Zm00008a000196 Zm00008a000196a,Zm00008a000196b simSplit
Zm00008a000196_T01.v1.1.exon.2 chr01 6030381 6030499 Zm00008a000196a 6028944 6034183 Zm00008a000196 Zm00008a000196a,Zm00008a000196b simSplit
Zm00008a000196_T01.v1.1.exon.2 chr01 6030381 6030499 Zm00008a000196 6028944 6034183 Zm00008a000196 Zm00008a000196a,Zm00008a000196b simSplit
Zm00008a000196_T01.v1.1.exon.3 chr01 6032271 6033241 Zm00008a000196b 6028944 6034183 Zm00008a000196 Zm00008a000196a,Zm00008a000196b simSplit
Zm00008a000196_T01.v1.1.exon.3 chr01 6032271 6033241 Zm00008a000196 6028944 6034183 Zm00008a000196 Zm00008a000196a,Zm00008a000196b simSplit
Zm00008a000196_T01.v1.1.exon.4 chr01 6033445 6034183 Zm00008a000196b 6028944 6034183 Zm00008a000196 Zm00008a000196a,Zm00008a000196b simSplit
Zm00008a000196_T01.v1.1.exon.4 chr01 6033445 6034183 Zm00008a000196 6028944 6034183 Zm00008a000196 Zm00008a000196a,Zm00008a000196b simSplit
Zm00008a000202_T01.v1.1.exon.18 chr01 6210085 6210135 Zm00008a000202a 6210085 6236028 Zm00008a000202 Zm00008a000202a,Zm00008a000202b simSplit
Zm00008a000202_T01.v1.1.exon.18 chr01 6210085 6210135 Zm00008a000202 6210085 6236028 Zm00008a000202 Zm00008a000202a,Zm00008a000202b simSplit
Zm00008a000202_T01.v1.1.exon.17 chr01 6210273 6210373 Zm00008a000202a 6210085 6236028 Zm00008a000202 Zm00008a000202a,Zm00008a000202b simSplit
Zm00008a000202_T01.v1.1.exon.17 chr01 6210273 6210373 Zm00008a000202 6210085 6236028 Zm00008a000202 Zm00008a000202a,Zm00008a000202b simSplit
Zm00008a000202_T01.v1.1.exon.16 chr01 6218757 6218871 Zm00008a000202a 6210085 6236028 Zm00008a000202 Zm00008a000202a,Zm00008a000202b simSplit
Zm00008a000202_T01.v1.1.exon.16 chr01 6218757 6218871 Zm00008a000202 6210085 6236028 Zm00008a000202 Zm00008a000202a,Zm00008a000202b simSplit
Zm00008a000202_T01.v1.1.exon.15 chr01 6219053 6219166 Zm00008a000202a 6210085 6236028 Zm00008a000202 Zm00008a000202a,Zm00008a000202b simSplit
Zm00008a000202_T01.v1.1.exon.15 chr01 6219053 6219166 Zm00008a000202 6210085 6236028 Zm00008a000202 Zm00008a000202a,Zm00008a000202b simSplit
Zm00008a000202_T01.v1.1.exon.14 chr01 6219270 6219348 Zm00008a000202a 6210085 6236028 Zm00008a000202 Zm00008a000202a,Zm00008a000202b simSplit
Zm00008a000202_T01.v1.1.exon.14 chr01 6219270 6219348 Zm00008a000202 6210085 6236028 Zm00008a000202 Zm00008a000202a,Zm00008a000202b simSplit
Zm00008a000202_T01.v1.1.exon.13 chr01 6219409 6219485 Zm00008a000202a 6210085 6236028 Zm00008a000202 Zm00008a000202a,Zm00008a000202b simSplit
Zm00008a000202_T01.v1.1.exon.13 chr01 6219409 6219485 Zm00008a000202 6210085 6236028 Zm00008a000202 Zm00008a000202a,Zm00008a000202b simSplit
Zm00008a000202_T01.v1.1.exon.12 chr01 6219584 6219721 Zm00008a000202a 6210085 6236028 Zm00008a000202 Zm00008a000202a,Zm00008a000202b simSplit
Zm00008a000202_T01.v1.1.exon.12 chr01 6219584 6219721 Zm00008a000202 6210085 6236028 Zm00008a000202 Zm00008a000202a,Zm00008a000202b simSplit
Zm00008a000202_T01.v1.1.exon.11 chr01 6220171 6220297 Zm00008a000202b 6210085 6236028 Zm00008a000202 Zm00008a000202a,Zm00008a000202b simSplit
Zm00008a000202_T01.v1.1.exon.11 chr01 6220171 6220297 Zm00008a000202 6210085 6236028 Zm00008a000202 Zm00008a000202a,Zm00008a000202b simSplit
Zm00008a000202_T01.v1.1.exon.10 chr01 6228284 6228375 Zm00008a000202b 6210085 6236028 Zm00008a000202 Zm00008a000202a,Zm00008a000202b simSplit
Zm00008a000202_T01.v1.1.exon.10 chr01 6228284 6228375 Zm00008a000202 6210085 6236028 Zm00008a000202 Zm00008a000202a,Zm00008a000202b simSplit
Zm00008a000202_T01.v1.1.exon.9 chr01 6228502 6228594 Zm00008a000202b 6210085 6236028 Zm00008a000202 Zm00008a000202a,Zm00008a000202b simSplit
Zm00008a000202_T01.v1.1.exon.9 chr01 6228502 6228594 Zm00008a000202 6210085 6236028 Zm00008a000202 Zm00008a000202a,Zm00008a000202b simSplit
Zm00008a000202_T01.v1.1.exon.8 chr01 6228679 6228795 Zm00008a000202b 6210085 6236028 Zm00008a000202 Zm00008a000202a,Zm00008a000202b simSplit
Zm00008a000202_T01.v1.1.exon.8 chr01 6228679 6228795 Zm00008a000202 6210085 6236028 Zm00008a000202 Zm00008a000202a,Zm00008a000202b simSplit
Zm00008a000202_T01.v1.1.exon.7 chr01 6228891 6229001 Zm00008a000202b 6210085 6236028 Zm00008a000202 Zm00008a000202a,Zm00008a000202b simSplit
Zm00008a000202_T01.v1.1.exon.7 chr01 6228891 6229001 Zm00008a000202 6210085 6236028 Zm00008a000202 Zm00008a000202a,Zm00008a000202b simSplit
Zm00008a000202_T01.v1.1.exon.6 chr01 6233920 6234013 Zm00008a000202b 6210085 6236028 Zm00008a000202 Zm00008a000202a,Zm00008a000202b simSplit
Zm00008a000202_T01.v1.1.exon.6 chr01 6233920 6234013 Zm00008a000202 6210085 6236028 Zm00008a000202 Zm00008a000202a,Zm00008a000202b simSplit
Zm00008a000202_T01.v1.1.exon.5 chr01 6234097 6234221 Zm00008a000202b 6210085 6236028 Zm00008a000202 Zm00008a000202a,Zm00008a000202b simSplit
Zm00008a000202_T01.v1.1.exon.5 chr01 6234097 6234221 Zm00008a000202 6210085 6236028 Zm00008a000202 Zm00008a000202a,Zm00008a000202b simSplit
Zm00008a000202_T01.v1.1.exon.4 chr01 6234672 6234772 Zm00008a000202b 6210085 6236028 Zm00008a000202 Zm00008a000202a,Zm00008a000202b simSplit
Zm00008a000202_T01.v1.1.exon.4 chr01 6234672 6234772 Zm00008a000202 6210085 6236028 Zm00008a000202 Zm00008a000202a,Zm00008a000202b simSplit
Zm00008a000202_T01.v1.1.exon.3 chr01 6234916 6235149 Zm00008a000202b 6210085 6236028 Zm00008a000202 Zm00008a000202a,Zm00008a000202b simSplit
Zm00008a000202_T01.v1.1.exon.3 chr01 6234916 6235149 Zm00008a000202 6210085 6236028 Zm00008a000202 Zm00008a000202a,Zm00008a000202b simSplit
Zm00008a000202_T01.v1.1.exon.2 chr01 6235233 6235395 Zm00008a000202b 6210085 6236028 Zm00008a000202 Zm00008a000202a,Zm00008a000202b simSplit
Zm00008a000202_T01.v1.1.exon.2 chr01 6235233 6235395 Zm00008a000202 6210085 6236028 Zm00008a000202 Zm00008a000202a,Zm00008a000202b simSplit
Zm00008a000202_T01.v1.1.exon.1 chr01 6235874 6236028 Zm00008a000202b 6210085 6236028 Zm00008a000202 Zm00008a000202a,Zm00008a000202b simSplit
Zm00008a000202_T01.v1.1.exon.1 chr01 6235874 6236028 Zm00008a000202 6210085 6236028 Zm00008a000202 Zm00008a000202a,Zm00008a000202b simSplit
Zm00008a000223_T01.v1.1.exon.12 chr01 7005406 7006157 Zm00008a000223a 7005406 7018678 Zm00008a000223 Zm00008a000223a,Zm00008a000223b simSplit
Zm00008a000223_T01.v1.1.exon.12 chr01 7005406 7006157 Zm00008a000223 7005406 7018678 Zm00008a000223 Zm00008a000223a,Zm00008a000223b simSplit
Zm00008a000223_T01.v1.1.exon.11 chr01 7006257 7006368 Zm00008a000223a 7005406 7018678 Zm00008a000223 Zm00008a000223a,Zm00008a000223b simSplit
Zm00008a000223_T01.v1.1.exon.11 chr01 7006257 7006368 Zm00008a000223 7005406 7018678 Zm00008a000223 Zm00008a000223a,Zm00008a000223b simSplit
Zm00008a000223_T01.v1.1.exon.10 chr01 7007682 7007985 Zm00008a000223a 7005406 7018678 Zm00008a000223 Zm00008a000223a,Zm00008a000223b simSplit
Zm00008a000223_T01.v1.1.exon.10 chr01 7007682 7007985 Zm00008a000223 7005406 7018678 Zm00008a000223 Zm00008a000223a,Zm00008a000223b simSplit
Zm00008a000223_T01.v1.1.exon.9 chr01 7008576 7008644 Zm00008a000223a 7005406 7018678 Zm00008a000223 Zm00008a000223a,Zm00008a000223b simSplit
Zm00008a000223_T01.v1.1.exon.9 chr01 7008576 7008644 Zm00008a000223 7005406 7018678 Zm00008a000223 Zm00008a000223a,Zm00008a000223b simSplit
Zm00008a000223_T01.v1.1.exon.8 chr01 7008798 7008912 Zm00008a000223a 7005406 7018678 Zm00008a000223 Zm00008a000223a,Zm00008a000223b simSplit
Zm00008a000223_T01.v1.1.exon.8 chr01 7008798 7008912 Zm00008a000223 7005406 7018678 Zm00008a000223 Zm00008a000223a,Zm00008a000223b simSplit
Zm00008a000223_T01.v1.1.exon.7 chr01 7008976 7009047 Zm00008a000223a 7005406 7018678 Zm00008a000223 Zm00008a000223a,Zm00008a000223b simSplit
Zm00008a000223_T01.v1.1.exon.7 chr01 7008976 7009047 Zm00008a000223 7005406 7018678 Zm00008a000223 Zm00008a000223a,Zm00008a000223b simSplit
Zm00008a000223_T01.v1.1.exon.6 chr01 7010787 7010858 Zm00008a000223a 7005406 7018678 Zm00008a000223 Zm00008a000223a,Zm00008a000223b simSplit
Zm00008a000223_T01.v1.1.exon.6 chr01 7010787 7010858 Zm00008a000223 7005406 7018678 Zm00008a000223 Zm00008a000223a,Zm00008a000223b simSplit
Zm00008a000223_T01.v1.1.exon.5 chr01 7011022 7011093 Zm00008a000223a 7005406 7018678 Zm00008a000223 Zm00008a000223a,Zm00008a000223b simSplit
Zm00008a000223_T01.v1.1.exon.5 chr01 7011022 7011093 Zm00008a000223 7005406 7018678 Zm00008a000223 Zm00008a000223a,Zm00008a000223b simSplit
Zm00008a000223_T01.v1.1.exon.4 chr01 7015953 7016176 Zm00008a000223b 7005406 7018678 Zm00008a000223 Zm00008a000223a,Zm00008a000223b simSplit
Zm00008a000223_T01.v1.1.exon.4 chr01 7015953 7016176 Zm00008a000223 7005406 7018678 Zm00008a000223 Zm00008a000223a,Zm00008a000223b simSplit
Zm00008a000223_T01.v1.1.exon.3 chr01 7016285 7016503 Zm00008a000223b 7005406 7018678 Zm00008a000223 Zm00008a000223a,Zm00008a000223b simSplit
Zm00008a000223_T01.v1.1.exon.3 chr01 7016285 7016503 Zm00008a000223 7005406 7018678 Zm00008a000223 Zm00008a000223a,Zm00008a000223b simSplit
Zm00008a000223_T01.v1.1.exon.2 chr01 7017013 7018252 Zm00008a000223b 7005406 7018678 Zm00008a000223 Zm00008a000223a,Zm00008a000223b simSplit
Zm00008a000223_T01.v1.1.exon.2 chr01 7017013 7018252 Zm00008a000223 7005406 7018678 Zm00008a000223 Zm00008a000223a,Zm00008a000223b simSplit
Zm00008a000223_T01.v1.1.exon.1 chr01 7018390 7018678 Zm00008a000223b 7005406 7018678 Zm00008a000223 Zm00008a000223a,Zm00008a000223b simSplit
Zm00008a000223_T01.v1.1.exon.1 chr01 7018390 7018678 Zm00008a000223 7005406 7018678 Zm00008a000223 Zm00008a000223a,Zm00008a000223b simSplit
Zm00008a000238_T01.v1.1.exon.1 chr01 7284299 7284459 Zm00008a000238a 7284299 7337740 Zm00008a000238 Zm00008a000238a,Zm00008a000238b simSplit
Zm00008a000238_T01.v1.1.exon.1 chr01 7284299 7284459 Zm00008a000238 7284299 7337740 Zm00008a000238 Zm00008a000238a,Zm00008a000238b simSplit
Zm00008a000238_T01.v1.1.exon.2 chr01 7324158 7324371 Zm00008a000238a 7284299 7337740 Zm00008a000238 Zm00008a000238a,Zm00008a000238b simSplit
Zm00008a000238_T01.v1.1.exon.2 chr01 7324158 7324371 Zm00008a000238 7284299 7337740 Zm00008a000238 Zm00008a000238a,Zm00008a000238b simSplit
Zm00008a000238_T01.v1.1.exon.3 chr01 7324497 7324590 Zm00008a000238a 7284299 7337740 Zm00008a000238 Zm00008a000238a,Zm00008a000238b simSplit
Zm00008a000238_T01.v1.1.exon.3 chr01 7324497 7324590 Zm00008a000238 7284299 7337740 Zm00008a000238 Zm00008a000238a,Zm00008a000238b simSplit
Zm00008a000238_T01.v1.1.exon.4 chr01 7324909 7325019 Zm00008a000238a 7284299 7337740 Zm00008a000238 Zm00008a000238a,Zm00008a000238b simSplit
Zm00008a000238_T01.v1.1.exon.4 chr01 7324909 7325019 Zm00008a000238 7284299 7337740 Zm00008a000238 Zm00008a000238a,Zm00008a000238b simSplit
Zm00008a000238_T01.v1.1.exon.5 chr01 7333942 7334039 Zm00008a000238a 7284299 7337740 Zm00008a000238 Zm00008a000238a,Zm00008a000238b simSplit
Zm00008a000238_T01.v1.1.exon.5 chr01 7333942 7334039 Zm00008a000238 7284299 7337740 Zm00008a000238 Zm00008a000238a,Zm00008a000238b simSplit
Zm00008a000238_T01.v1.1.exon.6 chr01 7334128 7334214 Zm00008a000238a 7284299 7337740 Zm00008a000238 Zm00008a000238a,Zm00008a000238b simSplit
Zm00008a000238_T01.v1.1.exon.6 chr01 7334128 7334214 Zm00008a000238 7284299 7337740 Zm00008a000238 Zm00008a000238a,Zm00008a000238b simSplit
Zm00008a000238_T01.v1.1.exon.7 chr01 7334290 7334426 Zm00008a000238a 7284299 7337740 Zm00008a000238 Zm00008a000238a,Zm00008a000238b simSplit
Zm00008a000238_T01.v1.1.exon.7 chr01 7334290 7334426 Zm00008a000238 7284299 7337740 Zm00008a000238 Zm00008a000238a,Zm00008a000238b simSplit
Zm00008a000238_T01.v1.1.exon.8 chr01 7334536 7334608 Zm00008a000238a 7284299 7337740 Zm00008a000238 Zm00008a000238a,Zm00008a000238b simSplit
Zm00008a000238_T01.v1.1.exon.8 chr01 7334536 7334608 Zm00008a000238 7284299 7337740 Zm00008a000238 Zm00008a000238a,Zm00008a000238b simSplit
Zm00008a000238_T01.v1.1.exon.9 chr01 7334707 7334752 Zm00008a000238a 7284299 7337740 Zm00008a000238 Zm00008a000238a,Zm00008a000238b simSplit
Zm00008a000238_T01.v1.1.exon.9 chr01 7334707 7334752 Zm00008a000238 7284299 7337740 Zm00008a000238 Zm00008a000238a,Zm00008a000238b simSplit
Zm00008a000238_T01.v1.1.exon.10 chr01 7334826 7334935 Zm00008a000238a 7284299 7337740 Zm00008a000238 Zm00008a000238a,Zm00008a000238b simSplit
Zm00008a000238_T01.v1.1.exon.10 chr01 7334826 7334935 Zm00008a000238 7284299 7337740 Zm00008a000238 Zm00008a000238a,Zm00008a000238b simSplit
Zm00008a000238_T01.v1.1.exon.11 chr01 7335040 7335147 Zm00008a000238a 7284299 7337740 Zm00008a000238 Zm00008a000238a,Zm00008a000238b simSplit
Zm00008a000238_T01.v1.1.exon.11 chr01 7335040 7335147 Zm00008a000238 7284299 7337740 Zm00008a000238 Zm00008a000238a,Zm00008a000238b simSplit
Zm00008a000238_T01.v1.1.exon.12 chr01 7335270 7335308 Zm00008a000238b 7284299 7337740 Zm00008a000238 Zm00008a000238a,Zm00008a000238b simSplit
Zm00008a000238_T01.v1.1.exon.12 chr01 7335270 7335308 Zm00008a000238 7284299 7337740 Zm00008a000238 Zm00008a000238a,Zm00008a000238b simSplit
Zm00008a000238_T01.v1.1.exon.13 chr01 7336006 7336028 Zm00008a000238b 7284299 7337740 Zm00008a000238 Zm00008a000238a,Zm00008a000238b simSplit
Zm00008a000238_T01.v1.1.exon.13 chr01 7336006 7336028 Zm00008a000238 7284299 7337740 Zm00008a000238 Zm00008a000238a,Zm00008a000238b simSplit
Zm00008a000238_T01.v1.1.exon.14 chr01 7336769 7337081 Zm00008a000238b 7284299 7337740 Zm00008a000238 Zm00008a000238a,Zm00008a000238b simSplit
Zm00008a000238_T01.v1.1.exon.14 chr01 7336769 7337081 Zm00008a000238 7284299 7337740 Zm00008a000238 Zm00008a000238a,Zm00008a000238b simSplit
Zm00008a000238_T01.v1.1.exon.15 chr01 7337163 7337740 Zm00008a000238b 7284299 7337740 Zm00008a000238 Zm00008a000238a,Zm00008a000238b simSplit
Zm00008a000238_T01.v1.1.exon.15 chr01 7337163 7337740 Zm00008a000238 7284299 7337740 Zm00008a000238 Zm00008a000238a,Zm00008a000238b simSplit
Zm00008a000239_T01.v1.1.exon.6 chr01 7379958 7379968 Zm00008a000239a 7379958 7424374 Zm00008a000239 Zm00008a000239a,Zm00008a000239b simSplit
Zm00008a000239_T01.v1.1.exon.6 chr01 7379958 7379968 Zm00008a000239 7379958 7424374 Zm00008a000239 Zm00008a000239a,Zm00008a000239b simSplit
Zm00008a000239_T01.v1.1.exon.5 chr01 7417131 7417212 Zm00008a000239a 7379958 7424374 Zm00008a000239 Zm00008a000239a,Zm00008a000239b simSplit
Zm00008a000239_T01.v1.1.exon.5 chr01 7417131 7417212 Zm00008a000239 7379958 7424374 Zm00008a000239 Zm00008a000239a,Zm00008a000239b simSplit
Zm00008a000239_T01.v1.1.exon.4 chr01 7419206 7419254 Zm00008a000239b 7379958 7424374 Zm00008a000239 Zm00008a000239a,Zm00008a000239b simSplit
Zm00008a000239_T01.v1.1.exon.4 chr01 7419206 7419254 Zm00008a000239 7379958 7424374 Zm00008a000239 Zm00008a000239a,Zm00008a000239b simSplit
Zm00008a000239_T01.v1.1.exon.3 chr01 7420009 7420056 Zm00008a000239b 7379958 7424374 Zm00008a000239 Zm00008a000239a,Zm00008a000239b simSplit
Zm00008a000239_T01.v1.1.exon.3 chr01 7420009 7420056 Zm00008a000239 7379958 7424374 Zm00008a000239 Zm00008a000239a,Zm00008a000239b simSplit
Zm00008a000239_T01.v1.1.exon.2 chr01 7423578 7423666 Zm00008a000239b 7379958 7424374 Zm00008a000239 Zm00008a000239a,Zm00008a000239b simSplit
Zm00008a000239_T01.v1.1.exon.2 chr01 7423578 7423666 Zm00008a000239 7379958 7424374 Zm00008a000239 Zm00008a000239a,Zm00008a000239b simSplit
Zm00008a000239_T01.v1.1.exon.1 chr01 7424213 7424374 Zm00008a000239b 7379958 7424374 Zm00008a000239 Zm00008a000239a,Zm00008a000239b simSplit
Zm00008a000239_T01.v1.1.exon.1 chr01 7424213 7424374 Zm00008a000239 7379958 7424374 Zm00008a000239 Zm00008a000239a,Zm00008a000239b simSplit
Zm00008a000240_T01.v1.1.exon.1 chr01 7437233 7437454 Zm00008a000240a 7437233 7441514 Zm00008a000240 Zm00008a000240a,Zm00008a000240b simSplit
Zm00008a000240_T01.v1.1.exon.1 chr01 7437233 7437454 Zm00008a000240 7437233 7441514 Zm00008a000240 Zm00008a000240a,Zm00008a000240b simSplit
Zm00008a000240_T01.v1.1.exon.2 chr01 7438145 7438176 Zm00008a000240a 7437233 7441514 Zm00008a000240 Zm00008a000240a,Zm00008a000240b simSplit
Zm00008a000240_T01.v1.1.exon.2 chr01 7438145 7438176 Zm00008a000240 7437233 7441514 Zm00008a000240 Zm00008a000240a,Zm00008a000240b simSplit
Zm00008a000240_T01.v1.1.exon.3 chr01 7438893 7438929 Zm00008a000240a 7437233 7441514 Zm00008a000240 Zm00008a000240a,Zm00008a000240b simSplit
Zm00008a000240_T01.v1.1.exon.3 chr01 7438893 7438929 Zm00008a000240 7437233 7441514 Zm00008a000240 Zm00008a000240a,Zm00008a000240b simSplit
Zm00008a000240_T01.v1.1.exon.4 chr01 7440740 7440816 Zm00008a000240a 7437233 7441514 Zm00008a000240 Zm00008a000240a,Zm00008a000240b simSplit
Zm00008a000240_T01.v1.1.exon.4 chr01 7440740 7440816 Zm00008a000240 7437233 7441514 Zm00008a000240 Zm00008a000240a,Zm00008a000240b simSplit
Zm00008a000240_T01.v1.1.exon.5 chr01 7440968 7441041 Zm00008a000240a 7437233 7441514 Zm00008a000240 Zm00008a000240a,Zm00008a000240b simSplit
Zm00008a000240_T01.v1.1.exon.5 chr01 7440968 7441041 Zm00008a000240 7437233 7441514 Zm00008a000240 Zm00008a000240a,Zm00008a000240b simSplit
Zm00008a000240_T01.v1.1.exon.6 chr01 7441169 7441514 Zm00008a000240b 7437233 7441514 Zm00008a000240 Zm00008a000240a,Zm00008a000240b simSplit
Zm00008a000240_T01.v1.1.exon.6 chr01 7441169 7441514 Zm00008a000240 7437233 7441514 Zm00008a000240 Zm00008a000240a,Zm00008a000240b simSplit
Zm00008a000244_T01.v1.1.exon.1 chr01 7544935 7545231 Zm00008a000244a 7544935 7551007 Zm00008a000244 Zm00008a000244a,Zm00008a000244b simSplit
Zm00008a000244_T01.v1.1.exon.1 chr01 7544935 7545231 Zm00008a000244 7544935 7551007 Zm00008a000244 Zm00008a000244a,Zm00008a000244b simSplit
Zm00008a000244_T01.v1.1.exon.2 chr01 7545783 7546467 Zm00008a000244a 7544935 7551007 Zm00008a000244 Zm00008a000244a,Zm00008a000244b simSplit
Zm00008a000244_T01.v1.1.exon.2 chr01 7545783 7546467 Zm00008a000244 7544935 7551007 Zm00008a000244 Zm00008a000244a,Zm00008a000244b simSplit
Zm00008a000244_T01.v1.1.exon.3 chr01 7549514 7549659 Zm00008a000244a 7544935 7551007 Zm00008a000244 Zm00008a000244a,Zm00008a000244b simSplit
Zm00008a000244_T01.v1.1.exon.3 chr01 7549514 7549659 Zm00008a000244 7544935 7551007 Zm00008a000244 Zm00008a000244a,Zm00008a000244b simSplit
Zm00008a000244_T01.v1.1.exon.4 chr01 7550133 7550200 Zm00008a000244a 7544935 7551007 Zm00008a000244 Zm00008a000244a,Zm00008a000244b simSplit
Zm00008a000244_T01.v1.1.exon.4 chr01 7550133 7550200 Zm00008a000244 7544935 7551007 Zm00008a000244 Zm00008a000244a,Zm00008a000244b simSplit
Zm00008a000244_T01.v1.1.exon.5 chr01 7550289 7550391 Zm00008a000244b 7544935 7551007 Zm00008a000244 Zm00008a000244a,Zm00008a000244b simSplit
Zm00008a000244_T01.v1.1.exon.5 chr01 7550289 7550391 Zm00008a000244 7544935 7551007 Zm00008a000244 Zm00008a000244a,Zm00008a000244b simSplit
Zm00008a000244_T01.v1.1.exon.6 chr01 7550534 7551007 Zm00008a000244b 7544935 7551007 Zm00008a000244 Zm00008a000244a,Zm00008a000244b simSplit
Zm00008a000244_T01.v1.1.exon.6 chr01 7550534 7551007 Zm00008a000244 7544935 7551007 Zm00008a000244 Zm00008a000244a,Zm00008a000244b simSplit
Zm00008a000249_T01.v1.1.exon.6 chr01 7686966 7687292 Zm00008a000249a 7686966 7690380 Zm00008a000249 Zm00008a000249a,Zm00008a000249b simSplit
Zm00008a000249_T01.v1.1.exon.6 chr01 7686966 7687292 Zm00008a000249 7686966 7690380 Zm00008a000249 Zm00008a000249a,Zm00008a000249b simSplit
Zm00008a000249_T01.v1.1.exon.5 chr01 7687333 7687495 Zm00008a000249a 7686966 7690380 Zm00008a000249 Zm00008a000249a,Zm00008a000249b simSplit
Zm00008a000249_T01.v1.1.exon.5 chr01 7687333 7687495 Zm00008a000249 7686966 7690380 Zm00008a000249 Zm00008a000249a,Zm00008a000249b simSplit
Zm00008a000249_T01.v1.1.exon.4 chr01 7687661 7687847 Zm00008a000249b 7686966 7690380 Zm00008a000249 Zm00008a000249a,Zm00008a000249b simSplit
Zm00008a000249_T01.v1.1.exon.4 chr01 7687661 7687847 Zm00008a000249 7686966 7690380 Zm00008a000249 Zm00008a000249a,Zm00008a000249b simSplit
Zm00008a000249_T01.v1.1.exon.3 chr01 7687949 7688146 Zm00008a000249b 7686966 7690380 Zm00008a000249 Zm00008a000249a,Zm00008a000249b simSplit
Zm00008a000249_T01.v1.1.exon.3 chr01 7687949 7688146 Zm00008a000249 7686966 7690380 Zm00008a000249 Zm00008a000249a,Zm00008a000249b simSplit
Zm00008a000249_T01.v1.1.exon.2 chr01 7688243 7688505 Zm00008a000249b 7686966 7690380 Zm00008a000249 Zm00008a000249a,Zm00008a000249b simSplit
Zm00008a000249_T01.v1.1.exon.2 chr01 7688243 7688505 Zm00008a000249 7686966 7690380 Zm00008a000249 Zm00008a000249a,Zm00008a000249b simSplit
Zm00008a000249_T01.v1.1.exon.1 chr01 7690019 7690380 Zm00008a000249b 7686966 7690380 Zm00008a000249 Zm00008a000249a,Zm00008a000249b simSplit
Zm00008a000249_T01.v1.1.exon.1 chr01 7690019 7690380 Zm00008a000249 7686966 7690380 Zm00008a000249 Zm00008a000249a,Zm00008a000249b simSplit
Zm00008a000258_T01.v1.1.exon.10 chr01 7973192 7973643 Zm00008a000258a 7973192 7987539 Zm00008a000258 Zm00008a000258a,Zm00008a000258b simSplit
Zm00008a000258_T01.v1.1.exon.10 chr01 7973192 7973643 Zm00008a000258 7973192 7987539 Zm00008a000258 Zm00008a000258a,Zm00008a000258b simSplit
Zm00008a000258_T01.v1.1.exon.9 chr01 7973739 7973826 Zm00008a000258a 7973192 7987539 Zm00008a000258 Zm00008a000258a,Zm00008a000258b simSplit
Zm00008a000258_T01.v1.1.exon.9 chr01 7973739 7973826 Zm00008a000258 7973192 7987539 Zm00008a000258 Zm00008a000258a,Zm00008a000258b simSplit
Zm00008a000258_T01.v1.1.exon.8 chr01 7973930 7974003 Zm00008a000258a 7973192 7987539 Zm00008a000258 Zm00008a000258a,Zm00008a000258b simSplit
Zm00008a000258_T01.v1.1.exon.8 chr01 7973930 7974003 Zm00008a000258 7973192 7987539 Zm00008a000258 Zm00008a000258a,Zm00008a000258b simSplit
Zm00008a000258_T01.v1.1.exon.7 chr01 7975582 7975748 Zm00008a000258a 7973192 7987539 Zm00008a000258 Zm00008a000258a,Zm00008a000258b simSplit
Zm00008a000258_T01.v1.1.exon.7 chr01 7975582 7975748 Zm00008a000258 7973192 7987539 Zm00008a000258 Zm00008a000258a,Zm00008a000258b simSplit
Zm00008a000258_T01.v1.1.exon.6 chr01 7984036 7984130 Zm00008a000258a 7973192 7987539 Zm00008a000258 Zm00008a000258a,Zm00008a000258b simSplit
Zm00008a000258_T01.v1.1.exon.6 chr01 7984036 7984130 Zm00008a000258 7973192 7987539 Zm00008a000258 Zm00008a000258a,Zm00008a000258b simSplit
Zm00008a000258_T01.v1.1.exon.5 chr01 7985617 7985641 Zm00008a000258a 7973192 7987539 Zm00008a000258 Zm00008a000258a,Zm00008a000258b simSplit
Zm00008a000258_T01.v1.1.exon.5 chr01 7985617 7985641 Zm00008a000258 7973192 7987539 Zm00008a000258 Zm00008a000258a,Zm00008a000258b simSplit
Zm00008a000258_T01.v1.1.exon.4 chr01 7985743 7985838 Zm00008a000258b 7973192 7987539 Zm00008a000258 Zm00008a000258a,Zm00008a000258b simSplit
Zm00008a000258_T01.v1.1.exon.4 chr01 7985743 7985838 Zm00008a000258 7973192 7987539 Zm00008a000258 Zm00008a000258a,Zm00008a000258b simSplit
Zm00008a000258_T01.v1.1.exon.3 chr01 7986051 7986110 Zm00008a000258b 7973192 7987539 Zm00008a000258 Zm00008a000258a,Zm00008a000258b simSplit
Zm00008a000258_T01.v1.1.exon.3 chr01 7986051 7986110 Zm00008a000258 7973192 7987539 Zm00008a000258 Zm00008a000258a,Zm00008a000258b simSplit
Zm00008a000258_T01.v1.1.exon.2 chr01 7986218 7986415 Zm00008a000258b 7973192 7987539 Zm00008a000258 Zm00008a000258a,Zm00008a000258b simSplit
Zm00008a000258_T01.v1.1.exon.2 chr01 7986218 7986415 Zm00008a000258 7973192 7987539 Zm00008a000258 Zm00008a000258a,Zm00008a000258b simSplit
Zm00008a000258_T01.v1.1.exon.1 chr01 7987279 7987539 Zm00008a000258b 7973192 7987539 Zm00008a000258 Zm00008a000258a,Zm00008a000258b simSplit
Zm00008a000258_T01.v1.1.exon.1 chr01 7987279 7987539 Zm00008a000258 7973192 7987539 Zm00008a000258 Zm00008a000258a,Zm00008a000258b simSplit
Zm00008a000280_T01.v1.1.exon.5 chr01 8619133 8620262 Zm00008a000280a 8619133 8623626 Zm00008a000280 Zm00008a000280a,Zm00008a000280b simSplit
Zm00008a000280_T01.v1.1.exon.5 chr01 8619133 8620262 Zm00008a000280 8619133 8623626 Zm00008a000280 Zm00008a000280a,Zm00008a000280b simSplit
Zm00008a000280_T01.v1.1.exon.4 chr01 8620759 8620995 Zm00008a000280a 8619133 8623626 Zm00008a000280 Zm00008a000280a,Zm00008a000280b simSplit
Zm00008a000280_T01.v1.1.exon.4 chr01 8620759 8620995 Zm00008a000280 8619133 8623626 Zm00008a000280 Zm00008a000280a,Zm00008a000280b simSplit
Zm00008a000280_T01.v1.1.exon.3 chr01 8621596 8621963 Zm00008a000280a 8619133 8623626 Zm00008a000280 Zm00008a000280a,Zm00008a000280b simSplit
Zm00008a000280_T01.v1.1.exon.3 chr01 8621596 8621963 Zm00008a000280 8619133 8623626 Zm00008a000280 Zm00008a000280a,Zm00008a000280b simSplit
Zm00008a000280_T01.v1.1.exon.2 chr01 8622387 8622831 Zm00008a000280b 8619133 8623626 Zm00008a000280 Zm00008a000280a,Zm00008a000280b simSplit
Zm00008a000280_T01.v1.1.exon.2 chr01 8622387 8622831 Zm00008a000280 8619133 8623626 Zm00008a000280 Zm00008a000280a,Zm00008a000280b simSplit
Zm00008a000280_T01.v1.1.exon.1 chr01 8623131 8623626 Zm00008a000280b 8619133 8623626 Zm00008a000280 Zm00008a000280a,Zm00008a000280b simSplit
Zm00008a000280_T01.v1.1.exon.1 chr01 8623131 8623626 Zm00008a000280 8619133 8623626 Zm00008a000280 Zm00008a000280a,Zm00008a000280b simSplit
Zm00008a000287_T01.v1.1.exon.8 chr01 8725418 8725525 Zm00008a000287a 8725418 8730858 Zm00008a000287 Zm00008a000287a,Zm00008a000287b simSplit
Zm00008a000287_T01.v1.1.exon.8 chr01 8725418 8725525 Zm00008a000287 8725418 8730858 Zm00008a000287 Zm00008a000287a,Zm00008a000287b simSplit
Zm00008a000287_T01.v1.1.exon.7 chr01 8728282 8728312 Zm00008a000287a 8725418 8730858 Zm00008a000287 Zm00008a000287a,Zm00008a000287b simSplit
Zm00008a000287_T01.v1.1.exon.7 chr01 8728282 8728312 Zm00008a000287 8725418 8730858 Zm00008a000287 Zm00008a000287a,Zm00008a000287b simSplit
Zm00008a000287_T01.v1.1.exon.6 chr01 8728394 8728576 Zm00008a000287a 8725418 8730858 Zm00008a000287 Zm00008a000287a,Zm00008a000287b simSplit
Zm00008a000287_T01.v1.1.exon.6 chr01 8728394 8728576 Zm00008a000287 8725418 8730858 Zm00008a000287 Zm00008a000287a,Zm00008a000287b simSplit
Zm00008a000287_T01.v1.1.exon.5 chr01 8728676 8729277 Zm00008a000287b 8725418 8730858 Zm00008a000287 Zm00008a000287a,Zm00008a000287b simSplit
Zm00008a000287_T01.v1.1.exon.5 chr01 8728676 8729277 Zm00008a000287 8725418 8730858 Zm00008a000287 Zm00008a000287a,Zm00008a000287b simSplit
Zm00008a000287_T01.v1.1.exon.4 chr01 8729348 8729535 Zm00008a000287b 8725418 8730858 Zm00008a000287 Zm00008a000287a,Zm00008a000287b simSplit
Zm00008a000287_T01.v1.1.exon.4 chr01 8729348 8729535 Zm00008a000287 8725418 8730858 Zm00008a000287 Zm00008a000287a,Zm00008a000287b simSplit
Zm00008a000287_T01.v1.1.exon.3 chr01 8729857 8729956 Zm00008a000287b 8725418 8730858 Zm00008a000287 Zm00008a000287a,Zm00008a000287b simSplit
Zm00008a000287_T01.v1.1.exon.3 chr01 8729857 8729956 Zm00008a000287 8725418 8730858 Zm00008a000287 Zm00008a000287a,Zm00008a000287b simSplit
Zm00008a000287_T01.v1.1.exon.2 chr01 8730028 8730113 Zm00008a000287b 8725418 8730858 Zm00008a000287 Zm00008a000287a,Zm00008a000287b simSplit
Zm00008a000287_T01.v1.1.exon.2 chr01 8730028 8730113 Zm00008a000287 8725418 8730858 Zm00008a000287 Zm00008a000287a,Zm00008a000287b simSplit
Zm00008a000287_T01.v1.1.exon.1 chr01 8730635 8730858 Zm00008a000287b 8725418 8730858 Zm00008a000287 Zm00008a000287a,Zm00008a000287b simSplit
Zm00008a000287_T01.v1.1.exon.1 chr01 8730635 8730858 Zm00008a000287 8725418 8730858 Zm00008a000287 Zm00008a000287a,Zm00008a000287b simSplit
Zm00008a000290_T01.v1.1.exon.4 chr01 8750784 8751327 Zm00008a000290a 8750784 8753356 Zm00008a000290 Zm00008a000290a,Zm00008a000290b simSplit
Zm00008a000290_T01.v1.1.exon.4 chr01 8750784 8751327 Zm00008a000290 8750784 8753356 Zm00008a000290 Zm00008a000290a,Zm00008a000290b simSplit
Zm00008a000290_T01.v1.1.exon.3 chr01 8751449 8751733 Zm00008a000290a 8750784 8753356 Zm00008a000290 Zm00008a000290a,Zm00008a000290b simSplit
Zm00008a000290_T01.v1.1.exon.3 chr01 8751449 8751733 Zm00008a000290 8750784 8753356 Zm00008a000290 Zm00008a000290a,Zm00008a000290b simSplit
Zm00008a000290_T01.v1.1.exon.2 chr01 8752511 8752926 Zm00008a000290a 8750784 8753356 Zm00008a000290 Zm00008a000290a,Zm00008a000290b simSplit
Zm00008a000290_T01.v1.1.exon.2 chr01 8752511 8752926 Zm00008a000290 8750784 8753356 Zm00008a000290 Zm00008a000290a,Zm00008a000290b simSplit
Zm00008a000290_T01.v1.1.exon.1 chr01 8753026 8753356 Zm00008a000290b 8750784 8753356 Zm00008a000290 Zm00008a000290a,Zm00008a000290b simSplit
Zm00008a000290_T01.v1.1.exon.1 chr01 8753026 8753356 Zm00008a000290 8750784 8753356 Zm00008a000290 Zm00008a000290a,Zm00008a000290b simSplit
Zm00008a000295_T01.v1.1.exon.1 chr01 8872938 8873346 Zm00008a000295a 8872938 8876890 Zm00008a000295 Zm00008a000295a,Zm00008a000295b simSplit
Zm00008a000295_T01.v1.1.exon.1 chr01 8872938 8873346 Zm00008a000295 8872938 8876890 Zm00008a000295 Zm00008a000295a,Zm00008a000295b simSplit
Zm00008a000295_T01.v1.1.exon.2 chr01 8873367 8873820 Zm00008a000295b 8872938 8876890 Zm00008a000295 Zm00008a000295a,Zm00008a000295b simSplit
Zm00008a000295_T01.v1.1.exon.2 chr01 8873367 8873820 Zm00008a000295 8872938 8876890 Zm00008a000295 Zm00008a000295a,Zm00008a000295b simSplit
Zm00008a000295_T01.v1.1.exon.3 chr01 8874773 8875088 Zm00008a000295b 8872938 8876890 Zm00008a000295 Zm00008a000295a,Zm00008a000295b simSplit
Zm00008a000295_T01.v1.1.exon.3 chr01 8874773 8875088 Zm00008a000295 8872938 8876890 Zm00008a000295 Zm00008a000295a,Zm00008a000295b simSplit
Zm00008a000295_T01.v1.1.exon.4 chr01 8875523 8875670 Zm00008a000295b 8872938 8876890 Zm00008a000295 Zm00008a000295a,Zm00008a000295b simSplit
Zm00008a000295_T01.v1.1.exon.4 chr01 8875523 8875670 Zm00008a000295 8872938 8876890 Zm00008a000295 Zm00008a000295a,Zm00008a000295b simSplit
Zm00008a000295_T01.v1.1.exon.5 chr01 8876138 8876223 Zm00008a000295b 8872938 8876890 Zm00008a000295 Zm00008a000295a,Zm00008a000295b simSplit
Zm00008a000295_T01.v1.1.exon.5 chr01 8876138 8876223 Zm00008a000295 8872938 8876890 Zm00008a000295 Zm00008a000295a,Zm00008a000295b simSplit
Zm00008a000295_T01.v1.1.exon.6 chr01 8876822 8876890 Zm00008a000295b 8872938 8876890 Zm00008a000295 Zm00008a000295a,Zm00008a000295b simSplit
Zm00008a000295_T01.v1.1.exon.6 chr01 8876822 8876890 Zm00008a000295 8872938 8876890 Zm00008a000295 Zm00008a000295a,Zm00008a000295b simSplit
Zm00008a000304_T01.v1.1.exon.1 chr01 9201032 9201172 Zm00008a000304a 9201032 9207456 Zm00008a000304 Zm00008a000304a,Zm00008a000304b simSplit
Zm00008a000304_T01.v1.1.exon.1 chr01 9201032 9201172 Zm00008a000304 9201032 9207456 Zm00008a000304 Zm00008a000304a,Zm00008a000304b simSplit
Zm00008a000304_T01.v1.1.exon.2 chr01 9204710 9204751 Zm00008a000304a 9201032 9207456 Zm00008a000304 Zm00008a000304a,Zm00008a000304b simSplit
Zm00008a000304_T01.v1.1.exon.2 chr01 9204710 9204751 Zm00008a000304 9201032 9207456 Zm00008a000304 Zm00008a000304a,Zm00008a000304b simSplit
Zm00008a000304_T01.v1.1.exon.3 chr01 9207032 9207170 Zm00008a000304b 9201032 9207456 Zm00008a000304 Zm00008a000304a,Zm00008a000304b simSplit
Zm00008a000304_T01.v1.1.exon.3 chr01 9207032 9207170 Zm00008a000304 9201032 9207456 Zm00008a000304 Zm00008a000304a,Zm00008a000304b simSplit
Zm00008a000304_T01.v1.1.exon.4 chr01 9207261 9207456 Zm00008a000304b 9201032 9207456 Zm00008a000304 Zm00008a000304a,Zm00008a000304b simSplit
Zm00008a000304_T01.v1.1.exon.4 chr01 9207261 9207456 Zm00008a000304 9201032 9207456 Zm00008a000304 Zm00008a000304a,Zm00008a000304b simSplit
Zm00008a000322_T01.v1.1.exon.13 chr01 9870498 9871440 Zm00008a000322a 9870498 9878418 Zm00008a000322 Zm00008a000322a,Zm00008a000322b simSplit
Zm00008a000322_T01.v1.1.exon.13 chr01 9870498 9871440 Zm00008a000322 9870498 9878418 Zm00008a000322 Zm00008a000322a,Zm00008a000322b simSplit
Zm00008a000322_T01.v1.1.exon.12 chr01 9871646 9871885 Zm00008a000322a 9870498 9878418 Zm00008a000322 Zm00008a000322a,Zm00008a000322b simSplit
Zm00008a000322_T01.v1.1.exon.12 chr01 9871646 9871885 Zm00008a000322 9870498 9878418 Zm00008a000322 Zm00008a000322a,Zm00008a000322b simSplit
Zm00008a000322_T01.v1.1.exon.11 chr01 9871988 9872051 Zm00008a000322a 9870498 9878418 Zm00008a000322 Zm00008a000322a,Zm00008a000322b simSplit
Zm00008a000322_T01.v1.1.exon.11 chr01 9871988 9872051 Zm00008a000322 9870498 9878418 Zm00008a000322 Zm00008a000322a,Zm00008a000322b simSplit
Zm00008a000322_T01.v1.1.exon.10 chr01 9872130 9872435 Zm00008a000322a 9870498 9878418 Zm00008a000322 Zm00008a000322a,Zm00008a000322b simSplit
Zm00008a000322_T01.v1.1.exon.10 chr01 9872130 9872435 Zm00008a000322 9870498 9878418 Zm00008a000322 Zm00008a000322a,Zm00008a000322b simSplit
Zm00008a000322_T01.v1.1.exon.9 chr01 9872641 9872855 Zm00008a000322a 9870498 9878418 Zm00008a000322 Zm00008a000322a,Zm00008a000322b simSplit
Zm00008a000322_T01.v1.1.exon.9 chr01 9872641 9872855 Zm00008a000322 9870498 9878418 Zm00008a000322 Zm00008a000322a,Zm00008a000322b simSplit
Zm00008a000322_T01.v1.1.exon.8 chr01 9872999 9873293 Zm00008a000322a 9870498 9878418 Zm00008a000322 Zm00008a000322a,Zm00008a000322b simSplit
Zm00008a000322_T01.v1.1.exon.8 chr01 9872999 9873293 Zm00008a000322 9870498 9878418 Zm00008a000322 Zm00008a000322a,Zm00008a000322b simSplit
Zm00008a000322_T01.v1.1.exon.7 chr01 9873742 9873906 Zm00008a000322b 9870498 9878418 Zm00008a000322 Zm00008a000322a,Zm00008a000322b simSplit
Zm00008a000322_T01.v1.1.exon.7 chr01 9873742 9873906 Zm00008a000322 9870498 9878418 Zm00008a000322 Zm00008a000322a,Zm00008a000322b simSplit
Zm00008a000322_T01.v1.1.exon.6 chr01 9873981 9874655 Zm00008a000322b 9870498 9878418 Zm00008a000322 Zm00008a000322a,Zm00008a000322b simSplit
Zm00008a000322_T01.v1.1.exon.6 chr01 9873981 9874655 Zm00008a000322 9870498 9878418 Zm00008a000322 Zm00008a000322a,Zm00008a000322b simSplit
Zm00008a000322_T01.v1.1.exon.5 chr01 9874913 9874999 Zm00008a000322b 9870498 9878418 Zm00008a000322 Zm00008a000322a,Zm00008a000322b simSplit
Zm00008a000322_T01.v1.1.exon.5 chr01 9874913 9874999 Zm00008a000322 9870498 9878418 Zm00008a000322 Zm00008a000322a,Zm00008a000322b simSplit
Zm00008a000322_T01.v1.1.exon.4 chr01 9875077 9875397 Zm00008a000322b 9870498 9878418 Zm00008a000322 Zm00008a000322a,Zm00008a000322b simSplit
Zm00008a000322_T01.v1.1.exon.4 chr01 9875077 9875397 Zm00008a000322 9870498 9878418 Zm00008a000322 Zm00008a000322a,Zm00008a000322b simSplit
Zm00008a000322_T01.v1.1.exon.3 chr01 9875478 9876221 Zm00008a000322b 9870498 9878418 Zm00008a000322 Zm00008a000322a,Zm00008a000322b simSplit
Zm00008a000322_T01.v1.1.exon.3 chr01 9875478 9876221 Zm00008a000322 9870498 9878418 Zm00008a000322 Zm00008a000322a,Zm00008a000322b simSplit
Zm00008a000322_T01.v1.1.exon.2 chr01 9876366 9877268 Zm00008a000322b 9870498 9878418 Zm00008a000322 Zm00008a000322a,Zm00008a000322b simSplit
Zm00008a000322_T01.v1.1.exon.2 chr01 9876366 9877268 Zm00008a000322 9870498 9878418 Zm00008a000322 Zm00008a000322a,Zm00008a000322b simSplit
Zm00008a000322_T01.v1.1.exon.1 chr01 9878407 9878418 Zm00008a000322b 9870498 9878418 Zm00008a000322 Zm00008a000322a,Zm00008a000322b simSplit
Zm00008a000322_T01.v1.1.exon.1 chr01 9878407 9878418 Zm00008a000322 9870498 9878418 Zm00008a000322 Zm00008a000322a,Zm00008a000322b simSplit
Zm00008a000323_T01.v1.1.exon.12 chr01 9954710 9955666 Zm00008a000323a 9954710 9961528 Zm00008a000323 Zm00008a000323a,Zm00008a000323b simSplit
Zm00008a000323_T01.v1.1.exon.12 chr01 9954710 9955666 Zm00008a000323 9954710 9961528 Zm00008a000323 Zm00008a000323a,Zm00008a000323b simSplit
Zm00008a000323_T01.v1.1.exon.11 chr01 9957786 9957981 Zm00008a000323a 9954710 9961528 Zm00008a000323 Zm00008a000323a,Zm00008a000323b simSplit
Zm00008a000323_T01.v1.1.exon.11 chr01 9957786 9957981 Zm00008a000323 9954710 9961528 Zm00008a000323 Zm00008a000323a,Zm00008a000323b simSplit
Zm00008a000323_T01.v1.1.exon.10 chr01 9958061 9958185 Zm00008a000323a 9954710 9961528 Zm00008a000323 Zm00008a000323a,Zm00008a000323b simSplit
Zm00008a000323_T01.v1.1.exon.10 chr01 9958061 9958185 Zm00008a000323 9954710 9961528 Zm00008a000323 Zm00008a000323a,Zm00008a000323b simSplit
Zm00008a000323_T01.v1.1.exon.9 chr01 9958320 9958382 Zm00008a000323a 9954710 9961528 Zm00008a000323 Zm00008a000323a,Zm00008a000323b simSplit
Zm00008a000323_T01.v1.1.exon.9 chr01 9958320 9958382 Zm00008a000323 9954710 9961528 Zm00008a000323 Zm00008a000323a,Zm00008a000323b simSplit
Zm00008a000323_T01.v1.1.exon.8 chr01 9959081 9959131 Zm00008a000323a 9954710 9961528 Zm00008a000323 Zm00008a000323a,Zm00008a000323b simSplit
Zm00008a000323_T01.v1.1.exon.8 chr01 9959081 9959131 Zm00008a000323 9954710 9961528 Zm00008a000323 Zm00008a000323a,Zm00008a000323b simSplit
Zm00008a000323_T01.v1.1.exon.7 chr01 9959222 9959293 Zm00008a000323a 9954710 9961528 Zm00008a000323 Zm00008a000323a,Zm00008a000323b simSplit
Zm00008a000323_T01.v1.1.exon.7 chr01 9959222 9959293 Zm00008a000323 9954710 9961528 Zm00008a000323 Zm00008a000323a,Zm00008a000323b simSplit
Zm00008a000323_T01.v1.1.exon.6 chr01 9959400 9959507 Zm00008a000323b 9954710 9961528 Zm00008a000323 Zm00008a000323a,Zm00008a000323b simSplit
Zm00008a000323_T01.v1.1.exon.6 chr01 9959400 9959507 Zm00008a000323 9954710 9961528 Zm00008a000323 Zm00008a000323a,Zm00008a000323b simSplit
Zm00008a000323_T01.v1.1.exon.5 chr01 9959599 9959703 Zm00008a000323b 9954710 9961528 Zm00008a000323 Zm00008a000323a,Zm00008a000323b simSplit
Zm00008a000323_T01.v1.1.exon.5 chr01 9959599 9959703 Zm00008a000323 9954710 9961528 Zm00008a000323 Zm00008a000323a,Zm00008a000323b simSplit
Zm00008a000323_T01.v1.1.exon.4 chr01 9960099 9960131 Zm00008a000323b 9954710 9961528 Zm00008a000323 Zm00008a000323a,Zm00008a000323b simSplit
Zm00008a000323_T01.v1.1.exon.4 chr01 9960099 9960131 Zm00008a000323 9954710 9961528 Zm00008a000323 Zm00008a000323a,Zm00008a000323b simSplit
Zm00008a000323_T01.v1.1.exon.3 chr01 9960226 9960276 Zm00008a000323b 9954710 9961528 Zm00008a000323 Zm00008a000323a,Zm00008a000323b simSplit
Zm00008a000323_T01.v1.1.exon.3 chr01 9960226 9960276 Zm00008a000323 9954710 9961528 Zm00008a000323 Zm00008a000323a,Zm00008a000323b simSplit
Zm00008a000323_T01.v1.1.exon.2 chr01 9961089 9961150 Zm00008a000323b 9954710 9961528 Zm00008a000323 Zm00008a000323a,Zm00008a000323b simSplit
Zm00008a000323_T01.v1.1.exon.2 chr01 9961089 9961150 Zm00008a000323 9954710 9961528 Zm00008a000323 Zm00008a000323a,Zm00008a000323b simSplit
Zm00008a000323_T01.v1.1.exon.1 chr01 9961225 9961528 Zm00008a000323b 9954710 9961528 Zm00008a000323 Zm00008a000323a,Zm00008a000323b simSplit
Zm00008a000323_T01.v1.1.exon.1 chr01 9961225 9961528 Zm00008a000323 9954710 9961528 Zm00008a000323 Zm00008a000323a,Zm00008a000323b simSplit
Zm00008a000333_T01.v1.1.exon.7 chr01 10216202 10217823 Zm00008a000333a 10216202 10222438 Zm00008a000333 Zm00008a000333a,Zm00008a000333b simSplit
Zm00008a000333_T01.v1.1.exon.7 chr01 10216202 10217823 Zm00008a000333 10216202 10222438 Zm00008a000333 Zm00008a000333a,Zm00008a000333b simSplit
Zm00008a000333_T01.v1.1.exon.6 chr01 10217913 10219534 Zm00008a000333a 10216202 10222438 Zm00008a000333 Zm00008a000333a,Zm00008a000333b simSplit
Zm00008a000333_T01.v1.1.exon.6 chr01 10217913 10219534 Zm00008a000333 10216202 10222438 Zm00008a000333 Zm00008a000333a,Zm00008a000333b simSplit
Zm00008a000333_T01.v1.1.exon.5 chr01 10220100 10220243 Zm00008a000333a 10216202 10222438 Zm00008a000333 Zm00008a000333a,Zm00008a000333b simSplit
Zm00008a000333_T01.v1.1.exon.5 chr01 10220100 10220243 Zm00008a000333 10216202 10222438 Zm00008a000333 Zm00008a000333a,Zm00008a000333b simSplit
Zm00008a000333_T01.v1.1.exon.4 chr01 10221234 10221332 Zm00008a000333a 10216202 10222438 Zm00008a000333 Zm00008a000333a,Zm00008a000333b simSplit
Zm00008a000333_T01.v1.1.exon.4 chr01 10221234 10221332 Zm00008a000333 10216202 10222438 Zm00008a000333 Zm00008a000333a,Zm00008a000333b simSplit
Zm00008a000333_T01.v1.1.exon.3 chr01 10221431 10221565 Zm00008a000333a 10216202 10222438 Zm00008a000333 Zm00008a000333a,Zm00008a000333b simSplit
Zm00008a000333_T01.v1.1.exon.3 chr01 10221431 10221565 Zm00008a000333 10216202 10222438 Zm00008a000333 Zm00008a000333a,Zm00008a000333b simSplit
Zm00008a000333_T01.v1.1.exon.2 chr01 10221786 10221878 Zm00008a000333b 10216202 10222438 Zm00008a000333 Zm00008a000333a,Zm00008a000333b simSplit
Zm00008a000333_T01.v1.1.exon.2 chr01 10221786 10221878 Zm00008a000333 10216202 10222438 Zm00008a000333 Zm00008a000333a,Zm00008a000333b simSplit
Zm00008a000333_T01.v1.1.exon.1 chr01 10222330 10222438 Zm00008a000333b 10216202 10222438 Zm00008a000333 Zm00008a000333a,Zm00008a000333b simSplit
Zm00008a000333_T01.v1.1.exon.1 chr01 10222330 10222438 Zm00008a000333 10216202 10222438 Zm00008a000333 Zm00008a000333a,Zm00008a000333b simSplit
Zm00008a000345_T01.v1.1.exon.1 chr01 10553850 10553905 Zm00008a000345a 10553850 10558552 Zm00008a000345 Zm00008a000345a,Zm00008a000345b simSplit
Zm00008a000345_T01.v1.1.exon.1 chr01 10553850 10553905 Zm00008a000345 10553850 10558552 Zm00008a000345 Zm00008a000345a,Zm00008a000345b simSplit
Zm00008a000345_T01.v1.1.exon.2 chr01 10554906 10555015 Zm00008a000345a 10553850 10558552 Zm00008a000345 Zm00008a000345a,Zm00008a000345b simSplit
Zm00008a000345_T01.v1.1.exon.2 chr01 10554906 10555015 Zm00008a000345 10553850 10558552 Zm00008a000345 Zm00008a000345a,Zm00008a000345b simSplit
Zm00008a000345_T01.v1.1.exon.3 chr01 10555132 10555219 Zm00008a000345a 10553850 10558552 Zm00008a000345 Zm00008a000345a,Zm00008a000345b simSplit
Zm00008a000345_T01.v1.1.exon.3 chr01 10555132 10555219 Zm00008a000345 10553850 10558552 Zm00008a000345 Zm00008a000345a,Zm00008a000345b simSplit
Zm00008a000345_T01.v1.1.exon.4 chr01 10555314 10555373 Zm00008a000345a 10553850 10558552 Zm00008a000345 Zm00008a000345a,Zm00008a000345b simSplit
Zm00008a000345_T01.v1.1.exon.4 chr01 10555314 10555373 Zm00008a000345 10553850 10558552 Zm00008a000345 Zm00008a000345a,Zm00008a000345b simSplit
Zm00008a000345_T01.v1.1.exon.5 chr01 10555745 10555777 Zm00008a000345a 10553850 10558552 Zm00008a000345 Zm00008a000345a,Zm00008a000345b simSplit
Zm00008a000345_T01.v1.1.exon.5 chr01 10555745 10555777 Zm00008a000345 10553850 10558552 Zm00008a000345 Zm00008a000345a,Zm00008a000345b simSplit
Zm00008a000345_T01.v1.1.exon.6 chr01 10555877 10555954 Zm00008a000345a 10553850 10558552 Zm00008a000345 Zm00008a000345a,Zm00008a000345b simSplit
Zm00008a000345_T01.v1.1.exon.6 chr01 10555877 10555954 Zm00008a000345 10553850 10558552 Zm00008a000345 Zm00008a000345a,Zm00008a000345b simSplit
Zm00008a000345_T01.v1.1.exon.7 chr01 10556093 10556136 Zm00008a000345a 10553850 10558552 Zm00008a000345 Zm00008a000345a,Zm00008a000345b simSplit
Zm00008a000345_T01.v1.1.exon.7 chr01 10556093 10556136 Zm00008a000345 10553850 10558552 Zm00008a000345 Zm00008a000345a,Zm00008a000345b simSplit
Zm00008a000345_T01.v1.1.exon.8 chr01 10556263 10556303 Zm00008a000345a 10553850 10558552 Zm00008a000345 Zm00008a000345a,Zm00008a000345b simSplit
Zm00008a000345_T01.v1.1.exon.8 chr01 10556263 10556303 Zm00008a000345 10553850 10558552 Zm00008a000345 Zm00008a000345a,Zm00008a000345b simSplit
Zm00008a000345_T01.v1.1.exon.9 chr01 10556795 10556877 Zm00008a000345b 10553850 10558552 Zm00008a000345 Zm00008a000345a,Zm00008a000345b simSplit
Zm00008a000345_T01.v1.1.exon.9 chr01 10556795 10556877 Zm00008a000345 10553850 10558552 Zm00008a000345 Zm00008a000345a,Zm00008a000345b simSplit
Zm00008a000345_T01.v1.1.exon.10 chr01 10556983 10557074 Zm00008a000345b 10553850 10558552 Zm00008a000345 Zm00008a000345a,Zm00008a000345b simSplit
Zm00008a000345_T01.v1.1.exon.10 chr01 10556983 10557074 Zm00008a000345 10553850 10558552 Zm00008a000345 Zm00008a000345a,Zm00008a000345b simSplit
Zm00008a000345_T01.v1.1.exon.11 chr01 10557177 10557246 Zm00008a000345b 10553850 10558552 Zm00008a000345 Zm00008a000345a,Zm00008a000345b simSplit
Zm00008a000345_T01.v1.1.exon.11 chr01 10557177 10557246 Zm00008a000345 10553850 10558552 Zm00008a000345 Zm00008a000345a,Zm00008a000345b simSplit
Zm00008a000345_T01.v1.1.exon.12 chr01 10557345 10557386 Zm00008a000345b 10553850 10558552 Zm00008a000345 Zm00008a000345a,Zm00008a000345b simSplit
Zm00008a000345_T01.v1.1.exon.12 chr01 10557345 10557386 Zm00008a000345 10553850 10558552 Zm00008a000345 Zm00008a000345a,Zm00008a000345b simSplit
Zm00008a000345_T01.v1.1.exon.13 chr01 10557513 10558552 Zm00008a000345b 10553850 10558552 Zm00008a000345 Zm00008a000345a,Zm00008a000345b simSplit
Zm00008a000345_T01.v1.1.exon.13 chr01 10557513 10558552 Zm00008a000345 10553850 10558552 Zm00008a000345 Zm00008a000345a,Zm00008a000345b simSplit
Zm00008a000351_T01.v1.1.exon.1 chr01 10733539 10733731 Zm00008a000351a 10733539 10742515 Zm00008a000351 Zm00008a000351a,Zm00008a000351b simSplit
Zm00008a000351_T01.v1.1.exon.1 chr01 10733539 10733731 Zm00008a000351 10733539 10742515 Zm00008a000351 Zm00008a000351a,Zm00008a000351b simSplit
Zm00008a000351_T01.v1.1.exon.2 chr01 10733838 10734028 Zm00008a000351a 10733539 10742515 Zm00008a000351 Zm00008a000351a,Zm00008a000351b simSplit
Zm00008a000351_T01.v1.1.exon.2 chr01 10733838 10734028 Zm00008a000351 10733539 10742515 Zm00008a000351 Zm00008a000351a,Zm00008a000351b simSplit
Zm00008a000351_T01.v1.1.exon.3 chr01 10739710 10739755 Zm00008a000351b 10733539 10742515 Zm00008a000351 Zm00008a000351a,Zm00008a000351b simSplit
Zm00008a000351_T01.v1.1.exon.3 chr01 10739710 10739755 Zm00008a000351 10733539 10742515 Zm00008a000351 Zm00008a000351a,Zm00008a000351b simSplit
Zm00008a000351_T01.v1.1.exon.4 chr01 10741095 10741177 Zm00008a000351b 10733539 10742515 Zm00008a000351 Zm00008a000351a,Zm00008a000351b simSplit
Zm00008a000351_T01.v1.1.exon.4 chr01 10741095 10741177 Zm00008a000351 10733539 10742515 Zm00008a000351 Zm00008a000351a,Zm00008a000351b simSplit
Zm00008a000351_T01.v1.1.exon.5 chr01 10741269 10741385 Zm00008a000351b 10733539 10742515 Zm00008a000351 Zm00008a000351a,Zm00008a000351b simSplit
Zm00008a000351_T01.v1.1.exon.5 chr01 10741269 10741385 Zm00008a000351 10733539 10742515 Zm00008a000351 Zm00008a000351a,Zm00008a000351b simSplit
Zm00008a000351_T01.v1.1.exon.6 chr01 10742176 10742515 Zm00008a000351b 10733539 10742515 Zm00008a000351 Zm00008a000351a,Zm00008a000351b simSplit
Zm00008a000351_T01.v1.1.exon.6 chr01 10742176 10742515 Zm00008a000351 10733539 10742515 Zm00008a000351 Zm00008a000351a,Zm00008a000351b simSplit
Zm00008a000364_T01.v1.1.exon.4 chr01 11224367 11224381 Zm00008a000364a 11224367 11228630 Zm00008a000364 Zm00008a000364a,Zm00008a000364b simSplit
Zm00008a000364_T01.v1.1.exon.4 chr01 11224367 11224381 Zm00008a000364 11224367 11228630 Zm00008a000364 Zm00008a000364a,Zm00008a000364b simSplit
Zm00008a000364_T01.v1.1.exon.3 chr01 11227427 11227493 Zm00008a000364a 11224367 11228630 Zm00008a000364 Zm00008a000364a,Zm00008a000364b simSplit
Zm00008a000364_T01.v1.1.exon.3 chr01 11227427 11227493 Zm00008a000364 11224367 11228630 Zm00008a000364 Zm00008a000364a,Zm00008a000364b simSplit
Zm00008a000364_T01.v1.1.exon.2 chr01 11227807 11228240 Zm00008a000364b 11224367 11228630 Zm00008a000364 Zm00008a000364a,Zm00008a000364b simSplit
Zm00008a000364_T01.v1.1.exon.2 chr01 11227807 11228240 Zm00008a000364 11224367 11228630 Zm00008a000364 Zm00008a000364a,Zm00008a000364b simSplit
Zm00008a000364_T01.v1.1.exon.1 chr01 11228292 11228630 Zm00008a000364b 11224367 11228630 Zm00008a000364 Zm00008a000364a,Zm00008a000364b simSplit
Zm00008a000364_T01.v1.1.exon.1 chr01 11228292 11228630 Zm00008a000364 11224367 11228630 Zm00008a000364 Zm00008a000364a,Zm00008a000364b simSplit
Zm00008a000376_T01.v1.1.exon.14 chr01 11633740 11634319 Zm00008a000376a 11633740 11640125 Zm00008a000376 Zm00008a000376a,Zm00008a000376b simSplit
Zm00008a000376_T01.v1.1.exon.14 chr01 11633740 11634319 Zm00008a000376 11633740 11640125 Zm00008a000376 Zm00008a000376a,Zm00008a000376b simSplit
Zm00008a000376_T01.v1.1.exon.13 chr01 11634399 11634490 Zm00008a000376a 11633740 11640125 Zm00008a000376 Zm00008a000376a,Zm00008a000376b simSplit
Zm00008a000376_T01.v1.1.exon.13 chr01 11634399 11634490 Zm00008a000376 11633740 11640125 Zm00008a000376 Zm00008a000376a,Zm00008a000376b simSplit
Zm00008a000376_T01.v1.1.exon.12 chr01 11634572 11634646 Zm00008a000376b 11633740 11640125 Zm00008a000376 Zm00008a000376a,Zm00008a000376b simSplit
Zm00008a000376_T01.v1.1.exon.12 chr01 11634572 11634646 Zm00008a000376 11633740 11640125 Zm00008a000376 Zm00008a000376a,Zm00008a000376b simSplit
Zm00008a000376_T01.v1.1.exon.11 chr01 11634730 11634799 Zm00008a000376b 11633740 11640125 Zm00008a000376 Zm00008a000376a,Zm00008a000376b simSplit
Zm00008a000376_T01.v1.1.exon.11 chr01 11634730 11634799 Zm00008a000376 11633740 11640125 Zm00008a000376 Zm00008a000376a,Zm00008a000376b simSplit
Zm00008a000376_T01.v1.1.exon.10 chr01 11634895 11634962 Zm00008a000376b 11633740 11640125 Zm00008a000376 Zm00008a000376a,Zm00008a000376b simSplit
Zm00008a000376_T01.v1.1.exon.10 chr01 11634895 11634962 Zm00008a000376 11633740 11640125 Zm00008a000376 Zm00008a000376a,Zm00008a000376b simSplit
Zm00008a000376_T01.v1.1.exon.9 chr01 11635871 11635979 Zm00008a000376b 11633740 11640125 Zm00008a000376 Zm00008a000376a,Zm00008a000376b simSplit
Zm00008a000376_T01.v1.1.exon.9 chr01 11635871 11635979 Zm00008a000376 11633740 11640125 Zm00008a000376 Zm00008a000376a,Zm00008a000376b simSplit
Zm00008a000376_T01.v1.1.exon.8 chr01 11636132 11636380 Zm00008a000376b 11633740 11640125 Zm00008a000376 Zm00008a000376a,Zm00008a000376b simSplit
Zm00008a000376_T01.v1.1.exon.8 chr01 11636132 11636380 Zm00008a000376 11633740 11640125 Zm00008a000376 Zm00008a000376a,Zm00008a000376b simSplit
Zm00008a000376_T01.v1.1.exon.7 chr01 11636519 11636731 Zm00008a000376b 11633740 11640125 Zm00008a000376 Zm00008a000376a,Zm00008a000376b simSplit
Zm00008a000376_T01.v1.1.exon.7 chr01 11636519 11636731 Zm00008a000376 11633740 11640125 Zm00008a000376 Zm00008a000376a,Zm00008a000376b simSplit
Zm00008a000376_T01.v1.1.exon.6 chr01 11636807 11636900 Zm00008a000376b 11633740 11640125 Zm00008a000376 Zm00008a000376a,Zm00008a000376b simSplit
Zm00008a000376_T01.v1.1.exon.6 chr01 11636807 11636900 Zm00008a000376 11633740 11640125 Zm00008a000376 Zm00008a000376a,Zm00008a000376b simSplit
Zm00008a000376_T01.v1.1.exon.5 chr01 11638158 11638228 Zm00008a000376b 11633740 11640125 Zm00008a000376 Zm00008a000376a,Zm00008a000376b simSplit
Zm00008a000376_T01.v1.1.exon.5 chr01 11638158 11638228 Zm00008a000376 11633740 11640125 Zm00008a000376 Zm00008a000376a,Zm00008a000376b simSplit
Zm00008a000376_T01.v1.1.exon.4 chr01 11638548 11638628 Zm00008a000376b 11633740 11640125 Zm00008a000376 Zm00008a000376a,Zm00008a000376b simSplit
Zm00008a000376_T01.v1.1.exon.4 chr01 11638548 11638628 Zm00008a000376 11633740 11640125 Zm00008a000376 Zm00008a000376a,Zm00008a000376b simSplit
Zm00008a000376_T01.v1.1.exon.3 chr01 11639450 11639505 Zm00008a000376b 11633740 11640125 Zm00008a000376 Zm00008a000376a,Zm00008a000376b simSplit
Zm00008a000376_T01.v1.1.exon.3 chr01 11639450 11639505 Zm00008a000376 11633740 11640125 Zm00008a000376 Zm00008a000376a,Zm00008a000376b simSplit
Zm00008a000376_T01.v1.1.exon.2 chr01 11639599 11639676 Zm00008a000376b 11633740 11640125 Zm00008a000376 Zm00008a000376a,Zm00008a000376b simSplit
Zm00008a000376_T01.v1.1.exon.2 chr01 11639599 11639676 Zm00008a000376 11633740 11640125 Zm00008a000376 Zm00008a000376a,Zm00008a000376b simSplit
Zm00008a000376_T01.v1.1.exon.1 chr01 11639763 11640125 Zm00008a000376b 11633740 11640125 Zm00008a000376 Zm00008a000376a,Zm00008a000376b simSplit
Zm00008a000376_T01.v1.1.exon.1 chr01 11639763 11640125 Zm00008a000376 11633740 11640125 Zm00008a000376 Zm00008a000376a,Zm00008a000376b simSplit
Zm00008a000379_T01.v1.1.exon.1 chr01 11728786 11729076 Zm00008a000379a 11728786 11734961 Zm00008a000379 Zm00008a000379a,Zm00008a000379b simSplit
Zm00008a000379_T01.v1.1.exon.1 chr01 11728786 11729076 Zm00008a000379 11728786 11734961 Zm00008a000379 Zm00008a000379a,Zm00008a000379b simSplit
Zm00008a000379_T01.v1.1.exon.2 chr01 11729192 11729407 Zm00008a000379a 11728786 11734961 Zm00008a000379 Zm00008a000379a,Zm00008a000379b simSplit
Zm00008a000379_T01.v1.1.exon.2 chr01 11729192 11729407 Zm00008a000379 11728786 11734961 Zm00008a000379 Zm00008a000379a,Zm00008a000379b simSplit
Zm00008a000379_T01.v1.1.exon.3 chr01 11729492 11730580 Zm00008a000379a 11728786 11734961 Zm00008a000379 Zm00008a000379a,Zm00008a000379b simSplit
Zm00008a000379_T01.v1.1.exon.3 chr01 11729492 11730580 Zm00008a000379 11728786 11734961 Zm00008a000379 Zm00008a000379a,Zm00008a000379b simSplit
Zm00008a000379_T01.v1.1.exon.4 chr01 11731019 11731141 Zm00008a000379a 11728786 11734961 Zm00008a000379 Zm00008a000379a,Zm00008a000379b simSplit
Zm00008a000379_T01.v1.1.exon.4 chr01 11731019 11731141 Zm00008a000379 11728786 11734961 Zm00008a000379 Zm00008a000379a,Zm00008a000379b simSplit
Zm00008a000379_T01.v1.1.exon.5 chr01 11731858 11732039 Zm00008a000379a 11728786 11734961 Zm00008a000379 Zm00008a000379a,Zm00008a000379b simSplit
Zm00008a000379_T01.v1.1.exon.5 chr01 11731858 11732039 Zm00008a000379 11728786 11734961 Zm00008a000379 Zm00008a000379a,Zm00008a000379b simSplit
Zm00008a000379_T01.v1.1.exon.6 chr01 11732123 11732354 Zm00008a000379b 11728786 11734961 Zm00008a000379 Zm00008a000379a,Zm00008a000379b simSplit
Zm00008a000379_T01.v1.1.exon.6 chr01 11732123 11732354 Zm00008a000379 11728786 11734961 Zm00008a000379 Zm00008a000379a,Zm00008a000379b simSplit
Zm00008a000379_T01.v1.1.exon.7 chr01 11732482 11732694 Zm00008a000379b 11728786 11734961 Zm00008a000379 Zm00008a000379a,Zm00008a000379b simSplit
Zm00008a000379_T01.v1.1.exon.7 chr01 11732482 11732694 Zm00008a000379 11728786 11734961 Zm00008a000379 Zm00008a000379a,Zm00008a000379b simSplit
Zm00008a000379_T01.v1.1.exon.8 chr01 11732773 11732901 Zm00008a000379b 11728786 11734961 Zm00008a000379 Zm00008a000379a,Zm00008a000379b simSplit
Zm00008a000379_T01.v1.1.exon.8 chr01 11732773 11732901 Zm00008a000379 11728786 11734961 Zm00008a000379 Zm00008a000379a,Zm00008a000379b simSplit
Zm00008a000379_T01.v1.1.exon.9 chr01 11733435 11733503 Zm00008a000379b 11728786 11734961 Zm00008a000379 Zm00008a000379a,Zm00008a000379b simSplit
Zm00008a000379_T01.v1.1.exon.9 chr01 11733435 11733503 Zm00008a000379 11728786 11734961 Zm00008a000379 Zm00008a000379a,Zm00008a000379b simSplit
Zm00008a000379_T01.v1.1.exon.10 chr01 11734025 11734147 Zm00008a000379b 11728786 11734961 Zm00008a000379 Zm00008a000379a,Zm00008a000379b simSplit
Zm00008a000379_T01.v1.1.exon.10 chr01 11734025 11734147 Zm00008a000379 11728786 11734961 Zm00008a000379 Zm00008a000379a,Zm00008a000379b simSplit
Zm00008a000379_T01.v1.1.exon.11 chr01 11734224 11734274 Zm00008a000379b 11728786 11734961 Zm00008a000379 Zm00008a000379a,Zm00008a000379b simSplit
Zm00008a000379_T01.v1.1.exon.11 chr01 11734224 11734274 Zm00008a000379 11728786 11734961 Zm00008a000379 Zm00008a000379a,Zm00008a000379b simSplit
Zm00008a000379_T01.v1.1.exon.12 chr01 11734366 11734961 Zm00008a000379b 11728786 11734961 Zm00008a000379 Zm00008a000379a,Zm00008a000379b simSplit
Zm00008a000379_T01.v1.1.exon.12 chr01 11734366 11734961 Zm00008a000379 11728786 11734961 Zm00008a000379 Zm00008a000379a,Zm00008a000379b simSplit
Zm00008a000389_T01.v1.1.exon.1 chr01 12174638 12174761 Zm00008a000389a 12174638 12186348 Zm00008a000389 Zm00008a000389a,Zm00008a000389b simSplit
Zm00008a000389_T01.v1.1.exon.1 chr01 12174638 12174761 Zm00008a000389 12174638 12186348 Zm00008a000389 Zm00008a000389a,Zm00008a000389b simSplit
Zm00008a000389_T01.v1.1.exon.2 chr01 12174860 12175428 Zm00008a000389a 12174638 12186348 Zm00008a000389 Zm00008a000389a,Zm00008a000389b simSplit
Zm00008a000389_T01.v1.1.exon.2 chr01 12174860 12175428 Zm00008a000389 12174638 12186348 Zm00008a000389 Zm00008a000389a,Zm00008a000389b simSplit
Zm00008a000389_T01.v1.1.exon.3 chr01 12184237 12184613 Zm00008a000389a 12174638 12186348 Zm00008a000389 Zm00008a000389a,Zm00008a000389b simSplit
Zm00008a000389_T01.v1.1.exon.3 chr01 12184237 12184613 Zm00008a000389 12174638 12186348 Zm00008a000389 Zm00008a000389a,Zm00008a000389b simSplit
Zm00008a000389_T01.v1.1.exon.4 chr01 12185335 12185634 Zm00008a000389a 12174638 12186348 Zm00008a000389 Zm00008a000389a,Zm00008a000389b simSplit
Zm00008a000389_T01.v1.1.exon.4 chr01 12185335 12185634 Zm00008a000389 12174638 12186348 Zm00008a000389 Zm00008a000389a,Zm00008a000389b simSplit
Zm00008a000389_T01.v1.1.exon.5 chr01 12186035 12186095 Zm00008a000389b 12174638 12186348 Zm00008a000389 Zm00008a000389a,Zm00008a000389b simSplit
Zm00008a000389_T01.v1.1.exon.5 chr01 12186035 12186095 Zm00008a000389 12174638 12186348 Zm00008a000389 Zm00008a000389a,Zm00008a000389b simSplit
Zm00008a000389_T01.v1.1.exon.6 chr01 12186208 12186348 Zm00008a000389b 12174638 12186348 Zm00008a000389 Zm00008a000389a,Zm00008a000389b simSplit
Zm00008a000389_T01.v1.1.exon.6 chr01 12186208 12186348 Zm00008a000389 12174638 12186348 Zm00008a000389 Zm00008a000389a,Zm00008a000389b simSplit
Zm00008a000393_T01.v1.1.exon.1 chr01 12241207 12241267 Zm00008a000393a 12241207 12245882 Zm00008a000393 Zm00008a000393a,Zm00008a000393b simSplit
Zm00008a000393_T01.v1.1.exon.1 chr01 12241207 12241267 Zm00008a000393 12241207 12245882 Zm00008a000393 Zm00008a000393a,Zm00008a000393b simSplit
Zm00008a000393_T01.v1.1.exon.2 chr01 12241340 12241494 Zm00008a000393a 12241207 12245882 Zm00008a000393 Zm00008a000393a,Zm00008a000393b simSplit
Zm00008a000393_T01.v1.1.exon.2 chr01 12241340 12241494 Zm00008a000393 12241207 12245882 Zm00008a000393 Zm00008a000393a,Zm00008a000393b simSplit
Zm00008a000393_T01.v1.1.exon.3 chr01 12241627 12242327 Zm00008a000393a 12241207 12245882 Zm00008a000393 Zm00008a000393a,Zm00008a000393b simSplit
Zm00008a000393_T01.v1.1.exon.3 chr01 12241627 12242327 Zm00008a000393 12241207 12245882 Zm00008a000393 Zm00008a000393a,Zm00008a000393b simSplit
Zm00008a000393_T01.v1.1.exon.4 chr01 12242865 12243313 Zm00008a000393a 12241207 12245882 Zm00008a000393 Zm00008a000393a,Zm00008a000393b simSplit
Zm00008a000393_T01.v1.1.exon.4 chr01 12242865 12243313 Zm00008a000393 12241207 12245882 Zm00008a000393 Zm00008a000393a,Zm00008a000393b simSplit
Zm00008a000393_T01.v1.1.exon.5 chr01 12243695 12243801 Zm00008a000393a 12241207 12245882 Zm00008a000393 Zm00008a000393a,Zm00008a000393b simSplit
Zm00008a000393_T01.v1.1.exon.5 chr01 12243695 12243801 Zm00008a000393 12241207 12245882 Zm00008a000393 Zm00008a000393a,Zm00008a000393b simSplit
Zm00008a000393_T01.v1.1.exon.6 chr01 12244065 12244136 Zm00008a000393a 12241207 12245882 Zm00008a000393 Zm00008a000393a,Zm00008a000393b simSplit
Zm00008a000393_T01.v1.1.exon.6 chr01 12244065 12244136 Zm00008a000393 12241207 12245882 Zm00008a000393 Zm00008a000393a,Zm00008a000393b simSplit
Zm00008a000393_T01.v1.1.exon.7 chr01 12244364 12244470 Zm00008a000393b 12241207 12245882 Zm00008a000393 Zm00008a000393a,Zm00008a000393b simSplit
Zm00008a000393_T01.v1.1.exon.7 chr01 12244364 12244470 Zm00008a000393 12241207 12245882 Zm00008a000393 Zm00008a000393a,Zm00008a000393b simSplit
Zm00008a000393_T01.v1.1.exon.8 chr01 12244781 12244874 Zm00008a000393b 12241207 12245882 Zm00008a000393 Zm00008a000393a,Zm00008a000393b simSplit
Zm00008a000393_T01.v1.1.exon.8 chr01 12244781 12244874 Zm00008a000393 12241207 12245882 Zm00008a000393 Zm00008a000393a,Zm00008a000393b simSplit
Zm00008a000393_T01.v1.1.exon.9 chr01 12245380 12245882 Zm00008a000393b 12241207 12245882 Zm00008a000393 Zm00008a000393a,Zm00008a000393b simSplit
Zm00008a000393_T01.v1.1.exon.9 chr01 12245380 12245882 Zm00008a000393 12241207 12245882 Zm00008a000393 Zm00008a000393a,Zm00008a000393b simSplit
Zm00008a000401_T01.v1.1.exon.1 chr01 12373307 12373990 Zm00008a000401a 12373307 12377232 Zm00008a000401 Zm00008a000401a,Zm00008a000401b simSplit
Zm00008a000401_T01.v1.1.exon.1 chr01 12373307 12373990 Zm00008a000401 12373307 12377232 Zm00008a000401 Zm00008a000401a,Zm00008a000401b simSplit
Zm00008a000401_T01.v1.1.exon.2 chr01 12374135 12374237 Zm00008a000401a 12373307 12377232 Zm00008a000401 Zm00008a000401a,Zm00008a000401b simSplit
Zm00008a000401_T01.v1.1.exon.2 chr01 12374135 12374237 Zm00008a000401 12373307 12377232 Zm00008a000401 Zm00008a000401a,Zm00008a000401b simSplit
Zm00008a000401_T01.v1.1.exon.3 chr01 12374672 12374988 Zm00008a000401a 12373307 12377232 Zm00008a000401 Zm00008a000401a,Zm00008a000401b simSplit
Zm00008a000401_T01.v1.1.exon.3 chr01 12374672 12374988 Zm00008a000401 12373307 12377232 Zm00008a000401 Zm00008a000401a,Zm00008a000401b simSplit
Zm00008a000401_T01.v1.1.exon.4 chr01 12375118 12375253 Zm00008a000401a 12373307 12377232 Zm00008a000401 Zm00008a000401a,Zm00008a000401b simSplit
Zm00008a000401_T01.v1.1.exon.4 chr01 12375118 12375253 Zm00008a000401 12373307 12377232 Zm00008a000401 Zm00008a000401a,Zm00008a000401b simSplit
Zm00008a000401_T01.v1.1.exon.5 chr01 12375574 12375710 Zm00008a000401a 12373307 12377232 Zm00008a000401 Zm00008a000401a,Zm00008a000401b simSplit
Zm00008a000401_T01.v1.1.exon.5 chr01 12375574 12375710 Zm00008a000401 12373307 12377232 Zm00008a000401 Zm00008a000401a,Zm00008a000401b simSplit
Zm00008a000401_T01.v1.1.exon.6 chr01 12375893 12376016 Zm00008a000401a 12373307 12377232 Zm00008a000401 Zm00008a000401a,Zm00008a000401b simSplit
Zm00008a000401_T01.v1.1.exon.6 chr01 12375893 12376016 Zm00008a000401 12373307 12377232 Zm00008a000401 Zm00008a000401a,Zm00008a000401b simSplit
Zm00008a000401_T01.v1.1.exon.7 chr01 12376473 12377232 Zm00008a000401b 12373307 12377232 Zm00008a000401 Zm00008a000401a,Zm00008a000401b simSplit
Zm00008a000401_T01.v1.1.exon.7 chr01 12376473 12377232 Zm00008a000401 12373307 12377232 Zm00008a000401 Zm00008a000401a,Zm00008a000401b simSplit
Zm00008a000416_T01.v1.1.exon.1 chr01 12729531 12729576 Zm00008a000416a 12729531 12735480 Zm00008a000416 Zm00008a000416a,Zm00008a000416b simSplit
Zm00008a000416_T01.v1.1.exon.1 chr01 12729531 12729576 Zm00008a000416 12729531 12735480 Zm00008a000416 Zm00008a000416a,Zm00008a000416b simSplit
Zm00008a000416_T01.v1.1.exon.2 chr01 12729669 12729815 Zm00008a000416a 12729531 12735480 Zm00008a000416 Zm00008a000416a,Zm00008a000416b simSplit
Zm00008a000416_T01.v1.1.exon.2 chr01 12729669 12729815 Zm00008a000416 12729531 12735480 Zm00008a000416 Zm00008a000416a,Zm00008a000416b simSplit
Zm00008a000416_T01.v1.1.exon.3 chr01 12734283 12734378 Zm00008a000416b 12729531 12735480 Zm00008a000416 Zm00008a000416a,Zm00008a000416b simSplit
Zm00008a000416_T01.v1.1.exon.3 chr01 12734283 12734378 Zm00008a000416 12729531 12735480 Zm00008a000416 Zm00008a000416a,Zm00008a000416b simSplit
Zm00008a000416_T01.v1.1.exon.4 chr01 12734512 12734643 Zm00008a000416b 12729531 12735480 Zm00008a000416 Zm00008a000416a,Zm00008a000416b simSplit
Zm00008a000416_T01.v1.1.exon.4 chr01 12734512 12734643 Zm00008a000416 12729531 12735480 Zm00008a000416 Zm00008a000416a,Zm00008a000416b simSplit
Zm00008a000416_T01.v1.1.exon.5 chr01 12734750 12734866 Zm00008a000416b 12729531 12735480 Zm00008a000416 Zm00008a000416a,Zm00008a000416b simSplit
Zm00008a000416_T01.v1.1.exon.5 chr01 12734750 12734866 Zm00008a000416 12729531 12735480 Zm00008a000416 Zm00008a000416a,Zm00008a000416b simSplit
Zm00008a000416_T01.v1.1.exon.6 chr01 12734997 12735480 Zm00008a000416b 12729531 12735480 Zm00008a000416 Zm00008a000416a,Zm00008a000416b simSplit
Zm00008a000416_T01.v1.1.exon.6 chr01 12734997 12735480 Zm00008a000416 12729531 12735480 Zm00008a000416 Zm00008a000416a,Zm00008a000416b simSplit
Zm00008a000428_T01.v1.1.exon.1 chr01 13260135 13260411 Zm00008a000428a 13260135 13270801 Zm00008a000428 Zm00008a000428a,Zm00008a000428b simSplit
Zm00008a000428_T01.v1.1.exon.1 chr01 13260135 13260411 Zm00008a000428 13260135 13270801 Zm00008a000428 Zm00008a000428a,Zm00008a000428b simSplit
Zm00008a000428_T01.v1.1.exon.2 chr01 13260517 13260608 Zm00008a000428a 13260135 13270801 Zm00008a000428 Zm00008a000428a,Zm00008a000428b simSplit
Zm00008a000428_T01.v1.1.exon.2 chr01 13260517 13260608 Zm00008a000428 13260135 13270801 Zm00008a000428 Zm00008a000428a,Zm00008a000428b simSplit
Zm00008a000428_T01.v1.1.exon.3 chr01 13261243 13261508 Zm00008a000428a 13260135 13270801 Zm00008a000428 Zm00008a000428a,Zm00008a000428b simSplit
Zm00008a000428_T01.v1.1.exon.3 chr01 13261243 13261508 Zm00008a000428 13260135 13270801 Zm00008a000428 Zm00008a000428a,Zm00008a000428b simSplit
Zm00008a000428_T01.v1.1.exon.4 chr01 13261694 13261765 Zm00008a000428a 13260135 13270801 Zm00008a000428 Zm00008a000428a,Zm00008a000428b simSplit
Zm00008a000428_T01.v1.1.exon.4 chr01 13261694 13261765 Zm00008a000428 13260135 13270801 Zm00008a000428 Zm00008a000428a,Zm00008a000428b simSplit
Zm00008a000428_T01.v1.1.exon.5 chr01 13261882 13261957 Zm00008a000428a 13260135 13270801 Zm00008a000428 Zm00008a000428a,Zm00008a000428b simSplit
Zm00008a000428_T01.v1.1.exon.5 chr01 13261882 13261957 Zm00008a000428 13260135 13270801 Zm00008a000428 Zm00008a000428a,Zm00008a000428b simSplit
Zm00008a000428_T01.v1.1.exon.6 chr01 13262104 13262202 Zm00008a000428a 13260135 13270801 Zm00008a000428 Zm00008a000428a,Zm00008a000428b simSplit
Zm00008a000428_T01.v1.1.exon.6 chr01 13262104 13262202 Zm00008a000428 13260135 13270801 Zm00008a000428 Zm00008a000428a,Zm00008a000428b simSplit
Zm00008a000428_T01.v1.1.exon.7 chr01 13262292 13262446 Zm00008a000428a 13260135 13270801 Zm00008a000428 Zm00008a000428a,Zm00008a000428b simSplit
Zm00008a000428_T01.v1.1.exon.7 chr01 13262292 13262446 Zm00008a000428 13260135 13270801 Zm00008a000428 Zm00008a000428a,Zm00008a000428b simSplit
Zm00008a000428_T01.v1.1.exon.8 chr01 13262566 13262670 Zm00008a000428a 13260135 13270801 Zm00008a000428 Zm00008a000428a,Zm00008a000428b simSplit
Zm00008a000428_T01.v1.1.exon.8 chr01 13262566 13262670 Zm00008a000428 13260135 13270801 Zm00008a000428 Zm00008a000428a,Zm00008a000428b simSplit
Zm00008a000428_T01.v1.1.exon.9 chr01 13262852 13262938 Zm00008a000428a 13260135 13270801 Zm00008a000428 Zm00008a000428a,Zm00008a000428b simSplit
Zm00008a000428_T01.v1.1.exon.9 chr01 13262852 13262938 Zm00008a000428 13260135 13270801 Zm00008a000428 Zm00008a000428a,Zm00008a000428b simSplit
Zm00008a000428_T01.v1.1.exon.10 chr01 13264557 13264641 Zm00008a000428a 13260135 13270801 Zm00008a000428 Zm00008a000428a,Zm00008a000428b simSplit
Zm00008a000428_T01.v1.1.exon.10 chr01 13264557 13264641 Zm00008a000428 13260135 13270801 Zm00008a000428 Zm00008a000428a,Zm00008a000428b simSplit
Zm00008a000428_T01.v1.1.exon.11 chr01 13264719 13264871 Zm00008a000428a 13260135 13270801 Zm00008a000428 Zm00008a000428a,Zm00008a000428b simSplit
Zm00008a000428_T01.v1.1.exon.11 chr01 13264719 13264871 Zm00008a000428 13260135 13270801 Zm00008a000428 Zm00008a000428a,Zm00008a000428b simSplit
Zm00008a000428_T01.v1.1.exon.12 chr01 13265947 13266027 Zm00008a000428a 13260135 13270801 Zm00008a000428 Zm00008a000428a,Zm00008a000428b simSplit
Zm00008a000428_T01.v1.1.exon.12 chr01 13265947 13266027 Zm00008a000428 13260135 13270801 Zm00008a000428 Zm00008a000428a,Zm00008a000428b simSplit
Zm00008a000428_T01.v1.1.exon.13 chr01 13268270 13268464 Zm00008a000428a 13260135 13270801 Zm00008a000428 Zm00008a000428a,Zm00008a000428b simSplit
Zm00008a000428_T01.v1.1.exon.13 chr01 13268270 13268464 Zm00008a000428 13260135 13270801 Zm00008a000428 Zm00008a000428a,Zm00008a000428b simSplit
Zm00008a000428_T01.v1.1.exon.14 chr01 13268547 13268660 Zm00008a000428a 13260135 13270801 Zm00008a000428 Zm00008a000428a,Zm00008a000428b simSplit
Zm00008a000428_T01.v1.1.exon.14 chr01 13268547 13268660 Zm00008a000428 13260135 13270801 Zm00008a000428 Zm00008a000428a,Zm00008a000428b simSplit
Zm00008a000428_T01.v1.1.exon.15 chr01 13268793 13268885 Zm00008a000428a 13260135 13270801 Zm00008a000428 Zm00008a000428a,Zm00008a000428b simSplit
Zm00008a000428_T01.v1.1.exon.15 chr01 13268793 13268885 Zm00008a000428 13260135 13270801 Zm00008a000428 Zm00008a000428a,Zm00008a000428b simSplit
Zm00008a000428_T01.v1.1.exon.16 chr01 13268966 13269092 Zm00008a000428b 13260135 13270801 Zm00008a000428 Zm00008a000428a,Zm00008a000428b simSplit
Zm00008a000428_T01.v1.1.exon.16 chr01 13268966 13269092 Zm00008a000428 13260135 13270801 Zm00008a000428 Zm00008a000428a,Zm00008a000428b simSplit
Zm00008a000428_T01.v1.1.exon.17 chr01 13269208 13269284 Zm00008a000428b 13260135 13270801 Zm00008a000428 Zm00008a000428a,Zm00008a000428b simSplit
Zm00008a000428_T01.v1.1.exon.17 chr01 13269208 13269284 Zm00008a000428 13260135 13270801 Zm00008a000428 Zm00008a000428a,Zm00008a000428b simSplit
Zm00008a000428_T01.v1.1.exon.18 chr01 13269592 13269639 Zm00008a000428b 13260135 13270801 Zm00008a000428 Zm00008a000428a,Zm00008a000428b simSplit
Zm00008a000428_T01.v1.1.exon.18 chr01 13269592 13269639 Zm00008a000428 13260135 13270801 Zm00008a000428 Zm00008a000428a,Zm00008a000428b simSplit
Zm00008a000428_T01.v1.1.exon.19 chr01 13269726 13269795 Zm00008a000428b 13260135 13270801 Zm00008a000428 Zm00008a000428a,Zm00008a000428b simSplit
Zm00008a000428_T01.v1.1.exon.19 chr01 13269726 13269795 Zm00008a000428 13260135 13270801 Zm00008a000428 Zm00008a000428a,Zm00008a000428b simSplit
Zm00008a000428_T01.v1.1.exon.20 chr01 13269861 13269934 Zm00008a000428b 13260135 13270801 Zm00008a000428 Zm00008a000428a,Zm00008a000428b simSplit
Zm00008a000428_T01.v1.1.exon.20 chr01 13269861 13269934 Zm00008a000428 13260135 13270801 Zm00008a000428 Zm00008a000428a,Zm00008a000428b simSplit
Zm00008a000428_T01.v1.1.exon.21 chr01 13270024 13270134 Zm00008a000428b 13260135 13270801 Zm00008a000428 Zm00008a000428a,Zm00008a000428b simSplit
Zm00008a000428_T01.v1.1.exon.21 chr01 13270024 13270134 Zm00008a000428 13260135 13270801 Zm00008a000428 Zm00008a000428a,Zm00008a000428b simSplit
Zm00008a000428_T01.v1.1.exon.22 chr01 13270342 13270716 Zm00008a000428b 13260135 13270801 Zm00008a000428 Zm00008a000428a,Zm00008a000428b simSplit
Zm00008a000428_T01.v1.1.exon.22 chr01 13270342 13270716 Zm00008a000428 13260135 13270801 Zm00008a000428 Zm00008a000428a,Zm00008a000428b simSplit
Zm00008a000428_T01.v1.1.exon.23 chr01 13270738 13270801 Zm00008a000428b 13260135 13270801 Zm00008a000428 Zm00008a000428a,Zm00008a000428b simSplit
Zm00008a000428_T01.v1.1.exon.23 chr01 13270738 13270801 Zm00008a000428 13260135 13270801 Zm00008a000428 Zm00008a000428a,Zm00008a000428b simSplit
Zm00008a000446_T01.v1.1.exon.1 chr01 14386717 14386874 Zm00008a000446a 14386717 14394081 Zm00008a000446 Zm00008a000446a,Zm00008a000446b simSplit
Zm00008a000446_T01.v1.1.exon.1 chr01 14386717 14386874 Zm00008a000446 14386717 14394081 Zm00008a000446 Zm00008a000446a,Zm00008a000446b simSplit
Zm00008a000446_T01.v1.1.exon.2 chr01 14387497 14388265 Zm00008a000446a 14386717 14394081 Zm00008a000446 Zm00008a000446a,Zm00008a000446b simSplit
Zm00008a000446_T01.v1.1.exon.2 chr01 14387497 14388265 Zm00008a000446 14386717 14394081 Zm00008a000446 Zm00008a000446a,Zm00008a000446b simSplit
Zm00008a000446_T01.v1.1.exon.3 chr01 14388816 14388902 Zm00008a000446b 14386717 14394081 Zm00008a000446 Zm00008a000446a,Zm00008a000446b simSplit
Zm00008a000446_T01.v1.1.exon.3 chr01 14388816 14388902 Zm00008a000446 14386717 14394081 Zm00008a000446 Zm00008a000446a,Zm00008a000446b simSplit
Zm00008a000446_T01.v1.1.exon.4 chr01 14388979 14389062 Zm00008a000446b 14386717 14394081 Zm00008a000446 Zm00008a000446a,Zm00008a000446b simSplit
Zm00008a000446_T01.v1.1.exon.4 chr01 14388979 14389062 Zm00008a000446 14386717 14394081 Zm00008a000446 Zm00008a000446a,Zm00008a000446b simSplit
Zm00008a000446_T01.v1.1.exon.5 chr01 14389148 14389234 Zm00008a000446b 14386717 14394081 Zm00008a000446 Zm00008a000446a,Zm00008a000446b simSplit
Zm00008a000446_T01.v1.1.exon.5 chr01 14389148 14389234 Zm00008a000446 14386717 14394081 Zm00008a000446 Zm00008a000446a,Zm00008a000446b simSplit
Zm00008a000446_T01.v1.1.exon.6 chr01 14389326 14389412 Zm00008a000446b 14386717 14394081 Zm00008a000446 Zm00008a000446a,Zm00008a000446b simSplit
Zm00008a000446_T01.v1.1.exon.6 chr01 14389326 14389412 Zm00008a000446 14386717 14394081 Zm00008a000446 Zm00008a000446a,Zm00008a000446b simSplit
Zm00008a000446_T01.v1.1.exon.7 chr01 14392205 14392258 Zm00008a000446b 14386717 14394081 Zm00008a000446 Zm00008a000446a,Zm00008a000446b simSplit
Zm00008a000446_T01.v1.1.exon.7 chr01 14392205 14392258 Zm00008a000446 14386717 14394081 Zm00008a000446 Zm00008a000446a,Zm00008a000446b simSplit
Zm00008a000446_T01.v1.1.exon.8 chr01 14392349 14392440 Zm00008a000446b 14386717 14394081 Zm00008a000446 Zm00008a000446a,Zm00008a000446b simSplit
Zm00008a000446_T01.v1.1.exon.8 chr01 14392349 14392440 Zm00008a000446 14386717 14394081 Zm00008a000446 Zm00008a000446a,Zm00008a000446b simSplit
Zm00008a000446_T01.v1.1.exon.9 chr01 14392551 14392665 Zm00008a000446b 14386717 14394081 Zm00008a000446 Zm00008a000446a,Zm00008a000446b simSplit
Zm00008a000446_T01.v1.1.exon.9 chr01 14392551 14392665 Zm00008a000446 14386717 14394081 Zm00008a000446 Zm00008a000446a,Zm00008a000446b simSplit
Zm00008a000446_T01.v1.1.exon.10 chr01 14392754 14392904 Zm00008a000446b 14386717 14394081 Zm00008a000446 Zm00008a000446a,Zm00008a000446b simSplit
Zm00008a000446_T01.v1.1.exon.10 chr01 14392754 14392904 Zm00008a000446 14386717 14394081 Zm00008a000446 Zm00008a000446a,Zm00008a000446b simSplit
Zm00008a000446_T01.v1.1.exon.11 chr01 14393084 14393237 Zm00008a000446b 14386717 14394081 Zm00008a000446 Zm00008a000446a,Zm00008a000446b simSplit
Zm00008a000446_T01.v1.1.exon.11 chr01 14393084 14393237 Zm00008a000446 14386717 14394081 Zm00008a000446 Zm00008a000446a,Zm00008a000446b simSplit
Zm00008a000446_T01.v1.1.exon.12 chr01 14393514 14394081 Zm00008a000446b 14386717 14394081 Zm00008a000446 Zm00008a000446a,Zm00008a000446b simSplit
Zm00008a000446_T01.v1.1.exon.12 chr01 14393514 14394081 Zm00008a000446 14386717 14394081 Zm00008a000446 Zm00008a000446a,Zm00008a000446b simSplit
Zm00008a000450_T01.v1.1.exon.1 chr01 14410089 14410265 Zm00008a000450a 14410089 14414308 Zm00008a000450 Zm00008a000450a,Zm00008a000450b simSplit
Zm00008a000450_T01.v1.1.exon.1 chr01 14410089 14410265 Zm00008a000450 14410089 14414308 Zm00008a000450 Zm00008a000450a,Zm00008a000450b simSplit
Zm00008a000450_T01.v1.1.exon.2 chr01 14410905 14411030 Zm00008a000450b 14410089 14414308 Zm00008a000450 Zm00008a000450a,Zm00008a000450b simSplit
Zm00008a000450_T01.v1.1.exon.2 chr01 14410905 14411030 Zm00008a000450 14410089 14414308 Zm00008a000450 Zm00008a000450a,Zm00008a000450b simSplit
Zm00008a000450_T01.v1.1.exon.3 chr01 14411569 14411673 Zm00008a000450b 14410089 14414308 Zm00008a000450 Zm00008a000450a,Zm00008a000450b simSplit
Zm00008a000450_T01.v1.1.exon.3 chr01 14411569 14411673 Zm00008a000450 14410089 14414308 Zm00008a000450 Zm00008a000450a,Zm00008a000450b simSplit
Zm00008a000450_T01.v1.1.exon.4 chr01 14413787 14414308 Zm00008a000450b 14410089 14414308 Zm00008a000450 Zm00008a000450a,Zm00008a000450b simSplit
Zm00008a000450_T01.v1.1.exon.4 chr01 14413787 14414308 Zm00008a000450 14410089 14414308 Zm00008a000450 Zm00008a000450a,Zm00008a000450b simSplit
Zm00008a000472_T01.v1.1.exon.4 chr01 15163656 15164060 Zm00008a000472a 15163656 15166076 Zm00008a000472 Zm00008a000472a,Zm00008a000472b simSplit
Zm00008a000472_T01.v1.1.exon.4 chr01 15163656 15164060 Zm00008a000472 15163656 15166076 Zm00008a000472 Zm00008a000472a,Zm00008a000472b simSplit
Zm00008a000472_T01.v1.1.exon.3 chr01 15165202 15165441 Zm00008a000472b 15163656 15166076 Zm00008a000472 Zm00008a000472a,Zm00008a000472b simSplit
Zm00008a000472_T01.v1.1.exon.3 chr01 15165202 15165441 Zm00008a000472 15163656 15166076 Zm00008a000472 Zm00008a000472a,Zm00008a000472b simSplit
Zm00008a000472_T01.v1.1.exon.2 chr01 15165488 15165651 Zm00008a000472b 15163656 15166076 Zm00008a000472 Zm00008a000472a,Zm00008a000472b simSplit
Zm00008a000472_T01.v1.1.exon.2 chr01 15165488 15165651 Zm00008a000472 15163656 15166076 Zm00008a000472 Zm00008a000472a,Zm00008a000472b simSplit
Zm00008a000472_T01.v1.1.exon.1 chr01 15165756 15166076 Zm00008a000472b 15163656 15166076 Zm00008a000472 Zm00008a000472a,Zm00008a000472b simSplit
Zm00008a000472_T01.v1.1.exon.1 chr01 15165756 15166076 Zm00008a000472 15163656 15166076 Zm00008a000472 Zm00008a000472a,Zm00008a000472b simSplit
Zm00008a000474_T01.v1.1.exon.13 chr01 15190253 15190531 Zm00008a000474a 15190253 15195068 Zm00008a000474 Zm00008a000474a,Zm00008a000474b simSplit
Zm00008a000474_T01.v1.1.exon.13 chr01 15190253 15190531 Zm00008a000474 15190253 15195068 Zm00008a000474 Zm00008a000474a,Zm00008a000474b simSplit
Zm00008a000474_T01.v1.1.exon.12 chr01 15190619 15190852 Zm00008a000474a 15190253 15195068 Zm00008a000474 Zm00008a000474a,Zm00008a000474b simSplit
Zm00008a000474_T01.v1.1.exon.12 chr01 15190619 15190852 Zm00008a000474 15190253 15195068 Zm00008a000474 Zm00008a000474a,Zm00008a000474b simSplit
Zm00008a000474_T01.v1.1.exon.11 chr01 15190975 15191118 Zm00008a000474a 15190253 15195068 Zm00008a000474 Zm00008a000474a,Zm00008a000474b simSplit
Zm00008a000474_T01.v1.1.exon.11 chr01 15190975 15191118 Zm00008a000474 15190253 15195068 Zm00008a000474 Zm00008a000474a,Zm00008a000474b simSplit
Zm00008a000474_T01.v1.1.exon.10 chr01 15191202 15191396 Zm00008a000474b 15190253 15195068 Zm00008a000474 Zm00008a000474a,Zm00008a000474b simSplit
Zm00008a000474_T01.v1.1.exon.10 chr01 15191202 15191396 Zm00008a000474 15190253 15195068 Zm00008a000474 Zm00008a000474a,Zm00008a000474b simSplit
Zm00008a000474_T01.v1.1.exon.9 chr01 15191516 15191591 Zm00008a000474b 15190253 15195068 Zm00008a000474 Zm00008a000474a,Zm00008a000474b simSplit
Zm00008a000474_T01.v1.1.exon.9 chr01 15191516 15191591 Zm00008a000474 15190253 15195068 Zm00008a000474 Zm00008a000474a,Zm00008a000474b simSplit
Zm00008a000474_T01.v1.1.exon.8 chr01 15191703 15191802 Zm00008a000474b 15190253 15195068 Zm00008a000474 Zm00008a000474a,Zm00008a000474b simSplit
Zm00008a000474_T01.v1.1.exon.8 chr01 15191703 15191802 Zm00008a000474 15190253 15195068 Zm00008a000474 Zm00008a000474a,Zm00008a000474b simSplit
Zm00008a000474_T01.v1.1.exon.7 chr01 15191960 15191993 Zm00008a000474b 15190253 15195068 Zm00008a000474 Zm00008a000474a,Zm00008a000474b simSplit
Zm00008a000474_T01.v1.1.exon.7 chr01 15191960 15191993 Zm00008a000474 15190253 15195068 Zm00008a000474 Zm00008a000474a,Zm00008a000474b simSplit
Zm00008a000474_T01.v1.1.exon.6 chr01 15192077 15192161 Zm00008a000474b 15190253 15195068 Zm00008a000474 Zm00008a000474a,Zm00008a000474b simSplit
Zm00008a000474_T01.v1.1.exon.6 chr01 15192077 15192161 Zm00008a000474 15190253 15195068 Zm00008a000474 Zm00008a000474a,Zm00008a000474b simSplit
Zm00008a000474_T01.v1.1.exon.5 chr01 15192247 15192311 Zm00008a000474b 15190253 15195068 Zm00008a000474 Zm00008a000474a,Zm00008a000474b simSplit
Zm00008a000474_T01.v1.1.exon.5 chr01 15192247 15192311 Zm00008a000474 15190253 15195068 Zm00008a000474 Zm00008a000474a,Zm00008a000474b simSplit
Zm00008a000474_T01.v1.1.exon.4 chr01 15192440 15192538 Zm00008a000474b 15190253 15195068 Zm00008a000474 Zm00008a000474a,Zm00008a000474b simSplit
Zm00008a000474_T01.v1.1.exon.4 chr01 15192440 15192538 Zm00008a000474 15190253 15195068 Zm00008a000474 Zm00008a000474a,Zm00008a000474b simSplit
Zm00008a000474_T01.v1.1.exon.3 chr01 15192651 15192716 Zm00008a000474b 15190253 15195068 Zm00008a000474 Zm00008a000474a,Zm00008a000474b simSplit
Zm00008a000474_T01.v1.1.exon.3 chr01 15192651 15192716 Zm00008a000474 15190253 15195068 Zm00008a000474 Zm00008a000474a,Zm00008a000474b simSplit
Zm00008a000474_T01.v1.1.exon.2 chr01 15194611 15194859 Zm00008a000474b 15190253 15195068 Zm00008a000474 Zm00008a000474a,Zm00008a000474b simSplit
Zm00008a000474_T01.v1.1.exon.2 chr01 15194611 15194859 Zm00008a000474 15190253 15195068 Zm00008a000474 Zm00008a000474a,Zm00008a000474b simSplit
Zm00008a000474_T01.v1.1.exon.1 chr01 15194934 15195068 Zm00008a000474b 15190253 15195068 Zm00008a000474 Zm00008a000474a,Zm00008a000474b simSplit
Zm00008a000474_T01.v1.1.exon.1 chr01 15194934 15195068 Zm00008a000474 15190253 15195068 Zm00008a000474 Zm00008a000474a,Zm00008a000474b simSplit
Zm00008a000491_T01.v1.1.exon.4 chr01 15864166 15864733 Zm00008a000491a 15864166 15867354 Zm00008a000491 Zm00008a000491a,Zm00008a000491b simSplit
Zm00008a000491_T01.v1.1.exon.4 chr01 15864166 15864733 Zm00008a000491 15864166 15867354 Zm00008a000491 Zm00008a000491a,Zm00008a000491b simSplit
Zm00008a000491_T01.v1.1.exon.3 chr01 15864959 15865270 Zm00008a000491a 15864166 15867354 Zm00008a000491 Zm00008a000491a,Zm00008a000491b simSplit
Zm00008a000491_T01.v1.1.exon.3 chr01 15864959 15865270 Zm00008a000491 15864166 15867354 Zm00008a000491 Zm00008a000491a,Zm00008a000491b simSplit
Zm00008a000491_T01.v1.1.exon.2 chr01 15865352 15866044 Zm00008a000491b 15864166 15867354 Zm00008a000491 Zm00008a000491a,Zm00008a000491b simSplit
Zm00008a000491_T01.v1.1.exon.2 chr01 15865352 15866044 Zm00008a000491 15864166 15867354 Zm00008a000491 Zm00008a000491a,Zm00008a000491b simSplit
Zm00008a000491_T01.v1.1.exon.1 chr01 15866953 15867354 Zm00008a000491b 15864166 15867354 Zm00008a000491 Zm00008a000491a,Zm00008a000491b simSplit
Zm00008a000491_T01.v1.1.exon.1 chr01 15866953 15867354 Zm00008a000491 15864166 15867354 Zm00008a000491 Zm00008a000491a,Zm00008a000491b simSplit
Zm00008a000511_T01.v1.1.exon.1 chr01 16780479 16780792 Zm00008a000511a 16780479 16790617 Zm00008a000511 Zm00008a000511a,Zm00008a000511b simSplit
Zm00008a000511_T01.v1.1.exon.1 chr01 16780479 16780792 Zm00008a000511 16780479 16790617 Zm00008a000511 Zm00008a000511a,Zm00008a000511b simSplit
Zm00008a000511_T01.v1.1.exon.2 chr01 16780813 16780851 Zm00008a000511a 16780479 16790617 Zm00008a000511 Zm00008a000511a,Zm00008a000511b simSplit
Zm00008a000511_T01.v1.1.exon.2 chr01 16780813 16780851 Zm00008a000511 16780479 16790617 Zm00008a000511 Zm00008a000511a,Zm00008a000511b simSplit
Zm00008a000511_T01.v1.1.exon.3 chr01 16781028 16781966 Zm00008a000511a 16780479 16790617 Zm00008a000511 Zm00008a000511a,Zm00008a000511b simSplit
Zm00008a000511_T01.v1.1.exon.3 chr01 16781028 16781966 Zm00008a000511 16780479 16790617 Zm00008a000511 Zm00008a000511a,Zm00008a000511b simSplit
Zm00008a000511_T01.v1.1.exon.4 chr01 16782045 16782130 Zm00008a000511a 16780479 16790617 Zm00008a000511 Zm00008a000511a,Zm00008a000511b simSplit
Zm00008a000511_T01.v1.1.exon.4 chr01 16782045 16782130 Zm00008a000511 16780479 16790617 Zm00008a000511 Zm00008a000511a,Zm00008a000511b simSplit
Zm00008a000511_T01.v1.1.exon.5 chr01 16783075 16783301 Zm00008a000511a 16780479 16790617 Zm00008a000511 Zm00008a000511a,Zm00008a000511b simSplit
Zm00008a000511_T01.v1.1.exon.5 chr01 16783075 16783301 Zm00008a000511 16780479 16790617 Zm00008a000511 Zm00008a000511a,Zm00008a000511b simSplit
Zm00008a000511_T01.v1.1.exon.6 chr01 16787083 16787280 Zm00008a000511b 16780479 16790617 Zm00008a000511 Zm00008a000511a,Zm00008a000511b simSplit
Zm00008a000511_T01.v1.1.exon.6 chr01 16787083 16787280 Zm00008a000511 16780479 16790617 Zm00008a000511 Zm00008a000511a,Zm00008a000511b simSplit
Zm00008a000511_T01.v1.1.exon.7 chr01 16790506 16790617 Zm00008a000511b 16780479 16790617 Zm00008a000511 Zm00008a000511a,Zm00008a000511b simSplit
Zm00008a000511_T01.v1.1.exon.7 chr01 16790506 16790617 Zm00008a000511 16780479 16790617 Zm00008a000511 Zm00008a000511a,Zm00008a000511b simSplit
Zm00008a000551_T01.v1.1.exon.1 chr01 18089309 18089566 Zm00008a000551a 18089309 18091716 Zm00008a000551 Zm00008a000551a,Zm00008a000551b simSplit
Zm00008a000551_T01.v1.1.exon.1 chr01 18089309 18089566 Zm00008a000551 18089309 18091716 Zm00008a000551 Zm00008a000551a,Zm00008a000551b simSplit
Zm00008a000551_T01.v1.1.exon.2 chr01 18089731 18089859 Zm00008a000551a 18089309 18091716 Zm00008a000551 Zm00008a000551a,Zm00008a000551b simSplit
Zm00008a000551_T01.v1.1.exon.2 chr01 18089731 18089859 Zm00008a000551 18089309 18091716 Zm00008a000551 Zm00008a000551a,Zm00008a000551b simSplit
Zm00008a000551_T01.v1.1.exon.3 chr01 18090531 18090695 Zm00008a000551b 18089309 18091716 Zm00008a000551 Zm00008a000551a,Zm00008a000551b simSplit
Zm00008a000551_T01.v1.1.exon.3 chr01 18090531 18090695 Zm00008a000551 18089309 18091716 Zm00008a000551 Zm00008a000551a,Zm00008a000551b simSplit
Zm00008a000551_T01.v1.1.exon.4 chr01 18090956 18091147 Zm00008a000551b 18089309 18091716 Zm00008a000551 Zm00008a000551a,Zm00008a000551b simSplit
Zm00008a000551_T01.v1.1.exon.4 chr01 18090956 18091147 Zm00008a000551 18089309 18091716 Zm00008a000551 Zm00008a000551a,Zm00008a000551b simSplit
Zm00008a000551_T01.v1.1.exon.5 chr01 18091244 18091716 Zm00008a000551b 18089309 18091716 Zm00008a000551 Zm00008a000551a,Zm00008a000551b simSplit
Zm00008a000551_T01.v1.1.exon.5 chr01 18091244 18091716 Zm00008a000551 18089309 18091716 Zm00008a000551 Zm00008a000551a,Zm00008a000551b simSplit
Zm00008a000552_T01.v1.1.exon.1 chr01 18102338 18102691 Zm00008a000552a 18102338 18110288 Zm00008a000552 Zm00008a000552a,Zm00008a000552b simSplit
Zm00008a000552_T01.v1.1.exon.1 chr01 18102338 18102691 Zm00008a000552 18102338 18110288 Zm00008a000552 Zm00008a000552a,Zm00008a000552b simSplit
Zm00008a000552_T01.v1.1.exon.2 chr01 18103707 18104858 Zm00008a000552a 18102338 18110288 Zm00008a000552 Zm00008a000552a,Zm00008a000552b simSplit
Zm00008a000552_T01.v1.1.exon.2 chr01 18103707 18104858 Zm00008a000552 18102338 18110288 Zm00008a000552 Zm00008a000552a,Zm00008a000552b simSplit
Zm00008a000552_T01.v1.1.exon.3 chr01 18106241 18107365 Zm00008a000552a 18102338 18110288 Zm00008a000552 Zm00008a000552a,Zm00008a000552b simSplit
Zm00008a000552_T01.v1.1.exon.3 chr01 18106241 18107365 Zm00008a000552 18102338 18110288 Zm00008a000552 Zm00008a000552a,Zm00008a000552b simSplit
Zm00008a000552_T01.v1.1.exon.4 chr01 18107546 18107587 Zm00008a000552a 18102338 18110288 Zm00008a000552 Zm00008a000552a,Zm00008a000552b simSplit
Zm00008a000552_T01.v1.1.exon.4 chr01 18107546 18107587 Zm00008a000552 18102338 18110288 Zm00008a000552 Zm00008a000552a,Zm00008a000552b simSplit
Zm00008a000552_T01.v1.1.exon.5 chr01 18107907 18107932 Zm00008a000552a 18102338 18110288 Zm00008a000552 Zm00008a000552a,Zm00008a000552b simSplit
Zm00008a000552_T01.v1.1.exon.5 chr01 18107907 18107932 Zm00008a000552 18102338 18110288 Zm00008a000552 Zm00008a000552a,Zm00008a000552b simSplit
Zm00008a000552_T01.v1.1.exon.6 chr01 18108932 18109016 Zm00008a000552b 18102338 18110288 Zm00008a000552 Zm00008a000552a,Zm00008a000552b simSplit
Zm00008a000552_T01.v1.1.exon.6 chr01 18108932 18109016 Zm00008a000552 18102338 18110288 Zm00008a000552 Zm00008a000552a,Zm00008a000552b simSplit
Zm00008a000552_T01.v1.1.exon.7 chr01 18109093 18109176 Zm00008a000552b 18102338 18110288 Zm00008a000552 Zm00008a000552a,Zm00008a000552b simSplit
Zm00008a000552_T01.v1.1.exon.7 chr01 18109093 18109176 Zm00008a000552 18102338 18110288 Zm00008a000552 Zm00008a000552a,Zm00008a000552b simSplit
Zm00008a000552_T01.v1.1.exon.8 chr01 18109267 18109368 Zm00008a000552b 18102338 18110288 Zm00008a000552 Zm00008a000552a,Zm00008a000552b simSplit
Zm00008a000552_T01.v1.1.exon.8 chr01 18109267 18109368 Zm00008a000552 18102338 18110288 Zm00008a000552 Zm00008a000552a,Zm00008a000552b simSplit
Zm00008a000552_T01.v1.1.exon.9 chr01 18109443 18109541 Zm00008a000552b 18102338 18110288 Zm00008a000552 Zm00008a000552a,Zm00008a000552b simSplit
Zm00008a000552_T01.v1.1.exon.9 chr01 18109443 18109541 Zm00008a000552 18102338 18110288 Zm00008a000552 Zm00008a000552a,Zm00008a000552b simSplit
Zm00008a000552_T01.v1.1.exon.10 chr01 18109839 18110288 Zm00008a000552b 18102338 18110288 Zm00008a000552 Zm00008a000552a,Zm00008a000552b simSplit
Zm00008a000552_T01.v1.1.exon.10 chr01 18109839 18110288 Zm00008a000552 18102338 18110288 Zm00008a000552 Zm00008a000552a,Zm00008a000552b simSplit
Zm00008a000563_T01.v1.1.exon.1 chr01 18469296 18469351 Zm00008a000563a 18469296 18487023 Zm00008a000563 Zm00008a000563a,Zm00008a000563b simSplit
Zm00008a000563_T01.v1.1.exon.1 chr01 18469296 18469351 Zm00008a000563 18469296 18487023 Zm00008a000563 Zm00008a000563a,Zm00008a000563b simSplit
Zm00008a000563_T01.v1.1.exon.2 chr01 18481153 18481254 Zm00008a000563b 18469296 18487023 Zm00008a000563 Zm00008a000563a,Zm00008a000563b simSplit
Zm00008a000563_T01.v1.1.exon.2 chr01 18481153 18481254 Zm00008a000563 18469296 18487023 Zm00008a000563 Zm00008a000563a,Zm00008a000563b simSplit
Zm00008a000563_T01.v1.1.exon.3 chr01 18481678 18481716 Zm00008a000563b 18469296 18487023 Zm00008a000563 Zm00008a000563a,Zm00008a000563b simSplit
Zm00008a000563_T01.v1.1.exon.3 chr01 18481678 18481716 Zm00008a000563 18469296 18487023 Zm00008a000563 Zm00008a000563a,Zm00008a000563b simSplit
Zm00008a000563_T01.v1.1.exon.4 chr01 18482020 18482343 Zm00008a000563b 18469296 18487023 Zm00008a000563 Zm00008a000563a,Zm00008a000563b simSplit
Zm00008a000563_T01.v1.1.exon.4 chr01 18482020 18482343 Zm00008a000563 18469296 18487023 Zm00008a000563 Zm00008a000563a,Zm00008a000563b simSplit
Zm00008a000563_T01.v1.1.exon.5 chr01 18482880 18482967 Zm00008a000563b 18469296 18487023 Zm00008a000563 Zm00008a000563a,Zm00008a000563b simSplit
Zm00008a000563_T01.v1.1.exon.5 chr01 18482880 18482967 Zm00008a000563 18469296 18487023 Zm00008a000563 Zm00008a000563a,Zm00008a000563b simSplit
Zm00008a000563_T01.v1.1.exon.6 chr01 18485682 18485721 Zm00008a000563b 18469296 18487023 Zm00008a000563 Zm00008a000563a,Zm00008a000563b simSplit
Zm00008a000563_T01.v1.1.exon.6 chr01 18485682 18485721 Zm00008a000563 18469296 18487023 Zm00008a000563 Zm00008a000563a,Zm00008a000563b simSplit
Zm00008a000563_T01.v1.1.exon.7 chr01 18485872 18485918 Zm00008a000563b 18469296 18487023 Zm00008a000563 Zm00008a000563a,Zm00008a000563b simSplit
Zm00008a000563_T01.v1.1.exon.7 chr01 18485872 18485918 Zm00008a000563 18469296 18487023 Zm00008a000563 Zm00008a000563a,Zm00008a000563b simSplit
Zm00008a000563_T01.v1.1.exon.8 chr01 18486143 18486263 Zm00008a000563b 18469296 18487023 Zm00008a000563 Zm00008a000563a,Zm00008a000563b simSplit
Zm00008a000563_T01.v1.1.exon.8 chr01 18486143 18486263 Zm00008a000563 18469296 18487023 Zm00008a000563 Zm00008a000563a,Zm00008a000563b simSplit
Zm00008a000563_T01.v1.1.exon.9 chr01 18486582 18486780 Zm00008a000563b 18469296 18487023 Zm00008a000563 Zm00008a000563a,Zm00008a000563b simSplit
Zm00008a000563_T01.v1.1.exon.9 chr01 18486582 18486780 Zm00008a000563 18469296 18487023 Zm00008a000563 Zm00008a000563a,Zm00008a000563b simSplit
Zm00008a000563_T01.v1.1.exon.10 chr01 18486804 18486854 Zm00008a000563b 18469296 18487023 Zm00008a000563 Zm00008a000563a,Zm00008a000563b simSplit
Zm00008a000563_T01.v1.1.exon.10 chr01 18486804 18486854 Zm00008a000563 18469296 18487023 Zm00008a000563 Zm00008a000563a,Zm00008a000563b simSplit
Zm00008a000563_T01.v1.1.exon.11 chr01 18486975 18487023 Zm00008a000563b 18469296 18487023 Zm00008a000563 Zm00008a000563a,Zm00008a000563b simSplit
Zm00008a000563_T01.v1.1.exon.11 chr01 18486975 18487023 Zm00008a000563 18469296 18487023 Zm00008a000563 Zm00008a000563a,Zm00008a000563b simSplit
Zm00008a000574_T01.v1.1.exon.12 chr01 18917379 18917600 Zm00008a000574a 18917379 18920815 Zm00008a000574 Zm00008a000574a,Zm00008a000574b simSplit
Zm00008a000574_T01.v1.1.exon.12 chr01 18917379 18917600 Zm00008a000574 18917379 18920815 Zm00008a000574 Zm00008a000574a,Zm00008a000574b simSplit
Zm00008a000574_T01.v1.1.exon.11 chr01 18917696 18917788 Zm00008a000574a 18917379 18920815 Zm00008a000574 Zm00008a000574a,Zm00008a000574b simSplit
Zm00008a000574_T01.v1.1.exon.11 chr01 18917696 18917788 Zm00008a000574 18917379 18920815 Zm00008a000574 Zm00008a000574a,Zm00008a000574b simSplit
Zm00008a000574_T01.v1.1.exon.10 chr01 18917955 18918053 Zm00008a000574a 18917379 18920815 Zm00008a000574 Zm00008a000574a,Zm00008a000574b simSplit
Zm00008a000574_T01.v1.1.exon.10 chr01 18917955 18918053 Zm00008a000574 18917379 18920815 Zm00008a000574 Zm00008a000574a,Zm00008a000574b simSplit
Zm00008a000574_T01.v1.1.exon.9 chr01 18918151 18918252 Zm00008a000574a 18917379 18920815 Zm00008a000574 Zm00008a000574a,Zm00008a000574b simSplit
Zm00008a000574_T01.v1.1.exon.9 chr01 18918151 18918252 Zm00008a000574 18917379 18920815 Zm00008a000574 Zm00008a000574a,Zm00008a000574b simSplit
Zm00008a000574_T01.v1.1.exon.8 chr01 18918326 18918409 Zm00008a000574a 18917379 18920815 Zm00008a000574 Zm00008a000574a,Zm00008a000574b simSplit
Zm00008a000574_T01.v1.1.exon.8 chr01 18918326 18918409 Zm00008a000574 18917379 18920815 Zm00008a000574 Zm00008a000574a,Zm00008a000574b simSplit
Zm00008a000574_T01.v1.1.exon.7 chr01 18918760 18918810 Zm00008a000574a 18917379 18920815 Zm00008a000574 Zm00008a000574a,Zm00008a000574b simSplit
Zm00008a000574_T01.v1.1.exon.7 chr01 18918760 18918810 Zm00008a000574 18917379 18920815 Zm00008a000574 Zm00008a000574a,Zm00008a000574b simSplit
Zm00008a000574_T01.v1.1.exon.6 chr01 18918980 18919103 Zm00008a000574a 18917379 18920815 Zm00008a000574 Zm00008a000574a,Zm00008a000574b simSplit
Zm00008a000574_T01.v1.1.exon.6 chr01 18918980 18919103 Zm00008a000574 18917379 18920815 Zm00008a000574 Zm00008a000574a,Zm00008a000574b simSplit
Zm00008a000574_T01.v1.1.exon.5 chr01 18919179 18919369 Zm00008a000574a 18917379 18920815 Zm00008a000574 Zm00008a000574a,Zm00008a000574b simSplit
Zm00008a000574_T01.v1.1.exon.5 chr01 18919179 18919369 Zm00008a000574 18917379 18920815 Zm00008a000574 Zm00008a000574a,Zm00008a000574b simSplit
Zm00008a000574_T01.v1.1.exon.4 chr01 18919483 18919551 Zm00008a000574a 18917379 18920815 Zm00008a000574 Zm00008a000574a,Zm00008a000574b simSplit
Zm00008a000574_T01.v1.1.exon.4 chr01 18919483 18919551 Zm00008a000574 18917379 18920815 Zm00008a000574 Zm00008a000574a,Zm00008a000574b simSplit
Zm00008a000574_T01.v1.1.exon.3 chr01 18919662 18919824 Zm00008a000574b 18917379 18920815 Zm00008a000574 Zm00008a000574a,Zm00008a000574b simSplit
Zm00008a000574_T01.v1.1.exon.3 chr01 18919662 18919824 Zm00008a000574 18917379 18920815 Zm00008a000574 Zm00008a000574a,Zm00008a000574b simSplit
Zm00008a000574_T01.v1.1.exon.2 chr01 18920110 18920147 Zm00008a000574b 18917379 18920815 Zm00008a000574 Zm00008a000574a,Zm00008a000574b simSplit
Zm00008a000574_T01.v1.1.exon.2 chr01 18920110 18920147 Zm00008a000574 18917379 18920815 Zm00008a000574 Zm00008a000574a,Zm00008a000574b simSplit
Zm00008a000574_T01.v1.1.exon.1 chr01 18920492 18920815 Zm00008a000574b 18917379 18920815 Zm00008a000574 Zm00008a000574a,Zm00008a000574b simSplit
Zm00008a000574_T01.v1.1.exon.1 chr01 18920492 18920815 Zm00008a000574 18917379 18920815 Zm00008a000574 Zm00008a000574a,Zm00008a000574b simSplit
Zm00008a000583_T01.v1.1.exon.1 chr01 19314138 19314407 Zm00008a000583a 19314138 19320721 Zm00008a000583 Zm00008a000583a,Zm00008a000583b simSplit
Zm00008a000583_T01.v1.1.exon.1 chr01 19314138 19314407 Zm00008a000583 19314138 19320721 Zm00008a000583 Zm00008a000583a,Zm00008a000583b simSplit
Zm00008a000583_T01.v1.1.exon.2 chr01 19316841 19317382 Zm00008a000583b 19314138 19320721 Zm00008a000583 Zm00008a000583a,Zm00008a000583b simSplit
Zm00008a000583_T01.v1.1.exon.2 chr01 19316841 19317382 Zm00008a000583 19314138 19320721 Zm00008a000583 Zm00008a000583a,Zm00008a000583b simSplit
Zm00008a000583_T01.v1.1.exon.3 chr01 19317567 19317653 Zm00008a000583b 19314138 19320721 Zm00008a000583 Zm00008a000583a,Zm00008a000583b simSplit
Zm00008a000583_T01.v1.1.exon.3 chr01 19317567 19317653 Zm00008a000583 19314138 19320721 Zm00008a000583 Zm00008a000583a,Zm00008a000583b simSplit
Zm00008a000583_T01.v1.1.exon.4 chr01 19317795 19317851 Zm00008a000583b 19314138 19320721 Zm00008a000583 Zm00008a000583a,Zm00008a000583b simSplit
Zm00008a000583_T01.v1.1.exon.4 chr01 19317795 19317851 Zm00008a000583 19314138 19320721 Zm00008a000583 Zm00008a000583a,Zm00008a000583b simSplit
Zm00008a000583_T01.v1.1.exon.5 chr01 19319226 19319464 Zm00008a000583b 19314138 19320721 Zm00008a000583 Zm00008a000583a,Zm00008a000583b simSplit
Zm00008a000583_T01.v1.1.exon.5 chr01 19319226 19319464 Zm00008a000583 19314138 19320721 Zm00008a000583 Zm00008a000583a,Zm00008a000583b simSplit
Zm00008a000583_T01.v1.1.exon.6 chr01 19319649 19319767 Zm00008a000583b 19314138 19320721 Zm00008a000583 Zm00008a000583a,Zm00008a000583b simSplit
Zm00008a000583_T01.v1.1.exon.6 chr01 19319649 19319767 Zm00008a000583 19314138 19320721 Zm00008a000583 Zm00008a000583a,Zm00008a000583b simSplit
Zm00008a000583_T01.v1.1.exon.7 chr01 19319859 19319945 Zm00008a000583b 19314138 19320721 Zm00008a000583 Zm00008a000583a,Zm00008a000583b simSplit
Zm00008a000583_T01.v1.1.exon.7 chr01 19319859 19319945 Zm00008a000583 19314138 19320721 Zm00008a000583 Zm00008a000583a,Zm00008a000583b simSplit
Zm00008a000583_T01.v1.1.exon.8 chr01 19320101 19320721 Zm00008a000583b 19314138 19320721 Zm00008a000583 Zm00008a000583a,Zm00008a000583b simSplit
Zm00008a000583_T01.v1.1.exon.8 chr01 19320101 19320721 Zm00008a000583 19314138 19320721 Zm00008a000583 Zm00008a000583a,Zm00008a000583b simSplit
Zm00008a000584_T01.v1.1.exon.4 chr01 19323906 19324052 Zm00008a000584a 19323906 19326547 Zm00008a000584 Zm00008a000584a,Zm00008a000584b simSplit
Zm00008a000584_T01.v1.1.exon.4 chr01 19323906 19324052 Zm00008a000584 19323906 19326547 Zm00008a000584 Zm00008a000584a,Zm00008a000584b simSplit
Zm00008a000584_T01.v1.1.exon.3 chr01 19324225 19324429 Zm00008a000584a 19323906 19326547 Zm00008a000584 Zm00008a000584a,Zm00008a000584b simSplit
Zm00008a000584_T01.v1.1.exon.3 chr01 19324225 19324429 Zm00008a000584 19323906 19326547 Zm00008a000584 Zm00008a000584a,Zm00008a000584b simSplit
Zm00008a000584_T01.v1.1.exon.2 chr01 19325516 19326237 Zm00008a000584a 19323906 19326547 Zm00008a000584 Zm00008a000584a,Zm00008a000584b simSplit
Zm00008a000584_T01.v1.1.exon.2 chr01 19325516 19326237 Zm00008a000584 19323906 19326547 Zm00008a000584 Zm00008a000584a,Zm00008a000584b simSplit
Zm00008a000584_T01.v1.1.exon.1 chr01 19326365 19326547 Zm00008a000584b 19323906 19326547 Zm00008a000584 Zm00008a000584a,Zm00008a000584b simSplit
Zm00008a000584_T01.v1.1.exon.1 chr01 19326365 19326547 Zm00008a000584 19323906 19326547 Zm00008a000584 Zm00008a000584a,Zm00008a000584b simSplit
Zm00008a000590_T01.v1.1.exon.10 chr01 19548639 19549195 Zm00008a000590a 19548639 19558928 Zm00008a000590 Zm00008a000590a,Zm00008a000590b simSplit
Zm00008a000590_T01.v1.1.exon.10 chr01 19548639 19549195 Zm00008a000590 19548639 19558928 Zm00008a000590 Zm00008a000590a,Zm00008a000590b simSplit
Zm00008a000590_T01.v1.1.exon.9 chr01 19549428 19549589 Zm00008a000590a 19548639 19558928 Zm00008a000590 Zm00008a000590a,Zm00008a000590b simSplit
Zm00008a000590_T01.v1.1.exon.9 chr01 19549428 19549589 Zm00008a000590 19548639 19558928 Zm00008a000590 Zm00008a000590a,Zm00008a000590b simSplit
Zm00008a000590_T01.v1.1.exon.8 chr01 19549682 19549777 Zm00008a000590b 19548639 19558928 Zm00008a000590 Zm00008a000590a,Zm00008a000590b simSplit
Zm00008a000590_T01.v1.1.exon.8 chr01 19549682 19549777 Zm00008a000590 19548639 19558928 Zm00008a000590 Zm00008a000590a,Zm00008a000590b simSplit
Zm00008a000590_T01.v1.1.exon.7 chr01 19549934 19550001 Zm00008a000590b 19548639 19558928 Zm00008a000590 Zm00008a000590a,Zm00008a000590b simSplit
Zm00008a000590_T01.v1.1.exon.7 chr01 19549934 19550001 Zm00008a000590 19548639 19558928 Zm00008a000590 Zm00008a000590a,Zm00008a000590b simSplit
Zm00008a000590_T01.v1.1.exon.6 chr01 19550091 19550178 Zm00008a000590b 19548639 19558928 Zm00008a000590 Zm00008a000590a,Zm00008a000590b simSplit
Zm00008a000590_T01.v1.1.exon.6 chr01 19550091 19550178 Zm00008a000590 19548639 19558928 Zm00008a000590 Zm00008a000590a,Zm00008a000590b simSplit
Zm00008a000590_T01.v1.1.exon.5 chr01 19550323 19550405 Zm00008a000590b 19548639 19558928 Zm00008a000590 Zm00008a000590a,Zm00008a000590b simSplit
Zm00008a000590_T01.v1.1.exon.5 chr01 19550323 19550405 Zm00008a000590 19548639 19558928 Zm00008a000590 Zm00008a000590a,Zm00008a000590b simSplit
Zm00008a000590_T01.v1.1.exon.4 chr01 19550491 19550816 Zm00008a000590b 19548639 19558928 Zm00008a000590 Zm00008a000590a,Zm00008a000590b simSplit
Zm00008a000590_T01.v1.1.exon.4 chr01 19550491 19550816 Zm00008a000590 19548639 19558928 Zm00008a000590 Zm00008a000590a,Zm00008a000590b simSplit
Zm00008a000590_T01.v1.1.exon.3 chr01 19558139 19558185 Zm00008a000590b 19548639 19558928 Zm00008a000590 Zm00008a000590a,Zm00008a000590b simSplit
Zm00008a000590_T01.v1.1.exon.3 chr01 19558139 19558185 Zm00008a000590 19548639 19558928 Zm00008a000590 Zm00008a000590a,Zm00008a000590b simSplit
Zm00008a000590_T01.v1.1.exon.2 chr01 19558312 19558448 Zm00008a000590b 19548639 19558928 Zm00008a000590 Zm00008a000590a,Zm00008a000590b simSplit
Zm00008a000590_T01.v1.1.exon.2 chr01 19558312 19558448 Zm00008a000590 19548639 19558928 Zm00008a000590 Zm00008a000590a,Zm00008a000590b simSplit
Zm00008a000590_T01.v1.1.exon.1 chr01 19558688 19558928 Zm00008a000590b 19548639 19558928 Zm00008a000590 Zm00008a000590a,Zm00008a000590b simSplit
Zm00008a000590_T01.v1.1.exon.1 chr01 19558688 19558928 Zm00008a000590 19548639 19558928 Zm00008a000590 Zm00008a000590a,Zm00008a000590b simSplit
Zm00008a000620_T01.v1.1.exon.1 chr01 20738472 20738776 Zm00008a000620a 20738472 20751118 Zm00008a000620 Zm00008a000620a,Zm00008a000620b simSplit
Zm00008a000620_T01.v1.1.exon.1 chr01 20738472 20738776 Zm00008a000620 20738472 20751118 Zm00008a000620 Zm00008a000620a,Zm00008a000620b simSplit
Zm00008a000620_T01.v1.1.exon.2 chr01 20739214 20739385 Zm00008a000620a 20738472 20751118 Zm00008a000620 Zm00008a000620a,Zm00008a000620b simSplit
Zm00008a000620_T01.v1.1.exon.2 chr01 20739214 20739385 Zm00008a000620 20738472 20751118 Zm00008a000620 Zm00008a000620a,Zm00008a000620b simSplit
Zm00008a000620_T01.v1.1.exon.3 chr01 20739486 20739635 Zm00008a000620a 20738472 20751118 Zm00008a000620 Zm00008a000620a,Zm00008a000620b simSplit
Zm00008a000620_T01.v1.1.exon.3 chr01 20739486 20739635 Zm00008a000620 20738472 20751118 Zm00008a000620 Zm00008a000620a,Zm00008a000620b simSplit
Zm00008a000620_T01.v1.1.exon.4 chr01 20740531 20740698 Zm00008a000620a 20738472 20751118 Zm00008a000620 Zm00008a000620a,Zm00008a000620b simSplit
Zm00008a000620_T01.v1.1.exon.4 chr01 20740531 20740698 Zm00008a000620 20738472 20751118 Zm00008a000620 Zm00008a000620a,Zm00008a000620b simSplit
Zm00008a000620_T01.v1.1.exon.5 chr01 20742389 20742513 Zm00008a000620a 20738472 20751118 Zm00008a000620 Zm00008a000620a,Zm00008a000620b simSplit
Zm00008a000620_T01.v1.1.exon.5 chr01 20742389 20742513 Zm00008a000620 20738472 20751118 Zm00008a000620 Zm00008a000620a,Zm00008a000620b simSplit
Zm00008a000620_T01.v1.1.exon.6 chr01 20746195 20746288 Zm00008a000620a 20738472 20751118 Zm00008a000620 Zm00008a000620a,Zm00008a000620b simSplit
Zm00008a000620_T01.v1.1.exon.6 chr01 20746195 20746288 Zm00008a000620 20738472 20751118 Zm00008a000620 Zm00008a000620a,Zm00008a000620b simSplit
Zm00008a000620_T01.v1.1.exon.7 chr01 20747921 20748019 Zm00008a000620a 20738472 20751118 Zm00008a000620 Zm00008a000620a,Zm00008a000620b simSplit
Zm00008a000620_T01.v1.1.exon.7 chr01 20747921 20748019 Zm00008a000620 20738472 20751118 Zm00008a000620 Zm00008a000620a,Zm00008a000620b simSplit
Zm00008a000620_T01.v1.1.exon.8 chr01 20748825 20749005 Zm00008a000620a 20738472 20751118 Zm00008a000620 Zm00008a000620a,Zm00008a000620b simSplit
Zm00008a000620_T01.v1.1.exon.8 chr01 20748825 20749005 Zm00008a000620 20738472 20751118 Zm00008a000620 Zm00008a000620a,Zm00008a000620b simSplit
Zm00008a000620_T01.v1.1.exon.9 chr01 20749162 20749277 Zm00008a000620a 20738472 20751118 Zm00008a000620 Zm00008a000620a,Zm00008a000620b simSplit
Zm00008a000620_T01.v1.1.exon.9 chr01 20749162 20749277 Zm00008a000620 20738472 20751118 Zm00008a000620 Zm00008a000620a,Zm00008a000620b simSplit
Zm00008a000620_T01.v1.1.exon.10 chr01 20749635 20749790 Zm00008a000620a 20738472 20751118 Zm00008a000620 Zm00008a000620a,Zm00008a000620b simSplit
Zm00008a000620_T01.v1.1.exon.10 chr01 20749635 20749790 Zm00008a000620 20738472 20751118 Zm00008a000620 Zm00008a000620a,Zm00008a000620b simSplit
Zm00008a000620_T01.v1.1.exon.11 chr01 20750275 20750403 Zm00008a000620a 20738472 20751118 Zm00008a000620 Zm00008a000620a,Zm00008a000620b simSplit
Zm00008a000620_T01.v1.1.exon.11 chr01 20750275 20750403 Zm00008a000620 20738472 20751118 Zm00008a000620 Zm00008a000620a,Zm00008a000620b simSplit
Zm00008a000620_T01.v1.1.exon.12 chr01 20750568 20751118 Zm00008a000620b 20738472 20751118 Zm00008a000620 Zm00008a000620a,Zm00008a000620b simSplit
Zm00008a000620_T01.v1.1.exon.12 chr01 20750568 20751118 Zm00008a000620 20738472 20751118 Zm00008a000620 Zm00008a000620a,Zm00008a000620b simSplit
Zm00008a000655_T01.v1.1.exon.8 chr01 21632800 21633499 Zm00008a000655a 21632800 21641318 Zm00008a000655 Zm00008a000655a,Zm00008a000655b simSplit
Zm00008a000655_T01.v1.1.exon.8 chr01 21632800 21633499 Zm00008a000655 21632800 21641318 Zm00008a000655 Zm00008a000655a,Zm00008a000655b simSplit
Zm00008a000655_T01.v1.1.exon.7 chr01 21637109 21637283 Zm00008a000655a 21632800 21641318 Zm00008a000655 Zm00008a000655a,Zm00008a000655b simSplit
Zm00008a000655_T01.v1.1.exon.7 chr01 21637109 21637283 Zm00008a000655 21632800 21641318 Zm00008a000655 Zm00008a000655a,Zm00008a000655b simSplit
Zm00008a000655_T01.v1.1.exon.6 chr01 21637629 21637675 Zm00008a000655a 21632800 21641318 Zm00008a000655 Zm00008a000655a,Zm00008a000655b simSplit
Zm00008a000655_T01.v1.1.exon.6 chr01 21637629 21637675 Zm00008a000655 21632800 21641318 Zm00008a000655 Zm00008a000655a,Zm00008a000655b simSplit
Zm00008a000655_T01.v1.1.exon.5 chr01 21639108 21639151 Zm00008a000655a 21632800 21641318 Zm00008a000655 Zm00008a000655a,Zm00008a000655b simSplit
Zm00008a000655_T01.v1.1.exon.5 chr01 21639108 21639151 Zm00008a000655 21632800 21641318 Zm00008a000655 Zm00008a000655a,Zm00008a000655b simSplit
Zm00008a000655_T01.v1.1.exon.4 chr01 21639868 21639905 Zm00008a000655b 21632800 21641318 Zm00008a000655 Zm00008a000655a,Zm00008a000655b simSplit
Zm00008a000655_T01.v1.1.exon.4 chr01 21639868 21639905 Zm00008a000655 21632800 21641318 Zm00008a000655 Zm00008a000655a,Zm00008a000655b simSplit
Zm00008a000655_T01.v1.1.exon.3 chr01 21640040 21640111 Zm00008a000655b 21632800 21641318 Zm00008a000655 Zm00008a000655a,Zm00008a000655b simSplit
Zm00008a000655_T01.v1.1.exon.3 chr01 21640040 21640111 Zm00008a000655 21632800 21641318 Zm00008a000655 Zm00008a000655a,Zm00008a000655b simSplit
Zm00008a000655_T01.v1.1.exon.2 chr01 21640353 21640429 Zm00008a000655b 21632800 21641318 Zm00008a000655 Zm00008a000655a,Zm00008a000655b simSplit
Zm00008a000655_T01.v1.1.exon.2 chr01 21640353 21640429 Zm00008a000655 21632800 21641318 Zm00008a000655 Zm00008a000655a,Zm00008a000655b simSplit
Zm00008a000655_T01.v1.1.exon.1 chr01 21640926 21641318 Zm00008a000655b 21632800 21641318 Zm00008a000655 Zm00008a000655a,Zm00008a000655b simSplit
Zm00008a000655_T01.v1.1.exon.1 chr01 21640926 21641318 Zm00008a000655 21632800 21641318 Zm00008a000655 Zm00008a000655a,Zm00008a000655b simSplit
Zm00008a000673_T01.v1.1.exon.5 chr01 22298047 22298094 Zm00008a000673a 22298047 22302779 Zm00008a000673 Zm00008a000673a,Zm00008a000673b simSplit
Zm00008a000673_T01.v1.1.exon.5 chr01 22298047 22298094 Zm00008a000673 22298047 22302779 Zm00008a000673 Zm00008a000673a,Zm00008a000673b simSplit
Zm00008a000673_T01.v1.1.exon.4 chr01 22298946 22299023 Zm00008a000673a 22298047 22302779 Zm00008a000673 Zm00008a000673a,Zm00008a000673b simSplit
Zm00008a000673_T01.v1.1.exon.4 chr01 22298946 22299023 Zm00008a000673 22298047 22302779 Zm00008a000673 Zm00008a000673a,Zm00008a000673b simSplit
Zm00008a000673_T01.v1.1.exon.3 chr01 22301316 22301462 Zm00008a000673a 22298047 22302779 Zm00008a000673 Zm00008a000673a,Zm00008a000673b simSplit
Zm00008a000673_T01.v1.1.exon.3 chr01 22301316 22301462 Zm00008a000673 22298047 22302779 Zm00008a000673 Zm00008a000673a,Zm00008a000673b simSplit
Zm00008a000673_T01.v1.1.exon.2 chr01 22301599 22301671 Zm00008a000673b 22298047 22302779 Zm00008a000673 Zm00008a000673a,Zm00008a000673b simSplit
Zm00008a000673_T01.v1.1.exon.2 chr01 22301599 22301671 Zm00008a000673 22298047 22302779 Zm00008a000673 Zm00008a000673a,Zm00008a000673b simSplit
Zm00008a000673_T01.v1.1.exon.1 chr01 22302754 22302779 Zm00008a000673b 22298047 22302779 Zm00008a000673 Zm00008a000673a,Zm00008a000673b simSplit
Zm00008a000673_T01.v1.1.exon.1 chr01 22302754 22302779 Zm00008a000673 22298047 22302779 Zm00008a000673 Zm00008a000673a,Zm00008a000673b simSplit
Zm00008a000681_T01.v1.1.exon.7 chr01 22627807 22627864 Zm00008a000681a 22627807 22631412 Zm00008a000681 Zm00008a000681a,Zm00008a000681b simSplit
Zm00008a000681_T01.v1.1.exon.7 chr01 22627807 22627864 Zm00008a000681 22627807 22631412 Zm00008a000681 Zm00008a000681a,Zm00008a000681b simSplit
Zm00008a000681_T01.v1.1.exon.6 chr01 22628048 22628319 Zm00008a000681a 22627807 22631412 Zm00008a000681 Zm00008a000681a,Zm00008a000681b simSplit
Zm00008a000681_T01.v1.1.exon.6 chr01 22628048 22628319 Zm00008a000681 22627807 22631412 Zm00008a000681 Zm00008a000681a,Zm00008a000681b simSplit
Zm00008a000681_T01.v1.1.exon.5 chr01 22628393 22628593 Zm00008a000681a 22627807 22631412 Zm00008a000681 Zm00008a000681a,Zm00008a000681b simSplit
Zm00008a000681_T01.v1.1.exon.5 chr01 22628393 22628593 Zm00008a000681 22627807 22631412 Zm00008a000681 Zm00008a000681a,Zm00008a000681b simSplit
Zm00008a000681_T01.v1.1.exon.4 chr01 22628702 22628887 Zm00008a000681a 22627807 22631412 Zm00008a000681 Zm00008a000681a,Zm00008a000681b simSplit
Zm00008a000681_T01.v1.1.exon.4 chr01 22628702 22628887 Zm00008a000681 22627807 22631412 Zm00008a000681 Zm00008a000681a,Zm00008a000681b simSplit
Zm00008a000681_T01.v1.1.exon.3 chr01 22628966 22629103 Zm00008a000681a 22627807 22631412 Zm00008a000681 Zm00008a000681a,Zm00008a000681b simSplit
Zm00008a000681_T01.v1.1.exon.3 chr01 22628966 22629103 Zm00008a000681 22627807 22631412 Zm00008a000681 Zm00008a000681a,Zm00008a000681b simSplit
Zm00008a000681_T01.v1.1.exon.2 chr01 22631029 22631134 Zm00008a000681b 22627807 22631412 Zm00008a000681 Zm00008a000681a,Zm00008a000681b simSplit
Zm00008a000681_T01.v1.1.exon.2 chr01 22631029 22631134 Zm00008a000681 22627807 22631412 Zm00008a000681 Zm00008a000681a,Zm00008a000681b simSplit
Zm00008a000681_T01.v1.1.exon.1 chr01 22631246 22631412 Zm00008a000681b 22627807 22631412 Zm00008a000681 Zm00008a000681a,Zm00008a000681b simSplit
Zm00008a000681_T01.v1.1.exon.1 chr01 22631246 22631412 Zm00008a000681 22627807 22631412 Zm00008a000681 Zm00008a000681a,Zm00008a000681b simSplit
Zm00008a000698_T01.v1.1.exon.4 chr01 23289678 23289702 Zm00008a000698a 23289678 23292740 Zm00008a000698 Zm00008a000698a,Zm00008a000698b simSplit
Zm00008a000698_T01.v1.1.exon.4 chr01 23289678 23289702 Zm00008a000698 23289678 23292740 Zm00008a000698 Zm00008a000698a,Zm00008a000698b simSplit
Zm00008a000698_T01.v1.1.exon.3 chr01 23289717 23290241 Zm00008a000698a 23289678 23292740 Zm00008a000698 Zm00008a000698a,Zm00008a000698b simSplit
Zm00008a000698_T01.v1.1.exon.3 chr01 23289717 23290241 Zm00008a000698 23289678 23292740 Zm00008a000698 Zm00008a000698a,Zm00008a000698b simSplit
Zm00008a000698_T01.v1.1.exon.2 chr01 23290803 23290900 Zm00008a000698a 23289678 23292740 Zm00008a000698 Zm00008a000698a,Zm00008a000698b simSplit
Zm00008a000698_T01.v1.1.exon.2 chr01 23290803 23290900 Zm00008a000698 23289678 23292740 Zm00008a000698 Zm00008a000698a,Zm00008a000698b simSplit
Zm00008a000698_T01.v1.1.exon.1 chr01 23290998 23292740 Zm00008a000698b 23289678 23292740 Zm00008a000698 Zm00008a000698a,Zm00008a000698b simSplit
Zm00008a000698_T01.v1.1.exon.1 chr01 23290998 23292740 Zm00008a000698 23289678 23292740 Zm00008a000698 Zm00008a000698a,Zm00008a000698b simSplit
Zm00008a000713_T01.v1.1.exon.4 chr01 23895432 23895671 Zm00008a000713a 23895432 23899036 Zm00008a000713 Zm00008a000713a,Zm00008a000713b simSplit
Zm00008a000713_T01.v1.1.exon.4 chr01 23895432 23895671 Zm00008a000713 23895432 23899036 Zm00008a000713 Zm00008a000713a,Zm00008a000713b simSplit
Zm00008a000713_T01.v1.1.exon.3 chr01 23896864 23896927 Zm00008a000713a 23895432 23899036 Zm00008a000713 Zm00008a000713a,Zm00008a000713b simSplit
Zm00008a000713_T01.v1.1.exon.3 chr01 23896864 23896927 Zm00008a000713 23895432 23899036 Zm00008a000713 Zm00008a000713a,Zm00008a000713b simSplit
Zm00008a000713_T01.v1.1.exon.2 chr01 23898289 23898416 Zm00008a000713a 23895432 23899036 Zm00008a000713 Zm00008a000713a,Zm00008a000713b simSplit
Zm00008a000713_T01.v1.1.exon.2 chr01 23898289 23898416 Zm00008a000713 23895432 23899036 Zm00008a000713 Zm00008a000713a,Zm00008a000713b simSplit
Zm00008a000713_T01.v1.1.exon.1 chr01 23898959 23899036 Zm00008a000713b 23895432 23899036 Zm00008a000713 Zm00008a000713a,Zm00008a000713b simSplit
Zm00008a000713_T01.v1.1.exon.1 chr01 23898959 23899036 Zm00008a000713 23895432 23899036 Zm00008a000713 Zm00008a000713a,Zm00008a000713b simSplit
Zm00008a000715_T01.v1.1.exon.1 chr01 24273258 24273719 Zm00008a000715a 24273258 24277760 Zm00008a000715 Zm00008a000715a,Zm00008a000715b simSplit
Zm00008a000715_T01.v1.1.exon.1 chr01 24273258 24273719 Zm00008a000715 24273258 24277760 Zm00008a000715 Zm00008a000715a,Zm00008a000715b simSplit
Zm00008a000715_T01.v1.1.exon.2 chr01 24274144 24274192 Zm00008a000715a 24273258 24277760 Zm00008a000715 Zm00008a000715a,Zm00008a000715b simSplit
Zm00008a000715_T01.v1.1.exon.2 chr01 24274144 24274192 Zm00008a000715 24273258 24277760 Zm00008a000715 Zm00008a000715a,Zm00008a000715b simSplit
Zm00008a000715_T01.v1.1.exon.3 chr01 24274337 24274544 Zm00008a000715a 24273258 24277760 Zm00008a000715 Zm00008a000715a,Zm00008a000715b simSplit
Zm00008a000715_T01.v1.1.exon.3 chr01 24274337 24274544 Zm00008a000715 24273258 24277760 Zm00008a000715 Zm00008a000715a,Zm00008a000715b simSplit
Zm00008a000715_T01.v1.1.exon.4 chr01 24274692 24274869 Zm00008a000715a 24273258 24277760 Zm00008a000715 Zm00008a000715a,Zm00008a000715b simSplit
Zm00008a000715_T01.v1.1.exon.4 chr01 24274692 24274869 Zm00008a000715 24273258 24277760 Zm00008a000715 Zm00008a000715a,Zm00008a000715b simSplit
Zm00008a000715_T01.v1.1.exon.5 chr01 24275289 24275354 Zm00008a000715a 24273258 24277760 Zm00008a000715 Zm00008a000715a,Zm00008a000715b simSplit
Zm00008a000715_T01.v1.1.exon.5 chr01 24275289 24275354 Zm00008a000715 24273258 24277760 Zm00008a000715 Zm00008a000715a,Zm00008a000715b simSplit
Zm00008a000715_T01.v1.1.exon.6 chr01 24275474 24275704 Zm00008a000715b 24273258 24277760 Zm00008a000715 Zm00008a000715a,Zm00008a000715b simSplit
Zm00008a000715_T01.v1.1.exon.6 chr01 24275474 24275704 Zm00008a000715 24273258 24277760 Zm00008a000715 Zm00008a000715a,Zm00008a000715b simSplit
Zm00008a000715_T01.v1.1.exon.7 chr01 24275804 24275930 Zm00008a000715b 24273258 24277760 Zm00008a000715 Zm00008a000715a,Zm00008a000715b simSplit
Zm00008a000715_T01.v1.1.exon.7 chr01 24275804 24275930 Zm00008a000715 24273258 24277760 Zm00008a000715 Zm00008a000715a,Zm00008a000715b simSplit
Zm00008a000715_T01.v1.1.exon.8 chr01 24276030 24276316 Zm00008a000715b 24273258 24277760 Zm00008a000715 Zm00008a000715a,Zm00008a000715b simSplit
Zm00008a000715_T01.v1.1.exon.8 chr01 24276030 24276316 Zm00008a000715 24273258 24277760 Zm00008a000715 Zm00008a000715a,Zm00008a000715b simSplit
Zm00008a000715_T01.v1.1.exon.9 chr01 24276436 24276629 Zm00008a000715b 24273258 24277760 Zm00008a000715 Zm00008a000715a,Zm00008a000715b simSplit
Zm00008a000715_T01.v1.1.exon.9 chr01 24276436 24276629 Zm00008a000715 24273258 24277760 Zm00008a000715 Zm00008a000715a,Zm00008a000715b simSplit
Zm00008a000715_T01.v1.1.exon.10 chr01 24276708 24276793 Zm00008a000715b 24273258 24277760 Zm00008a000715 Zm00008a000715a,Zm00008a000715b simSplit
Zm00008a000715_T01.v1.1.exon.10 chr01 24276708 24276793 Zm00008a000715 24273258 24277760 Zm00008a000715 Zm00008a000715a,Zm00008a000715b simSplit
Zm00008a000715_T01.v1.1.exon.11 chr01 24276949 24277025 Zm00008a000715b 24273258 24277760 Zm00008a000715 Zm00008a000715a,Zm00008a000715b simSplit
Zm00008a000715_T01.v1.1.exon.11 chr01 24276949 24277025 Zm00008a000715 24273258 24277760 Zm00008a000715 Zm00008a000715a,Zm00008a000715b simSplit
Zm00008a000715_T01.v1.1.exon.12 chr01 24277111 24277760 Zm00008a000715b 24273258 24277760 Zm00008a000715 Zm00008a000715a,Zm00008a000715b simSplit
Zm00008a000715_T01.v1.1.exon.12 chr01 24277111 24277760 Zm00008a000715 24273258 24277760 Zm00008a000715 Zm00008a000715a,Zm00008a000715b simSplit
Zm00008a000721_T01.v1.1.exon.1 chr01 24464144 24464265 Zm00008a000721a 24464144 24466502 Zm00008a000721 Zm00008a000721a,Zm00008a000721b simSplit
Zm00008a000721_T01.v1.1.exon.1 chr01 24464144 24464265 Zm00008a000721 24464144 24466502 Zm00008a000721 Zm00008a000721a,Zm00008a000721b simSplit
Zm00008a000721_T01.v1.1.exon.2 chr01 24464381 24464491 Zm00008a000721a 24464144 24466502 Zm00008a000721 Zm00008a000721a,Zm00008a000721b simSplit
Zm00008a000721_T01.v1.1.exon.2 chr01 24464381 24464491 Zm00008a000721 24464144 24466502 Zm00008a000721 Zm00008a000721a,Zm00008a000721b simSplit
Zm00008a000721_T01.v1.1.exon.3 chr01 24465059 24465241 Zm00008a000721a 24464144 24466502 Zm00008a000721 Zm00008a000721a,Zm00008a000721b simSplit
Zm00008a000721_T01.v1.1.exon.3 chr01 24465059 24465241 Zm00008a000721 24464144 24466502 Zm00008a000721 Zm00008a000721a,Zm00008a000721b simSplit
Zm00008a000721_T01.v1.1.exon.4 chr01 24465339 24465497 Zm00008a000721a 24464144 24466502 Zm00008a000721 Zm00008a000721a,Zm00008a000721b simSplit
Zm00008a000721_T01.v1.1.exon.4 chr01 24465339 24465497 Zm00008a000721 24464144 24466502 Zm00008a000721 Zm00008a000721a,Zm00008a000721b simSplit
Zm00008a000721_T01.v1.1.exon.5 chr01 24465581 24465662 Zm00008a000721b 24464144 24466502 Zm00008a000721 Zm00008a000721a,Zm00008a000721b simSplit
Zm00008a000721_T01.v1.1.exon.5 chr01 24465581 24465662 Zm00008a000721 24464144 24466502 Zm00008a000721 Zm00008a000721a,Zm00008a000721b simSplit
Zm00008a000721_T01.v1.1.exon.6 chr01 24465780 24466502 Zm00008a000721b 24464144 24466502 Zm00008a000721 Zm00008a000721a,Zm00008a000721b simSplit
Zm00008a000721_T01.v1.1.exon.6 chr01 24465780 24466502 Zm00008a000721 24464144 24466502 Zm00008a000721 Zm00008a000721a,Zm00008a000721b simSplit
Zm00008a000738_T01.v1.1.exon.4 chr01 25198805 25199101 Zm00008a000738a 25198805 25199901 Zm00008a000738 Zm00008a000738a,Zm00008a000738b simSplit
Zm00008a000738_T01.v1.1.exon.4 chr01 25198805 25199101 Zm00008a000738 25198805 25199901 Zm00008a000738 Zm00008a000738a,Zm00008a000738b simSplit
Zm00008a000738_T01.v1.1.exon.3 chr01 25199345 25199419 Zm00008a000738a 25198805 25199901 Zm00008a000738 Zm00008a000738a,Zm00008a000738b simSplit
Zm00008a000738_T01.v1.1.exon.3 chr01 25199345 25199419 Zm00008a000738 25198805 25199901 Zm00008a000738 Zm00008a000738a,Zm00008a000738b simSplit
Zm00008a000738_T01.v1.1.exon.2 chr01 25199490 25199650 Zm00008a000738a 25198805 25199901 Zm00008a000738 Zm00008a000738a,Zm00008a000738b simSplit
Zm00008a000738_T01.v1.1.exon.2 chr01 25199490 25199650 Zm00008a000738 25198805 25199901 Zm00008a000738 Zm00008a000738a,Zm00008a000738b simSplit
Zm00008a000738_T01.v1.1.exon.1 chr01 25199760 25199901 Zm00008a000738b 25198805 25199901 Zm00008a000738 Zm00008a000738a,Zm00008a000738b simSplit
Zm00008a000738_T01.v1.1.exon.1 chr01 25199760 25199901 Zm00008a000738 25198805 25199901 Zm00008a000738 Zm00008a000738a,Zm00008a000738b simSplit
Zm00008a000742_T01.v1.1.exon.11 chr01 25230946 25231540 Zm00008a000742a 25230946 25235193 Zm00008a000742 Zm00008a000742a,Zm00008a000742b simSplit
Zm00008a000742_T01.v1.1.exon.11 chr01 25230946 25231540 Zm00008a000742 25230946 25235193 Zm00008a000742 Zm00008a000742a,Zm00008a000742b simSplit
Zm00008a000742_T01.v1.1.exon.10 chr01 25231648 25231719 Zm00008a000742a 25230946 25235193 Zm00008a000742 Zm00008a000742a,Zm00008a000742b simSplit
Zm00008a000742_T01.v1.1.exon.10 chr01 25231648 25231719 Zm00008a000742 25230946 25235193 Zm00008a000742 Zm00008a000742a,Zm00008a000742b simSplit
Zm00008a000742_T01.v1.1.exon.9 chr01 25231831 25231902 Zm00008a000742a 25230946 25235193 Zm00008a000742 Zm00008a000742a,Zm00008a000742b simSplit
Zm00008a000742_T01.v1.1.exon.9 chr01 25231831 25231902 Zm00008a000742 25230946 25235193 Zm00008a000742 Zm00008a000742a,Zm00008a000742b simSplit
Zm00008a000742_T01.v1.1.exon.8 chr01 25232016 25232087 Zm00008a000742a 25230946 25235193 Zm00008a000742 Zm00008a000742a,Zm00008a000742b simSplit
Zm00008a000742_T01.v1.1.exon.8 chr01 25232016 25232087 Zm00008a000742 25230946 25235193 Zm00008a000742 Zm00008a000742a,Zm00008a000742b simSplit
Zm00008a000742_T01.v1.1.exon.7 chr01 25232179 25232259 Zm00008a000742a 25230946 25235193 Zm00008a000742 Zm00008a000742a,Zm00008a000742b simSplit
Zm00008a000742_T01.v1.1.exon.7 chr01 25232179 25232259 Zm00008a000742 25230946 25235193 Zm00008a000742 Zm00008a000742a,Zm00008a000742b simSplit
Zm00008a000742_T01.v1.1.exon.6 chr01 25232403 25232546 Zm00008a000742a 25230946 25235193 Zm00008a000742 Zm00008a000742a,Zm00008a000742b simSplit
Zm00008a000742_T01.v1.1.exon.6 chr01 25232403 25232546 Zm00008a000742 25230946 25235193 Zm00008a000742 Zm00008a000742a,Zm00008a000742b simSplit
Zm00008a000742_T01.v1.1.exon.5 chr01 25232636 25232707 Zm00008a000742a 25230946 25235193 Zm00008a000742 Zm00008a000742a,Zm00008a000742b simSplit
Zm00008a000742_T01.v1.1.exon.5 chr01 25232636 25232707 Zm00008a000742 25230946 25235193 Zm00008a000742 Zm00008a000742a,Zm00008a000742b simSplit
Zm00008a000742_T01.v1.1.exon.4 chr01 25232928 25232999 Zm00008a000742a 25230946 25235193 Zm00008a000742 Zm00008a000742a,Zm00008a000742b simSplit
Zm00008a000742_T01.v1.1.exon.4 chr01 25232928 25232999 Zm00008a000742 25230946 25235193 Zm00008a000742 Zm00008a000742a,Zm00008a000742b simSplit
Zm00008a000742_T01.v1.1.exon.3 chr01 25233503 25233574 Zm00008a000742a 25230946 25235193 Zm00008a000742 Zm00008a000742a,Zm00008a000742b simSplit
Zm00008a000742_T01.v1.1.exon.3 chr01 25233503 25233574 Zm00008a000742 25230946 25235193 Zm00008a000742 Zm00008a000742a,Zm00008a000742b simSplit
Zm00008a000742_T01.v1.1.exon.2 chr01 25234078 25234225 Zm00008a000742b 25230946 25235193 Zm00008a000742 Zm00008a000742a,Zm00008a000742b simSplit
Zm00008a000742_T01.v1.1.exon.2 chr01 25234078 25234225 Zm00008a000742 25230946 25235193 Zm00008a000742 Zm00008a000742a,Zm00008a000742b simSplit
Zm00008a000742_T01.v1.1.exon.1 chr01 25234873 25235193 Zm00008a000742b 25230946 25235193 Zm00008a000742 Zm00008a000742a,Zm00008a000742b simSplit
Zm00008a000742_T01.v1.1.exon.1 chr01 25234873 25235193 Zm00008a000742 25230946 25235193 Zm00008a000742 Zm00008a000742a,Zm00008a000742b simSplit
Zm00008a000743_T01.v1.1.exon.1 chr01 25339184 25339387 Zm00008a000743a 25339184 25349328 Zm00008a000743 Zm00008a000743a,Zm00008a000743b simSplit
Zm00008a000743_T01.v1.1.exon.1 chr01 25339184 25339387 Zm00008a000743 25339184 25349328 Zm00008a000743 Zm00008a000743a,Zm00008a000743b simSplit
Zm00008a000743_T01.v1.1.exon.2 chr01 25340657 25340726 Zm00008a000743a 25339184 25349328 Zm00008a000743 Zm00008a000743a,Zm00008a000743b simSplit
Zm00008a000743_T01.v1.1.exon.2 chr01 25340657 25340726 Zm00008a000743 25339184 25349328 Zm00008a000743 Zm00008a000743a,Zm00008a000743b simSplit
Zm00008a000743_T01.v1.1.exon.3 chr01 25341239 25341285 Zm00008a000743a 25339184 25349328 Zm00008a000743 Zm00008a000743a,Zm00008a000743b simSplit
Zm00008a000743_T01.v1.1.exon.3 chr01 25341239 25341285 Zm00008a000743 25339184 25349328 Zm00008a000743 Zm00008a000743a,Zm00008a000743b simSplit
Zm00008a000743_T01.v1.1.exon.4 chr01 25341436 25341544 Zm00008a000743a 25339184 25349328 Zm00008a000743 Zm00008a000743a,Zm00008a000743b simSplit
Zm00008a000743_T01.v1.1.exon.4 chr01 25341436 25341544 Zm00008a000743 25339184 25349328 Zm00008a000743 Zm00008a000743a,Zm00008a000743b simSplit
Zm00008a000743_T01.v1.1.exon.5 chr01 25341753 25341838 Zm00008a000743a 25339184 25349328 Zm00008a000743 Zm00008a000743a,Zm00008a000743b simSplit
Zm00008a000743_T01.v1.1.exon.5 chr01 25341753 25341838 Zm00008a000743 25339184 25349328 Zm00008a000743 Zm00008a000743a,Zm00008a000743b simSplit
Zm00008a000743_T01.v1.1.exon.6 chr01 25347957 25348047 Zm00008a000743a 25339184 25349328 Zm00008a000743 Zm00008a000743a,Zm00008a000743b simSplit
Zm00008a000743_T01.v1.1.exon.6 chr01 25347957 25348047 Zm00008a000743 25339184 25349328 Zm00008a000743 Zm00008a000743a,Zm00008a000743b simSplit
Zm00008a000743_T01.v1.1.exon.7 chr01 25348491 25348618 Zm00008a000743a 25339184 25349328 Zm00008a000743 Zm00008a000743a,Zm00008a000743b simSplit
Zm00008a000743_T01.v1.1.exon.7 chr01 25348491 25348618 Zm00008a000743 25339184 25349328 Zm00008a000743 Zm00008a000743a,Zm00008a000743b simSplit
Zm00008a000743_T01.v1.1.exon.8 chr01 25348700 25348786 Zm00008a000743b 25339184 25349328 Zm00008a000743 Zm00008a000743a,Zm00008a000743b simSplit
Zm00008a000743_T01.v1.1.exon.8 chr01 25348700 25348786 Zm00008a000743 25339184 25349328 Zm00008a000743 Zm00008a000743a,Zm00008a000743b simSplit
Zm00008a000743_T01.v1.1.exon.9 chr01 25348877 25349328 Zm00008a000743b 25339184 25349328 Zm00008a000743 Zm00008a000743a,Zm00008a000743b simSplit
Zm00008a000743_T01.v1.1.exon.9 chr01 25348877 25349328 Zm00008a000743 25339184 25349328 Zm00008a000743 Zm00008a000743a,Zm00008a000743b simSplit
Zm00008a000757_T01.v1.1.exon.10 chr01 25724757 25725325 Zm00008a000757a 25724757 25729835 Zm00008a000757 Zm00008a000757a,Zm00008a000757b simSplit
Zm00008a000757_T01.v1.1.exon.10 chr01 25724757 25725325 Zm00008a000757 25724757 25729835 Zm00008a000757 Zm00008a000757a,Zm00008a000757b simSplit
Zm00008a000757_T01.v1.1.exon.9 chr01 25725540 25725612 Zm00008a000757a 25724757 25729835 Zm00008a000757 Zm00008a000757a,Zm00008a000757b simSplit
Zm00008a000757_T01.v1.1.exon.9 chr01 25725540 25725612 Zm00008a000757 25724757 25729835 Zm00008a000757 Zm00008a000757a,Zm00008a000757b simSplit
Zm00008a000757_T01.v1.1.exon.8 chr01 25725723 25725843 Zm00008a000757a 25724757 25729835 Zm00008a000757 Zm00008a000757a,Zm00008a000757b simSplit
Zm00008a000757_T01.v1.1.exon.8 chr01 25725723 25725843 Zm00008a000757 25724757 25729835 Zm00008a000757 Zm00008a000757a,Zm00008a000757b simSplit
Zm00008a000757_T01.v1.1.exon.7 chr01 25726421 25726466 Zm00008a000757a 25724757 25729835 Zm00008a000757 Zm00008a000757a,Zm00008a000757b simSplit
Zm00008a000757_T01.v1.1.exon.7 chr01 25726421 25726466 Zm00008a000757 25724757 25729835 Zm00008a000757 Zm00008a000757a,Zm00008a000757b simSplit
Zm00008a000757_T01.v1.1.exon.6 chr01 25726909 25727119 Zm00008a000757a 25724757 25729835 Zm00008a000757 Zm00008a000757a,Zm00008a000757b simSplit
Zm00008a000757_T01.v1.1.exon.6 chr01 25726909 25727119 Zm00008a000757 25724757 25729835 Zm00008a000757 Zm00008a000757a,Zm00008a000757b simSplit
Zm00008a000757_T01.v1.1.exon.5 chr01 25727671 25727820 Zm00008a000757b 25724757 25729835 Zm00008a000757 Zm00008a000757a,Zm00008a000757b simSplit
Zm00008a000757_T01.v1.1.exon.5 chr01 25727671 25727820 Zm00008a000757 25724757 25729835 Zm00008a000757 Zm00008a000757a,Zm00008a000757b simSplit
Zm00008a000757_T01.v1.1.exon.4 chr01 25728066 25728123 Zm00008a000757b 25724757 25729835 Zm00008a000757 Zm00008a000757a,Zm00008a000757b simSplit
Zm00008a000757_T01.v1.1.exon.4 chr01 25728066 25728123 Zm00008a000757 25724757 25729835 Zm00008a000757 Zm00008a000757a,Zm00008a000757b simSplit
Zm00008a000757_T01.v1.1.exon.3 chr01 25728233 25728348 Zm00008a000757b 25724757 25729835 Zm00008a000757 Zm00008a000757a,Zm00008a000757b simSplit
Zm00008a000757_T01.v1.1.exon.3 chr01 25728233 25728348 Zm00008a000757 25724757 25729835 Zm00008a000757 Zm00008a000757a,Zm00008a000757b simSplit
Zm00008a000757_T01.v1.1.exon.2 chr01 25728724 25728826 Zm00008a000757b 25724757 25729835 Zm00008a000757 Zm00008a000757a,Zm00008a000757b simSplit
Zm00008a000757_T01.v1.1.exon.2 chr01 25728724 25728826 Zm00008a000757 25724757 25729835 Zm00008a000757 Zm00008a000757a,Zm00008a000757b simSplit
Zm00008a000757_T01.v1.1.exon.1 chr01 25729797 25729835 Zm00008a000757b 25724757 25729835 Zm00008a000757 Zm00008a000757a,Zm00008a000757b simSplit
Zm00008a000757_T01.v1.1.exon.1 chr01 25729797 25729835 Zm00008a000757 25724757 25729835 Zm00008a000757 Zm00008a000757a,Zm00008a000757b simSplit
Zm00008a000762_T01.v1.1.exon.5 chr01 26052302 26053181 Zm00008a000762a 26052302 26057144 Zm00008a000762 Zm00008a000762a,Zm00008a000762b simSplit
Zm00008a000762_T01.v1.1.exon.5 chr01 26052302 26053181 Zm00008a000762 26052302 26057144 Zm00008a000762 Zm00008a000762a,Zm00008a000762b simSplit
Zm00008a000762_T01.v1.1.exon.4 chr01 26053859 26054208 Zm00008a000762a 26052302 26057144 Zm00008a000762 Zm00008a000762a,Zm00008a000762b simSplit
Zm00008a000762_T01.v1.1.exon.4 chr01 26053859 26054208 Zm00008a000762 26052302 26057144 Zm00008a000762 Zm00008a000762a,Zm00008a000762b simSplit
Zm00008a000762_T01.v1.1.exon.3 chr01 26054466 26054732 Zm00008a000762b 26052302 26057144 Zm00008a000762 Zm00008a000762a,Zm00008a000762b simSplit
Zm00008a000762_T01.v1.1.exon.3 chr01 26054466 26054732 Zm00008a000762 26052302 26057144 Zm00008a000762 Zm00008a000762a,Zm00008a000762b simSplit
Zm00008a000762_T01.v1.1.exon.2 chr01 26056057 26056381 Zm00008a000762b 26052302 26057144 Zm00008a000762 Zm00008a000762a,Zm00008a000762b simSplit
Zm00008a000762_T01.v1.1.exon.2 chr01 26056057 26056381 Zm00008a000762 26052302 26057144 Zm00008a000762 Zm00008a000762a,Zm00008a000762b simSplit
Zm00008a000762_T01.v1.1.exon.1 chr01 26056624 26057144 Zm00008a000762b 26052302 26057144 Zm00008a000762 Zm00008a000762a,Zm00008a000762b simSplit
Zm00008a000762_T01.v1.1.exon.1 chr01 26056624 26057144 Zm00008a000762 26052302 26057144 Zm00008a000762 Zm00008a000762a,Zm00008a000762b simSplit
Zm00008a000764_T01.v1.1.exon.4 chr01 26124754 26124780 Zm00008a000764a 26124754 26129349 Zm00008a000764 Zm00008a000764a,Zm00008a000764b simSplit
Zm00008a000764_T01.v1.1.exon.4 chr01 26124754 26124780 Zm00008a000764 26124754 26129349 Zm00008a000764 Zm00008a000764a,Zm00008a000764b simSplit
Zm00008a000764_T01.v1.1.exon.3 chr01 26125790 26126295 Zm00008a000764a 26124754 26129349 Zm00008a000764 Zm00008a000764a,Zm00008a000764b simSplit
Zm00008a000764_T01.v1.1.exon.3 chr01 26125790 26126295 Zm00008a000764 26124754 26129349 Zm00008a000764 Zm00008a000764a,Zm00008a000764b simSplit
Zm00008a000764_T01.v1.1.exon.2 chr01 26126790 26126841 Zm00008a000764a 26124754 26129349 Zm00008a000764 Zm00008a000764a,Zm00008a000764b simSplit
Zm00008a000764_T01.v1.1.exon.2 chr01 26126790 26126841 Zm00008a000764 26124754 26129349 Zm00008a000764 Zm00008a000764a,Zm00008a000764b simSplit
Zm00008a000764_T01.v1.1.exon.1 chr01 26129266 26129349 Zm00008a000764b 26124754 26129349 Zm00008a000764 Zm00008a000764a,Zm00008a000764b simSplit
Zm00008a000764_T01.v1.1.exon.1 chr01 26129266 26129349 Zm00008a000764 26124754 26129349 Zm00008a000764 Zm00008a000764a,Zm00008a000764b simSplit
Zm00008a000786_T01.v1.1.exon.1 chr01 27068358 27068661 Zm00008a000786a 27068358 27074031 Zm00008a000786 Zm00008a000786a,Zm00008a000786b simSplit
Zm00008a000786_T01.v1.1.exon.1 chr01 27068358 27068661 Zm00008a000786 27068358 27074031 Zm00008a000786 Zm00008a000786a,Zm00008a000786b simSplit
Zm00008a000786_T01.v1.1.exon.2 chr01 27070318 27070479 Zm00008a000786a 27068358 27074031 Zm00008a000786 Zm00008a000786a,Zm00008a000786b simSplit
Zm00008a000786_T01.v1.1.exon.2 chr01 27070318 27070479 Zm00008a000786 27068358 27074031 Zm00008a000786 Zm00008a000786a,Zm00008a000786b simSplit
Zm00008a000786_T01.v1.1.exon.3 chr01 27070568 27070634 Zm00008a000786b 27068358 27074031 Zm00008a000786 Zm00008a000786a,Zm00008a000786b simSplit
Zm00008a000786_T01.v1.1.exon.3 chr01 27070568 27070634 Zm00008a000786 27068358 27074031 Zm00008a000786 Zm00008a000786a,Zm00008a000786b simSplit
Zm00008a000786_T01.v1.1.exon.4 chr01 27070720 27070785 Zm00008a000786b 27068358 27074031 Zm00008a000786 Zm00008a000786a,Zm00008a000786b simSplit
Zm00008a000786_T01.v1.1.exon.4 chr01 27070720 27070785 Zm00008a000786 27068358 27074031 Zm00008a000786 Zm00008a000786a,Zm00008a000786b simSplit
Zm00008a000786_T01.v1.1.exon.5 chr01 27070857 27070975 Zm00008a000786b 27068358 27074031 Zm00008a000786 Zm00008a000786a,Zm00008a000786b simSplit
Zm00008a000786_T01.v1.1.exon.5 chr01 27070857 27070975 Zm00008a000786 27068358 27074031 Zm00008a000786 Zm00008a000786a,Zm00008a000786b simSplit
Zm00008a000786_T01.v1.1.exon.6 chr01 27072730 27072809 Zm00008a000786b 27068358 27074031 Zm00008a000786 Zm00008a000786a,Zm00008a000786b simSplit
Zm00008a000786_T01.v1.1.exon.6 chr01 27072730 27072809 Zm00008a000786 27068358 27074031 Zm00008a000786 Zm00008a000786a,Zm00008a000786b simSplit
Zm00008a000786_T01.v1.1.exon.7 chr01 27073124 27074031 Zm00008a000786b 27068358 27074031 Zm00008a000786 Zm00008a000786a,Zm00008a000786b simSplit
Zm00008a000786_T01.v1.1.exon.7 chr01 27073124 27074031 Zm00008a000786 27068358 27074031 Zm00008a000786 Zm00008a000786a,Zm00008a000786b simSplit
Zm00008a000795_T01.v1.1.exon.1 chr01 27503753 27503985 Zm00008a000795a 27503753 27509079 Zm00008a000795 Zm00008a000795a,Zm00008a000795b simSplit
Zm00008a000795_T01.v1.1.exon.1 chr01 27503753 27503985 Zm00008a000795 27503753 27509079 Zm00008a000795 Zm00008a000795a,Zm00008a000795b simSplit
Zm00008a000795_T01.v1.1.exon.2 chr01 27504968 27505028 Zm00008a000795a 27503753 27509079 Zm00008a000795 Zm00008a000795a,Zm00008a000795b simSplit
Zm00008a000795_T01.v1.1.exon.2 chr01 27504968 27505028 Zm00008a000795 27503753 27509079 Zm00008a000795 Zm00008a000795a,Zm00008a000795b simSplit
Zm00008a000795_T01.v1.1.exon.3 chr01 27508049 27508174 Zm00008a000795a 27503753 27509079 Zm00008a000795 Zm00008a000795a,Zm00008a000795b simSplit
Zm00008a000795_T01.v1.1.exon.3 chr01 27508049 27508174 Zm00008a000795 27503753 27509079 Zm00008a000795 Zm00008a000795a,Zm00008a000795b simSplit
Zm00008a000795_T01.v1.1.exon.4 chr01 27508701 27509079 Zm00008a000795b 27503753 27509079 Zm00008a000795 Zm00008a000795a,Zm00008a000795b simSplit
Zm00008a000795_T01.v1.1.exon.4 chr01 27508701 27509079 Zm00008a000795 27503753 27509079 Zm00008a000795 Zm00008a000795a,Zm00008a000795b simSplit
Zm00008a000859_T01.v1.1.exon.17 chr01 29952076 29952195 Zm00008a000859a 29952076 29962181 Zm00008a000859 Zm00008a000859a,Zm00008a000859b simSplit
Zm00008a000859_T01.v1.1.exon.17 chr01 29952076 29952195 Zm00008a000859 29952076 29962181 Zm00008a000859 Zm00008a000859a,Zm00008a000859b simSplit
Zm00008a000859_T01.v1.1.exon.16 chr01 29952815 29953000 Zm00008a000859a 29952076 29962181 Zm00008a000859 Zm00008a000859a,Zm00008a000859b simSplit
Zm00008a000859_T01.v1.1.exon.16 chr01 29952815 29953000 Zm00008a000859 29952076 29962181 Zm00008a000859 Zm00008a000859a,Zm00008a000859b simSplit
Zm00008a000859_T01.v1.1.exon.15 chr01 29953577 29953750 Zm00008a000859a 29952076 29962181 Zm00008a000859 Zm00008a000859a,Zm00008a000859b simSplit
Zm00008a000859_T01.v1.1.exon.15 chr01 29953577 29953750 Zm00008a000859 29952076 29962181 Zm00008a000859 Zm00008a000859a,Zm00008a000859b simSplit
Zm00008a000859_T01.v1.1.exon.14 chr01 29953837 29953968 Zm00008a000859a 29952076 29962181 Zm00008a000859 Zm00008a000859a,Zm00008a000859b simSplit
Zm00008a000859_T01.v1.1.exon.14 chr01 29953837 29953968 Zm00008a000859 29952076 29962181 Zm00008a000859 Zm00008a000859a,Zm00008a000859b simSplit
Zm00008a000859_T01.v1.1.exon.13 chr01 29954035 29954232 Zm00008a000859a 29952076 29962181 Zm00008a000859 Zm00008a000859a,Zm00008a000859b simSplit
Zm00008a000859_T01.v1.1.exon.13 chr01 29954035 29954232 Zm00008a000859 29952076 29962181 Zm00008a000859 Zm00008a000859a,Zm00008a000859b simSplit
Zm00008a000859_T01.v1.1.exon.12 chr01 29954316 29954456 Zm00008a000859a 29952076 29962181 Zm00008a000859 Zm00008a000859a,Zm00008a000859b simSplit
Zm00008a000859_T01.v1.1.exon.12 chr01 29954316 29954456 Zm00008a000859 29952076 29962181 Zm00008a000859 Zm00008a000859a,Zm00008a000859b simSplit
Zm00008a000859_T01.v1.1.exon.11 chr01 29954923 29955078 Zm00008a000859a 29952076 29962181 Zm00008a000859 Zm00008a000859a,Zm00008a000859b simSplit
Zm00008a000859_T01.v1.1.exon.11 chr01 29954923 29955078 Zm00008a000859 29952076 29962181 Zm00008a000859 Zm00008a000859a,Zm00008a000859b simSplit
Zm00008a000859_T01.v1.1.exon.10 chr01 29957841 29957922 Zm00008a000859a 29952076 29962181 Zm00008a000859 Zm00008a000859a,Zm00008a000859b simSplit
Zm00008a000859_T01.v1.1.exon.10 chr01 29957841 29957922 Zm00008a000859 29952076 29962181 Zm00008a000859 Zm00008a000859a,Zm00008a000859b simSplit
Zm00008a000859_T01.v1.1.exon.9 chr01 29957998 29958248 Zm00008a000859a 29952076 29962181 Zm00008a000859 Zm00008a000859a,Zm00008a000859b simSplit
Zm00008a000859_T01.v1.1.exon.9 chr01 29957998 29958248 Zm00008a000859 29952076 29962181 Zm00008a000859 Zm00008a000859a,Zm00008a000859b simSplit
Zm00008a000859_T01.v1.1.exon.8 chr01 29958331 29958561 Zm00008a000859a 29952076 29962181 Zm00008a000859 Zm00008a000859a,Zm00008a000859b simSplit
Zm00008a000859_T01.v1.1.exon.8 chr01 29958331 29958561 Zm00008a000859 29952076 29962181 Zm00008a000859 Zm00008a000859a,Zm00008a000859b simSplit
Zm00008a000859_T01.v1.1.exon.7 chr01 29958642 29958749 Zm00008a000859a 29952076 29962181 Zm00008a000859 Zm00008a000859a,Zm00008a000859b simSplit
Zm00008a000859_T01.v1.1.exon.7 chr01 29958642 29958749 Zm00008a000859 29952076 29962181 Zm00008a000859 Zm00008a000859a,Zm00008a000859b simSplit
Zm00008a000859_T01.v1.1.exon.6 chr01 29960384 29960485 Zm00008a000859a 29952076 29962181 Zm00008a000859 Zm00008a000859a,Zm00008a000859b simSplit
Zm00008a000859_T01.v1.1.exon.6 chr01 29960384 29960485 Zm00008a000859 29952076 29962181 Zm00008a000859 Zm00008a000859a,Zm00008a000859b simSplit
Zm00008a000859_T01.v1.1.exon.5 chr01 29960573 29960773 Zm00008a000859b 29952076 29962181 Zm00008a000859 Zm00008a000859a,Zm00008a000859b simSplit
Zm00008a000859_T01.v1.1.exon.5 chr01 29960573 29960773 Zm00008a000859 29952076 29962181 Zm00008a000859 Zm00008a000859a,Zm00008a000859b simSplit
Zm00008a000859_T01.v1.1.exon.4 chr01 29960863 29960976 Zm00008a000859b 29952076 29962181 Zm00008a000859 Zm00008a000859a,Zm00008a000859b simSplit
Zm00008a000859_T01.v1.1.exon.4 chr01 29960863 29960976 Zm00008a000859 29952076 29962181 Zm00008a000859 Zm00008a000859a,Zm00008a000859b simSplit
Zm00008a000859_T01.v1.1.exon.3 chr01 29961099 29961149 Zm00008a000859b 29952076 29962181 Zm00008a000859 Zm00008a000859a,Zm00008a000859b simSplit
Zm00008a000859_T01.v1.1.exon.3 chr01 29961099 29961149 Zm00008a000859 29952076 29962181 Zm00008a000859 Zm00008a000859a,Zm00008a000859b simSplit
Zm00008a000859_T01.v1.1.exon.2 chr01 29961278 29961375 Zm00008a000859b 29952076 29962181 Zm00008a000859 Zm00008a000859a,Zm00008a000859b simSplit
Zm00008a000859_T01.v1.1.exon.2 chr01 29961278 29961375 Zm00008a000859 29952076 29962181 Zm00008a000859 Zm00008a000859a,Zm00008a000859b simSplit
Zm00008a000859_T01.v1.1.exon.1 chr01 29961919 29962181 Zm00008a000859b 29952076 29962181 Zm00008a000859 Zm00008a000859a,Zm00008a000859b simSplit
Zm00008a000859_T01.v1.1.exon.1 chr01 29961919 29962181 Zm00008a000859 29952076 29962181 Zm00008a000859 Zm00008a000859a,Zm00008a000859b simSplit
Zm00008a000885_T01.v1.1.exon.9 chr01 31007215 31007717 Zm00008a000885a 31007215 31012101 Zm00008a000885 Zm00008a000885a,Zm00008a000885b simSplit
Zm00008a000885_T01.v1.1.exon.9 chr01 31007215 31007717 Zm00008a000885 31007215 31012101 Zm00008a000885 Zm00008a000885a,Zm00008a000885b simSplit
Zm00008a000885_T01.v1.1.exon.8 chr01 31007895 31007955 Zm00008a000885a 31007215 31012101 Zm00008a000885 Zm00008a000885a,Zm00008a000885b simSplit
Zm00008a000885_T01.v1.1.exon.8 chr01 31007895 31007955 Zm00008a000885 31007215 31012101 Zm00008a000885 Zm00008a000885a,Zm00008a000885b simSplit
Zm00008a000885_T01.v1.1.exon.7 chr01 31008046 31008172 Zm00008a000885b 31007215 31012101 Zm00008a000885 Zm00008a000885a,Zm00008a000885b simSplit
Zm00008a000885_T01.v1.1.exon.7 chr01 31008046 31008172 Zm00008a000885 31007215 31012101 Zm00008a000885 Zm00008a000885a,Zm00008a000885b simSplit
Zm00008a000885_T01.v1.1.exon.6 chr01 31011094 31011164 Zm00008a000885b 31007215 31012101 Zm00008a000885 Zm00008a000885a,Zm00008a000885b simSplit
Zm00008a000885_T01.v1.1.exon.6 chr01 31011094 31011164 Zm00008a000885 31007215 31012101 Zm00008a000885 Zm00008a000885a,Zm00008a000885b simSplit
Zm00008a000885_T01.v1.1.exon.5 chr01 31011255 31011272 Zm00008a000885b 31007215 31012101 Zm00008a000885 Zm00008a000885a,Zm00008a000885b simSplit
Zm00008a000885_T01.v1.1.exon.5 chr01 31011255 31011272 Zm00008a000885 31007215 31012101 Zm00008a000885 Zm00008a000885a,Zm00008a000885b simSplit
Zm00008a000885_T01.v1.1.exon.4 chr01 31011359 31011457 Zm00008a000885b 31007215 31012101 Zm00008a000885 Zm00008a000885a,Zm00008a000885b simSplit
Zm00008a000885_T01.v1.1.exon.4 chr01 31011359 31011457 Zm00008a000885 31007215 31012101 Zm00008a000885 Zm00008a000885a,Zm00008a000885b simSplit
Zm00008a000885_T01.v1.1.exon.3 chr01 31011556 31011673 Zm00008a000885b 31007215 31012101 Zm00008a000885 Zm00008a000885a,Zm00008a000885b simSplit
Zm00008a000885_T01.v1.1.exon.3 chr01 31011556 31011673 Zm00008a000885 31007215 31012101 Zm00008a000885 Zm00008a000885a,Zm00008a000885b simSplit
Zm00008a000885_T01.v1.1.exon.2 chr01 31011769 31011845 Zm00008a000885b 31007215 31012101 Zm00008a000885 Zm00008a000885a,Zm00008a000885b simSplit
Zm00008a000885_T01.v1.1.exon.2 chr01 31011769 31011845 Zm00008a000885 31007215 31012101 Zm00008a000885 Zm00008a000885a,Zm00008a000885b simSplit
Zm00008a000885_T01.v1.1.exon.1 chr01 31011922 31012101 Zm00008a000885b 31007215 31012101 Zm00008a000885 Zm00008a000885a,Zm00008a000885b simSplit
Zm00008a000885_T01.v1.1.exon.1 chr01 31011922 31012101 Zm00008a000885 31007215 31012101 Zm00008a000885 Zm00008a000885a,Zm00008a000885b simSplit
Zm00008a000891_T01.v1.1.exon.1 chr01 31177221 31177467 Zm00008a000891a 31177221 31182554 Zm00008a000891 Zm00008a000891a,Zm00008a000891b simSplit
Zm00008a000891_T01.v1.1.exon.1 chr01 31177221 31177467 Zm00008a000891 31177221 31182554 Zm00008a000891 Zm00008a000891a,Zm00008a000891b simSplit
Zm00008a000891_T01.v1.1.exon.2 chr01 31178198 31178296 Zm00008a000891a 31177221 31182554 Zm00008a000891 Zm00008a000891a,Zm00008a000891b simSplit
Zm00008a000891_T01.v1.1.exon.2 chr01 31178198 31178296 Zm00008a000891 31177221 31182554 Zm00008a000891 Zm00008a000891a,Zm00008a000891b simSplit
Zm00008a000891_T01.v1.1.exon.3 chr01 31179116 31179219 Zm00008a000891a 31177221 31182554 Zm00008a000891 Zm00008a000891a,Zm00008a000891b simSplit
Zm00008a000891_T01.v1.1.exon.3 chr01 31179116 31179219 Zm00008a000891 31177221 31182554 Zm00008a000891 Zm00008a000891a,Zm00008a000891b simSplit
Zm00008a000891_T01.v1.1.exon.4 chr01 31179362 31179479 Zm00008a000891b 31177221 31182554 Zm00008a000891 Zm00008a000891a,Zm00008a000891b simSplit
Zm00008a000891_T01.v1.1.exon.4 chr01 31179362 31179479 Zm00008a000891 31177221 31182554 Zm00008a000891 Zm00008a000891a,Zm00008a000891b simSplit
Zm00008a000891_T01.v1.1.exon.5 chr01 31179800 31179910 Zm00008a000891b 31177221 31182554 Zm00008a000891 Zm00008a000891a,Zm00008a000891b simSplit
Zm00008a000891_T01.v1.1.exon.5 chr01 31179800 31179910 Zm00008a000891 31177221 31182554 Zm00008a000891 Zm00008a000891a,Zm00008a000891b simSplit
Zm00008a000891_T01.v1.1.exon.6 chr01 31179991 31180103 Zm00008a000891b 31177221 31182554 Zm00008a000891 Zm00008a000891a,Zm00008a000891b simSplit
Zm00008a000891_T01.v1.1.exon.6 chr01 31179991 31180103 Zm00008a000891 31177221 31182554 Zm00008a000891 Zm00008a000891a,Zm00008a000891b simSplit
Zm00008a000891_T01.v1.1.exon.7 chr01 31180806 31180957 Zm00008a000891b 31177221 31182554 Zm00008a000891 Zm00008a000891a,Zm00008a000891b simSplit
Zm00008a000891_T01.v1.1.exon.7 chr01 31180806 31180957 Zm00008a000891 31177221 31182554 Zm00008a000891 Zm00008a000891a,Zm00008a000891b simSplit
Zm00008a000891_T01.v1.1.exon.8 chr01 31181195 31182554 Zm00008a000891b 31177221 31182554 Zm00008a000891 Zm00008a000891a,Zm00008a000891b simSplit
Zm00008a000891_T01.v1.1.exon.8 chr01 31181195 31182554 Zm00008a000891 31177221 31182554 Zm00008a000891 Zm00008a000891a,Zm00008a000891b simSplit
Zm00008a000895_T01.v1.1.exon.9 chr01 31287511 31287910 Zm00008a000895a 31287511 31293578 Zm00008a000895 Zm00008a000895a,Zm00008a000895b simSplit
Zm00008a000895_T01.v1.1.exon.9 chr01 31287511 31287910 Zm00008a000895 31287511 31293578 Zm00008a000895 Zm00008a000895a,Zm00008a000895b simSplit
Zm00008a000895_T01.v1.1.exon.8 chr01 31287992 31288153 Zm00008a000895b 31287511 31293578 Zm00008a000895 Zm00008a000895a,Zm00008a000895b simSplit
Zm00008a000895_T01.v1.1.exon.8 chr01 31287992 31288153 Zm00008a000895 31287511 31293578 Zm00008a000895 Zm00008a000895a,Zm00008a000895b simSplit
Zm00008a000895_T01.v1.1.exon.7 chr01 31288240 31288308 Zm00008a000895b 31287511 31293578 Zm00008a000895 Zm00008a000895a,Zm00008a000895b simSplit
Zm00008a000895_T01.v1.1.exon.7 chr01 31288240 31288308 Zm00008a000895 31287511 31293578 Zm00008a000895 Zm00008a000895a,Zm00008a000895b simSplit
Zm00008a000895_T01.v1.1.exon.6 chr01 31290248 31290512 Zm00008a000895b 31287511 31293578 Zm00008a000895 Zm00008a000895a,Zm00008a000895b simSplit
Zm00008a000895_T01.v1.1.exon.6 chr01 31290248 31290512 Zm00008a000895 31287511 31293578 Zm00008a000895 Zm00008a000895a,Zm00008a000895b simSplit
Zm00008a000895_T01.v1.1.exon.5 chr01 31291438 31291562 Zm00008a000895b 31287511 31293578 Zm00008a000895 Zm00008a000895a,Zm00008a000895b simSplit
Zm00008a000895_T01.v1.1.exon.5 chr01 31291438 31291562 Zm00008a000895 31287511 31293578 Zm00008a000895 Zm00008a000895a,Zm00008a000895b simSplit
Zm00008a000895_T01.v1.1.exon.4 chr01 31291652 31291759 Zm00008a000895b 31287511 31293578 Zm00008a000895 Zm00008a000895a,Zm00008a000895b simSplit
Zm00008a000895_T01.v1.1.exon.4 chr01 31291652 31291759 Zm00008a000895 31287511 31293578 Zm00008a000895 Zm00008a000895a,Zm00008a000895b simSplit
Zm00008a000895_T01.v1.1.exon.3 chr01 31293159 31293275 Zm00008a000895b 31287511 31293578 Zm00008a000895 Zm00008a000895a,Zm00008a000895b simSplit
Zm00008a000895_T01.v1.1.exon.3 chr01 31293159 31293275 Zm00008a000895 31287511 31293578 Zm00008a000895 Zm00008a000895a,Zm00008a000895b simSplit
Zm00008a000895_T01.v1.1.exon.2 chr01 31293384 31293503 Zm00008a000895b 31287511 31293578 Zm00008a000895 Zm00008a000895a,Zm00008a000895b simSplit
Zm00008a000895_T01.v1.1.exon.2 chr01 31293384 31293503 Zm00008a000895 31287511 31293578 Zm00008a000895 Zm00008a000895a,Zm00008a000895b simSplit
Zm00008a000895_T01.v1.1.exon.1 chr01 31293527 31293578 Zm00008a000895b 31287511 31293578 Zm00008a000895 Zm00008a000895a,Zm00008a000895b simSplit
Zm00008a000895_T01.v1.1.exon.1 chr01 31293527 31293578 Zm00008a000895 31287511 31293578 Zm00008a000895 Zm00008a000895a,Zm00008a000895b simSplit
Zm00008a000919_T01.v1.1.exon.1 chr01 32312276 32312597 Zm00008a000919a 32312276 32315846 Zm00008a000919 Zm00008a000919a,Zm00008a000919b simSplit
Zm00008a000919_T01.v1.1.exon.1 chr01 32312276 32312597 Zm00008a000919 32312276 32315846 Zm00008a000919 Zm00008a000919a,Zm00008a000919b simSplit
Zm00008a000919_T01.v1.1.exon.2 chr01 32312768 32313159 Zm00008a000919a 32312276 32315846 Zm00008a000919 Zm00008a000919a,Zm00008a000919b simSplit
Zm00008a000919_T01.v1.1.exon.2 chr01 32312768 32313159 Zm00008a000919 32312276 32315846 Zm00008a000919 Zm00008a000919a,Zm00008a000919b simSplit
Zm00008a000919_T01.v1.1.exon.3 chr01 32313251 32313434 Zm00008a000919b 32312276 32315846 Zm00008a000919 Zm00008a000919a,Zm00008a000919b simSplit
Zm00008a000919_T01.v1.1.exon.3 chr01 32313251 32313434 Zm00008a000919 32312276 32315846 Zm00008a000919 Zm00008a000919a,Zm00008a000919b simSplit
Zm00008a000919_T01.v1.1.exon.4 chr01 32313541 32313638 Zm00008a000919b 32312276 32315846 Zm00008a000919 Zm00008a000919a,Zm00008a000919b simSplit
Zm00008a000919_T01.v1.1.exon.4 chr01 32313541 32313638 Zm00008a000919 32312276 32315846 Zm00008a000919 Zm00008a000919a,Zm00008a000919b simSplit
Zm00008a000919_T01.v1.1.exon.5 chr01 32314238 32314703 Zm00008a000919b 32312276 32315846 Zm00008a000919 Zm00008a000919a,Zm00008a000919b simSplit
Zm00008a000919_T01.v1.1.exon.5 chr01 32314238 32314703 Zm00008a000919 32312276 32315846 Zm00008a000919 Zm00008a000919a,Zm00008a000919b simSplit
Zm00008a000919_T01.v1.1.exon.6 chr01 32315508 32315846 Zm00008a000919b 32312276 32315846 Zm00008a000919 Zm00008a000919a,Zm00008a000919b simSplit
Zm00008a000919_T01.v1.1.exon.6 chr01 32315508 32315846 Zm00008a000919 32312276 32315846 Zm00008a000919 Zm00008a000919a,Zm00008a000919b simSplit
Zm00008a000946_T01.v1.1.exon.4 chr01 33567862 33571211 Zm00008a000946a 33567862 33573660 Zm00008a000946 Zm00008a000946a,Zm00008a000946b simSplit
Zm00008a000946_T01.v1.1.exon.4 chr01 33567862 33571211 Zm00008a000946 33567862 33573660 Zm00008a000946 Zm00008a000946a,Zm00008a000946b simSplit
Zm00008a000946_T01.v1.1.exon.3 chr01 33571299 33572414 Zm00008a000946a 33567862 33573660 Zm00008a000946 Zm00008a000946a,Zm00008a000946b simSplit
Zm00008a000946_T01.v1.1.exon.3 chr01 33571299 33572414 Zm00008a000946 33567862 33573660 Zm00008a000946 Zm00008a000946a,Zm00008a000946b simSplit
Zm00008a000946_T01.v1.1.exon.2 chr01 33573254 33573364 Zm00008a000946a 33567862 33573660 Zm00008a000946 Zm00008a000946a,Zm00008a000946b simSplit
Zm00008a000946_T01.v1.1.exon.2 chr01 33573254 33573364 Zm00008a000946 33567862 33573660 Zm00008a000946 Zm00008a000946a,Zm00008a000946b simSplit
Zm00008a000946_T01.v1.1.exon.1 chr01 33573447 33573660 Zm00008a000946b 33567862 33573660 Zm00008a000946 Zm00008a000946a,Zm00008a000946b simSplit
Zm00008a000946_T01.v1.1.exon.1 chr01 33573447 33573660 Zm00008a000946 33567862 33573660 Zm00008a000946 Zm00008a000946a,Zm00008a000946b simSplit
Zm00008a000967_T01.v1.1.exon.14 chr01 34582845 34582900 Zm00008a000967a 34582845 34594387 Zm00008a000967 Zm00008a000967a,Zm00008a000967b simSplit
Zm00008a000967_T01.v1.1.exon.14 chr01 34582845 34582900 Zm00008a000967 34582845 34594387 Zm00008a000967 Zm00008a000967a,Zm00008a000967b simSplit
Zm00008a000967_T01.v1.1.exon.13 chr01 34583456 34584060 Zm00008a000967a 34582845 34594387 Zm00008a000967 Zm00008a000967a,Zm00008a000967b simSplit
Zm00008a000967_T01.v1.1.exon.13 chr01 34583456 34584060 Zm00008a000967 34582845 34594387 Zm00008a000967 Zm00008a000967a,Zm00008a000967b simSplit
Zm00008a000967_T01.v1.1.exon.12 chr01 34584131 34584215 Zm00008a000967a 34582845 34594387 Zm00008a000967 Zm00008a000967a,Zm00008a000967b simSplit
Zm00008a000967_T01.v1.1.exon.12 chr01 34584131 34584215 Zm00008a000967 34582845 34594387 Zm00008a000967 Zm00008a000967a,Zm00008a000967b simSplit
Zm00008a000967_T01.v1.1.exon.11 chr01 34584534 34584599 Zm00008a000967a 34582845 34594387 Zm00008a000967 Zm00008a000967a,Zm00008a000967b simSplit
Zm00008a000967_T01.v1.1.exon.11 chr01 34584534 34584599 Zm00008a000967 34582845 34594387 Zm00008a000967 Zm00008a000967a,Zm00008a000967b simSplit
Zm00008a000967_T01.v1.1.exon.10 chr01 34584703 34584797 Zm00008a000967a 34582845 34594387 Zm00008a000967 Zm00008a000967a,Zm00008a000967b simSplit
Zm00008a000967_T01.v1.1.exon.10 chr01 34584703 34584797 Zm00008a000967 34582845 34594387 Zm00008a000967 Zm00008a000967a,Zm00008a000967b simSplit
Zm00008a000967_T01.v1.1.exon.9 chr01 34584953 34585055 Zm00008a000967b 34582845 34594387 Zm00008a000967 Zm00008a000967a,Zm00008a000967b simSplit
Zm00008a000967_T01.v1.1.exon.9 chr01 34584953 34585055 Zm00008a000967 34582845 34594387 Zm00008a000967 Zm00008a000967a,Zm00008a000967b simSplit
Zm00008a000967_T01.v1.1.exon.8 chr01 34591519 34591650 Zm00008a000967b 34582845 34594387 Zm00008a000967 Zm00008a000967a,Zm00008a000967b simSplit
Zm00008a000967_T01.v1.1.exon.8 chr01 34591519 34591650 Zm00008a000967 34582845 34594387 Zm00008a000967 Zm00008a000967a,Zm00008a000967b simSplit
Zm00008a000967_T01.v1.1.exon.7 chr01 34591752 34591832 Zm00008a000967b 34582845 34594387 Zm00008a000967 Zm00008a000967a,Zm00008a000967b simSplit
Zm00008a000967_T01.v1.1.exon.7 chr01 34591752 34591832 Zm00008a000967 34582845 34594387 Zm00008a000967 Zm00008a000967a,Zm00008a000967b simSplit
Zm00008a000967_T01.v1.1.exon.6 chr01 34592204 34592296 Zm00008a000967b 34582845 34594387 Zm00008a000967 Zm00008a000967a,Zm00008a000967b simSplit
Zm00008a000967_T01.v1.1.exon.6 chr01 34592204 34592296 Zm00008a000967 34582845 34594387 Zm00008a000967 Zm00008a000967a,Zm00008a000967b simSplit
Zm00008a000967_T01.v1.1.exon.5 chr01 34592442 34592525 Zm00008a000967b 34582845 34594387 Zm00008a000967 Zm00008a000967a,Zm00008a000967b simSplit
Zm00008a000967_T01.v1.1.exon.5 chr01 34592442 34592525 Zm00008a000967 34582845 34594387 Zm00008a000967 Zm00008a000967a,Zm00008a000967b simSplit
Zm00008a000967_T01.v1.1.exon.4 chr01 34592636 34592694 Zm00008a000967b 34582845 34594387 Zm00008a000967 Zm00008a000967a,Zm00008a000967b simSplit
Zm00008a000967_T01.v1.1.exon.4 chr01 34592636 34592694 Zm00008a000967 34582845 34594387 Zm00008a000967 Zm00008a000967a,Zm00008a000967b simSplit
Zm00008a000967_T01.v1.1.exon.3 chr01 34592792 34592868 Zm00008a000967b 34582845 34594387 Zm00008a000967 Zm00008a000967a,Zm00008a000967b simSplit
Zm00008a000967_T01.v1.1.exon.3 chr01 34592792 34592868 Zm00008a000967 34582845 34594387 Zm00008a000967 Zm00008a000967a,Zm00008a000967b simSplit
Zm00008a000967_T01.v1.1.exon.2 chr01 34593163 34593313 Zm00008a000967b 34582845 34594387 Zm00008a000967 Zm00008a000967a,Zm00008a000967b simSplit
Zm00008a000967_T01.v1.1.exon.2 chr01 34593163 34593313 Zm00008a000967 34582845 34594387 Zm00008a000967 Zm00008a000967a,Zm00008a000967b simSplit
Zm00008a000967_T01.v1.1.exon.1 chr01 34593985 34594387 Zm00008a000967b 34582845 34594387 Zm00008a000967 Zm00008a000967a,Zm00008a000967b simSplit
Zm00008a000967_T01.v1.1.exon.1 chr01 34593985 34594387 Zm00008a000967 34582845 34594387 Zm00008a000967 Zm00008a000967a,Zm00008a000967b simSplit
Zm00008a000978_T01.v1.1.exon.4 chr01 34933143 34933181 Zm00008a000978a 34933143 34935946 Zm00008a000978 Zm00008a000978a,Zm00008a000978b simSplit
Zm00008a000978_T01.v1.1.exon.4 chr01 34933143 34933181 Zm00008a000978 34933143 34935946 Zm00008a000978 Zm00008a000978a,Zm00008a000978b simSplit
Zm00008a000978_T01.v1.1.exon.3 chr01 34935111 34935226 Zm00008a000978b 34933143 34935946 Zm00008a000978 Zm00008a000978a,Zm00008a000978b simSplit
Zm00008a000978_T01.v1.1.exon.3 chr01 34935111 34935226 Zm00008a000978 34933143 34935946 Zm00008a000978 Zm00008a000978a,Zm00008a000978b simSplit
Zm00008a000978_T01.v1.1.exon.2 chr01 34935278 34935512 Zm00008a000978b 34933143 34935946 Zm00008a000978 Zm00008a000978a,Zm00008a000978b simSplit
Zm00008a000978_T01.v1.1.exon.2 chr01 34935278 34935512 Zm00008a000978 34933143 34935946 Zm00008a000978 Zm00008a000978a,Zm00008a000978b simSplit
Zm00008a000978_T01.v1.1.exon.1 chr01 34935749 34935946 Zm00008a000978b 34933143 34935946 Zm00008a000978 Zm00008a000978a,Zm00008a000978b simSplit
Zm00008a000978_T01.v1.1.exon.1 chr01 34935749 34935946 Zm00008a000978 34933143 34935946 Zm00008a000978 Zm00008a000978a,Zm00008a000978b simSplit
Zm00008a000985_T01.v1.1.exon.7 chr01 35128056 35128815 Zm00008a000985a 35128056 35133173 Zm00008a000985 Zm00008a000985a,Zm00008a000985b simSplit
Zm00008a000985_T01.v1.1.exon.7 chr01 35128056 35128815 Zm00008a000985 35128056 35133173 Zm00008a000985 Zm00008a000985a,Zm00008a000985b simSplit
Zm00008a000985_T01.v1.1.exon.6 chr01 35129201 35129235 Zm00008a000985a 35128056 35133173 Zm00008a000985 Zm00008a000985a,Zm00008a000985b simSplit
Zm00008a000985_T01.v1.1.exon.6 chr01 35129201 35129235 Zm00008a000985 35128056 35133173 Zm00008a000985 Zm00008a000985a,Zm00008a000985b simSplit
Zm00008a000985_T01.v1.1.exon.5 chr01 35129916 35130093 Zm00008a000985a 35128056 35133173 Zm00008a000985 Zm00008a000985a,Zm00008a000985b simSplit
Zm00008a000985_T01.v1.1.exon.5 chr01 35129916 35130093 Zm00008a000985 35128056 35133173 Zm00008a000985 Zm00008a000985a,Zm00008a000985b simSplit
Zm00008a000985_T01.v1.1.exon.4 chr01 35130835 35130909 Zm00008a000985a 35128056 35133173 Zm00008a000985 Zm00008a000985a,Zm00008a000985b simSplit
Zm00008a000985_T01.v1.1.exon.4 chr01 35130835 35130909 Zm00008a000985 35128056 35133173 Zm00008a000985 Zm00008a000985a,Zm00008a000985b simSplit
Zm00008a000985_T01.v1.1.exon.3 chr01 35131000 35131210 Zm00008a000985a 35128056 35133173 Zm00008a000985 Zm00008a000985a,Zm00008a000985b simSplit
Zm00008a000985_T01.v1.1.exon.3 chr01 35131000 35131210 Zm00008a000985 35128056 35133173 Zm00008a000985 Zm00008a000985a,Zm00008a000985b simSplit
Zm00008a000985_T01.v1.1.exon.2 chr01 35131338 35131462 Zm00008a000985b 35128056 35133173 Zm00008a000985 Zm00008a000985a,Zm00008a000985b simSplit
Zm00008a000985_T01.v1.1.exon.2 chr01 35131338 35131462 Zm00008a000985 35128056 35133173 Zm00008a000985 Zm00008a000985a,Zm00008a000985b simSplit
Zm00008a000985_T01.v1.1.exon.1 chr01 35133097 35133173 Zm00008a000985b 35128056 35133173 Zm00008a000985 Zm00008a000985a,Zm00008a000985b simSplit
Zm00008a000985_T01.v1.1.exon.1 chr01 35133097 35133173 Zm00008a000985 35128056 35133173 Zm00008a000985 Zm00008a000985a,Zm00008a000985b simSplit
Zm00008a001007_T01.v1.1.exon.19 chr01 36177504 36178305 Zm00008a001007a 36177504 36191337 Zm00008a001007 Zm00008a001007a,Zm00008a001007b simSplit
Zm00008a001007_T01.v1.1.exon.19 chr01 36177504 36178305 Zm00008a001007 36177504 36191337 Zm00008a001007 Zm00008a001007a,Zm00008a001007b simSplit
Zm00008a001007_T01.v1.1.exon.18 chr01 36178377 36178481 Zm00008a001007a 36177504 36191337 Zm00008a001007 Zm00008a001007a,Zm00008a001007b simSplit
Zm00008a001007_T01.v1.1.exon.18 chr01 36178377 36178481 Zm00008a001007 36177504 36191337 Zm00008a001007 Zm00008a001007a,Zm00008a001007b simSplit
Zm00008a001007_T01.v1.1.exon.17 chr01 36178576 36178711 Zm00008a001007a 36177504 36191337 Zm00008a001007 Zm00008a001007a,Zm00008a001007b simSplit
Zm00008a001007_T01.v1.1.exon.17 chr01 36178576 36178711 Zm00008a001007 36177504 36191337 Zm00008a001007 Zm00008a001007a,Zm00008a001007b simSplit
Zm00008a001007_T01.v1.1.exon.16 chr01 36179486 36179598 Zm00008a001007a 36177504 36191337 Zm00008a001007 Zm00008a001007a,Zm00008a001007b simSplit
Zm00008a001007_T01.v1.1.exon.16 chr01 36179486 36179598 Zm00008a001007 36177504 36191337 Zm00008a001007 Zm00008a001007a,Zm00008a001007b simSplit
Zm00008a001007_T01.v1.1.exon.15 chr01 36179678 36179773 Zm00008a001007a 36177504 36191337 Zm00008a001007 Zm00008a001007a,Zm00008a001007b simSplit
Zm00008a001007_T01.v1.1.exon.15 chr01 36179678 36179773 Zm00008a001007 36177504 36191337 Zm00008a001007 Zm00008a001007a,Zm00008a001007b simSplit
Zm00008a001007_T01.v1.1.exon.14 chr01 36179929 36180143 Zm00008a001007a 36177504 36191337 Zm00008a001007 Zm00008a001007a,Zm00008a001007b simSplit
Zm00008a001007_T01.v1.1.exon.14 chr01 36179929 36180143 Zm00008a001007 36177504 36191337 Zm00008a001007 Zm00008a001007a,Zm00008a001007b simSplit
Zm00008a001007_T01.v1.1.exon.13 chr01 36180228 36180350 Zm00008a001007a 36177504 36191337 Zm00008a001007 Zm00008a001007a,Zm00008a001007b simSplit
Zm00008a001007_T01.v1.1.exon.13 chr01 36180228 36180350 Zm00008a001007 36177504 36191337 Zm00008a001007 Zm00008a001007a,Zm00008a001007b simSplit
Zm00008a001007_T01.v1.1.exon.12 chr01 36180430 36180460 Zm00008a001007a 36177504 36191337 Zm00008a001007 Zm00008a001007a,Zm00008a001007b simSplit
Zm00008a001007_T01.v1.1.exon.12 chr01 36180430 36180460 Zm00008a001007 36177504 36191337 Zm00008a001007 Zm00008a001007a,Zm00008a001007b simSplit
Zm00008a001007_T01.v1.1.exon.11 chr01 36180565 36180605 Zm00008a001007a 36177504 36191337 Zm00008a001007 Zm00008a001007a,Zm00008a001007b simSplit
Zm00008a001007_T01.v1.1.exon.11 chr01 36180565 36180605 Zm00008a001007 36177504 36191337 Zm00008a001007 Zm00008a001007a,Zm00008a001007b simSplit
Zm00008a001007_T01.v1.1.exon.10 chr01 36181687 36181840 Zm00008a001007a 36177504 36191337 Zm00008a001007 Zm00008a001007a,Zm00008a001007b simSplit
Zm00008a001007_T01.v1.1.exon.10 chr01 36181687 36181840 Zm00008a001007 36177504 36191337 Zm00008a001007 Zm00008a001007a,Zm00008a001007b simSplit
Zm00008a001007_T01.v1.1.exon.9 chr01 36181920 36182009 Zm00008a001007a 36177504 36191337 Zm00008a001007 Zm00008a001007a,Zm00008a001007b simSplit
Zm00008a001007_T01.v1.1.exon.9 chr01 36181920 36182009 Zm00008a001007 36177504 36191337 Zm00008a001007 Zm00008a001007a,Zm00008a001007b simSplit
Zm00008a001007_T01.v1.1.exon.8 chr01 36182092 36182307 Zm00008a001007a 36177504 36191337 Zm00008a001007 Zm00008a001007a,Zm00008a001007b simSplit
Zm00008a001007_T01.v1.1.exon.8 chr01 36182092 36182307 Zm00008a001007 36177504 36191337 Zm00008a001007 Zm00008a001007a,Zm00008a001007b simSplit
Zm00008a001007_T01.v1.1.exon.7 chr01 36182412 36182546 Zm00008a001007a 36177504 36191337 Zm00008a001007 Zm00008a001007a,Zm00008a001007b simSplit
Zm00008a001007_T01.v1.1.exon.7 chr01 36182412 36182546 Zm00008a001007 36177504 36191337 Zm00008a001007 Zm00008a001007a,Zm00008a001007b simSplit
Zm00008a001007_T01.v1.1.exon.6 chr01 36182675 36183178 Zm00008a001007a 36177504 36191337 Zm00008a001007 Zm00008a001007a,Zm00008a001007b simSplit
Zm00008a001007_T01.v1.1.exon.6 chr01 36182675 36183178 Zm00008a001007 36177504 36191337 Zm00008a001007 Zm00008a001007a,Zm00008a001007b simSplit
Zm00008a001007_T01.v1.1.exon.5 chr01 36183260 36183475 Zm00008a001007a 36177504 36191337 Zm00008a001007 Zm00008a001007a,Zm00008a001007b simSplit
Zm00008a001007_T01.v1.1.exon.5 chr01 36183260 36183475 Zm00008a001007 36177504 36191337 Zm00008a001007 Zm00008a001007a,Zm00008a001007b simSplit
Zm00008a001007_T01.v1.1.exon.4 chr01 36188516 36188561 Zm00008a001007a 36177504 36191337 Zm00008a001007 Zm00008a001007a,Zm00008a001007b simSplit
Zm00008a001007_T01.v1.1.exon.4 chr01 36188516 36188561 Zm00008a001007 36177504 36191337 Zm00008a001007 Zm00008a001007a,Zm00008a001007b simSplit
Zm00008a001007_T01.v1.1.exon.3 chr01 36188653 36188789 Zm00008a001007b 36177504 36191337 Zm00008a001007 Zm00008a001007a,Zm00008a001007b simSplit
Zm00008a001007_T01.v1.1.exon.3 chr01 36188653 36188789 Zm00008a001007 36177504 36191337 Zm00008a001007 Zm00008a001007a,Zm00008a001007b simSplit
Zm00008a001007_T01.v1.1.exon.2 chr01 36189649 36189781 Zm00008a001007b 36177504 36191337 Zm00008a001007 Zm00008a001007a,Zm00008a001007b simSplit
Zm00008a001007_T01.v1.1.exon.2 chr01 36189649 36189781 Zm00008a001007 36177504 36191337 Zm00008a001007 Zm00008a001007a,Zm00008a001007b simSplit
Zm00008a001007_T01.v1.1.exon.1 chr01 36191063 36191337 Zm00008a001007b 36177504 36191337 Zm00008a001007 Zm00008a001007a,Zm00008a001007b simSplit
Zm00008a001007_T01.v1.1.exon.1 chr01 36191063 36191337 Zm00008a001007 36177504 36191337 Zm00008a001007 Zm00008a001007a,Zm00008a001007b simSplit
Zm00008a001011_T01.v1.1.exon.9 chr01 36393535 36393557 Zm00008a001011a 36393535 36415092 Zm00008a001011 Zm00008a001011a,Zm00008a001011b simSplit
Zm00008a001011_T01.v1.1.exon.9 chr01 36393535 36393557 Zm00008a001011 36393535 36415092 Zm00008a001011 Zm00008a001011a,Zm00008a001011b simSplit
Zm00008a001011_T01.v1.1.exon.8 chr01 36410417 36410627 Zm00008a001011a 36393535 36415092 Zm00008a001011 Zm00008a001011a,Zm00008a001011b simSplit
Zm00008a001011_T01.v1.1.exon.8 chr01 36410417 36410627 Zm00008a001011 36393535 36415092 Zm00008a001011 Zm00008a001011a,Zm00008a001011b simSplit
Zm00008a001011_T01.v1.1.exon.7 chr01 36410761 36410868 Zm00008a001011a 36393535 36415092 Zm00008a001011 Zm00008a001011a,Zm00008a001011b simSplit
Zm00008a001011_T01.v1.1.exon.7 chr01 36410761 36410868 Zm00008a001011 36393535 36415092 Zm00008a001011 Zm00008a001011a,Zm00008a001011b simSplit
Zm00008a001011_T01.v1.1.exon.6 chr01 36411849 36411908 Zm00008a001011a 36393535 36415092 Zm00008a001011 Zm00008a001011a,Zm00008a001011b simSplit
Zm00008a001011_T01.v1.1.exon.6 chr01 36411849 36411908 Zm00008a001011 36393535 36415092 Zm00008a001011 Zm00008a001011a,Zm00008a001011b simSplit
Zm00008a001011_T01.v1.1.exon.5 chr01 36412003 36412078 Zm00008a001011a 36393535 36415092 Zm00008a001011 Zm00008a001011a,Zm00008a001011b simSplit
Zm00008a001011_T01.v1.1.exon.5 chr01 36412003 36412078 Zm00008a001011 36393535 36415092 Zm00008a001011 Zm00008a001011a,Zm00008a001011b simSplit
Zm00008a001011_T01.v1.1.exon.4 chr01 36412285 36412442 Zm00008a001011a 36393535 36415092 Zm00008a001011 Zm00008a001011a,Zm00008a001011b simSplit
Zm00008a001011_T01.v1.1.exon.4 chr01 36412285 36412442 Zm00008a001011 36393535 36415092 Zm00008a001011 Zm00008a001011a,Zm00008a001011b simSplit
Zm00008a001011_T01.v1.1.exon.3 chr01 36412587 36412649 Zm00008a001011a 36393535 36415092 Zm00008a001011 Zm00008a001011a,Zm00008a001011b simSplit
Zm00008a001011_T01.v1.1.exon.3 chr01 36412587 36412649 Zm00008a001011 36393535 36415092 Zm00008a001011 Zm00008a001011a,Zm00008a001011b simSplit
Zm00008a001011_T01.v1.1.exon.2 chr01 36413332 36413359 Zm00008a001011b 36393535 36415092 Zm00008a001011 Zm00008a001011a,Zm00008a001011b simSplit
Zm00008a001011_T01.v1.1.exon.2 chr01 36413332 36413359 Zm00008a001011 36393535 36415092 Zm00008a001011 Zm00008a001011a,Zm00008a001011b simSplit
Zm00008a001011_T01.v1.1.exon.1 chr01 36414065 36415092 Zm00008a001011b 36393535 36415092 Zm00008a001011 Zm00008a001011a,Zm00008a001011b simSplit
Zm00008a001011_T01.v1.1.exon.1 chr01 36414065 36415092 Zm00008a001011 36393535 36415092 Zm00008a001011 Zm00008a001011a,Zm00008a001011b simSplit
Zm00008a001013_T01.v1.1.exon.6 chr01 36484303 36484750 Zm00008a001013a 36484303 36487810 Zm00008a001013 Zm00008a001013a,Zm00008a001013b simSplit
Zm00008a001013_T01.v1.1.exon.6 chr01 36484303 36484750 Zm00008a001013 36484303 36487810 Zm00008a001013 Zm00008a001013a,Zm00008a001013b simSplit
Zm00008a001013_T01.v1.1.exon.5 chr01 36484827 36484946 Zm00008a001013a 36484303 36487810 Zm00008a001013 Zm00008a001013a,Zm00008a001013b simSplit
Zm00008a001013_T01.v1.1.exon.5 chr01 36484827 36484946 Zm00008a001013 36484303 36487810 Zm00008a001013 Zm00008a001013a,Zm00008a001013b simSplit
Zm00008a001013_T01.v1.1.exon.4 chr01 36486913 36486990 Zm00008a001013a 36484303 36487810 Zm00008a001013 Zm00008a001013a,Zm00008a001013b simSplit
Zm00008a001013_T01.v1.1.exon.4 chr01 36486913 36486990 Zm00008a001013 36484303 36487810 Zm00008a001013 Zm00008a001013a,Zm00008a001013b simSplit
Zm00008a001013_T01.v1.1.exon.3 chr01 36487086 36487190 Zm00008a001013b 36484303 36487810 Zm00008a001013 Zm00008a001013a,Zm00008a001013b simSplit
Zm00008a001013_T01.v1.1.exon.3 chr01 36487086 36487190 Zm00008a001013 36484303 36487810 Zm00008a001013 Zm00008a001013a,Zm00008a001013b simSplit
Zm00008a001013_T01.v1.1.exon.2 chr01 36487276 36487368 Zm00008a001013b 36484303 36487810 Zm00008a001013 Zm00008a001013a,Zm00008a001013b simSplit
Zm00008a001013_T01.v1.1.exon.2 chr01 36487276 36487368 Zm00008a001013 36484303 36487810 Zm00008a001013 Zm00008a001013a,Zm00008a001013b simSplit
Zm00008a001013_T01.v1.1.exon.1 chr01 36487511 36487810 Zm00008a001013b 36484303 36487810 Zm00008a001013 Zm00008a001013a,Zm00008a001013b simSplit
Zm00008a001013_T01.v1.1.exon.1 chr01 36487511 36487810 Zm00008a001013 36484303 36487810 Zm00008a001013 Zm00008a001013a,Zm00008a001013b simSplit
Zm00008a001017_T01.v1.1.exon.6 chr01 36722692 36722784 Zm00008a001017a 36722692 36725228 Zm00008a001017 Zm00008a001017a,Zm00008a001017b simSplit
Zm00008a001017_T01.v1.1.exon.6 chr01 36722692 36722784 Zm00008a001017 36722692 36725228 Zm00008a001017 Zm00008a001017a,Zm00008a001017b simSplit
Zm00008a001017_T01.v1.1.exon.5 chr01 36722865 36722939 Zm00008a001017a 36722692 36725228 Zm00008a001017 Zm00008a001017a,Zm00008a001017b simSplit
Zm00008a001017_T01.v1.1.exon.5 chr01 36722865 36722939 Zm00008a001017 36722692 36725228 Zm00008a001017 Zm00008a001017a,Zm00008a001017b simSplit
Zm00008a001017_T01.v1.1.exon.4 chr01 36723044 36723109 Zm00008a001017a 36722692 36725228 Zm00008a001017 Zm00008a001017a,Zm00008a001017b simSplit
Zm00008a001017_T01.v1.1.exon.4 chr01 36723044 36723109 Zm00008a001017 36722692 36725228 Zm00008a001017 Zm00008a001017a,Zm00008a001017b simSplit
Zm00008a001017_T01.v1.1.exon.3 chr01 36724079 36724155 Zm00008a001017b 36722692 36725228 Zm00008a001017 Zm00008a001017a,Zm00008a001017b simSplit
Zm00008a001017_T01.v1.1.exon.3 chr01 36724079 36724155 Zm00008a001017 36722692 36725228 Zm00008a001017 Zm00008a001017a,Zm00008a001017b simSplit
Zm00008a001017_T01.v1.1.exon.2 chr01 36724951 36725120 Zm00008a001017b 36722692 36725228 Zm00008a001017 Zm00008a001017a,Zm00008a001017b simSplit
Zm00008a001017_T01.v1.1.exon.2 chr01 36724951 36725120 Zm00008a001017 36722692 36725228 Zm00008a001017 Zm00008a001017a,Zm00008a001017b simSplit
Zm00008a001017_T01.v1.1.exon.1 chr01 36725209 36725228 Zm00008a001017b 36722692 36725228 Zm00008a001017 Zm00008a001017a,Zm00008a001017b simSplit
Zm00008a001017_T01.v1.1.exon.1 chr01 36725209 36725228 Zm00008a001017 36722692 36725228 Zm00008a001017 Zm00008a001017a,Zm00008a001017b simSplit
Zm00008a001027_T01.v1.1.exon.1 chr01 37067895 37068160 Zm00008a001027a 37067895 37073177 Zm00008a001027 Zm00008a001027a,Zm00008a001027b simSplit
Zm00008a001027_T01.v1.1.exon.1 chr01 37067895 37068160 Zm00008a001027 37067895 37073177 Zm00008a001027 Zm00008a001027a,Zm00008a001027b simSplit
Zm00008a001027_T01.v1.1.exon.2 chr01 37068330 37068396 Zm00008a001027a 37067895 37073177 Zm00008a001027 Zm00008a001027a,Zm00008a001027b simSplit
Zm00008a001027_T01.v1.1.exon.2 chr01 37068330 37068396 Zm00008a001027 37067895 37073177 Zm00008a001027 Zm00008a001027a,Zm00008a001027b simSplit
Zm00008a001027_T01.v1.1.exon.3 chr01 37068595 37068665 Zm00008a001027a 37067895 37073177 Zm00008a001027 Zm00008a001027a,Zm00008a001027b simSplit
Zm00008a001027_T01.v1.1.exon.3 chr01 37068595 37068665 Zm00008a001027 37067895 37073177 Zm00008a001027 Zm00008a001027a,Zm00008a001027b simSplit
Zm00008a001027_T01.v1.1.exon.4 chr01 37069404 37069521 Zm00008a001027a 37067895 37073177 Zm00008a001027 Zm00008a001027a,Zm00008a001027b simSplit
Zm00008a001027_T01.v1.1.exon.4 chr01 37069404 37069521 Zm00008a001027 37067895 37073177 Zm00008a001027 Zm00008a001027a,Zm00008a001027b simSplit
Zm00008a001027_T01.v1.1.exon.5 chr01 37069603 37069676 Zm00008a001027b 37067895 37073177 Zm00008a001027 Zm00008a001027a,Zm00008a001027b simSplit
Zm00008a001027_T01.v1.1.exon.5 chr01 37069603 37069676 Zm00008a001027 37067895 37073177 Zm00008a001027 Zm00008a001027a,Zm00008a001027b simSplit
Zm00008a001027_T01.v1.1.exon.6 chr01 37070583 37070638 Zm00008a001027b 37067895 37073177 Zm00008a001027 Zm00008a001027a,Zm00008a001027b simSplit
Zm00008a001027_T01.v1.1.exon.6 chr01 37070583 37070638 Zm00008a001027 37067895 37073177 Zm00008a001027 Zm00008a001027a,Zm00008a001027b simSplit
Zm00008a001027_T01.v1.1.exon.7 chr01 37070747 37070830 Zm00008a001027b 37067895 37073177 Zm00008a001027 Zm00008a001027a,Zm00008a001027b simSplit
Zm00008a001027_T01.v1.1.exon.7 chr01 37070747 37070830 Zm00008a001027 37067895 37073177 Zm00008a001027 Zm00008a001027a,Zm00008a001027b simSplit
Zm00008a001027_T01.v1.1.exon.8 chr01 37070915 37071164 Zm00008a001027b 37067895 37073177 Zm00008a001027 Zm00008a001027a,Zm00008a001027b simSplit
Zm00008a001027_T01.v1.1.exon.8 chr01 37070915 37071164 Zm00008a001027 37067895 37073177 Zm00008a001027 Zm00008a001027a,Zm00008a001027b simSplit
Zm00008a001027_T01.v1.1.exon.9 chr01 37071635 37071691 Zm00008a001027b 37067895 37073177 Zm00008a001027 Zm00008a001027a,Zm00008a001027b simSplit
Zm00008a001027_T01.v1.1.exon.9 chr01 37071635 37071691 Zm00008a001027 37067895 37073177 Zm00008a001027 Zm00008a001027a,Zm00008a001027b simSplit
Zm00008a001027_T01.v1.1.exon.10 chr01 37072510 37073177 Zm00008a001027b 37067895 37073177 Zm00008a001027 Zm00008a001027a,Zm00008a001027b simSplit
Zm00008a001027_T01.v1.1.exon.10 chr01 37072510 37073177 Zm00008a001027 37067895 37073177 Zm00008a001027 Zm00008a001027a,Zm00008a001027b simSplit
Zm00008a001060_T01.v1.1.exon.7 chr01 38394885 38395010 Zm00008a001060a 38394885 38397813 Zm00008a001060 Zm00008a001060a,Zm00008a001060b simSplit
Zm00008a001060_T01.v1.1.exon.7 chr01 38394885 38395010 Zm00008a001060 38394885 38397813 Zm00008a001060 Zm00008a001060a,Zm00008a001060b simSplit
Zm00008a001060_T01.v1.1.exon.6 chr01 38395879 38396074 Zm00008a001060a 38394885 38397813 Zm00008a001060 Zm00008a001060a,Zm00008a001060b simSplit
Zm00008a001060_T01.v1.1.exon.6 chr01 38395879 38396074 Zm00008a001060 38394885 38397813 Zm00008a001060 Zm00008a001060a,Zm00008a001060b simSplit
Zm00008a001060_T01.v1.1.exon.5 chr01 38396130 38396192 Zm00008a001060a 38394885 38397813 Zm00008a001060 Zm00008a001060a,Zm00008a001060b simSplit
Zm00008a001060_T01.v1.1.exon.5 chr01 38396130 38396192 Zm00008a001060 38394885 38397813 Zm00008a001060 Zm00008a001060a,Zm00008a001060b simSplit
Zm00008a001060_T01.v1.1.exon.4 chr01 38396244 38396312 Zm00008a001060a 38394885 38397813 Zm00008a001060 Zm00008a001060a,Zm00008a001060b simSplit
Zm00008a001060_T01.v1.1.exon.4 chr01 38396244 38396312 Zm00008a001060 38394885 38397813 Zm00008a001060 Zm00008a001060a,Zm00008a001060b simSplit
Zm00008a001060_T01.v1.1.exon.3 chr01 38396325 38396473 Zm00008a001060a 38394885 38397813 Zm00008a001060 Zm00008a001060a,Zm00008a001060b simSplit
Zm00008a001060_T01.v1.1.exon.3 chr01 38396325 38396473 Zm00008a001060 38394885 38397813 Zm00008a001060 Zm00008a001060a,Zm00008a001060b simSplit
Zm00008a001060_T01.v1.1.exon.2 chr01 38396658 38396700 Zm00008a001060a 38394885 38397813 Zm00008a001060 Zm00008a001060a,Zm00008a001060b simSplit
Zm00008a001060_T01.v1.1.exon.2 chr01 38396658 38396700 Zm00008a001060 38394885 38397813 Zm00008a001060 Zm00008a001060a,Zm00008a001060b simSplit
Zm00008a001060_T01.v1.1.exon.1 chr01 38397752 38397813 Zm00008a001060b 38394885 38397813 Zm00008a001060 Zm00008a001060a,Zm00008a001060b simSplit
Zm00008a001060_T01.v1.1.exon.1 chr01 38397752 38397813 Zm00008a001060 38394885 38397813 Zm00008a001060 Zm00008a001060a,Zm00008a001060b simSplit
Zm00008a001072_T01.v1.1.exon.1 chr01 38804747 38804903 Zm00008a001072a 38804747 38806983 Zm00008a001072 Zm00008a001072a,Zm00008a001072b simSplit
Zm00008a001072_T01.v1.1.exon.1 chr01 38804747 38804903 Zm00008a001072 38804747 38806983 Zm00008a001072 Zm00008a001072a,Zm00008a001072b simSplit
Zm00008a001072_T01.v1.1.exon.2 chr01 38805163 38805249 Zm00008a001072a 38804747 38806983 Zm00008a001072 Zm00008a001072a,Zm00008a001072b simSplit
Zm00008a001072_T01.v1.1.exon.2 chr01 38805163 38805249 Zm00008a001072 38804747 38806983 Zm00008a001072 Zm00008a001072a,Zm00008a001072b simSplit
Zm00008a001072_T01.v1.1.exon.3 chr01 38805388 38805453 Zm00008a001072b 38804747 38806983 Zm00008a001072 Zm00008a001072a,Zm00008a001072b simSplit
Zm00008a001072_T01.v1.1.exon.3 chr01 38805388 38805453 Zm00008a001072 38804747 38806983 Zm00008a001072 Zm00008a001072a,Zm00008a001072b simSplit
Zm00008a001072_T01.v1.1.exon.4 chr01 38805560 38805657 Zm00008a001072b 38804747 38806983 Zm00008a001072 Zm00008a001072a,Zm00008a001072b simSplit
Zm00008a001072_T01.v1.1.exon.4 chr01 38805560 38805657 Zm00008a001072 38804747 38806983 Zm00008a001072 Zm00008a001072a,Zm00008a001072b simSplit
Zm00008a001072_T01.v1.1.exon.5 chr01 38805770 38806246 Zm00008a001072b 38804747 38806983 Zm00008a001072 Zm00008a001072a,Zm00008a001072b simSplit
Zm00008a001072_T01.v1.1.exon.5 chr01 38805770 38806246 Zm00008a001072 38804747 38806983 Zm00008a001072 Zm00008a001072a,Zm00008a001072b simSplit
Zm00008a001072_T01.v1.1.exon.6 chr01 38806391 38806983 Zm00008a001072b 38804747 38806983 Zm00008a001072 Zm00008a001072a,Zm00008a001072b simSplit
Zm00008a001072_T01.v1.1.exon.6 chr01 38806391 38806983 Zm00008a001072 38804747 38806983 Zm00008a001072 Zm00008a001072a,Zm00008a001072b simSplit
Zm00008a001077_T01.v1.1.exon.1 chr01 39113663 39113886 Zm00008a001077a 39113663 39118866 Zm00008a001077 Zm00008a001077a,Zm00008a001077b simSplit
Zm00008a001077_T01.v1.1.exon.1 chr01 39113663 39113886 Zm00008a001077 39113663 39118866 Zm00008a001077 Zm00008a001077a,Zm00008a001077b simSplit
Zm00008a001077_T01.v1.1.exon.2 chr01 39113914 39114054 Zm00008a001077a 39113663 39118866 Zm00008a001077 Zm00008a001077a,Zm00008a001077b simSplit
Zm00008a001077_T01.v1.1.exon.2 chr01 39113914 39114054 Zm00008a001077 39113663 39118866 Zm00008a001077 Zm00008a001077a,Zm00008a001077b simSplit
Zm00008a001077_T01.v1.1.exon.3 chr01 39115449 39115470 Zm00008a001077b 39113663 39118866 Zm00008a001077 Zm00008a001077a,Zm00008a001077b simSplit
Zm00008a001077_T01.v1.1.exon.3 chr01 39115449 39115470 Zm00008a001077 39113663 39118866 Zm00008a001077 Zm00008a001077a,Zm00008a001077b simSplit
Zm00008a001077_T01.v1.1.exon.4 chr01 39115488 39115604 Zm00008a001077b 39113663 39118866 Zm00008a001077 Zm00008a001077a,Zm00008a001077b simSplit
Zm00008a001077_T01.v1.1.exon.4 chr01 39115488 39115604 Zm00008a001077 39113663 39118866 Zm00008a001077 Zm00008a001077a,Zm00008a001077b simSplit
Zm00008a001077_T01.v1.1.exon.5 chr01 39116106 39116178 Zm00008a001077b 39113663 39118866 Zm00008a001077 Zm00008a001077a,Zm00008a001077b simSplit
Zm00008a001077_T01.v1.1.exon.5 chr01 39116106 39116178 Zm00008a001077 39113663 39118866 Zm00008a001077 Zm00008a001077a,Zm00008a001077b simSplit
Zm00008a001077_T01.v1.1.exon.6 chr01 39116258 39116376 Zm00008a001077b 39113663 39118866 Zm00008a001077 Zm00008a001077a,Zm00008a001077b simSplit
Zm00008a001077_T01.v1.1.exon.6 chr01 39116258 39116376 Zm00008a001077 39113663 39118866 Zm00008a001077 Zm00008a001077a,Zm00008a001077b simSplit
Zm00008a001077_T01.v1.1.exon.7 chr01 39116467 39116588 Zm00008a001077b 39113663 39118866 Zm00008a001077 Zm00008a001077a,Zm00008a001077b simSplit
Zm00008a001077_T01.v1.1.exon.7 chr01 39116467 39116588 Zm00008a001077 39113663 39118866 Zm00008a001077 Zm00008a001077a,Zm00008a001077b simSplit
Zm00008a001077_T01.v1.1.exon.8 chr01 39116753 39116929 Zm00008a001077b 39113663 39118866 Zm00008a001077 Zm00008a001077a,Zm00008a001077b simSplit
Zm00008a001077_T01.v1.1.exon.8 chr01 39116753 39116929 Zm00008a001077 39113663 39118866 Zm00008a001077 Zm00008a001077a,Zm00008a001077b simSplit
Zm00008a001077_T01.v1.1.exon.9 chr01 39117147 39117294 Zm00008a001077b 39113663 39118866 Zm00008a001077 Zm00008a001077a,Zm00008a001077b simSplit
Zm00008a001077_T01.v1.1.exon.9 chr01 39117147 39117294 Zm00008a001077 39113663 39118866 Zm00008a001077 Zm00008a001077a,Zm00008a001077b simSplit
Zm00008a001077_T01.v1.1.exon.10 chr01 39117420 39117598 Zm00008a001077b 39113663 39118866 Zm00008a001077 Zm00008a001077a,Zm00008a001077b simSplit
Zm00008a001077_T01.v1.1.exon.10 chr01 39117420 39117598 Zm00008a001077 39113663 39118866 Zm00008a001077 Zm00008a001077a,Zm00008a001077b simSplit
Zm00008a001077_T01.v1.1.exon.11 chr01 39117705 39118103 Zm00008a001077b 39113663 39118866 Zm00008a001077 Zm00008a001077a,Zm00008a001077b simSplit
Zm00008a001077_T01.v1.1.exon.11 chr01 39117705 39118103 Zm00008a001077 39113663 39118866 Zm00008a001077 Zm00008a001077a,Zm00008a001077b simSplit
Zm00008a001077_T01.v1.1.exon.12 chr01 39118644 39118866 Zm00008a001077b 39113663 39118866 Zm00008a001077 Zm00008a001077a,Zm00008a001077b simSplit
Zm00008a001077_T01.v1.1.exon.12 chr01 39118644 39118866 Zm00008a001077 39113663 39118866 Zm00008a001077 Zm00008a001077a,Zm00008a001077b simSplit
Zm00008a001078_T01.v1.1.exon.1 chr01 39208969 39209231 Zm00008a001078a 39208969 39214453 Zm00008a001078 Zm00008a001078a,Zm00008a001078b simSplit
Zm00008a001078_T01.v1.1.exon.1 chr01 39208969 39209231 Zm00008a001078 39208969 39214453 Zm00008a001078 Zm00008a001078a,Zm00008a001078b simSplit
Zm00008a001078_T01.v1.1.exon.2 chr01 39210171 39210351 Zm00008a001078a 39208969 39214453 Zm00008a001078 Zm00008a001078a,Zm00008a001078b simSplit
Zm00008a001078_T01.v1.1.exon.2 chr01 39210171 39210351 Zm00008a001078 39208969 39214453 Zm00008a001078 Zm00008a001078a,Zm00008a001078b simSplit
Zm00008a001078_T01.v1.1.exon.3 chr01 39210456 39211278 Zm00008a001078a 39208969 39214453 Zm00008a001078 Zm00008a001078a,Zm00008a001078b simSplit
Zm00008a001078_T01.v1.1.exon.3 chr01 39210456 39211278 Zm00008a001078 39208969 39214453 Zm00008a001078 Zm00008a001078a,Zm00008a001078b simSplit
Zm00008a001078_T01.v1.1.exon.4 chr01 39211392 39211583 Zm00008a001078b 39208969 39214453 Zm00008a001078 Zm00008a001078a,Zm00008a001078b simSplit
Zm00008a001078_T01.v1.1.exon.4 chr01 39211392 39211583 Zm00008a001078 39208969 39214453 Zm00008a001078 Zm00008a001078a,Zm00008a001078b simSplit
Zm00008a001078_T01.v1.1.exon.5 chr01 39211667 39211726 Zm00008a001078b 39208969 39214453 Zm00008a001078 Zm00008a001078a,Zm00008a001078b simSplit
Zm00008a001078_T01.v1.1.exon.5 chr01 39211667 39211726 Zm00008a001078 39208969 39214453 Zm00008a001078 Zm00008a001078a,Zm00008a001078b simSplit
Zm00008a001078_T01.v1.1.exon.6 chr01 39211807 39211886 Zm00008a001078b 39208969 39214453 Zm00008a001078 Zm00008a001078a,Zm00008a001078b simSplit
Zm00008a001078_T01.v1.1.exon.6 chr01 39211807 39211886 Zm00008a001078 39208969 39214453 Zm00008a001078 Zm00008a001078a,Zm00008a001078b simSplit
Zm00008a001078_T01.v1.1.exon.7 chr01 39211993 39212234 Zm00008a001078b 39208969 39214453 Zm00008a001078 Zm00008a001078a,Zm00008a001078b simSplit
Zm00008a001078_T01.v1.1.exon.7 chr01 39211993 39212234 Zm00008a001078 39208969 39214453 Zm00008a001078 Zm00008a001078a,Zm00008a001078b simSplit
Zm00008a001078_T01.v1.1.exon.8 chr01 39212328 39212651 Zm00008a001078b 39208969 39214453 Zm00008a001078 Zm00008a001078a,Zm00008a001078b simSplit
Zm00008a001078_T01.v1.1.exon.8 chr01 39212328 39212651 Zm00008a001078 39208969 39214453 Zm00008a001078 Zm00008a001078a,Zm00008a001078b simSplit
Zm00008a001078_T01.v1.1.exon.9 chr01 39212737 39212800 Zm00008a001078b 39208969 39214453 Zm00008a001078 Zm00008a001078a,Zm00008a001078b simSplit
Zm00008a001078_T01.v1.1.exon.9 chr01 39212737 39212800 Zm00008a001078 39208969 39214453 Zm00008a001078 Zm00008a001078a,Zm00008a001078b simSplit
Zm00008a001078_T01.v1.1.exon.10 chr01 39213492 39214453 Zm00008a001078b 39208969 39214453 Zm00008a001078 Zm00008a001078a,Zm00008a001078b simSplit
Zm00008a001078_T01.v1.1.exon.10 chr01 39213492 39214453 Zm00008a001078 39208969 39214453 Zm00008a001078 Zm00008a001078a,Zm00008a001078b simSplit
Zm00008a001087_T01.v1.1.exon.1 chr01 39504113 39504571 Zm00008a001087a 39504113 39509245 Zm00008a001087 Zm00008a001087a,Zm00008a001087b simSplit
Zm00008a001087_T01.v1.1.exon.1 chr01 39504113 39504571 Zm00008a001087 39504113 39509245 Zm00008a001087 Zm00008a001087a,Zm00008a001087b simSplit
Zm00008a001087_T01.v1.1.exon.2 chr01 39504700 39504834 Zm00008a001087a 39504113 39509245 Zm00008a001087 Zm00008a001087a,Zm00008a001087b simSplit
Zm00008a001087_T01.v1.1.exon.2 chr01 39504700 39504834 Zm00008a001087 39504113 39509245 Zm00008a001087 Zm00008a001087a,Zm00008a001087b simSplit
Zm00008a001087_T01.v1.1.exon.3 chr01 39505811 39505877 Zm00008a001087a 39504113 39509245 Zm00008a001087 Zm00008a001087a,Zm00008a001087b simSplit
Zm00008a001087_T01.v1.1.exon.3 chr01 39505811 39505877 Zm00008a001087 39504113 39509245 Zm00008a001087 Zm00008a001087a,Zm00008a001087b simSplit
Zm00008a001087_T01.v1.1.exon.4 chr01 39506039 39506135 Zm00008a001087a 39504113 39509245 Zm00008a001087 Zm00008a001087a,Zm00008a001087b simSplit
Zm00008a001087_T01.v1.1.exon.4 chr01 39506039 39506135 Zm00008a001087 39504113 39509245 Zm00008a001087 Zm00008a001087a,Zm00008a001087b simSplit
Zm00008a001087_T01.v1.1.exon.5 chr01 39506224 39506320 Zm00008a001087a 39504113 39509245 Zm00008a001087 Zm00008a001087a,Zm00008a001087b simSplit
Zm00008a001087_T01.v1.1.exon.5 chr01 39506224 39506320 Zm00008a001087 39504113 39509245 Zm00008a001087 Zm00008a001087a,Zm00008a001087b simSplit
Zm00008a001087_T01.v1.1.exon.6 chr01 39506508 39506552 Zm00008a001087a 39504113 39509245 Zm00008a001087 Zm00008a001087a,Zm00008a001087b simSplit
Zm00008a001087_T01.v1.1.exon.6 chr01 39506508 39506552 Zm00008a001087 39504113 39509245 Zm00008a001087 Zm00008a001087a,Zm00008a001087b simSplit
Zm00008a001087_T01.v1.1.exon.7 chr01 39506726 39506766 Zm00008a001087a 39504113 39509245 Zm00008a001087 Zm00008a001087a,Zm00008a001087b simSplit
Zm00008a001087_T01.v1.1.exon.7 chr01 39506726 39506766 Zm00008a001087 39504113 39509245 Zm00008a001087 Zm00008a001087a,Zm00008a001087b simSplit
Zm00008a001087_T01.v1.1.exon.8 chr01 39507446 39507511 Zm00008a001087a 39504113 39509245 Zm00008a001087 Zm00008a001087a,Zm00008a001087b simSplit
Zm00008a001087_T01.v1.1.exon.8 chr01 39507446 39507511 Zm00008a001087 39504113 39509245 Zm00008a001087 Zm00008a001087a,Zm00008a001087b simSplit
Zm00008a001087_T01.v1.1.exon.9 chr01 39508637 39508709 Zm00008a001087b 39504113 39509245 Zm00008a001087 Zm00008a001087a,Zm00008a001087b simSplit
Zm00008a001087_T01.v1.1.exon.9 chr01 39508637 39508709 Zm00008a001087 39504113 39509245 Zm00008a001087 Zm00008a001087a,Zm00008a001087b simSplit
Zm00008a001087_T01.v1.1.exon.10 chr01 39508811 39509245 Zm00008a001087b 39504113 39509245 Zm00008a001087 Zm00008a001087a,Zm00008a001087b simSplit
Zm00008a001087_T01.v1.1.exon.10 chr01 39508811 39509245 Zm00008a001087 39504113 39509245 Zm00008a001087 Zm00008a001087a,Zm00008a001087b simSplit
Zm00008a001116_T01.v1.1.exon.4 chr01 40945505 40946328 Zm00008a001116a 40945505 40948616 Zm00008a001116 Zm00008a001116a,Zm00008a001116b simSplit
Zm00008a001116_T01.v1.1.exon.4 chr01 40945505 40946328 Zm00008a001116 40945505 40948616 Zm00008a001116 Zm00008a001116a,Zm00008a001116b simSplit
Zm00008a001116_T01.v1.1.exon.3 chr01 40946775 40946864 Zm00008a001116a 40945505 40948616 Zm00008a001116 Zm00008a001116a,Zm00008a001116b simSplit
Zm00008a001116_T01.v1.1.exon.3 chr01 40946775 40946864 Zm00008a001116 40945505 40948616 Zm00008a001116 Zm00008a001116a,Zm00008a001116b simSplit
Zm00008a001116_T01.v1.1.exon.2 chr01 40947766 40948476 Zm00008a001116b 40945505 40948616 Zm00008a001116 Zm00008a001116a,Zm00008a001116b simSplit
Zm00008a001116_T01.v1.1.exon.2 chr01 40947766 40948476 Zm00008a001116 40945505 40948616 Zm00008a001116 Zm00008a001116a,Zm00008a001116b simSplit
Zm00008a001116_T01.v1.1.exon.1 chr01 40948518 40948616 Zm00008a001116b 40945505 40948616 Zm00008a001116 Zm00008a001116a,Zm00008a001116b simSplit
Zm00008a001116_T01.v1.1.exon.1 chr01 40948518 40948616 Zm00008a001116 40945505 40948616 Zm00008a001116 Zm00008a001116a,Zm00008a001116b simSplit
Zm00008a001120_T01.v1.1.exon.1 chr01 41156716 41157102 Zm00008a001120a 41156716 41158366 Zm00008a001120 Zm00008a001120a,Zm00008a001120b simSplit
Zm00008a001120_T01.v1.1.exon.1 chr01 41156716 41157102 Zm00008a001120 41156716 41158366 Zm00008a001120 Zm00008a001120a,Zm00008a001120b simSplit
Zm00008a001120_T01.v1.1.exon.2 chr01 41157195 41157295 Zm00008a001120a 41156716 41158366 Zm00008a001120 Zm00008a001120a,Zm00008a001120b simSplit
Zm00008a001120_T01.v1.1.exon.2 chr01 41157195 41157295 Zm00008a001120 41156716 41158366 Zm00008a001120 Zm00008a001120a,Zm00008a001120b simSplit
Zm00008a001120_T01.v1.1.exon.3 chr01 41157394 41157446 Zm00008a001120a 41156716 41158366 Zm00008a001120 Zm00008a001120a,Zm00008a001120b simSplit
Zm00008a001120_T01.v1.1.exon.3 chr01 41157394 41157446 Zm00008a001120 41156716 41158366 Zm00008a001120 Zm00008a001120a,Zm00008a001120b simSplit
Zm00008a001120_T01.v1.1.exon.4 chr01 41157572 41157757 Zm00008a001120a 41156716 41158366 Zm00008a001120 Zm00008a001120a,Zm00008a001120b simSplit
Zm00008a001120_T01.v1.1.exon.4 chr01 41157572 41157757 Zm00008a001120 41156716 41158366 Zm00008a001120 Zm00008a001120a,Zm00008a001120b simSplit
Zm00008a001120_T01.v1.1.exon.5 chr01 41157851 41158366 Zm00008a001120b 41156716 41158366 Zm00008a001120 Zm00008a001120a,Zm00008a001120b simSplit
Zm00008a001120_T01.v1.1.exon.5 chr01 41157851 41158366 Zm00008a001120 41156716 41158366 Zm00008a001120 Zm00008a001120a,Zm00008a001120b simSplit
Zm00008a001130_T01.v1.1.exon.5 chr01 41559466 41560161 Zm00008a001130a 41559466 41575908 Zm00008a001130 Zm00008a001130a,Zm00008a001130b simSplit
Zm00008a001130_T01.v1.1.exon.5 chr01 41559466 41560161 Zm00008a001130 41559466 41575908 Zm00008a001130 Zm00008a001130a,Zm00008a001130b simSplit
Zm00008a001130_T01.v1.1.exon.4 chr01 41567394 41567453 Zm00008a001130a 41559466 41575908 Zm00008a001130 Zm00008a001130a,Zm00008a001130b simSplit
Zm00008a001130_T01.v1.1.exon.4 chr01 41567394 41567453 Zm00008a001130 41559466 41575908 Zm00008a001130 Zm00008a001130a,Zm00008a001130b simSplit
Zm00008a001130_T01.v1.1.exon.3 chr01 41574534 41574629 Zm00008a001130a 41559466 41575908 Zm00008a001130 Zm00008a001130a,Zm00008a001130b simSplit
Zm00008a001130_T01.v1.1.exon.3 chr01 41574534 41574629 Zm00008a001130 41559466 41575908 Zm00008a001130 Zm00008a001130a,Zm00008a001130b simSplit
Zm00008a001130_T01.v1.1.exon.2 chr01 41574991 41575418 Zm00008a001130b 41559466 41575908 Zm00008a001130 Zm00008a001130a,Zm00008a001130b simSplit
Zm00008a001130_T01.v1.1.exon.2 chr01 41574991 41575418 Zm00008a001130 41559466 41575908 Zm00008a001130 Zm00008a001130a,Zm00008a001130b simSplit
Zm00008a001130_T01.v1.1.exon.1 chr01 41575761 41575908 Zm00008a001130b 41559466 41575908 Zm00008a001130 Zm00008a001130a,Zm00008a001130b simSplit
Zm00008a001130_T01.v1.1.exon.1 chr01 41575761 41575908 Zm00008a001130 41559466 41575908 Zm00008a001130 Zm00008a001130a,Zm00008a001130b simSplit
Zm00008a001133_T01.v1.1.exon.1 chr01 41758961 41759074 Zm00008a001133a 41758961 41775816 Zm00008a001133 Zm00008a001133a,Zm00008a001133b simSplit
Zm00008a001133_T01.v1.1.exon.1 chr01 41758961 41759074 Zm00008a001133 41758961 41775816 Zm00008a001133 Zm00008a001133a,Zm00008a001133b simSplit
Zm00008a001133_T01.v1.1.exon.2 chr01 41759590 41759721 Zm00008a001133a 41758961 41775816 Zm00008a001133 Zm00008a001133a,Zm00008a001133b simSplit
Zm00008a001133_T01.v1.1.exon.2 chr01 41759590 41759721 Zm00008a001133 41758961 41775816 Zm00008a001133 Zm00008a001133a,Zm00008a001133b simSplit
Zm00008a001133_T01.v1.1.exon.3 chr01 41761730 41761951 Zm00008a001133a 41758961 41775816 Zm00008a001133 Zm00008a001133a,Zm00008a001133b simSplit
Zm00008a001133_T01.v1.1.exon.3 chr01 41761730 41761951 Zm00008a001133 41758961 41775816 Zm00008a001133 Zm00008a001133a,Zm00008a001133b simSplit
Zm00008a001133_T01.v1.1.exon.4 chr01 41762261 41762407 Zm00008a001133b 41758961 41775816 Zm00008a001133 Zm00008a001133a,Zm00008a001133b simSplit
Zm00008a001133_T01.v1.1.exon.4 chr01 41762261 41762407 Zm00008a001133 41758961 41775816 Zm00008a001133 Zm00008a001133a,Zm00008a001133b simSplit
Zm00008a001133_T01.v1.1.exon.5 chr01 41762497 41762562 Zm00008a001133b 41758961 41775816 Zm00008a001133 Zm00008a001133a,Zm00008a001133b simSplit
Zm00008a001133_T01.v1.1.exon.5 chr01 41762497 41762562 Zm00008a001133 41758961 41775816 Zm00008a001133 Zm00008a001133a,Zm00008a001133b simSplit
Zm00008a001133_T01.v1.1.exon.6 chr01 41762910 41762979 Zm00008a001133b 41758961 41775816 Zm00008a001133 Zm00008a001133a,Zm00008a001133b simSplit
Zm00008a001133_T01.v1.1.exon.6 chr01 41762910 41762979 Zm00008a001133 41758961 41775816 Zm00008a001133 Zm00008a001133a,Zm00008a001133b simSplit
Zm00008a001133_T01.v1.1.exon.7 chr01 41763041 41763094 Zm00008a001133b 41758961 41775816 Zm00008a001133 Zm00008a001133a,Zm00008a001133b simSplit
Zm00008a001133_T01.v1.1.exon.7 chr01 41763041 41763094 Zm00008a001133 41758961 41775816 Zm00008a001133 Zm00008a001133a,Zm00008a001133b simSplit
Zm00008a001133_T01.v1.1.exon.8 chr01 41764002 41764182 Zm00008a001133b 41758961 41775816 Zm00008a001133 Zm00008a001133a,Zm00008a001133b simSplit
Zm00008a001133_T01.v1.1.exon.8 chr01 41764002 41764182 Zm00008a001133 41758961 41775816 Zm00008a001133 Zm00008a001133a,Zm00008a001133b simSplit
Zm00008a001133_T01.v1.1.exon.9 chr01 41764658 41764757 Zm00008a001133b 41758961 41775816 Zm00008a001133 Zm00008a001133a,Zm00008a001133b simSplit
Zm00008a001133_T01.v1.1.exon.9 chr01 41764658 41764757 Zm00008a001133 41758961 41775816 Zm00008a001133 Zm00008a001133a,Zm00008a001133b simSplit
Zm00008a001133_T01.v1.1.exon.10 chr01 41772345 41772395 Zm00008a001133b 41758961 41775816 Zm00008a001133 Zm00008a001133a,Zm00008a001133b simSplit
Zm00008a001133_T01.v1.1.exon.10 chr01 41772345 41772395 Zm00008a001133 41758961 41775816 Zm00008a001133 Zm00008a001133a,Zm00008a001133b simSplit
Zm00008a001133_T01.v1.1.exon.11 chr01 41775766 41775816 Zm00008a001133b 41758961 41775816 Zm00008a001133 Zm00008a001133a,Zm00008a001133b simSplit
Zm00008a001133_T01.v1.1.exon.11 chr01 41775766 41775816 Zm00008a001133 41758961 41775816 Zm00008a001133 Zm00008a001133a,Zm00008a001133b simSplit
Zm00008a001139_T01.v1.1.exon.8 chr01 41945671 41947635 Zm00008a001139a 41945671 41952019 Zm00008a001139 Zm00008a001139a,Zm00008a001139b simSplit
Zm00008a001139_T01.v1.1.exon.8 chr01 41945671 41947635 Zm00008a001139 41945671 41952019 Zm00008a001139 Zm00008a001139a,Zm00008a001139b simSplit
Zm00008a001139_T01.v1.1.exon.7 chr01 41948353 41948581 Zm00008a001139a 41945671 41952019 Zm00008a001139 Zm00008a001139a,Zm00008a001139b simSplit
Zm00008a001139_T01.v1.1.exon.7 chr01 41948353 41948581 Zm00008a001139 41945671 41952019 Zm00008a001139 Zm00008a001139a,Zm00008a001139b simSplit
Zm00008a001139_T01.v1.1.exon.6 chr01 41948674 41948783 Zm00008a001139b 41945671 41952019 Zm00008a001139 Zm00008a001139a,Zm00008a001139b simSplit
Zm00008a001139_T01.v1.1.exon.6 chr01 41948674 41948783 Zm00008a001139 41945671 41952019 Zm00008a001139 Zm00008a001139a,Zm00008a001139b simSplit
Zm00008a001139_T01.v1.1.exon.5 chr01 41948864 41949241 Zm00008a001139b 41945671 41952019 Zm00008a001139 Zm00008a001139a,Zm00008a001139b simSplit
Zm00008a001139_T01.v1.1.exon.5 chr01 41948864 41949241 Zm00008a001139 41945671 41952019 Zm00008a001139 Zm00008a001139a,Zm00008a001139b simSplit
Zm00008a001139_T01.v1.1.exon.4 chr01 41949343 41949621 Zm00008a001139b 41945671 41952019 Zm00008a001139 Zm00008a001139a,Zm00008a001139b simSplit
Zm00008a001139_T01.v1.1.exon.4 chr01 41949343 41949621 Zm00008a001139 41945671 41952019 Zm00008a001139 Zm00008a001139a,Zm00008a001139b simSplit
Zm00008a001139_T01.v1.1.exon.3 chr01 41949948 41950069 Zm00008a001139b 41945671 41952019 Zm00008a001139 Zm00008a001139a,Zm00008a001139b simSplit
Zm00008a001139_T01.v1.1.exon.3 chr01 41949948 41950069 Zm00008a001139 41945671 41952019 Zm00008a001139 Zm00008a001139a,Zm00008a001139b simSplit
Zm00008a001139_T01.v1.1.exon.2 chr01 41950246 41950312 Zm00008a001139b 41945671 41952019 Zm00008a001139 Zm00008a001139a,Zm00008a001139b simSplit
Zm00008a001139_T01.v1.1.exon.2 chr01 41950246 41950312 Zm00008a001139 41945671 41952019 Zm00008a001139 Zm00008a001139a,Zm00008a001139b simSplit
Zm00008a001139_T01.v1.1.exon.1 chr01 41950595 41952019 Zm00008a001139b 41945671 41952019 Zm00008a001139 Zm00008a001139a,Zm00008a001139b simSplit
Zm00008a001139_T01.v1.1.exon.1 chr01 41950595 41952019 Zm00008a001139 41945671 41952019 Zm00008a001139 Zm00008a001139a,Zm00008a001139b simSplit
Zm00008a001144_T01.v1.1.exon.16 chr01 42252326 42252647 Zm00008a001144a 42252326 42258837 Zm00008a001144 Zm00008a001144a,Zm00008a001144b simSplit
Zm00008a001144_T01.v1.1.exon.16 chr01 42252326 42252647 Zm00008a001144 42252326 42258837 Zm00008a001144 Zm00008a001144a,Zm00008a001144b simSplit
Zm00008a001144_T01.v1.1.exon.15 chr01 42252773 42252853 Zm00008a001144a 42252326 42258837 Zm00008a001144 Zm00008a001144a,Zm00008a001144b simSplit
Zm00008a001144_T01.v1.1.exon.15 chr01 42252773 42252853 Zm00008a001144 42252326 42258837 Zm00008a001144 Zm00008a001144a,Zm00008a001144b simSplit
Zm00008a001144_T01.v1.1.exon.14 chr01 42252930 42253037 Zm00008a001144a 42252326 42258837 Zm00008a001144 Zm00008a001144a,Zm00008a001144b simSplit
Zm00008a001144_T01.v1.1.exon.14 chr01 42252930 42253037 Zm00008a001144 42252326 42258837 Zm00008a001144 Zm00008a001144a,Zm00008a001144b simSplit
Zm00008a001144_T01.v1.1.exon.13 chr01 42253237 42253288 Zm00008a001144a 42252326 42258837 Zm00008a001144 Zm00008a001144a,Zm00008a001144b simSplit
Zm00008a001144_T01.v1.1.exon.13 chr01 42253237 42253288 Zm00008a001144 42252326 42258837 Zm00008a001144 Zm00008a001144a,Zm00008a001144b simSplit
Zm00008a001144_T01.v1.1.exon.12 chr01 42253450 42253511 Zm00008a001144a 42252326 42258837 Zm00008a001144 Zm00008a001144a,Zm00008a001144b simSplit
Zm00008a001144_T01.v1.1.exon.12 chr01 42253450 42253511 Zm00008a001144 42252326 42258837 Zm00008a001144 Zm00008a001144a,Zm00008a001144b simSplit
Zm00008a001144_T01.v1.1.exon.11 chr01 42253598 42253699 Zm00008a001144a 42252326 42258837 Zm00008a001144 Zm00008a001144a,Zm00008a001144b simSplit
Zm00008a001144_T01.v1.1.exon.11 chr01 42253598 42253699 Zm00008a001144 42252326 42258837 Zm00008a001144 Zm00008a001144a,Zm00008a001144b simSplit
Zm00008a001144_T01.v1.1.exon.10 chr01 42253786 42253869 Zm00008a001144a 42252326 42258837 Zm00008a001144 Zm00008a001144a,Zm00008a001144b simSplit
Zm00008a001144_T01.v1.1.exon.10 chr01 42253786 42253869 Zm00008a001144 42252326 42258837 Zm00008a001144 Zm00008a001144a,Zm00008a001144b simSplit
Zm00008a001144_T01.v1.1.exon.9 chr01 42256967 42257047 Zm00008a001144a 42252326 42258837 Zm00008a001144 Zm00008a001144a,Zm00008a001144b simSplit
Zm00008a001144_T01.v1.1.exon.9 chr01 42256967 42257047 Zm00008a001144 42252326 42258837 Zm00008a001144 Zm00008a001144a,Zm00008a001144b simSplit
Zm00008a001144_T01.v1.1.exon.8 chr01 42257225 42257332 Zm00008a001144a 42252326 42258837 Zm00008a001144 Zm00008a001144a,Zm00008a001144b simSplit
Zm00008a001144_T01.v1.1.exon.8 chr01 42257225 42257332 Zm00008a001144 42252326 42258837 Zm00008a001144 Zm00008a001144a,Zm00008a001144b simSplit
Zm00008a001144_T01.v1.1.exon.7 chr01 42257478 42257554 Zm00008a001144a 42252326 42258837 Zm00008a001144 Zm00008a001144a,Zm00008a001144b simSplit
Zm00008a001144_T01.v1.1.exon.7 chr01 42257478 42257554 Zm00008a001144 42252326 42258837 Zm00008a001144 Zm00008a001144a,Zm00008a001144b simSplit
Zm00008a001144_T01.v1.1.exon.6 chr01 42257643 42257751 Zm00008a001144a 42252326 42258837 Zm00008a001144 Zm00008a001144a,Zm00008a001144b simSplit
Zm00008a001144_T01.v1.1.exon.6 chr01 42257643 42257751 Zm00008a001144 42252326 42258837 Zm00008a001144 Zm00008a001144a,Zm00008a001144b simSplit
Zm00008a001144_T01.v1.1.exon.5 chr01 42257843 42257941 Zm00008a001144a 42252326 42258837 Zm00008a001144 Zm00008a001144a,Zm00008a001144b simSplit
Zm00008a001144_T01.v1.1.exon.5 chr01 42257843 42257941 Zm00008a001144 42252326 42258837 Zm00008a001144 Zm00008a001144a,Zm00008a001144b simSplit
Zm00008a001144_T01.v1.1.exon.4 chr01 42258018 42258104 Zm00008a001144a 42252326 42258837 Zm00008a001144 Zm00008a001144a,Zm00008a001144b simSplit
Zm00008a001144_T01.v1.1.exon.4 chr01 42258018 42258104 Zm00008a001144 42252326 42258837 Zm00008a001144 Zm00008a001144a,Zm00008a001144b simSplit
Zm00008a001144_T01.v1.1.exon.3 chr01 42258228 42258288 Zm00008a001144a 42252326 42258837 Zm00008a001144 Zm00008a001144a,Zm00008a001144b simSplit
Zm00008a001144_T01.v1.1.exon.3 chr01 42258228 42258288 Zm00008a001144 42252326 42258837 Zm00008a001144 Zm00008a001144a,Zm00008a001144b simSplit
Zm00008a001144_T01.v1.1.exon.2 chr01 42258372 42258446 Zm00008a001144b 42252326 42258837 Zm00008a001144 Zm00008a001144a,Zm00008a001144b simSplit
Zm00008a001144_T01.v1.1.exon.2 chr01 42258372 42258446 Zm00008a001144 42252326 42258837 Zm00008a001144 Zm00008a001144a,Zm00008a001144b simSplit
Zm00008a001144_T01.v1.1.exon.1 chr01 42258547 42258837 Zm00008a001144b 42252326 42258837 Zm00008a001144 Zm00008a001144a,Zm00008a001144b simSplit
Zm00008a001144_T01.v1.1.exon.1 chr01 42258547 42258837 Zm00008a001144 42252326 42258837 Zm00008a001144 Zm00008a001144a,Zm00008a001144b simSplit
Zm00008a001161_T01.v1.1.exon.7 chr01 42912246 42912482 Zm00008a001161a 42912246 42914382 Zm00008a001161 Zm00008a001161a,Zm00008a001161b simSplit
Zm00008a001161_T01.v1.1.exon.7 chr01 42912246 42912482 Zm00008a001161 42912246 42914382 Zm00008a001161 Zm00008a001161a,Zm00008a001161b simSplit
Zm00008a001161_T01.v1.1.exon.6 chr01 42912507 42912621 Zm00008a001161a 42912246 42914382 Zm00008a001161 Zm00008a001161a,Zm00008a001161b simSplit
Zm00008a001161_T01.v1.1.exon.6 chr01 42912507 42912621 Zm00008a001161 42912246 42914382 Zm00008a001161 Zm00008a001161a,Zm00008a001161b simSplit
Zm00008a001161_T01.v1.1.exon.5 chr01 42912722 42912751 Zm00008a001161b 42912246 42914382 Zm00008a001161 Zm00008a001161a,Zm00008a001161b simSplit
Zm00008a001161_T01.v1.1.exon.5 chr01 42912722 42912751 Zm00008a001161 42912246 42914382 Zm00008a001161 Zm00008a001161a,Zm00008a001161b simSplit
Zm00008a001161_T01.v1.1.exon.4 chr01 42913293 42913340 Zm00008a001161b 42912246 42914382 Zm00008a001161 Zm00008a001161a,Zm00008a001161b simSplit
Zm00008a001161_T01.v1.1.exon.4 chr01 42913293 42913340 Zm00008a001161 42912246 42914382 Zm00008a001161 Zm00008a001161a,Zm00008a001161b simSplit
Zm00008a001161_T01.v1.1.exon.3 chr01 42913428 42913493 Zm00008a001161b 42912246 42914382 Zm00008a001161 Zm00008a001161a,Zm00008a001161b simSplit
Zm00008a001161_T01.v1.1.exon.3 chr01 42913428 42913493 Zm00008a001161 42912246 42914382 Zm00008a001161 Zm00008a001161a,Zm00008a001161b simSplit
Zm00008a001161_T01.v1.1.exon.2 chr01 42913978 42914028 Zm00008a001161b 42912246 42914382 Zm00008a001161 Zm00008a001161a,Zm00008a001161b simSplit
Zm00008a001161_T01.v1.1.exon.2 chr01 42913978 42914028 Zm00008a001161 42912246 42914382 Zm00008a001161 Zm00008a001161a,Zm00008a001161b simSplit
Zm00008a001161_T01.v1.1.exon.1 chr01 42914149 42914382 Zm00008a001161b 42912246 42914382 Zm00008a001161 Zm00008a001161a,Zm00008a001161b simSplit
Zm00008a001161_T01.v1.1.exon.1 chr01 42914149 42914382 Zm00008a001161 42912246 42914382 Zm00008a001161 Zm00008a001161a,Zm00008a001161b simSplit
Zm00008a001182_T01.v1.1.exon.5 chr01 43832999 43833020 Zm00008a001182a 43832999 43839643 Zm00008a001182 Zm00008a001182a,Zm00008a001182b simSplit
Zm00008a001182_T01.v1.1.exon.5 chr01 43832999 43833020 Zm00008a001182 43832999 43839643 Zm00008a001182 Zm00008a001182a,Zm00008a001182b simSplit
Zm00008a001182_T01.v1.1.exon.4 chr01 43837817 43837836 Zm00008a001182b 43832999 43839643 Zm00008a001182 Zm00008a001182a,Zm00008a001182b simSplit
Zm00008a001182_T01.v1.1.exon.4 chr01 43837817 43837836 Zm00008a001182 43832999 43839643 Zm00008a001182 Zm00008a001182a,Zm00008a001182b simSplit
Zm00008a001182_T01.v1.1.exon.3 chr01 43838134 43838211 Zm00008a001182b 43832999 43839643 Zm00008a001182 Zm00008a001182a,Zm00008a001182b simSplit
Zm00008a001182_T01.v1.1.exon.3 chr01 43838134 43838211 Zm00008a001182 43832999 43839643 Zm00008a001182 Zm00008a001182a,Zm00008a001182b simSplit
Zm00008a001182_T01.v1.1.exon.2 chr01 43838216 43838377 Zm00008a001182b 43832999 43839643 Zm00008a001182 Zm00008a001182a,Zm00008a001182b simSplit
Zm00008a001182_T01.v1.1.exon.2 chr01 43838216 43838377 Zm00008a001182 43832999 43839643 Zm00008a001182 Zm00008a001182a,Zm00008a001182b simSplit
Zm00008a001182_T01.v1.1.exon.1 chr01 43839614 43839643 Zm00008a001182b 43832999 43839643 Zm00008a001182 Zm00008a001182a,Zm00008a001182b simSplit
Zm00008a001182_T01.v1.1.exon.1 chr01 43839614 43839643 Zm00008a001182 43832999 43839643 Zm00008a001182 Zm00008a001182a,Zm00008a001182b simSplit
Zm00008a001187_T01.v1.1.exon.10 chr01 44131412 44131634 Zm00008a001187a 44131412 44135001 Zm00008a001187 Zm00008a001187a,Zm00008a001187b simSplit
Zm00008a001187_T01.v1.1.exon.10 chr01 44131412 44131634 Zm00008a001187 44131412 44135001 Zm00008a001187 Zm00008a001187a,Zm00008a001187b simSplit
Zm00008a001187_T01.v1.1.exon.9 chr01 44131716 44132159 Zm00008a001187a 44131412 44135001 Zm00008a001187 Zm00008a001187a,Zm00008a001187b simSplit
Zm00008a001187_T01.v1.1.exon.9 chr01 44131716 44132159 Zm00008a001187 44131412 44135001 Zm00008a001187 Zm00008a001187a,Zm00008a001187b simSplit
Zm00008a001187_T01.v1.1.exon.8 chr01 44132272 44132352 Zm00008a001187a 44131412 44135001 Zm00008a001187 Zm00008a001187a,Zm00008a001187b simSplit
Zm00008a001187_T01.v1.1.exon.8 chr01 44132272 44132352 Zm00008a001187 44131412 44135001 Zm00008a001187 Zm00008a001187a,Zm00008a001187b simSplit
Zm00008a001187_T01.v1.1.exon.7 chr01 44132472 44132828 Zm00008a001187a 44131412 44135001 Zm00008a001187 Zm00008a001187a,Zm00008a001187b simSplit
Zm00008a001187_T01.v1.1.exon.7 chr01 44132472 44132828 Zm00008a001187 44131412 44135001 Zm00008a001187 Zm00008a001187a,Zm00008a001187b simSplit
Zm00008a001187_T01.v1.1.exon.6 chr01 44132927 44133007 Zm00008a001187a 44131412 44135001 Zm00008a001187 Zm00008a001187a,Zm00008a001187b simSplit
Zm00008a001187_T01.v1.1.exon.6 chr01 44132927 44133007 Zm00008a001187 44131412 44135001 Zm00008a001187 Zm00008a001187a,Zm00008a001187b simSplit
Zm00008a001187_T01.v1.1.exon.5 chr01 44133117 44133601 Zm00008a001187a 44131412 44135001 Zm00008a001187 Zm00008a001187a,Zm00008a001187b simSplit
Zm00008a001187_T01.v1.1.exon.5 chr01 44133117 44133601 Zm00008a001187 44131412 44135001 Zm00008a001187 Zm00008a001187a,Zm00008a001187b simSplit
Zm00008a001187_T01.v1.1.exon.4 chr01 44133790 44133931 Zm00008a001187a 44131412 44135001 Zm00008a001187 Zm00008a001187a,Zm00008a001187b simSplit
Zm00008a001187_T01.v1.1.exon.4 chr01 44133790 44133931 Zm00008a001187 44131412 44135001 Zm00008a001187 Zm00008a001187a,Zm00008a001187b simSplit
Zm00008a001187_T01.v1.1.exon.3 chr01 44134110 44134208 Zm00008a001187b 44131412 44135001 Zm00008a001187 Zm00008a001187a,Zm00008a001187b simSplit
Zm00008a001187_T01.v1.1.exon.3 chr01 44134110 44134208 Zm00008a001187 44131412 44135001 Zm00008a001187 Zm00008a001187a,Zm00008a001187b simSplit
Zm00008a001187_T01.v1.1.exon.2 chr01 44134327 44134500 Zm00008a001187b 44131412 44135001 Zm00008a001187 Zm00008a001187a,Zm00008a001187b simSplit
Zm00008a001187_T01.v1.1.exon.2 chr01 44134327 44134500 Zm00008a001187 44131412 44135001 Zm00008a001187 Zm00008a001187a,Zm00008a001187b simSplit
Zm00008a001187_T01.v1.1.exon.1 chr01 44134912 44135001 Zm00008a001187b 44131412 44135001 Zm00008a001187 Zm00008a001187a,Zm00008a001187b simSplit
Zm00008a001187_T01.v1.1.exon.1 chr01 44134912 44135001 Zm00008a001187 44131412 44135001 Zm00008a001187 Zm00008a001187a,Zm00008a001187b simSplit
Zm00008a001192_T01.v1.1.exon.1 chr01 44457581 44457766 Zm00008a001192a 44457581 44459221 Zm00008a001192 Zm00008a001192a,Zm00008a001192b simSplit
Zm00008a001192_T01.v1.1.exon.1 chr01 44457581 44457766 Zm00008a001192 44457581 44459221 Zm00008a001192 Zm00008a001192a,Zm00008a001192b simSplit
Zm00008a001192_T01.v1.1.exon.2 chr01 44458195 44458804 Zm00008a001192a 44457581 44459221 Zm00008a001192 Zm00008a001192a,Zm00008a001192b simSplit
Zm00008a001192_T01.v1.1.exon.2 chr01 44458195 44458804 Zm00008a001192 44457581 44459221 Zm00008a001192 Zm00008a001192a,Zm00008a001192b simSplit
Zm00008a001192_T01.v1.1.exon.3 chr01 44459127 44459191 Zm00008a001192a 44457581 44459221 Zm00008a001192 Zm00008a001192a,Zm00008a001192b simSplit
Zm00008a001192_T01.v1.1.exon.3 chr01 44459127 44459191 Zm00008a001192 44457581 44459221 Zm00008a001192 Zm00008a001192a,Zm00008a001192b simSplit
Zm00008a001192_T01.v1.1.exon.4 chr01 44459210 44459221 Zm00008a001192b 44457581 44459221 Zm00008a001192 Zm00008a001192a,Zm00008a001192b simSplit
Zm00008a001192_T01.v1.1.exon.4 chr01 44459210 44459221 Zm00008a001192 44457581 44459221 Zm00008a001192 Zm00008a001192a,Zm00008a001192b simSplit
Zm00008a001216_T01.v1.1.exon.1 chr01 45278888 45279117 Zm00008a001216a 45278888 45282856 Zm00008a001216 Zm00008a001216a,Zm00008a001216b simSplit
Zm00008a001216_T01.v1.1.exon.1 chr01 45278888 45279117 Zm00008a001216 45278888 45282856 Zm00008a001216 Zm00008a001216a,Zm00008a001216b simSplit
Zm00008a001216_T01.v1.1.exon.2 chr01 45279653 45280018 Zm00008a001216a 45278888 45282856 Zm00008a001216 Zm00008a001216a,Zm00008a001216b simSplit
Zm00008a001216_T01.v1.1.exon.2 chr01 45279653 45280018 Zm00008a001216 45278888 45282856 Zm00008a001216 Zm00008a001216a,Zm00008a001216b simSplit
Zm00008a001216_T01.v1.1.exon.3 chr01 45281083 45281229 Zm00008a001216a 45278888 45282856 Zm00008a001216 Zm00008a001216a,Zm00008a001216b simSplit
Zm00008a001216_T01.v1.1.exon.3 chr01 45281083 45281229 Zm00008a001216 45278888 45282856 Zm00008a001216 Zm00008a001216a,Zm00008a001216b simSplit
Zm00008a001216_T01.v1.1.exon.4 chr01 45281306 45281410 Zm00008a001216a 45278888 45282856 Zm00008a001216 Zm00008a001216a,Zm00008a001216b simSplit
Zm00008a001216_T01.v1.1.exon.4 chr01 45281306 45281410 Zm00008a001216 45278888 45282856 Zm00008a001216 Zm00008a001216a,Zm00008a001216b simSplit
Zm00008a001216_T01.v1.1.exon.5 chr01 45281740 45281786 Zm00008a001216a 45278888 45282856 Zm00008a001216 Zm00008a001216a,Zm00008a001216b simSplit
Zm00008a001216_T01.v1.1.exon.5 chr01 45281740 45281786 Zm00008a001216 45278888 45282856 Zm00008a001216 Zm00008a001216a,Zm00008a001216b simSplit
Zm00008a001216_T01.v1.1.exon.6 chr01 45282171 45282243 Zm00008a001216a 45278888 45282856 Zm00008a001216 Zm00008a001216a,Zm00008a001216b simSplit
Zm00008a001216_T01.v1.1.exon.6 chr01 45282171 45282243 Zm00008a001216 45278888 45282856 Zm00008a001216 Zm00008a001216a,Zm00008a001216b simSplit
Zm00008a001216_T01.v1.1.exon.7 chr01 45282314 45282412 Zm00008a001216b 45278888 45282856 Zm00008a001216 Zm00008a001216a,Zm00008a001216b simSplit
Zm00008a001216_T01.v1.1.exon.7 chr01 45282314 45282412 Zm00008a001216 45278888 45282856 Zm00008a001216 Zm00008a001216a,Zm00008a001216b simSplit
Zm00008a001216_T01.v1.1.exon.8 chr01 45282524 45282856 Zm00008a001216b 45278888 45282856 Zm00008a001216 Zm00008a001216a,Zm00008a001216b simSplit
Zm00008a001216_T01.v1.1.exon.8 chr01 45282524 45282856 Zm00008a001216 45278888 45282856 Zm00008a001216 Zm00008a001216a,Zm00008a001216b simSplit
Zm00008a001217_T01.v1.1.exon.1 chr01 45291450 45291655 Zm00008a001217a 45291450 45297689 Zm00008a001217 Zm00008a001217a,Zm00008a001217b simSplit
Zm00008a001217_T01.v1.1.exon.1 chr01 45291450 45291655 Zm00008a001217 45291450 45297689 Zm00008a001217 Zm00008a001217a,Zm00008a001217b simSplit
Zm00008a001217_T01.v1.1.exon.2 chr01 45292229 45292271 Zm00008a001217a 45291450 45297689 Zm00008a001217 Zm00008a001217a,Zm00008a001217b simSplit
Zm00008a001217_T01.v1.1.exon.2 chr01 45292229 45292271 Zm00008a001217 45291450 45297689 Zm00008a001217 Zm00008a001217a,Zm00008a001217b simSplit
Zm00008a001217_T01.v1.1.exon.3 chr01 45292479 45292532 Zm00008a001217a 45291450 45297689 Zm00008a001217 Zm00008a001217a,Zm00008a001217b simSplit
Zm00008a001217_T01.v1.1.exon.3 chr01 45292479 45292532 Zm00008a001217 45291450 45297689 Zm00008a001217 Zm00008a001217a,Zm00008a001217b simSplit
Zm00008a001217_T01.v1.1.exon.4 chr01 45294053 45294116 Zm00008a001217a 45291450 45297689 Zm00008a001217 Zm00008a001217a,Zm00008a001217b simSplit
Zm00008a001217_T01.v1.1.exon.4 chr01 45294053 45294116 Zm00008a001217 45291450 45297689 Zm00008a001217 Zm00008a001217a,Zm00008a001217b simSplit
Zm00008a001217_T01.v1.1.exon.5 chr01 45294308 45294364 Zm00008a001217a 45291450 45297689 Zm00008a001217 Zm00008a001217a,Zm00008a001217b simSplit
Zm00008a001217_T01.v1.1.exon.5 chr01 45294308 45294364 Zm00008a001217 45291450 45297689 Zm00008a001217 Zm00008a001217a,Zm00008a001217b simSplit
Zm00008a001217_T01.v1.1.exon.6 chr01 45294455 45294549 Zm00008a001217a 45291450 45297689 Zm00008a001217 Zm00008a001217a,Zm00008a001217b simSplit
Zm00008a001217_T01.v1.1.exon.6 chr01 45294455 45294549 Zm00008a001217 45291450 45297689 Zm00008a001217 Zm00008a001217a,Zm00008a001217b simSplit
Zm00008a001217_T01.v1.1.exon.7 chr01 45294652 45294690 Zm00008a001217a 45291450 45297689 Zm00008a001217 Zm00008a001217a,Zm00008a001217b simSplit
Zm00008a001217_T01.v1.1.exon.7 chr01 45294652 45294690 Zm00008a001217 45291450 45297689 Zm00008a001217 Zm00008a001217a,Zm00008a001217b simSplit
Zm00008a001217_T01.v1.1.exon.8 chr01 45294774 45294862 Zm00008a001217a 45291450 45297689 Zm00008a001217 Zm00008a001217a,Zm00008a001217b simSplit
Zm00008a001217_T01.v1.1.exon.8 chr01 45294774 45294862 Zm00008a001217 45291450 45297689 Zm00008a001217 Zm00008a001217a,Zm00008a001217b simSplit
Zm00008a001217_T01.v1.1.exon.9 chr01 45295142 45295220 Zm00008a001217a 45291450 45297689 Zm00008a001217 Zm00008a001217a,Zm00008a001217b simSplit
Zm00008a001217_T01.v1.1.exon.9 chr01 45295142 45295220 Zm00008a001217 45291450 45297689 Zm00008a001217 Zm00008a001217a,Zm00008a001217b simSplit
Zm00008a001217_T01.v1.1.exon.10 chr01 45295546 45295593 Zm00008a001217a 45291450 45297689 Zm00008a001217 Zm00008a001217a,Zm00008a001217b simSplit
Zm00008a001217_T01.v1.1.exon.10 chr01 45295546 45295593 Zm00008a001217 45291450 45297689 Zm00008a001217 Zm00008a001217a,Zm00008a001217b simSplit
Zm00008a001217_T01.v1.1.exon.11 chr01 45296381 45296558 Zm00008a001217b 45291450 45297689 Zm00008a001217 Zm00008a001217a,Zm00008a001217b simSplit
Zm00008a001217_T01.v1.1.exon.11 chr01 45296381 45296558 Zm00008a001217 45291450 45297689 Zm00008a001217 Zm00008a001217a,Zm00008a001217b simSplit
Zm00008a001217_T01.v1.1.exon.12 chr01 45297279 45297689 Zm00008a001217b 45291450 45297689 Zm00008a001217 Zm00008a001217a,Zm00008a001217b simSplit
Zm00008a001217_T01.v1.1.exon.12 chr01 45297279 45297689 Zm00008a001217 45291450 45297689 Zm00008a001217 Zm00008a001217a,Zm00008a001217b simSplit
Zm00008a001272_T01.v1.1.exon.4 chr01 47549985 47550473 Zm00008a001272a 47549985 47551485 Zm00008a001272 Zm00008a001272a,Zm00008a001272b simSplit
Zm00008a001272_T01.v1.1.exon.4 chr01 47549985 47550473 Zm00008a001272 47549985 47551485 Zm00008a001272 Zm00008a001272a,Zm00008a001272b simSplit
Zm00008a001272_T01.v1.1.exon.3 chr01 47550607 47550832 Zm00008a001272a 47549985 47551485 Zm00008a001272 Zm00008a001272a,Zm00008a001272b simSplit
Zm00008a001272_T01.v1.1.exon.3 chr01 47550607 47550832 Zm00008a001272 47549985 47551485 Zm00008a001272 Zm00008a001272a,Zm00008a001272b simSplit
Zm00008a001272_T01.v1.1.exon.2 chr01 47551156 47551226 Zm00008a001272b 47549985 47551485 Zm00008a001272 Zm00008a001272a,Zm00008a001272b simSplit
Zm00008a001272_T01.v1.1.exon.2 chr01 47551156 47551226 Zm00008a001272 47549985 47551485 Zm00008a001272 Zm00008a001272a,Zm00008a001272b simSplit
Zm00008a001272_T01.v1.1.exon.1 chr01 47551398 47551485 Zm00008a001272b 47549985 47551485 Zm00008a001272 Zm00008a001272a,Zm00008a001272b simSplit
Zm00008a001272_T01.v1.1.exon.1 chr01 47551398 47551485 Zm00008a001272 47549985 47551485 Zm00008a001272 Zm00008a001272a,Zm00008a001272b simSplit
Zm00008a001296_T01.v1.1.exon.1 chr01 48792111 48792684 Zm00008a001296a 48792111 48796466 Zm00008a001296 Zm00008a001296a,Zm00008a001296b simSplit
Zm00008a001296_T01.v1.1.exon.1 chr01 48792111 48792684 Zm00008a001296 48792111 48796466 Zm00008a001296 Zm00008a001296a,Zm00008a001296b simSplit
Zm00008a001296_T01.v1.1.exon.2 chr01 48793753 48794981 Zm00008a001296a 48792111 48796466 Zm00008a001296 Zm00008a001296a,Zm00008a001296b simSplit
Zm00008a001296_T01.v1.1.exon.2 chr01 48793753 48794981 Zm00008a001296 48792111 48796466 Zm00008a001296 Zm00008a001296a,Zm00008a001296b simSplit
Zm00008a001296_T01.v1.1.exon.3 chr01 48795176 48795212 Zm00008a001296a 48792111 48796466 Zm00008a001296 Zm00008a001296a,Zm00008a001296b simSplit
Zm00008a001296_T01.v1.1.exon.3 chr01 48795176 48795212 Zm00008a001296 48792111 48796466 Zm00008a001296 Zm00008a001296a,Zm00008a001296b simSplit
Zm00008a001296_T01.v1.1.exon.4 chr01 48795307 48795715 Zm00008a001296a 48792111 48796466 Zm00008a001296 Zm00008a001296a,Zm00008a001296b simSplit
Zm00008a001296_T01.v1.1.exon.4 chr01 48795307 48795715 Zm00008a001296 48792111 48796466 Zm00008a001296 Zm00008a001296a,Zm00008a001296b simSplit
Zm00008a001296_T01.v1.1.exon.5 chr01 48795831 48796466 Zm00008a001296b 48792111 48796466 Zm00008a001296 Zm00008a001296a,Zm00008a001296b simSplit
Zm00008a001296_T01.v1.1.exon.5 chr01 48795831 48796466 Zm00008a001296 48792111 48796466 Zm00008a001296 Zm00008a001296a,Zm00008a001296b simSplit
Zm00008a001299_T01.v1.1.exon.8 chr01 48851066 48851893 Zm00008a001299a 48851066 48861431 Zm00008a001299 Zm00008a001299a,Zm00008a001299b simSplit
Zm00008a001299_T01.v1.1.exon.8 chr01 48851066 48851893 Zm00008a001299 48851066 48861431 Zm00008a001299 Zm00008a001299a,Zm00008a001299b simSplit
Zm00008a001299_T01.v1.1.exon.7 chr01 48852044 48852220 Zm00008a001299a 48851066 48861431 Zm00008a001299 Zm00008a001299a,Zm00008a001299b simSplit
Zm00008a001299_T01.v1.1.exon.7 chr01 48852044 48852220 Zm00008a001299 48851066 48861431 Zm00008a001299 Zm00008a001299a,Zm00008a001299b simSplit
Zm00008a001299_T01.v1.1.exon.6 chr01 48852640 48852750 Zm00008a001299a 48851066 48861431 Zm00008a001299 Zm00008a001299a,Zm00008a001299b simSplit
Zm00008a001299_T01.v1.1.exon.6 chr01 48852640 48852750 Zm00008a001299 48851066 48861431 Zm00008a001299 Zm00008a001299a,Zm00008a001299b simSplit
Zm00008a001299_T01.v1.1.exon.5 chr01 48857695 48857940 Zm00008a001299a 48851066 48861431 Zm00008a001299 Zm00008a001299a,Zm00008a001299b simSplit
Zm00008a001299_T01.v1.1.exon.5 chr01 48857695 48857940 Zm00008a001299 48851066 48861431 Zm00008a001299 Zm00008a001299a,Zm00008a001299b simSplit
Zm00008a001299_T01.v1.1.exon.4 chr01 48858273 48858332 Zm00008a001299a 48851066 48861431 Zm00008a001299 Zm00008a001299a,Zm00008a001299b simSplit
Zm00008a001299_T01.v1.1.exon.4 chr01 48858273 48858332 Zm00008a001299 48851066 48861431 Zm00008a001299 Zm00008a001299a,Zm00008a001299b simSplit
Zm00008a001299_T01.v1.1.exon.3 chr01 48858436 48858741 Zm00008a001299b 48851066 48861431 Zm00008a001299 Zm00008a001299a,Zm00008a001299b simSplit
Zm00008a001299_T01.v1.1.exon.3 chr01 48858436 48858741 Zm00008a001299 48851066 48861431 Zm00008a001299 Zm00008a001299a,Zm00008a001299b simSplit
Zm00008a001299_T01.v1.1.exon.2 chr01 48860682 48860825 Zm00008a001299b 48851066 48861431 Zm00008a001299 Zm00008a001299a,Zm00008a001299b simSplit
Zm00008a001299_T01.v1.1.exon.2 chr01 48860682 48860825 Zm00008a001299 48851066 48861431 Zm00008a001299 Zm00008a001299a,Zm00008a001299b simSplit
Zm00008a001299_T01.v1.1.exon.1 chr01 48861033 48861431 Zm00008a001299b 48851066 48861431 Zm00008a001299 Zm00008a001299a,Zm00008a001299b simSplit
Zm00008a001299_T01.v1.1.exon.1 chr01 48861033 48861431 Zm00008a001299 48851066 48861431 Zm00008a001299 Zm00008a001299a,Zm00008a001299b simSplit
Zm00008a001300_T01.v1.1.exon.10 chr01 48861965 48862059 Zm00008a001300a 48861965 48874693 Zm00008a001300 Zm00008a001300a,Zm00008a001300b simSplit
Zm00008a001300_T01.v1.1.exon.10 chr01 48861965 48862059 Zm00008a001300 48861965 48874693 Zm00008a001300 Zm00008a001300a,Zm00008a001300b simSplit
Zm00008a001300_T01.v1.1.exon.9 chr01 48863213 48863762 Zm00008a001300a 48861965 48874693 Zm00008a001300 Zm00008a001300a,Zm00008a001300b simSplit
Zm00008a001300_T01.v1.1.exon.9 chr01 48863213 48863762 Zm00008a001300 48861965 48874693 Zm00008a001300 Zm00008a001300a,Zm00008a001300b simSplit
Zm00008a001300_T01.v1.1.exon.8 chr01 48871440 48872970 Zm00008a001300a 48861965 48874693 Zm00008a001300 Zm00008a001300a,Zm00008a001300b simSplit
Zm00008a001300_T01.v1.1.exon.8 chr01 48871440 48872970 Zm00008a001300 48861965 48874693 Zm00008a001300 Zm00008a001300a,Zm00008a001300b simSplit
Zm00008a001300_T01.v1.1.exon.7 chr01 48873133 48873215 Zm00008a001300a 48861965 48874693 Zm00008a001300 Zm00008a001300a,Zm00008a001300b simSplit
Zm00008a001300_T01.v1.1.exon.7 chr01 48873133 48873215 Zm00008a001300 48861965 48874693 Zm00008a001300 Zm00008a001300a,Zm00008a001300b simSplit
Zm00008a001300_T01.v1.1.exon.6 chr01 48873296 48873397 Zm00008a001300a 48861965 48874693 Zm00008a001300 Zm00008a001300a,Zm00008a001300b simSplit
Zm00008a001300_T01.v1.1.exon.6 chr01 48873296 48873397 Zm00008a001300 48861965 48874693 Zm00008a001300 Zm00008a001300a,Zm00008a001300b simSplit
Zm00008a001300_T01.v1.1.exon.5 chr01 48873470 48873553 Zm00008a001300b 48861965 48874693 Zm00008a001300 Zm00008a001300a,Zm00008a001300b simSplit
Zm00008a001300_T01.v1.1.exon.5 chr01 48873470 48873553 Zm00008a001300 48861965 48874693 Zm00008a001300 Zm00008a001300a,Zm00008a001300b simSplit
Zm00008a001300_T01.v1.1.exon.4 chr01 48873622 48873678 Zm00008a001300b 48861965 48874693 Zm00008a001300 Zm00008a001300a,Zm00008a001300b simSplit
Zm00008a001300_T01.v1.1.exon.4 chr01 48873622 48873678 Zm00008a001300 48861965 48874693 Zm00008a001300 Zm00008a001300a,Zm00008a001300b simSplit
Zm00008a001300_T01.v1.1.exon.3 chr01 48873772 48873898 Zm00008a001300b 48861965 48874693 Zm00008a001300 Zm00008a001300a,Zm00008a001300b simSplit
Zm00008a001300_T01.v1.1.exon.3 chr01 48873772 48873898 Zm00008a001300 48861965 48874693 Zm00008a001300 Zm00008a001300a,Zm00008a001300b simSplit
Zm00008a001300_T01.v1.1.exon.2 chr01 48874083 48874195 Zm00008a001300b 48861965 48874693 Zm00008a001300 Zm00008a001300a,Zm00008a001300b simSplit
Zm00008a001300_T01.v1.1.exon.2 chr01 48874083 48874195 Zm00008a001300 48861965 48874693 Zm00008a001300 Zm00008a001300a,Zm00008a001300b simSplit
Zm00008a001300_T01.v1.1.exon.1 chr01 48874550 48874693 Zm00008a001300b 48861965 48874693 Zm00008a001300 Zm00008a001300a,Zm00008a001300b simSplit
Zm00008a001300_T01.v1.1.exon.1 chr01 48874550 48874693 Zm00008a001300 48861965 48874693 Zm00008a001300 Zm00008a001300a,Zm00008a001300b simSplit
Zm00008a001306_T01.v1.1.exon.1 chr01 49429652 49429955 Zm00008a001306a 49429652 49441533 Zm00008a001306 Zm00008a001306a,Zm00008a001306b simSplit
Zm00008a001306_T01.v1.1.exon.1 chr01 49429652 49429955 Zm00008a001306 49429652 49441533 Zm00008a001306 Zm00008a001306a,Zm00008a001306b simSplit
Zm00008a001306_T01.v1.1.exon.2 chr01 49430479 49430673 Zm00008a001306a 49429652 49441533 Zm00008a001306 Zm00008a001306a,Zm00008a001306b simSplit
Zm00008a001306_T01.v1.1.exon.2 chr01 49430479 49430673 Zm00008a001306 49429652 49441533 Zm00008a001306 Zm00008a001306a,Zm00008a001306b simSplit
Zm00008a001306_T01.v1.1.exon.3 chr01 49430751 49430825 Zm00008a001306a 49429652 49441533 Zm00008a001306 Zm00008a001306a,Zm00008a001306b simSplit
Zm00008a001306_T01.v1.1.exon.3 chr01 49430751 49430825 Zm00008a001306 49429652 49441533 Zm00008a001306 Zm00008a001306a,Zm00008a001306b simSplit
Zm00008a001306_T01.v1.1.exon.4 chr01 49430925 49431089 Zm00008a001306a 49429652 49441533 Zm00008a001306 Zm00008a001306a,Zm00008a001306b simSplit
Zm00008a001306_T01.v1.1.exon.4 chr01 49430925 49431089 Zm00008a001306 49429652 49441533 Zm00008a001306 Zm00008a001306a,Zm00008a001306b simSplit
Zm00008a001306_T01.v1.1.exon.5 chr01 49431639 49431802 Zm00008a001306a 49429652 49441533 Zm00008a001306 Zm00008a001306a,Zm00008a001306b simSplit
Zm00008a001306_T01.v1.1.exon.5 chr01 49431639 49431802 Zm00008a001306 49429652 49441533 Zm00008a001306 Zm00008a001306a,Zm00008a001306b simSplit
Zm00008a001306_T01.v1.1.exon.6 chr01 49436386 49436604 Zm00008a001306a 49429652 49441533 Zm00008a001306 Zm00008a001306a,Zm00008a001306b simSplit
Zm00008a001306_T01.v1.1.exon.6 chr01 49436386 49436604 Zm00008a001306 49429652 49441533 Zm00008a001306 Zm00008a001306a,Zm00008a001306b simSplit
Zm00008a001306_T01.v1.1.exon.7 chr01 49437184 49437310 Zm00008a001306a 49429652 49441533 Zm00008a001306 Zm00008a001306a,Zm00008a001306b simSplit
Zm00008a001306_T01.v1.1.exon.7 chr01 49437184 49437310 Zm00008a001306 49429652 49441533 Zm00008a001306 Zm00008a001306a,Zm00008a001306b simSplit
Zm00008a001306_T01.v1.1.exon.8 chr01 49437580 49437768 Zm00008a001306b 49429652 49441533 Zm00008a001306 Zm00008a001306a,Zm00008a001306b simSplit
Zm00008a001306_T01.v1.1.exon.8 chr01 49437580 49437768 Zm00008a001306 49429652 49441533 Zm00008a001306 Zm00008a001306a,Zm00008a001306b simSplit
Zm00008a001306_T01.v1.1.exon.9 chr01 49438397 49438483 Zm00008a001306b 49429652 49441533 Zm00008a001306 Zm00008a001306a,Zm00008a001306b simSplit
Zm00008a001306_T01.v1.1.exon.9 chr01 49438397 49438483 Zm00008a001306 49429652 49441533 Zm00008a001306 Zm00008a001306a,Zm00008a001306b simSplit
Zm00008a001306_T01.v1.1.exon.10 chr01 49438627 49438781 Zm00008a001306b 49429652 49441533 Zm00008a001306 Zm00008a001306a,Zm00008a001306b simSplit
Zm00008a001306_T01.v1.1.exon.10 chr01 49438627 49438781 Zm00008a001306 49429652 49441533 Zm00008a001306 Zm00008a001306a,Zm00008a001306b simSplit
Zm00008a001306_T01.v1.1.exon.11 chr01 49438929 49439048 Zm00008a001306b 49429652 49441533 Zm00008a001306 Zm00008a001306a,Zm00008a001306b simSplit
Zm00008a001306_T01.v1.1.exon.11 chr01 49438929 49439048 Zm00008a001306 49429652 49441533 Zm00008a001306 Zm00008a001306a,Zm00008a001306b simSplit
Zm00008a001306_T01.v1.1.exon.12 chr01 49439158 49439222 Zm00008a001306b 49429652 49441533 Zm00008a001306 Zm00008a001306a,Zm00008a001306b simSplit
Zm00008a001306_T01.v1.1.exon.12 chr01 49439158 49439222 Zm00008a001306 49429652 49441533 Zm00008a001306 Zm00008a001306a,Zm00008a001306b simSplit
Zm00008a001306_T01.v1.1.exon.13 chr01 49439297 49439442 Zm00008a001306b 49429652 49441533 Zm00008a001306 Zm00008a001306a,Zm00008a001306b simSplit
Zm00008a001306_T01.v1.1.exon.13 chr01 49439297 49439442 Zm00008a001306 49429652 49441533 Zm00008a001306 Zm00008a001306a,Zm00008a001306b simSplit
Zm00008a001306_T01.v1.1.exon.14 chr01 49440125 49440184 Zm00008a001306b 49429652 49441533 Zm00008a001306 Zm00008a001306a,Zm00008a001306b simSplit
Zm00008a001306_T01.v1.1.exon.14 chr01 49440125 49440184 Zm00008a001306 49429652 49441533 Zm00008a001306 Zm00008a001306a,Zm00008a001306b simSplit
Zm00008a001306_T01.v1.1.exon.15 chr01 49440270 49440443 Zm00008a001306b 49429652 49441533 Zm00008a001306 Zm00008a001306a,Zm00008a001306b simSplit
Zm00008a001306_T01.v1.1.exon.15 chr01 49440270 49440443 Zm00008a001306 49429652 49441533 Zm00008a001306 Zm00008a001306a,Zm00008a001306b simSplit
Zm00008a001306_T01.v1.1.exon.16 chr01 49440542 49440651 Zm00008a001306b 49429652 49441533 Zm00008a001306 Zm00008a001306a,Zm00008a001306b simSplit
Zm00008a001306_T01.v1.1.exon.16 chr01 49440542 49440651 Zm00008a001306 49429652 49441533 Zm00008a001306 Zm00008a001306a,Zm00008a001306b simSplit
Zm00008a001306_T01.v1.1.exon.17 chr01 49440773 49441533 Zm00008a001306b 49429652 49441533 Zm00008a001306 Zm00008a001306a,Zm00008a001306b simSplit
Zm00008a001306_T01.v1.1.exon.17 chr01 49440773 49441533 Zm00008a001306 49429652 49441533 Zm00008a001306 Zm00008a001306a,Zm00008a001306b simSplit
Zm00008a001327_T01.v1.1.exon.9 chr01 50665837 50666121 Zm00008a001327a 50665837 50671127 Zm00008a001327 Zm00008a001327a,Zm00008a001327b simSplit
Zm00008a001327_T01.v1.1.exon.9 chr01 50665837 50666121 Zm00008a001327 50665837 50671127 Zm00008a001327 Zm00008a001327a,Zm00008a001327b simSplit
Zm00008a001327_T01.v1.1.exon.8 chr01 50666710 50666981 Zm00008a001327a 50665837 50671127 Zm00008a001327 Zm00008a001327a,Zm00008a001327b simSplit
Zm00008a001327_T01.v1.1.exon.8 chr01 50666710 50666981 Zm00008a001327 50665837 50671127 Zm00008a001327 Zm00008a001327a,Zm00008a001327b simSplit
Zm00008a001327_T01.v1.1.exon.7 chr01 50667104 50667155 Zm00008a001327b 50665837 50671127 Zm00008a001327 Zm00008a001327a,Zm00008a001327b simSplit
Zm00008a001327_T01.v1.1.exon.7 chr01 50667104 50667155 Zm00008a001327 50665837 50671127 Zm00008a001327 Zm00008a001327a,Zm00008a001327b simSplit
Zm00008a001327_T01.v1.1.exon.6 chr01 50667233 50667310 Zm00008a001327b 50665837 50671127 Zm00008a001327 Zm00008a001327a,Zm00008a001327b simSplit
Zm00008a001327_T01.v1.1.exon.6 chr01 50667233 50667310 Zm00008a001327 50665837 50671127 Zm00008a001327 Zm00008a001327a,Zm00008a001327b simSplit
Zm00008a001327_T01.v1.1.exon.5 chr01 50668305 50668364 Zm00008a001327b 50665837 50671127 Zm00008a001327 Zm00008a001327a,Zm00008a001327b simSplit
Zm00008a001327_T01.v1.1.exon.5 chr01 50668305 50668364 Zm00008a001327 50665837 50671127 Zm00008a001327 Zm00008a001327a,Zm00008a001327b simSplit
Zm00008a001327_T01.v1.1.exon.4 chr01 50668456 50668542 Zm00008a001327b 50665837 50671127 Zm00008a001327 Zm00008a001327a,Zm00008a001327b simSplit
Zm00008a001327_T01.v1.1.exon.4 chr01 50668456 50668542 Zm00008a001327 50665837 50671127 Zm00008a001327 Zm00008a001327a,Zm00008a001327b simSplit
Zm00008a001327_T01.v1.1.exon.3 chr01 50669410 50669619 Zm00008a001327b 50665837 50671127 Zm00008a001327 Zm00008a001327a,Zm00008a001327b simSplit
Zm00008a001327_T01.v1.1.exon.3 chr01 50669410 50669619 Zm00008a001327 50665837 50671127 Zm00008a001327 Zm00008a001327a,Zm00008a001327b simSplit
Zm00008a001327_T01.v1.1.exon.2 chr01 50670458 50670535 Zm00008a001327b 50665837 50671127 Zm00008a001327 Zm00008a001327a,Zm00008a001327b simSplit
Zm00008a001327_T01.v1.1.exon.2 chr01 50670458 50670535 Zm00008a001327 50665837 50671127 Zm00008a001327 Zm00008a001327a,Zm00008a001327b simSplit
Zm00008a001327_T01.v1.1.exon.1 chr01 50670669 50671127 Zm00008a001327b 50665837 50671127 Zm00008a001327 Zm00008a001327a,Zm00008a001327b simSplit
Zm00008a001327_T01.v1.1.exon.1 chr01 50670669 50671127 Zm00008a001327 50665837 50671127 Zm00008a001327 Zm00008a001327a,Zm00008a001327b simSplit
Zm00008a001334_T01.v1.1.exon.1 chr01 51005647 51005892 Zm00008a001334a 51005647 51012097 Zm00008a001334 Zm00008a001334a,Zm00008a001334b simSplit
Zm00008a001334_T01.v1.1.exon.1 chr01 51005647 51005892 Zm00008a001334 51005647 51012097 Zm00008a001334 Zm00008a001334a,Zm00008a001334b simSplit
Zm00008a001334_T01.v1.1.exon.2 chr01 51010399 51010580 Zm00008a001334a 51005647 51012097 Zm00008a001334 Zm00008a001334a,Zm00008a001334b simSplit
Zm00008a001334_T01.v1.1.exon.2 chr01 51010399 51010580 Zm00008a001334 51005647 51012097 Zm00008a001334 Zm00008a001334a,Zm00008a001334b simSplit
Zm00008a001334_T01.v1.1.exon.3 chr01 51010731 51010893 Zm00008a001334b 51005647 51012097 Zm00008a001334 Zm00008a001334a,Zm00008a001334b simSplit
Zm00008a001334_T01.v1.1.exon.3 chr01 51010731 51010893 Zm00008a001334 51005647 51012097 Zm00008a001334 Zm00008a001334a,Zm00008a001334b simSplit
Zm00008a001334_T01.v1.1.exon.4 chr01 51011334 51012097 Zm00008a001334b 51005647 51012097 Zm00008a001334 Zm00008a001334a,Zm00008a001334b simSplit
Zm00008a001334_T01.v1.1.exon.4 chr01 51011334 51012097 Zm00008a001334 51005647 51012097 Zm00008a001334 Zm00008a001334a,Zm00008a001334b simSplit
Zm00008a001342_T01.v1.1.exon.17 chr01 51153732 51153833 Zm00008a001342a 51153732 51161488 Zm00008a001342 Zm00008a001342a,Zm00008a001342b simSplit
Zm00008a001342_T01.v1.1.exon.17 chr01 51153732 51153833 Zm00008a001342 51153732 51161488 Zm00008a001342 Zm00008a001342a,Zm00008a001342b simSplit
Zm00008a001342_T01.v1.1.exon.16 chr01 51153916 51154114 Zm00008a001342a 51153732 51161488 Zm00008a001342 Zm00008a001342a,Zm00008a001342b simSplit
Zm00008a001342_T01.v1.1.exon.16 chr01 51153916 51154114 Zm00008a001342 51153732 51161488 Zm00008a001342 Zm00008a001342a,Zm00008a001342b simSplit
Zm00008a001342_T01.v1.1.exon.15 chr01 51154205 51154261 Zm00008a001342a 51153732 51161488 Zm00008a001342 Zm00008a001342a,Zm00008a001342b simSplit
Zm00008a001342_T01.v1.1.exon.15 chr01 51154205 51154261 Zm00008a001342 51153732 51161488 Zm00008a001342 Zm00008a001342a,Zm00008a001342b simSplit
Zm00008a001342_T01.v1.1.exon.14 chr01 51154354 51154457 Zm00008a001342a 51153732 51161488 Zm00008a001342 Zm00008a001342a,Zm00008a001342b simSplit
Zm00008a001342_T01.v1.1.exon.14 chr01 51154354 51154457 Zm00008a001342 51153732 51161488 Zm00008a001342 Zm00008a001342a,Zm00008a001342b simSplit
Zm00008a001342_T01.v1.1.exon.13 chr01 51154539 51154610 Zm00008a001342a 51153732 51161488 Zm00008a001342 Zm00008a001342a,Zm00008a001342b simSplit
Zm00008a001342_T01.v1.1.exon.13 chr01 51154539 51154610 Zm00008a001342 51153732 51161488 Zm00008a001342 Zm00008a001342a,Zm00008a001342b simSplit
Zm00008a001342_T01.v1.1.exon.12 chr01 51154685 51154803 Zm00008a001342a 51153732 51161488 Zm00008a001342 Zm00008a001342a,Zm00008a001342b simSplit
Zm00008a001342_T01.v1.1.exon.12 chr01 51154685 51154803 Zm00008a001342 51153732 51161488 Zm00008a001342 Zm00008a001342a,Zm00008a001342b simSplit
Zm00008a001342_T01.v1.1.exon.11 chr01 51154914 51155058 Zm00008a001342a 51153732 51161488 Zm00008a001342 Zm00008a001342a,Zm00008a001342b simSplit
Zm00008a001342_T01.v1.1.exon.11 chr01 51154914 51155058 Zm00008a001342 51153732 51161488 Zm00008a001342 Zm00008a001342a,Zm00008a001342b simSplit
Zm00008a001342_T01.v1.1.exon.10 chr01 51155931 51155983 Zm00008a001342a 51153732 51161488 Zm00008a001342 Zm00008a001342a,Zm00008a001342b simSplit
Zm00008a001342_T01.v1.1.exon.10 chr01 51155931 51155983 Zm00008a001342 51153732 51161488 Zm00008a001342 Zm00008a001342a,Zm00008a001342b simSplit
Zm00008a001342_T01.v1.1.exon.9 chr01 51156099 51156144 Zm00008a001342a 51153732 51161488 Zm00008a001342 Zm00008a001342a,Zm00008a001342b simSplit
Zm00008a001342_T01.v1.1.exon.9 chr01 51156099 51156144 Zm00008a001342 51153732 51161488 Zm00008a001342 Zm00008a001342a,Zm00008a001342b simSplit
Zm00008a001342_T01.v1.1.exon.8 chr01 51156243 51156388 Zm00008a001342a 51153732 51161488 Zm00008a001342 Zm00008a001342a,Zm00008a001342b simSplit
Zm00008a001342_T01.v1.1.exon.8 chr01 51156243 51156388 Zm00008a001342 51153732 51161488 Zm00008a001342 Zm00008a001342a,Zm00008a001342b simSplit
Zm00008a001342_T01.v1.1.exon.7 chr01 51156709 51156778 Zm00008a001342a 51153732 51161488 Zm00008a001342 Zm00008a001342a,Zm00008a001342b simSplit
Zm00008a001342_T01.v1.1.exon.7 chr01 51156709 51156778 Zm00008a001342 51153732 51161488 Zm00008a001342 Zm00008a001342a,Zm00008a001342b simSplit
Zm00008a001342_T01.v1.1.exon.6 chr01 51157348 51157501 Zm00008a001342b 51153732 51161488 Zm00008a001342 Zm00008a001342a,Zm00008a001342b simSplit
Zm00008a001342_T01.v1.1.exon.6 chr01 51157348 51157501 Zm00008a001342 51153732 51161488 Zm00008a001342 Zm00008a001342a,Zm00008a001342b simSplit
Zm00008a001342_T01.v1.1.exon.5 chr01 51157607 51157728 Zm00008a001342b 51153732 51161488 Zm00008a001342 Zm00008a001342a,Zm00008a001342b simSplit
Zm00008a001342_T01.v1.1.exon.5 chr01 51157607 51157728 Zm00008a001342 51153732 51161488 Zm00008a001342 Zm00008a001342a,Zm00008a001342b simSplit
Zm00008a001342_T01.v1.1.exon.4 chr01 51159189 51159400 Zm00008a001342b 51153732 51161488 Zm00008a001342 Zm00008a001342a,Zm00008a001342b simSplit
Zm00008a001342_T01.v1.1.exon.4 chr01 51159189 51159400 Zm00008a001342 51153732 51161488 Zm00008a001342 Zm00008a001342a,Zm00008a001342b simSplit
Zm00008a001342_T01.v1.1.exon.3 chr01 51159824 51159878 Zm00008a001342b 51153732 51161488 Zm00008a001342 Zm00008a001342a,Zm00008a001342b simSplit
Zm00008a001342_T01.v1.1.exon.3 chr01 51159824 51159878 Zm00008a001342 51153732 51161488 Zm00008a001342 Zm00008a001342a,Zm00008a001342b simSplit
Zm00008a001342_T01.v1.1.exon.2 chr01 51160148 51160255 Zm00008a001342b 51153732 51161488 Zm00008a001342 Zm00008a001342a,Zm00008a001342b simSplit
Zm00008a001342_T01.v1.1.exon.2 chr01 51160148 51160255 Zm00008a001342 51153732 51161488 Zm00008a001342 Zm00008a001342a,Zm00008a001342b simSplit
Zm00008a001342_T01.v1.1.exon.1 chr01 51161297 51161488 Zm00008a001342b 51153732 51161488 Zm00008a001342 Zm00008a001342a,Zm00008a001342b simSplit
Zm00008a001342_T01.v1.1.exon.1 chr01 51161297 51161488 Zm00008a001342 51153732 51161488 Zm00008a001342 Zm00008a001342a,Zm00008a001342b simSplit
Zm00008a001358_T01.v1.1.exon.5 chr01 51939912 51940298 Zm00008a001358a 51939912 51942433 Zm00008a001358 Zm00008a001358a,Zm00008a001358b simSplit
Zm00008a001358_T01.v1.1.exon.5 chr01 51939912 51940298 Zm00008a001358 51939912 51942433 Zm00008a001358 Zm00008a001358a,Zm00008a001358b simSplit
Zm00008a001358_T01.v1.1.exon.4 chr01 51940391 51940508 Zm00008a001358b 51939912 51942433 Zm00008a001358 Zm00008a001358a,Zm00008a001358b simSplit
Zm00008a001358_T01.v1.1.exon.4 chr01 51940391 51940508 Zm00008a001358 51939912 51942433 Zm00008a001358 Zm00008a001358a,Zm00008a001358b simSplit
Zm00008a001358_T01.v1.1.exon.3 chr01 51940618 51940707 Zm00008a001358b 51939912 51942433 Zm00008a001358 Zm00008a001358a,Zm00008a001358b simSplit
Zm00008a001358_T01.v1.1.exon.3 chr01 51940618 51940707 Zm00008a001358 51939912 51942433 Zm00008a001358 Zm00008a001358a,Zm00008a001358b simSplit
Zm00008a001358_T01.v1.1.exon.2 chr01 51941647 51941704 Zm00008a001358b 51939912 51942433 Zm00008a001358 Zm00008a001358a,Zm00008a001358b simSplit
Zm00008a001358_T01.v1.1.exon.2 chr01 51941647 51941704 Zm00008a001358 51939912 51942433 Zm00008a001358 Zm00008a001358a,Zm00008a001358b simSplit
Zm00008a001358_T01.v1.1.exon.1 chr01 51942246 51942433 Zm00008a001358b 51939912 51942433 Zm00008a001358 Zm00008a001358a,Zm00008a001358b simSplit
Zm00008a001358_T01.v1.1.exon.1 chr01 51942246 51942433 Zm00008a001358 51939912 51942433 Zm00008a001358 Zm00008a001358a,Zm00008a001358b simSplit
Zm00008a001360_T01.v1.1.exon.1 chr01 52072431 52072435 Zm00008a001360a 52072431 52079573 Zm00008a001360 Zm00008a001360a,Zm00008a001360b simSplit
Zm00008a001360_T01.v1.1.exon.1 chr01 52072431 52072435 Zm00008a001360 52072431 52079573 Zm00008a001360 Zm00008a001360a,Zm00008a001360b simSplit
Zm00008a001360_T01.v1.1.exon.2 chr01 52074224 52074341 Zm00008a001360a 52072431 52079573 Zm00008a001360 Zm00008a001360a,Zm00008a001360b simSplit
Zm00008a001360_T01.v1.1.exon.2 chr01 52074224 52074341 Zm00008a001360 52072431 52079573 Zm00008a001360 Zm00008a001360a,Zm00008a001360b simSplit
Zm00008a001360_T01.v1.1.exon.3 chr01 52074431 52074509 Zm00008a001360b 52072431 52079573 Zm00008a001360 Zm00008a001360a,Zm00008a001360b simSplit
Zm00008a001360_T01.v1.1.exon.3 chr01 52074431 52074509 Zm00008a001360 52072431 52079573 Zm00008a001360 Zm00008a001360a,Zm00008a001360b simSplit
Zm00008a001360_T01.v1.1.exon.4 chr01 52075836 52075912 Zm00008a001360b 52072431 52079573 Zm00008a001360 Zm00008a001360a,Zm00008a001360b simSplit
Zm00008a001360_T01.v1.1.exon.4 chr01 52075836 52075912 Zm00008a001360 52072431 52079573 Zm00008a001360 Zm00008a001360a,Zm00008a001360b simSplit
Zm00008a001360_T01.v1.1.exon.5 chr01 52077791 52077932 Zm00008a001360b 52072431 52079573 Zm00008a001360 Zm00008a001360a,Zm00008a001360b simSplit
Zm00008a001360_T01.v1.1.exon.5 chr01 52077791 52077932 Zm00008a001360 52072431 52079573 Zm00008a001360 Zm00008a001360a,Zm00008a001360b simSplit
Zm00008a001360_T01.v1.1.exon.6 chr01 52078109 52078136 Zm00008a001360b 52072431 52079573 Zm00008a001360 Zm00008a001360a,Zm00008a001360b simSplit
Zm00008a001360_T01.v1.1.exon.6 chr01 52078109 52078136 Zm00008a001360 52072431 52079573 Zm00008a001360 Zm00008a001360a,Zm00008a001360b simSplit
Zm00008a001360_T01.v1.1.exon.7 chr01 52078239 52078292 Zm00008a001360b 52072431 52079573 Zm00008a001360 Zm00008a001360a,Zm00008a001360b simSplit
Zm00008a001360_T01.v1.1.exon.7 chr01 52078239 52078292 Zm00008a001360 52072431 52079573 Zm00008a001360 Zm00008a001360a,Zm00008a001360b simSplit
Zm00008a001360_T01.v1.1.exon.8 chr01 52078825 52078876 Zm00008a001360b 52072431 52079573 Zm00008a001360 Zm00008a001360a,Zm00008a001360b simSplit
Zm00008a001360_T01.v1.1.exon.8 chr01 52078825 52078876 Zm00008a001360 52072431 52079573 Zm00008a001360 Zm00008a001360a,Zm00008a001360b simSplit
Zm00008a001360_T01.v1.1.exon.9 chr01 52078988 52079070 Zm00008a001360b 52072431 52079573 Zm00008a001360 Zm00008a001360a,Zm00008a001360b simSplit
Zm00008a001360_T01.v1.1.exon.9 chr01 52078988 52079070 Zm00008a001360 52072431 52079573 Zm00008a001360 Zm00008a001360a,Zm00008a001360b simSplit
Zm00008a001360_T01.v1.1.exon.10 chr01 52079149 52079573 Zm00008a001360b 52072431 52079573 Zm00008a001360 Zm00008a001360a,Zm00008a001360b simSplit
Zm00008a001360_T01.v1.1.exon.10 chr01 52079149 52079573 Zm00008a001360 52072431 52079573 Zm00008a001360 Zm00008a001360a,Zm00008a001360b simSplit
Zm00008a001362_T01.v1.1.exon.1 chr01 52267132 52267431 Zm00008a001362a 52267132 52274058 Zm00008a001362 Zm00008a001362a,Zm00008a001362b simSplit
Zm00008a001362_T01.v1.1.exon.1 chr01 52267132 52267431 Zm00008a001362 52267132 52274058 Zm00008a001362 Zm00008a001362a,Zm00008a001362b simSplit
Zm00008a001362_T01.v1.1.exon.2 chr01 52268398 52268471 Zm00008a001362a 52267132 52274058 Zm00008a001362 Zm00008a001362a,Zm00008a001362b simSplit
Zm00008a001362_T01.v1.1.exon.2 chr01 52268398 52268471 Zm00008a001362 52267132 52274058 Zm00008a001362 Zm00008a001362a,Zm00008a001362b simSplit
Zm00008a001362_T01.v1.1.exon.3 chr01 52268881 52268964 Zm00008a001362a 52267132 52274058 Zm00008a001362 Zm00008a001362a,Zm00008a001362b simSplit
Zm00008a001362_T01.v1.1.exon.3 chr01 52268881 52268964 Zm00008a001362 52267132 52274058 Zm00008a001362 Zm00008a001362a,Zm00008a001362b simSplit
Zm00008a001362_T01.v1.1.exon.4 chr01 52269083 52269163 Zm00008a001362a 52267132 52274058 Zm00008a001362 Zm00008a001362a,Zm00008a001362b simSplit
Zm00008a001362_T01.v1.1.exon.4 chr01 52269083 52269163 Zm00008a001362 52267132 52274058 Zm00008a001362 Zm00008a001362a,Zm00008a001362b simSplit
Zm00008a001362_T01.v1.1.exon.5 chr01 52271095 52271175 Zm00008a001362a 52267132 52274058 Zm00008a001362 Zm00008a001362a,Zm00008a001362b simSplit
Zm00008a001362_T01.v1.1.exon.5 chr01 52271095 52271175 Zm00008a001362 52267132 52274058 Zm00008a001362 Zm00008a001362a,Zm00008a001362b simSplit
Zm00008a001362_T01.v1.1.exon.6 chr01 52271516 52271608 Zm00008a001362a 52267132 52274058 Zm00008a001362 Zm00008a001362a,Zm00008a001362b simSplit
Zm00008a001362_T01.v1.1.exon.6 chr01 52271516 52271608 Zm00008a001362 52267132 52274058 Zm00008a001362 Zm00008a001362a,Zm00008a001362b simSplit
Zm00008a001362_T01.v1.1.exon.7 chr01 52272292 52272644 Zm00008a001362a 52267132 52274058 Zm00008a001362 Zm00008a001362a,Zm00008a001362b simSplit
Zm00008a001362_T01.v1.1.exon.7 chr01 52272292 52272644 Zm00008a001362 52267132 52274058 Zm00008a001362 Zm00008a001362a,Zm00008a001362b simSplit
Zm00008a001362_T01.v1.1.exon.8 chr01 52272743 52272803 Zm00008a001362a 52267132 52274058 Zm00008a001362 Zm00008a001362a,Zm00008a001362b simSplit
Zm00008a001362_T01.v1.1.exon.8 chr01 52272743 52272803 Zm00008a001362 52267132 52274058 Zm00008a001362 Zm00008a001362a,Zm00008a001362b simSplit
Zm00008a001362_T01.v1.1.exon.9 chr01 52272935 52272988 Zm00008a001362a 52267132 52274058 Zm00008a001362 Zm00008a001362a,Zm00008a001362b simSplit
Zm00008a001362_T01.v1.1.exon.9 chr01 52272935 52272988 Zm00008a001362 52267132 52274058 Zm00008a001362 Zm00008a001362a,Zm00008a001362b simSplit
Zm00008a001362_T01.v1.1.exon.10 chr01 52273066 52273155 Zm00008a001362a 52267132 52274058 Zm00008a001362 Zm00008a001362a,Zm00008a001362b simSplit
Zm00008a001362_T01.v1.1.exon.10 chr01 52273066 52273155 Zm00008a001362 52267132 52274058 Zm00008a001362 Zm00008a001362a,Zm00008a001362b simSplit
Zm00008a001362_T01.v1.1.exon.11 chr01 52273459 52273525 Zm00008a001362a 52267132 52274058 Zm00008a001362 Zm00008a001362a,Zm00008a001362b simSplit
Zm00008a001362_T01.v1.1.exon.11 chr01 52273459 52273525 Zm00008a001362 52267132 52274058 Zm00008a001362 Zm00008a001362a,Zm00008a001362b simSplit
Zm00008a001362_T01.v1.1.exon.12 chr01 52273662 52274058 Zm00008a001362b 52267132 52274058 Zm00008a001362 Zm00008a001362a,Zm00008a001362b simSplit
Zm00008a001362_T01.v1.1.exon.12 chr01 52273662 52274058 Zm00008a001362 52267132 52274058 Zm00008a001362 Zm00008a001362a,Zm00008a001362b simSplit
Zm00008a001387_T01.v1.1.exon.4 chr01 53614772 53615065 Zm00008a001387a 53614772 53616126 Zm00008a001387 Zm00008a001387a,Zm00008a001387b simSplit
Zm00008a001387_T01.v1.1.exon.4 chr01 53614772 53615065 Zm00008a001387 53614772 53616126 Zm00008a001387 Zm00008a001387a,Zm00008a001387b simSplit
Zm00008a001387_T01.v1.1.exon.3 chr01 53615147 53615376 Zm00008a001387a 53614772 53616126 Zm00008a001387 Zm00008a001387a,Zm00008a001387b simSplit
Zm00008a001387_T01.v1.1.exon.3 chr01 53615147 53615376 Zm00008a001387 53614772 53616126 Zm00008a001387 Zm00008a001387a,Zm00008a001387b simSplit
Zm00008a001387_T01.v1.1.exon.2 chr01 53615470 53615785 Zm00008a001387a 53614772 53616126 Zm00008a001387 Zm00008a001387a,Zm00008a001387b simSplit
Zm00008a001387_T01.v1.1.exon.2 chr01 53615470 53615785 Zm00008a001387 53614772 53616126 Zm00008a001387 Zm00008a001387a,Zm00008a001387b simSplit
Zm00008a001387_T01.v1.1.exon.1 chr01 53615887 53616126 Zm00008a001387b 53614772 53616126 Zm00008a001387 Zm00008a001387a,Zm00008a001387b simSplit
Zm00008a001387_T01.v1.1.exon.1 chr01 53615887 53616126 Zm00008a001387 53614772 53616126 Zm00008a001387 Zm00008a001387a,Zm00008a001387b simSplit
Zm00008a001390_T01.v1.1.exon.10 chr01 53687711 53687878 Zm00008a001390a 53687711 53693370 Zm00008a001390 Zm00008a001390a,Zm00008a001390b simSplit
Zm00008a001390_T01.v1.1.exon.10 chr01 53687711 53687878 Zm00008a001390 53687711 53693370 Zm00008a001390 Zm00008a001390a,Zm00008a001390b simSplit
Zm00008a001390_T01.v1.1.exon.9 chr01 53688096 53688741 Zm00008a001390a 53687711 53693370 Zm00008a001390 Zm00008a001390a,Zm00008a001390b simSplit
Zm00008a001390_T01.v1.1.exon.9 chr01 53688096 53688741 Zm00008a001390 53687711 53693370 Zm00008a001390 Zm00008a001390a,Zm00008a001390b simSplit
Zm00008a001390_T01.v1.1.exon.8 chr01 53688979 53689521 Zm00008a001390a 53687711 53693370 Zm00008a001390 Zm00008a001390a,Zm00008a001390b simSplit
Zm00008a001390_T01.v1.1.exon.8 chr01 53688979 53689521 Zm00008a001390 53687711 53693370 Zm00008a001390 Zm00008a001390a,Zm00008a001390b simSplit
Zm00008a001390_T01.v1.1.exon.7 chr01 53689610 53689967 Zm00008a001390a 53687711 53693370 Zm00008a001390 Zm00008a001390a,Zm00008a001390b simSplit
Zm00008a001390_T01.v1.1.exon.7 chr01 53689610 53689967 Zm00008a001390 53687711 53693370 Zm00008a001390 Zm00008a001390a,Zm00008a001390b simSplit
Zm00008a001390_T01.v1.1.exon.6 chr01 53690249 53690544 Zm00008a001390a 53687711 53693370 Zm00008a001390 Zm00008a001390a,Zm00008a001390b simSplit
Zm00008a001390_T01.v1.1.exon.6 chr01 53690249 53690544 Zm00008a001390 53687711 53693370 Zm00008a001390 Zm00008a001390a,Zm00008a001390b simSplit
Zm00008a001390_T01.v1.1.exon.5 chr01 53690732 53690838 Zm00008a001390a 53687711 53693370 Zm00008a001390 Zm00008a001390a,Zm00008a001390b simSplit
Zm00008a001390_T01.v1.1.exon.5 chr01 53690732 53690838 Zm00008a001390 53687711 53693370 Zm00008a001390 Zm00008a001390a,Zm00008a001390b simSplit
Zm00008a001390_T01.v1.1.exon.4 chr01 53691265 53691358 Zm00008a001390a 53687711 53693370 Zm00008a001390 Zm00008a001390a,Zm00008a001390b simSplit
Zm00008a001390_T01.v1.1.exon.4 chr01 53691265 53691358 Zm00008a001390 53687711 53693370 Zm00008a001390 Zm00008a001390a,Zm00008a001390b simSplit
Zm00008a001390_T01.v1.1.exon.3 chr01 53692728 53692787 Zm00008a001390b 53687711 53693370 Zm00008a001390 Zm00008a001390a,Zm00008a001390b simSplit
Zm00008a001390_T01.v1.1.exon.3 chr01 53692728 53692787 Zm00008a001390 53687711 53693370 Zm00008a001390 Zm00008a001390a,Zm00008a001390b simSplit
Zm00008a001390_T01.v1.1.exon.2 chr01 53692908 53692936 Zm00008a001390b 53687711 53693370 Zm00008a001390 Zm00008a001390a,Zm00008a001390b simSplit
Zm00008a001390_T01.v1.1.exon.2 chr01 53692908 53692936 Zm00008a001390 53687711 53693370 Zm00008a001390 Zm00008a001390a,Zm00008a001390b simSplit
Zm00008a001390_T01.v1.1.exon.1 chr01 53693154 53693370 Zm00008a001390b 53687711 53693370 Zm00008a001390 Zm00008a001390a,Zm00008a001390b simSplit
Zm00008a001390_T01.v1.1.exon.1 chr01 53693154 53693370 Zm00008a001390 53687711 53693370 Zm00008a001390 Zm00008a001390a,Zm00008a001390b simSplit
Zm00008a001396_T01.v1.1.exon.5 chr01 53933544 53934312 Zm00008a001396a 53933544 53943646 Zm00008a001396 Zm00008a001396a,Zm00008a001396b simSplit
Zm00008a001396_T01.v1.1.exon.5 chr01 53933544 53934312 Zm00008a001396 53933544 53943646 Zm00008a001396 Zm00008a001396a,Zm00008a001396b simSplit
Zm00008a001396_T01.v1.1.exon.4 chr01 53934411 53934756 Zm00008a001396a 53933544 53943646 Zm00008a001396 Zm00008a001396a,Zm00008a001396b simSplit
Zm00008a001396_T01.v1.1.exon.4 chr01 53934411 53934756 Zm00008a001396 53933544 53943646 Zm00008a001396 Zm00008a001396a,Zm00008a001396b simSplit
Zm00008a001396_T01.v1.1.exon.3 chr01 53934900 53935147 Zm00008a001396a 53933544 53943646 Zm00008a001396 Zm00008a001396a,Zm00008a001396b simSplit
Zm00008a001396_T01.v1.1.exon.3 chr01 53934900 53935147 Zm00008a001396 53933544 53943646 Zm00008a001396 Zm00008a001396a,Zm00008a001396b simSplit
Zm00008a001396_T01.v1.1.exon.2 chr01 53940575 53940801 Zm00008a001396b 53933544 53943646 Zm00008a001396 Zm00008a001396a,Zm00008a001396b simSplit
Zm00008a001396_T01.v1.1.exon.2 chr01 53940575 53940801 Zm00008a001396 53933544 53943646 Zm00008a001396 Zm00008a001396a,Zm00008a001396b simSplit
Zm00008a001396_T01.v1.1.exon.1 chr01 53943331 53943646 Zm00008a001396b 53933544 53943646 Zm00008a001396 Zm00008a001396a,Zm00008a001396b simSplit
Zm00008a001396_T01.v1.1.exon.1 chr01 53943331 53943646 Zm00008a001396 53933544 53943646 Zm00008a001396 Zm00008a001396a,Zm00008a001396b simSplit
Zm00008a001399_T01.v1.1.exon.1 chr01 54114505 54114787 Zm00008a001399a 54114505 54115492 Zm00008a001399 Zm00008a001399a,Zm00008a001399b simSplit
Zm00008a001399_T01.v1.1.exon.1 chr01 54114505 54114787 Zm00008a001399 54114505 54115492 Zm00008a001399 Zm00008a001399a,Zm00008a001399b simSplit
Zm00008a001399_T01.v1.1.exon.2 chr01 54114946 54115009 Zm00008a001399a 54114505 54115492 Zm00008a001399 Zm00008a001399a,Zm00008a001399b simSplit
Zm00008a001399_T01.v1.1.exon.2 chr01 54114946 54115009 Zm00008a001399 54114505 54115492 Zm00008a001399 Zm00008a001399a,Zm00008a001399b simSplit
Zm00008a001399_T01.v1.1.exon.3 chr01 54115097 54115139 Zm00008a001399b 54114505 54115492 Zm00008a001399 Zm00008a001399a,Zm00008a001399b simSplit
Zm00008a001399_T01.v1.1.exon.3 chr01 54115097 54115139 Zm00008a001399 54114505 54115492 Zm00008a001399 Zm00008a001399a,Zm00008a001399b simSplit
Zm00008a001399_T01.v1.1.exon.4 chr01 54115226 54115492 Zm00008a001399b 54114505 54115492 Zm00008a001399 Zm00008a001399a,Zm00008a001399b simSplit
Zm00008a001399_T01.v1.1.exon.4 chr01 54115226 54115492 Zm00008a001399 54114505 54115492 Zm00008a001399 Zm00008a001399a,Zm00008a001399b simSplit
Zm00008a001403_T01.v1.1.exon.5 chr01 54276407 54276607 Zm00008a001403a 54276407 54279299 Zm00008a001403 Zm00008a001403a,Zm00008a001403b simSplit
Zm00008a001403_T01.v1.1.exon.5 chr01 54276407 54276607 Zm00008a001403 54276407 54279299 Zm00008a001403 Zm00008a001403a,Zm00008a001403b simSplit
Zm00008a001403_T01.v1.1.exon.4 chr01 54277702 54277824 Zm00008a001403b 54276407 54279299 Zm00008a001403 Zm00008a001403a,Zm00008a001403b simSplit
Zm00008a001403_T01.v1.1.exon.4 chr01 54277702 54277824 Zm00008a001403 54276407 54279299 Zm00008a001403 Zm00008a001403a,Zm00008a001403b simSplit
Zm00008a001403_T01.v1.1.exon.3 chr01 54278203 54278424 Zm00008a001403b 54276407 54279299 Zm00008a001403 Zm00008a001403a,Zm00008a001403b simSplit
Zm00008a001403_T01.v1.1.exon.3 chr01 54278203 54278424 Zm00008a001403 54276407 54279299 Zm00008a001403 Zm00008a001403a,Zm00008a001403b simSplit
Zm00008a001403_T01.v1.1.exon.2 chr01 54278869 54278919 Zm00008a001403b 54276407 54279299 Zm00008a001403 Zm00008a001403a,Zm00008a001403b simSplit
Zm00008a001403_T01.v1.1.exon.2 chr01 54278869 54278919 Zm00008a001403 54276407 54279299 Zm00008a001403 Zm00008a001403a,Zm00008a001403b simSplit
Zm00008a001403_T01.v1.1.exon.1 chr01 54279048 54279299 Zm00008a001403b 54276407 54279299 Zm00008a001403 Zm00008a001403a,Zm00008a001403b simSplit
Zm00008a001403_T01.v1.1.exon.1 chr01 54279048 54279299 Zm00008a001403 54276407 54279299 Zm00008a001403 Zm00008a001403a,Zm00008a001403b simSplit
Zm00008a001414_T01.v1.1.exon.6 chr01 54791624 54791904 Zm00008a001414a 54791624 54833963 Zm00008a001414 Zm00008a001414a,Zm00008a001414b simSplit
Zm00008a001414_T01.v1.1.exon.6 chr01 54791624 54791904 Zm00008a001414 54791624 54833963 Zm00008a001414 Zm00008a001414a,Zm00008a001414b simSplit
Zm00008a001414_T01.v1.1.exon.5 chr01 54798488 54798624 Zm00008a001414a 54791624 54833963 Zm00008a001414 Zm00008a001414a,Zm00008a001414b simSplit
Zm00008a001414_T01.v1.1.exon.5 chr01 54798488 54798624 Zm00008a001414 54791624 54833963 Zm00008a001414 Zm00008a001414a,Zm00008a001414b simSplit
Zm00008a001414_T01.v1.1.exon.4 chr01 54798934 54799029 Zm00008a001414a 54791624 54833963 Zm00008a001414 Zm00008a001414a,Zm00008a001414b simSplit
Zm00008a001414_T01.v1.1.exon.4 chr01 54798934 54799029 Zm00008a001414 54791624 54833963 Zm00008a001414 Zm00008a001414a,Zm00008a001414b simSplit
Zm00008a001414_T01.v1.1.exon.3 chr01 54799561 54800494 Zm00008a001414a 54791624 54833963 Zm00008a001414 Zm00008a001414a,Zm00008a001414b simSplit
Zm00008a001414_T01.v1.1.exon.3 chr01 54799561 54800494 Zm00008a001414 54791624 54833963 Zm00008a001414 Zm00008a001414a,Zm00008a001414b simSplit
Zm00008a001414_T01.v1.1.exon.2 chr01 54802299 54802721 Zm00008a001414b 54791624 54833963 Zm00008a001414 Zm00008a001414a,Zm00008a001414b simSplit
Zm00008a001414_T01.v1.1.exon.2 chr01 54802299 54802721 Zm00008a001414 54791624 54833963 Zm00008a001414 Zm00008a001414a,Zm00008a001414b simSplit
Zm00008a001414_T01.v1.1.exon.1 chr01 54833887 54833963 Zm00008a001414b 54791624 54833963 Zm00008a001414 Zm00008a001414a,Zm00008a001414b simSplit
Zm00008a001414_T01.v1.1.exon.1 chr01 54833887 54833963 Zm00008a001414 54791624 54833963 Zm00008a001414 Zm00008a001414a,Zm00008a001414b simSplit
Zm00008a001415_T01.v1.1.exon.6 chr01 54885791 54886376 Zm00008a001415a 54885791 54889376 Zm00008a001415 Zm00008a001415a,Zm00008a001415b simSplit
Zm00008a001415_T01.v1.1.exon.6 chr01 54885791 54886376 Zm00008a001415 54885791 54889376 Zm00008a001415 Zm00008a001415a,Zm00008a001415b simSplit
Zm00008a001415_T01.v1.1.exon.5 chr01 54886402 54886994 Zm00008a001415a 54885791 54889376 Zm00008a001415 Zm00008a001415a,Zm00008a001415b simSplit
Zm00008a001415_T01.v1.1.exon.5 chr01 54886402 54886994 Zm00008a001415 54885791 54889376 Zm00008a001415 Zm00008a001415a,Zm00008a001415b simSplit
Zm00008a001415_T01.v1.1.exon.4 chr01 54887885 54888097 Zm00008a001415a 54885791 54889376 Zm00008a001415 Zm00008a001415a,Zm00008a001415b simSplit
Zm00008a001415_T01.v1.1.exon.4 chr01 54887885 54888097 Zm00008a001415 54885791 54889376 Zm00008a001415 Zm00008a001415a,Zm00008a001415b simSplit
Zm00008a001415_T01.v1.1.exon.3 chr01 54888174 54888418 Zm00008a001415a 54885791 54889376 Zm00008a001415 Zm00008a001415a,Zm00008a001415b simSplit
Zm00008a001415_T01.v1.1.exon.3 chr01 54888174 54888418 Zm00008a001415 54885791 54889376 Zm00008a001415 Zm00008a001415a,Zm00008a001415b simSplit
Zm00008a001415_T01.v1.1.exon.2 chr01 54888716 54889067 Zm00008a001415a 54885791 54889376 Zm00008a001415 Zm00008a001415a,Zm00008a001415b simSplit
Zm00008a001415_T01.v1.1.exon.2 chr01 54888716 54889067 Zm00008a001415 54885791 54889376 Zm00008a001415 Zm00008a001415a,Zm00008a001415b simSplit
Zm00008a001415_T01.v1.1.exon.1 chr01 54889169 54889376 Zm00008a001415b 54885791 54889376 Zm00008a001415 Zm00008a001415a,Zm00008a001415b simSplit
Zm00008a001415_T01.v1.1.exon.1 chr01 54889169 54889376 Zm00008a001415 54885791 54889376 Zm00008a001415 Zm00008a001415a,Zm00008a001415b simSplit
Zm00008a001422_T01.v1.1.exon.1 chr01 55380070 55380530 Zm00008a001422a 55380070 55384553 Zm00008a001422 Zm00008a001422a,Zm00008a001422b simSplit
Zm00008a001422_T01.v1.1.exon.1 chr01 55380070 55380530 Zm00008a001422 55380070 55384553 Zm00008a001422 Zm00008a001422a,Zm00008a001422b simSplit
Zm00008a001422_T01.v1.1.exon.2 chr01 55382747 55382879 Zm00008a001422b 55380070 55384553 Zm00008a001422 Zm00008a001422a,Zm00008a001422b simSplit
Zm00008a001422_T01.v1.1.exon.2 chr01 55382747 55382879 Zm00008a001422 55380070 55384553 Zm00008a001422 Zm00008a001422a,Zm00008a001422b simSplit
Zm00008a001422_T01.v1.1.exon.3 chr01 55383527 55383625 Zm00008a001422b 55380070 55384553 Zm00008a001422 Zm00008a001422a,Zm00008a001422b simSplit
Zm00008a001422_T01.v1.1.exon.3 chr01 55383527 55383625 Zm00008a001422 55380070 55384553 Zm00008a001422 Zm00008a001422a,Zm00008a001422b simSplit
Zm00008a001422_T01.v1.1.exon.4 chr01 55384224 55384553 Zm00008a001422b 55380070 55384553 Zm00008a001422 Zm00008a001422a,Zm00008a001422b simSplit
Zm00008a001422_T01.v1.1.exon.4 chr01 55384224 55384553 Zm00008a001422 55380070 55384553 Zm00008a001422 Zm00008a001422a,Zm00008a001422b simSplit
Zm00008a001432_T01.v1.1.exon.1 chr01 55814905 55815117 Zm00008a001432a 55814905 55817795 Zm00008a001432 Zm00008a001432a,Zm00008a001432b simSplit
Zm00008a001432_T01.v1.1.exon.1 chr01 55814905 55815117 Zm00008a001432 55814905 55817795 Zm00008a001432 Zm00008a001432a,Zm00008a001432b simSplit
Zm00008a001432_T01.v1.1.exon.2 chr01 55815241 55815417 Zm00008a001432a 55814905 55817795 Zm00008a001432 Zm00008a001432a,Zm00008a001432b simSplit
Zm00008a001432_T01.v1.1.exon.2 chr01 55815241 55815417 Zm00008a001432 55814905 55817795 Zm00008a001432 Zm00008a001432a,Zm00008a001432b simSplit
Zm00008a001432_T01.v1.1.exon.3 chr01 55815556 55815726 Zm00008a001432a 55814905 55817795 Zm00008a001432 Zm00008a001432a,Zm00008a001432b simSplit
Zm00008a001432_T01.v1.1.exon.3 chr01 55815556 55815726 Zm00008a001432 55814905 55817795 Zm00008a001432 Zm00008a001432a,Zm00008a001432b simSplit
Zm00008a001432_T01.v1.1.exon.4 chr01 55815824 55815967 Zm00008a001432a 55814905 55817795 Zm00008a001432 Zm00008a001432a,Zm00008a001432b simSplit
Zm00008a001432_T01.v1.1.exon.4 chr01 55815824 55815967 Zm00008a001432 55814905 55817795 Zm00008a001432 Zm00008a001432a,Zm00008a001432b simSplit
Zm00008a001432_T01.v1.1.exon.5 chr01 55816075 55816254 Zm00008a001432a 55814905 55817795 Zm00008a001432 Zm00008a001432a,Zm00008a001432b simSplit
Zm00008a001432_T01.v1.1.exon.5 chr01 55816075 55816254 Zm00008a001432 55814905 55817795 Zm00008a001432 Zm00008a001432a,Zm00008a001432b simSplit
Zm00008a001432_T01.v1.1.exon.6 chr01 55816339 55816564 Zm00008a001432a 55814905 55817795 Zm00008a001432 Zm00008a001432a,Zm00008a001432b simSplit
Zm00008a001432_T01.v1.1.exon.6 chr01 55816339 55816564 Zm00008a001432 55814905 55817795 Zm00008a001432 Zm00008a001432a,Zm00008a001432b simSplit
Zm00008a001432_T01.v1.1.exon.7 chr01 55816701 55816814 Zm00008a001432a 55814905 55817795 Zm00008a001432 Zm00008a001432a,Zm00008a001432b simSplit
Zm00008a001432_T01.v1.1.exon.7 chr01 55816701 55816814 Zm00008a001432 55814905 55817795 Zm00008a001432 Zm00008a001432a,Zm00008a001432b simSplit
Zm00008a001432_T01.v1.1.exon.8 chr01 55816874 55816975 Zm00008a001432a 55814905 55817795 Zm00008a001432 Zm00008a001432a,Zm00008a001432b simSplit
Zm00008a001432_T01.v1.1.exon.8 chr01 55816874 55816975 Zm00008a001432 55814905 55817795 Zm00008a001432 Zm00008a001432a,Zm00008a001432b simSplit
Zm00008a001432_T01.v1.1.exon.9 chr01 55817238 55817795 Zm00008a001432b 55814905 55817795 Zm00008a001432 Zm00008a001432a,Zm00008a001432b simSplit
Zm00008a001432_T01.v1.1.exon.9 chr01 55817238 55817795 Zm00008a001432 55814905 55817795 Zm00008a001432 Zm00008a001432a,Zm00008a001432b simSplit
Zm00008a001463_T01.v1.1.exon.7 chr01 57361882 57362291 Zm00008a001463a 57361882 57365875 Zm00008a001463 Zm00008a001463a,Zm00008a001463b simSplit
Zm00008a001463_T01.v1.1.exon.7 chr01 57361882 57362291 Zm00008a001463 57361882 57365875 Zm00008a001463 Zm00008a001463a,Zm00008a001463b simSplit
Zm00008a001463_T01.v1.1.exon.6 chr01 57363928 57364151 Zm00008a001463a 57361882 57365875 Zm00008a001463 Zm00008a001463a,Zm00008a001463b simSplit
Zm00008a001463_T01.v1.1.exon.6 chr01 57363928 57364151 Zm00008a001463 57361882 57365875 Zm00008a001463 Zm00008a001463a,Zm00008a001463b simSplit
Zm00008a001463_T01.v1.1.exon.5 chr01 57364223 57364287 Zm00008a001463a 57361882 57365875 Zm00008a001463 Zm00008a001463a,Zm00008a001463b simSplit
Zm00008a001463_T01.v1.1.exon.5 chr01 57364223 57364287 Zm00008a001463 57361882 57365875 Zm00008a001463 Zm00008a001463a,Zm00008a001463b simSplit
Zm00008a001463_T01.v1.1.exon.4 chr01 57364688 57364803 Zm00008a001463a 57361882 57365875 Zm00008a001463 Zm00008a001463a,Zm00008a001463b simSplit
Zm00008a001463_T01.v1.1.exon.4 chr01 57364688 57364803 Zm00008a001463 57361882 57365875 Zm00008a001463 Zm00008a001463a,Zm00008a001463b simSplit
Zm00008a001463_T01.v1.1.exon.3 chr01 57364897 57365148 Zm00008a001463b 57361882 57365875 Zm00008a001463 Zm00008a001463a,Zm00008a001463b simSplit
Zm00008a001463_T01.v1.1.exon.3 chr01 57364897 57365148 Zm00008a001463 57361882 57365875 Zm00008a001463 Zm00008a001463a,Zm00008a001463b simSplit
Zm00008a001463_T01.v1.1.exon.2 chr01 57365388 57365637 Zm00008a001463b 57361882 57365875 Zm00008a001463 Zm00008a001463a,Zm00008a001463b simSplit
Zm00008a001463_T01.v1.1.exon.2 chr01 57365388 57365637 Zm00008a001463 57361882 57365875 Zm00008a001463 Zm00008a001463a,Zm00008a001463b simSplit
Zm00008a001463_T01.v1.1.exon.1 chr01 57365743 57365875 Zm00008a001463b 57361882 57365875 Zm00008a001463 Zm00008a001463a,Zm00008a001463b simSplit
Zm00008a001463_T01.v1.1.exon.1 chr01 57365743 57365875 Zm00008a001463 57361882 57365875 Zm00008a001463 Zm00008a001463a,Zm00008a001463b simSplit
Zm00008a001466_T01.v1.1.exon.6 chr01 57488293 57488410 Zm00008a001466a 57488293 57490141 Zm00008a001466 Zm00008a001466a,Zm00008a001466b simSplit
Zm00008a001466_T01.v1.1.exon.6 chr01 57488293 57488410 Zm00008a001466 57488293 57490141 Zm00008a001466 Zm00008a001466a,Zm00008a001466b simSplit
Zm00008a001466_T01.v1.1.exon.5 chr01 57488418 57488596 Zm00008a001466a 57488293 57490141 Zm00008a001466 Zm00008a001466a,Zm00008a001466b simSplit
Zm00008a001466_T01.v1.1.exon.5 chr01 57488418 57488596 Zm00008a001466 57488293 57490141 Zm00008a001466 Zm00008a001466a,Zm00008a001466b simSplit
Zm00008a001466_T01.v1.1.exon.4 chr01 57488630 57488776 Zm00008a001466a 57488293 57490141 Zm00008a001466 Zm00008a001466a,Zm00008a001466b simSplit
Zm00008a001466_T01.v1.1.exon.4 chr01 57488630 57488776 Zm00008a001466 57488293 57490141 Zm00008a001466 Zm00008a001466a,Zm00008a001466b simSplit
Zm00008a001466_T01.v1.1.exon.3 chr01 57489132 57489682 Zm00008a001466a 57488293 57490141 Zm00008a001466 Zm00008a001466a,Zm00008a001466b simSplit
Zm00008a001466_T01.v1.1.exon.3 chr01 57489132 57489682 Zm00008a001466 57488293 57490141 Zm00008a001466 Zm00008a001466a,Zm00008a001466b simSplit
Zm00008a001466_T01.v1.1.exon.2 chr01 57489808 57489883 Zm00008a001466b 57488293 57490141 Zm00008a001466 Zm00008a001466a,Zm00008a001466b simSplit
Zm00008a001466_T01.v1.1.exon.2 chr01 57489808 57489883 Zm00008a001466 57488293 57490141 Zm00008a001466 Zm00008a001466a,Zm00008a001466b simSplit
Zm00008a001466_T01.v1.1.exon.1 chr01 57489975 57490141 Zm00008a001466b 57488293 57490141 Zm00008a001466 Zm00008a001466a,Zm00008a001466b simSplit
Zm00008a001466_T01.v1.1.exon.1 chr01 57489975 57490141 Zm00008a001466 57488293 57490141 Zm00008a001466 Zm00008a001466a,Zm00008a001466b simSplit
Zm00008a001467_T01.v1.1.exon.7 chr01 57583076 57583201 Zm00008a001467a 57583076 57585925 Zm00008a001467 Zm00008a001467a,Zm00008a001467b simSplit
Zm00008a001467_T01.v1.1.exon.7 chr01 57583076 57583201 Zm00008a001467 57583076 57585925 Zm00008a001467 Zm00008a001467a,Zm00008a001467b simSplit
Zm00008a001467_T01.v1.1.exon.6 chr01 57583457 57583600 Zm00008a001467a 57583076 57585925 Zm00008a001467 Zm00008a001467a,Zm00008a001467b simSplit
Zm00008a001467_T01.v1.1.exon.6 chr01 57583457 57583600 Zm00008a001467 57583076 57585925 Zm00008a001467 Zm00008a001467a,Zm00008a001467b simSplit
Zm00008a001467_T01.v1.1.exon.5 chr01 57583741 57583811 Zm00008a001467a 57583076 57585925 Zm00008a001467 Zm00008a001467a,Zm00008a001467b simSplit
Zm00008a001467_T01.v1.1.exon.5 chr01 57583741 57583811 Zm00008a001467 57583076 57585925 Zm00008a001467 Zm00008a001467a,Zm00008a001467b simSplit
Zm00008a001467_T01.v1.1.exon.4 chr01 57584450 57584549 Zm00008a001467a 57583076 57585925 Zm00008a001467 Zm00008a001467a,Zm00008a001467b simSplit
Zm00008a001467_T01.v1.1.exon.4 chr01 57584450 57584549 Zm00008a001467 57583076 57585925 Zm00008a001467 Zm00008a001467a,Zm00008a001467b simSplit
Zm00008a001467_T01.v1.1.exon.3 chr01 57584742 57584775 Zm00008a001467b 57583076 57585925 Zm00008a001467 Zm00008a001467a,Zm00008a001467b simSplit
Zm00008a001467_T01.v1.1.exon.3 chr01 57584742 57584775 Zm00008a001467 57583076 57585925 Zm00008a001467 Zm00008a001467a,Zm00008a001467b simSplit
Zm00008a001467_T01.v1.1.exon.2 chr01 57584878 57584975 Zm00008a001467b 57583076 57585925 Zm00008a001467 Zm00008a001467a,Zm00008a001467b simSplit
Zm00008a001467_T01.v1.1.exon.2 chr01 57584878 57584975 Zm00008a001467 57583076 57585925 Zm00008a001467 Zm00008a001467a,Zm00008a001467b simSplit
Zm00008a001467_T01.v1.1.exon.1 chr01 57585815 57585925 Zm00008a001467b 57583076 57585925 Zm00008a001467 Zm00008a001467a,Zm00008a001467b simSplit
Zm00008a001467_T01.v1.1.exon.1 chr01 57585815 57585925 Zm00008a001467 57583076 57585925 Zm00008a001467 Zm00008a001467a,Zm00008a001467b simSplit
Zm00008a001475_T01.v1.1.exon.1 chr01 58505190 58505219 Zm00008a001475a 58505190 58512496 Zm00008a001475 Zm00008a001475a,Zm00008a001475b simSplit
Zm00008a001475_T01.v1.1.exon.1 chr01 58505190 58505219 Zm00008a001475 58505190 58512496 Zm00008a001475 Zm00008a001475a,Zm00008a001475b simSplit
Zm00008a001475_T01.v1.1.exon.2 chr01 58507805 58507912 Zm00008a001475a 58505190 58512496 Zm00008a001475 Zm00008a001475a,Zm00008a001475b simSplit
Zm00008a001475_T01.v1.1.exon.2 chr01 58507805 58507912 Zm00008a001475 58505190 58512496 Zm00008a001475 Zm00008a001475a,Zm00008a001475b simSplit
Zm00008a001475_T01.v1.1.exon.3 chr01 58508002 58508086 Zm00008a001475a 58505190 58512496 Zm00008a001475 Zm00008a001475a,Zm00008a001475b simSplit
Zm00008a001475_T01.v1.1.exon.3 chr01 58508002 58508086 Zm00008a001475 58505190 58512496 Zm00008a001475 Zm00008a001475a,Zm00008a001475b simSplit
Zm00008a001475_T01.v1.1.exon.4 chr01 58508204 58508271 Zm00008a001475a 58505190 58512496 Zm00008a001475 Zm00008a001475a,Zm00008a001475b simSplit
Zm00008a001475_T01.v1.1.exon.4 chr01 58508204 58508271 Zm00008a001475 58505190 58512496 Zm00008a001475 Zm00008a001475a,Zm00008a001475b simSplit
Zm00008a001475_T01.v1.1.exon.5 chr01 58509828 58509901 Zm00008a001475a 58505190 58512496 Zm00008a001475 Zm00008a001475a,Zm00008a001475b simSplit
Zm00008a001475_T01.v1.1.exon.5 chr01 58509828 58509901 Zm00008a001475 58505190 58512496 Zm00008a001475 Zm00008a001475a,Zm00008a001475b simSplit
Zm00008a001475_T01.v1.1.exon.6 chr01 58510569 58510627 Zm00008a001475b 58505190 58512496 Zm00008a001475 Zm00008a001475a,Zm00008a001475b simSplit
Zm00008a001475_T01.v1.1.exon.6 chr01 58510569 58510627 Zm00008a001475 58505190 58512496 Zm00008a001475 Zm00008a001475a,Zm00008a001475b simSplit
Zm00008a001475_T01.v1.1.exon.7 chr01 58510700 58510776 Zm00008a001475b 58505190 58512496 Zm00008a001475 Zm00008a001475a,Zm00008a001475b simSplit
Zm00008a001475_T01.v1.1.exon.7 chr01 58510700 58510776 Zm00008a001475 58505190 58512496 Zm00008a001475 Zm00008a001475a,Zm00008a001475b simSplit
Zm00008a001475_T01.v1.1.exon.8 chr01 58511641 58512135 Zm00008a001475b 58505190 58512496 Zm00008a001475 Zm00008a001475a,Zm00008a001475b simSplit
Zm00008a001475_T01.v1.1.exon.8 chr01 58511641 58512135 Zm00008a001475 58505190 58512496 Zm00008a001475 Zm00008a001475a,Zm00008a001475b simSplit
Zm00008a001475_T01.v1.1.exon.9 chr01 58512219 58512496 Zm00008a001475b 58505190 58512496 Zm00008a001475 Zm00008a001475a,Zm00008a001475b simSplit
Zm00008a001475_T01.v1.1.exon.9 chr01 58512219 58512496 Zm00008a001475 58505190 58512496 Zm00008a001475 Zm00008a001475a,Zm00008a001475b simSplit
Zm00008a001478_T01.v1.1.exon.11 chr01 58704787 58705434 Zm00008a001478a 58704787 58708193 Zm00008a001478 Zm00008a001478a,Zm00008a001478b simSplit
Zm00008a001478_T01.v1.1.exon.11 chr01 58704787 58705434 Zm00008a001478 58704787 58708193 Zm00008a001478 Zm00008a001478a,Zm00008a001478b simSplit
Zm00008a001478_T01.v1.1.exon.10 chr01 58705569 58705598 Zm00008a001478a 58704787 58708193 Zm00008a001478 Zm00008a001478a,Zm00008a001478b simSplit
Zm00008a001478_T01.v1.1.exon.10 chr01 58705569 58705598 Zm00008a001478 58704787 58708193 Zm00008a001478 Zm00008a001478a,Zm00008a001478b simSplit
Zm00008a001478_T01.v1.1.exon.9 chr01 58705694 58705763 Zm00008a001478a 58704787 58708193 Zm00008a001478 Zm00008a001478a,Zm00008a001478b simSplit
Zm00008a001478_T01.v1.1.exon.9 chr01 58705694 58705763 Zm00008a001478 58704787 58708193 Zm00008a001478 Zm00008a001478a,Zm00008a001478b simSplit
Zm00008a001478_T01.v1.1.exon.8 chr01 58705887 58705978 Zm00008a001478a 58704787 58708193 Zm00008a001478 Zm00008a001478a,Zm00008a001478b simSplit
Zm00008a001478_T01.v1.1.exon.8 chr01 58705887 58705978 Zm00008a001478 58704787 58708193 Zm00008a001478 Zm00008a001478a,Zm00008a001478b simSplit
Zm00008a001478_T01.v1.1.exon.7 chr01 58706073 58706155 Zm00008a001478b 58704787 58708193 Zm00008a001478 Zm00008a001478a,Zm00008a001478b simSplit
Zm00008a001478_T01.v1.1.exon.7 chr01 58706073 58706155 Zm00008a001478 58704787 58708193 Zm00008a001478 Zm00008a001478a,Zm00008a001478b simSplit
Zm00008a001478_T01.v1.1.exon.6 chr01 58706521 58706572 Zm00008a001478b 58704787 58708193 Zm00008a001478 Zm00008a001478a,Zm00008a001478b simSplit
Zm00008a001478_T01.v1.1.exon.6 chr01 58706521 58706572 Zm00008a001478 58704787 58708193 Zm00008a001478 Zm00008a001478a,Zm00008a001478b simSplit
Zm00008a001478_T01.v1.1.exon.5 chr01 58706686 58706763 Zm00008a001478b 58704787 58708193 Zm00008a001478 Zm00008a001478a,Zm00008a001478b simSplit
Zm00008a001478_T01.v1.1.exon.5 chr01 58706686 58706763 Zm00008a001478 58704787 58708193 Zm00008a001478 Zm00008a001478a,Zm00008a001478b simSplit
Zm00008a001478_T01.v1.1.exon.4 chr01 58707640 58707672 Zm00008a001478b 58704787 58708193 Zm00008a001478 Zm00008a001478a,Zm00008a001478b simSplit
Zm00008a001478_T01.v1.1.exon.4 chr01 58707640 58707672 Zm00008a001478 58704787 58708193 Zm00008a001478 Zm00008a001478a,Zm00008a001478b simSplit
Zm00008a001478_T01.v1.1.exon.3 chr01 58707760 58707798 Zm00008a001478b 58704787 58708193 Zm00008a001478 Zm00008a001478a,Zm00008a001478b simSplit
Zm00008a001478_T01.v1.1.exon.3 chr01 58707760 58707798 Zm00008a001478 58704787 58708193 Zm00008a001478 Zm00008a001478a,Zm00008a001478b simSplit
Zm00008a001478_T01.v1.1.exon.2 chr01 58707965 58708052 Zm00008a001478b 58704787 58708193 Zm00008a001478 Zm00008a001478a,Zm00008a001478b simSplit
Zm00008a001478_T01.v1.1.exon.2 chr01 58707965 58708052 Zm00008a001478 58704787 58708193 Zm00008a001478 Zm00008a001478a,Zm00008a001478b simSplit
Zm00008a001478_T01.v1.1.exon.1 chr01 58708141 58708193 Zm00008a001478b 58704787 58708193 Zm00008a001478 Zm00008a001478a,Zm00008a001478b simSplit
Zm00008a001478_T01.v1.1.exon.1 chr01 58708141 58708193 Zm00008a001478 58704787 58708193 Zm00008a001478 Zm00008a001478a,Zm00008a001478b simSplit
Zm00008a001480_T01.v1.1.exon.15 chr01 58710117 58710710 Zm00008a001480a 58710117 58721670 Zm00008a001480 Zm00008a001480a,Zm00008a001480b simSplit
Zm00008a001480_T01.v1.1.exon.15 chr01 58710117 58710710 Zm00008a001480 58710117 58721670 Zm00008a001480 Zm00008a001480a,Zm00008a001480b simSplit
Zm00008a001480_T01.v1.1.exon.14 chr01 58711277 58711473 Zm00008a001480a 58710117 58721670 Zm00008a001480 Zm00008a001480a,Zm00008a001480b simSplit
Zm00008a001480_T01.v1.1.exon.14 chr01 58711277 58711473 Zm00008a001480 58710117 58721670 Zm00008a001480 Zm00008a001480a,Zm00008a001480b simSplit
Zm00008a001480_T01.v1.1.exon.13 chr01 58711565 58711746 Zm00008a001480a 58710117 58721670 Zm00008a001480 Zm00008a001480a,Zm00008a001480b simSplit
Zm00008a001480_T01.v1.1.exon.13 chr01 58711565 58711746 Zm00008a001480 58710117 58721670 Zm00008a001480 Zm00008a001480a,Zm00008a001480b simSplit
Zm00008a001480_T01.v1.1.exon.12 chr01 58712846 58713721 Zm00008a001480a 58710117 58721670 Zm00008a001480 Zm00008a001480a,Zm00008a001480b simSplit
Zm00008a001480_T01.v1.1.exon.12 chr01 58712846 58713721 Zm00008a001480 58710117 58721670 Zm00008a001480 Zm00008a001480a,Zm00008a001480b simSplit
Zm00008a001480_T01.v1.1.exon.11 chr01 58713807 58713893 Zm00008a001480a 58710117 58721670 Zm00008a001480 Zm00008a001480a,Zm00008a001480b simSplit
Zm00008a001480_T01.v1.1.exon.11 chr01 58713807 58713893 Zm00008a001480 58710117 58721670 Zm00008a001480 Zm00008a001480a,Zm00008a001480b simSplit
Zm00008a001480_T01.v1.1.exon.10 chr01 58714228 58714311 Zm00008a001480a 58710117 58721670 Zm00008a001480 Zm00008a001480a,Zm00008a001480b simSplit
Zm00008a001480_T01.v1.1.exon.10 chr01 58714228 58714311 Zm00008a001480 58710117 58721670 Zm00008a001480 Zm00008a001480a,Zm00008a001480b simSplit
Zm00008a001480_T01.v1.1.exon.9 chr01 58714406 58714459 Zm00008a001480a 58710117 58721670 Zm00008a001480 Zm00008a001480a,Zm00008a001480b simSplit
Zm00008a001480_T01.v1.1.exon.9 chr01 58714406 58714459 Zm00008a001480 58710117 58721670 Zm00008a001480 Zm00008a001480a,Zm00008a001480b simSplit
Zm00008a001480_T01.v1.1.exon.8 chr01 58717962 58718093 Zm00008a001480a 58710117 58721670 Zm00008a001480 Zm00008a001480a,Zm00008a001480b simSplit
Zm00008a001480_T01.v1.1.exon.8 chr01 58717962 58718093 Zm00008a001480 58710117 58721670 Zm00008a001480 Zm00008a001480a,Zm00008a001480b simSplit
Zm00008a001480_T01.v1.1.exon.7 chr01 58718252 58718347 Zm00008a001480a 58710117 58721670 Zm00008a001480 Zm00008a001480a,Zm00008a001480b simSplit
Zm00008a001480_T01.v1.1.exon.7 chr01 58718252 58718347 Zm00008a001480 58710117 58721670 Zm00008a001480 Zm00008a001480a,Zm00008a001480b simSplit
Zm00008a001480_T01.v1.1.exon.6 chr01 58718562 58718831 Zm00008a001480b 58710117 58721670 Zm00008a001480 Zm00008a001480a,Zm00008a001480b simSplit
Zm00008a001480_T01.v1.1.exon.6 chr01 58718562 58718831 Zm00008a001480 58710117 58721670 Zm00008a001480 Zm00008a001480a,Zm00008a001480b simSplit
Zm00008a001480_T01.v1.1.exon.5 chr01 58719163 58719252 Zm00008a001480b 58710117 58721670 Zm00008a001480 Zm00008a001480a,Zm00008a001480b simSplit
Zm00008a001480_T01.v1.1.exon.5 chr01 58719163 58719252 Zm00008a001480 58710117 58721670 Zm00008a001480 Zm00008a001480a,Zm00008a001480b simSplit
Zm00008a001480_T01.v1.1.exon.4 chr01 58719328 58719387 Zm00008a001480b 58710117 58721670 Zm00008a001480 Zm00008a001480a,Zm00008a001480b simSplit
Zm00008a001480_T01.v1.1.exon.4 chr01 58719328 58719387 Zm00008a001480 58710117 58721670 Zm00008a001480 Zm00008a001480a,Zm00008a001480b simSplit
Zm00008a001480_T01.v1.1.exon.3 chr01 58721036 58721102 Zm00008a001480b 58710117 58721670 Zm00008a001480 Zm00008a001480a,Zm00008a001480b simSplit
Zm00008a001480_T01.v1.1.exon.3 chr01 58721036 58721102 Zm00008a001480 58710117 58721670 Zm00008a001480 Zm00008a001480a,Zm00008a001480b simSplit
Zm00008a001480_T01.v1.1.exon.2 chr01 58721236 58721327 Zm00008a001480b 58710117 58721670 Zm00008a001480 Zm00008a001480a,Zm00008a001480b simSplit
Zm00008a001480_T01.v1.1.exon.2 chr01 58721236 58721327 Zm00008a001480 58710117 58721670 Zm00008a001480 Zm00008a001480a,Zm00008a001480b simSplit
Zm00008a001480_T01.v1.1.exon.1 chr01 58721444 58721670 Zm00008a001480b 58710117 58721670 Zm00008a001480 Zm00008a001480a,Zm00008a001480b simSplit
Zm00008a001480_T01.v1.1.exon.1 chr01 58721444 58721670 Zm00008a001480 58710117 58721670 Zm00008a001480 Zm00008a001480a,Zm00008a001480b simSplit
Zm00008a001506_T01.v1.1.exon.1 chr01 59734774 59735345 Zm00008a001506a 59734774 59738758 Zm00008a001506 Zm00008a001506a,Zm00008a001506b simSplit
Zm00008a001506_T01.v1.1.exon.1 chr01 59734774 59735345 Zm00008a001506 59734774 59738758 Zm00008a001506 Zm00008a001506a,Zm00008a001506b simSplit
Zm00008a001506_T01.v1.1.exon.2 chr01 59736645 59737098 Zm00008a001506b 59734774 59738758 Zm00008a001506 Zm00008a001506a,Zm00008a001506b simSplit
Zm00008a001506_T01.v1.1.exon.2 chr01 59736645 59737098 Zm00008a001506 59734774 59738758 Zm00008a001506 Zm00008a001506a,Zm00008a001506b simSplit
Zm00008a001506_T01.v1.1.exon.3 chr01 59737283 59737480 Zm00008a001506b 59734774 59738758 Zm00008a001506 Zm00008a001506a,Zm00008a001506b simSplit
Zm00008a001506_T01.v1.1.exon.3 chr01 59737283 59737480 Zm00008a001506 59734774 59738758 Zm00008a001506 Zm00008a001506a,Zm00008a001506b simSplit
Zm00008a001506_T01.v1.1.exon.4 chr01 59737563 59737644 Zm00008a001506b 59734774 59738758 Zm00008a001506 Zm00008a001506a,Zm00008a001506b simSplit
Zm00008a001506_T01.v1.1.exon.4 chr01 59737563 59737644 Zm00008a001506 59734774 59738758 Zm00008a001506 Zm00008a001506a,Zm00008a001506b simSplit
Zm00008a001506_T01.v1.1.exon.5 chr01 59738326 59738758 Zm00008a001506b 59734774 59738758 Zm00008a001506 Zm00008a001506a,Zm00008a001506b simSplit
Zm00008a001506_T01.v1.1.exon.5 chr01 59738326 59738758 Zm00008a001506 59734774 59738758 Zm00008a001506 Zm00008a001506a,Zm00008a001506b simSplit
Zm00008a001510_T01.v1.1.exon.9 chr01 59820059 59820228 Zm00008a001510a 59820059 59823677 Zm00008a001510 Zm00008a001510a,Zm00008a001510b simSplit
Zm00008a001510_T01.v1.1.exon.9 chr01 59820059 59820228 Zm00008a001510 59820059 59823677 Zm00008a001510 Zm00008a001510a,Zm00008a001510b simSplit
Zm00008a001510_T01.v1.1.exon.8 chr01 59820340 59820566 Zm00008a001510a 59820059 59823677 Zm00008a001510 Zm00008a001510a,Zm00008a001510b simSplit
Zm00008a001510_T01.v1.1.exon.8 chr01 59820340 59820566 Zm00008a001510 59820059 59823677 Zm00008a001510 Zm00008a001510a,Zm00008a001510b simSplit
Zm00008a001510_T01.v1.1.exon.7 chr01 59820789 59821084 Zm00008a001510a 59820059 59823677 Zm00008a001510 Zm00008a001510a,Zm00008a001510b simSplit
Zm00008a001510_T01.v1.1.exon.7 chr01 59820789 59821084 Zm00008a001510 59820059 59823677 Zm00008a001510 Zm00008a001510a,Zm00008a001510b simSplit
Zm00008a001510_T01.v1.1.exon.6 chr01 59821519 59821798 Zm00008a001510a 59820059 59823677 Zm00008a001510 Zm00008a001510a,Zm00008a001510b simSplit
Zm00008a001510_T01.v1.1.exon.6 chr01 59821519 59821798 Zm00008a001510 59820059 59823677 Zm00008a001510 Zm00008a001510a,Zm00008a001510b simSplit
Zm00008a001510_T01.v1.1.exon.5 chr01 59822004 59822171 Zm00008a001510b 59820059 59823677 Zm00008a001510 Zm00008a001510a,Zm00008a001510b simSplit
Zm00008a001510_T01.v1.1.exon.5 chr01 59822004 59822171 Zm00008a001510 59820059 59823677 Zm00008a001510 Zm00008a001510a,Zm00008a001510b simSplit
Zm00008a001510_T01.v1.1.exon.4 chr01 59822260 59822349 Zm00008a001510b 59820059 59823677 Zm00008a001510 Zm00008a001510a,Zm00008a001510b simSplit
Zm00008a001510_T01.v1.1.exon.4 chr01 59822260 59822349 Zm00008a001510 59820059 59823677 Zm00008a001510 Zm00008a001510a,Zm00008a001510b simSplit
Zm00008a001510_T01.v1.1.exon.3 chr01 59822637 59822707 Zm00008a001510b 59820059 59823677 Zm00008a001510 Zm00008a001510a,Zm00008a001510b simSplit
Zm00008a001510_T01.v1.1.exon.3 chr01 59822637 59822707 Zm00008a001510 59820059 59823677 Zm00008a001510 Zm00008a001510a,Zm00008a001510b simSplit
Zm00008a001510_T01.v1.1.exon.2 chr01 59822781 59823484 Zm00008a001510b 59820059 59823677 Zm00008a001510 Zm00008a001510a,Zm00008a001510b simSplit
Zm00008a001510_T01.v1.1.exon.2 chr01 59822781 59823484 Zm00008a001510 59820059 59823677 Zm00008a001510 Zm00008a001510a,Zm00008a001510b simSplit
Zm00008a001510_T01.v1.1.exon.1 chr01 59823586 59823677 Zm00008a001510b 59820059 59823677 Zm00008a001510 Zm00008a001510a,Zm00008a001510b simSplit
Zm00008a001510_T01.v1.1.exon.1 chr01 59823586 59823677 Zm00008a001510 59820059 59823677 Zm00008a001510 Zm00008a001510a,Zm00008a001510b simSplit
Zm00008a001518_T01.v1.1.exon.14 chr01 60039981 60040600 Zm00008a001518a 60039981 60046804 Zm00008a001518 Zm00008a001518a,Zm00008a001518b simSplit
Zm00008a001518_T01.v1.1.exon.14 chr01 60039981 60040600 Zm00008a001518 60039981 60046804 Zm00008a001518 Zm00008a001518a,Zm00008a001518b simSplit
Zm00008a001518_T01.v1.1.exon.13 chr01 60040777 60040980 Zm00008a001518a 60039981 60046804 Zm00008a001518 Zm00008a001518a,Zm00008a001518b simSplit
Zm00008a001518_T01.v1.1.exon.13 chr01 60040777 60040980 Zm00008a001518 60039981 60046804 Zm00008a001518 Zm00008a001518a,Zm00008a001518b simSplit
Zm00008a001518_T01.v1.1.exon.12 chr01 60041070 60041259 Zm00008a001518a 60039981 60046804 Zm00008a001518 Zm00008a001518a,Zm00008a001518b simSplit
Zm00008a001518_T01.v1.1.exon.12 chr01 60041070 60041259 Zm00008a001518 60039981 60046804 Zm00008a001518 Zm00008a001518a,Zm00008a001518b simSplit
Zm00008a001518_T01.v1.1.exon.11 chr01 60041377 60041765 Zm00008a001518a 60039981 60046804 Zm00008a001518 Zm00008a001518a,Zm00008a001518b simSplit
Zm00008a001518_T01.v1.1.exon.11 chr01 60041377 60041765 Zm00008a001518 60039981 60046804 Zm00008a001518 Zm00008a001518a,Zm00008a001518b simSplit
Zm00008a001518_T01.v1.1.exon.10 chr01 60041845 60041937 Zm00008a001518a 60039981 60046804 Zm00008a001518 Zm00008a001518a,Zm00008a001518b simSplit
Zm00008a001518_T01.v1.1.exon.10 chr01 60041845 60041937 Zm00008a001518 60039981 60046804 Zm00008a001518 Zm00008a001518a,Zm00008a001518b simSplit
Zm00008a001518_T01.v1.1.exon.9 chr01 60042263 60042442 Zm00008a001518a 60039981 60046804 Zm00008a001518 Zm00008a001518a,Zm00008a001518b simSplit
Zm00008a001518_T01.v1.1.exon.9 chr01 60042263 60042442 Zm00008a001518 60039981 60046804 Zm00008a001518 Zm00008a001518a,Zm00008a001518b simSplit
Zm00008a001518_T01.v1.1.exon.8 chr01 60042534 60042597 Zm00008a001518a 60039981 60046804 Zm00008a001518 Zm00008a001518a,Zm00008a001518b simSplit
Zm00008a001518_T01.v1.1.exon.8 chr01 60042534 60042597 Zm00008a001518 60039981 60046804 Zm00008a001518 Zm00008a001518a,Zm00008a001518b simSplit
Zm00008a001518_T01.v1.1.exon.7 chr01 60042725 60042936 Zm00008a001518a 60039981 60046804 Zm00008a001518 Zm00008a001518a,Zm00008a001518b simSplit
Zm00008a001518_T01.v1.1.exon.7 chr01 60042725 60042936 Zm00008a001518 60039981 60046804 Zm00008a001518 Zm00008a001518a,Zm00008a001518b simSplit
Zm00008a001518_T01.v1.1.exon.6 chr01 60043211 60043303 Zm00008a001518a 60039981 60046804 Zm00008a001518 Zm00008a001518a,Zm00008a001518b simSplit
Zm00008a001518_T01.v1.1.exon.6 chr01 60043211 60043303 Zm00008a001518 60039981 60046804 Zm00008a001518 Zm00008a001518a,Zm00008a001518b simSplit
Zm00008a001518_T01.v1.1.exon.5 chr01 60043379 60043558 Zm00008a001518a 60039981 60046804 Zm00008a001518 Zm00008a001518a,Zm00008a001518b simSplit
Zm00008a001518_T01.v1.1.exon.5 chr01 60043379 60043558 Zm00008a001518 60039981 60046804 Zm00008a001518 Zm00008a001518a,Zm00008a001518b simSplit
Zm00008a001518_T01.v1.1.exon.4 chr01 60044240 60044375 Zm00008a001518a 60039981 60046804 Zm00008a001518 Zm00008a001518a,Zm00008a001518b simSplit
Zm00008a001518_T01.v1.1.exon.4 chr01 60044240 60044375 Zm00008a001518 60039981 60046804 Zm00008a001518 Zm00008a001518a,Zm00008a001518b simSplit
Zm00008a001518_T01.v1.1.exon.3 chr01 60044464 60044714 Zm00008a001518a 60039981 60046804 Zm00008a001518 Zm00008a001518a,Zm00008a001518b simSplit
Zm00008a001518_T01.v1.1.exon.3 chr01 60044464 60044714 Zm00008a001518 60039981 60046804 Zm00008a001518 Zm00008a001518a,Zm00008a001518b simSplit
Zm00008a001518_T01.v1.1.exon.2 chr01 60045111 60045308 Zm00008a001518a 60039981 60046804 Zm00008a001518 Zm00008a001518a,Zm00008a001518b simSplit
Zm00008a001518_T01.v1.1.exon.2 chr01 60045111 60045308 Zm00008a001518 60039981 60046804 Zm00008a001518 Zm00008a001518a,Zm00008a001518b simSplit
Zm00008a001518_T01.v1.1.exon.1 chr01 60046563 60046804 Zm00008a001518b 60039981 60046804 Zm00008a001518 Zm00008a001518a,Zm00008a001518b simSplit
Zm00008a001518_T01.v1.1.exon.1 chr01 60046563 60046804 Zm00008a001518 60039981 60046804 Zm00008a001518 Zm00008a001518a,Zm00008a001518b simSplit
Zm00008a001520_T01.v1.1.exon.1 chr01 60101911 60102015 Zm00008a001520a 60101911 60104618 Zm00008a001520 Zm00008a001520a,Zm00008a001520b simSplit
Zm00008a001520_T01.v1.1.exon.1 chr01 60101911 60102015 Zm00008a001520 60101911 60104618 Zm00008a001520 Zm00008a001520a,Zm00008a001520b simSplit
Zm00008a001520_T01.v1.1.exon.2 chr01 60102135 60102455 Zm00008a001520a 60101911 60104618 Zm00008a001520 Zm00008a001520a,Zm00008a001520b simSplit
Zm00008a001520_T01.v1.1.exon.2 chr01 60102135 60102455 Zm00008a001520 60101911 60104618 Zm00008a001520 Zm00008a001520a,Zm00008a001520b simSplit
Zm00008a001520_T01.v1.1.exon.3 chr01 60103131 60103295 Zm00008a001520b 60101911 60104618 Zm00008a001520 Zm00008a001520a,Zm00008a001520b simSplit
Zm00008a001520_T01.v1.1.exon.3 chr01 60103131 60103295 Zm00008a001520 60101911 60104618 Zm00008a001520 Zm00008a001520a,Zm00008a001520b simSplit
Zm00008a001520_T01.v1.1.exon.4 chr01 60103842 60104618 Zm00008a001520b 60101911 60104618 Zm00008a001520 Zm00008a001520a,Zm00008a001520b simSplit
Zm00008a001520_T01.v1.1.exon.4 chr01 60103842 60104618 Zm00008a001520 60101911 60104618 Zm00008a001520 Zm00008a001520a,Zm00008a001520b simSplit
Zm00008a001528_T01.v1.1.exon.4 chr01 60477855 60477978 Zm00008a001528a 60477855 60480927 Zm00008a001528 Zm00008a001528a,Zm00008a001528b simSplit
Zm00008a001528_T01.v1.1.exon.4 chr01 60477855 60477978 Zm00008a001528 60477855 60480927 Zm00008a001528 Zm00008a001528a,Zm00008a001528b simSplit
Zm00008a001528_T01.v1.1.exon.3 chr01 60479012 60479076 Zm00008a001528a 60477855 60480927 Zm00008a001528 Zm00008a001528a,Zm00008a001528b simSplit
Zm00008a001528_T01.v1.1.exon.3 chr01 60479012 60479076 Zm00008a001528 60477855 60480927 Zm00008a001528 Zm00008a001528a,Zm00008a001528b simSplit
Zm00008a001528_T01.v1.1.exon.2 chr01 60479170 60479262 Zm00008a001528a 60477855 60480927 Zm00008a001528 Zm00008a001528a,Zm00008a001528b simSplit
Zm00008a001528_T01.v1.1.exon.2 chr01 60479170 60479262 Zm00008a001528 60477855 60480927 Zm00008a001528 Zm00008a001528a,Zm00008a001528b simSplit
Zm00008a001528_T01.v1.1.exon.1 chr01 60480883 60480927 Zm00008a001528b 60477855 60480927 Zm00008a001528 Zm00008a001528a,Zm00008a001528b simSplit
Zm00008a001528_T01.v1.1.exon.1 chr01 60480883 60480927 Zm00008a001528 60477855 60480927 Zm00008a001528 Zm00008a001528a,Zm00008a001528b simSplit
Zm00008a001558_T01.v1.1.exon.1 chr01 61640480 61640965 Zm00008a001558a 61640480 61643032 Zm00008a001558 Zm00008a001558a,Zm00008a001558b simSplit
Zm00008a001558_T01.v1.1.exon.1 chr01 61640480 61640965 Zm00008a001558 61640480 61643032 Zm00008a001558 Zm00008a001558a,Zm00008a001558b simSplit
Zm00008a001558_T01.v1.1.exon.2 chr01 61641122 61641200 Zm00008a001558a 61640480 61643032 Zm00008a001558 Zm00008a001558a,Zm00008a001558b simSplit
Zm00008a001558_T01.v1.1.exon.2 chr01 61641122 61641200 Zm00008a001558 61640480 61643032 Zm00008a001558 Zm00008a001558a,Zm00008a001558b simSplit
Zm00008a001558_T01.v1.1.exon.3 chr01 61641301 61641388 Zm00008a001558a 61640480 61643032 Zm00008a001558 Zm00008a001558a,Zm00008a001558b simSplit
Zm00008a001558_T01.v1.1.exon.3 chr01 61641301 61641388 Zm00008a001558 61640480 61643032 Zm00008a001558 Zm00008a001558a,Zm00008a001558b simSplit
Zm00008a001558_T01.v1.1.exon.4 chr01 61641478 61641659 Zm00008a001558a 61640480 61643032 Zm00008a001558 Zm00008a001558a,Zm00008a001558b simSplit
Zm00008a001558_T01.v1.1.exon.4 chr01 61641478 61641659 Zm00008a001558 61640480 61643032 Zm00008a001558 Zm00008a001558a,Zm00008a001558b simSplit
Zm00008a001558_T01.v1.1.exon.5 chr01 61641912 61641978 Zm00008a001558b 61640480 61643032 Zm00008a001558 Zm00008a001558a,Zm00008a001558b simSplit
Zm00008a001558_T01.v1.1.exon.5 chr01 61641912 61641978 Zm00008a001558 61640480 61643032 Zm00008a001558 Zm00008a001558a,Zm00008a001558b simSplit
Zm00008a001558_T01.v1.1.exon.6 chr01 61642681 61643032 Zm00008a001558b 61640480 61643032 Zm00008a001558 Zm00008a001558a,Zm00008a001558b simSplit
Zm00008a001558_T01.v1.1.exon.6 chr01 61642681 61643032 Zm00008a001558 61640480 61643032 Zm00008a001558 Zm00008a001558a,Zm00008a001558b simSplit
Zm00008a001568_T01.v1.1.exon.1 chr01 62103863 62104375 Zm00008a001568a 62103863 62111636 Zm00008a001568 Zm00008a001568a,Zm00008a001568b simSplit
Zm00008a001568_T01.v1.1.exon.1 chr01 62103863 62104375 Zm00008a001568 62103863 62111636 Zm00008a001568 Zm00008a001568a,Zm00008a001568b simSplit
Zm00008a001568_T01.v1.1.exon.2 chr01 62107009 62107139 Zm00008a001568a 62103863 62111636 Zm00008a001568 Zm00008a001568a,Zm00008a001568b simSplit
Zm00008a001568_T01.v1.1.exon.2 chr01 62107009 62107139 Zm00008a001568 62103863 62111636 Zm00008a001568 Zm00008a001568a,Zm00008a001568b simSplit
Zm00008a001568_T01.v1.1.exon.3 chr01 62108499 62108540 Zm00008a001568a 62103863 62111636 Zm00008a001568 Zm00008a001568a,Zm00008a001568b simSplit
Zm00008a001568_T01.v1.1.exon.3 chr01 62108499 62108540 Zm00008a001568 62103863 62111636 Zm00008a001568 Zm00008a001568a,Zm00008a001568b simSplit
Zm00008a001568_T01.v1.1.exon.4 chr01 62108622 62108730 Zm00008a001568a 62103863 62111636 Zm00008a001568 Zm00008a001568a,Zm00008a001568b simSplit
Zm00008a001568_T01.v1.1.exon.4 chr01 62108622 62108730 Zm00008a001568 62103863 62111636 Zm00008a001568 Zm00008a001568a,Zm00008a001568b simSplit
Zm00008a001568_T01.v1.1.exon.5 chr01 62109122 62109200 Zm00008a001568a 62103863 62111636 Zm00008a001568 Zm00008a001568a,Zm00008a001568b simSplit
Zm00008a001568_T01.v1.1.exon.5 chr01 62109122 62109200 Zm00008a001568 62103863 62111636 Zm00008a001568 Zm00008a001568a,Zm00008a001568b simSplit
Zm00008a001568_T01.v1.1.exon.6 chr01 62109277 62109573 Zm00008a001568a 62103863 62111636 Zm00008a001568 Zm00008a001568a,Zm00008a001568b simSplit
Zm00008a001568_T01.v1.1.exon.6 chr01 62109277 62109573 Zm00008a001568 62103863 62111636 Zm00008a001568 Zm00008a001568a,Zm00008a001568b simSplit
Zm00008a001568_T01.v1.1.exon.7 chr01 62109672 62109784 Zm00008a001568a 62103863 62111636 Zm00008a001568 Zm00008a001568a,Zm00008a001568b simSplit
Zm00008a001568_T01.v1.1.exon.7 chr01 62109672 62109784 Zm00008a001568 62103863 62111636 Zm00008a001568 Zm00008a001568a,Zm00008a001568b simSplit
Zm00008a001568_T01.v1.1.exon.8 chr01 62110572 62110679 Zm00008a001568a 62103863 62111636 Zm00008a001568 Zm00008a001568a,Zm00008a001568b simSplit
Zm00008a001568_T01.v1.1.exon.8 chr01 62110572 62110679 Zm00008a001568 62103863 62111636 Zm00008a001568 Zm00008a001568a,Zm00008a001568b simSplit
Zm00008a001568_T01.v1.1.exon.9 chr01 62110748 62110810 Zm00008a001568a 62103863 62111636 Zm00008a001568 Zm00008a001568a,Zm00008a001568b simSplit
Zm00008a001568_T01.v1.1.exon.9 chr01 62110748 62110810 Zm00008a001568 62103863 62111636 Zm00008a001568 Zm00008a001568a,Zm00008a001568b simSplit
Zm00008a001568_T01.v1.1.exon.10 chr01 62110888 62111055 Zm00008a001568b 62103863 62111636 Zm00008a001568 Zm00008a001568a,Zm00008a001568b simSplit
Zm00008a001568_T01.v1.1.exon.10 chr01 62110888 62111055 Zm00008a001568 62103863 62111636 Zm00008a001568 Zm00008a001568a,Zm00008a001568b simSplit
Zm00008a001568_T01.v1.1.exon.11 chr01 62111126 62111636 Zm00008a001568b 62103863 62111636 Zm00008a001568 Zm00008a001568a,Zm00008a001568b simSplit
Zm00008a001568_T01.v1.1.exon.11 chr01 62111126 62111636 Zm00008a001568 62103863 62111636 Zm00008a001568 Zm00008a001568a,Zm00008a001568b simSplit
Zm00008a001584_T01.v1.1.exon.5 chr01 62711262 62711347 Zm00008a001584a 62711262 62713394 Zm00008a001584 Zm00008a001584a,Zm00008a001584b simSplit
Zm00008a001584_T01.v1.1.exon.5 chr01 62711262 62711347 Zm00008a001584 62711262 62713394 Zm00008a001584 Zm00008a001584a,Zm00008a001584b simSplit
Zm00008a001584_T01.v1.1.exon.4 chr01 62711427 62711587 Zm00008a001584a 62711262 62713394 Zm00008a001584 Zm00008a001584a,Zm00008a001584b simSplit
Zm00008a001584_T01.v1.1.exon.4 chr01 62711427 62711587 Zm00008a001584 62711262 62713394 Zm00008a001584 Zm00008a001584a,Zm00008a001584b simSplit
Zm00008a001584_T01.v1.1.exon.3 chr01 62713056 62713098 Zm00008a001584a 62711262 62713394 Zm00008a001584 Zm00008a001584a,Zm00008a001584b simSplit
Zm00008a001584_T01.v1.1.exon.3 chr01 62713056 62713098 Zm00008a001584 62711262 62713394 Zm00008a001584 Zm00008a001584a,Zm00008a001584b simSplit
Zm00008a001584_T01.v1.1.exon.2 chr01 62713205 62713291 Zm00008a001584b 62711262 62713394 Zm00008a001584 Zm00008a001584a,Zm00008a001584b simSplit
Zm00008a001584_T01.v1.1.exon.2 chr01 62713205 62713291 Zm00008a001584 62711262 62713394 Zm00008a001584 Zm00008a001584a,Zm00008a001584b simSplit
Zm00008a001584_T01.v1.1.exon.1 chr01 62713370 62713394 Zm00008a001584b 62711262 62713394 Zm00008a001584 Zm00008a001584a,Zm00008a001584b simSplit
Zm00008a001584_T01.v1.1.exon.1 chr01 62713370 62713394 Zm00008a001584 62711262 62713394 Zm00008a001584 Zm00008a001584a,Zm00008a001584b simSplit
Zm00008a001590_T01.v1.1.exon.1 chr01 62790929 62791214 Zm00008a001590a 62790929 62793450 Zm00008a001590 Zm00008a001590a,Zm00008a001590b simSplit
Zm00008a001590_T01.v1.1.exon.1 chr01 62790929 62791214 Zm00008a001590 62790929 62793450 Zm00008a001590 Zm00008a001590a,Zm00008a001590b simSplit
Zm00008a001590_T01.v1.1.exon.2 chr01 62791518 62791741 Zm00008a001590b 62790929 62793450 Zm00008a001590 Zm00008a001590a,Zm00008a001590b simSplit
Zm00008a001590_T01.v1.1.exon.2 chr01 62791518 62791741 Zm00008a001590 62790929 62793450 Zm00008a001590 Zm00008a001590a,Zm00008a001590b simSplit
Zm00008a001590_T01.v1.1.exon.3 chr01 62791853 62792163 Zm00008a001590b 62790929 62793450 Zm00008a001590 Zm00008a001590a,Zm00008a001590b simSplit
Zm00008a001590_T01.v1.1.exon.3 chr01 62791853 62792163 Zm00008a001590 62790929 62793450 Zm00008a001590 Zm00008a001590a,Zm00008a001590b simSplit
Zm00008a001590_T01.v1.1.exon.4 chr01 62792233 62792620 Zm00008a001590b 62790929 62793450 Zm00008a001590 Zm00008a001590a,Zm00008a001590b simSplit
Zm00008a001590_T01.v1.1.exon.4 chr01 62792233 62792620 Zm00008a001590 62790929 62793450 Zm00008a001590 Zm00008a001590a,Zm00008a001590b simSplit
Zm00008a001590_T01.v1.1.exon.5 chr01 62792737 62793450 Zm00008a001590b 62790929 62793450 Zm00008a001590 Zm00008a001590a,Zm00008a001590b simSplit
Zm00008a001590_T01.v1.1.exon.5 chr01 62792737 62793450 Zm00008a001590 62790929 62793450 Zm00008a001590 Zm00008a001590a,Zm00008a001590b simSplit
Zm00008a001591_T01.v1.1.exon.4 chr01 62791787 62792107 Zm00008a001591a 62791787 62793886 Zm00008a001591 Zm00008a001591a,Zm00008a001591b simSplit
Zm00008a001591_T01.v1.1.exon.4 chr01 62791787 62792107 Zm00008a001591 62791787 62793886 Zm00008a001591 Zm00008a001591a,Zm00008a001591b simSplit
Zm00008a001591_T01.v1.1.exon.3 chr01 62792245 62792591 Zm00008a001591a 62791787 62793886 Zm00008a001591 Zm00008a001591a,Zm00008a001591b simSplit
Zm00008a001591_T01.v1.1.exon.3 chr01 62792245 62792591 Zm00008a001591 62791787 62793886 Zm00008a001591 Zm00008a001591a,Zm00008a001591b simSplit
Zm00008a001591_T01.v1.1.exon.2 chr01 62792805 62793183 Zm00008a001591a 62791787 62793886 Zm00008a001591 Zm00008a001591a,Zm00008a001591b simSplit
Zm00008a001591_T01.v1.1.exon.2 chr01 62792805 62793183 Zm00008a001591 62791787 62793886 Zm00008a001591 Zm00008a001591a,Zm00008a001591b simSplit
Zm00008a001591_T01.v1.1.exon.1 chr01 62793842 62793886 Zm00008a001591b 62791787 62793886 Zm00008a001591 Zm00008a001591a,Zm00008a001591b simSplit
Zm00008a001591_T01.v1.1.exon.1 chr01 62793842 62793886 Zm00008a001591 62791787 62793886 Zm00008a001591 Zm00008a001591a,Zm00008a001591b simSplit
Zm00008a001614_T01.v1.1.exon.12 chr01 63673151 63673644 Zm00008a001614a 63673151 63678304 Zm00008a001614 Zm00008a001614a,Zm00008a001614b simSplit
Zm00008a001614_T01.v1.1.exon.12 chr01 63673151 63673644 Zm00008a001614 63673151 63678304 Zm00008a001614 Zm00008a001614a,Zm00008a001614b simSplit
Zm00008a001614_T01.v1.1.exon.11 chr01 63673723 63673841 Zm00008a001614a 63673151 63678304 Zm00008a001614 Zm00008a001614a,Zm00008a001614b simSplit
Zm00008a001614_T01.v1.1.exon.11 chr01 63673723 63673841 Zm00008a001614 63673151 63678304 Zm00008a001614 Zm00008a001614a,Zm00008a001614b simSplit
Zm00008a001614_T01.v1.1.exon.10 chr01 63673925 63674020 Zm00008a001614a 63673151 63678304 Zm00008a001614 Zm00008a001614a,Zm00008a001614b simSplit
Zm00008a001614_T01.v1.1.exon.10 chr01 63673925 63674020 Zm00008a001614 63673151 63678304 Zm00008a001614 Zm00008a001614a,Zm00008a001614b simSplit
Zm00008a001614_T01.v1.1.exon.9 chr01 63674098 63674205 Zm00008a001614a 63673151 63678304 Zm00008a001614 Zm00008a001614a,Zm00008a001614b simSplit
Zm00008a001614_T01.v1.1.exon.9 chr01 63674098 63674205 Zm00008a001614 63673151 63678304 Zm00008a001614 Zm00008a001614a,Zm00008a001614b simSplit
Zm00008a001614_T01.v1.1.exon.8 chr01 63675761 63675847 Zm00008a001614a 63673151 63678304 Zm00008a001614 Zm00008a001614a,Zm00008a001614b simSplit
Zm00008a001614_T01.v1.1.exon.8 chr01 63675761 63675847 Zm00008a001614 63673151 63678304 Zm00008a001614 Zm00008a001614a,Zm00008a001614b simSplit
Zm00008a001614_T01.v1.1.exon.7 chr01 63675930 63676133 Zm00008a001614a 63673151 63678304 Zm00008a001614 Zm00008a001614a,Zm00008a001614b simSplit
Zm00008a001614_T01.v1.1.exon.7 chr01 63675930 63676133 Zm00008a001614 63673151 63678304 Zm00008a001614 Zm00008a001614a,Zm00008a001614b simSplit
Zm00008a001614_T01.v1.1.exon.6 chr01 63676228 63676287 Zm00008a001614a 63673151 63678304 Zm00008a001614 Zm00008a001614a,Zm00008a001614b simSplit
Zm00008a001614_T01.v1.1.exon.6 chr01 63676228 63676287 Zm00008a001614 63673151 63678304 Zm00008a001614 Zm00008a001614a,Zm00008a001614b simSplit
Zm00008a001614_T01.v1.1.exon.5 chr01 63676795 63676963 Zm00008a001614a 63673151 63678304 Zm00008a001614 Zm00008a001614a,Zm00008a001614b simSplit
Zm00008a001614_T01.v1.1.exon.5 chr01 63676795 63676963 Zm00008a001614 63673151 63678304 Zm00008a001614 Zm00008a001614a,Zm00008a001614b simSplit
Zm00008a001614_T01.v1.1.exon.4 chr01 63677047 63677120 Zm00008a001614b 63673151 63678304 Zm00008a001614 Zm00008a001614a,Zm00008a001614b simSplit
Zm00008a001614_T01.v1.1.exon.4 chr01 63677047 63677120 Zm00008a001614 63673151 63678304 Zm00008a001614 Zm00008a001614a,Zm00008a001614b simSplit
Zm00008a001614_T01.v1.1.exon.3 chr01 63677218 63677321 Zm00008a001614b 63673151 63678304 Zm00008a001614 Zm00008a001614a,Zm00008a001614b simSplit
Zm00008a001614_T01.v1.1.exon.3 chr01 63677218 63677321 Zm00008a001614 63673151 63678304 Zm00008a001614 Zm00008a001614a,Zm00008a001614b simSplit
Zm00008a001614_T01.v1.1.exon.2 chr01 63677428 63677539 Zm00008a001614b 63673151 63678304 Zm00008a001614 Zm00008a001614a,Zm00008a001614b simSplit
Zm00008a001614_T01.v1.1.exon.2 chr01 63677428 63677539 Zm00008a001614 63673151 63678304 Zm00008a001614 Zm00008a001614a,Zm00008a001614b simSplit
Zm00008a001614_T01.v1.1.exon.1 chr01 63678149 63678304 Zm00008a001614b 63673151 63678304 Zm00008a001614 Zm00008a001614a,Zm00008a001614b simSplit
Zm00008a001614_T01.v1.1.exon.1 chr01 63678149 63678304 Zm00008a001614 63673151 63678304 Zm00008a001614 Zm00008a001614a,Zm00008a001614b simSplit
Zm00008a001627_T01.v1.1.exon.1 chr01 64294384 64294455 Zm00008a001627a 64294384 64306128 Zm00008a001627 Zm00008a001627a,Zm00008a001627b simSplit
Zm00008a001627_T01.v1.1.exon.1 chr01 64294384 64294455 Zm00008a001627 64294384 64306128 Zm00008a001627 Zm00008a001627a,Zm00008a001627b simSplit
Zm00008a001627_T01.v1.1.exon.2 chr01 64294578 64294705 Zm00008a001627a 64294384 64306128 Zm00008a001627 Zm00008a001627a,Zm00008a001627b simSplit
Zm00008a001627_T01.v1.1.exon.2 chr01 64294578 64294705 Zm00008a001627 64294384 64306128 Zm00008a001627 Zm00008a001627a,Zm00008a001627b simSplit
Zm00008a001627_T01.v1.1.exon.3 chr01 64296175 64296241 Zm00008a001627a 64294384 64306128 Zm00008a001627 Zm00008a001627a,Zm00008a001627b simSplit
Zm00008a001627_T01.v1.1.exon.3 chr01 64296175 64296241 Zm00008a001627 64294384 64306128 Zm00008a001627 Zm00008a001627a,Zm00008a001627b simSplit
Zm00008a001627_T01.v1.1.exon.4 chr01 64296330 64296393 Zm00008a001627a 64294384 64306128 Zm00008a001627 Zm00008a001627a,Zm00008a001627b simSplit
Zm00008a001627_T01.v1.1.exon.4 chr01 64296330 64296393 Zm00008a001627 64294384 64306128 Zm00008a001627 Zm00008a001627a,Zm00008a001627b simSplit
Zm00008a001627_T01.v1.1.exon.5 chr01 64296592 64296664 Zm00008a001627a 64294384 64306128 Zm00008a001627 Zm00008a001627a,Zm00008a001627b simSplit
Zm00008a001627_T01.v1.1.exon.5 chr01 64296592 64296664 Zm00008a001627 64294384 64306128 Zm00008a001627 Zm00008a001627a,Zm00008a001627b simSplit
Zm00008a001627_T01.v1.1.exon.6 chr01 64297457 64297502 Zm00008a001627a 64294384 64306128 Zm00008a001627 Zm00008a001627a,Zm00008a001627b simSplit
Zm00008a001627_T01.v1.1.exon.6 chr01 64297457 64297502 Zm00008a001627 64294384 64306128 Zm00008a001627 Zm00008a001627a,Zm00008a001627b simSplit
Zm00008a001627_T01.v1.1.exon.7 chr01 64297581 64297691 Zm00008a001627a 64294384 64306128 Zm00008a001627 Zm00008a001627a,Zm00008a001627b simSplit
Zm00008a001627_T01.v1.1.exon.7 chr01 64297581 64297691 Zm00008a001627 64294384 64306128 Zm00008a001627 Zm00008a001627a,Zm00008a001627b simSplit
Zm00008a001627_T01.v1.1.exon.8 chr01 64302080 64302146 Zm00008a001627a 64294384 64306128 Zm00008a001627 Zm00008a001627a,Zm00008a001627b simSplit
Zm00008a001627_T01.v1.1.exon.8 chr01 64302080 64302146 Zm00008a001627 64294384 64306128 Zm00008a001627 Zm00008a001627a,Zm00008a001627b simSplit
Zm00008a001627_T01.v1.1.exon.9 chr01 64302342 64302432 Zm00008a001627a 64294384 64306128 Zm00008a001627 Zm00008a001627a,Zm00008a001627b simSplit
Zm00008a001627_T01.v1.1.exon.9 chr01 64302342 64302432 Zm00008a001627 64294384 64306128 Zm00008a001627 Zm00008a001627a,Zm00008a001627b simSplit
Zm00008a001627_T01.v1.1.exon.10 chr01 64302675 64302735 Zm00008a001627a 64294384 64306128 Zm00008a001627 Zm00008a001627a,Zm00008a001627b simSplit
Zm00008a001627_T01.v1.1.exon.10 chr01 64302675 64302735 Zm00008a001627 64294384 64306128 Zm00008a001627 Zm00008a001627a,Zm00008a001627b simSplit
Zm00008a001627_T01.v1.1.exon.11 chr01 64302826 64302956 Zm00008a001627b 64294384 64306128 Zm00008a001627 Zm00008a001627a,Zm00008a001627b simSplit
Zm00008a001627_T01.v1.1.exon.11 chr01 64302826 64302956 Zm00008a001627 64294384 64306128 Zm00008a001627 Zm00008a001627a,Zm00008a001627b simSplit
Zm00008a001627_T01.v1.1.exon.12 chr01 64303043 64303115 Zm00008a001627b 64294384 64306128 Zm00008a001627 Zm00008a001627a,Zm00008a001627b simSplit
Zm00008a001627_T01.v1.1.exon.12 chr01 64303043 64303115 Zm00008a001627 64294384 64306128 Zm00008a001627 Zm00008a001627a,Zm00008a001627b simSplit
Zm00008a001627_T01.v1.1.exon.13 chr01 64303627 64303750 Zm00008a001627b 64294384 64306128 Zm00008a001627 Zm00008a001627a,Zm00008a001627b simSplit
Zm00008a001627_T01.v1.1.exon.13 chr01 64303627 64303750 Zm00008a001627 64294384 64306128 Zm00008a001627 Zm00008a001627a,Zm00008a001627b simSplit
Zm00008a001627_T01.v1.1.exon.14 chr01 64304788 64304889 Zm00008a001627b 64294384 64306128 Zm00008a001627 Zm00008a001627a,Zm00008a001627b simSplit
Zm00008a001627_T01.v1.1.exon.14 chr01 64304788 64304889 Zm00008a001627 64294384 64306128 Zm00008a001627 Zm00008a001627a,Zm00008a001627b simSplit
Zm00008a001627_T01.v1.1.exon.15 chr01 64304966 64305034 Zm00008a001627b 64294384 64306128 Zm00008a001627 Zm00008a001627a,Zm00008a001627b simSplit
Zm00008a001627_T01.v1.1.exon.15 chr01 64304966 64305034 Zm00008a001627 64294384 64306128 Zm00008a001627 Zm00008a001627a,Zm00008a001627b simSplit
Zm00008a001627_T01.v1.1.exon.16 chr01 64305348 64305486 Zm00008a001627b 64294384 64306128 Zm00008a001627 Zm00008a001627a,Zm00008a001627b simSplit
Zm00008a001627_T01.v1.1.exon.16 chr01 64305348 64305486 Zm00008a001627 64294384 64306128 Zm00008a001627 Zm00008a001627a,Zm00008a001627b simSplit
Zm00008a001627_T01.v1.1.exon.17 chr01 64305570 64306128 Zm00008a001627b 64294384 64306128 Zm00008a001627 Zm00008a001627a,Zm00008a001627b simSplit
Zm00008a001627_T01.v1.1.exon.17 chr01 64305570 64306128 Zm00008a001627 64294384 64306128 Zm00008a001627 Zm00008a001627a,Zm00008a001627b simSplit
Zm00008a001628_T01.v1.1.exon.1 chr01 64306909 64307393 Zm00008a001628a 64306909 64310786 Zm00008a001628 Zm00008a001628a,Zm00008a001628b simSplit
Zm00008a001628_T01.v1.1.exon.1 chr01 64306909 64307393 Zm00008a001628 64306909 64310786 Zm00008a001628 Zm00008a001628a,Zm00008a001628b simSplit
Zm00008a001628_T01.v1.1.exon.2 chr01 64307790 64307860 Zm00008a001628a 64306909 64310786 Zm00008a001628 Zm00008a001628a,Zm00008a001628b simSplit
Zm00008a001628_T01.v1.1.exon.2 chr01 64307790 64307860 Zm00008a001628 64306909 64310786 Zm00008a001628 Zm00008a001628a,Zm00008a001628b simSplit
Zm00008a001628_T01.v1.1.exon.3 chr01 64309671 64309784 Zm00008a001628a 64306909 64310786 Zm00008a001628 Zm00008a001628a,Zm00008a001628b simSplit
Zm00008a001628_T01.v1.1.exon.3 chr01 64309671 64309784 Zm00008a001628 64306909 64310786 Zm00008a001628 Zm00008a001628a,Zm00008a001628b simSplit
Zm00008a001628_T01.v1.1.exon.4 chr01 64309949 64310031 Zm00008a001628b 64306909 64310786 Zm00008a001628 Zm00008a001628a,Zm00008a001628b simSplit
Zm00008a001628_T01.v1.1.exon.4 chr01 64309949 64310031 Zm00008a001628 64306909 64310786 Zm00008a001628 Zm00008a001628a,Zm00008a001628b simSplit
Zm00008a001628_T01.v1.1.exon.5 chr01 64310674 64310786 Zm00008a001628b 64306909 64310786 Zm00008a001628 Zm00008a001628a,Zm00008a001628b simSplit
Zm00008a001628_T01.v1.1.exon.5 chr01 64310674 64310786 Zm00008a001628 64306909 64310786 Zm00008a001628 Zm00008a001628a,Zm00008a001628b simSplit
Zm00008a001631_T01.v1.1.exon.4 chr01 64650870 64650956 Zm00008a001631a 64650870 64653972 Zm00008a001631 Zm00008a001631a,Zm00008a001631b simSplit
Zm00008a001631_T01.v1.1.exon.4 chr01 64650870 64650956 Zm00008a001631 64650870 64653972 Zm00008a001631 Zm00008a001631a,Zm00008a001631b simSplit
Zm00008a001631_T01.v1.1.exon.3 chr01 64652120 64652213 Zm00008a001631a 64650870 64653972 Zm00008a001631 Zm00008a001631a,Zm00008a001631b simSplit
Zm00008a001631_T01.v1.1.exon.3 chr01 64652120 64652213 Zm00008a001631 64650870 64653972 Zm00008a001631 Zm00008a001631a,Zm00008a001631b simSplit
Zm00008a001631_T01.v1.1.exon.2 chr01 64652332 64652535 Zm00008a001631a 64650870 64653972 Zm00008a001631 Zm00008a001631a,Zm00008a001631b simSplit
Zm00008a001631_T01.v1.1.exon.2 chr01 64652332 64652535 Zm00008a001631 64650870 64653972 Zm00008a001631 Zm00008a001631a,Zm00008a001631b simSplit
Zm00008a001631_T01.v1.1.exon.1 chr01 64653845 64653972 Zm00008a001631b 64650870 64653972 Zm00008a001631 Zm00008a001631a,Zm00008a001631b simSplit
Zm00008a001631_T01.v1.1.exon.1 chr01 64653845 64653972 Zm00008a001631 64650870 64653972 Zm00008a001631 Zm00008a001631a,Zm00008a001631b simSplit
Zm00008a001644_T01.v1.1.exon.1 chr01 66360986 66361102 Zm00008a001644a 66360986 66365354 Zm00008a001644 Zm00008a001644a,Zm00008a001644b simSplit
Zm00008a001644_T01.v1.1.exon.1 chr01 66360986 66361102 Zm00008a001644 66360986 66365354 Zm00008a001644 Zm00008a001644a,Zm00008a001644b simSplit
Zm00008a001644_T01.v1.1.exon.2 chr01 66361229 66361302 Zm00008a001644b 66360986 66365354 Zm00008a001644 Zm00008a001644a,Zm00008a001644b simSplit
Zm00008a001644_T01.v1.1.exon.2 chr01 66361229 66361302 Zm00008a001644 66360986 66365354 Zm00008a001644 Zm00008a001644a,Zm00008a001644b simSplit
Zm00008a001644_T01.v1.1.exon.3 chr01 66361441 66361564 Zm00008a001644b 66360986 66365354 Zm00008a001644 Zm00008a001644a,Zm00008a001644b simSplit
Zm00008a001644_T01.v1.1.exon.3 chr01 66361441 66361564 Zm00008a001644 66360986 66365354 Zm00008a001644 Zm00008a001644a,Zm00008a001644b simSplit
Zm00008a001644_T01.v1.1.exon.4 chr01 66364325 66364600 Zm00008a001644b 66360986 66365354 Zm00008a001644 Zm00008a001644a,Zm00008a001644b simSplit
Zm00008a001644_T01.v1.1.exon.4 chr01 66364325 66364600 Zm00008a001644 66360986 66365354 Zm00008a001644 Zm00008a001644a,Zm00008a001644b simSplit
Zm00008a001644_T01.v1.1.exon.5 chr01 66364688 66365354 Zm00008a001644b 66360986 66365354 Zm00008a001644 Zm00008a001644a,Zm00008a001644b simSplit
Zm00008a001644_T01.v1.1.exon.5 chr01 66364688 66365354 Zm00008a001644 66360986 66365354 Zm00008a001644 Zm00008a001644a,Zm00008a001644b simSplit
Zm00008a001646_T01.v1.1.exon.1 chr01 66375889 66376107 Zm00008a001646a 66375889 66378018 Zm00008a001646 Zm00008a001646a,Zm00008a001646b simSplit
Zm00008a001646_T01.v1.1.exon.1 chr01 66375889 66376107 Zm00008a001646 66375889 66378018 Zm00008a001646 Zm00008a001646a,Zm00008a001646b simSplit
Zm00008a001646_T01.v1.1.exon.2 chr01 66376222 66376296 Zm00008a001646b 66375889 66378018 Zm00008a001646 Zm00008a001646a,Zm00008a001646b simSplit
Zm00008a001646_T01.v1.1.exon.2 chr01 66376222 66376296 Zm00008a001646 66375889 66378018 Zm00008a001646 Zm00008a001646a,Zm00008a001646b simSplit
Zm00008a001646_T01.v1.1.exon.3 chr01 66376461 66376566 Zm00008a001646b 66375889 66378018 Zm00008a001646 Zm00008a001646a,Zm00008a001646b simSplit
Zm00008a001646_T01.v1.1.exon.3 chr01 66376461 66376566 Zm00008a001646 66375889 66378018 Zm00008a001646 Zm00008a001646a,Zm00008a001646b simSplit
Zm00008a001646_T01.v1.1.exon.4 chr01 66377084 66377335 Zm00008a001646b 66375889 66378018 Zm00008a001646 Zm00008a001646a,Zm00008a001646b simSplit
Zm00008a001646_T01.v1.1.exon.4 chr01 66377084 66377335 Zm00008a001646 66375889 66378018 Zm00008a001646 Zm00008a001646a,Zm00008a001646b simSplit
Zm00008a001646_T01.v1.1.exon.5 chr01 66377425 66378018 Zm00008a001646b 66375889 66378018 Zm00008a001646 Zm00008a001646a,Zm00008a001646b simSplit
Zm00008a001646_T01.v1.1.exon.5 chr01 66377425 66378018 Zm00008a001646 66375889 66378018 Zm00008a001646 Zm00008a001646a,Zm00008a001646b simSplit
Zm00008a001648_T01.v1.1.exon.9 chr01 66407702 66407716 Zm00008a001648a 66407702 66497105 Zm00008a001648 Zm00008a001648a,Zm00008a001648b simSplit
Zm00008a001648_T01.v1.1.exon.9 chr01 66407702 66407716 Zm00008a001648 66407702 66497105 Zm00008a001648 Zm00008a001648a,Zm00008a001648b simSplit
Zm00008a001648_T01.v1.1.exon.8 chr01 66411085 66411135 Zm00008a001648b 66407702 66497105 Zm00008a001648 Zm00008a001648a,Zm00008a001648b simSplit
Zm00008a001648_T01.v1.1.exon.8 chr01 66411085 66411135 Zm00008a001648 66407702 66497105 Zm00008a001648 Zm00008a001648a,Zm00008a001648b simSplit
Zm00008a001648_T01.v1.1.exon.7 chr01 66490420 66490469 Zm00008a001648b 66407702 66497105 Zm00008a001648 Zm00008a001648a,Zm00008a001648b simSplit
Zm00008a001648_T01.v1.1.exon.7 chr01 66490420 66490469 Zm00008a001648 66407702 66497105 Zm00008a001648 Zm00008a001648a,Zm00008a001648b simSplit
Zm00008a001648_T01.v1.1.exon.6 chr01 66492252 66492323 Zm00008a001648b 66407702 66497105 Zm00008a001648 Zm00008a001648a,Zm00008a001648b simSplit
Zm00008a001648_T01.v1.1.exon.6 chr01 66492252 66492323 Zm00008a001648 66407702 66497105 Zm00008a001648 Zm00008a001648a,Zm00008a001648b simSplit
Zm00008a001648_T01.v1.1.exon.5 chr01 66494731 66495016 Zm00008a001648b 66407702 66497105 Zm00008a001648 Zm00008a001648a,Zm00008a001648b simSplit
Zm00008a001648_T01.v1.1.exon.5 chr01 66494731 66495016 Zm00008a001648 66407702 66497105 Zm00008a001648 Zm00008a001648a,Zm00008a001648b simSplit
Zm00008a001648_T01.v1.1.exon.4 chr01 66495037 66495194 Zm00008a001648b 66407702 66497105 Zm00008a001648 Zm00008a001648a,Zm00008a001648b simSplit
Zm00008a001648_T01.v1.1.exon.4 chr01 66495037 66495194 Zm00008a001648 66407702 66497105 Zm00008a001648 Zm00008a001648a,Zm00008a001648b simSplit
Zm00008a001648_T01.v1.1.exon.3 chr01 66496666 66496745 Zm00008a001648b 66407702 66497105 Zm00008a001648 Zm00008a001648a,Zm00008a001648b simSplit
Zm00008a001648_T01.v1.1.exon.3 chr01 66496666 66496745 Zm00008a001648 66407702 66497105 Zm00008a001648 Zm00008a001648a,Zm00008a001648b simSplit
Zm00008a001648_T01.v1.1.exon.2 chr01 66496837 66496915 Zm00008a001648b 66407702 66497105 Zm00008a001648 Zm00008a001648a,Zm00008a001648b simSplit
Zm00008a001648_T01.v1.1.exon.2 chr01 66496837 66496915 Zm00008a001648 66407702 66497105 Zm00008a001648 Zm00008a001648a,Zm00008a001648b simSplit
Zm00008a001648_T01.v1.1.exon.1 chr01 66497024 66497105 Zm00008a001648b 66407702 66497105 Zm00008a001648 Zm00008a001648a,Zm00008a001648b simSplit
Zm00008a001648_T01.v1.1.exon.1 chr01 66497024 66497105 Zm00008a001648 66407702 66497105 Zm00008a001648 Zm00008a001648a,Zm00008a001648b simSplit
Zm00008a001652_T01.v1.1.exon.4 chr01 66823820 66824246 Zm00008a001652a 66823820 66825740 Zm00008a001652 Zm00008a001652a,Zm00008a001652b simSplit
Zm00008a001652_T01.v1.1.exon.4 chr01 66823820 66824246 Zm00008a001652 66823820 66825740 Zm00008a001652 Zm00008a001652a,Zm00008a001652b simSplit
Zm00008a001652_T01.v1.1.exon.3 chr01 66824360 66824560 Zm00008a001652b 66823820 66825740 Zm00008a001652 Zm00008a001652a,Zm00008a001652b simSplit
Zm00008a001652_T01.v1.1.exon.3 chr01 66824360 66824560 Zm00008a001652 66823820 66825740 Zm00008a001652 Zm00008a001652a,Zm00008a001652b simSplit
Zm00008a001652_T01.v1.1.exon.2 chr01 66824671 66825119 Zm00008a001652b 66823820 66825740 Zm00008a001652 Zm00008a001652a,Zm00008a001652b simSplit
Zm00008a001652_T01.v1.1.exon.2 chr01 66824671 66825119 Zm00008a001652 66823820 66825740 Zm00008a001652 Zm00008a001652a,Zm00008a001652b simSplit
Zm00008a001652_T01.v1.1.exon.1 chr01 66825239 66825740 Zm00008a001652b 66823820 66825740 Zm00008a001652 Zm00008a001652a,Zm00008a001652b simSplit
Zm00008a001652_T01.v1.1.exon.1 chr01 66825239 66825740 Zm00008a001652 66823820 66825740 Zm00008a001652 Zm00008a001652a,Zm00008a001652b simSplit
Zm00008a001696_T01.v1.1.exon.5 chr01 69326188 69326862 Zm00008a001696a 69326188 69328843 Zm00008a001696 Zm00008a001696a,Zm00008a001696b simSplit
Zm00008a001696_T01.v1.1.exon.5 chr01 69326188 69326862 Zm00008a001696 69326188 69328843 Zm00008a001696 Zm00008a001696a,Zm00008a001696b simSplit
Zm00008a001696_T01.v1.1.exon.4 chr01 69326962 69327019 Zm00008a001696a 69326188 69328843 Zm00008a001696 Zm00008a001696a,Zm00008a001696b simSplit
Zm00008a001696_T01.v1.1.exon.4 chr01 69326962 69327019 Zm00008a001696 69326188 69328843 Zm00008a001696 Zm00008a001696a,Zm00008a001696b simSplit
Zm00008a001696_T01.v1.1.exon.3 chr01 69327123 69327358 Zm00008a001696a 69326188 69328843 Zm00008a001696 Zm00008a001696a,Zm00008a001696b simSplit
Zm00008a001696_T01.v1.1.exon.3 chr01 69327123 69327358 Zm00008a001696 69326188 69328843 Zm00008a001696 Zm00008a001696a,Zm00008a001696b simSplit
Zm00008a001696_T01.v1.1.exon.2 chr01 69327941 69328070 Zm00008a001696b 69326188 69328843 Zm00008a001696 Zm00008a001696a,Zm00008a001696b simSplit
Zm00008a001696_T01.v1.1.exon.2 chr01 69327941 69328070 Zm00008a001696 69326188 69328843 Zm00008a001696 Zm00008a001696a,Zm00008a001696b simSplit
Zm00008a001696_T01.v1.1.exon.1 chr01 69328423 69328843 Zm00008a001696b 69326188 69328843 Zm00008a001696 Zm00008a001696a,Zm00008a001696b simSplit
Zm00008a001696_T01.v1.1.exon.1 chr01 69328423 69328843 Zm00008a001696 69326188 69328843 Zm00008a001696 Zm00008a001696a,Zm00008a001696b simSplit
Zm00008a001700_T01.v1.1.exon.1 chr01 69634456 69634615 Zm00008a001700a 69634456 69642742 Zm00008a001700 Zm00008a001700a,Zm00008a001700b simSplit
Zm00008a001700_T01.v1.1.exon.1 chr01 69634456 69634615 Zm00008a001700 69634456 69642742 Zm00008a001700 Zm00008a001700a,Zm00008a001700b simSplit
Zm00008a001700_T01.v1.1.exon.2 chr01 69636031 69636120 Zm00008a001700a 69634456 69642742 Zm00008a001700 Zm00008a001700a,Zm00008a001700b simSplit
Zm00008a001700_T01.v1.1.exon.2 chr01 69636031 69636120 Zm00008a001700 69634456 69642742 Zm00008a001700 Zm00008a001700a,Zm00008a001700b simSplit
Zm00008a001700_T01.v1.1.exon.3 chr01 69636311 69636444 Zm00008a001700a 69634456 69642742 Zm00008a001700 Zm00008a001700a,Zm00008a001700b simSplit
Zm00008a001700_T01.v1.1.exon.3 chr01 69636311 69636444 Zm00008a001700 69634456 69642742 Zm00008a001700 Zm00008a001700a,Zm00008a001700b simSplit
Zm00008a001700_T01.v1.1.exon.4 chr01 69636528 69636698 Zm00008a001700a 69634456 69642742 Zm00008a001700 Zm00008a001700a,Zm00008a001700b simSplit
Zm00008a001700_T01.v1.1.exon.4 chr01 69636528 69636698 Zm00008a001700 69634456 69642742 Zm00008a001700 Zm00008a001700a,Zm00008a001700b simSplit
Zm00008a001700_T01.v1.1.exon.5 chr01 69636960 69637082 Zm00008a001700b 69634456 69642742 Zm00008a001700 Zm00008a001700a,Zm00008a001700b simSplit
Zm00008a001700_T01.v1.1.exon.5 chr01 69636960 69637082 Zm00008a001700 69634456 69642742 Zm00008a001700 Zm00008a001700a,Zm00008a001700b simSplit
Zm00008a001700_T01.v1.1.exon.6 chr01 69637185 69637264 Zm00008a001700b 69634456 69642742 Zm00008a001700 Zm00008a001700a,Zm00008a001700b simSplit
Zm00008a001700_T01.v1.1.exon.6 chr01 69637185 69637264 Zm00008a001700 69634456 69642742 Zm00008a001700 Zm00008a001700a,Zm00008a001700b simSplit
Zm00008a001700_T01.v1.1.exon.7 chr01 69641014 69641212 Zm00008a001700b 69634456 69642742 Zm00008a001700 Zm00008a001700a,Zm00008a001700b simSplit
Zm00008a001700_T01.v1.1.exon.7 chr01 69641014 69641212 Zm00008a001700 69634456 69642742 Zm00008a001700 Zm00008a001700a,Zm00008a001700b simSplit
Zm00008a001700_T01.v1.1.exon.8 chr01 69641343 69641439 Zm00008a001700b 69634456 69642742 Zm00008a001700 Zm00008a001700a,Zm00008a001700b simSplit
Zm00008a001700_T01.v1.1.exon.8 chr01 69641343 69641439 Zm00008a001700 69634456 69642742 Zm00008a001700 Zm00008a001700a,Zm00008a001700b simSplit
Zm00008a001700_T01.v1.1.exon.9 chr01 69641543 69641717 Zm00008a001700b 69634456 69642742 Zm00008a001700 Zm00008a001700a,Zm00008a001700b simSplit
Zm00008a001700_T01.v1.1.exon.9 chr01 69641543 69641717 Zm00008a001700 69634456 69642742 Zm00008a001700 Zm00008a001700a,Zm00008a001700b simSplit
Zm00008a001700_T01.v1.1.exon.10 chr01 69641863 69641965 Zm00008a001700b 69634456 69642742 Zm00008a001700 Zm00008a001700a,Zm00008a001700b simSplit
Zm00008a001700_T01.v1.1.exon.10 chr01 69641863 69641965 Zm00008a001700 69634456 69642742 Zm00008a001700 Zm00008a001700a,Zm00008a001700b simSplit
Zm00008a001700_T01.v1.1.exon.11 chr01 69642168 69642234 Zm00008a001700b 69634456 69642742 Zm00008a001700 Zm00008a001700a,Zm00008a001700b simSplit
Zm00008a001700_T01.v1.1.exon.11 chr01 69642168 69642234 Zm00008a001700 69634456 69642742 Zm00008a001700 Zm00008a001700a,Zm00008a001700b simSplit
Zm00008a001700_T01.v1.1.exon.12 chr01 69642326 69642742 Zm00008a001700b 69634456 69642742 Zm00008a001700 Zm00008a001700a,Zm00008a001700b simSplit
Zm00008a001700_T01.v1.1.exon.12 chr01 69642326 69642742 Zm00008a001700 69634456 69642742 Zm00008a001700 Zm00008a001700a,Zm00008a001700b simSplit
Zm00008a001740_T01.v1.1.exon.7 chr01 71477347 71477503 Zm00008a001740a 71477347 71482158 Zm00008a001740 Zm00008a001740a,Zm00008a001740b simSplit
Zm00008a001740_T01.v1.1.exon.7 chr01 71477347 71477503 Zm00008a001740 71477347 71482158 Zm00008a001740 Zm00008a001740a,Zm00008a001740b simSplit
Zm00008a001740_T01.v1.1.exon.6 chr01 71477619 71477709 Zm00008a001740a 71477347 71482158 Zm00008a001740 Zm00008a001740a,Zm00008a001740b simSplit
Zm00008a001740_T01.v1.1.exon.6 chr01 71477619 71477709 Zm00008a001740 71477347 71482158 Zm00008a001740 Zm00008a001740a,Zm00008a001740b simSplit
Zm00008a001740_T01.v1.1.exon.5 chr01 71478515 71478564 Zm00008a001740a 71477347 71482158 Zm00008a001740 Zm00008a001740a,Zm00008a001740b simSplit
Zm00008a001740_T01.v1.1.exon.5 chr01 71478515 71478564 Zm00008a001740 71477347 71482158 Zm00008a001740 Zm00008a001740a,Zm00008a001740b simSplit
Zm00008a001740_T01.v1.1.exon.4 chr01 71478644 71478735 Zm00008a001740a 71477347 71482158 Zm00008a001740 Zm00008a001740a,Zm00008a001740b simSplit
Zm00008a001740_T01.v1.1.exon.4 chr01 71478644 71478735 Zm00008a001740 71477347 71482158 Zm00008a001740 Zm00008a001740a,Zm00008a001740b simSplit
Zm00008a001740_T01.v1.1.exon.3 chr01 71478818 71478876 Zm00008a001740a 71477347 71482158 Zm00008a001740 Zm00008a001740a,Zm00008a001740b simSplit
Zm00008a001740_T01.v1.1.exon.3 chr01 71478818 71478876 Zm00008a001740 71477347 71482158 Zm00008a001740 Zm00008a001740a,Zm00008a001740b simSplit
Zm00008a001740_T01.v1.1.exon.2 chr01 71479273 71479366 Zm00008a001740b 71477347 71482158 Zm00008a001740 Zm00008a001740a,Zm00008a001740b simSplit
Zm00008a001740_T01.v1.1.exon.2 chr01 71479273 71479366 Zm00008a001740 71477347 71482158 Zm00008a001740 Zm00008a001740a,Zm00008a001740b simSplit
Zm00008a001740_T01.v1.1.exon.1 chr01 71481634 71482158 Zm00008a001740b 71477347 71482158 Zm00008a001740 Zm00008a001740a,Zm00008a001740b simSplit
Zm00008a001740_T01.v1.1.exon.1 chr01 71481634 71482158 Zm00008a001740 71477347 71482158 Zm00008a001740 Zm00008a001740a,Zm00008a001740b simSplit
Zm00008a001743_T01.v1.1.exon.4 chr01 71573662 71573748 Zm00008a001743a 71573662 71577895 Zm00008a001743 Zm00008a001743a,Zm00008a001743b simSplit
Zm00008a001743_T01.v1.1.exon.4 chr01 71573662 71573748 Zm00008a001743 71573662 71577895 Zm00008a001743 Zm00008a001743a,Zm00008a001743b simSplit
Zm00008a001743_T01.v1.1.exon.3 chr01 71573835 71574062 Zm00008a001743b 71573662 71577895 Zm00008a001743 Zm00008a001743a,Zm00008a001743b simSplit
Zm00008a001743_T01.v1.1.exon.3 chr01 71573835 71574062 Zm00008a001743 71573662 71577895 Zm00008a001743 Zm00008a001743a,Zm00008a001743b simSplit
Zm00008a001743_T01.v1.1.exon.2 chr01 71576257 71576300 Zm00008a001743b 71573662 71577895 Zm00008a001743 Zm00008a001743a,Zm00008a001743b simSplit
Zm00008a001743_T01.v1.1.exon.2 chr01 71576257 71576300 Zm00008a001743 71573662 71577895 Zm00008a001743 Zm00008a001743a,Zm00008a001743b simSplit
Zm00008a001743_T01.v1.1.exon.1 chr01 71577865 71577895 Zm00008a001743b 71573662 71577895 Zm00008a001743 Zm00008a001743a,Zm00008a001743b simSplit
Zm00008a001743_T01.v1.1.exon.1 chr01 71577865 71577895 Zm00008a001743 71573662 71577895 Zm00008a001743 Zm00008a001743a,Zm00008a001743b simSplit
Zm00008a001745_T01.v1.1.exon.1 chr01 71794843 71795132 Zm00008a001745a 71794843 71797757 Zm00008a001745 Zm00008a001745a,Zm00008a001745b simSplit
Zm00008a001745_T01.v1.1.exon.1 chr01 71794843 71795132 Zm00008a001745 71794843 71797757 Zm00008a001745 Zm00008a001745a,Zm00008a001745b simSplit
Zm00008a001745_T01.v1.1.exon.2 chr01 71795650 71795763 Zm00008a001745b 71794843 71797757 Zm00008a001745 Zm00008a001745a,Zm00008a001745b simSplit
Zm00008a001745_T01.v1.1.exon.2 chr01 71795650 71795763 Zm00008a001745 71794843 71797757 Zm00008a001745 Zm00008a001745a,Zm00008a001745b simSplit
Zm00008a001745_T01.v1.1.exon.3 chr01 71795955 71796000 Zm00008a001745b 71794843 71797757 Zm00008a001745 Zm00008a001745a,Zm00008a001745b simSplit
Zm00008a001745_T01.v1.1.exon.3 chr01 71795955 71796000 Zm00008a001745 71794843 71797757 Zm00008a001745 Zm00008a001745a,Zm00008a001745b simSplit
Zm00008a001745_T01.v1.1.exon.4 chr01 71796086 71796200 Zm00008a001745b 71794843 71797757 Zm00008a001745 Zm00008a001745a,Zm00008a001745b simSplit
Zm00008a001745_T01.v1.1.exon.4 chr01 71796086 71796200 Zm00008a001745 71794843 71797757 Zm00008a001745 Zm00008a001745a,Zm00008a001745b simSplit
Zm00008a001745_T01.v1.1.exon.5 chr01 71796304 71796383 Zm00008a001745b 71794843 71797757 Zm00008a001745 Zm00008a001745a,Zm00008a001745b simSplit
Zm00008a001745_T01.v1.1.exon.5 chr01 71796304 71796383 Zm00008a001745 71794843 71797757 Zm00008a001745 Zm00008a001745a,Zm00008a001745b simSplit
Zm00008a001745_T01.v1.1.exon.6 chr01 71796388 71797071 Zm00008a001745b 71794843 71797757 Zm00008a001745 Zm00008a001745a,Zm00008a001745b simSplit
Zm00008a001745_T01.v1.1.exon.6 chr01 71796388 71797071 Zm00008a001745 71794843 71797757 Zm00008a001745 Zm00008a001745a,Zm00008a001745b simSplit
Zm00008a001745_T01.v1.1.exon.7 chr01 71797224 71797328 Zm00008a001745b 71794843 71797757 Zm00008a001745 Zm00008a001745a,Zm00008a001745b simSplit
Zm00008a001745_T01.v1.1.exon.7 chr01 71797224 71797328 Zm00008a001745 71794843 71797757 Zm00008a001745 Zm00008a001745a,Zm00008a001745b simSplit
Zm00008a001745_T01.v1.1.exon.8 chr01 71797419 71797757 Zm00008a001745b 71794843 71797757 Zm00008a001745 Zm00008a001745a,Zm00008a001745b simSplit
Zm00008a001745_T01.v1.1.exon.8 chr01 71797419 71797757 Zm00008a001745 71794843 71797757 Zm00008a001745 Zm00008a001745a,Zm00008a001745b simSplit
Zm00008a001769_T01.v1.1.exon.1 chr01 72998192 72998217 Zm00008a001769a 72998192 73018118 Zm00008a001769 Zm00008a001769a,Zm00008a001769b simSplit
Zm00008a001769_T01.v1.1.exon.1 chr01 72998192 72998217 Zm00008a001769 72998192 73018118 Zm00008a001769 Zm00008a001769a,Zm00008a001769b simSplit
Zm00008a001769_T01.v1.1.exon.2 chr01 73000375 73000484 Zm00008a001769b 72998192 73018118 Zm00008a001769 Zm00008a001769a,Zm00008a001769b simSplit
Zm00008a001769_T01.v1.1.exon.2 chr01 73000375 73000484 Zm00008a001769 72998192 73018118 Zm00008a001769 Zm00008a001769a,Zm00008a001769b simSplit
Zm00008a001769_T01.v1.1.exon.3 chr01 73001228 73001307 Zm00008a001769b 72998192 73018118 Zm00008a001769 Zm00008a001769a,Zm00008a001769b simSplit
Zm00008a001769_T01.v1.1.exon.3 chr01 73001228 73001307 Zm00008a001769 72998192 73018118 Zm00008a001769 Zm00008a001769a,Zm00008a001769b simSplit
Zm00008a001769_T01.v1.1.exon.4 chr01 73018080 73018118 Zm00008a001769b 72998192 73018118 Zm00008a001769 Zm00008a001769a,Zm00008a001769b simSplit
Zm00008a001769_T01.v1.1.exon.4 chr01 73018080 73018118 Zm00008a001769 72998192 73018118 Zm00008a001769 Zm00008a001769a,Zm00008a001769b simSplit
Zm00008a001772_T01.v1.1.exon.1 chr01 73029365 73029569 Zm00008a001772a 73029365 73031362 Zm00008a001772 Zm00008a001772a,Zm00008a001772b simSplit
Zm00008a001772_T01.v1.1.exon.1 chr01 73029365 73029569 Zm00008a001772 73029365 73031362 Zm00008a001772 Zm00008a001772a,Zm00008a001772b simSplit
Zm00008a001772_T01.v1.1.exon.2 chr01 73030456 73030546 Zm00008a001772a 73029365 73031362 Zm00008a001772 Zm00008a001772a,Zm00008a001772b simSplit
Zm00008a001772_T01.v1.1.exon.2 chr01 73030456 73030546 Zm00008a001772 73029365 73031362 Zm00008a001772 Zm00008a001772a,Zm00008a001772b simSplit
Zm00008a001772_T01.v1.1.exon.3 chr01 73030641 73030824 Zm00008a001772b 73029365 73031362 Zm00008a001772 Zm00008a001772a,Zm00008a001772b simSplit
Zm00008a001772_T01.v1.1.exon.3 chr01 73030641 73030824 Zm00008a001772 73029365 73031362 Zm00008a001772 Zm00008a001772a,Zm00008a001772b simSplit
Zm00008a001772_T01.v1.1.exon.4 chr01 73030915 73031362 Zm00008a001772b 73029365 73031362 Zm00008a001772 Zm00008a001772a,Zm00008a001772b simSplit
Zm00008a001772_T01.v1.1.exon.4 chr01 73030915 73031362 Zm00008a001772 73029365 73031362 Zm00008a001772 Zm00008a001772a,Zm00008a001772b simSplit
Zm00008a001794_T01.v1.1.exon.1 chr01 74037295 74037317 Zm00008a001794a 74037295 74039196 Zm00008a001794 Zm00008a001794a,Zm00008a001794b simSplit
Zm00008a001794_T01.v1.1.exon.1 chr01 74037295 74037317 Zm00008a001794 74037295 74039196 Zm00008a001794 Zm00008a001794a,Zm00008a001794b simSplit
Zm00008a001794_T01.v1.1.exon.2 chr01 74037858 74038139 Zm00008a001794a 74037295 74039196 Zm00008a001794 Zm00008a001794a,Zm00008a001794b simSplit
Zm00008a001794_T01.v1.1.exon.2 chr01 74037858 74038139 Zm00008a001794 74037295 74039196 Zm00008a001794 Zm00008a001794a,Zm00008a001794b simSplit
Zm00008a001794_T01.v1.1.exon.3 chr01 74038473 74038518 Zm00008a001794b 74037295 74039196 Zm00008a001794 Zm00008a001794a,Zm00008a001794b simSplit
Zm00008a001794_T01.v1.1.exon.3 chr01 74038473 74038518 Zm00008a001794 74037295 74039196 Zm00008a001794 Zm00008a001794a,Zm00008a001794b simSplit
Zm00008a001794_T01.v1.1.exon.4 chr01 74039020 74039196 Zm00008a001794b 74037295 74039196 Zm00008a001794 Zm00008a001794a,Zm00008a001794b simSplit
Zm00008a001794_T01.v1.1.exon.4 chr01 74039020 74039196 Zm00008a001794 74037295 74039196 Zm00008a001794 Zm00008a001794a,Zm00008a001794b simSplit
Zm00008a001803_T01.v1.1.exon.1 chr01 74305813 74305822 Zm00008a001803a 74305813 74307981 Zm00008a001803 Zm00008a001803a,Zm00008a001803b simSplit
Zm00008a001803_T01.v1.1.exon.1 chr01 74305813 74305822 Zm00008a001803 74305813 74307981 Zm00008a001803 Zm00008a001803a,Zm00008a001803b simSplit
Zm00008a001803_T01.v1.1.exon.2 chr01 74307000 74307070 Zm00008a001803a 74305813 74307981 Zm00008a001803 Zm00008a001803a,Zm00008a001803b simSplit
Zm00008a001803_T01.v1.1.exon.2 chr01 74307000 74307070 Zm00008a001803 74305813 74307981 Zm00008a001803 Zm00008a001803a,Zm00008a001803b simSplit
Zm00008a001803_T01.v1.1.exon.3 chr01 74307147 74307215 Zm00008a001803a 74305813 74307981 Zm00008a001803 Zm00008a001803a,Zm00008a001803b simSplit
Zm00008a001803_T01.v1.1.exon.3 chr01 74307147 74307215 Zm00008a001803 74305813 74307981 Zm00008a001803 Zm00008a001803a,Zm00008a001803b simSplit
Zm00008a001803_T01.v1.1.exon.4 chr01 74307299 74307405 Zm00008a001803b 74305813 74307981 Zm00008a001803 Zm00008a001803a,Zm00008a001803b simSplit
Zm00008a001803_T01.v1.1.exon.4 chr01 74307299 74307405 Zm00008a001803 74305813 74307981 Zm00008a001803 Zm00008a001803a,Zm00008a001803b simSplit
Zm00008a001803_T01.v1.1.exon.5 chr01 74307665 74307981 Zm00008a001803b 74305813 74307981 Zm00008a001803 Zm00008a001803a,Zm00008a001803b simSplit
Zm00008a001803_T01.v1.1.exon.5 chr01 74307665 74307981 Zm00008a001803 74305813 74307981 Zm00008a001803 Zm00008a001803a,Zm00008a001803b simSplit
Zm00008a001856_T01.v1.1.exon.1 chr01 78017729 78017821 Zm00008a001856a 78017729 78019899 Zm00008a001856 Zm00008a001856a,Zm00008a001856b simSplit
Zm00008a001856_T01.v1.1.exon.1 chr01 78017729 78017821 Zm00008a001856 78017729 78019899 Zm00008a001856 Zm00008a001856a,Zm00008a001856b simSplit
Zm00008a001856_T01.v1.1.exon.2 chr01 78018946 78019038 Zm00008a001856a 78017729 78019899 Zm00008a001856 Zm00008a001856a,Zm00008a001856b simSplit
Zm00008a001856_T01.v1.1.exon.2 chr01 78018946 78019038 Zm00008a001856 78017729 78019899 Zm00008a001856 Zm00008a001856a,Zm00008a001856b simSplit
Zm00008a001856_T01.v1.1.exon.3 chr01 78019115 78019220 Zm00008a001856a 78017729 78019899 Zm00008a001856 Zm00008a001856a,Zm00008a001856b simSplit
Zm00008a001856_T01.v1.1.exon.3 chr01 78019115 78019220 Zm00008a001856 78017729 78019899 Zm00008a001856 Zm00008a001856a,Zm00008a001856b simSplit
Zm00008a001856_T01.v1.1.exon.4 chr01 78019452 78019729 Zm00008a001856b 78017729 78019899 Zm00008a001856 Zm00008a001856a,Zm00008a001856b simSplit
Zm00008a001856_T01.v1.1.exon.4 chr01 78019452 78019729 Zm00008a001856 78017729 78019899 Zm00008a001856 Zm00008a001856a,Zm00008a001856b simSplit
Zm00008a001856_T01.v1.1.exon.5 chr01 78019827 78019899 Zm00008a001856b 78017729 78019899 Zm00008a001856 Zm00008a001856a,Zm00008a001856b simSplit
Zm00008a001856_T01.v1.1.exon.5 chr01 78019827 78019899 Zm00008a001856 78017729 78019899 Zm00008a001856 Zm00008a001856a,Zm00008a001856b simSplit
Zm00008a001864_T01.v1.1.exon.8 chr01 78199796 78199967 Zm00008a001864a 78199796 78205431 Zm00008a001864 Zm00008a001864a,Zm00008a001864b simSplit
Zm00008a001864_T01.v1.1.exon.8 chr01 78199796 78199967 Zm00008a001864 78199796 78205431 Zm00008a001864 Zm00008a001864a,Zm00008a001864b simSplit
Zm00008a001864_T01.v1.1.exon.7 chr01 78199998 78200265 Zm00008a001864a 78199796 78205431 Zm00008a001864 Zm00008a001864a,Zm00008a001864b simSplit
Zm00008a001864_T01.v1.1.exon.7 chr01 78199998 78200265 Zm00008a001864 78199796 78205431 Zm00008a001864 Zm00008a001864a,Zm00008a001864b simSplit
Zm00008a001864_T01.v1.1.exon.6 chr01 78200365 78200463 Zm00008a001864a 78199796 78205431 Zm00008a001864 Zm00008a001864a,Zm00008a001864b simSplit
Zm00008a001864_T01.v1.1.exon.6 chr01 78200365 78200463 Zm00008a001864 78199796 78205431 Zm00008a001864 Zm00008a001864a,Zm00008a001864b simSplit
Zm00008a001864_T01.v1.1.exon.5 chr01 78201314 78201681 Zm00008a001864a 78199796 78205431 Zm00008a001864 Zm00008a001864a,Zm00008a001864b simSplit
Zm00008a001864_T01.v1.1.exon.5 chr01 78201314 78201681 Zm00008a001864 78199796 78205431 Zm00008a001864 Zm00008a001864a,Zm00008a001864b simSplit
Zm00008a001864_T01.v1.1.exon.4 chr01 78201753 78201831 Zm00008a001864a 78199796 78205431 Zm00008a001864 Zm00008a001864a,Zm00008a001864b simSplit
Zm00008a001864_T01.v1.1.exon.4 chr01 78201753 78201831 Zm00008a001864 78199796 78205431 Zm00008a001864 Zm00008a001864a,Zm00008a001864b simSplit
Zm00008a001864_T01.v1.1.exon.3 chr01 78201925 78203216 Zm00008a001864a 78199796 78205431 Zm00008a001864 Zm00008a001864a,Zm00008a001864b simSplit
Zm00008a001864_T01.v1.1.exon.3 chr01 78201925 78203216 Zm00008a001864 78199796 78205431 Zm00008a001864 Zm00008a001864a,Zm00008a001864b simSplit
Zm00008a001864_T01.v1.1.exon.2 chr01 78203404 78204004 Zm00008a001864b 78199796 78205431 Zm00008a001864 Zm00008a001864a,Zm00008a001864b simSplit
Zm00008a001864_T01.v1.1.exon.2 chr01 78203404 78204004 Zm00008a001864 78199796 78205431 Zm00008a001864 Zm00008a001864a,Zm00008a001864b simSplit
Zm00008a001864_T01.v1.1.exon.1 chr01 78205052 78205431 Zm00008a001864b 78199796 78205431 Zm00008a001864 Zm00008a001864a,Zm00008a001864b simSplit
Zm00008a001864_T01.v1.1.exon.1 chr01 78205052 78205431 Zm00008a001864 78199796 78205431 Zm00008a001864 Zm00008a001864a,Zm00008a001864b simSplit
Zm00008a001866_T01.v1.1.exon.1 chr01 78390676 78390862 Zm00008a001866a 78390676 78394904 Zm00008a001866 Zm00008a001866a,Zm00008a001866b simSplit
Zm00008a001866_T01.v1.1.exon.1 chr01 78390676 78390862 Zm00008a001866 78390676 78394904 Zm00008a001866 Zm00008a001866a,Zm00008a001866b simSplit
Zm00008a001866_T01.v1.1.exon.2 chr01 78390946 78391305 Zm00008a001866a 78390676 78394904 Zm00008a001866 Zm00008a001866a,Zm00008a001866b simSplit
Zm00008a001866_T01.v1.1.exon.2 chr01 78390946 78391305 Zm00008a001866 78390676 78394904 Zm00008a001866 Zm00008a001866a,Zm00008a001866b simSplit
Zm00008a001866_T01.v1.1.exon.3 chr01 78391433 78391834 Zm00008a001866a 78390676 78394904 Zm00008a001866 Zm00008a001866a,Zm00008a001866b simSplit
Zm00008a001866_T01.v1.1.exon.3 chr01 78391433 78391834 Zm00008a001866 78390676 78394904 Zm00008a001866 Zm00008a001866a,Zm00008a001866b simSplit
Zm00008a001866_T01.v1.1.exon.4 chr01 78391958 78392078 Zm00008a001866a 78390676 78394904 Zm00008a001866 Zm00008a001866a,Zm00008a001866b simSplit
Zm00008a001866_T01.v1.1.exon.4 chr01 78391958 78392078 Zm00008a001866 78390676 78394904 Zm00008a001866 Zm00008a001866a,Zm00008a001866b simSplit
Zm00008a001866_T01.v1.1.exon.5 chr01 78392203 78392315 Zm00008a001866a 78390676 78394904 Zm00008a001866 Zm00008a001866a,Zm00008a001866b simSplit
Zm00008a001866_T01.v1.1.exon.5 chr01 78392203 78392315 Zm00008a001866 78390676 78394904 Zm00008a001866 Zm00008a001866a,Zm00008a001866b simSplit
Zm00008a001866_T01.v1.1.exon.6 chr01 78392473 78392815 Zm00008a001866a 78390676 78394904 Zm00008a001866 Zm00008a001866a,Zm00008a001866b simSplit
Zm00008a001866_T01.v1.1.exon.6 chr01 78392473 78392815 Zm00008a001866 78390676 78394904 Zm00008a001866 Zm00008a001866a,Zm00008a001866b simSplit
Zm00008a001866_T01.v1.1.exon.7 chr01 78392943 78393041 Zm00008a001866a 78390676 78394904 Zm00008a001866 Zm00008a001866a,Zm00008a001866b simSplit
Zm00008a001866_T01.v1.1.exon.7 chr01 78392943 78393041 Zm00008a001866 78390676 78394904 Zm00008a001866 Zm00008a001866a,Zm00008a001866b simSplit
Zm00008a001866_T01.v1.1.exon.8 chr01 78393203 78393442 Zm00008a001866b 78390676 78394904 Zm00008a001866 Zm00008a001866a,Zm00008a001866b simSplit
Zm00008a001866_T01.v1.1.exon.8 chr01 78393203 78393442 Zm00008a001866 78390676 78394904 Zm00008a001866 Zm00008a001866a,Zm00008a001866b simSplit
Zm00008a001866_T01.v1.1.exon.9 chr01 78393534 78393666 Zm00008a001866b 78390676 78394904 Zm00008a001866 Zm00008a001866a,Zm00008a001866b simSplit
Zm00008a001866_T01.v1.1.exon.9 chr01 78393534 78393666 Zm00008a001866 78390676 78394904 Zm00008a001866 Zm00008a001866a,Zm00008a001866b simSplit
Zm00008a001866_T01.v1.1.exon.10 chr01 78393807 78394052 Zm00008a001866b 78390676 78394904 Zm00008a001866 Zm00008a001866a,Zm00008a001866b simSplit
Zm00008a001866_T01.v1.1.exon.10 chr01 78393807 78394052 Zm00008a001866 78390676 78394904 Zm00008a001866 Zm00008a001866a,Zm00008a001866b simSplit
Zm00008a001866_T01.v1.1.exon.11 chr01 78394157 78394904 Zm00008a001866b 78390676 78394904 Zm00008a001866 Zm00008a001866a,Zm00008a001866b simSplit
Zm00008a001866_T01.v1.1.exon.11 chr01 78394157 78394904 Zm00008a001866 78390676 78394904 Zm00008a001866 Zm00008a001866a,Zm00008a001866b simSplit
Zm00008a001920_T01.v1.1.exon.1 chr01 80909719 80910327 Zm00008a001920a 80909719 80921203 Zm00008a001920 Zm00008a001920a,Zm00008a001920b simSplit
Zm00008a001920_T01.v1.1.exon.1 chr01 80909719 80910327 Zm00008a001920 80909719 80921203 Zm00008a001920 Zm00008a001920a,Zm00008a001920b simSplit
Zm00008a001920_T01.v1.1.exon.2 chr01 80911075 80911243 Zm00008a001920a 80909719 80921203 Zm00008a001920 Zm00008a001920a,Zm00008a001920b simSplit
Zm00008a001920_T01.v1.1.exon.2 chr01 80911075 80911243 Zm00008a001920 80909719 80921203 Zm00008a001920 Zm00008a001920a,Zm00008a001920b simSplit
Zm00008a001920_T01.v1.1.exon.3 chr01 80911397 80911527 Zm00008a001920a 80909719 80921203 Zm00008a001920 Zm00008a001920a,Zm00008a001920b simSplit
Zm00008a001920_T01.v1.1.exon.3 chr01 80911397 80911527 Zm00008a001920 80909719 80921203 Zm00008a001920 Zm00008a001920a,Zm00008a001920b simSplit
Zm00008a001920_T01.v1.1.exon.4 chr01 80915584 80916357 Zm00008a001920a 80909719 80921203 Zm00008a001920 Zm00008a001920a,Zm00008a001920b simSplit
Zm00008a001920_T01.v1.1.exon.4 chr01 80915584 80916357 Zm00008a001920 80909719 80921203 Zm00008a001920 Zm00008a001920a,Zm00008a001920b simSplit
Zm00008a001920_T01.v1.1.exon.5 chr01 80916471 80916518 Zm00008a001920a 80909719 80921203 Zm00008a001920 Zm00008a001920a,Zm00008a001920b simSplit
Zm00008a001920_T01.v1.1.exon.5 chr01 80916471 80916518 Zm00008a001920 80909719 80921203 Zm00008a001920 Zm00008a001920a,Zm00008a001920b simSplit
Zm00008a001920_T01.v1.1.exon.6 chr01 80919685 80919801 Zm00008a001920a 80909719 80921203 Zm00008a001920 Zm00008a001920a,Zm00008a001920b simSplit
Zm00008a001920_T01.v1.1.exon.6 chr01 80919685 80919801 Zm00008a001920 80909719 80921203 Zm00008a001920 Zm00008a001920a,Zm00008a001920b simSplit
Zm00008a001920_T01.v1.1.exon.7 chr01 80919941 80921203 Zm00008a001920b 80909719 80921203 Zm00008a001920 Zm00008a001920a,Zm00008a001920b simSplit
Zm00008a001920_T01.v1.1.exon.7 chr01 80919941 80921203 Zm00008a001920 80909719 80921203 Zm00008a001920 Zm00008a001920a,Zm00008a001920b simSplit
Zm00008a001929_T01.v1.1.exon.5 chr01 81118784 81119107 Zm00008a001929a 81118784 81120592 Zm00008a001929 Zm00008a001929a,Zm00008a001929b simSplit
Zm00008a001929_T01.v1.1.exon.5 chr01 81118784 81119107 Zm00008a001929 81118784 81120592 Zm00008a001929 Zm00008a001929a,Zm00008a001929b simSplit
Zm00008a001929_T01.v1.1.exon.4 chr01 81119163 81119289 Zm00008a001929a 81118784 81120592 Zm00008a001929 Zm00008a001929a,Zm00008a001929b simSplit
Zm00008a001929_T01.v1.1.exon.4 chr01 81119163 81119289 Zm00008a001929 81118784 81120592 Zm00008a001929 Zm00008a001929a,Zm00008a001929b simSplit
Zm00008a001929_T01.v1.1.exon.3 chr01 81119388 81119461 Zm00008a001929a 81118784 81120592 Zm00008a001929 Zm00008a001929a,Zm00008a001929b simSplit
Zm00008a001929_T01.v1.1.exon.3 chr01 81119388 81119461 Zm00008a001929 81118784 81120592 Zm00008a001929 Zm00008a001929a,Zm00008a001929b simSplit
Zm00008a001929_T01.v1.1.exon.2 chr01 81119538 81119553 Zm00008a001929a 81118784 81120592 Zm00008a001929 Zm00008a001929a,Zm00008a001929b simSplit
Zm00008a001929_T01.v1.1.exon.2 chr01 81119538 81119553 Zm00008a001929 81118784 81120592 Zm00008a001929 Zm00008a001929a,Zm00008a001929b simSplit
Zm00008a001929_T01.v1.1.exon.1 chr01 81120150 81120592 Zm00008a001929b 81118784 81120592 Zm00008a001929 Zm00008a001929a,Zm00008a001929b simSplit
Zm00008a001929_T01.v1.1.exon.1 chr01 81120150 81120592 Zm00008a001929 81118784 81120592 Zm00008a001929 Zm00008a001929a,Zm00008a001929b simSplit
Zm00008a001931_T01.v1.1.exon.1 chr01 81219897 81220470 Zm00008a001931a 81219897 81300711 Zm00008a001931 Zm00008a001931a,Zm00008a001931b simSplit
Zm00008a001931_T01.v1.1.exon.1 chr01 81219897 81220470 Zm00008a001931 81219897 81300711 Zm00008a001931 Zm00008a001931a,Zm00008a001931b simSplit
Zm00008a001931_T01.v1.1.exon.2 chr01 81220875 81221072 Zm00008a001931b 81219897 81300711 Zm00008a001931 Zm00008a001931a,Zm00008a001931b simSplit
Zm00008a001931_T01.v1.1.exon.2 chr01 81220875 81221072 Zm00008a001931 81219897 81300711 Zm00008a001931 Zm00008a001931a,Zm00008a001931b simSplit
Zm00008a001931_T01.v1.1.exon.3 chr01 81221763 81221807 Zm00008a001931b 81219897 81300711 Zm00008a001931 Zm00008a001931a,Zm00008a001931b simSplit
Zm00008a001931_T01.v1.1.exon.3 chr01 81221763 81221807 Zm00008a001931 81219897 81300711 Zm00008a001931 Zm00008a001931a,Zm00008a001931b simSplit
Zm00008a001931_T01.v1.1.exon.4 chr01 81286450 81286574 Zm00008a001931b 81219897 81300711 Zm00008a001931 Zm00008a001931a,Zm00008a001931b simSplit
Zm00008a001931_T01.v1.1.exon.4 chr01 81286450 81286574 Zm00008a001931 81219897 81300711 Zm00008a001931 Zm00008a001931a,Zm00008a001931b simSplit
Zm00008a001931_T01.v1.1.exon.5 chr01 81300688 81300711 Zm00008a001931b 81219897 81300711 Zm00008a001931 Zm00008a001931a,Zm00008a001931b simSplit
Zm00008a001931_T01.v1.1.exon.5 chr01 81300688 81300711 Zm00008a001931 81219897 81300711 Zm00008a001931 Zm00008a001931a,Zm00008a001931b simSplit
Zm00008a001941_T01.v1.1.exon.1 chr01 81863147 81863272 Zm00008a001941a 81863147 81865584 Zm00008a001941 Zm00008a001941a,Zm00008a001941b simSplit
Zm00008a001941_T01.v1.1.exon.1 chr01 81863147 81863272 Zm00008a001941 81863147 81865584 Zm00008a001941 Zm00008a001941a,Zm00008a001941b simSplit
Zm00008a001941_T01.v1.1.exon.2 chr01 81863294 81863507 Zm00008a001941a 81863147 81865584 Zm00008a001941 Zm00008a001941a,Zm00008a001941b simSplit
Zm00008a001941_T01.v1.1.exon.2 chr01 81863294 81863507 Zm00008a001941 81863147 81865584 Zm00008a001941 Zm00008a001941a,Zm00008a001941b simSplit
Zm00008a001941_T01.v1.1.exon.3 chr01 81863595 81863709 Zm00008a001941a 81863147 81865584 Zm00008a001941 Zm00008a001941a,Zm00008a001941b simSplit
Zm00008a001941_T01.v1.1.exon.3 chr01 81863595 81863709 Zm00008a001941 81863147 81865584 Zm00008a001941 Zm00008a001941a,Zm00008a001941b simSplit
Zm00008a001941_T01.v1.1.exon.4 chr01 81865269 81865584 Zm00008a001941b 81863147 81865584 Zm00008a001941 Zm00008a001941a,Zm00008a001941b simSplit
Zm00008a001941_T01.v1.1.exon.4 chr01 81865269 81865584 Zm00008a001941 81863147 81865584 Zm00008a001941 Zm00008a001941a,Zm00008a001941b simSplit
Zm00008a001957_T01.v1.1.exon.15 chr01 82866612 82867400 Zm00008a001957a 82866612 82872220 Zm00008a001957 Zm00008a001957a,Zm00008a001957b simSplit
Zm00008a001957_T01.v1.1.exon.15 chr01 82866612 82867400 Zm00008a001957 82866612 82872220 Zm00008a001957 Zm00008a001957a,Zm00008a001957b simSplit
Zm00008a001957_T01.v1.1.exon.14 chr01 82867590 82867650 Zm00008a001957a 82866612 82872220 Zm00008a001957 Zm00008a001957a,Zm00008a001957b simSplit
Zm00008a001957_T01.v1.1.exon.14 chr01 82867590 82867650 Zm00008a001957 82866612 82872220 Zm00008a001957 Zm00008a001957a,Zm00008a001957b simSplit
Zm00008a001957_T01.v1.1.exon.13 chr01 82867728 82867795 Zm00008a001957a 82866612 82872220 Zm00008a001957 Zm00008a001957a,Zm00008a001957b simSplit
Zm00008a001957_T01.v1.1.exon.13 chr01 82867728 82867795 Zm00008a001957 82866612 82872220 Zm00008a001957 Zm00008a001957a,Zm00008a001957b simSplit
Zm00008a001957_T01.v1.1.exon.12 chr01 82867884 82867919 Zm00008a001957a 82866612 82872220 Zm00008a001957 Zm00008a001957a,Zm00008a001957b simSplit
Zm00008a001957_T01.v1.1.exon.12 chr01 82867884 82867919 Zm00008a001957 82866612 82872220 Zm00008a001957 Zm00008a001957a,Zm00008a001957b simSplit
Zm00008a001957_T01.v1.1.exon.11 chr01 82868649 82868744 Zm00008a001957a 82866612 82872220 Zm00008a001957 Zm00008a001957a,Zm00008a001957b simSplit
Zm00008a001957_T01.v1.1.exon.11 chr01 82868649 82868744 Zm00008a001957 82866612 82872220 Zm00008a001957 Zm00008a001957a,Zm00008a001957b simSplit
Zm00008a001957_T01.v1.1.exon.10 chr01 82868834 82868874 Zm00008a001957a 82866612 82872220 Zm00008a001957 Zm00008a001957a,Zm00008a001957b simSplit
Zm00008a001957_T01.v1.1.exon.10 chr01 82868834 82868874 Zm00008a001957 82866612 82872220 Zm00008a001957 Zm00008a001957a,Zm00008a001957b simSplit
Zm00008a001957_T01.v1.1.exon.9 chr01 82869569 82869618 Zm00008a001957a 82866612 82872220 Zm00008a001957 Zm00008a001957a,Zm00008a001957b simSplit
Zm00008a001957_T01.v1.1.exon.9 chr01 82869569 82869618 Zm00008a001957 82866612 82872220 Zm00008a001957 Zm00008a001957a,Zm00008a001957b simSplit
Zm00008a001957_T01.v1.1.exon.8 chr01 82869961 82870049 Zm00008a001957a 82866612 82872220 Zm00008a001957 Zm00008a001957a,Zm00008a001957b simSplit
Zm00008a001957_T01.v1.1.exon.8 chr01 82869961 82870049 Zm00008a001957 82866612 82872220 Zm00008a001957 Zm00008a001957a,Zm00008a001957b simSplit
Zm00008a001957_T01.v1.1.exon.7 chr01 82870118 82870192 Zm00008a001957a 82866612 82872220 Zm00008a001957 Zm00008a001957a,Zm00008a001957b simSplit
Zm00008a001957_T01.v1.1.exon.7 chr01 82870118 82870192 Zm00008a001957 82866612 82872220 Zm00008a001957 Zm00008a001957a,Zm00008a001957b simSplit
Zm00008a001957_T01.v1.1.exon.6 chr01 82870730 82870887 Zm00008a001957a 82866612 82872220 Zm00008a001957 Zm00008a001957a,Zm00008a001957b simSplit
Zm00008a001957_T01.v1.1.exon.6 chr01 82870730 82870887 Zm00008a001957 82866612 82872220 Zm00008a001957 Zm00008a001957a,Zm00008a001957b simSplit
Zm00008a001957_T01.v1.1.exon.5 chr01 82871077 82871137 Zm00008a001957b 82866612 82872220 Zm00008a001957 Zm00008a001957a,Zm00008a001957b simSplit
Zm00008a001957_T01.v1.1.exon.5 chr01 82871077 82871137 Zm00008a001957 82866612 82872220 Zm00008a001957 Zm00008a001957a,Zm00008a001957b simSplit
Zm00008a001957_T01.v1.1.exon.4 chr01 82871234 82871350 Zm00008a001957b 82866612 82872220 Zm00008a001957 Zm00008a001957a,Zm00008a001957b simSplit
Zm00008a001957_T01.v1.1.exon.4 chr01 82871234 82871350 Zm00008a001957 82866612 82872220 Zm00008a001957 Zm00008a001957a,Zm00008a001957b simSplit
Zm00008a001957_T01.v1.1.exon.3 chr01 82871521 82871717 Zm00008a001957b 82866612 82872220 Zm00008a001957 Zm00008a001957a,Zm00008a001957b simSplit
Zm00008a001957_T01.v1.1.exon.3 chr01 82871521 82871717 Zm00008a001957 82866612 82872220 Zm00008a001957 Zm00008a001957a,Zm00008a001957b simSplit
Zm00008a001957_T01.v1.1.exon.2 chr01 82871824 82871881 Zm00008a001957b 82866612 82872220 Zm00008a001957 Zm00008a001957a,Zm00008a001957b simSplit
Zm00008a001957_T01.v1.1.exon.2 chr01 82871824 82871881 Zm00008a001957 82866612 82872220 Zm00008a001957 Zm00008a001957a,Zm00008a001957b simSplit
Zm00008a001957_T01.v1.1.exon.1 chr01 82872084 82872220 Zm00008a001957b 82866612 82872220 Zm00008a001957 Zm00008a001957a,Zm00008a001957b simSplit
Zm00008a001957_T01.v1.1.exon.1 chr01 82872084 82872220 Zm00008a001957 82866612 82872220 Zm00008a001957 Zm00008a001957a,Zm00008a001957b simSplit
Zm00008a001959_T01.v1.1.exon.10 chr01 83071810 83072455 Zm00008a001959a 83071810 83074844 Zm00008a001959 Zm00008a001959a,Zm00008a001959b simSplit
Zm00008a001959_T01.v1.1.exon.10 chr01 83071810 83072455 Zm00008a001959 83071810 83074844 Zm00008a001959 Zm00008a001959a,Zm00008a001959b simSplit
Zm00008a001959_T01.v1.1.exon.9 chr01 83072628 83072733 Zm00008a001959a 83071810 83074844 Zm00008a001959 Zm00008a001959a,Zm00008a001959b simSplit
Zm00008a001959_T01.v1.1.exon.9 chr01 83072628 83072733 Zm00008a001959 83071810 83074844 Zm00008a001959 Zm00008a001959a,Zm00008a001959b simSplit
Zm00008a001959_T01.v1.1.exon.8 chr01 83072827 83072922 Zm00008a001959a 83071810 83074844 Zm00008a001959 Zm00008a001959a,Zm00008a001959b simSplit
Zm00008a001959_T01.v1.1.exon.8 chr01 83072827 83072922 Zm00008a001959 83071810 83074844 Zm00008a001959 Zm00008a001959a,Zm00008a001959b simSplit
Zm00008a001959_T01.v1.1.exon.7 chr01 83073030 83073166 Zm00008a001959b 83071810 83074844 Zm00008a001959 Zm00008a001959a,Zm00008a001959b simSplit
Zm00008a001959_T01.v1.1.exon.7 chr01 83073030 83073166 Zm00008a001959 83071810 83074844 Zm00008a001959 Zm00008a001959a,Zm00008a001959b simSplit
Zm00008a001959_T01.v1.1.exon.6 chr01 83073302 83073589 Zm00008a001959b 83071810 83074844 Zm00008a001959 Zm00008a001959a,Zm00008a001959b simSplit
Zm00008a001959_T01.v1.1.exon.6 chr01 83073302 83073589 Zm00008a001959 83071810 83074844 Zm00008a001959 Zm00008a001959a,Zm00008a001959b simSplit
Zm00008a001959_T01.v1.1.exon.5 chr01 83073692 83073780 Zm00008a001959b 83071810 83074844 Zm00008a001959 Zm00008a001959a,Zm00008a001959b simSplit
Zm00008a001959_T01.v1.1.exon.5 chr01 83073692 83073780 Zm00008a001959 83071810 83074844 Zm00008a001959 Zm00008a001959a,Zm00008a001959b simSplit
Zm00008a001959_T01.v1.1.exon.4 chr01 83073868 83073960 Zm00008a001959b 83071810 83074844 Zm00008a001959 Zm00008a001959a,Zm00008a001959b simSplit
Zm00008a001959_T01.v1.1.exon.4 chr01 83073868 83073960 Zm00008a001959 83071810 83074844 Zm00008a001959 Zm00008a001959a,Zm00008a001959b simSplit
Zm00008a001959_T01.v1.1.exon.3 chr01 83074108 83074203 Zm00008a001959b 83071810 83074844 Zm00008a001959 Zm00008a001959a,Zm00008a001959b simSplit
Zm00008a001959_T01.v1.1.exon.3 chr01 83074108 83074203 Zm00008a001959 83071810 83074844 Zm00008a001959 Zm00008a001959a,Zm00008a001959b simSplit
Zm00008a001959_T01.v1.1.exon.2 chr01 83074319 83074426 Zm00008a001959b 83071810 83074844 Zm00008a001959 Zm00008a001959a,Zm00008a001959b simSplit
Zm00008a001959_T01.v1.1.exon.2 chr01 83074319 83074426 Zm00008a001959 83071810 83074844 Zm00008a001959 Zm00008a001959a,Zm00008a001959b simSplit
Zm00008a001959_T01.v1.1.exon.1 chr01 83074517 83074844 Zm00008a001959b 83071810 83074844 Zm00008a001959 Zm00008a001959a,Zm00008a001959b simSplit
Zm00008a001959_T01.v1.1.exon.1 chr01 83074517 83074844 Zm00008a001959 83071810 83074844 Zm00008a001959 Zm00008a001959a,Zm00008a001959b simSplit
Zm00008a001965_T01.v1.1.exon.1 chr01 83415066 83415156 Zm00008a001965a 83415066 83421122 Zm00008a001965 Zm00008a001965a,Zm00008a001965b simSplit
Zm00008a001965_T01.v1.1.exon.1 chr01 83415066 83415156 Zm00008a001965 83415066 83421122 Zm00008a001965 Zm00008a001965a,Zm00008a001965b simSplit
Zm00008a001965_T01.v1.1.exon.2 chr01 83415328 83415419 Zm00008a001965a 83415066 83421122 Zm00008a001965 Zm00008a001965a,Zm00008a001965b simSplit
Zm00008a001965_T01.v1.1.exon.2 chr01 83415328 83415419 Zm00008a001965 83415066 83421122 Zm00008a001965 Zm00008a001965a,Zm00008a001965b simSplit
Zm00008a001965_T01.v1.1.exon.3 chr01 83415532 83415667 Zm00008a001965a 83415066 83421122 Zm00008a001965 Zm00008a001965a,Zm00008a001965b simSplit
Zm00008a001965_T01.v1.1.exon.3 chr01 83415532 83415667 Zm00008a001965 83415066 83421122 Zm00008a001965 Zm00008a001965a,Zm00008a001965b simSplit
Zm00008a001965_T01.v1.1.exon.4 chr01 83416080 83416213 Zm00008a001965a 83415066 83421122 Zm00008a001965 Zm00008a001965a,Zm00008a001965b simSplit
Zm00008a001965_T01.v1.1.exon.4 chr01 83416080 83416213 Zm00008a001965 83415066 83421122 Zm00008a001965 Zm00008a001965a,Zm00008a001965b simSplit
Zm00008a001965_T01.v1.1.exon.5 chr01 83417566 83417671 Zm00008a001965a 83415066 83421122 Zm00008a001965 Zm00008a001965a,Zm00008a001965b simSplit
Zm00008a001965_T01.v1.1.exon.5 chr01 83417566 83417671 Zm00008a001965 83415066 83421122 Zm00008a001965 Zm00008a001965a,Zm00008a001965b simSplit
Zm00008a001965_T01.v1.1.exon.6 chr01 83418242 83418327 Zm00008a001965a 83415066 83421122 Zm00008a001965 Zm00008a001965a,Zm00008a001965b simSplit
Zm00008a001965_T01.v1.1.exon.6 chr01 83418242 83418327 Zm00008a001965 83415066 83421122 Zm00008a001965 Zm00008a001965a,Zm00008a001965b simSplit
Zm00008a001965_T01.v1.1.exon.7 chr01 83418597 83418785 Zm00008a001965a 83415066 83421122 Zm00008a001965 Zm00008a001965a,Zm00008a001965b simSplit
Zm00008a001965_T01.v1.1.exon.7 chr01 83418597 83418785 Zm00008a001965 83415066 83421122 Zm00008a001965 Zm00008a001965a,Zm00008a001965b simSplit
Zm00008a001965_T01.v1.1.exon.8 chr01 83419921 83420094 Zm00008a001965a 83415066 83421122 Zm00008a001965 Zm00008a001965a,Zm00008a001965b simSplit
Zm00008a001965_T01.v1.1.exon.8 chr01 83419921 83420094 Zm00008a001965 83415066 83421122 Zm00008a001965 Zm00008a001965a,Zm00008a001965b simSplit
Zm00008a001965_T01.v1.1.exon.9 chr01 83420176 83420289 Zm00008a001965b 83415066 83421122 Zm00008a001965 Zm00008a001965a,Zm00008a001965b simSplit
Zm00008a001965_T01.v1.1.exon.9 chr01 83420176 83420289 Zm00008a001965 83415066 83421122 Zm00008a001965 Zm00008a001965a,Zm00008a001965b simSplit
Zm00008a001965_T01.v1.1.exon.10 chr01 83420464 83421122 Zm00008a001965b 83415066 83421122 Zm00008a001965 Zm00008a001965a,Zm00008a001965b simSplit
Zm00008a001965_T01.v1.1.exon.10 chr01 83420464 83421122 Zm00008a001965 83415066 83421122 Zm00008a001965 Zm00008a001965a,Zm00008a001965b simSplit
Zm00008a001976_T01.v1.1.exon.4 chr01 83906713 83906910 Zm00008a001976a 83906713 83911356 Zm00008a001976 Zm00008a001976a,Zm00008a001976b simSplit
Zm00008a001976_T01.v1.1.exon.4 chr01 83906713 83906910 Zm00008a001976 83906713 83911356 Zm00008a001976 Zm00008a001976a,Zm00008a001976b simSplit
Zm00008a001976_T01.v1.1.exon.3 chr01 83910371 83910460 Zm00008a001976a 83906713 83911356 Zm00008a001976 Zm00008a001976a,Zm00008a001976b simSplit
Zm00008a001976_T01.v1.1.exon.3 chr01 83910371 83910460 Zm00008a001976 83906713 83911356 Zm00008a001976 Zm00008a001976a,Zm00008a001976b simSplit
Zm00008a001976_T01.v1.1.exon.2 chr01 83910580 83910706 Zm00008a001976a 83906713 83911356 Zm00008a001976 Zm00008a001976a,Zm00008a001976b simSplit
Zm00008a001976_T01.v1.1.exon.2 chr01 83910580 83910706 Zm00008a001976 83906713 83911356 Zm00008a001976 Zm00008a001976a,Zm00008a001976b simSplit
Zm00008a001976_T01.v1.1.exon.1 chr01 83911268 83911356 Zm00008a001976b 83906713 83911356 Zm00008a001976 Zm00008a001976a,Zm00008a001976b simSplit
Zm00008a001976_T01.v1.1.exon.1 chr01 83911268 83911356 Zm00008a001976 83906713 83911356 Zm00008a001976 Zm00008a001976a,Zm00008a001976b simSplit
Zm00008a001988_T01.v1.1.exon.4 chr01 84448399 84449147 Zm00008a001988a 84448399 84451353 Zm00008a001988 Zm00008a001988a,Zm00008a001988b simSplit
Zm00008a001988_T01.v1.1.exon.4 chr01 84448399 84449147 Zm00008a001988 84448399 84451353 Zm00008a001988 Zm00008a001988a,Zm00008a001988b simSplit
Zm00008a001988_T01.v1.1.exon.3 chr01 84449449 84449733 Zm00008a001988a 84448399 84451353 Zm00008a001988 Zm00008a001988a,Zm00008a001988b simSplit
Zm00008a001988_T01.v1.1.exon.3 chr01 84449449 84449733 Zm00008a001988 84448399 84451353 Zm00008a001988 Zm00008a001988a,Zm00008a001988b simSplit
Zm00008a001988_T01.v1.1.exon.2 chr01 84450370 84450815 Zm00008a001988a 84448399 84451353 Zm00008a001988 Zm00008a001988a,Zm00008a001988b simSplit
Zm00008a001988_T01.v1.1.exon.2 chr01 84450370 84450815 Zm00008a001988 84448399 84451353 Zm00008a001988 Zm00008a001988a,Zm00008a001988b simSplit
Zm00008a001988_T01.v1.1.exon.1 chr01 84450936 84451353 Zm00008a001988b 84448399 84451353 Zm00008a001988 Zm00008a001988a,Zm00008a001988b simSplit
Zm00008a001988_T01.v1.1.exon.1 chr01 84450936 84451353 Zm00008a001988 84448399 84451353 Zm00008a001988 Zm00008a001988a,Zm00008a001988b simSplit
Zm00008a002005_T01.v1.1.exon.1 chr01 85718965 85719383 Zm00008a002005a 85718965 85724180 Zm00008a002005 Zm00008a002005a,Zm00008a002005b simSplit
Zm00008a002005_T01.v1.1.exon.1 chr01 85718965 85719383 Zm00008a002005 85718965 85724180 Zm00008a002005 Zm00008a002005a,Zm00008a002005b simSplit
Zm00008a002005_T01.v1.1.exon.2 chr01 85722570 85722707 Zm00008a002005a 85718965 85724180 Zm00008a002005 Zm00008a002005a,Zm00008a002005b simSplit
Zm00008a002005_T01.v1.1.exon.2 chr01 85722570 85722707 Zm00008a002005 85718965 85724180 Zm00008a002005 Zm00008a002005a,Zm00008a002005b simSplit
Zm00008a002005_T01.v1.1.exon.3 chr01 85723202 85723451 Zm00008a002005b 85718965 85724180 Zm00008a002005 Zm00008a002005a,Zm00008a002005b simSplit
Zm00008a002005_T01.v1.1.exon.3 chr01 85723202 85723451 Zm00008a002005 85718965 85724180 Zm00008a002005 Zm00008a002005a,Zm00008a002005b simSplit
Zm00008a002005_T01.v1.1.exon.4 chr01 85723540 85724180 Zm00008a002005b 85718965 85724180 Zm00008a002005 Zm00008a002005a,Zm00008a002005b simSplit
Zm00008a002005_T01.v1.1.exon.4 chr01 85723540 85724180 Zm00008a002005 85718965 85724180 Zm00008a002005 Zm00008a002005a,Zm00008a002005b simSplit
Zm00008a002009_T01.v1.1.exon.1 chr01 85916329 85916401 Zm00008a002009a 85916329 85920725 Zm00008a002009 Zm00008a002009a,Zm00008a002009b simSplit
Zm00008a002009_T01.v1.1.exon.1 chr01 85916329 85916401 Zm00008a002009 85916329 85920725 Zm00008a002009 Zm00008a002009a,Zm00008a002009b simSplit
Zm00008a002009_T01.v1.1.exon.2 chr01 85916692 85916887 Zm00008a002009a 85916329 85920725 Zm00008a002009 Zm00008a002009a,Zm00008a002009b simSplit
Zm00008a002009_T01.v1.1.exon.2 chr01 85916692 85916887 Zm00008a002009 85916329 85920725 Zm00008a002009 Zm00008a002009a,Zm00008a002009b simSplit
Zm00008a002009_T01.v1.1.exon.3 chr01 85919014 85919163 Zm00008a002009a 85916329 85920725 Zm00008a002009 Zm00008a002009a,Zm00008a002009b simSplit
Zm00008a002009_T01.v1.1.exon.3 chr01 85919014 85919163 Zm00008a002009 85916329 85920725 Zm00008a002009 Zm00008a002009a,Zm00008a002009b simSplit
Zm00008a002009_T01.v1.1.exon.4 chr01 85919432 85919526 Zm00008a002009a 85916329 85920725 Zm00008a002009 Zm00008a002009a,Zm00008a002009b simSplit
Zm00008a002009_T01.v1.1.exon.4 chr01 85919432 85919526 Zm00008a002009 85916329 85920725 Zm00008a002009 Zm00008a002009a,Zm00008a002009b simSplit
Zm00008a002009_T01.v1.1.exon.5 chr01 85920370 85920442 Zm00008a002009a 85916329 85920725 Zm00008a002009 Zm00008a002009a,Zm00008a002009b simSplit
Zm00008a002009_T01.v1.1.exon.5 chr01 85920370 85920442 Zm00008a002009 85916329 85920725 Zm00008a002009 Zm00008a002009a,Zm00008a002009b simSplit
Zm00008a002009_T01.v1.1.exon.6 chr01 85920590 85920725 Zm00008a002009b 85916329 85920725 Zm00008a002009 Zm00008a002009a,Zm00008a002009b simSplit
Zm00008a002009_T01.v1.1.exon.6 chr01 85920590 85920725 Zm00008a002009 85916329 85920725 Zm00008a002009 Zm00008a002009a,Zm00008a002009b simSplit
Zm00008a002018_T01.v1.1.exon.9 chr01 86439612 86439656 Zm00008a002018a 86439612 86444538 Zm00008a002018 Zm00008a002018a,Zm00008a002018b simSplit
Zm00008a002018_T01.v1.1.exon.9 chr01 86439612 86439656 Zm00008a002018 86439612 86444538 Zm00008a002018 Zm00008a002018a,Zm00008a002018b simSplit
Zm00008a002018_T01.v1.1.exon.8 chr01 86442321 86442566 Zm00008a002018a 86439612 86444538 Zm00008a002018 Zm00008a002018a,Zm00008a002018b simSplit
Zm00008a002018_T01.v1.1.exon.8 chr01 86442321 86442566 Zm00008a002018 86439612 86444538 Zm00008a002018 Zm00008a002018a,Zm00008a002018b simSplit
Zm00008a002018_T01.v1.1.exon.7 chr01 86442660 86443079 Zm00008a002018a 86439612 86444538 Zm00008a002018 Zm00008a002018a,Zm00008a002018b simSplit
Zm00008a002018_T01.v1.1.exon.7 chr01 86442660 86443079 Zm00008a002018 86439612 86444538 Zm00008a002018 Zm00008a002018a,Zm00008a002018b simSplit
Zm00008a002018_T01.v1.1.exon.6 chr01 86443265 86443405 Zm00008a002018a 86439612 86444538 Zm00008a002018 Zm00008a002018a,Zm00008a002018b simSplit
Zm00008a002018_T01.v1.1.exon.6 chr01 86443265 86443405 Zm00008a002018 86439612 86444538 Zm00008a002018 Zm00008a002018a,Zm00008a002018b simSplit
Zm00008a002018_T01.v1.1.exon.5 chr01 86443503 86443599 Zm00008a002018a 86439612 86444538 Zm00008a002018 Zm00008a002018a,Zm00008a002018b simSplit
Zm00008a002018_T01.v1.1.exon.5 chr01 86443503 86443599 Zm00008a002018 86439612 86444538 Zm00008a002018 Zm00008a002018a,Zm00008a002018b simSplit
Zm00008a002018_T01.v1.1.exon.4 chr01 86443697 86443801 Zm00008a002018a 86439612 86444538 Zm00008a002018 Zm00008a002018a,Zm00008a002018b simSplit
Zm00008a002018_T01.v1.1.exon.4 chr01 86443697 86443801 Zm00008a002018 86439612 86444538 Zm00008a002018 Zm00008a002018a,Zm00008a002018b simSplit
Zm00008a002018_T01.v1.1.exon.3 chr01 86443921 86444042 Zm00008a002018a 86439612 86444538 Zm00008a002018 Zm00008a002018a,Zm00008a002018b simSplit
Zm00008a002018_T01.v1.1.exon.3 chr01 86443921 86444042 Zm00008a002018 86439612 86444538 Zm00008a002018 Zm00008a002018a,Zm00008a002018b simSplit
Zm00008a002018_T01.v1.1.exon.2 chr01 86444167 86444288 Zm00008a002018a 86439612 86444538 Zm00008a002018 Zm00008a002018a,Zm00008a002018b simSplit
Zm00008a002018_T01.v1.1.exon.2 chr01 86444167 86444288 Zm00008a002018 86439612 86444538 Zm00008a002018 Zm00008a002018a,Zm00008a002018b simSplit
Zm00008a002018_T01.v1.1.exon.1 chr01 86444379 86444538 Zm00008a002018b 86439612 86444538 Zm00008a002018 Zm00008a002018a,Zm00008a002018b simSplit
Zm00008a002018_T01.v1.1.exon.1 chr01 86444379 86444538 Zm00008a002018 86439612 86444538 Zm00008a002018 Zm00008a002018a,Zm00008a002018b simSplit
Zm00008a002034_T01.v1.1.exon.6 chr01 87312521 87312853 Zm00008a002034a 87312521 87314752 Zm00008a002034 Zm00008a002034a,Zm00008a002034b simSplit
Zm00008a002034_T01.v1.1.exon.6 chr01 87312521 87312853 Zm00008a002034 87312521 87314752 Zm00008a002034 Zm00008a002034a,Zm00008a002034b simSplit
Zm00008a002034_T01.v1.1.exon.5 chr01 87313123 87313153 Zm00008a002034a 87312521 87314752 Zm00008a002034 Zm00008a002034a,Zm00008a002034b simSplit
Zm00008a002034_T01.v1.1.exon.5 chr01 87313123 87313153 Zm00008a002034 87312521 87314752 Zm00008a002034 Zm00008a002034a,Zm00008a002034b simSplit
Zm00008a002034_T01.v1.1.exon.4 chr01 87313496 87313563 Zm00008a002034a 87312521 87314752 Zm00008a002034 Zm00008a002034a,Zm00008a002034b simSplit
Zm00008a002034_T01.v1.1.exon.4 chr01 87313496 87313563 Zm00008a002034 87312521 87314752 Zm00008a002034 Zm00008a002034a,Zm00008a002034b simSplit
Zm00008a002034_T01.v1.1.exon.3 chr01 87313689 87313841 Zm00008a002034b 87312521 87314752 Zm00008a002034 Zm00008a002034a,Zm00008a002034b simSplit
Zm00008a002034_T01.v1.1.exon.3 chr01 87313689 87313841 Zm00008a002034 87312521 87314752 Zm00008a002034 Zm00008a002034a,Zm00008a002034b simSplit
Zm00008a002034_T01.v1.1.exon.2 chr01 87313917 87313987 Zm00008a002034b 87312521 87314752 Zm00008a002034 Zm00008a002034a,Zm00008a002034b simSplit
Zm00008a002034_T01.v1.1.exon.2 chr01 87313917 87313987 Zm00008a002034 87312521 87314752 Zm00008a002034 Zm00008a002034a,Zm00008a002034b simSplit
Zm00008a002034_T01.v1.1.exon.1 chr01 87314227 87314752 Zm00008a002034b 87312521 87314752 Zm00008a002034 Zm00008a002034a,Zm00008a002034b simSplit
Zm00008a002034_T01.v1.1.exon.1 chr01 87314227 87314752 Zm00008a002034 87312521 87314752 Zm00008a002034 Zm00008a002034a,Zm00008a002034b simSplit
Zm00008a002035_T01.v1.1.exon.10 chr01 87595780 87595953 Zm00008a002035a 87595780 87602651 Zm00008a002035 Zm00008a002035a,Zm00008a002035b simSplit
Zm00008a002035_T01.v1.1.exon.10 chr01 87595780 87595953 Zm00008a002035 87595780 87602651 Zm00008a002035 Zm00008a002035a,Zm00008a002035b simSplit
Zm00008a002035_T01.v1.1.exon.9 chr01 87596730 87596843 Zm00008a002035a 87595780 87602651 Zm00008a002035 Zm00008a002035a,Zm00008a002035b simSplit
Zm00008a002035_T01.v1.1.exon.9 chr01 87596730 87596843 Zm00008a002035 87595780 87602651 Zm00008a002035 Zm00008a002035a,Zm00008a002035b simSplit
Zm00008a002035_T01.v1.1.exon.8 chr01 87596935 87597171 Zm00008a002035a 87595780 87602651 Zm00008a002035 Zm00008a002035a,Zm00008a002035b simSplit
Zm00008a002035_T01.v1.1.exon.8 chr01 87596935 87597171 Zm00008a002035 87595780 87602651 Zm00008a002035 Zm00008a002035a,Zm00008a002035b simSplit
Zm00008a002035_T01.v1.1.exon.7 chr01 87597242 87597382 Zm00008a002035a 87595780 87602651 Zm00008a002035 Zm00008a002035a,Zm00008a002035b simSplit
Zm00008a002035_T01.v1.1.exon.7 chr01 87597242 87597382 Zm00008a002035 87595780 87602651 Zm00008a002035 Zm00008a002035a,Zm00008a002035b simSplit
Zm00008a002035_T01.v1.1.exon.6 chr01 87598160 87598288 Zm00008a002035a 87595780 87602651 Zm00008a002035 Zm00008a002035a,Zm00008a002035b simSplit
Zm00008a002035_T01.v1.1.exon.6 chr01 87598160 87598288 Zm00008a002035 87595780 87602651 Zm00008a002035 Zm00008a002035a,Zm00008a002035b simSplit
Zm00008a002035_T01.v1.1.exon.5 chr01 87598574 87598729 Zm00008a002035a 87595780 87602651 Zm00008a002035 Zm00008a002035a,Zm00008a002035b simSplit
Zm00008a002035_T01.v1.1.exon.5 chr01 87598574 87598729 Zm00008a002035 87595780 87602651 Zm00008a002035 Zm00008a002035a,Zm00008a002035b simSplit
Zm00008a002035_T01.v1.1.exon.4 chr01 87599333 87599760 Zm00008a002035a 87595780 87602651 Zm00008a002035 Zm00008a002035a,Zm00008a002035b simSplit
Zm00008a002035_T01.v1.1.exon.4 chr01 87599333 87599760 Zm00008a002035 87595780 87602651 Zm00008a002035 Zm00008a002035a,Zm00008a002035b simSplit
Zm00008a002035_T01.v1.1.exon.3 chr01 87600342 87600429 Zm00008a002035a 87595780 87602651 Zm00008a002035 Zm00008a002035a,Zm00008a002035b simSplit
Zm00008a002035_T01.v1.1.exon.3 chr01 87600342 87600429 Zm00008a002035 87595780 87602651 Zm00008a002035 Zm00008a002035a,Zm00008a002035b simSplit
Zm00008a002035_T01.v1.1.exon.2 chr01 87600849 87601202 Zm00008a002035b 87595780 87602651 Zm00008a002035 Zm00008a002035a,Zm00008a002035b simSplit
Zm00008a002035_T01.v1.1.exon.2 chr01 87600849 87601202 Zm00008a002035 87595780 87602651 Zm00008a002035 Zm00008a002035a,Zm00008a002035b simSplit
Zm00008a002035_T01.v1.1.exon.1 chr01 87602319 87602651 Zm00008a002035b 87595780 87602651 Zm00008a002035 Zm00008a002035a,Zm00008a002035b simSplit
Zm00008a002035_T01.v1.1.exon.1 chr01 87602319 87602651 Zm00008a002035 87595780 87602651 Zm00008a002035 Zm00008a002035a,Zm00008a002035b simSplit
Zm00008a002055_T01.v1.1.exon.1 chr01 89444304 89444504 Zm00008a002055a 89444304 89494495 Zm00008a002055 Zm00008a002055a,Zm00008a002055b simSplit
Zm00008a002055_T01.v1.1.exon.1 chr01 89444304 89444504 Zm00008a002055 89444304 89494495 Zm00008a002055 Zm00008a002055a,Zm00008a002055b simSplit
Zm00008a002055_T01.v1.1.exon.2 chr01 89445183 89445585 Zm00008a002055b 89444304 89494495 Zm00008a002055 Zm00008a002055a,Zm00008a002055b simSplit
Zm00008a002055_T01.v1.1.exon.2 chr01 89445183 89445585 Zm00008a002055 89444304 89494495 Zm00008a002055 Zm00008a002055a,Zm00008a002055b simSplit
Zm00008a002055_T01.v1.1.exon.3 chr01 89445863 89445981 Zm00008a002055b 89444304 89494495 Zm00008a002055 Zm00008a002055a,Zm00008a002055b simSplit
Zm00008a002055_T01.v1.1.exon.3 chr01 89445863 89445981 Zm00008a002055 89444304 89494495 Zm00008a002055 Zm00008a002055a,Zm00008a002055b simSplit
Zm00008a002055_T01.v1.1.exon.4 chr01 89447558 89447623 Zm00008a002055b 89444304 89494495 Zm00008a002055 Zm00008a002055a,Zm00008a002055b simSplit
Zm00008a002055_T01.v1.1.exon.4 chr01 89447558 89447623 Zm00008a002055 89444304 89494495 Zm00008a002055 Zm00008a002055a,Zm00008a002055b simSplit
Zm00008a002055_T01.v1.1.exon.5 chr01 89447745 89447996 Zm00008a002055b 89444304 89494495 Zm00008a002055 Zm00008a002055a,Zm00008a002055b simSplit
Zm00008a002055_T01.v1.1.exon.5 chr01 89447745 89447996 Zm00008a002055 89444304 89494495 Zm00008a002055 Zm00008a002055a,Zm00008a002055b simSplit
Zm00008a002055_T01.v1.1.exon.6 chr01 89448606 89448677 Zm00008a002055b 89444304 89494495 Zm00008a002055 Zm00008a002055a,Zm00008a002055b simSplit
Zm00008a002055_T01.v1.1.exon.6 chr01 89448606 89448677 Zm00008a002055 89444304 89494495 Zm00008a002055 Zm00008a002055a,Zm00008a002055b simSplit
Zm00008a002055_T01.v1.1.exon.7 chr01 89448757 89448854 Zm00008a002055b 89444304 89494495 Zm00008a002055 Zm00008a002055a,Zm00008a002055b simSplit
Zm00008a002055_T01.v1.1.exon.7 chr01 89448757 89448854 Zm00008a002055 89444304 89494495 Zm00008a002055 Zm00008a002055a,Zm00008a002055b simSplit
Zm00008a002055_T01.v1.1.exon.8 chr01 89494342 89494495 Zm00008a002055b 89444304 89494495 Zm00008a002055 Zm00008a002055a,Zm00008a002055b simSplit
Zm00008a002055_T01.v1.1.exon.8 chr01 89494342 89494495 Zm00008a002055 89444304 89494495 Zm00008a002055 Zm00008a002055a,Zm00008a002055b simSplit
[truncated: 81,509,673 more chars]
