# Supplementary material for: Using multiple reference genomes to identify and resolve annotation inconsistencies
Source: BMC Genomics. 2020 Apr 8;21:281. doi: 10.1186/s12864-020-6696-8 (PMC7140576; doi:10.1186/s12864-020-6696-8)
Supplement: Supplementary file 11 — Additional file 11. IsoSeq cDNA count data. See B73 IsoSeq analysis in Methods for procedure used to generate counts. [file 12864_2020_6696_MOESM11_ESM.txt]

1 44288 49837 Zm00001d027230 20
1 50876 55716 Zm00001d027231 32
1 92298 95134 Zm00001d027232 0
1 111654 118312 Zm00001d027233 0
1 118682 119739 Zm00001d027234 0
1 122119 122614 Zm00001d027235 0
1 138377 139043 Zm00001d027236 0
1 196941 199159 Zm00001d027239 29
1 199344 205715 Zm00001d027240 319
1 209978 215403 Zm00001d027242 87
1 217903 219526 Zm00001d027244 0
1 225861 243688 Zm00001d027245 0
1 328328 332172 Zm00001d027248 0
1 336176 337092 Zm00001d027249 0
1 337771 338047 Zm00001d027250 0
1 374033 374106 Zm00001d027252 0
1 420212 420863 Zm00001d027253 0
1 426763 432130 Zm00001d027254 2
1 559524 560974 Zm00001d027256 0
1 560955 568038 Zm00001d027257 12
1 572434 572663 Zm00001d022649 0
1 689055 689704 Zm00001d027258 4
1 689482 716826 Zm00001d027259 256
1 866250 867030 Zm00001d027263 0
1 1012254 1023640 Zm00001d027265 8
1 1027057 1030126 Zm00001d027266 6
1 1030350 1031090 Zm00001d022650 1
1 1031785 1036456 Zm00001d027267 1
1 1034776 1037365 Zm00001d027268 3
1 1044481 1044694 Zm00001d027269 0
1 1067812 1073269 Zm00001d027271 69
1 1198057 1206947 Zm00001d027273 1
1 1213076 1216127 Zm00001d027275 0
1 1226062 1236227 Zm00001d027276 0
1 1231544 1236335 Zm00001d027277 10
1 1492438 1533158 Zm00001d027278 235
1 1540406 1540586 Zm00001d022651 0
1 1547136 1548341 Zm00001d027279 0
1 1580260 1580781 Zm00001d027280 0
1 1610482 1611686 Zm00001d027281 0
1 1715992 1716949 Zm00001d027283 4
1 1816513 1818676 Zm00001d027285 0
1 1834231 1835383 Zm00001d027286 0
1 1835494 1836895 Zm00001d027287 0
1 1841721 1843589 Zm00001d027288 95
1 1918443 1918644 Zm00001d022652 0
1 1921678 1936497 Zm00001d027289 0
1 1938724 1939294 Zm00001d027290 0
1 1942160 1942595 Zm00001d027291 0
1 2019933 2021379 Zm00001d027292 0
1 2026824 2034154 Zm00001d027293 72
1 2104760 2106624 Zm00001d027295 27
1 2109188 2113478 Zm00001d027296 10
1 2154231 2156387 Zm00001d027298 1
1 2157229 2170332 Zm00001d027299 41
1 2170279 2170983 Zm00001d022653 0
1 2233953 2241438 Zm00001d027300 1
1 2284851 2289401 Zm00001d027302 6
1 2292602 2293985 Zm00001d027303 0
1 2298092 2302943 Zm00001d027304 22
1 2386119 2388018 Zm00001d027305 3
1 2466644 2467540 Zm00001d027306 0
1 2523139 2531089 Zm00001d027307 431
1 2562282 2565147 Zm00001d027308 0
1 2629288 2635834 Zm00001d027309 6
1 2650835 2653089 Zm00001d027310 0
1 2746423 2749031 Zm00001d027311 4
1 2774053 2780630 Zm00001d027312 11
1 2781141 2782403 Zm00001d027313 2
1 2809750 2811917 Zm00001d027314 10
1 2812495 2813750 Zm00001d027315 1
1 2815813 2815887 Zm00001d027316 0
1 2818954 2826611 Zm00001d027317 20
1 2827034 2829836 Zm00001d027318 36
1 2869706 2878262 Zm00001d027319 7
1 2878534 2889452 Zm00001d027320 0
1 2883538 2892612 Zm00001d027321 8
1 2894774 2897548 Zm00001d027322 0
1 2934268 2934775 Zm00001d027323 1
1 2959501 2972168 Zm00001d027324 20
1 2974257 2976935 Zm00001d027325 6
1 2977013 2997162 Zm00001d027326 18
1 2998701 2998773 Zm00001d027327 0
1 3031992 3036913 Zm00001d027329 9
1 3051537 3052986 Zm00001d027330 4
1 3095307 3095604 Zm00001d027332 0
1 3104158 3122867 Zm00001d027333 77
1 3124647 3135817 Zm00001d027334 7
1 3172312 3176736 Zm00001d027335 7
1 3224422 3230647 Zm00001d027337 37
1 3231116 3231836 Zm00001d027338 0
1 3232395 3233834 Zm00001d027339 10
1 3272229 3288228 Zm00001d027340 29
1 3289534 3291106 Zm00001d027341 0
1 3292883 3294726 Zm00001d027342 38
1 3368267 3369884 Zm00001d027343 1
1 3371323 3374866 Zm00001d027344 17
1 3377701 3378405 Zm00001d027345 0
1 3379340 3380308 Zm00001d027346 0
1 3380643 3385523 Zm00001d027347 3
1 3441885 3443394 Zm00001d027348 3
1 3443597 3446350 Zm00001d027349 0
1 3448499 3452123 Zm00001d027350 1
1 3452396 3452615 Zm00001d022654 0
1 3482847 3487232 Zm00001d027351 15
1 3489405 3491807 Zm00001d027352 3
1 3495120 3497148 Zm00001d027353 0
1 3544520 3549369 Zm00001d027354 12
1 3573478 3575207 Zm00001d027355 5
1 3651032 3661251 Zm00001d027359 13
1 3691496 3691825 Zm00001d027360 0
1 3741738 3744408 Zm00001d027361 0
1 3772167 3775082 Zm00001d027362 17
1 3775216 3778050 Zm00001d027363 1
1 3799514 3801185 Zm00001d027365 1
1 3805136 3807525 Zm00001d027366 3
1 3807342 3810146 Zm00001d027367 3
1 3811532 3812285 Zm00001d027368 7
1 3842247 3847295 Zm00001d027369 6
1 3849539 3854486 Zm00001d027370 1
1 3912855 3917063 Zm00001d027371 24
1 3958558 3959492 Zm00001d022655 0
1 3960299 3964921 Zm00001d027373 10
1 3966723 3968357 Zm00001d027374 0
1 3971511 3972133 Zm00001d027375 2
1 3974142 3987696 Zm00001d027376 0
1 3978928 3979000 Zm00001d027377 0
1 3979592 3979662 Zm00001d027378 0
1 3985725 3987731 Zm00001d027379 0
1 3988429 3996967 Zm00001d027380 0
1 3992292 3992993 Zm00001d022656 0
1 3992292 3993001 Zm00001d022657 0
1 4040008 4040081 Zm00001d027381 0
1 4040616 4040689 Zm00001d027382 0
1 4110010 4114671 Zm00001d027383 13
1 4115012 4117719 Zm00001d027384 2
1 4118696 4120755 Zm00001d027385 5
1 4121779 4126391 Zm00001d027386 20
1 4133372 4135619 Zm00001d027387 24
1 4143057 4147651 Zm00001d027388 0
1 4149731 4149992 Zm00001d027389 0
1 4216771 4220361 Zm00001d027391 0
1 4220851 4296236 Zm00001d027392 695
1 4317977 4319270 Zm00001d027393 0
1 4340134 4340790 Zm00001d027394 116
1 4341040 4351530 Zm00001d027395 42
1 4364144 4364217 Zm00001d027396 0
1 4365118 4365191 Zm00001d027397 0
1 4402311 4404440 Zm00001d027399 5
1 4405003 4406685 Zm00001d027400 0
1 4417537 4425832 Zm00001d027401 7
1 4417829 4421059 Zm00001d027402 6
1 4494974 4499451 Zm00001d027403 7
1 4532387 4535448 Zm00001d027404 6
1 4536700 4538190 Zm00001d027405 2
1 4586018 4588240 Zm00001d027406 0
1 4600213 4601914 Zm00001d027407 0
1 4604070 4604541 Zm00001d027408 0
1 4661491 4662475 Zm00001d027409 0
1 4718945 4722343 Zm00001d027411 0
1 4724455 4736832 Zm00001d027412 145
1 4744401 4745151 Zm00001d027414 0
1 4832873 4838381 Zm00001d027415 20
1 4840099 4842684 Zm00001d027416 1
1 4846994 4847327 Zm00001d027417 0
1 4891940 4894990 Zm00001d027419 0
1 4900833 4903371 Zm00001d027421 8
1 4907156 4909468 Zm00001d027422 1
1 4909651 4914685 Zm00001d027423 8
1 4949859 4952016 Zm00001d027424 0
1 4979130 4994850 Zm00001d027425 7
1 4990237 4992714 Zm00001d022658 1
1 5095290 5098140 Zm00001d027427 43
1 5102088 5104469 Zm00001d027428 1
1 5106817 5108654 Zm00001d027429 13
1 5111246 5116316 Zm00001d027430 0
1 5123181 5127784 Zm00001d027431 1
1 5129774 5130914 Zm00001d022659 1
1 5159302 5161741 Zm00001d027434 5
1 5202747 5208577 Zm00001d027435 0
1 5307785 5308133 Zm00001d022660 0
1 5328310 5330875 Zm00001d027436 0
1 5332338 5332716 Zm00001d027437 0
1 5412143 5413568 Zm00001d027439 10
1 5422919 5423669 Zm00001d027440 0
1 5431258 5434466 Zm00001d027441 6
1 5434307 5435871 Zm00001d027442 8
1 5463951 5466250 Zm00001d027443 0
1 5469650 5477988 Zm00001d027444 10
1 5481137 5487574 Zm00001d027445 10
1 5491480 5495299 Zm00001d027446 5
1 5496539 5500644 Zm00001d027447 20
1 5518493 5523341 Zm00001d027448 15
1 5525423 5526840 Zm00001d027449 0
1 5528957 5535135 Zm00001d027450 19
1 5537111 5540505 Zm00001d027451 0
1 5589769 5590513 Zm00001d027453 0
1 5594304 5594925 Zm00001d022661 1
1 5603126 5604467 Zm00001d027454 4
1 5610414 5614949 Zm00001d027455 9
1 5661736 5663089 Zm00001d027456 5
1 5698897 5699272 Zm00001d027457 0
1 5701679 5704055 Zm00001d027458 5
1 5706024 5712786 Zm00001d027459 0
1 5799243 5810862 Zm00001d027460 0
1 5816870 5819671 Zm00001d027461 0
1 5819751 5825029 Zm00001d027462 16
1 5883717 5886868 Zm00001d027463 0
1 5886935 5888408 Zm00001d027464 0
1 5888816 5888890 Zm00001d027465 0
1 5893818 5906194 Zm00001d027466 0
1 5908532 5913510 Zm00001d027467 0
1 5943754 5947624 Zm00001d027468 24
1 6020778 6023318 Zm00001d027469 5
1 6027851 6032982 Zm00001d027470 0
1 6034723 6035902 Zm00001d027471 0
1 6068282 6161610 Zm00001d027472 47
1 6125777 6145963 Zm00001d027474 0
1 6154220 6161610 Zm00001d027475 2
1 6207106 6208223 Zm00001d027476 0
1 6237665 6238642 Zm00001d027477 0
1 6239822 6246616 Zm00001d027478 3
1 6246861 6251356 Zm00001d027479 10
1 6268743 6269158 Zm00001d022662 0
1 6270310 6275109 Zm00001d027480 18
1 6274094 6277349 Zm00001d027481 0
1 6293846 6294413 Zm00001d027483 0
1 6296234 6300940 Zm00001d027484 29
1 6307710 6310327 Zm00001d027485 1
1 6310321 6313633 Zm00001d027486 0
1 6319204 6328780 Zm00001d027487 59
1 6407152 6409815 Zm00001d027488 1
1 6412283 6412406 zma-MIR528a 0
1 6419425 6422501 Zm00001d027489 0
1 6427091 6431383 Zm00001d027490 1
1 6524380 6529577 Zm00001d027492 1
1 6542790 6543117 Zm00001d027493 0
1 6551335 6554451 Zm00001d027494 0
1 6556058 6558427 Zm00001d027495 0
1 6561982 6563016 Zm00001d027496 0
1 6567894 6569220 Zm00001d027497 0
1 6607015 6608379 Zm00001d027498 0
1 6771570 6773307 Zm00001d027499 1
1 6797798 6798604 Zm00001d027500 72
1 6821144 6822056 Zm00001d027501 0
1 6825833 6829116 Zm00001d027502 7
1 6829808 6840626 Zm00001d027503 69
1 6907595 6912220 Zm00001d027504 6
1 6915077 6918536 Zm00001d027505 10
1 7028337 7034080 Zm00001d027506 7
1 7034463 7034935 Zm00001d022663 0
1 7064042 7068106 Zm00001d027508 6
1 7072425 7074524 Zm00001d027509 0
1 7075160 7079887 Zm00001d027510 34
1 7144391 7146668 Zm00001d027511 2
1 7148371 7152568 Zm00001d027512 8
1 7153553 7154144 Zm00001d027513 0
1 7177669 7183179 Zm00001d027514 3
1 7238507 7259024 Zm00001d027515 4
1 7292687 7296937 Zm00001d027516 9
1 7297899 7300800 Zm00001d027517 6
1 7311453 7312602 Zm00001d027518 0
1 7339914 7346200 Zm00001d027519 8
1 7356308 7358599 Zm00001d027520 1
1 7387870 7388947 Zm00001d027522 0
1 7394983 7399582 Zm00001d027523 3
1 7401557 7403097 Zm00001d027524 5
1 7404964 7406223 Zm00001d027525 3
1 7457234 7459538 Zm00001d027527 23
1 7486176 7489708 Zm00001d027528 0
1 7490366 7492305 Zm00001d027530 0
1 7548893 7549193 Zm00001d027531 0
1 7558684 7564087 Zm00001d027532 11
1 7564458 7567651 Zm00001d027533 0
1 7566775 7568986 Zm00001d027534 0
1 7598104 7602501 Zm00001d027535 2
1 7686284 7701265 Zm00001d027536 13
1 7714225 7716606 Zm00001d027537 0
1 7765120 7766521 Zm00001d027538 0
1 7844325 7845737 Zm00001d027539 7
1 7878333 7879915 Zm00001d027540 8
1 7882158 7883359 Zm00001d027541 7
1 7885524 7886863 Zm00001d027542 8
1 7919428 7919501 Zm00001d027543 0
1 7976711 7976837 zma-MIR171e 0
1 7976818 7977473 Zm00001d022664 2
1 7978896 7991204 Zm00001d027544 3
1 7996631 7997815 Zm00001d027545 0
1 8017652 8019823 Zm00001d027546 4
1 8046301 8047417 Zm00001d027548 9
1 8053529 8055161 Zm00001d027549 0
1 8055743 8056160 Zm00001d027550 0
1 8058917 8065189 Zm00001d027551 0
1 8114839 8115307 Zm00001d027554 1
1 8115890 8118284 Zm00001d027555 0
1 8119827 8122747 Zm00001d027556 0
1 8129041 8130156 Zm00001d027557 10
1 8152457 8164250 Zm00001d027558 45
1 8203730 8203801 Zm00001d027559 0
1 8204329 8206658 Zm00001d022665 0
1 8204350 8207852 Zm00001d022666 0
1 8206797 8206871 Zm00001d027560 0
1 8207219 8207303 Zm00001d027561 0
1 8207364 8207437 Zm00001d027562 0
1 8207894 8207966 Zm00001d027563 0
1 8207961 8208033 Zm00001d027564 0
1 8221826 8223297 Zm00001d027565 0
1 8229143 8232742 Zm00001d027566 0
1 8234877 8235877 Zm00001d027567 0
1 8237986 8238802 Zm00001d027568 0
1 8246624 8247566 Zm00001d027569 0
1 8280557 8285255 Zm00001d027570 7
1 8286847 8291232 Zm00001d027571 20
1 8302346 8308349 Zm00001d027572 20
1 8308823 8312491 Zm00001d027573 6
1 8333073 8336362 Zm00001d027576 14
1 8339276 8357146 Zm00001d027577 0
1 8363013 8365720 Zm00001d027578 0
1 8369094 8371979 Zm00001d027580 21
1 8372149 8373610 Zm00001d027581 1
1 8373816 8376354 Zm00001d027582 1
1 8414356 8418081 Zm00001d027583 0
1 8485865 8489268 Zm00001d027585 4
1 8496659 8498315 Zm00001d027587 0
1 8552387 8557230 Zm00001d027588 45
1 8572244 8574091 Zm00001d027589 1
1 8573954 8577898 Zm00001d027590 36
1 8582497 8582883 Zm00001d027591 0
1 8589932 8592006 Zm00001d027592 0
1 8596505 8599611 Zm00001d027593 9
1 8661845 8665065 Zm00001d027595 396
1 8666870 8671854 Zm00001d027596 28
1 8675904 8676846 Zm00001d027597 0
1 8677634 8679500 Zm00001d027598 1
1 8701299 8702856 Zm00001d027599 1
1 8774247 8775855 Zm00001d027601 0
1 8790902 8794629 Zm00001d027603 0
1 8820125 8820398 Zm00001d027604 0
1 8853745 8854381 Zm00001d027605 0
1 8916340 8917933 Zm00001d027606 0
1 8919683 8921767 Zm00001d027607 0
1 8975478 8975551 Zm00001d027608 0
1 8976159 8976232 Zm00001d027609 0
1 8979875 8981567 Zm00001d027610 2
1 8981881 8983387 Zm00001d027611 0
1 9008950 9013386 Zm00001d027612 37
1 9015344 9016646 Zm00001d027613 11
1 9101743 9102472 Zm00001d027615 0
1 9108125 9111252 Zm00001d027616 2
1 9112946 9115668 Zm00001d027618 35
1 9119706 9122688 Zm00001d027619 9
1 9155899 9158857 Zm00001d027620 0
1 9160552 9163106 Zm00001d027621 0
1 9228762 9233305 Zm00001d027622 11
1 9256392 9258054 Zm00001d027623 0
1 9341529 9344789 Zm00001d027624 22
1 9346097 9353496 Zm00001d027625 150
1 9355298 9355854 Zm00001d022667 2
1 9401610 9402286 Zm00001d022668 0
1 9404917 9411381 Zm00001d027626 12
1 9451165 9453547 Zm00001d027627 0
1 9479222 9480967 Zm00001d027628 0
1 9487999 9492140 Zm00001d027630 27
1 9497950 9498772 Zm00001d027631 0
1 9547624 9612900 Zm00001d027633 145
1 9594719 9594793 Zm00001d027634 0
1 9637253 9638102 Zm00001d027636 1
1 9638240 9644168 Zm00001d027637 13
1 9730994 9732407 Zm00001d027638 0
1 9746406 9748213 Zm00001d027639 0
1 9752791 9752865 Zm00001d027640 0
1 9753501 9753574 Zm00001d027641 0
1 9775793 9777248 Zm00001d027642 0
1 9781366 9782878 Zm00001d027643 0
1 9880363 9883905 Zm00001d027645 4
1 9986509 9996961 Zm00001d027646 8
1 10028216 10030507 Zm00001d027647 0
1 10061601 10064837 Zm00001d027648 15
1 10105589 10109563 Zm00001d027649 9
1 10109831 10109903 Zm00001d027650 0
1 10117508 10118710 Zm00001d027651 0
1 10150835 10152891 Zm00001d027652 31
1 10257666 10258752 Zm00001d027655 12
1 10261505 10265855 Zm00001d027656 2
1 10318848 10322079 Zm00001d027657 0
1 10330336 10331277 Zm00001d027658 0
1 10349112 10358254 Zm00001d027659 3
1 10425444 10427529 Zm00001d027662 0
1 10492322 10572503 Zm00001d027665 169
1 10573119 10573190 Zm00001d027666 0
1 10576060 10576673 Zm00001d022669 3
1 10614578 10622700 Zm00001d027667 8
1 10623036 10623567 Zm00001d022670 0
1 10624141 10624214 Zm00001d027668 0
1 10625122 10625195 Zm00001d027669 0
1 10625906 10626131 Zm00001d022671 0
1 10681228 10686519 Zm00001d027671 29
1 10687115 10690173 Zm00001d027672 3
1 10752126 10754142 Zm00001d027673 2
1 10755658 10757365 Zm00001d027674 3
1 10758932 10761622 Zm00001d027675 8
1 10854295 10857324 Zm00001d027676 0
1 10875910 10878329 Zm00001d027677 5
1 10986932 10988125 Zm00001d027678 3
1 10992937 10994177 Zm00001d027679 0
1 11011197 11015865 Zm00001d027680 90
1 11065459 11065705 Zm00001d027681 0
1 11066055 11069126 Zm00001d027682 5
1 11071716 11073237 Zm00001d022672 1
1 11126730 11130713 Zm00001d027683 0
1 11137396 11138338 Zm00001d027684 1
1 11144188 11145097 Zm00001d027685 0
1 11155766 11156159 Zm00001d027686 0
1 11155934 11156159 Zm00001d027687 0
1 11158114 11165247 Zm00001d027688 16
1 11168983 11169217 Zm00001d027690 0
1 11207687 11225217 Zm00001d027691 0
1 11299490 11303586 Zm00001d027694 0
1 11304566 11304881 Zm00001d027695 0
1 11305952 11309729 Zm00001d027696 0
1 11314619 11318076 Zm00001d027697 0
1 11321123 11322611 Zm00001d027698 0
1 11358825 11365515 Zm00001d027699 23
1 11366597 11367300 Zm00001d022673 0
1 11409286 11410861 Zm00001d027700 3
1 11432183 11438681 Zm00001d027701 24
1 11490591 11492813 Zm00001d027702 0
1 11493215 11495046 Zm00001d027703 1
1 11553986 11554837 Zm00001d027705 0
1 11584061 11590167 Zm00001d027706 38
1 11591118 11595660 Zm00001d027707 24
1 11664782 11666908 Zm00001d027708 1
1 11671170 11678446 Zm00001d027709 2
1 11715888 11717774 Zm00001d027710 22
1 11719839 11725110 Zm00001d027711 11
1 11783330 11784682 Zm00001d027713 0
1 11881251 11887552 Zm00001d027714 5
1 11952379 11984542 Zm00001d027715 2
1 12042588 12043629 Zm00001d027717 0
1 12073316 12074572 Zm00001d027718 1
1 12103774 12105421 Zm00001d027719 0
1 12139062 12139619 Zm00001d027720 0
1 12140947 12146615 Zm00001d027721 9
1 12170862 12175121 Zm00001d027722 19
1 12176197 12182441 Zm00001d027723 0
1 12285451 12287041 Zm00001d027725 0
1 12288609 12296582 Zm00001d027726 36
1 12330533 12331811 Zm00001d027727 5
1 12335762 12340666 Zm00001d027728 24
1 12340667 12342288 Zm00001d027729 0
1 12353063 12353147 Zm00001d027730 0
1 12354761 12359640 Zm00001d027731 36
1 12364470 12371991 Zm00001d027732 0
1 12365000 12366093 Zm00001d027733 0
1 12374887 12378539 Zm00001d027734 17
1 12386435 12387395 Zm00001d027735 0
1 12390471 12390800 Zm00001d027736 0
1 12390827 12392044 Zm00001d027737 0
1 12393670 12398258 Zm00001d027738 0
1 12400467 12401019 Zm00001d027739 0
1 12442620 12443983 Zm00001d027740 0
1 12444328 12446126 Zm00001d027741 1
1 12448969 12449458 Zm00001d027742 0
1 12502775 12510591 Zm00001d027743 6
1 12510998 12511508 Zm00001d027744 0
1 12528992 12531966 Zm00001d027745 0
1 12532780 12533074 Zm00001d027746 0
1 12535190 12535893 Zm00001d027747 0
1 12538561 12543035 Zm00001d027748 18
1 12546658 12552109 Zm00001d027749 10
1 12621184 12624879 Zm00001d027751 2
1 12628888 12640144 Zm00001d027752 3
1 12658924 12661298 Zm00001d027753 0
1 12672173 12674629 Zm00001d027754 0
1 12675735 12681850 Zm00001d027755 6
1 12708982 12713231 Zm00001d027756 35
1 12714064 12716389 Zm00001d027757 0
1 12762436 12762637 Zm00001d022674 0
1 12768359 12771997 Zm00001d027758 2
1 12791798 12791907 zma-MIR167j 0
1 12848105 12850651 Zm00001d027759 0
1 13023612 13024482 Zm00001d027760 161
1 13027208 13027778 Zm00001d027761 0
1 13028954 13030569 Zm00001d027762 0
1 13052385 13053952 Zm00001d027763 2
1 13059218 13060512 Zm00001d027764 0
1 13137071 13140293 Zm00001d027766 0
1 13143085 13145452 Zm00001d027767 1
1 13166916 13176199 Zm00001d027768 13
1 13177254 13183634 Zm00001d027769 16
1 13240015 13243454 Zm00001d027771 0
1 13250765 13250972 Zm00001d027772 0
1 13253408 13258417 Zm00001d027773 0
1 13337248 13337599 Zm00001d027775 0
1 13438798 13439726 Zm00001d027784 0
1 13461683 13461890 Zm00001d027787 0
1 13475152 13483253 Zm00001d027788 0
1 13528221 13533144 Zm00001d027789 0
1 13576387 13580832 Zm00001d027790 2
1 13592624 13600205 Zm00001d027791 0
1 13619803 13620061 Zm00001d027792 0
1 13666923 13673869 Zm00001d027794 0
1 13675279 13675507 Zm00001d027795 0
1 13692456 13692684 Zm00001d027797 0
1 13728095 13728326 Zm00001d027798 0
1 13758930 13762071 Zm00001d027799 2
1 13809655 13811605 Zm00001d027800 0
1 13815366 13827552 Zm00001d027801 11
1 13863299 13867102 Zm00001d027802 7
1 13905217 13911405 Zm00001d027803 66
1 13914006 13915958 Zm00001d027804 0
1 13965283 13968673 Zm00001d027805 1
1 14012689 14030730 Zm00001d027807 322
1 14081195 14083562 Zm00001d027808 2
1 14207662 14212490 Zm00001d027809 8
1 14247873 14250263 Zm00001d027810 0
1 14311485 14318456 Zm00001d027811 32
1 14319417 14320918 Zm00001d027812 25
1 14321649 14323311 Zm00001d027813 2
1 14329826 14333803 Zm00001d027815 9
1 14360125 14360607 Zm00001d022675 0
1 14361468 14365136 Zm00001d027816 0
1 14448013 14448412 Zm00001d027819 0
1 14479049 14479445 Zm00001d027820 0
1 14492186 14492564 Zm00001d027821 0
1 14576761 14576981 Zm00001d022676 0
1 14576868 14577916 Zm00001d027823 0
1 14585539 14587374 Zm00001d027824 0
1 14606178 14611811 Zm00001d027826 17
1 14608300 14608531 Zm00001d022677 0
1 14612106 14616020 Zm00001d027827 9
1 14647300 14647373 Zm00001d027829 0
1 14648341 14648414 Zm00001d027830 0
1 14651571 14651835 Zm00001d027831 0
1 14652539 14653598 Zm00001d027832 1
1 14655396 14656475 Zm00001d027833 0
1 14665692 14671725 Zm00001d027834 24
1 14689444 14692321 Zm00001d027835 1
1 14702215 14704540 Zm00001d027837 0
1 14705334 14706969 Zm00001d027838 2
1 14754183 14757028 Zm00001d027839 10
1 14759167 14762218 Zm00001d027840 0
1 14831570 14846630 Zm00001d027841 9
1 14882457 14891319 Zm00001d027842 5
1 14989244 14990987 Zm00001d027843 2
1 15012547 15013896 Zm00001d027844 5
1 15013949 15018699 Zm00001d027845 37
1 15060189 15063033 Zm00001d027846 0
1 15065544 15072521 Zm00001d027847 0
1 15120743 15125845 Zm00001d027848 10
1 15126906 15130433 Zm00001d027849 0
1 15156917 15162289 Zm00001d027850 2
1 15175213 15177892 Zm00001d027851 40
1 15175310 15176314 Zm00001d022678 1
1 15191319 15191875 Zm00001d022679 1
1 15193280 15196077 Zm00001d027852 5
1 15300087 15301068 Zm00001d027853 0
1 15301582 15306925 Zm00001d027854 14
1 15365600 15366843 Zm00001d027855 4
1 15401477 15402767 Zm00001d027856 4
1 15414572 15414644 Zm00001d027857 0
1 15440040 15440280 Zm00001d027858 0
1 15500225 15501662 Zm00001d027859 0
1 15530276 15532211 Zm00001d027860 0
1 15582762 15585986 Zm00001d027861 20
1 15669004 15673015 Zm00001d027862 3
1 15685018 15686716 Zm00001d027863 1
1 15692719 15693088 Zm00001d027864 0
1 15753639 15753987 Zm00001d027866 0
1 15757781 15758255 Zm00001d027867 0
1 15763099 15768449 Zm00001d027868 7
1 15961982 15975352 Zm00001d027869 0
1 16005937 16006903 Zm00001d027870 0
1 16007196 16010258 Zm00001d027871 12
1 16011196 16017413 Zm00001d027872 13
1 16018914 16019115 Zm00001d027873 0
1 16038733 16042002 Zm00001d027874 20
1 16140363 16141359 Zm00001d027875 0
1 16227532 16235054 Zm00001d027876 2
1 16284217 16285168 Zm00001d027877 0
1 16299964 16301025 Zm00001d022680 0
1 16356237 16360518 Zm00001d027878 0
1 16414022 16415818 Zm00001d027879 4
1 16436907 16447108 Zm00001d027880 2
1 16562281 16562617 Zm00001d027881 0
1 16629250 16630156 Zm00001d027882 0
1 16706387 16707032 Zm00001d027883 0
1 16707200 16714717 Zm00001d027884 7
1 16721225 16722692 Zm00001d027885 0
1 16722713 16730676 Zm00001d027886 22
1 16744339 16746866 Zm00001d027887 0
1 16748759 16752406 Zm00001d027888 5
1 16776322 16777136 Zm00001d027889 0
1 16810189 16810882 Zm00001d027890 0
1 16839426 16839635 Zm00001d022681 0
1 16843023 16848595 Zm00001d027892 1
1 16860662 16861057 Zm00001d022682 0
1 16948607 16955122 Zm00001d027893 4
1 16961015 16961405 Zm00001d027894 0
1 16968885 16977186 Zm00001d027895 107
1 16977161 16980228 Zm00001d027896 13
1 16999912 17001529 Zm00001d027897 0
1 17059578 17063351 Zm00001d027898 0
1 17141136 17141631 Zm00001d027899 0
1 17147072 17148511 Zm00001d027900 3
1 17156321 17156867 Zm00001d027901 0
1 17160523 17161113 Zm00001d027902 0
1 17163384 17164632 Zm00001d027903 0
1 17186475 17190166 Zm00001d027904 21
1 17314484 17317861 Zm00001d027907 0
1 17362174 17365193 Zm00001d027908 0
1 17367198 17367271 Zm00001d027909 0
1 17367870 17367942 Zm00001d027910 0
1 17368176 17370245 Zm00001d027911 0
1 17372489 17374402 Zm00001d027912 0
1 17378163 17381754 Zm00001d027914 0
1 17406704 17409156 Zm00001d027915 0
1 17471163 17471966 Zm00001d022683 0
1 17533780 17553169 Zm00001d027916 25
1 17609593 17615130 Zm00001d027918 8
1 17615561 17626036 Zm00001d027919 0
1 17617358 17621852 Zm00001d027920 2
1 17697600 17709046 Zm00001d027921 2
1 17722775 17726155 Zm00001d027922 8
1 17775778 17777344 Zm00001d027924 8
1 17807123 17808643 Zm00001d027925 6
1 17814926 17815225 Zm00001d022685 0
1 17827590 17829479 Zm00001d027927 0
1 17833119 17833935 Zm00001d027928 0
1 17839867 17840788 Zm00001d027929 0
1 17918577 17921737 Zm00001d027930 0
1 17923769 17926853 Zm00001d027931 0
1 17929503 17930569 Zm00001d027932 6
1 17943762 17944164 Zm00001d027933 0
1 17945835 17961550 Zm00001d027934 30
1 17954327 17956187 Zm00001d027935 0
1 17962827 17975699 Zm00001d027936 0
1 17977812 17985594 Zm00001d027937 62
1 17999742 18003647 Zm00001d027938 1
1 18004873 18006730 Zm00001d027939 6
1 18010014 18013425 Zm00001d027940 0
1 18019103 18021737 Zm00001d027941 5
1 18039258 18047225 Zm00001d027943 88
1 18050315 18050693 Zm00001d027944 0
1 18054768 18057866 Zm00001d027945 0
1 18086163 18087981 Zm00001d027946 1
1 18132683 18134270 Zm00001d027947 5
1 18147156 18148937 Zm00001d027948 2
1 18159859 18161446 Zm00001d027949 1
1 18185511 18190288 Zm00001d027950 3
1 18249159 18254729 Zm00001d027951 1
1 18274521 18280277 Zm00001d027954 0
1 18280823 18282397 Zm00001d027955 0
1 18293634 18299385 Zm00001d027956 0
1 18299863 18321135 Zm00001d027957 4
1 18324500 18326246 Zm00001d027958 0
1 18379794 18379867 Zm00001d027960 0
1 18451772 18457720 Zm00001d027962 4
1 18460170 18462291 Zm00001d027963 2
1 18511900 18513196 Zm00001d027965 24
1 18514176 18522465 Zm00001d027966 18
1 18522678 18525819 Zm00001d027967 0
1 18526349 18531383 Zm00001d027968 0
1 18597034 18617718 Zm00001d027969 18
1 18761416 18771095 Zm00001d027971 19
1 18907930 18909955 Zm00001d027973 2
1 18914971 18919323 Zm00001d027974 0
1 18954239 18956944 Zm00001d027975 14
1 19023015 19025659 Zm00001d027976 10
1 19142013 19142100 Zm00001d027977 0
1 19169551 19170715 Zm00001d027978 0
1 19228971 19229910 Zm00001d027979 0
1 19271130 19289779 Zm00001d027980 0
1 19293382 19293901 Zm00001d027981 0
1 19311896 19312622 Zm00001d022686 1
1 19312946 19319926 Zm00001d027982 19
1 19323603 19324692 Zm00001d027983 0
1 19388719 19389120 Zm00001d027984 0
1 19430899 19431831 Zm00001d027986 0
1 19433158 19435672 Zm00001d027987 2
1 19437479 19437875 Zm00001d027988 0
1 19497632 19498330 Zm00001d027989 0
1 19499827 19500135 Zm00001d027990 0
1 19584555 19586616 Zm00001d027991 0
1 19594959 19595493 Zm00001d027992 0
1 19603546 19621192 Zm00001d027993 0
1 19638268 19639549 Zm00001d027994 4
1 19655484 19665448 Zm00001d027995 0
1 19699531 19702323 Zm00001d027996 16
1 19761913 19767203 Zm00001d027997 0
1 19887016 19887754 Zm00001d027998 0
1 19906135 19909038 Zm00001d027999 0
1 19919246 19942038 Zm00001d028000 0
1 19943199 19946803 Zm00001d028001 0
1 19961082 19963559 Zm00001d028002 13
1 19962835 19963318 Zm00001d028003 0
1 19965955 19969415 Zm00001d028004 0
1 20022493 20026685 Zm00001d028005 7
1 20028788 20032918 Zm00001d028006 12
1 20105975 20131237 Zm00001d028007 8
1 20133911 20136948 Zm00001d028008 0
1 20219976 20230817 Zm00001d028009 7
1 20263676 20268913 Zm00001d028010 19
1 20291774 20293058 Zm00001d028011 1
1 20294394 20295065 Zm00001d022687 1
1 20300348 20303168 Zm00001d028012 0
1 20304478 20310840 Zm00001d028013 0
1 20320620 20320902 Zm00001d028014 0
1 20351877 20352705 Zm00001d028015 2
1 20354035 20360460 Zm00001d028016 0
1 20410910 20411813 Zm00001d028017 0
1 20422194 20426539 Zm00001d028018 5
1 20429323 20431994 Zm00001d028019 16
1 20533270 20539413 Zm00001d028020 33
1 20540460 20546803 Zm00001d028021 0
1 20604486 20614451 Zm00001d028022 17
1 20740612 20741926 Zm00001d028024 7
1 20833687 20836416 Zm00001d028025 6
1 20836618 20851026 Zm00001d028026 2
1 20906620 20907336 Zm00001d028028 0
1 20910149 20910587 Zm00001d028030 0
1 20917622 20919923 Zm00001d028031 0
1 20926193 20930043 Zm00001d028032 0
1 20928769 20930641 Zm00001d028033 0
1 20930891 20939295 Zm00001d028034 64
1 20987437 20988070 Zm00001d022688 2
1 21006758 21008785 Zm00001d028035 0
1 21009494 21009768 Zm00001d022689 0
1 21009579 21010372 Zm00001d028036 0
1 21187277 21200544 Zm00001d028038 14
1 21287189 21292030 Zm00001d028039 43
1 21293996 21296983 Zm00001d028040 6
1 21373351 21373999 Zm00001d028041 0
1 21373351 21379087 Zm00001d028042 0
1 21388223 21388658 Zm00001d028043 1
1 21501809 21527021 Zm00001d028045 8
1 21513844 21553331 Zm00001d028046 0
1 21551922 21555136 Zm00001d028047 0
1 21680696 21686575 Zm00001d028050 13
1 21690751 21692638 Zm00001d028051 0
1 21761958 21767021 Zm00001d028053 13
1 21770614 21773945 Zm00001d028054 23
1 21774546 21776554 Zm00001d028055 1
1 21777049 21779928 Zm00001d028056 0
1 21780141 21783466 Zm00001d028057 0
1 21789224 21794521 Zm00001d028059 0
1 21796090 21796914 Zm00001d028060 0
1 21798183 21802261 Zm00001d028061 0
1 21842236 21860574 Zm00001d028062 3
1 21859905 21860232 Zm00001d028063 0
1 21883820 21884689 Zm00001d028064 14
1 21903336 21911942 Zm00001d028066 0
1 21936311 21937568 Zm00001d028068 0
1 21938115 21942087 Zm00001d028069 0
1 21975167 21977063 Zm00001d028070 0
1 21979235 21982123 Zm00001d028071 11
1 21983105 21985275 Zm00001d028072 2
1 21990179 22006881 Zm00001d028073 2
1 21992567 21992809 Zm00001d022690 0
1 21993987 21994518 Zm00001d022691 0
1 22016443 22018586 Zm00001d028074 0
1 22053544 22070105 Zm00001d028075 1
1 22092100 22095372 Zm00001d028076 0
1 22183540 22185661 Zm00001d028077 0
1 22190789 22194251 Zm00001d028079 0
1 22194566 22198060 Zm00001d028080 0
1 22199825 22202673 Zm00001d028081 0
1 22210326 22211899 Zm00001d028082 0
1 22219132 22221566 Zm00001d028083 0
1 22263331 22274326 Zm00001d028084 198
1 22372187 22372909 Zm00001d022692 0
1 22422887 22424315 Zm00001d028085 0
1 22485342 22489595 Zm00001d028086 2
1 22599567 22606524 Zm00001d028088 30
1 22608979 22613235 Zm00001d028089 0
1 22616305 22617063 Zm00001d028090 0
1 22636411 22638075 Zm00001d028091 0
1 22729802 22732019 Zm00001d028092 0
1 22735265 22740921 Zm00001d028093 53
1 22841792 22844037 Zm00001d028094 0
1 22874238 22874751 Zm00001d022693 0
1 22880021 22891698 Zm00001d028096 132
1 22891759 22894405 Zm00001d028097 15
1 22960074 22971879 Zm00001d028098 4
1 22995809 23004923 Zm00001d028100 11
1 23004510 23008536 Zm00001d028102 3
1 23014400 23018862 Zm00001d028103 3
1 23019509 23022873 Zm00001d028104 7
1 23022556 23026960 Zm00001d028105 1
1 23030903 23033285 Zm00001d028107 0
1 23090450 23091093 Zm00001d028108 0
1 23110478 23114096 Zm00001d028109 17
1 23114396 23116894 Zm00001d028110 0
1 23118719 23122921 Zm00001d028111 7
1 23147727 23150781 Zm00001d028112 9
1 23243300 23250772 Zm00001d028113 4
1 23265204 23270017 Zm00001d028114 25
1 23270110 23270785 Zm00001d028115 0
1 23270824 23271421 Zm00001d028116 0
1 23321793 23325398 Zm00001d028117 26
1 23362247 23363688 Zm00001d028118 0
1 23365555 23371277 Zm00001d028119 90
1 23432927 23434498 Zm00001d028120 1
1 23497184 23499077 Zm00001d028122 4
1 23499210 23499283 Zm00001d028123 0
1 23500521 23500594 Zm00001d028124 0
1 23561219 23562368 Zm00001d028125 0
1 23570979 23571051 Zm00001d028126 0
1 23600439 23601039 Zm00001d028127 0
1 23601340 23609376 Zm00001d028128 0
1 23612991 23615023 Zm00001d022694 0
1 23625800 23627370 Zm00001d028129 6
1 23628623 23634749 Zm00001d028130 18
1 23884936 23885009 Zm00001d028135 0
1 23886426 23886739 Zm00001d022695 0
1 23886806 23886879 Zm00001d028136 0
1 23889396 23890397 Zm00001d028137 0
1 23950398 23952029 Zm00001d028138 0
1 23959614 23962773 Zm00001d028139 3
1 23975044 23975255 Zm00001d022696 0
1 23975833 23981932 Zm00001d028140 238
1 23991805 23994379 Zm00001d028141 0
1 23996319 23997820 Zm00001d028142 0
1 24000829 24011578 Zm00001d028143 34
1 24012253 24014074 Zm00001d028144 0
1 24163486 24166037 Zm00001d028150 0
1 24296412 24298623 Zm00001d028151 11
1 24310499 24314120 Zm00001d028152 1
1 24328897 24333096 Zm00001d028153 6
1 24416952 24417897 Zm00001d028154 0
1 24419611 24420973 Zm00001d022697 0
1 24496480 24497647 Zm00001d028156 0
1 24503488 24503853 Zm00001d022699 0
1 24556654 24556727 Zm00001d028157 0
1 24557426 24557499 Zm00001d028158 0
1 24572141 24572678 Zm00001d028159 0
1 24589852 24593712 Zm00001d028160 9
1 24673010 24673466 Zm00001d028161 1
1 24771607 24778825 Zm00001d028162 4
1 24946608 24951403 Zm00001d028164 0
1 24963472 24967985 Zm00001d028165 0
1 25047705 25050015 Zm00001d028167 4
1 25094815 25099163 Zm00001d028168 0
1 25107833 25110428 Zm00001d028169 3
1 25116198 25117425 Zm00001d028170 1
1 25153512 25154838 Zm00001d028171 2
1 25155606 25160138 Zm00001d028172 0
1 25305828 25316655 Zm00001d028173 27
1 25495852 25498760 Zm00001d028174 7
1 25500296 25502377 Zm00001d028175 0
1 25503295 25504002 Zm00001d028176 0
1 25545504 25566335 Zm00001d028177 123
1 25566759 25575059 Zm00001d028178 0
1 25577401 25578107 Zm00001d028179 0
1 25632514 25636718 Zm00001d028180 37
1 25715084 25717227 Zm00001d028181 17
1 25720876 25723883 Zm00001d028182 0
1 25725533 25732327 Zm00001d028183 33
1 25734021 25737544 Zm00001d028184 8
1 25738663 25741208 Zm00001d028185 2
1 25742202 25745382 Zm00001d028186 4
1 25755279 25759748 Zm00001d028187 18
1 25760319 25767012 Zm00001d028188 0
1 25769857 25774094 Zm00001d028189 15
1 25791634 25805381 Zm00001d028191 3
1 25916569 25919479 Zm00001d028193 37
1 25921624 25926361 Zm00001d028194 16
1 25927769 25930520 Zm00001d028195 4
1 25931203 25931560 Zm00001d028196 0
1 25933438 25936325 Zm00001d028197 4
1 25961221 25988127 Zm00001d028198 0
1 26001771 26009085 Zm00001d028199 13
1 26010780 26012220 Zm00001d028200 0
1 26041524 26045818 Zm00001d028201 12
1 26122679 26123224 Zm00001d028202 0
1 26130881 26140505 Zm00001d028203 155
1 26173772 26181115 Zm00001d028204 7
1 26182225 26187030 Zm00001d028205 5
1 26188805 26189613 Zm00001d028206 0
1 26334263 26346936 Zm00001d028207 44
1 26428404 26434744 Zm00001d028208 130
1 26517423 26517495 Zm00001d028209 0
1 26517878 26521293 Zm00001d028210 19
1 26525209 26529825 Zm00001d028211 6
1 26533011 26534408 Zm00001d028212 0
1 26605798 26609755 Zm00001d028213 8
1 26610562 26614024 Zm00001d028214 6
1 26619549 26619828 Zm00001d028215 0
1 26771164 26776231 Zm00001d028216 3
1 26873845 26883816 Zm00001d028217 10
1 26887362 26899704 Zm00001d028218 33
1 26903675 26908356 Zm00001d028219 0
1 26980563 26981194 Zm00001d022700 0
1 27042551 27048152 Zm00001d028220 7
1 27049418 27051494 Zm00001d028221 7
1 27085758 27086718 Zm00001d028222 1
1 27137454 27137527 Zm00001d028223 0
1 27138133 27138206 Zm00001d028224 0
1 27256287 27266967 Zm00001d028225 1
1 27268249 27269466 Zm00001d028226 2
1 27280054 27286285 Zm00001d028227 6
1 27284567 27293763 Zm00001d028228 5
1 27301798 27306634 Zm00001d028229 0
1 27303532 27304500 Zm00001d022701 1
1 27307349 27313346 Zm00001d028230 5
1 27407334 27410561 Zm00001d028231 3
1 27413616 27420137 Zm00001d028232 56
1 27420467 27422652 Zm00001d028233 0
1 27500579 27502910 Zm00001d028235 6
1 27571848 27577275 Zm00001d028237 46
1 27581991 27600885 Zm00001d028238 27
1 27587167 27587239 Zm00001d028239 0
1 27695824 27697683 Zm00001d028240 7
1 27700702 27702800 Zm00001d028241 2
1 27817412 27821834 Zm00001d028243 9
1 27828332 27839904 Zm00001d028244 42
1 27828417 27830850 Zm00001d028245 0
1 27966866 27969415 Zm00001d028248 9
1 27990680 27995535 Zm00001d028249 5
1 28040114 28040535 Zm00001d022702 0
1 28040617 28041381 Zm00001d028250 0
1 28052352 28059866 Zm00001d028252 12
1 28055809 28058269 Zm00001d028254 0
1 28066026 28076562 Zm00001d028255 8
1 28086257 28102920 Zm00001d028256 1
1 28103033 28104556 Zm00001d028257 0
1 28108216 28109776 Zm00001d028258 0
1 28169232 28171917 Zm00001d028260 13
1 28226066 28235042 Zm00001d028261 33
1 28392800 28405146 Zm00001d028262 675
1 28482920 28485437 Zm00001d028263 1
1 28568674 28577849 Zm00001d028264 10
1 28609278 28614414 Zm00001d028265 13
1 28615298 28617125 Zm00001d028266 0
1 28638544 28642886 Zm00001d028267 39
1 28685922 28686558 Zm00001d028268 0
1 28714875 28733871 Zm00001d028269 0
1 28733919 28741221 Zm00001d028270 0
1 28753745 28755604 Zm00001d028271 0
1 28789869 28800586 Zm00001d028272 11
1 28802881 28804087 Zm00001d028273 0
1 28825529 28829211 Zm00001d028274 0
1 28835339 28836758 Zm00001d028275 2
1 28857644 28858802 Zm00001d028276 0
1 28866176 28866862 Zm00001d022703 0
1 28936380 28939268 Zm00001d028277 0
1 28959782 28961321 Zm00001d028278 0
1 28996698 29002980 Zm00001d028279 21
1 29046581 29052596 Zm00001d028280 7
1 29123069 29123435 Zm00001d028281 0
1 29125755 29127204 Zm00001d028282 6
1 29163499 29167598 Zm00001d028284 5
1 29171323 29180599 Zm00001d028285 7
1 29234776 29236687 Zm00001d028286 0
1 29239109 29240679 Zm00001d028287 1
1 29240996 29241737 Zm00001d028288 0
1 29296242 29296315 Zm00001d028290 0
1 29407034 29412655 Zm00001d028293 48
1 29450943 29452323 Zm00001d028294 0
1 29486016 29486563 Zm00001d022704 0
1 29497241 29504081 Zm00001d028295 0
1 29508942 29510385 Zm00001d028296 6
1 29513367 29517917 Zm00001d028297 3
1 29611602 29617384 Zm00001d028298 19
1 29671336 29676427 Zm00001d028299 26
1 29684760 29684831 Zm00001d028300 0
1 29685313 29685387 Zm00001d028301 0
1 29770418 29781683 Zm00001d028302 0
1 29785410 29788053 Zm00001d028303 4
1 29830011 29832203 Zm00001d028304 0
1 29833585 29835464 Zm00001d028305 0
1 29957660 29960895 Zm00001d028307 1
1 29967290 29967907 Zm00001d022705 0
1 29985960 29988114 Zm00001d028308 0
1 30017029 30019564 Zm00001d028309 0
1 30090856 30092572 Zm00001d028311 0
1 30246572 30253035 Zm00001d028312 0
1 30342335 30344337 Zm00001d028313 0
1 30348797 30349622 Zm00001d028314 0
1 30363758 30364166 Zm00001d028315 0
1 30517818 30521296 Zm00001d028317 37
1 30543726 30544362 Zm00001d022706 0
1 30551787 30553135 Zm00001d028318 0
1 30559315 30563559 Zm00001d028319 1
1 30599348 30609154 Zm00001d028320 0
1 30655197 30657801 Zm00001d028323 0
1 30793736 30799897 Zm00001d028325 6
1 30943961 30944348 Zm00001d028326 0
1 30959746 30960283 Zm00001d028327 0
1 30969604 30971412 Zm00001d028328 0
1 31041488 31049951 Zm00001d028330 871
1 31049529 31051714 Zm00001d028331 0
1 31051821 31060753 Zm00001d028332 100
1 31062102 31062841 Zm00001d028333 0
1 31084457 31090595 Zm00001d028335 0
1 31097277 31101111 Zm00001d028336 0
1 31103530 31114482 Zm00001d028337 6
1 31114187 31114523 Zm00001d022707 0
1 31190848 31194494 Zm00001d028338 5
1 31208607 31218917 Zm00001d028339 46
1 31306394 31307591 Zm00001d028340 0
1 31323287 31328862 Zm00001d028341 0
1 31343114 31344669 Zm00001d028343 0
1 31351457 31356305 Zm00001d028344 10
1 31513627 31515158 Zm00001d028347 0
1 31548998 31551114 Zm00001d028348 1
1 31555840 31557666 Zm00001d028349 0
1 31656064 31659891 Zm00001d028351 0
1 31683716 31688115 Zm00001d028352 10
1 31745663 31750226 Zm00001d028354 8
1 31794589 31806747 Zm00001d028355 4
1 31810607 31811129 Zm00001d028356 0
1 31845398 31846019 Zm00001d028357 0
1 31888101 31908777 Zm00001d028358 9
1 32043752 32048554 Zm00001d028359 39
1 32049646 32052463 Zm00001d028360 12
1 32068551 32072460 Zm00001d028361 0
1 32137770 32138313 Zm00001d028362 0
1 32145179 32150879 Zm00001d028363 11
1 32245892 32249856 Zm00001d028365 6
1 32270364 32274160 Zm00001d028366 1
1 32294524 32297240 Zm00001d028367 18
1 32324767 32327736 Zm00001d028368 23
1 32354776 32360308 Zm00001d028369 0
1 32363712 32367026 Zm00001d028370 17
1 32428518 32429178 Zm00001d028371 0
1 32433750 32442505 Zm00001d028372 20
1 32472095 32478283 Zm00001d028373 19
1 32502432 32503776 Zm00001d028374 0
1 32602768 32606650 Zm00001d028375 42
1 32603872 32603944 Zm00001d028376 0
1 32606647 32607667 Zm00001d028377 0
1 32646826 32647222 Zm00001d028378 0
1 32669955 32671491 Zm00001d028379 0
1 32678384 32692019 Zm00001d028380 15
1 32771810 32783919 Zm00001d028382 0
1 32801910 32809405 Zm00001d028384 1
1 32816667 32820422 Zm00001d028385 10
1 32857621 32861798 Zm00001d028386 6
1 32948301 32950299 Zm00001d028388 0
1 33035883 33036654 Zm00001d028389 0
1 33086230 33088568 Zm00001d028390 0
1 33115668 33118053 Zm00001d028391 20
1 33147675 33150346 Zm00001d028392 38
1 33164526 33166953 Zm00001d028393 0
1 33167116 33168214 Zm00001d028394 0
1 33168639 33169312 Zm00001d028395 0
1 33303344 33310707 Zm00001d028396 0
1 33440964 33448136 Zm00001d028397 40
1 33451481 33454805 Zm00001d028398 26
1 33490518 33491688 Zm00001d022708 1
1 33490776 33491213 Zm00001d022709 0
1 33544072 33546571 Zm00001d028399 0
1 33597141 33600523 Zm00001d028400 3
1 33617873 33619379 Zm00001d022710 0
1 33647426 33651594 Zm00001d028401 28
1 33654728 33656741 Zm00001d028402 0
1 33738877 33739350 Zm00001d028404 0
1 33744707 33745907 Zm00001d028405 3
1 33752853 33754497 Zm00001d028406 1
1 33789049 33790182 Zm00001d028408 1
1 33800138 33804188 Zm00001d028409 4
1 33850279 33852910 Zm00001d028410 6
1 34030312 34038303 Zm00001d028412 111
1 34109297 34111567 Zm00001d028413 0
1 34138158 34143845 Zm00001d028414 2
1 34144565 34150213 Zm00001d028415 10
1 34211829 34214257 Zm00001d028416 1
1 34216190 34223589 Zm00001d028417 29
1 34328364 34331946 Zm00001d028419 0
1 34343015 34343428 Zm00001d022711 0
1 34508763 34510317 Zm00001d028422 0
1 34540137 34541979 Zm00001d028423 0
1 34542492 34546543 Zm00001d028424 2
1 34589913 34593828 Zm00001d028425 17
1 34649019 34655072 Zm00001d028426 68
1 34657782 34659222 Zm00001d028427 3
1 34690470 34704954 Zm00001d028428 5
1 34709435 34713166 Zm00001d028429 50
1 34818313 34833657 Zm00001d028431 0
1 34899449 34900187 Zm00001d028432 0
1 34919687 34921312 Zm00001d028433 0
1 34926402 34927063 Zm00001d028434 0
1 34959813 34966593 Zm00001d028436 40
1 34966682 34970269 Zm00001d028437 1
1 34970607 34979598 Zm00001d028438 690
1 35020493 35022539 Zm00001d028439 0
1 35117434 35117735 Zm00001d022712 0
1 35118008 35119004 Zm00001d028440 0
1 35124834 35125719 Zm00001d028441 0
1 35131037 35136000 Zm00001d028443 12
1 35204317 35205343 Zm00001d028445 13
1 35263024 35264614 Zm00001d028447 6
1 35276820 35278948 Zm00001d028450 1
1 35300768 35301761 Zm00001d028451 0
1 35373159 35374902 Zm00001d028452 11
1 35465774 35476235 Zm00001d028453 1
1 35467851 35469731 Zm00001d028454 0
1 35470497 35472527 Zm00001d028455 0
1 35502774 35505397 Zm00001d028456 0
1 35508416 35510031 Zm00001d028457 3
1 35511388 35511664 Zm00001d028458 0
1 35528327 35529949 Zm00001d028461 0
1 35604872 35615813 Zm00001d022713 0
1 35712409 35717428 Zm00001d028463 6
1 35718860 35785612 Zm00001d028464 2
1 35816376 35817554 Zm00001d028465 0
1 35871817 35874297 Zm00001d028467 0
1 35933884 35934520 Zm00001d028469 0
1 35940304 35941354 Zm00001d028470 0
1 35945127 35945663 Zm00001d022714 0
1 35960440 35964750 Zm00001d028471 0
1 35965498 35970651 Zm00001d028472 7
1 36041161 36047534 Zm00001d028473 0
1 36140571 36147440 Zm00001d028474 33
1 36211948 36216035 Zm00001d028475 5
1 36246225 36256685 Zm00001d028477 19
1 36254760 36254834 Zm00001d028478 0
1 36337817 36338422 Zm00001d028480 0
1 36474423 36485449 Zm00001d028481 109
1 36508911 36510926 Zm00001d028482 0
1 36588521 36592955 Zm00001d028484 13
1 36671834 36684456 Zm00001d028485 5
1 36754519 36755618 Zm00001d028486 4
1 36769459 36771004 Zm00001d028488 0
1 36775771 36779056 Zm00001d028489 0
1 36826367 36843555 Zm00001d028490 29
1 36894427 36899646 Zm00001d028493 9
1 37048270 37048578 Zm00001d028494 0
1 37166916 37168941 Zm00001d028495 2
1 37173636 37175468 Zm00001d028496 0
1 37198421 37200445 Zm00001d028497 0
1 37218930 37220831 Zm00001d028498 0
1 37221726 37226777 Zm00001d028499 0
1 37241398 37245007 Zm00001d028500 0
1 37243857 37244861 Zm00001d028501 0
1 37260627 37261694 Zm00001d028502 0
1 37265121 37266559 Zm00001d028503 0
1 37284319 37286411 Zm00001d028504 0
1 37343076 37345202 Zm00001d028505 6
1 37470280 37475086 Zm00001d028508 0
1 37475855 37481112 Zm00001d028509 12
1 37501236 37502382 Zm00001d028510 0
1 37580597 37594480 Zm00001d028511 121
1 37678344 37682334 Zm00001d028512 12
1 37762851 37767856 Zm00001d028513 7
1 37841038 37846575 Zm00001d028514 13
1 37916604 37927253 Zm00001d028515 15
1 37964751 37965359 Zm00001d028517 0
1 37968008 37969469 Zm00001d028518 0
1 38027329 38032536 Zm00001d028519 0
1 38036164 38039615 Zm00001d028520 0
1 38042021 38042845 Zm00001d028521 0
1 38045918 38047692 Zm00001d028522 1
1 38075568 38076477 Zm00001d028523 0
1 38080421 38081126 Zm00001d028524 0
1 38120751 38126640 Zm00001d028525 0
1 38187937 38189632 Zm00001d028526 0
1 38215480 38232937 Zm00001d028527 0
1 38234407 38242664 Zm00001d028528 10
1 38255154 38258570 Zm00001d028529 16
1 38320614 38323024 Zm00001d028530 1
1 38338678 38342235 Zm00001d028531 13
1 38393484 38403506 Zm00001d028532 7
1 38404712 38407235 Zm00001d028533 4
1 38449781 38457129 Zm00001d028534 4
1 38516175 38520014 Zm00001d028535 5
1 38520830 38526529 Zm00001d028536 55
1 38582038 38583427 Zm00001d028537 1
1 38586288 38599861 Zm00001d028538 35
1 38638859 38643914 Zm00001d028539 5
1 38644814 38647346 Zm00001d028540 3
1 38683756 38684321 Zm00001d028541 0
1 38685402 38697325 Zm00001d028542 1
1 38734078 38737199 Zm00001d028543 19
1 38902997 38914734 Zm00001d028546 171
1 38915528 38915936 Zm00001d028547 0
1 38916236 38917464 Zm00001d028548 8
1 38968713 38972965 Zm00001d028549 6
1 38975758 38978074 Zm00001d028550 19
1 38985183 38986051 Zm00001d028552 0
1 38993550 38998358 Zm00001d028554 3
1 38997818 38998295 Zm00001d028555 0
1 39053113 39058981 Zm00001d022715 0
1 39084597 39085294 Zm00001d028556 0
1 39085727 39086204 Zm00001d028557 0
1 39099229 39105322 Zm00001d028558 4
1 39154935 39163793 Zm00001d028560 61
1 39214416 39214896 Zm00001d028561 0
1 39215625 39217472 Zm00001d028562 0
1 39218834 39220465 Zm00001d028563 0
1 39219195 39219834 Zm00001d028564 0
1 39236493 39239663 Zm00001d028565 6
1 39242180 39247183 Zm00001d028566 41
1 39386654 39389622 Zm00001d028567 0
1 39393997 39401889 Zm00001d028568 11
1 39402991 39408469 Zm00001d028569 10
1 39410430 39417092 Zm00001d028570 12
1 39418148 39423804 Zm00001d028571 14
1 39461168 39464573 Zm00001d028572 20
1 39490112 39492146 Zm00001d028574 0
1 39563410 39569231 Zm00001d028575 5
1 39587410 39593209 Zm00001d028576 0
1 39677010 39677832 Zm00001d028577 0
1 39746223 39755459 Zm00001d028579 110
1 39750335 39750830 Zm00001d028580 0
1 39799382 39800220 Zm00001d028582 0
1 39957850 39958327 Zm00001d028584 0
1 40036027 40038476 Zm00001d028585 2
1 40092187 40097279 Zm00001d028586 25
1 40098703 40100074 Zm00001d028587 1
1 40100219 40103763 Zm00001d028588 1
1 40102998 40103070 Zm00001d028589 0
1 40108124 40108961 Zm00001d028590 0
1 40117199 40118564 Zm00001d028591 0
1 40123312 40123759 Zm00001d028592 0
1 40162846 40168804 Zm00001d028593 5
1 40221977 40223031 Zm00001d028594 0
1 40238227 40239306 Zm00001d028595 0
1 40240030 40250055 Zm00001d028596 8
1 40253343 40260838 Zm00001d028597 34
1 40268285 40268585 Zm00001d028598 0
1 40283741 40287068 Zm00001d028599 1
1 40428758 40431019 Zm00001d028601 6
1 40462644 40463336 Zm00001d022716 0
1 40463495 40464275 Zm00001d022717 0
1 40510525 40516015 Zm00001d028603 31
1 40561825 40563132 Zm00001d028604 0
1 40564066 40565906 Zm00001d028605 0
1 40567752 40568408 Zm00001d022718 2
1 40594615 40599175 Zm00001d028606 22
1 40617955 40618342 Zm00001d022719 0
1 40713007 40718506 Zm00001d028608 20
1 40765846 40768228 Zm00001d028609 0
1 40777724 40780020 Zm00001d028611 1
1 40781477 40787295 Zm00001d028612 22
1 40787501 40790508 Zm00001d028613 13
1 40886064 40889048 Zm00001d028615 2
1 40942151 40945320 Zm00001d028616 2
1 40994500 40995457 Zm00001d028617 0
1 40996577 41013371 Zm00001d028618 0
1 41016993 41022002 Zm00001d028619 14
1 41086668 41088588 Zm00001d028620 7
1 41091130 41112110 Zm00001d028621 0
1 41115809 41116656 Zm00001d022720 0
1 41158762 41162190 Zm00001d028622 25
1 41163184 41168227 Zm00001d028623 17
1 41195075 41195404 Zm00001d028624 0
1 41269097 41270850 Zm00001d028625 1
1 41306016 41327056 Zm00001d028627 0
1 41454239 41456420 Zm00001d028630 21
1 41456758 41459625 Zm00001d028631 12
1 41460756 41462736 Zm00001d028632 0
1 41467084 41472952 Zm00001d028633 0
1 41474844 41476062 Zm00001d028635 0
1 41569483 41573603 Zm00001d028639 1
1 41576806 41578649 Zm00001d028640 0
1 41589277 41590864 Zm00001d028641 5
1 41591106 41596895 Zm00001d028642 1
1 41696882 41698484 Zm00001d028643 2
1 41716529 41717715 Zm00001d028645 0
1 41719544 41721606 Zm00001d028646 0
1 41725194 41726068 Zm00001d028647 70
1 41792755 41796270 Zm00001d028649 11
1 41797663 41797737 Zm00001d028650 0
1 41801400 41802524 Zm00001d028651 0
1 41807788 41810717 Zm00001d028652 0
1 41833737 41838204 Zm00001d028653 13
1 41844934 41848759 Zm00001d028654 18
1 41897893 41901694 Zm00001d028655 1
1 42051352 42054601 Zm00001d028656 22
1 42055799 42056585 Zm00001d028657 0
1 42104872 42105539 Zm00001d028658 0
1 42111829 42113942 Zm00001d028659 0
1 42116980 42126702 Zm00001d028660 42
1 42128654 42129990 Zm00001d028661 8
1 42229598 42239557 Zm00001d028662 35
1 42281901 42284171 Zm00001d028664 0
1 42291246 42292050 Zm00001d028665 5
1 42392373 42392922 Zm00001d028667 1
1 42435720 42438109 Zm00001d028668 6
1 42440887 42454789 Zm00001d028669 29
1 42455226 42457109 Zm00001d028670 0
1 42457172 42465916 Zm00001d028671 52
1 42563869 42580521 Zm00001d028672 3
1 42582320 42583087 Zm00001d028673 0
1 42746693 42748113 Zm00001d028675 2
1 42757819 42761547 Zm00001d028676 1
1 42763171 42763245 Zm00001d028677 0
1 42769093 42770249 Zm00001d028678 0
1 42783761 42786862 Zm00001d028679 13
1 42788599 42791622 Zm00001d028680 7
1 43042364 43043297 Zm00001d028685 1
1 43080646 43083202 Zm00001d028686 1
1 43083283 43088852 Zm00001d028687 56
1 43110370 43111309 Zm00001d028688 0
1 43282275 43284648 Zm00001d028689 3
1 43285357 43291990 Zm00001d028690 87
1 43312090 43316577 Zm00001d028691 17
1 43328451 43334856 Zm00001d028692 0
1 43343007 43345059 Zm00001d028693 5
1 43348202 43351664 Zm00001d028694 0
1 43355976 43359324 Zm00001d028695 28
1 43359352 43361346 Zm00001d028696 3
1 43371702 43373490 Zm00001d028697 0
1 43439525 43446781 Zm00001d028698 4
1 43566682 43581725 Zm00001d028699 34
1 43615020 43621153 Zm00001d028701 1
1 43646002 43646671 Zm00001d028702 0
1 43648311 43648390 Zm00001d028703 0
1 43713183 43724218 Zm00001d028704 5
1 43725599 43726910 Zm00001d028705 0
1 43825132 43832815 Zm00001d028707 1
1 43891994 43892168 Zm00001d028708 0
1 43901179 43904278 Zm00001d028709 59
1 43905139 43907073 Zm00001d028710 0
1 43908552 43911257 Zm00001d028711 3
1 43999110 44006680 Zm00001d028712 44
1 44009628 44012885 Zm00001d028713 5
1 44013641 44016256 Zm00001d028714 1
1 44168659 44172559 Zm00001d028715 2
1 44179371 44180241 Zm00001d028718 1
1 44243099 44244480 Zm00001d028719 0
1 44244618 44246925 Zm00001d028720 1
1 44340622 44341737 Zm00001d028721 0
1 44343800 44344223 Zm00001d028722 0
1 44356127 44357346 Zm00001d022721 1
1 44359384 44359457 Zm00001d028723 0
1 44360167 44360240 Zm00001d028724 0
1 44361605 44365357 Zm00001d028725 1
1 44373878 44382034 Zm00001d028726 19
1 44512776 44518048 Zm00001d028727 0
1 44521224 44532226 Zm00001d028728 12
1 44532353 44536303 Zm00001d028730 15
1 44536541 44539529 Zm00001d028731 18
1 44548792 44552517 Zm00001d028732 0
1 44554394 44560803 Zm00001d028733 6
1 44718500 44719536 Zm00001d028735 0
1 44721406 44722183 Zm00001d028736 0
1 44733388 44733898 Zm00001d028737 0
1 44765884 44768411 Zm00001d028738 0
1 44836474 44837783 Zm00001d028739 0
1 44843629 44844552 Zm00001d028740 0
1 44865681 44866604 Zm00001d028741 0
1 44975069 44978277 Zm00001d028742 1
1 45043630 45044143 Zm00001d028743 0
1 45107094 45112661 Zm00001d028744 4
1 45169933 45171167 Zm00001d028745 0
1 45171564 45179033 Zm00001d028746 5
1 45260597 45261005 Zm00001d028747 0
1 45261728 45268817 Zm00001d028748 89
1 45270665 45281429 Zm00001d028749 43
1 45286330 45290076 Zm00001d028750 11
1 45367320 45368700 Zm00001d022684 0
1 45508892 45512288 Zm00001d028751 2
1 45537883 45539961 Zm00001d028752 0
1 45571870 45574484 Zm00001d028753 3
1 45596913 45598386 Zm00001d028754 0
1 45598791 45599482 Zm00001d022722 0
1 45602341 45605011 Zm00001d028755 33
1 45718250 45719477 Zm00001d028756 0
1 45718295 45723331 Zm00001d028757 0
1 45719404 45719476 Zm00001d028758 0
1 45724684 45729020 Zm00001d028759 2
1 45800845 45801498 Zm00001d028760 0
1 45864594 45867995 Zm00001d028761 1
1 45868762 45896495 Zm00001d028762 18
1 45881565 45883965 Zm00001d028763 0
1 45932812 45935826 Zm00001d028765 0
1 45936872 45940038 Zm00001d028766 0
1 45979355 45980392 Zm00001d028767 0
1 45981263 45982037 Zm00001d028768 0
1 46006890 46011253 Zm00001d028769 5
1 46011525 46014654 Zm00001d028770 1
1 46017581 46024037 Zm00001d028771 67
1 46032246 46035061 Zm00001d028772 0
1 46156409 46170403 Zm00001d028773 50
1 46171808 46175164 Zm00001d028774 7
1 46181361 46183620 Zm00001d028775 5
1 46187280 46189614 Zm00001d028776 0
1 46189690 46192097 Zm00001d028777 0
1 46192687 46194446 Zm00001d028778 6
1 46196144 46197931 Zm00001d028779 0
1 46200327 46201633 Zm00001d028780 6
1 46316118 46319693 Zm00001d028782 27
1 46327872 46334046 Zm00001d028783 5
1 46374275 46377587 Zm00001d028784 9
1 46379531 46380892 Zm00001d028785 5
1 46381296 46384012 Zm00001d028786 130
1 46389552 46393554 Zm00001d028787 10
1 46470269 46475798 Zm00001d028788 0
1 46474469 46476763 Zm00001d028789 0
1 46477886 46491682 Zm00001d028791 0
1 46498732 46499395 Zm00001d028793 0
1 46568383 46570597 Zm00001d028794 0
1 46571274 46573368 Zm00001d028795 0
1 46667080 46670026 Zm00001d028796 6
1 46672701 46675540 Zm00001d028797 4
1 46679327 46679813 Zm00001d028798 0
1 46732003 46733203 Zm00001d028799 0
1 46819354 46823093 Zm00001d028801 16
1 46826504 46831989 Zm00001d028802 14
1 46852701 46858687 Zm00001d028803 6
1 46898666 46903474 Zm00001d028804 17
1 46955326 46956671 Zm00001d028806 1
1 46964051 46965897 Zm00001d028807 9
1 47025642 47026431 Zm00001d028808 1
1 47129750 47131445 Zm00001d028809 1
1 47137795 47137911 zma-MIR164e 0
1 47141801 47151051 Zm00001d028810 13
1 47152650 47153994 Zm00001d028811 3
1 47211775 47217612 Zm00001d028812 18
1 47398577 47403781 Zm00001d028813 17
1 47417313 47418300 Zm00001d028814 70
1 47440047 47441026 Zm00001d028815 63
1 47445912 47446888 Zm00001d028816 44
1 47566045 47589502 Zm00001d028818 122
1 47589890 47591591 Zm00001d028819 48
1 47593454 47595021 Zm00001d028820 5
1 47599968 47601174 Zm00001d028821 0
1 47638497 47639724 Zm00001d028822 0
1 47656746 47657982 Zm00001d028823 0
1 47729284 47730406 Zm00001d028824 0
1 47748641 47754005 Zm00001d028825 2
1 47787873 47789877 Zm00001d028826 16
1 47792435 47800509 Zm00001d028827 41
1 47876113 47877953 Zm00001d028828 0
1 47880744 47883443 Zm00001d028829 0
1 47982358 47988628 Zm00001d028830 17
1 47989802 47991767 Zm00001d028831 0
1 48068502 48082169 Zm00001d028832 0
1 48128231 48128960 Zm00001d028834 1
1 48144846 48146062 Zm00001d028835 5
1 48280480 48281402 Zm00001d028836 0
1 48282039 48282929 Zm00001d028837 0
1 48287886 48288669 Zm00001d028838 0
1 48330998 48331432 Zm00001d028839 0
1 48333283 48337489 Zm00001d028840 10
1 48337930 48338995 Zm00001d028841 0
1 48424616 48430126 Zm00001d028842 0
1 48430485 48430558 Zm00001d028843 0
1 48431071 48431144 Zm00001d028844 0
1 48436710 48438133 Zm00001d028845 0
1 48443119 48443192 Zm00001d028847 0
1 48443704 48443777 Zm00001d028848 0
1 48449344 48450829 Zm00001d028849 0
1 48576538 48577961 Zm00001d028850 0
1 48582948 48583021 Zm00001d028852 0
1 48583533 48583606 Zm00001d028853 0
1 48589177 48597585 Zm00001d028854 0
1 48617653 48623952 Zm00001d028855 0
1 48625760 48627434 Zm00001d028856 0
1 48750837 48751576 Zm00001d028859 0
1 48754652 48756047 Zm00001d028861 0
1 48853965 48855453 Zm00001d028862 1
1 48930451 48937928 Zm00001d028863 82
1 48944707 48945685 Zm00001d028865 0
1 48956481 48959493 Zm00001d028866 8
1 49060953 49063784 Zm00001d028867 12
1 49087868 49093033 Zm00001d028868 17
1 49176438 49177083 Zm00001d028870 0
1 49220427 49221282 Zm00001d022723 0
1 49267597 49268126 Zm00001d028871 0
1 49274471 49276941 Zm00001d028872 0
1 49279037 49280540 Zm00001d028873 7
1 49292249 49293617 Zm00001d028874 0
1 49355747 49389986 Zm00001d028875 1
1 49474187 49475858 Zm00001d028876 0
1 49476899 49477390 Zm00001d028877 0
1 49478392 49479415 Zm00001d028878 0
1 49496882 49497413 Zm00001d028879 0
1 49535062 49535443 Zm00001d028880 0
1 49574146 49575303 Zm00001d028881 0
1 49580984 49583956 Zm00001d028882 0
1 49585838 49586662 Zm00001d028883 0
1 49588053 49597158 Zm00001d028884 0
1 49597328 49601184 Zm00001d028885 2
1 49605408 49606601 Zm00001d028886 0
1 49660779 49662585 Zm00001d028887 3
1 49712586 49712849 Zm00001d022724 0
1 49731259 49733065 Zm00001d028888 4
1 49802518 49804621 Zm00001d028889 0
1 49809776 49823368 Zm00001d028890 0
1 49817860 49817932 Zm00001d028891 0
1 49823722 49823795 Zm00001d028892 0
1 49848694 49848767 Zm00001d028893 0
1 49987803 49990811 Zm00001d028894 8
1 49992904 49996375 Zm00001d028895 3
1 50024921 50033603 Zm00001d028896 131
1 50140348 50144895 Zm00001d028898 20
1 50154300 50154922 Zm00001d028899 0
1 50157164 50159027 Zm00001d028900 1
1 50190086 50200187 Zm00001d028901 0
1 50201482 50230198 Zm00001d028902 13
1 50231398 50235984 Zm00001d028903 7
1 50355865 50360668 Zm00001d028904 4
1 50443215 50455013 Zm00001d028905 67
1 50505947 50506710 Zm00001d028906 0
1 50514017 50524361 Zm00001d028907 21
1 50719301 50721399 Zm00001d028909 9
1 50775178 50786550 Zm00001d028910 30
1 50862351 50863638 Zm00001d028912 0
1 50880447 50881572 Zm00001d022725 1
1 51076670 51160417 Zm00001d028915 23
1 51361872 51362499 Zm00001d028916 0
1 51458917 51459163 Zm00001d028917 0
1 51462256 51464279 Zm00001d028918 144
1 51465065 51470982 Zm00001d028919 0
1 51491052 51497733 Zm00001d028920 14
1 51589141 51593606 Zm00001d028921 7
1 51602497 51603012 Zm00001d028922 0
1 51627327 51627885 Zm00001d022726 0
1 51720933 51725330 Zm00001d028923 36
1 51726621 51727890 Zm00001d028924 6
1 51729486 51730402 Zm00001d028925 2
1 51754551 51764566 Zm00001d028926 45
1 51760720 51764538 Zm00001d022727 3
1 51808399 51808624 Zm00001d022728 0
1 51814804 51816926 Zm00001d028928 0
1 51817954 51820623 Zm00001d028929 0
1 51839503 51841800 Zm00001d028930 1
1 51977838 51979551 Zm00001d028931 0
1 52162847 52164968 Zm00001d028935 0
1 52167611 52173614 Zm00001d028936 14
1 52201433 52202212 Zm00001d022729 0
1 52262915 52262988 Zm00001d028939 0
1 52307093 52307166 Zm00001d028940 0
1 52310306 52310813 Zm00001d028941 0
1 52499429 52509398 Zm00001d028946 18
1 52510140 52510834 Zm00001d022730 0
1 52510142 52510834 Zm00001d022731 0
1 52515221 52517115 Zm00001d028947 0
1 52518689 52523101 Zm00001d028948 0
1 52582857 52587987 Zm00001d028949 9
1 52594008 52594446 Zm00001d022732 0
1 52644688 52645454 Zm00001d028950 0
1 52645732 52648243 Zm00001d028951 9
1 52672157 52680876 Zm00001d028952 15
1 52749159 52749765 Zm00001d028953 0
1 52836663 52841244 Zm00001d028954 5
1 52850181 52853358 Zm00001d028955 9
1 52851925 52852000 Zm00001d028956 0
1 52860771 52861856 Zm00001d028957 2
1 52873168 52879776 Zm00001d028958 10
1 52938629 52945326 Zm00001d028960 17
1 53030836 53032126 Zm00001d028962 1
1 53142424 53144911 Zm00001d028963 106
1 53145601 53154854 Zm00001d028964 0
1 53169396 53176921 Zm00001d028965 4
1 53177234 53181012 Zm00001d028966 13
1 53183378 53188438 Zm00001d028967 11
1 53190336 53190834 Zm00001d028968 0
1 53292746 53300706 Zm00001d028971 29
1 53302217 53303096 Zm00001d028972 0
1 53309063 53309600 Zm00001d028973 0
1 53368437 53370381 Zm00001d028974 24
1 53393406 53405238 Zm00001d028975 0
1 53415527 53416657 Zm00001d028976 0
1 53417300 53424648 Zm00001d028977 0
1 53451858 53454849 Zm00001d028980 1
1 53456180 53461952 Zm00001d028981 31
1 53462143 53462362 Zm00001d028982 0
1 53462987 53463885 Zm00001d028983 0
1 53531028 53533986 Zm00001d028984 0
1 53579644 53583324 Zm00001d028986 4
1 53748821 53754082 Zm00001d028987 6
1 53759428 53763250 Zm00001d028988 0
1 53771916 53776759 Zm00001d028989 15
1 53871967 53872373 Zm00001d022733 0
1 53883357 53885907 Zm00001d028992 4
1 53953063 53959267 Zm00001d028994 16
1 54034210 54036320 Zm00001d028995 3
1 54038695 54044869 Zm00001d028996 0
1 54251797 54253443 Zm00001d028998 22
1 54263184 54265683 Zm00001d028999 0
1 54290648 54293013 Zm00001d029000 0
1 54294913 54295551 Zm00001d022734 0
1 54346519 54348605 Zm00001d029002 0
1 54370589 54371111 Zm00001d029003 0
1 54451903 54484683 Zm00001d029004 277
1 54577149 54580933 Zm00001d029008 14
1 54624060 54639249 Zm00001d029009 12
1 54753175 54756798 Zm00001d029010 53
1 54822255 54826599 Zm00001d029011 16
1 54928186 54933748 Zm00001d029012 7
1 54937513 54940747 Zm00001d029014 7
1 54941439 54943661 Zm00001d029015 0
1 54946257 54946889 Zm00001d022735 1
1 55037494 55038870 Zm00001d029017 0
1 55041074 55043628 Zm00001d029018 0
1 55053506 55060129 Zm00001d029020 3
1 55108881 55115021 Zm00001d029023 26
1 55175532 55175609 Zm00001d029024 0
1 55175833 55177263 Zm00001d022736 1
1 55178514 55181462 Zm00001d029025 0
1 55241837 55244510 Zm00001d029027 5
1 55246804 55247371 Zm00001d029028 0
1 55369897 55371351 Zm00001d029030 8
1 55371815 55378351 Zm00001d029031 5
1 55450358 55453794 Zm00001d029033 3
1 55454317 55483990 Zm00001d029034 2
1 55558412 55560877 Zm00001d029035 0
1 55560772 55565406 Zm00001d029036 12
1 55696856 55698513 Zm00001d029038 1
1 55700208 55704962 Zm00001d029039 6
1 55706670 55707810 Zm00001d022737 0
1 55709485 55715009 Zm00001d029040 26
1 55779844 55785436 Zm00001d029041 3
1 55793068 55793605 Zm00001d029042 0
1 55927610 55936044 Zm00001d029044 30
1 55934925 55934997 Zm00001d029045 0
1 56029930 56037966 Zm00001d029046 106
1 56040099 56042760 Zm00001d029047 44
1 56094244 56104240 Zm00001d029048 10
1 56106211 56106724 Zm00001d029049 1
1 56107553 56110129 Zm00001d029050 2
1 56111081 56111919 Zm00001d022738 0
1 56111081 56112002 Zm00001d022739 0
1 56143994 56146719 Zm00001d029051 7
1 56147716 56148196 Zm00001d029052 0
1 56214308 56220473 Zm00001d029053 24
1 56214361 56215304 Zm00001d022740 1
1 56383257 56404978 Zm00001d029055 162
1 56681470 56700079 Zm00001d029056 17
1 56682666 56682740 Zm00001d029057 0
1 56743155 56747187 Zm00001d029059 22
1 56811456 56816453 Zm00001d029060 0
1 56853853 56855533 Zm00001d029061 0
1 56855735 56858177 Zm00001d029062 12
1 56908507 56908583 Zm00001d029063 0
1 56911429 56916805 Zm00001d029064 7
1 56919000 56921369 Zm00001d029065 33
1 56975150 56982711 Zm00001d029066 9
1 56999171 57000011 Zm00001d029067 0
1 57002519 57002592 Zm00001d029068 0
1 57045274 57045843 Zm00001d029071 1
1 57132194 57138858 Zm00001d029072 22
1 57250814 57254236 Zm00001d029074 3
1 57258182 57259499 Zm00001d029075 2
1 57260574 57260656 Zm00001d029076 0
1 57261611 57266206 Zm00001d029077 2
1 57267804 57269655 Zm00001d029078 12
1 57298086 57298659 Zm00001d029079 0
1 57300174 57301834 Zm00001d029080 0
1 57327629 57330297 Zm00001d029081 0
1 57390541 57390612 Zm00001d029082 0
1 57394909 57397707 Zm00001d029083 0
1 57446545 57452595 Zm00001d029084 12
1 57453166 57455529 Zm00001d029085 0
1 57456662 57457157 Zm00001d029086 0
1 57457545 57464810 Zm00001d029087 18
1 57477722 57481205 Zm00001d029088 0
1 57482406 57483912 Zm00001d029089 1
1 57485062 57485572 Zm00001d029090 0
1 57485975 57493258 Zm00001d029091 10
1 57580537 57582365 Zm00001d029092 0
1 57594776 57598573 Zm00001d029093 2
1 57596951 57597961 Zm00001d029094 0
1 57648247 57697308 Zm00001d029095 13
1 57821696 57828028 Zm00001d029096 31
1 57988732 57991597 Zm00001d029098 0
1 58011743 58012791 Zm00001d029099 0
1 58018568 58018889 Zm00001d029100 0
1 58046731 58047412 Zm00001d029101 0
1 58055248 58057968 Zm00001d029102 17
1 58170769 58174845 Zm00001d029103 0
1 58176944 58182237 Zm00001d029104 27
1 58197900 58201581 Zm00001d029105 3
1 58272363 58278067 Zm00001d029106 9
1 58280349 58280825 Zm00001d029107 2
1 58286020 58287044 Zm00001d029108 0
1 58299204 58299618 Zm00001d029109 0
1 58366032 58367049 Zm00001d029111 0
1 58369552 58369966 Zm00001d029112 0
1 58377786 58380792 Zm00001d029114 2
1 58439846 58440551 Zm00001d029115 0
1 58531959 58532976 Zm00001d029117 0
1 58534875 58540001 Zm00001d029118 11
1 58589787 58590988 Zm00001d029119 0
1 58638623 58639086 Zm00001d022741 0
1 58742446 58753879 Zm00001d029120 175
1 58944823 58953954 Zm00001d029121 9
1 59021966 59022404 Zm00001d029122 0
1 59023013 59027798 Zm00001d029123 8
1 59028003 59030626 Zm00001d029124 10
1 59070430 59071868 Zm00001d029125 1
1 59132629 59134681 Zm00001d029126 0
1 59163338 59164014 Zm00001d022742 0
1 59251439 59254298 Zm00001d029127 0
1 59406803 59421124 Zm00001d029129 7
1 59439361 59445017 Zm00001d029130 4
1 59750278 59754277 Zm00001d029132 0
1 59759932 59786192 Zm00001d029133 37
1 59846903 59876808 Zm00001d029134 9
1 59948044 59951123 Zm00001d029135 0
1 60086048 60093428 Zm00001d029136 0
1 60112885 60116740 Zm00001d029137 10
1 60182623 60186722 Zm00001d029138 7
1 60187027 60190201 Zm00001d029139 1
1 60225657 60228992 Zm00001d029140 0
1 60322949 60326019 Zm00001d029141 5
1 60327257 60337774 Zm00001d029142 18
1 60338844 60344732 Zm00001d029143 1
1 60427116 60431202 Zm00001d029144 45
1 60435034 60435518 Zm00001d029145 0
1 60474437 60478310 Zm00001d029146 0
1 60479075 60480055 Zm00001d029147 0
1 60520941 60525017 Zm00001d029148 0
1 60531178 60535397 Zm00001d029149 2
1 60631457 60632663 Zm00001d029150 1
1 60743342 60747986 Zm00001d029151 2
1 60781648 60788101 Zm00001d029152 0
1 60783845 60784154 Zm00001d029153 0
1 60796733 60798703 Zm00001d029154 0
1 60830425 60831991 Zm00001d029155 0
1 60838631 60844331 Zm00001d029157 0
1 60845497 60862194 Zm00001d029160 0
1 60850837 60857331 Zm00001d029159 0
1 60862509 60868940 Zm00001d029161 0
1 60868085 60868896 Zm00001d029162 0
1 60869628 60871045 Zm00001d029163 0
1 60874572 60876557 Zm00001d029164 0
1 60879437 60888390 Zm00001d029165 20
1 60890787 60890860 Zm00001d029166 0
1 60891454 60891524 Zm00001d029167 0
1 60919075 60923232 Zm00001d029168 0
1 60926350 60927317 Zm00001d029169 0
1 60930750 60934311 Zm00001d029170 41
1 60934859 60934931 Zm00001d029171 0
1 60939356 60939878 Zm00001d029172 0
1 60948834 60951140 Zm00001d029173 13
1 60996904 60999925 Zm00001d029174 24
1 61005080 61007689 Zm00001d029176 0
1 61041495 61045956 Zm00001d029177 17
1 61191143 61192225 Zm00001d029179 0
1 61214710 61233546 Zm00001d029180 403
1 61371987 61377181 Zm00001d029181 0
1 61372613 61372685 Zm00001d029182 0
1 61413605 61414242 Zm00001d022743 0
1 61443298 61443543 Zm00001d022744 0
1 61469814 61472476 Zm00001d029183 0
1 61494250 61495965 Zm00001d029184 0
1 61532066 61532456 Zm00001d029185 0
1 61566223 61570528 Zm00001d029188 20
1 61571717 61574795 Zm00001d029189 1
1 61638929 61642292 Zm00001d029190 1
1 61642455 61663754 Zm00001d029191 5
1 61646121 61648831 Zm00001d029192 0
1 61664667 61668706 Zm00001d029193 10
1 61729758 61733298 Zm00001d029194 0
1 61777102 61783441 Zm00001d029195 4
1 61783913 61789718 Zm00001d029196 2
1 61898635 61901310 Zm00001d029197 1
1 61904100 61906749 Zm00001d029198 14
1 61907039 61908810 Zm00001d029199 0
1 62026472 62031559 Zm00001d029200 0
1 62065592 62069082 Zm00001d029201 8
1 62213772 62214369 Zm00001d029202 0
1 62216790 62220497 Zm00001d029203 16
1 62293810 62296945 Zm00001d029205 0
1 62295509 62296596 Zm00001d022745 1
1 62408709 62417139 Zm00001d029206 22
1 62417035 62418643 Zm00001d029207 0
1 62419476 62427352 Zm00001d029208 10
1 62429320 62430088 Zm00001d022746 0
1 62462277 62466731 Zm00001d029209 15
1 62490386 62493912 Zm00001d029211 2
1 62494271 62507307 Zm00001d029212 35
1 62508253 62508327 Zm00001d029213 0
1 62510496 62516067 Zm00001d029214 20
1 62728601 62739088 Zm00001d029215 50
1 62739705 62742756 Zm00001d029216 0
1 62743192 62743990 Zm00001d029217 0
1 62747067 62748525 Zm00001d029218 2
1 62802347 62804400 Zm00001d029219 0
1 62821182 62821762 Zm00001d022747 0
1 63023724 63024489 Zm00001d029222 0
1 63025343 63042076 Zm00001d029223 96
1 63043366 63044286 Zm00001d029224 0
1 63127213 63131372 Zm00001d029226 2
1 63131992 63142494 Zm00001d029227 16
1 63142996 63153057 Zm00001d029228 0
1 63204438 63204717 Zm00001d029229 0
1 63208322 63209490 Zm00001d029230 0
1 63222180 63234373 Zm00001d029231 0
1 63237375 63240402 Zm00001d029232 0
1 63272547 63273003 Zm00001d029233 1
1 63275726 63280169 Zm00001d029234 17
1 63282986 63283952 Zm00001d029235 0
1 63318025 63324928 Zm00001d029237 9
1 63325314 63328026 Zm00001d029238 46
1 63372702 63375212 Zm00001d029241 2
1 63479559 63480471 Zm00001d029242 0
1 63574226 63576200 Zm00001d029243 1
1 63586079 63588689 Zm00001d029246 0
1 63590573 63593240 Zm00001d029247 0
1 63708679 63711620 Zm00001d029248 3
1 63744993 63752712 Zm00001d029249 4
1 63811848 63813987 Zm00001d029250 0
1 63834315 63858602 Zm00001d029251 2
1 63839695 63841358 Zm00001d029252 0
1 63844651 63844903 Zm00001d022748 0
1 63859844 63864152 Zm00001d029254 0
1 63865738 63867379 Zm00001d029255 3
1 63867543 63873593 Zm00001d029256 6
1 63916532 63917166 Zm00001d029257 0
1 63928317 63930254 Zm00001d029258 0
1 63980013 63987394 Zm00001d029260 17
1 63991059 63992707 Zm00001d029261 0
1 63994351 63994867 Zm00001d029262 0
1 64042655 64045687 Zm00001d029263 8
1 64207239 64216522 Zm00001d029264 44
1 64300661 64300922 Zm00001d022749 0
1 64354032 64357203 Zm00001d029266 3
1 64402661 64402988 Zm00001d029269 0
1 64404102 64407052 Zm00001d029270 1
1 64408769 64409657 Zm00001d022750 0
1 64409733 64410048 Zm00001d022751 0
1 64438230 64479765 Zm00001d029272 10
1 64441510 64441582 Zm00001d029273 0
1 64473691 64473923 Zm00001d022752 0
1 64514339 64515829 Zm00001d029274 2
1 64547787 64549191 Zm00001d029275 1
1 64616234 64617629 Zm00001d029279 1
1 64685463 64686836 Zm00001d029280 0
1 64728726 64735149 Zm00001d029281 11
1 64766282 64766363 Zm00001d029283 0
1 64841575 64846984 Zm00001d029285 18
1 64849408 64853265 Zm00001d029286 2
1 64853686 64854838 Zm00001d029287 8
1 64856365 64858852 Zm00001d029288 0
1 64917055 64919569 Zm00001d029289 0
1 64986055 64988212 Zm00001d029290 0
1 65078004 65079230 Zm00001d029293 1
1 65240610 65246632 Zm00001d029295 0
1 65308657 65317095 Zm00001d029297 44
1 65437606 65438264 Zm00001d029299 0
1 65439369 65443562 Zm00001d029300 0
1 65444403 65444811 Zm00001d029301 0
1 65496451 65501448 Zm00001d029303 2
1 65503147 65504147 Zm00001d029304 0
1 65548176 65549507 Zm00001d029305 0
1 65560690 65565363 Zm00001d029307 0
1 65571538 65572515 Zm00001d029309 0
1 65573597 65574338 Zm00001d029310 0
1 65576253 65581117 Zm00001d029311 0
1 65584781 65586417 Zm00001d029312 0
1 65609790 65618895 Zm00001d029313 0
1 65618908 65621774 Zm00001d029314 0
1 65770170 65774414 Zm00001d029316 0
1 65782143 65786175 Zm00001d029318 0
1 65850138 65850589 Zm00001d029319 0
1 65851495 65852431 Zm00001d029320 0
1 65854875 65856973 Zm00001d029321 5
1 65858514 65858921 Zm00001d022753 0
1 65941275 65945017 Zm00001d029324 16
1 65991012 65992879 Zm00001d029325 6
1 66120055 66126500 Zm00001d029328 21
1 66242684 66248638 Zm00001d029329 13
1 66249982 66251264 Zm00001d029330 0
1 66251596 66255370 Zm00001d029331 4
1 66255543 66255624 Zm00001d029332 0
1 66255868 66256060 Zm00001d022754 0
1 66318624 66337105 Zm00001d029333 6
1 66388199 66393060 Zm00001d029336 32
1 66484842 66507855 Zm00001d029337 0
1 66511143 66511773 Zm00001d029338 0
1 66569892 66572838 Zm00001d029339 3
1 66592541 66594846 Zm00001d029340 1
1 66635783 66637299 Zm00001d029341 0
1 66637358 66648456 Zm00001d029342 21
1 66648725 66655094 Zm00001d029343 30
1 66823545 66828069 Zm00001d029347 0
1 66840607 66841749 Zm00001d029348 0
1 66851916 66852891 Zm00001d029349 1
1 66934946 66936356 Zm00001d029350 0
1 67038123 67038195 Zm00001d029351 0
1 67038606 67043886 Zm00001d029352 18
1 67108826 67116860 Zm00001d029353 0
1 67215648 67217627 Zm00001d029354 0
1 67228812 67231314 Zm00001d029356 8
1 67296851 67298387 Zm00001d029357 0
1 67299415 67300911 Zm00001d029358 0
1 67311964 67314047 Zm00001d029359 8
1 67387446 67389052 Zm00001d029360 0
1 67435965 67442277 Zm00001d029361 38
1 67484552 67485505 Zm00001d029362 0
1 67595336 67598412 Zm00001d029365 106
1 67604992 67609141 Zm00001d029366 1
1 67790672 67790751 Zm00001d029368 0
1 67914814 67915561 Zm00001d029370 0
1 67927388 67929661 Zm00001d029371 6
1 67961561 67965995 Zm00001d029372 1
1 67969018 67973213 Zm00001d029373 1
1 67973761 67976455 Zm00001d029374 1
1 68088359 68098674 Zm00001d029375 270
1 68217682 68221562 Zm00001d029376 24
1 68224610 68226753 Zm00001d029377 4
1 68244473 68250776 Zm00001d029378 38
1 68392422 68396629 Zm00001d029380 11
1 68460718 68463139 Zm00001d029383 0
1 68513621 68514446 Zm00001d029384 0
1 68534054 68537475 Zm00001d029385 0
1 68537970 68540134 Zm00001d029386 14
1 68548472 68551087 Zm00001d029387 3
1 68566167 68567926 Zm00001d029388 4
1 68587962 68589883 Zm00001d029389 0
1 68592324 68597747 Zm00001d029390 0
1 68665581 68667909 Zm00001d029391 4
1 68668721 68675980 Zm00001d029392 23
1 68678958 68683422 Zm00001d029393 14
1 68805979 68808399 Zm00001d029394 96
1 68809508 68810660 Zm00001d029395 0
1 68890354 68892811 Zm00001d029396 2
1 68934358 68938239 Zm00001d029397 0
1 68946231 68947409 Zm00001d029398 0
1 69009946 69012985 Zm00001d029400 0
1 69015048 69017291 Zm00001d029402 1
1 69022006 69025666 Zm00001d029403 0
1 69028561 69029245 Zm00001d029404 0
1 69140859 69141753 Zm00001d029405 0
1 69142290 69142700 Zm00001d029406 0
1 69161920 69162354 Zm00001d022755 0
1 69168607 69171384 Zm00001d029407 0
1 69295859 69299198 Zm00001d029408 5
1 69302140 69303331 Zm00001d029409 4
1 69320904 69324756 Zm00001d029410 1
1 69428972 69430785 Zm00001d029412 0
1 69507213 69508484 Zm00001d029413 0
1 69511673 69512922 Zm00001d022756 2
1 69604755 69609617 Zm00001d029415 3
1 69619303 69624861 Zm00001d029416 13
1 69624780 69628628 Zm00001d029417 1
1 69732292 69734824 Zm00001d029418 8
1 69743528 69747782 Zm00001d029419 14
1 69749776 69753725 Zm00001d029420 16
1 69844291 69855894 Zm00001d029422 337
1 69909437 69910768 Zm00001d029424 1
1 69918377 69918448 Zm00001d029425 0
1 70063290 70069406 Zm00001d029426 74
1 70117825 70118962 Zm00001d029427 0
1 70124288 70126529 Zm00001d029428 0
1 70211479 70219160 Zm00001d029429 5
1 70218081 70218153 Zm00001d029430 0
1 70220795 70221773 Zm00001d029431 0
1 70227974 70231727 Zm00001d029432 1
1 70296563 70298312 Zm00001d029435 0
1 70442355 70448204 Zm00001d029437 0
1 70501930 70502683 Zm00001d029438 0
1 70619119 70621305 Zm00001d029441 18
1 70784190 70785951 Zm00001d029442 0
1 70817726 70829834 Zm00001d029443 226
1 70865327 70865549 Zm00001d029444 0
1 70972485 70974851 Zm00001d029446 1
1 71027221 71027744 Zm00001d022757 1
1 71155735 71156329 Zm00001d029447 0
1 71161669 71164215 Zm00001d029448 13
1 71310947 71314335 Zm00001d022758 2
1 71317054 71317901 Zm00001d029449 0
1 71323057 71331632 Zm00001d029451 0
1 71428750 71437172 Zm00001d029454 26
1 71518885 71523950 Zm00001d029455 4
1 71670963 71675538 Zm00001d029457 17
1 71761533 71762515 Zm00001d029458 0
1 71770257 71773654 Zm00001d029459 0
1 71820233 71820986 Zm00001d029460 0
1 71830421 71834236 Zm00001d029461 6
1 71833703 71849570 Zm00001d029462 25
1 71981681 71987438 Zm00001d029464 4
1 72004068 72004902 Zm00001d029466 0
1 72008123 72009552 Zm00001d029467 0
1 72028769 72032820 Zm00001d029468 1
1 72249148 72249348 Zm00001d022759 0
1 72294351 72294433 Zm00001d029472 0
1 72294485 72300404 Zm00001d029473 21
1 72302362 72303943 Zm00001d029474 0
1 72345030 72345957 Zm00001d029475 2
1 72405710 72410458 Zm00001d029476 0
1 72418219 72422516 Zm00001d029477 0
1 72423917 72427230 Zm00001d029478 2
1 72566159 72566564 Zm00001d029480 0
1 72567322 72569843 Zm00001d029481 0
1 72598356 72602773 Zm00001d029482 2
1 72602927 72605955 Zm00001d029483 12
1 72780660 72786980 Zm00001d029486 1
1 72828317 72836027 Zm00001d029487 18
1 72870583 72874612 Zm00001d029488 0
1 72880538 72887083 Zm00001d029489 16
1 72889641 72909600 Zm00001d029490 37
1 72953450 72953523 Zm00001d029491 0
1 72954421 72954494 Zm00001d029492 0
1 73080403 73081606 Zm00001d029495 0
1 73243640 73246778 Zm00001d029497 2
1 73364610 73369802 Zm00001d029498 12
1 73370779 73373210 Zm00001d029499 0
1 73400431 73401355 Zm00001d029501 0
1 73436799 73454549 Zm00001d029502 0
1 73480267 73483679 Zm00001d029503 0
1 73565438 73575651 Zm00001d029504 9
1 73576188 73576857 Zm00001d029505 0
1 73706672 73707614 Zm00001d029506 5
1 73753508 73757673 Zm00001d029507 0
1 73763000 73764221 Zm00001d029508 0
1 73770318 73772509 Zm00001d029510 0
1 73861755 73865273 Zm00001d029511 0
1 73971568 73973965 Zm00001d029512 1
1 74095472 74102001 Zm00001d029515 1
1 74158652 74164282 Zm00001d029516 21
1 74201487 74202158 Zm00001d029518 0
1 74249435 74251275 Zm00001d029519 2
1 74272010 74274286 Zm00001d029520 0
1 74505413 74507252 Zm00001d029522 0
1 74533260 74535868 Zm00001d029523 0
1 74639061 74640102 Zm00001d029524 0
1 74653796 74658730 Zm00001d029525 9
1 74783209 74785241 Zm00001d029526 3
1 74787606 74790957 Zm00001d029527 152
1 74850275 74852787 Zm00001d029528 0
1 74918080 74921222 Zm00001d029529 15
1 75041777 75049211 Zm00001d029530 37
1 75094560 75101160 Zm00001d029531 1
1 75283291 75289737 Zm00001d029534 9
1 75291750 75294163 Zm00001d029535 0
1 75321714 75323337 Zm00001d029537 0
1 75324025 75324829 Zm00001d029538 0
1 75377979 75379495 Zm00001d029539 5
1 75404340 75406495 Zm00001d029540 3
1 75441963 75442176 Zm00001d029541 0
1 75636489 75642893 Zm00001d029542 0
1 75646208 75648062 Zm00001d029543 234
1 75649422 75659170 Zm00001d029544 0
1 75662192 75664203 Zm00001d029545 2
1 75696010 75696823 Zm00001d029546 123
1 75697605 75697678 Zm00001d029547 0
1 75699184 75711640 Zm00001d029548 20
1 75797113 75806603 Zm00001d029550 37
1 75803416 75804837 Zm00001d029551 9
1 75899276 75902405 Zm00001d029552 0
1 75904496 75905537 Zm00001d029553 0
1 76022396 76025899 Zm00001d029554 0
1 76050550 76055119 Zm00001d029555 10
1 76065154 76078721 Zm00001d029557 12
1 76160501 76161041 Zm00001d029558 3
1 76180528 76181281 Zm00001d029559 0
1 76209754 76212824 Zm00001d029560 5
1 76215205 76224302 Zm00001d029561 46
1 76238125 76238812 Zm00001d029562 0
1 76518612 76526416 Zm00001d029563 0
1 76521442 76521692 Zm00001d022760 0
1 76584637 76589606 Zm00001d029564 0
1 76607987 76612585 Zm00001d029566 29
1 76611151 76612512 Zm00001d022761 1
1 76613895 76617755 Zm00001d029567 14
1 76658392 76659887 Zm00001d029568 0
1 76738647 76741308 Zm00001d029569 0
1 76771827 76773600 Zm00001d029570 0
1 76848048 76858595 Zm00001d029571 0
1 76869096 76877072 Zm00001d029572 2
1 77001695 77002256 Zm00001d022762 0
1 77065337 77070098 Zm00001d029573 16
1 77114981 77117031 Zm00001d029574 0
1 77122774 77123626 Zm00001d029575 0
1 77168839 77175146 Zm00001d029576 7
1 77398643 77401233 Zm00001d029577 10
1 77449633 77455875 Zm00001d029578 0
1 77559840 77561051 Zm00001d029579 0
1 77668565 77669771 Zm00001d029580 0
1 77742696 77743902 Zm00001d029581 0
1 77813905 77815328 Zm00001d029582 16
1 77839832 77840687 Zm00001d029583 1
1 77937669 77938206 Zm00001d029584 0
1 77951688 77952879 Zm00001d029585 0
1 77958712 77959414 Zm00001d029586 0
1 77994563 77995310 Zm00001d029587 1
1 78029368 78030566 Zm00001d029588 0
1 78035870 78036544 Zm00001d029589 0
1 78107027 78113337 Zm00001d029590 21
1 78162933 78163760 Zm00001d029592 0
1 78164221 78167200 Zm00001d029593 0
1 78239818 78241044 Zm00001d029594 10
1 78348952 78351415 Zm00001d029595 178
1 78357845 78361045 Zm00001d029596 7
1 78379498 78391111 Zm00001d029597 18
1 78391060 78405511 Zm00001d029598 10
1 78539088 78540472 Zm00001d029599 0
1 78644477 78644925 Zm00001d022763 0
1 78654674 78656117 Zm00001d029601 0
1 78655180 78656079 Zm00001d029602 0
1 78752782 78763899 Zm00001d029603 8
1 78770080 78773320 Zm00001d029604 1
1 78863289 78866016 Zm00001d029605 0
1 78909785 78911160 Zm00001d029606 0
1 79004271 79006164 Zm00001d029607 0
1 79094880 79118107 Zm00001d029608 96
1 79178552 79178991 Zm00001d029609 0
1 79333090 79336790 Zm00001d029611 8
1 79506306 79508357 Zm00001d029613 0
1 79664498 79665299 Zm00001d029617 1
1 79829910 79830843 Zm00001d029618 1
1 79902962 79905134 Zm00001d029619 0
1 79984692 79986558 Zm00001d029620 0
1 80077989 80078624 Zm00001d022764 1
1 80178769 80181075 Zm00001d029625 6
1 80219129 80220559 Zm00001d022765 0
1 80234014 80259023 Zm00001d029626 254
1 80555016 80559987 Zm00001d029627 4
1 80600854 80601549 Zm00001d029628 89
1 80604099 80609775 Zm00001d029629 0
1 80665245 80665596 Zm00001d029630 0
1 80672732 80673116 Zm00001d029631 0
1 80750652 80759115 Zm00001d022766 1
1 80758437 80759116 Zm00001d022767 1
1 80760580 80766373 Zm00001d029632 21
1 80823366 80824177 Zm00001d029634 0
1 80825365 80827604 Zm00001d022768 1
1 80850182 80851874 Zm00001d029635 0
1 80857353 80859952 Zm00001d029636 2
1 80861685 80862310 Zm00001d029637 0
1 80880710 80881321 Zm00001d029638 0
1 80882356 80882949 Zm00001d029639 0
1 80886196 80899164 Zm00001d029640 0
1 80903569 80908717 Zm00001d029641 0
1 80918097 80921938 Zm00001d029642 0
1 80923613 80925142 Zm00001d029643 0
1 80924893 80926549 Zm00001d029644 0
1 80944885 80947089 Zm00001d029645 0
1 80963907 80970474 Zm00001d029646 0
1 80970555 80976208 Zm00001d029647 11
1 81271334 81271805 Zm00001d022769 0
1 81308231 81312047 Zm00001d029648 2
1 81312292 81321165 Zm00001d029649 10
1 81321641 81337174 Zm00001d029650 4
1 81338596 81343775 Zm00001d029651 1
1 81357682 81361453 Zm00001d029652 70
1 81455003 81458989 Zm00001d029653 7
1 81612747 81617458 Zm00001d029654 7
1 81672413 81676391 Zm00001d029656 1
1 81675774 81704357 Zm00001d029657 16
1 81677344 81678423 Zm00001d029658 0
1 81679219 81679765 Zm00001d029659 0
1 81704946 81705019 Zm00001d029660 0
1 81705623 81705696 Zm00001d029661 0
1 81793903 81795995 Zm00001d029662 3
1 81796156 81800824 Zm00001d029663 11
1 81803032 81807676 Zm00001d029664 34
1 81894378 81896612 Zm00001d029667 0
1 81913857 81916091 Zm00001d029668 0
1 82029989 82030379 Zm00001d029669 0
1 82079258 82080705 Zm00001d029671 0
1 82097004 82099710 Zm00001d029672 4
1 82101245 82103796 Zm00001d029673 15
1 82234516 82237350 Zm00001d029674 6
1 82273477 82278371 Zm00001d029675 19
1 82279258 82279444 Zm00001d029676 0
1 82381291 82382977 Zm00001d029677 1
1 82474256 82474886 Zm00001d029679 0
1 82523780 82527259 Zm00001d029680 0
1 82555546 82555900 Zm00001d029681 0
1 82565282 82566387 Zm00001d029682 0
1 82567027 82569436 Zm00001d029683 0
1 82569589 82575849 Zm00001d029684 21
1 82711000 82713262 Zm00001d029686 24
1 82827140 82831219 Zm00001d029688 14
1 82889294 82890302 Zm00001d029693 0
1 82893221 82894918 Zm00001d029694 0
1 82924831 82926012 Zm00001d029696 2
1 83036894 83045156 Zm00001d029697 4
1 83058554 83059659 Zm00001d029699 5
1 83119703 83120481 Zm00001d029700 0
1 83132969 83133833 Zm00001d029701 0
1 83166983 83167370 Zm00001d029702 0
1 83192077 83193405 Zm00001d029703 2
1 83198361 83199180 Zm00001d029704 1
1 83199589 83208877 Zm00001d029705 98
1 83226937 83228043 Zm00001d029706 4
1 83264282 83265235 Zm00001d029707 0
1 83411024 83411720 Zm00001d029708 5
1 83412401 83413349 Zm00001d029709 0
1 83500400 83501877 Zm00001d029710 1
1 83544939 83547374 Zm00001d029711 0
1 83593587 83595981 Zm00001d029712 0
1 83595287 83596073 Zm00001d029713 0
1 83647800 83656803 Zm00001d029714 167
1 83658961 83662343 Zm00001d029715 4
1 83791691 83792855 Zm00001d029716 1
1 83800770 83801179 Zm00001d022770 0
1 83804678 83805639 Zm00001d029717 1
1 83823526 83824309 Zm00001d029718 0
1 84025754 84035792 Zm00001d029719 5
1 84035919 84036564 Zm00001d029720 4
1 84037186 84040069 Zm00001d029721 2
1 84139122 84145156 Zm00001d029722 72
1 84157845 84158853 Zm00001d029723 1
1 84159991 84160063 Zm00001d029724 0
1 84224820 84227369 Zm00001d029725 12
1 84228887 84232398 Zm00001d029726 34
1 84305845 84307322 Zm00001d029728 0
1 84332805 84333761 Zm00001d029729 1
1 84333106 84333802 Zm00001d029730 0
1 84348141 84350436 Zm00001d029732 0
1 84357814 84359846 Zm00001d029733 4
1 84452970 84455490 Zm00001d029734 4
1 84581724 84587077 Zm00001d029736 0
1 84613321 84615287 Zm00001d029737 0
1 84664817 84666506 Zm00001d029738 0
1 84849114 84851294 Zm00001d029740 20
1 84866140 84867131 Zm00001d029741 0
1 84992626 84993265 Zm00001d029742 0
1 84994688 84996769 Zm00001d029743 0
1 85068068 85072051 Zm00001d029744 7
1 85097978 85099597 Zm00001d029745 2
1 85172703 85174464 Zm00001d029747 14
1 85231833 85231905 Zm00001d029748 0
1 85232075 85232639 Zm00001d022771 0
1 85320645 85321467 Zm00001d029749 0
1 85465505 85472221 Zm00001d029750 26
1 85474833 85477147 Zm00001d029752 0
1 85506042 85509564 Zm00001d029753 5
1 85552330 85560838 Zm00001d029754 88
1 85773605 85775424 Zm00001d029755 0
1 85778008 85779548 Zm00001d029756 0
1 85781465 85782473 Zm00001d029757 0
1 86001407 86007071 Zm00001d029758 9
1 86031011 86032992 Zm00001d029760 0
1 86062902 86065425 Zm00001d029761 0
1 86130013 86134531 Zm00001d029762 47
1 86136739 86137516 Zm00001d029763 0
1 86152045 86157931 Zm00001d029764 0
1 86197156 86199615 Zm00001d029766 0
1 86261115 86266872 Zm00001d029768 19
1 86286349 86289464 Zm00001d029769 0
1 86329862 86331329 Zm00001d029771 0
1 86352221 86355516 Zm00001d029772 3
1 86389150 86389666 Zm00001d029773 0
1 86455253 86455759 Zm00001d029775 0
1 86460137 86462888 Zm00001d029776 2
1 86480373 86481381 Zm00001d029777 11
1 86529693 86530424 Zm00001d029778 3
1 86636233 86641408 Zm00001d029782 34
1 86734086 86736135 Zm00001d029783 10
1 86745008 86745950 Zm00001d029784 0
1 86770299 86776371 Zm00001d029785 5
1 86784259 86785341 Zm00001d029787 0
1 87096327 87097200 Zm00001d029792 0
1 87097797 87098370 Zm00001d029793 0
1 87314978 87316146 Zm00001d029794 0
1 87323233 87323304 Zm00001d029796 0
1 87442442 87443667 Zm00001d029797 0
1 87447245 87448133 Zm00001d029798 0
1 87448743 87457844 Zm00001d029799 0
1 87468622 87469510 Zm00001d029800 0
1 87469722 87475392 Zm00001d029801 4
1 87532163 87532547 Zm00001d029802 0
1 87586798 87591619 Zm00001d029803 12
1 87657944 87662786 Zm00001d029804 0
1 87688495 87688811 Zm00001d029805 0
1 87745830 87748178 Zm00001d029806 3
1 87791008 87793139 Zm00001d029807 0
1 87835100 87838643 Zm00001d029808 10
1 87838310 87841671 Zm00001d029809 0
1 88015143 88023582 Zm00001d029810 15
1 88024923 88032862 Zm00001d029811 35
1 88072226 88073404 Zm00001d029812 0
1 88197223 88198631 Zm00001d029814 3
1 88272870 88273650 Zm00001d029815 0
1 88322355 88323479 Zm00001d029816 0
1 88440567 88462988 Zm00001d029818 47
1 88453703 88453777 Zm00001d029819 0
1 88468177 88468588 Zm00001d029820 0
1 88696530 88703297 Zm00001d029822 0
1 88801805 88802468 Zm00001d029823 0
1 88860845 88861322 Zm00001d029825 0
1 89004568 89011482 Zm00001d029826 13
1 89015334 89016583 Zm00001d029827 0
1 89043976 89045196 Zm00001d029828 0
1 89157702 89163658 Zm00001d029829 1
1 89235331 89235405 Zm00001d029831 0
1 89260096 89271027 Zm00001d029832 3
1 89356090 89363713 Zm00001d029833 30
1 89472878 89473774 Zm00001d029834 1
1 89474422 89475256 Zm00001d029835 1
1 89480273 89481750 Zm00001d029836 0
1 89483116 89483753 Zm00001d029837 0
1 89484087 89484694 Zm00001d029838 0
1 89562548 89567492 Zm00001d029839 30
1 89587617 89589865 Zm00001d029840 3
1 89617720 89620070 Zm00001d029841 0
1 89643143 89645830 Zm00001d029842 6
1 89748953 89749586 Zm00001d029844 0
1 89860312 89863306 Zm00001d029846 22
1 89925888 89928127 Zm00001d029847 0
1 89930072 89935999 Zm00001d029848 17
1 89947371 89952516 Zm00001d029849 23
1 89958470 89961843 Zm00001d029850 0
1 89963201 89963463 Zm00001d022772 0
1 90087214 90088432 Zm00001d029851 1
1 90133457 90133915 Zm00001d022773 0
1 90181042 90181878 Zm00001d022774 0
1 90292760 90297408 Zm00001d029852 8
1 90315516 90318180 Zm00001d029853 0
1 90443928 90445866 Zm00001d029855 1
1 90494693 90507232 Zm00001d029856 10
1 90507862 90509394 Zm00001d029857 0
1 90524505 90524934 Zm00001d029858 0
1 90820007 90820409 Zm00001d029859 0
1 90857431 90869865 Zm00001d029860 16
1 90928627 90936923 Zm00001d029861 0
1 90963399 90964767 Zm00001d029862 5
1 90965217 90965288 Zm00001d029863 0
1 90965547 90965618 Zm00001d029864 0
1 90965700 90968044 Zm00001d029865 8
1 91135732 91139783 Zm00001d029868 17
1 91144008 91144932 Zm00001d029869 0
1 91251567 91258234 Zm00001d029872 5
1 91279798 91282098 Zm00001d029873 0
1 91282691 91285316 Zm00001d029874 0
1 91362642 91362856 Zm00001d022775 0
1 91421592 91425126 Zm00001d029875 9
1 91625269 91627450 Zm00001d029878 4
1 91814772 91819708 Zm00001d029879 2
1 91831166 91832237 Zm00001d029881 0
1 91987576 91988973 Zm00001d029883 0
1 91990666 91991467 Zm00001d029884 0
1 92217233 92219505 Zm00001d029885 0
1 92222077 92224093 Zm00001d029886 2
1 92228034 92232678 Zm00001d029887 10
1 92327820 92333275 Zm00001d029888 4
1 92552606 92564979 Zm00001d029889 309
1 92616515 92616589 Zm00001d029890 0
1 92682107 92682713 Zm00001d029891 0
1 92733942 92735043 Zm00001d029892 0
1 92785997 92787072 Zm00001d029893 0
1 92848118 92851941 Zm00001d029895 0
1 92897028 92898887 Zm00001d029896 0
1 93133918 93138777 Zm00001d029898 0
1 93134345 93135167 Zm00001d029897 0
1 93193093 93195786 Zm00001d029899 21
1 93282551 93286175 Zm00001d029901 0
1 93288907 93291071 Zm00001d029902 0
1 93424791 93426256 Zm00001d029903 2
1 93520068 93521826 Zm00001d029906 2
1 93607425 93608645 Zm00001d029907 0
1 93678852 93696426 Zm00001d029908 0
1 93696264 93701038 Zm00001d029909 0
1 93744450 93750150 Zm00001d029910 282
1 93786403 93786472 Zm00001d029912 0
1 93847217 93848525 Zm00001d029913 4
1 94029116 94029197 Zm00001d029914 0
1 94180760 94183368 Zm00001d029916 0
1 94202203 94203229 Zm00001d029917 0
1 94336238 94343520 Zm00001d029918 9
1 94344536 94348781 Zm00001d029919 1
1 94346624 94349899 Zm00001d029920 0
1 94472927 94473586 Zm00001d022776 0
1 94473956 94476161 Zm00001d029921 0
1 94478790 94481263 Zm00001d029922 0
1 94574573 94575251 Zm00001d029923 0
1 94651060 94653582 Zm00001d029924 0
1 94653481 94653554 Zm00001d029925 0
1 94654214 94654287 Zm00001d029926 0
1 94681340 94682976 Zm00001d029927 0
1 94856062 94858803 Zm00001d029929 0
1 94938569 94939328 Zm00001d029931 0
1 94940935 94945167 Zm00001d029932 12
1 95012188 95014753 Zm00001d029933 0
1 95220120 95221774 Zm00001d029934 5
1 95421200 95422724 Zm00001d029937 1
1 95642044 95656709 Zm00001d029938 45
1 95770464 95771190 Zm00001d029940 0
1 95814515 95814589 Zm00001d029941 0
1 95815192 95815265 Zm00001d029942 0
1 95844368 95844441 Zm00001d029943 0
1 95845374 95845447 Zm00001d029944 0
1 95892164 95892415 Zm00001d022777 0
1 95962494 95966999 Zm00001d029946 4
1 96083306 96084227 Zm00001d029947 0
1 96084381 96087383 Zm00001d029948 17
1 96145950 96147477 Zm00001d029950 0
1 96159179 96159253 Zm00001d029951 0
1 96159387 96159459 Zm00001d029952 0
1 96222918 96223230 Zm00001d029954 0
1 96293446 96295018 Zm00001d029955 1
1 96451152 96452710 Zm00001d029956 0
1 96463989 96470850 Zm00001d029958 0
1 96468353 96470757 Zm00001d029959 0
1 96473603 96473677 Zm00001d029960 0
1 96486119 96487476 Zm00001d022778 0
1 96571419 96571492 Zm00001d029961 0
1 96572339 96572411 Zm00001d029962 0
1 96573407 96575415 Zm00001d029963 16
1 96639687 96641941 Zm00001d029964 0
1 96664460 96665160 Zm00001d022779 0
1 96701517 96704228 Zm00001d029965 8
1 96702496 96702578 Zm00001d029966 0
1 96759913 96762330 Zm00001d029967 0
1 96900887 96902992 Zm00001d029968 675
1 96905185 96905818 Zm00001d029969 0
1 97044620 97046748 Zm00001d029970 4
1 97092720 97097566 Zm00001d029972 0
1 97097236 97100691 Zm00001d029973 25
1 97104475 97105441 Zm00001d029974 1
1 97112729 97116269 Zm00001d029975 12
1 97209568 97214377 Zm00001d029976 56
1 97311623 97317291 Zm00001d029978 26
1 97322757 97327037 Zm00001d029979 15
1 97331765 97337093 Zm00001d029980 2
1 97337142 97338258 Zm00001d029981 0
1 97371799 97371872 Zm00001d029982 0
1 97416253 97419693 Zm00001d029983 0
1 97645169 97653845 Zm00001d029986 0
1 97698096 97698974 Zm00001d029987 0
1 97704274 97706222 Zm00001d029988 1
1 97887933 97889041 Zm00001d029991 0
1 97989714 98012316 Zm00001d029992 0
1 98229241 98231508 Zm00001d029994 0
1 98257222 98260515 Zm00001d029995 0
1 98331413 98332553 Zm00001d029996 0
1 98382116 98384521 Zm00001d029997 10
1 98390538 98392128 Zm00001d029999 0
1 98395849 98397572 Zm00001d030001 0
1 98510055 98512418 Zm00001d030002 0
1 98533264 98534260 Zm00001d022782 0
1 98579790 98580687 Zm00001d030004 0
1 98585426 98594780 Zm00001d030005 1
1 98793287 98794243 Zm00001d030006 0
1 98891018 98893883 Zm00001d030007 0
1 98939103 98942980 Zm00001d030008 0
1 98960514 98962408 Zm00001d030009 2
1 98966768 98969288 Zm00001d030010 5
1 99113828 99118558 Zm00001d030011 23
1 99226403 99226754 Zm00001d022783 0
1 99314879 99319254 Zm00001d030012 8
1 99420957 99424537 Zm00001d030014 23
1 99533694 99534006 Zm00001d030015 0
1 99772448 99776664 Zm00001d030016 0
1 99828447 99829100 Zm00001d030017 0
1 99937287 99940239 Zm00001d030018 13
1 99939837 99940267 Zm00001d022784 0
1 99940330 99944552 Zm00001d030019 15
1 99945343 99950682 Zm00001d030020 61
1 100085600 100090561 Zm00001d030021 17
1 100385979 100387952 Zm00001d030023 0
1 100454577 100455387 Zm00001d030024 0
1 100613957 100647262 Zm00001d030026 55
1 100647462 100647533 Zm00001d030027 0
1 100650751 100652869 Zm00001d030028 17
1 100657979 100662543 Zm00001d030030 0
1 100836102 100840993 Zm00001d030031 9
1 101087718 101089690 Zm00001d030032 2
1 101177295 101179297 Zm00001d030034 11
1 101302857 101303517 Zm00001d030035 0
1 101375206 101379033 Zm00001d030037 0
1 101381148 101382079 Zm00001d030038 0
1 101466316 101468065 Zm00001d030040 6
1 101592588 101592677 Zm00001d030041 0
1 101711245 101722568 Zm00001d030043 0
1 101754200 101754289 Zm00001d030044 0
1 101898450 101899089 Zm00001d030045 0
1 101996062 102012658 Zm00001d030046 0
1 102024177 102025181 Zm00001d030047 0
1 102060296 102063588 Zm00001d030048 3
1 102065090 102065169 Zm00001d030049 0
1 102198654 102198942 Zm00001d022785 0
1 102215686 102221905 Zm00001d030051 346
1 102359350 102363384 Zm00001d030053 20
1 102366091 102372405 Zm00001d030055 0
1 102374432 102374803 Zm00001d030056 0
1 102376436 102378258 Zm00001d030057 0
1 102561059 102561768 Zm00001d030059 0
1 102710037 102723105 Zm00001d030061 150
1 102953024 102967621 Zm00001d030062 0
1 102955109 102957336 Zm00001d030063 0
1 102955411 102955483 Zm00001d030064 0
1 102999588 102999661 Zm00001d030065 0
1 103085030 103086221 Zm00001d030067 0
1 103202198 103204660 Zm00001d030068 0
1 103280319 103286276 Zm00001d030069 35
1 103299211 103301753 Zm00001d030070 0
1 103373765 103374379 Zm00001d030072 0
1 103631544 103632715 Zm00001d030073 0
1 103634380 103637965 Zm00001d030074 1
1 103722503 103725530 Zm00001d030075 0
1 103900651 103901825 Zm00001d030076 1
1 104096504 104097569 Zm00001d030077 0
1 104118704 104119586 Zm00001d030079 7
1 104119710 104120879 Zm00001d030080 1
1 104172632 104173661 Zm00001d030083 0
1 104416568 104417982 Zm00001d030086 2
1 104669719 104674047 Zm00001d030087 17
1 104756233 104756542 Zm00001d022786 0
1 104831288 104831774 Zm00001d030088 0
1 104849145 104852816 Zm00001d030090 1
1 105035215 105041237 Zm00001d030091 10
1 105073055 105073732 Zm00001d030093 0
1 105181710 105186026 Zm00001d030094 27
1 105495064 105498733 Zm00001d030095 0
1 105529114 105532226 Zm00001d030096 2
1 105553408 105554335 Zm00001d030098 0
1 105647013 105648033 Zm00001d030099 0
1 105695539 105696196 Zm00001d030100 0
1 105700154 105702010 Zm00001d030101 0
1 105807558 105812770 Zm00001d030102 0
1 105862946 105867700 Zm00001d030103 1
1 105944591 105948305 Zm00001d030105 0
1 106122815 106129515 Zm00001d030106 70
1 106180424 106186974 Zm00001d030108 6
1 106376177 106378884 Zm00001d030109 2
1 106378898 106383615 Zm00001d030110 39
1 106383903 106384543 Zm00001d022787 0
1 106840122 106842310 Zm00001d030114 0
1 107042926 107056687 Zm00001d030116 3
1 107088821 107096192 Zm00001d030117 9
1 107119502 107119955 Zm00001d030120 0
1 107181208 107185354 Zm00001d030121 1
1 107336968 107338846 Zm00001d030123 0
1 107460665 107465036 Zm00001d030124 0
1 107682050 107686329 Zm00001d030126 30
1 107762966 107765646 Zm00001d030127 0
1 107865920 107867117 Zm00001d030129 8
1 107993629 108004988 Zm00001d030130 2
1 108193721 108197646 Zm00001d030131 14
1 108199941 108209147 Zm00001d030132 16
1 108282882 108288994 Zm00001d030133 31
1 108360900 108369330 Zm00001d030134 0
1 108371938 108373055 Zm00001d030136 0
1 108425303 108427389 Zm00001d030138 0
1 108483336 108484748 Zm00001d030139 0
1 108578068 108578695 Zm00001d022788 0
1 108592133 108595742 Zm00001d030143 20
1 108663639 108666094 Zm00001d030146 41
1 108667391 108669981 Zm00001d030147 0
1 108714458 108717659 Zm00001d030148 5
1 108717574 108726921 Zm00001d030149 13
1 108954397 108954927 Zm00001d030150 0
1 108955563 108956702 Zm00001d030151 0
1 109046444 109047845 Zm00001d030152 0
1 109048437 109048917 Zm00001d030153 2
1 109218161 109224977 Zm00001d030154 2
1 109359800 109361667 Zm00001d030155 0
1 109410588 109413669 Zm00001d030157 13
1 109416212 109416947 Zm00001d022789 1
1 109418603 109421962 Zm00001d030158 1
1 109469383 109473198 Zm00001d030159 20
1 109710092 109710714 Zm00001d030161 0
1 109712818 109716309 Zm00001d030162 0
1 109742558 109745194 Zm00001d030163 19
1 109844575 109871086 Zm00001d030164 260
1 109910639 109911650 Zm00001d030165 0
1 110002060 110007926 Zm00001d030166 52
1 110010760 110013627 Zm00001d030167 10
1 110015220 110015965 Zm00001d030168 0
1 110061562 110078934 Zm00001d030169 0
1 110297473 110299921 Zm00001d030171 1
1 110342607 110348109 Zm00001d030172 17
1 110378371 110389224 Zm00001d030173 34
1 110508511 110509792 Zm00001d030174 0
1 110660705 110660888 Zm00001d030176 0
1 110786227 110786665 Zm00001d030177 0
1 110823195 110824905 Zm00001d030179 0
1 110825775 110826168 Zm00001d030180 0
1 111081053 111082160 Zm00001d030181 0
1 111116229 111116739 Zm00001d030182 0
1 111117543 111123936 Zm00001d030183 0
1 111872706 111923924 Zm00001d030184 5
1 111904155 111905818 Zm00001d030185 0
1 112085094 112086411 Zm00001d030189 0
1 112125983 112127811 Zm00001d030191 0
1 112389809 112390904 Zm00001d030193 0
1 112579257 112586085 Zm00001d030194 5
1 112682257 112682548 Zm00001d022790 0
1 112814380 112814454 Zm00001d030197 0
1 112883088 112885224 Zm00001d030198 0
1 112977907 112980275 Zm00001d030199 4
1 113004977 113005050 Zm00001d030202 0
1 113016574 113016646 Zm00001d030203 0
1 113121804 113124364 Zm00001d030207 5
1 113122075 113123932 Zm00001d030208 5
1 113274088 113274164 Zm00001d030209 0
1 113399320 113402153 Zm00001d030212 0
1 113434605 113438057 Zm00001d030213 1
1 113477267 113478896 Zm00001d030214 1
1 113613326 113617911 Zm00001d030216 0
1 113696771 113712522 Zm00001d030217 61
1 113763279 113766247 Zm00001d030218 18
1 113769644 113772634 Zm00001d030220 1
1 114052701 114073743 Zm00001d030222 2
1 114094769 114096277 Zm00001d030223 0
1 114444411 114445185 Zm00001d030227 0
1 114468825 114469290 Zm00001d030228 0
1 114513402 114514301 Zm00001d030229 0
1 114671980 114679939 Zm00001d030230 73
1 114811146 114811422 Zm00001d022791 0
1 114871270 114880505 Zm00001d030231 17
1 114928783 114930818 Zm00001d030232 0
1 115105212 115107350 Zm00001d030233 0
1 115148362 115150637 Zm00001d030234 0
1 115181092 115183515 Zm00001d030235 2
1 115306969 115307682 Zm00001d030236 0
1 115448352 115461162 Zm00001d030239 285
1 115468025 115470015 Zm00001d030240 0
1 115848318 115848391 Zm00001d030243 0
1 115848450 115848534 Zm00001d030244 0
1 115848881 115848955 Zm00001d030245 0
1 115857899 115857970 Zm00001d030246 0
1 116368336 116370156 Zm00001d030247 0
1 116499582 116507606 Zm00001d030248 0
1 116713885 116714113 Zm00001d022792 0
1 116773991 116777183 Zm00001d030250 0
1 116796800 116797011 Zm00001d022793 0
1 116811698 116813033 Zm00001d030251 0
1 116836629 116837165 Zm00001d030252 0
1 116931236 116932947 Zm00001d030253 1
1 116942839 116943186 Zm00001d030255 0
1 117002473 117006192 Zm00001d030256 5
1 117094424 117095629 Zm00001d030257 0
1 117216447 117216960 Zm00001d030261 1
1 117245699 117246281 Zm00001d030262 0
1 117368824 117372541 Zm00001d030264 0
1 117567864 117568369 Zm00001d022794 0
1 117619932 117695083 Zm00001d030266 588
1 117873516 117874098 Zm00001d030267 0
1 118075579 118079335 Zm00001d030269 0
1 118102743 118125713 Zm00001d030270 0
1 118296819 118297026 Zm00001d030274 0
1 118377066 118379401 Zm00001d030275 0
1 118395625 118397960 Zm00001d030276 0
1 118415046 118417551 Zm00001d030277 0
1 118603235 118603761 Zm00001d030279 0
1 118644285 118645370 Zm00001d022795 0
1 118773038 118775628 Zm00001d030280 0
1 118779140 118780914 Zm00001d030281 0
1 118828596 118879142 Zm00001d030282 68
1 119480814 119493835 Zm00001d030285 7
1 119697337 119701670 Zm00001d030287 0
1 119708366 119713184 Zm00001d030289 0
1 119735019 119735271 Zm00001d022796 0
1 119739634 119739891 Zm00001d022797 0
1 119840787 119847803 Zm00001d030290 1
1 119923588 119923789 Zm00001d022798 0
1 120059291 120060691 Zm00001d030295 1
1 120070717 120072280 Zm00001d030296 0
1 120263197 120268532 Zm00001d030297 0
1 120673741 120686381 Zm00001d030299 1
1 120740104 120741735 Zm00001d030300 1
1 120802389 120812980 Zm00001d030301 3
1 120935567 120936043 Zm00001d022799 0
1 121005847 121008389 Zm00001d030303 0
1 121172255 121174236 Zm00001d030304 2
1 121211810 121213196 Zm00001d030305 2
1 121223565 121228452 Zm00001d030306 0
1 121304298 121304525 Zm00001d022800 0
1 121352959 121354912 Zm00001d030308 8
1 121458400 121462310 Zm00001d030310 23
1 121484801 121486613 Zm00001d030311 0
1 121800629 121814864 Zm00001d030312 0
1 121820596 121821836 Zm00001d030314 9
1 122018878 122020803 Zm00001d030316 5
1 122082951 122084098 Zm00001d030317 7
1 122199004 122202892 Zm00001d030323 1
1 122695680 122697988 Zm00001d030328 10
1 122753346 122753682 Zm00001d030329 0
1 122754465 122756273 Zm00001d030330 0
1 122787815 122789383 Zm00001d030331 0
1 122963852 122965855 Zm00001d030333 0
1 122989077 122990057 Zm00001d030334 0
1 123276180 123277143 Zm00001d030338 0
1 123359111 123359663 Zm00001d030339 0
1 123383743 123433372 Zm00001d030340 118
1 123440639 123463706 Zm00001d030341 0
1 123464936 123467804 Zm00001d030342 1
1 123707666 123709274 Zm00001d030343 2
1 123930192 123931383 Zm00001d030345 10
1 124047278 124048368 Zm00001d030346 13
1 124329794 124347302 Zm00001d030347 0
1 124401612 124405459 Zm00001d030348 1
1 124513773 124516163 Zm00001d030350 0
1 124516339 124517404 Zm00001d030351 0
1 125152518 125153237 Zm00001d030353 0
1 125523066 125523383 Zm00001d022801 0
1 125628972 125629173 Zm00001d022802 0
1 125658989 125678568 Zm00001d030357 54
1 125671538 125671610 Zm00001d030358 0
1 125680309 125683149 Zm00001d030359 0
1 126093182 126094591 Zm00001d030361 0
1 126245361 126246229 Zm00001d030362 0
1 126440824 126441344 Zm00001d030363 4
1 126597853 126599207 Zm00001d030364 0
1 126625957 126667073 Zm00001d030366 28
1 126765556 126768033 Zm00001d030368 0
1 126770593 126771011 Zm00001d030369 0
1 126797518 126800598 Zm00001d030370 43
1 126990767 126997787 Zm00001d030372 1
1 127221589 127227817 Zm00001d030373 28
1 127338707 127340306 Zm00001d030374 0
1 127342002 127343048 Zm00001d030375 0
1 127344673 127353195 Zm00001d030376 0
1 127537248 127540620 Zm00001d030379 0
1 127549695 127552596 Zm00001d030380 0
1 127553497 127556739 Zm00001d030381 1
1 127760089 127762045 Zm00001d030382 0
1 127955211 127967875 Zm00001d030385 23
1 127960958 127961617 Zm00001d022803 1
1 128511543 128512044 Zm00001d030388 0
1 128840476 128843676 Zm00001d030391 0
1 128913208 128916507 Zm00001d030392 0
1 128944930 129010406 Zm00001d022804 0
1 128962165 128962447 Zm00001d030393 0
1 129144256 129145763 Zm00001d030395 0
1 129217167 129219137 Zm00001d030396 0
1 129227422 129274590 Zm00001d030398 14
1 129316517 129317607 Zm00001d030399 0
1 129362696 129363188 Zm00001d030400 0
1 129739490 129741365 Zm00001d030401 0
1 129889302 129891523 Zm00001d030402 0
1 130029429 130045459 Zm00001d030406 0
1 130108806 130109525 Zm00001d030407 0
1 130193508 130194335 Zm00001d030408 0
1 130328300 130345471 Zm00001d030409 0
1 130366506 130366881 Zm00001d030411 0
1 130367379 130370495 Zm00001d030412 0
1 130579679 130580006 Zm00001d030414 0
1 131264266 131265717 Zm00001d030419 0
1 131268160 131269577 Zm00001d030420 0
1 131281886 131300922 Zm00001d030421 3
1 131287608 131288720 Zm00001d030422 0
1 131314224 131316465 Zm00001d030423 0
1 131546950 131550038 Zm00001d030424 0
1 131875687 131877322 Zm00001d030426 0
1 132386405 132390900 Zm00001d030429 0
1 132643879 132643966 Zm00001d030433 0
1 132645162 132645235 Zm00001d030434 0
1 132949476 132950099 Zm00001d022805 15
1 133021980 133023301 Zm00001d030437 0
1 133024763 133026755 Zm00001d030438 0
1 133042799 133043185 Zm00001d022806 3
1 133047433 133047520 Zm00001d030439 0
1 133048401 133048474 Zm00001d030440 0
1 133058252 133058325 Zm00001d030441 0
1 133059975 133060046 Zm00001d030442 0
1 133061833 133062349 Zm00001d030443 0
1 133121617 133122495 Zm00001d022807 0
1 133150669 133150756 Zm00001d030445 0
1 133177171 133177684 Zm00001d030446 0
1 133238659 133238732 Zm00001d030447 0
1 133239913 133239986 Zm00001d030448 0
1 133245114 133245187 Zm00001d030449 0
1 133432269 133433048 Zm00001d030453 0
1 133692027 133692100 Zm00001d030455 0
1 133727967 133728039 Zm00001d030456 0
1 133728174 133728248 Zm00001d030457 0
1 133984548 133985322 Zm00001d030459 0
1 134045734 134045808 Zm00001d030461 0
1 134505835 134506109 Zm00001d022808 0
1 134521007 134522680 Zm00001d030464 0
1 134570167 134571021 Zm00001d030465 0
1 134962828 134965595 Zm00001d030468 1
1 135199903 135200188 Zm00001d030470 0
1 135204205 135245514 Zm00001d030471 33
1 135497059 135498656 Zm00001d022809 0
1 136153726 136153934 Zm00001d022810 0
1 136610640 136612155 Zm00001d030479 0
1 136727589 136728337 Zm00001d030482 0
1 136728792 136729275 Zm00001d030483 0
1 136732356 136737502 Zm00001d030484 0
1 136738713 136739465 Zm00001d030485 0
1 136740539 136742183 Zm00001d030486 0
1 136744691 136749119 Zm00001d030487 0
1 136751945 136757015 Zm00001d030489 0
1 137947282 137948557 Zm00001d030494 0
1 138703291 138711961 Zm00001d030496 8
1 138707930 138710123 Zm00001d022811 1
1 139331870 139332113 Zm00001d030498 0
1 139459247 139459478 Zm00001d022812 0
1 139459247 139461685 Zm00001d022813 0
1 139651717 139653346 Zm00001d030500 0
1 139697428 139699434 Zm00001d030501 0
1 139699064 139701480 Zm00001d030502 0
1 139712250 139712806 Zm00001d022814 0
1 139712312 139713912 Zm00001d030503 0
1 140052048 140055625 Zm00001d030506 4
1 140167987 140169981 Zm00001d030507 3
1 140235549 140243657 Zm00001d030508 3
1 140241181 140241842 Zm00001d022815 1
1 140364655 140376186 Zm00001d030509 184
1 140500261 140500498 Zm00001d022816 0
1 140623585 140623664 Zm00001d030512 0
1 140679256 140680084 Zm00001d030513 0
1 140799884 140800758 Zm00001d030515 0
1 140848954 140851172 Zm00001d030516 0
1 140850111 140850990 Zm00001d030517 0
1 140875082 140886542 Zm00001d030518 71
1 141151917 141161050 Zm00001d030523 1
1 141705733 141709496 Zm00001d030526 21
1 141837962 141840802 Zm00001d030527 12
1 142030971 142031706 Zm00001d030529 1
1 142031878 142032262 Zm00001d030530 0
1 142157918 142158562 Zm00001d030531 0
1 142193025 142194949 Zm00001d030532 1
1 142260863 142278394 Zm00001d030533 0
1 142275170 142276870 Zm00001d030534 0
1 142276715 142277048 Zm00001d030535 0
1 142276912 142278432 Zm00001d030536 0
1 142487079 142487673 Zm00001d030537 0
1 142546784 142548741 Zm00001d030540 0
1 142569189 142571156 Zm00001d030542 4
1 142961536 142965543 Zm00001d030544 3
1 143042637 143043802 Zm00001d030545 0
1 143163534 143165480 Zm00001d030548 3
1 143230399 143232667 Zm00001d030549 4
1 143283391 143284877 Zm00001d030550 1
1 143317200 143322716 Zm00001d030551 29
1 143419483 143422469 Zm00001d030553 0
1 143488707 143489487 Zm00001d022817 0
1 143495758 143510908 Zm00001d030554 35
1 143649092 143651483 Zm00001d030555 1
1 143750001 143752321 Zm00001d030556 1
1 143971164 143976422 Zm00001d030557 14
1 143986812 143988302 Zm00001d030558 0
1 143990726 143994327 Zm00001d030559 0
1 144149595 144156576 Zm00001d030561 14
1 144194015 144197311 Zm00001d030562 0
1 144321281 144322084 Zm00001d030563 0
1 144612611 144613223 Zm00001d030566 0
1 144615175 144617649 Zm00001d030567 0
1 144844136 144850901 Zm00001d030572 0
1 144856406 144878212 Zm00001d030573 1
1 144881055 144882629 Zm00001d030574 0
1 144967165 144967510 Zm00001d030575 0
1 145543610 145545618 Zm00001d030577 0
1 145680159 145680700 Zm00001d030578 0
1 145820511 145824791 Zm00001d030579 13
1 146069753 146080187 Zm00001d030581 0
1 146149524 146150054 Zm00001d022818 0
1 146258218 146259989 Zm00001d030583 0
1 146271250 146271487 Zm00001d022819 0
1 146389913 146397654 Zm00001d030584 1
1 146601932 146603737 Zm00001d030587 0
1 146631960 146632800 Zm00001d030588 0
1 146741768 146742539 Zm00001d030590 0
1 146929537 146930841 Zm00001d022820 0
1 146989289 146991727 Zm00001d030591 0
1 147206042 147223612 Zm00001d030593 33
1 147224034 147224106 Zm00001d030594 0
1 147275757 147279068 Zm00001d030595 0
1 147359476 147359555 Zm00001d030597 0
1 147514972 147540407 Zm00001d030598 19
1 147622994 147641527 Zm00001d030601 14
1 147719848 147720334 Zm00001d030602 0
1 147913600 147916107 Zm00001d030603 0
1 147996509 147997695 Zm00001d030604 0
1 148143721 148145126 Zm00001d030606 0
1 148162034 148190548 Zm00001d030609 33
1 148359933 148360261 Zm00001d030610 0
1 148397587 148397659 Zm00001d030611 0
1 148420981 148425811 Zm00001d030612 5
1 148632019 148635396 Zm00001d030613 7
1 148687295 148692171 Zm00001d030614 17
1 148806102 148807147 Zm00001d030617 7
1 148822877 148823223 Zm00001d030618 0
1 148968957 148978546 Zm00001d030620 16
1 149022381 149023593 Zm00001d030621 0
1 149243613 149244294 Zm00001d030622 1
1 149354546 149359154 Zm00001d030623 10
1 149432602 149447358 Zm00001d022821 1
1 149517793 149522592 Zm00001d030624 0
1 149605256 149616644 Zm00001d030626 0
1 149688163 149696743 Zm00001d030627 21
1 149757337 149757409 Zm00001d030629 0
1 149836005 149838288 Zm00001d030631 0
1 150127231 150129938 Zm00001d030638 1
1 150130068 150133395 Zm00001d030639 2
1 150287614 150295914 Zm00001d030640 17
1 150294466 150294540 Zm00001d030641 0
1 150363398 150363758 Zm00001d030642 0
1 150363932 150365508 Zm00001d030643 5
1 150483394 150485385 Zm00001d030644 0
1 150646256 150646604 Zm00001d030645 0
1 150647077 150653590 Zm00001d030646 0
1 150684775 150686900 Zm00001d030647 0
1 150689434 150692786 Zm00001d030648 0
1 150719391 150721049 Zm00001d022822 0
1 150770982 150771439 Zm00001d022823 0
1 151023943 151029791 Zm00001d030652 54
1 151042570 151044907 Zm00001d030654 0
1 151221228 151225821 Zm00001d030656 12
1 151227615 151234595 Zm00001d030657 0
1 151232604 151233818 Zm00001d030658 0
1 151464302 151472649 Zm00001d030659 493
1 151514568 151515439 Zm00001d022824 0
1 151627585 151634045 Zm00001d030661 0
1 151668077 151669645 Zm00001d030662 0
1 151766313 151768663 Zm00001d030663 0
1 151874652 151884858 Zm00001d030665 18
1 152032064 152040608 Zm00001d030666 395
1 152032344 152032376 zma-MIR482 0
1 152108171 152108531 Zm00001d030667 0
1 152114564 152114928 Zm00001d022825 0
1 152132893 152134510 Zm00001d030669 0
1 152150825 152153067 Zm00001d030670 0
1 152224393 152224866 Zm00001d022826 1
1 152352453 152355522 Zm00001d030672 0
1 152392467 152394596 Zm00001d030674 0
1 152400813 152405347 Zm00001d030675 2
1 152409705 152410402 Zm00001d030676 0
1 152629438 152642557 Zm00001d030677 16
1 152667850 152669369 Zm00001d030678 5
1 152723427 152724374 Zm00001d030679 0
1 152724477 152725407 Zm00001d030680 0
1 152749259 152753247 Zm00001d030681 0
1 152817119 152818589 Zm00001d030682 1
1 152852767 152854605 Zm00001d030683 1
1 152889880 152891571 Zm00001d030684 0
1 152893811 152894623 Zm00001d022827 0
1 152957706 152961952 Zm00001d030685 0
1 152962387 152962935 Zm00001d030686 0
1 152965274 152966705 Zm00001d030687 0
1 152992023 152995476 Zm00001d030688 12
1 153047557 153048396 Zm00001d022828 0
1 153223873 153227226 Zm00001d030690 21
1 153357399 153359291 Zm00001d030691 31
1 153431543 153432255 Zm00001d022829 0
1 153655441 153657841 Zm00001d022830 1
1 153699765 153703568 Zm00001d030693 0
1 153742903 153749377 Zm00001d030694 36
1 153850611 153851202 Zm00001d030695 0
1 154068956 154069460 Zm00001d030696 0
1 154088590 154092627 Zm00001d030697 5
1 154144313 154144817 Zm00001d030698 0
1 154152555 154153266 Zm00001d022831 0
1 154188146 154188887 Zm00001d022832 0
1 154400173 154406420 Zm00001d030701 4
1 154504024 154504920 Zm00001d030703 0
1 154854395 154857054 Zm00001d030707 0
1 154951600 154977455 Zm00001d030710 0
1 154958469 154963448 Zm00001d030709 0
1 154987037 154990220 Zm00001d030711 1
1 155056172 155056613 Zm00001d022833 0
1 155196622 155201582 Zm00001d030712 0
1 155201684 155203922 Zm00001d030713 0
1 155480308 155481276 Zm00001d030717 0
1 155599276 155601949 Zm00001d030720 0
1 155802409 155804958 Zm00001d030724 0
1 155959517 155963384 Zm00001d030725 68
1 156047634 156049640 Zm00001d030726 0
1 156208992 156211073 Zm00001d030727 1
1 156407699 156407772 Zm00001d030730 0
1 156408545 156408618 Zm00001d030731 0
1 156409807 156421643 Zm00001d030732 16
1 156671466 156675689 Zm00001d022834 0
1 156692385 156700482 Zm00001d030733 16
1 156702979 156703052 Zm00001d030734 0
1 156787628 156788017 Zm00001d030735 0
1 156846890 156848686 Zm00001d030736 0
1 156875929 156877042 Zm00001d030737 0
1 156958972 156962027 Zm00001d030738 0
1 157118913 157125507 Zm00001d030739 29
1 157310471 157315669 Zm00001d030741 7
1 157497129 157511072 Zm00001d030742 0
1 157518567 157519321 Zm00001d030743 0
1 157566432 157567911 Zm00001d030744 1
1 157825174 157826488 Zm00001d030745 0
1 157900932 157901754 Zm00001d022835 0
1 158031933 158032197 Zm00001d030748 0
1 158117468 158117690 Zm00001d030750 0
1 158118005 158120990 Zm00001d030751 1
1 158196863 158205171 Zm00001d030752 0
1 158207700 158208153 Zm00001d030753 0
1 158242144 158244917 Zm00001d030754 0
1 158275892 158278516 Zm00001d030755 0
1 158277586 158277919 Zm00001d030756 0
1 158368320 158370329 Zm00001d030757 0
1 158390475 158392548 Zm00001d030759 7
1 158436909 158446284 Zm00001d030760 35
1 158663737 158666141 Zm00001d030761 0
1 158762740 158763938 Zm00001d022836 7
1 158797528 158797752 Zm00001d022837 0
1 158943123 158944072 Zm00001d030762 0
1 158953014 158953884 Zm00001d030764 0
1 158954899 158958936 Zm00001d030765 11
1 159018372 159022893 Zm00001d030766 3
1 159023194 159024457 Zm00001d030767 0
1 159024665 159024738 Zm00001d030768 0
1 159024830 159024903 Zm00001d030769 0
1 159024988 159029990 Zm00001d030770 19
1 159066628 159067242 Zm00001d030772 0
1 159067788 159070059 Zm00001d030773 0
1 159112613 159127146 Zm00001d030774 148
1 159139618 159140641 Zm00001d030775 0
1 159272519 159273127 Zm00001d022838 0
1 159291663 159299959 Zm00001d030777 0
1 159379142 159381634 Zm00001d030780 0
1 159403239 159403947 Zm00001d030781 0
1 159423055 159433779 Zm00001d030782 0
1 159576277 159582102 Zm00001d030784 22
1 159659110 159664402 Zm00001d030785 0
1 159665899 159666910 Zm00001d022839 0
1 159716362 159727649 Zm00001d030786 1
1 159732160 159736533 Zm00001d022840 8
1 159805303 159826120 Zm00001d030787 0
1 159827160 159827233 Zm00001d030788 0
1 159828224 159828297 Zm00001d030789 0
1 159877874 159884491 Zm00001d030790 22
1 159884601 159889326 Zm00001d030791 1
1 160012992 160013214 Zm00001d022841 0
1 160029615 160033712 Zm00001d030795 3
1 160087364 160092610 Zm00001d030796 177
1 160156129 160157319 Zm00001d030797 0
1 160327501 160327574 Zm00001d030799 0
1 160328292 160328365 Zm00001d030800 0
1 160336522 160338525 Zm00001d030801 0
1 160339376 160341887 Zm00001d030802 0
1 160596382 160597405 Zm00001d030803 0
1 160783861 160786896 Zm00001d030806 0
1 160809983 160810301 Zm00001d022842 0
1 161199364 161204231 Zm00001d030809 0
1 161322735 161323433 Zm00001d030811 0
1 161356524 161357539 Zm00001d030812 0
1 161365967 161384996 Zm00001d030813 0
1 161427098 161429557 Zm00001d030814 0
1 161474184 161477711 Zm00001d030815 0
1 161681234 161682791 Zm00001d030817 0
1 161702146 161716604 Zm00001d030818 0
1 161754532 161777747 Zm00001d030819 0
1 161943349 161947143 Zm00001d030821 0
1 161969650 161977432 Zm00001d030822 0
1 162009109 162015756 Zm00001d030824 0
1 162018985 162019721 Zm00001d030825 0
1 162050268 162052045 Zm00001d030827 0
1 162055364 162056000 Zm00001d030828 0
1 162069076 162071012 Zm00001d030829 0
1 162118113 162118647 Zm00001d030830 0
1 162193980 162196080 Zm00001d030831 0
1 162231718 162233777 Zm00001d030832 2
1 162240101 162241109 Zm00001d030833 0
1 162279663 162280982 Zm00001d030834 2
1 162455094 162458202 Zm00001d030837 0
1 162461902 162463566 Zm00001d030838 0
1 162684141 162686159 Zm00001d030841 0
1 162684496 162685108 Zm00001d030842 0
1 162767577 162769472 Zm00001d030843 0
1 162861563 162862344 Zm00001d022843 1
1 162877933 162879729 Zm00001d030845 0
1 162913577 162914114 Zm00001d022844 0
1 162956257 162960613 Zm00001d030846 16
1 163148819 163149491 Zm00001d030847 0
1 163149521 163151273 Zm00001d030848 0
1 163154467 163156940 Zm00001d030849 0
1 163161091 163161700 Zm00001d030850 0
1 163238998 163241090 Zm00001d030851 0
1 163446325 163447082 Zm00001d022845 1
1 163526101 163526827 Zm00001d030855 533
1 163527234 163529668 Zm00001d022846 1
1 163637976 163639965 Zm00001d030856 0
1 163697125 163697959 Zm00001d030858 0
1 163875185 163880577 Zm00001d030859 27
1 164016949 164031018 Zm00001d030860 8
1 164018780 164019062 Zm00001d030861 0
1 164035613 164036858 Zm00001d030862 0
1 164037037 164042167 Zm00001d030863 7
1 164072997 164077720 Zm00001d030864 6
1 164103707 164104312 Zm00001d030865 0
1 164103855 164108695 Zm00001d030866 0
1 164148404 164151412 Zm00001d030867 1
1 164196406 164205410 Zm00001d030868 43
1 164365588 164368297 Zm00001d030870 0
1 164371115 164373690 Zm00001d030871 0
1 164821761 164822455 Zm00001d030874 0
1 164824063 164824672 Zm00001d030875 0
1 164902049 164912870 Zm00001d030877 0
1 164942833 164943592 Zm00001d022847 1
1 164943531 164943840 Zm00001d022848 0
1 165026595 165027239 Zm00001d022849 1
1 165078839 165083962 Zm00001d030879 0
1 165231735 165237486 Zm00001d030881 0
1 165256807 165256886 Zm00001d030884 0
1 165741226 165745488 Zm00001d030888 0
1 166009841 166012367 Zm00001d030891 0
1 166041831 166042142 Zm00001d022850 0
1 166128617 166133279 Zm00001d030892 15
1 166141956 166148221 Zm00001d030893 98
1 166194775 166197012 Zm00001d030894 3
1 166287331 166290184 Zm00001d030895 24
1 166299982 166300456 Zm00001d030897 0
1 166439873 166440643 Zm00001d030899 0
1 166624510 166627207 Zm00001d030900 5
1 166628877 166630410 Zm00001d030901 1
1 166630764 166633673 Zm00001d030902 3
1 166694465 166694789 Zm00001d030906 0
1 166741909 166744810 Zm00001d030907 3
1 166746592 166757849 Zm00001d030908 0
1 166747355 166749594 Zm00001d030909 0
1 166757464 166766864 Zm00001d030910 1
1 166811331 166812308 Zm00001d030911 0
1 166903821 166924697 Zm00001d030914 0
1 167087180 167087501 Zm00001d030915 0
1 167088409 167093959 Zm00001d030916 33
1 167269074 167269714 Zm00001d022851 0
1 167326765 167327011 Zm00001d030918 0
1 167345431 167345677 Zm00001d030919 0
1 167480538 167521571 Zm00001d030920 2
1 167488834 167489080 Zm00001d030921 0
1 167499545 167499791 Zm00001d030923 0
1 167500147 167504819 Zm00001d022852 2
1 167503656 167503902 Zm00001d030924 0
1 167514044 167514290 Zm00001d030926 0
1 167518118 167519799 Zm00001d030927 0
1 167554015 167554696 Zm00001d030930 0
1 167662990 167663236 Zm00001d030932 0
1 167677691 167677937 Zm00001d030933 0
1 167682891 167687081 Zm00001d030934 19
1 167854200 167854505 Zm00001d022853 0
1 168021606 168091886 Zm00001d030935 158
1 168143127 168143798 Zm00001d022854 0
1 168183025 168185314 Zm00001d030936 0
1 168391019 168397836 Zm00001d030937 114
1 168398649 168398928 Zm00001d030938 0
1 168399557 168404587 Zm00001d030939 8
1 168453786 168458127 Zm00001d030940 6
1 168487035 168487887 Zm00001d030941 0
1 168488338 168493704 Zm00001d030942 0
1 168495354 168497554 Zm00001d030944 3
1 168549310 168550507 Zm00001d030945 0
1 168610718 168610792 Zm00001d030946 0
1 168612672 168630489 Zm00001d030947 0
1 168630529 168630603 Zm00001d030949 0
1 168632483 168634076 Zm00001d030950 0
1 168634817 168645497 Zm00001d030951 1
1 168646070 168649959 Zm00001d030952 7
1 168697729 168709504 Zm00001d030953 0
1 168741763 168745611 Zm00001d030954 6
1 168773918 168777012 Zm00001d022855 3
1 168915203 168928386 Zm00001d030955 9
1 169037520 169044042 Zm00001d030958 2
1 169192698 169193565 Zm00001d030959 0
1 169229480 169239762 Zm00001d030960 31
1 169327809 169330606 Zm00001d030962 2
1 169507768 169509000 Zm00001d030963 0
1 169510013 169511244 Zm00001d030964 0
1 169557994 169558465 Zm00001d030965 0
1 169596825 169609280 Zm00001d030967 25
1 169609307 169615972 Zm00001d030968 40
1 169641683 169643906 Zm00001d030969 1
1 170169838 170174596 Zm00001d030971 0
1 170184542 170189193 Zm00001d030972 0
1 170237243 170238095 Zm00001d030973 0
1 170241389 170244727 Zm00001d030974 0
1 170334422 170337201 Zm00001d030975 0
1 170450301 170451750 Zm00001d030976 0
1 170452339 170452412 Zm00001d030977 0
1 170453046 170453119 Zm00001d030978 0
1 171277286 171284640 Zm00001d030980 0
1 171564538 171568092 Zm00001d030981 2
1 171818547 171823296 Zm00001d030982 7
1 172056748 172058475 Zm00001d030984 0
1 172065912 172071656 Zm00001d030985 1
1 172067592 172067664 Zm00001d030986 0
1 172154285 172155845 Zm00001d030987 0
1 172180388 172181046 Zm00001d030988 0
1 172181722 172183926 Zm00001d030989 0
1 172181787 172182680 Zm00001d022856 2
1 172352529 172357352 Zm00001d030990 0
1 172371569 172372142 Zm00001d030991 0
1 172385325 172386039 Zm00001d022857 0
1 172397325 172400269 Zm00001d030992 0
1 172413966 172415265 Zm00001d030993 0
1 172424860 172425103 Zm00001d022858 0
1 172446565 172449101 Zm00001d030994 0
1 172452607 172457478 Zm00001d030995 21
1 172559274 172567962 Zm00001d030996 58
1 172610220 172611532 Zm00001d030997 0
1 172695820 172722797 Zm00001d030998 10
1 172720284 172725171 Zm00001d030999 19
1 172785822 172786919 Zm00001d031000 0
1 172788847 172790004 Zm00001d031001 0
1 172832217 172839410 Zm00001d031002 17
1 172842082 172846319 Zm00001d031003 0
1 172848447 172850901 Zm00001d031004 0
1 172956482 172964147 Zm00001d031005 234
1 173135203 173140452 Zm00001d031008 9
1 173165433 173190178 Zm00001d031009 38
1 173328236 173330899 Zm00001d031011 0
1 173396174 173402763 Zm00001d031013 12
1 173441033 173445839 Zm00001d031014 5
1 173562663 173580674 Zm00001d022860 1
1 173658522 173659395 Zm00001d031017 0
1 173681222 173708331 Zm00001d031018 0
1 173937104 173940807 Zm00001d031019 11
1 173943637 173944196 Zm00001d031020 0
1 174004000 174004213 Zm00001d031022 0
1 174044024 174046144 Zm00001d031023 0
1 174046269 174052289 Zm00001d031024 1
1 174112351 174114291 Zm00001d031026 11
1 174118446 174125812 Zm00001d031027 0
1 174127484 174133094 Zm00001d031028 11
1 174153415 174153661 Zm00001d031030 0
1 174221571 174221817 Zm00001d031031 0
1 174319621 174320513 Zm00001d031032 0
1 174328137 174334273 Zm00001d031033 0
1 174419389 174421663 Zm00001d022861 0
1 174436430 174437100 Zm00001d022862 0
1 174440314 174440560 Zm00001d031034 0
1 174464191 174465148 Zm00001d031035 0
1 174657812 174661816 Zm00001d031037 0
1 174663942 174664188 Zm00001d031038 0
1 174739637 174747699 Zm00001d031040 17
1 174748245 174754584 Zm00001d031041 36
1 174777438 174792059 Zm00001d031042 0
1 174811256 174813790 Zm00001d031044 0
1 174815474 174816824 Zm00001d031045 0
1 174833824 174835336 Zm00001d031047 0
1 174833882 174833956 Zm00001d031046 0
1 174835741 174835829 Zm00001d031048 0
1 174839918 174844064 Zm00001d031049 4
1 174872588 174876413 Zm00001d031050 12
1 174877394 174881197 Zm00001d031051 0
1 174882515 174885087 Zm00001d031053 0
1 174980587 174982311 Zm00001d031054 0
1 175030662 175031673 Zm00001d031055 0
1 175031871 175032077 Zm00001d022863 0
1 175036077 175037888 Zm00001d031056 0
1 175081171 175081555 Zm00001d031057 0
1 175149397 175154334 Zm00001d031058 16
1 175156309 175162258 Zm00001d031059 18
1 175163703 175169767 Zm00001d031060 0
1 175170462 175176066 Zm00001d031061 7
1 175258665 175260443 Zm00001d031062 13
1 175263788 175269072 Zm00001d031063 17
1 175371169 175379288 Zm00001d031064 60
1 175602322 175609344 Zm00001d031065 0
1 175632202 175633203 Zm00001d031066 0
1 175807850 175809432 Zm00001d031068 0
1 175958630 175968210 Zm00001d031070 0
1 175969708 175971563 Zm00001d031071 4
1 175972205 175977764 Zm00001d031072 13
1 175980668 175983357 Zm00001d031073 24
1 175985333 175996008 Zm00001d031074 22
1 176010194 176010779 Zm00001d031075 0
1 176192732 176196049 Zm00001d031077 1
1 176200720 176205899 Zm00001d031078 1
1 176344672 176345218 Zm00001d031079 0
1 176353802 176359878 Zm00001d031081 1
1 176367092 176368044 Zm00001d031082 0
1 176410641 176422181 Zm00001d031083 0
1 176430041 176430541 Zm00001d031085 1
1 176495792 176506822 Zm00001d031086 0
1 176622336 176632882 Zm00001d031088 15
1 176628539 176628608 Zm00001d031089 0
1 176657207 176661126 Zm00001d031090 27
1 176782699 176787696 Zm00001d031091 2
1 176869958 176875893 Zm00001d031092 1
1 176923145 176926098 Zm00001d031093 3
1 176987912 176988938 Zm00001d031094 0
1 177158121 177163096 Zm00001d031098 11
1 177231868 177233915 Zm00001d031099 2
1 177235180 177235636 Zm00001d031100 0
1 177235738 177243001 Zm00001d031101 22
1 177370595 177371673 Zm00001d031102 0
1 177422603 177422932 Zm00001d031103 0
1 177428040 177432794 Zm00001d031104 0
1 177502738 177502810 Zm00001d031107 0
1 177529079 177529470 Zm00001d031108 0
1 177577709 177583959 Zm00001d031109 28
1 177585562 177585868 Zm00001d031110 0
1 177787269 177787941 Zm00001d031113 0
1 177789386 177789677 Zm00001d031114 0
1 177821449 177829359 Zm00001d031115 0
1 177976719 177983073 Zm00001d031118 28
1 177983755 177987442 Zm00001d031119 0
1 178020479 178025593 Zm00001d031120 35
1 178356030 178357602 Zm00001d031122 0
1 178362188 178365032 Zm00001d031123 0
1 178452775 178454011 Zm00001d031125 0
1 178553060 178553878 Zm00001d031126 0
1 178717019 178719023 Zm00001d031127 5
1 178799383 178803593 Zm00001d031128 48
1 178803786 178805508 Zm00001d031129 0
1 178917350 178919435 Zm00001d031130 4
1 178922268 178923900 Zm00001d031131 0
1 178992772 178997888 Zm00001d031132 66
1 178996107 178997250 Zm00001d031133 0
1 178998580 179001994 Zm00001d031134 2
1 179005354 179009556 Zm00001d031135 9
1 179010346 179015072 Zm00001d031136 17
1 179111256 179114159 Zm00001d031137 0
1 179386700 179387321 Zm00001d031138 0
1 179457110 179459927 Zm00001d031139 0
1 179515432 179516408 Zm00001d031141 0
1 179579940 179580569 Zm00001d022864 1
1 179585580 179594014 Zm00001d031145 0
1 179600372 179600708 Zm00001d031146 0
1 179742376 179743363 Zm00001d031148 0
1 179744677 179749229 Zm00001d031149 16
1 179749390 179750584 Zm00001d031150 0
1 179774356 179774872 Zm00001d031152 3
1 179780682 179781123 Zm00001d031153 0
1 179817896 179818430 Zm00001d031155 0
1 179888173 179888707 Zm00001d031157 0
1 179966642 179967167 Zm00001d031158 0
1 180196545 180218147 Zm00001d031159 4
1 180213806 180214132 Zm00001d022865 0
1 180277455 180290942 Zm00001d031161 0
1 180291501 180295682 Zm00001d031163 6
1 180369692 180371167 Zm00001d031164 0
1 180398894 180403600 Zm00001d031167 1
1 180447017 180448137 Zm00001d031168 1713
1 180451407 180451479 Zm00001d031169 0
1 180462111 180463468 Zm00001d031170 0
1 180490441 180495243 Zm00001d031171 1
1 180598146 180598807 Zm00001d022866 1
1 180741754 180744283 Zm00001d031173 0
1 180928288 180929091 Zm00001d022867 1
1 181154823 181156369 Zm00001d031175 0
1 181305846 181307566 Zm00001d031177 0
1 181310178 181314255 Zm00001d031178 3
1 181314459 181317451 Zm00001d031179 5
1 181338651 181340600 Zm00001d031180 0
1 181575353 181579654 Zm00001d031182 6
1 181580506 181584714 Zm00001d031183 0
1 181585444 181586170 Zm00001d031184 0
1 181630808 181632504 Zm00001d031186 8
1 181633973 181636095 Zm00001d031187 0
1 181707375 181713746 Zm00001d031188 0
1 181715186 181715842 Zm00001d022868 0
1 181715319 181715703 Zm00001d031189 0
1 181716964 181717037 Zm00001d031190 0
1 181717544 181718015 Zm00001d031191 0
1 181719043 181719451 Zm00001d031192 0
1 181836161 181836725 Zm00001d031194 0
1 181857948 181858878 Zm00001d031195 0
1 181859730 181860228 Zm00001d031196 0
1 181874385 181874802 Zm00001d031197 0
1 181879059 181881851 Zm00001d031198 0
1 181910733 181911738 Zm00001d031199 1
1 181951853 181954505 Zm00001d031200 9
1 181968292 181971430 Zm00001d031201 1
1 181977631 181978147 Zm00001d031202 0
1 181978319 181979932 Zm00001d031203 4
1 181980150 181983844 Zm00001d031204 0
1 182002230 182006778 Zm00001d031205 18
1 182008343 182010877 Zm00001d031206 0
1 182119198 182120549 Zm00001d031208 0
1 182293106 182294953 Zm00001d031209 10
1 182329560 182336739 Zm00001d031210 31
1 182336146 182340221 Zm00001d031211 7
1 182379166 182384473 Zm00001d031212 19
1 182385064 182386594 Zm00001d031213 0
1 182480606 182484830 Zm00001d031216 7
1 182484847 182492517 Zm00001d031217 12
1 182495275 182495572 Zm00001d031218 0
1 182574838 182578580 Zm00001d031220 0
1 182579404 182580994 Zm00001d031221 3
1 182596025 182597609 Zm00001d031222 7
1 182657006 182661933 Zm00001d031223 0
1 182662542 182663088 Zm00001d031224 0
1 182664293 182665524 Zm00001d031225 0
1 182701650 182702653 Zm00001d031226 0
1 182704312 182705449 Zm00001d031227 13
1 182716722 182717302 Zm00001d031228 0
1 182801961 182803223 Zm00001d031229 0
1 182805321 182808465 Zm00001d031230 2
1 182805412 182827505 Zm00001d031231 2
1 182925111 182945175 Zm00001d031232 113
1 182947173 182951362 Zm00001d031233 0
1 182954192 182955497 Zm00001d022869 0
1 183190438 183200564 Zm00001d031236 3
1 183229236 183244599 Zm00001d031239 1
1 183235736 183238747 Zm00001d022870 1
1 183287977 183295572 Zm00001d031241 0
1 183367513 183368556 Zm00001d031243 0
1 183455010 183455957 Zm00001d031244 8
1 183599534 183602698 Zm00001d031248 0
1 183610067 183614950 Zm00001d031249 0
1 183612333 183615871 Zm00001d031250 0
1 183678305 183679759 Zm00001d031251 0
1 183880313 183892062 Zm00001d031253 6
1 183895157 183901422 Zm00001d031254 40
1 184086534 184104528 Zm00001d031256 46
1 184106567 184107742 Zm00001d031257 7
1 184110086 184113451 Zm00001d031258 0
1 184113624 184115681 Zm00001d031259 13
1 184153031 184161955 Zm00001d031260 0
1 184208656 184209419 Zm00001d022871 1
1 184229338 184230472 Zm00001d031261 0
1 184233669 184234892 Zm00001d031262 0
1 184281833 184284331 Zm00001d031263 8
1 184285252 184286332 Zm00001d031264 0
1 184286252 184295887 Zm00001d031265 69
1 184358937 184359897 Zm00001d031266 2
1 184397569 184400001 Zm00001d031267 8
1 184422584 184423068 Zm00001d022872 0
1 184422805 184436805 Zm00001d031268 96
1 184545304 184548977 Zm00001d031269 8
1 184550116 184551424 Zm00001d031270 0
1 184629578 184634811 Zm00001d031271 1
1 184633691 184634300 Zm00001d031272 0
1 184641866 184642736 Zm00001d031273 3
1 184687394 184688348 Zm00001d031274 0
1 184817128 184819486 Zm00001d031275 5
1 184829058 184829125 Zm00001d031276 0
1 184854482 184855256 Zm00001d031277 0
1 184859498 184860221 Zm00001d031278 0
1 184897759 184900636 Zm00001d031279 6
1 184903194 184904973 Zm00001d031280 0
1 184924381 184926172 Zm00001d031281 4
1 184927210 184927816 Zm00001d031282 0
1 185016960 185017179 Zm00001d031283 0
1 185019328 185021750 Zm00001d022873 3
1 185105069 185105288 Zm00001d031286 0
1 185120589 185122949 Zm00001d031287 0
1 185175759 185177518 Zm00001d031288 0
1 185298088 185299335 Zm00001d022874 0
1 185319206 185332363 Zm00001d031289 57
1 185334135 185334576 Zm00001d031290 0
1 185472893 185477491 Zm00001d031291 29
1 185477806 185478616 Zm00001d031292 3
1 185504256 185504918 Zm00001d031293 0
1 185533156 185536651 Zm00001d031296 0
1 185566370 185569682 Zm00001d031299 0
1 185589045 185592963 Zm00001d031300 8
1 185623416 185624719 Zm00001d031301 0
1 185700378 185710906 Zm00001d031303 0
1 185737129 185737441 Zm00001d031305 0
1 185753384 185753666 Zm00001d031306 0
1 185839154 185840307 Zm00001d031308 3
1 185840863 185842897 Zm00001d031309 0
1 185845155 185845758 Zm00001d031310 4
1 185849376 185850081 Zm00001d031311 0
1 185850814 185852753 Zm00001d031312 0
1 185867616 185867688 Zm00001d031314 0
1 185871253 185874831 Zm00001d031315 5
1 185876712 185882166 Zm00001d031316 29
1 185911719 185913708 Zm00001d031317 8
1 185915535 185921483 Zm00001d031318 0
1 185960623 185962003 Zm00001d031321 3
1 185965372 185968480 Zm00001d031322 0
1 185977738 185981604 Zm00001d031323 7
1 186052723 186053956 Zm00001d031325 0
1 186054717 186062670 Zm00001d031326 23
1 186062761 186075460 Zm00001d031327 27
1 186081295 186085558 Zm00001d031328 7
1 186194754 186199511 Zm00001d031329 1
1 186203686 186205289 Zm00001d022875 1
1 186314542 186324863 Zm00001d031331 1
1 186376330 186380883 Zm00001d031332 33
1 186418493 186423058 Zm00001d031333 0
1 186514491 186515016 Zm00001d031334 0
1 186515239 186520227 Zm00001d022876 13
1 186583835 186584237 Zm00001d031336 0
1 186587647 186588635 Zm00001d031337 0
1 186700284 186700520 Zm00001d022877 0
1 186729079 186739316 Zm00001d031338 0
1 186773316 186773766 Zm00001d031339 0
1 186774013 186776795 Zm00001d031340 0
1 186784148 186785992 Zm00001d031341 0
1 186816901 186817835 Zm00001d031342 0
1 186836237 186837506 Zm00001d031344 36
1 186944412 186945004 Zm00001d022878 0
1 186945217 186946580 Zm00001d031345 1
1 187013824 187014620 Zm00001d031346 0
1 187040655 187041156 Zm00001d031348 0
1 187058937 187060839 Zm00001d031349 0
1 187062483 187066893 Zm00001d031351 0
1 187068909 187076465 Zm00001d031352 0
1 187098826 187114428 Zm00001d031355 0
1 187119497 187121010 Zm00001d031357 0
1 187176409 187181392 Zm00001d031359 0
1 187352989 187354042 Zm00001d031361 0
1 187358596 187359766 Zm00001d031362 0
1 187376458 187377145 Zm00001d031363 0
1 187454422 187455372 Zm00001d031364 0
1 187456740 187460934 Zm00001d031366 0
1 187482050 187482551 Zm00001d031367 0
1 187487047 187488196 Zm00001d031368 0
1 187492855 187495345 Zm00001d031369 0
1 187563112 187564209 Zm00001d031370 0
1 187621386 187624780 Zm00001d031372 0
1 187625249 187625966 Zm00001d031373 0
1 187631491 187632082 Zm00001d031375 0
1 187718811 187721184 Zm00001d031377 1
1 187897029 187898721 Zm00001d031379 0
1 187898893 187899472 Zm00001d031380 0
1 187900676 187901788 Zm00001d031381 0
1 187902696 187918052 Zm00001d031382 0
1 187952115 187953827 Zm00001d031384 0
1 188413469 188413793 Zm00001d031389 0
1 188647319 188650029 Zm00001d031391 0
1 188711967 188717046 Zm00001d031392 0
1 188721587 188721990 Zm00001d022879 0
1 188816031 188820327 Zm00001d031395 0
1 188823648 188824232 Zm00001d031396 0
1 188861238 188863578 Zm00001d031398 0
1 188931490 188932672 Zm00001d031399 0
1 189164378 189164951 Zm00001d031400 0
1 189190928 189194675 Zm00001d031402 0
1 189201779 189202544 Zm00001d031403 0
1 189203215 189203629 Zm00001d031404 0
1 189254932 189255616 Zm00001d031405 0
1 189257835 189261763 Zm00001d031407 0
1 189263611 189264352 Zm00001d031408 0
1 189265378 189265801 Zm00001d031409 0
1 189265573 189265801 Zm00001d031410 0
1 189278083 189278949 Zm00001d031411 0
1 189290751 189294828 Zm00001d031412 8
1 189318542 189320561 Zm00001d031413 0
1 189345798 189347225 Zm00001d031414 0
1 189358630 189362122 Zm00001d031415 1
1 189440084 189443079 Zm00001d031416 1
1 189511675 189514775 Zm00001d031418 0
1 189514810 189515143 Zm00001d031419 0
1 189574081 189577299 Zm00001d031420 1
1 189577346 189578120 Zm00001d031421 0
1 189580902 189591158 Zm00001d031422 19
1 189593204 189593937 Zm00001d031423 8
1 189598105 189599433 Zm00001d031424 0
1 189631779 189633108 Zm00001d031426 12
1 189639765 189640518 Zm00001d022880 0
1 189777968 189781413 Zm00001d031427 0
1 189808670 189811445 Zm00001d031428 1
1 189856342 189862099 Zm00001d031429 1
1 189862643 189867912 Zm00001d031430 11
1 189876138 189876501 Zm00001d031431 0
1 190073630 190074758 Zm00001d031432 0
1 190080838 190081984 Zm00001d031434 3
1 190085947 190089333 Zm00001d031435 0
1 190176191 190179802 Zm00001d031436 6
1 190179855 190183037 Zm00001d031437 0
1 190215776 190218891 Zm00001d031439 4
1 190216862 190216934 Zm00001d031440 0
1 190219403 190219652 Zm00001d022881 0
1 190232594 190235627 Zm00001d031441 2
1 190249086 190254979 Zm00001d031442 0
1 190253632 190253952 Zm00001d022882 0
1 190254716 190254955 Zm00001d022883 0
1 190264314 190265262 Zm00001d031443 1
1 190266394 190269706 Zm00001d031444 0
1 190274858 190276757 Zm00001d031445 1
1 190284562 190291949 Zm00001d031447 469
1 190316536 190321767 Zm00001d031449 0
1 190370385 190373502 Zm00001d031450 0
1 190382865 190386589 Zm00001d031451 0
1 190459576 190459650 Zm00001d031452 0
1 190556790 190558314 Zm00001d031453 2
1 190620807 190621461 Zm00001d022884 0
1 190649918 190653721 Zm00001d031454 1
1 190793371 190793926 Zm00001d031455 0
1 190910667 190943061 Zm00001d031457 6
1 190927318 190930337 Zm00001d031458 0
1 190964810 190978369 Zm00001d031459 6
1 191032598 191034959 Zm00001d031460 0
1 191059763 191062054 Zm00001d031462 0
1 191081874 191084627 Zm00001d031463 8
1 191125197 191125689 Zm00001d031464 0
1 191126508 191126940 Zm00001d031465 0
1 191167285 191172311 Zm00001d031466 0
1 191167339 191169614 Zm00001d031467 0
1 191229530 191230114 Zm00001d031469 0
1 191263839 191267976 Zm00001d031470 0
1 191269979 191275295 Zm00001d031471 3
1 191327827 191332219 Zm00001d031473 5
1 191370597 191372391 Zm00001d031475 0
1 191373404 191374899 Zm00001d031476 0
1 191377319 191377390 Zm00001d031477 0
1 191382561 191383508 Zm00001d031479 0
1 191518540 191521006 Zm00001d031480 0
1 191521127 191523748 Zm00001d031481 15
1 191554664 191555908 Zm00001d031482 0
1 191558457 191559611 Zm00001d031483 0
1 191582402 191584575 Zm00001d031484 1
1 191586050 191588335 Zm00001d031485 8
1 191639759 191644954 Zm00001d031486 7
1 191766319 191771809 Zm00001d031487 23
1 191775034 191776945 Zm00001d031488 0
1 191775182 191781020 Zm00001d031489 2
1 191819198 191824621 Zm00001d031490 22
1 191822654 191822728 Zm00001d031491 0
1 191843662 191844687 Zm00001d031492 0
1 191846070 191849645 Zm00001d031493 0
1 191908228 191910980 Zm00001d031494 1
1 191994765 191996827 Zm00001d031495 0
1 192002833 192004606 Zm00001d031496 0
1 192004595 192004668 Zm00001d031497 0
1 192005743 192006331 Zm00001d031498 0
1 192022613 192023222 Zm00001d031499 0
1 192040041 192040576 Zm00001d031500 0
1 192063298 192064027 Zm00001d031501 0
1 192122012 192126968 Zm00001d031502 19
1 192155540 192156325 Zm00001d031503 0
1 192156675 192158122 Zm00001d031504 0
1 192252488 192255152 Zm00001d031505 22
1 192284597 192288060 Zm00001d031508 0
1 192301630 192304353 Zm00001d031509 2
1 192357370 192358661 Zm00001d031510 2
1 192366140 192367785 Zm00001d031511 0
1 192424399 192424708 Zm00001d031513 0
1 192436660 192437457 Zm00001d031514 0
1 192483918 192484951 Zm00001d031515 0
1 192568757 192569270 Zm00001d031516 0
1 192568841 192569462 Zm00001d031517 0
1 192615421 192622594 Zm00001d031518 46
1 192670031 192675121 Zm00001d031519 5
1 192675720 192679397 Zm00001d031520 13
1 192679622 192679695 Zm00001d031521 0
1 192746883 192762316 Zm00001d031522 22
1 192799113 192800514 Zm00001d031523 0
1 192826346 192827797 Zm00001d031524 0
1 192892597 192897923 Zm00001d031525 23
1 192898538 192899528 Zm00001d031526 0
1 192952025 192956458 Zm00001d031527 4
1 192957132 192959320 Zm00001d031528 1
1 192960960 192972116 Zm00001d031529 107
1 192976558 192979894 Zm00001d031530 3
1 192992192 192996753 Zm00001d031531 17
1 193249981 193256980 Zm00001d031532 4
1 193316762 193318712 Zm00001d031533 8
1 193343063 193348037 Zm00001d031534 13
1 193452710 193455986 Zm00001d031535 8
1 193597462 193598010 Zm00001d022885 1
1 193620436 193622803 Zm00001d031536 1
1 193623187 193623260 Zm00001d031537 0
1 193623778 193623851 Zm00001d031538 0
1 193693868 193697232 Zm00001d031539 10
1 193698634 193701525 Zm00001d031540 5
1 193750495 193751623 Zm00001d031541 0
1 193753194 193766058 Zm00001d031542 5
1 193767745 193780529 Zm00001d031543 42
1 193781400 193782215 Zm00001d031544 0
1 193834071 193835680 Zm00001d031545 1
1 193839224 193839605 Zm00001d031546 0
1 193845294 193846953 Zm00001d031547 0
1 193849006 193849590 Zm00001d031548 0
1 193854781 193874626 Zm00001d031549 0
1 193880138 193884118 Zm00001d022886 2
1 193924905 193925964 Zm00001d031550 0
1 193986376 193986958 Zm00001d022887 0
1 194111499 194112254 Zm00001d031553 0
1 194112918 194119847 Zm00001d031554 0
1 194120553 194122562 Zm00001d031555 1
1 194157335 194158112 Zm00001d031556 0
1 194159048 194162479 Zm00001d031557 0
1 194162556 194176389 Zm00001d031558 0
1 194178405 194179311 Zm00001d031559 0
1 194266306 194270465 Zm00001d031560 4
1 194335307 194335844 Zm00001d022888 0
1 194339693 194342403 Zm00001d031561 2
1 194370599 194371395 Zm00001d031562 0
1 194556282 194557848 Zm00001d031563 0
1 194606658 194607393 Zm00001d031568 0
1 194687972 194691805 Zm00001d031569 23
1 194692156 194696937 Zm00001d031570 6
1 194764719 194766698 Zm00001d031571 0
1 194778143 194780073 Zm00001d031572 0
1 194911368 194916219 Zm00001d031573 0
1 195022396 195027607 Zm00001d031574 0
1 195067277 195068835 Zm00001d031575 0
1 195077707 195078109 Zm00001d031576 0
1 195092275 195093628 Zm00001d031577 0
1 195116929 195128043 Zm00001d031578 0
1 195291756 195294291 Zm00001d031580 1
1 195388614 195402490 Zm00001d031581 0
1 195481942 195483097 Zm00001d031583 0
1 195511707 195521787 Zm00001d031584 0
1 195523690 195524443 Zm00001d031586 0
1 195526968 195533151 Zm00001d031587 8
1 195607300 195608107 Zm00001d031588 1
1 195608213 195611534 Zm00001d031589 3
1 195612250 195613008 Zm00001d022889 1
1 195617658 195621721 Zm00001d031591 0
1 195672264 195678558 Zm00001d031593 0
1 195810415 195812223 Zm00001d031594 0
1 195839673 195841925 Zm00001d031595 0
1 195839816 195840488 Zm00001d031596 0
1 195867645 195869138 Zm00001d031597 0
1 195871194 195872558 Zm00001d031598 0
1 195873412 195875927 Zm00001d031599 0
1 195876041 195877707 Zm00001d031600 1
1 195947690 195948932 Zm00001d031601 0
1 195958618 195965889 Zm00001d031602 5
1 196088872 196089526 Zm00001d031604 0
1 196089341 196090150 Zm00001d031605 0
1 196103126 196103698 Zm00001d031606 0
1 196126862 196128094 Zm00001d031607 0
1 196128453 196128527 Zm00001d031608 0
1 196129164 196129237 Zm00001d031609 0
1 196150568 196153475 Zm00001d031611 314
1 196177001 196177950 Zm00001d031612 0
1 196180913 196182272 Zm00001d031613 0
1 196188045 196189851 Zm00001d031614 0
1 196221930 196223185 Zm00001d031615 0
1 196222464 196223007 Zm00001d031616 0
1 196224573 196228047 Zm00001d031617 7
1 196228022 196229672 Zm00001d031618 7
1 196232432 196236937 Zm00001d031619 3
1 196372441 196380539 Zm00001d031620 18
1 196575043 196584218 Zm00001d031621 14
1 196773082 196773325 Zm00001d031625 0
1 196844055 196844904 Zm00001d031626 0
1 196865023 196868008 Zm00001d031627 86
1 196885705 196886306 Zm00001d031628 0
1 196888006 196888889 Zm00001d031629 0
1 196888931 196889324 Zm00001d031630 0
1 196894330 196894660 Zm00001d031631 0
1 196894835 196908058 Zm00001d031632 0
1 196910693 196914075 Zm00001d031633 0
1 196930707 196940546 Zm00001d031634 9
1 196944232 196947143 Zm00001d031635 11
1 197046357 197048201 Zm00001d031636 78
1 197049255 197052349 Zm00001d031637 16
1 197063889 197066757 Zm00001d031638 0
1 197105592 197108840 Zm00001d031639 4
1 197108701 197111394 Zm00001d031640 14
1 197111865 197115583 Zm00001d031641 3
1 197116319 197131078 Zm00001d031642 0
1 197133006 197142004 Zm00001d031643 6
1 197194903 197195296 Zm00001d031646 0
1 197308954 197311791 Zm00001d031647 4
1 197351129 197355424 Zm00001d031648 21
1 197386052 197388433 Zm00001d031649 0
1 197393449 197395554 Zm00001d031651 10
1 197494481 197499476 Zm00001d031653 9
1 197509968 197512541 Zm00001d031654 0
1 197545630 197549052 Zm00001d031655 9
1 197633700 197636263 Zm00001d031656 0
1 197692664 197700005 Zm00001d031657 13
1 197753660 197755766 Zm00001d031658 0
1 197760194 197776370 Zm00001d031659 33
1 197840679 197849444 Zm00001d031660 45
1 197917029 197917588 Zm00001d031661 0
1 197918029 197921539 Zm00001d031662 2
1 198010087 198010161 Zm00001d031663 0
1 198011045 198011119 Zm00001d031664 0
1 198078398 198080869 Zm00001d031665 1
1 198113790 198116973 Zm00001d031666 5
1 198119171 198130785 Zm00001d031667 20
1 198133294 198135983 Zm00001d031668 1
1 198137581 198141658 Zm00001d031669 8
1 198157945 198164050 Zm00001d031671 1
1 198158298 198163378 Zm00001d031670 2
1 198164367 198168408 Zm00001d031672 0
1 198259708 198260293 Zm00001d031673 0
1 198267826 198271992 Zm00001d031674 1
1 198288146 198289508 Zm00001d031675 0
1 198291705 198304950 Zm00001d031676 20
1 198453957 198455760 Zm00001d031677 0
1 198531548 198538490 Zm00001d031678 56
1 198550124 198551165 Zm00001d031680 0
1 198599006 198601825 Zm00001d031682 1
1 198606421 198607057 Zm00001d031683 0
1 198609063 198620174 Zm00001d031684 1
1 198621129 198627245 Zm00001d031685 2
1 198645924 198648775 Zm00001d031687 0
1 198649577 198653105 Zm00001d031688 18
1 198655371 198659835 Zm00001d031689 7
1 198659946 198660820 Zm00001d031690 1
1 198667934 198671896 Zm00001d031691 17
1 198705471 198705969 Zm00001d031693 0
1 198706329 198713467 Zm00001d031694 47
1 198748081 198750106 Zm00001d031696 1
1 198774831 198777673 Zm00001d031697 0
1 198784412 198787445 Zm00001d031698 0
1 198828634 198829665 Zm00001d031699 0
1 198833248 198838390 Zm00001d031700 10
1 198847486 198849568 Zm00001d031701 5
1 198850940 198866978 Zm00001d031702 1
1 198955377 198957377 Zm00001d031703 13
1 198971109 198972397 Zm00001d031704 0
1 199015598 199019446 Zm00001d031705 16
1 199023408 199026623 Zm00001d031706 6
1 199074701 199078961 Zm00001d031707 6
1 199079406 199080842 Zm00001d031708 0
1 199082321 199102858 Zm00001d031709 0
1 199127989 199131577 Zm00001d031711 0
1 199132107 199139506 Zm00001d031712 45
1 199206942 199207208 Zm00001d031713 0
1 199212849 199213604 Zm00001d031715 0
1 199251191 199251956 Zm00001d031717 0
1 199411818 199414727 Zm00001d031719 0
1 199415228 199417577 Zm00001d031720 5
1 199425118 199427371 Zm00001d031722 0
1 199502426 199506388 Zm00001d031723 1
1 199517586 199526569 Zm00001d031724 42
1 199651975 199653028 Zm00001d031725 0
1 199707995 199710074 Zm00001d031726 0
1 199715757 199718643 Zm00001d031727 16
1 199720828 199721512 Zm00001d031728 0
1 199827410 199829671 Zm00001d031729 0
1 199913787 199915380 Zm00001d031730 2
1 200023768 200025791 Zm00001d031731 0
1 200031225 200031514 Zm00001d022890 0
1 200052337 200054134 Zm00001d031732 0
1 200066732 200067507 Zm00001d022891 0
1 200068570 200073558 Zm00001d031733 0
1 200077842 200082258 Zm00001d031734 1
1 200160358 200163833 Zm00001d031735 0
1 200186728 200187572 Zm00001d022892 1
1 200197811 200199489 Zm00001d031736 0
1 200260169 200262141 Zm00001d031737 0
1 200303754 200305654 Zm00001d031738 0
1 200307873 200308906 Zm00001d031739 0
1 200312198 200315515 Zm00001d031740 23
1 200422093 200422981 Zm00001d031741 0
1 200572723 200575450 Zm00001d031743 0
1 200647592 200649580 Zm00001d031745 0
1 200674710 200674783 Zm00001d031746 0
1 200675570 200679396 Zm00001d031747 28
1 200684246 200684807 Zm00001d031748 0
1 200686321 200689932 Zm00001d031749 20
1 200707268 200708767 Zm00001d031750 0
1 200708820 200711986 Zm00001d031751 0
1 200737708 200739807 Zm00001d031753 3
1 200814953 200816242 Zm00001d031754 0
1 200944199 200947414 Zm00001d031759 0
1 201015464 201016943 Zm00001d031760 2
1 201106049 201111798 Zm00001d031764 13
1 201111347 201111737 Zm00001d031765 0
1 201189627 201191621 Zm00001d031766 5
1 201192491 201193550 Zm00001d031767 0
1 201195221 201199817 Zm00001d031769 0
1 201242003 201242530 Zm00001d022893 0
1 201315010 201316276 Zm00001d031771 0
1 201352937 201354203 Zm00001d031772 0
1 201397642 201398823 Zm00001d031773 2
1 201436035 201436377 Zm00001d031774 0
1 201510971 201513199 Zm00001d031777 0
1 201515267 201517431 Zm00001d031778 0
1 201520519 201523554 Zm00001d031779 0
1 201527096 201532243 Zm00001d031780 0
1 201578935 201579691 Zm00001d031781 0
1 201730230 201732456 Zm00001d031782 0
1 201735778 201737876 Zm00001d031783 0
1 201757779 201763642 Zm00001d031784 1
1 201799807 201802246 Zm00001d031785 0
1 201868284 201873117 Zm00001d031789 0
1 201947174 201952222 Zm00001d031790 1
1 201964853 201966053 Zm00001d031792 0
1 202076091 202089121 Zm00001d031793 2
1 202093617 202095506 Zm00001d031794 0
1 202095697 202096720 Zm00001d031795 0
1 202103549 202104359 Zm00001d031796 3
1 202170792 202171441 Zm00001d031797 0
1 202174122 202174818 Zm00001d031798 0
1 202175992 202181535 Zm00001d031799 1
1 202182453 202182942 Zm00001d031800 0
1 202184533 202185601 Zm00001d031801 1
1 202214938 202217025 Zm00001d031802 4
1 202297007 202297994 Zm00001d031804 1
1 202330756 202332503 Zm00001d031805 0
1 202360535 202360844 Zm00001d031806 0
1 202456320 202462069 Zm00001d031807 4
1 202464155 202467819 Zm00001d031808 7
1 202468441 202472613 Zm00001d031809 10
1 202550574 202551372 Zm00001d031810 0
1 202554372 202556086 Zm00001d031811 1
1 202632510 202634549 Zm00001d031813 2
1 202667669 202670842 Zm00001d031814 0
1 202686991 202690272 Zm00001d031815 0
1 202751685 202757066 Zm00001d031816 12
1 202884655 202896386 Zm00001d031817 30
1 202899614 202900464 Zm00001d031818 0
1 202907477 202908879 Zm00001d031819 0
1 202909713 202911057 Zm00001d031820 0
1 202912439 202916035 Zm00001d031821 0
1 202981538 202982307 Zm00001d031822 26
1 202981660 202981981 Zm00001d031823 0
1 202983116 202992232 Zm00001d031824 4
1 202992961 202996130 Zm00001d031825 52
1 203010394 203011279 Zm00001d031826 0
1 203014513 203029359 Zm00001d031827 0
1 203029809 203031629 Zm00001d031828 0
1 203032399 203038983 Zm00001d031829 0
1 203041800 203043392 Zm00001d031830 0
1 203118550 203127762 Zm00001d031832 15
1 203133494 203134475 Zm00001d031833 0
1 203191237 203192635 Zm00001d031835 0
1 203211926 203212346 Zm00001d031836 0
1 203221977 203225256 Zm00001d031837 1
1 203326137 203327986 Zm00001d031839 0
1 203351876 203352266 Zm00001d022894 0
1 203354977 203355904 Zm00001d031840 0
1 203398593 203399369 Zm00001d031841 0
1 203624303 203624541 Zm00001d022895 0
1 203676256 203677108 Zm00001d031843 0
1 203695883 203699106 Zm00001d031844 5
1 203911283 203917374 Zm00001d031845 0
1 203934647 203935478 Zm00001d031846 0
1 203973237 203990097 Zm00001d031847 183
1 203990153 203991662 Zm00001d031848 0
1 203993171 203996773 Zm00001d031849 30
1 204132854 204133635 Zm00001d031850 3
1 204134343 204138811 Zm00001d031851 24
1 204140567 204140852 Zm00001d031852 0
1 204145138 204149948 Zm00001d031853 1
1 204236478 204236778 Zm00001d022896 0
1 204236526 204241415 Zm00001d031854 24
1 204241496 204242651 Zm00001d031855 1
1 204243278 204248168 Zm00001d031856 29
1 204348027 204349986 Zm00001d031858 4
1 204431582 204433029 Zm00001d031859 0
1 204433976 204438771 Zm00001d031860 4
1 204458556 204459636 Zm00001d031861 0
1 204468998 204470013 Zm00001d031862 0
1 204518457 204537518 Zm00001d031863 72
1 204547856 204548477 Zm00001d031864 0
1 204668604 204670641 Zm00001d031866 1
1 204677116 204680173 Zm00001d031867 0
1 204737533 204738454 Zm00001d031868 0
1 204740207 204743258 Zm00001d031869 0
1 204744331 204746298 Zm00001d031870 0
1 204748410 204755635 Zm00001d031871 52
1 204948168 204956506 Zm00001d031872 0
1 204962466 204987181 Zm00001d031873 1
1 205070843 205071236 Zm00001d031874 0
1 205091434 205093066 Zm00001d031875 39
1 205126580 205135409 Zm00001d031876 0
1 205145444 205145828 Zm00001d031877 0
1 205166703 205167543 Zm00001d031878 0
1 205241190 205242150 Zm00001d031880 0
1 205250101 205251502 Zm00001d031882 0
1 205253219 205256933 Zm00001d031883 8
1 205332443 205333253 Zm00001d031887 0
1 205336689 205337790 Zm00001d031888 0
1 205397261 205398005 Zm00001d031889 0
1 205424839 205425909 Zm00001d031890 0
1 205429717 205442392 Zm00001d031891 64
1 205442993 205443842 Zm00001d031892 0
1 205617822 205620362 Zm00001d031893 17
1 205693707 205696793 Zm00001d031894 26
1 205808284 205809544 Zm00001d031895 0
1 205925212 205930258 Zm00001d031898 30
1 205992134 205996030 Zm00001d031899 4
1 206061436 206064016 Zm00001d031900 0
1 206063577 206072875 Zm00001d031901 0
1 206146764 206153923 Zm00001d031902 17
1 206152187 206155096 Zm00001d031903 0
1 206156271 206157117 Zm00001d031904 14
1 206261033 206261843 Zm00001d031906 12
1 206279863 206280370 Zm00001d022897 0
1 206279863 206281262 Zm00001d022898 0
1 206384947 206385757 Zm00001d031907 20
1 206405715 206408991 Zm00001d031908 11
1 206465398 206471722 Zm00001d031909 12
1 206516435 206517921 Zm00001d031910 0
1 206533162 206537215 Zm00001d031911 2
1 206640377 206642606 Zm00001d031913 13
1 206651967 206653716 Zm00001d031915 0
1 206664319 206665664 Zm00001d031918 0
1 206693435 206694737 Zm00001d031920 0
1 206850564 206850807 Zm00001d031921 0
1 206914294 206916976 Zm00001d031922 0
1 206917641 206923152 Zm00001d031923 0
1 206932525 206934498 Zm00001d031925 0
1 206933878 206934591 Zm00001d022900 1
1 206982601 206985131 Zm00001d031926 1
1 207061887 207081049 Zm00001d031927 2
1 207098113 207099390 Zm00001d031928 10
1 207099866 207105197 Zm00001d031929 40
1 207130513 207131870 Zm00001d031930 0
1 207233990 207236556 Zm00001d031932 0
1 207276631 207281619 Zm00001d031933 13
1 207282232 207283474 Zm00001d031934 0
1 207438527 207441291 Zm00001d031937 18
1 207474093 207480770 Zm00001d031938 70
1 207515535 207517495 Zm00001d031939 45
1 207526462 207529592 Zm00001d031940 17
1 207588116 207591806 Zm00001d031941 12
1 207636607 207639711 Zm00001d031942 19
1 207690176 207696620 Zm00001d031943 37
1 207696702 207697275 Zm00001d031944 5
1 207697840 207701019 Zm00001d031945 4
1 207701152 207705140 Zm00001d031946 1
1 207705727 207705955 Zm00001d031947 0
1 207754044 207757465 Zm00001d031948 1
1 207788454 207799885 Zm00001d031949 0
1 207800506 207800674 Zm00001d031950 0
1 207851299 207854723 Zm00001d031951 0
1 207855993 207859754 Zm00001d031952 0
1 207932226 207935640 Zm00001d031953 1
1 207946263 207949970 Zm00001d031954 0
1 207955043 207958736 Zm00001d031956 74
1 207955120 207958827 Zm00001d031957 74
1 208010721 208014853 Zm00001d031958 6
1 208016870 208019338 Zm00001d031959 0
1 208050357 208053463 Zm00001d031961 10
1 208072494 208073445 Zm00001d031962 0
1 208073596 208078429 Zm00001d031963 17
1 208213362 208213435 Zm00001d031965 0
1 208214789 208214862 Zm00001d031966 0
1 208218164 208223089 Zm00001d031967 0
1 208240912 208243090 Zm00001d031969 5
1 208243570 208247579 Zm00001d031970 0
1 208252890 208254322 Zm00001d031971 3
1 208259471 208259544 Zm00001d031972 0
1 208328134 208356985 Zm00001d031973 18
1 208332578 208332652 Zm00001d031974 0
1 208357439 208359412 Zm00001d031975 8
1 208381830 208384444 Zm00001d031976 0
1 208387892 208392229 Zm00001d031977 4
1 208400550 208401401 Zm00001d031979 5
1 208507190 208517368 Zm00001d031981 20
1 208668618 208669116 Zm00001d031985 2
1 208746943 208754876 Zm00001d031986 33
1 208751062 208754709 Zm00001d031987 0
1 208835363 208839440 Zm00001d031988 28
1 208900770 208909882 Zm00001d031989 0
1 208935061 208935679 Zm00001d031990 0
1 208936534 208939125 Zm00001d031991 0
1 208942916 208950782 Zm00001d031992 13
1 208982123 208986152 Zm00001d031993 6
1 208986198 208986892 Zm00001d031994 0
1 209023192 209027377 Zm00001d031995 5
1 209091745 209096011 Zm00001d031996 5
1 209095981 209098528 Zm00001d031997 2
1 209166876 209167593 Zm00001d032000 1
1 209168971 209169044 Zm00001d032001 0
1 209177376 209177449 Zm00001d032002 0
1 209210224 209211202 Zm00001d032003 2
1 209250224 209252198 Zm00001d032004 0
1 209258352 209259123 Zm00001d032005 0
1 209263839 209264226 Zm00001d022901 0
1 209286386 209287682 Zm00001d032007 0
1 209290031 209291244 Zm00001d032008 0
1 209332648 209333324 Zm00001d032009 0
1 209338029 209341591 Zm00001d032010 26
1 209341994 209342432 Zm00001d032011 0
1 209384219 209384639 Zm00001d032012 0
1 209386286 209386709 Zm00001d032013 0
1 209513195 209514778 Zm00001d032015 0
1 209549015 209554713 Zm00001d032016 97
1 209556542 209556615 Zm00001d032017 0
1 209557215 209557288 Zm00001d032018 0
1 209574118 209576739 Zm00001d032019 152
1 209580186 209580258 Zm00001d032020 0
1 209620859 209625239 Zm00001d032022 69
1 209628480 209628804 Zm00001d032023 0
1 209721046 209722443 Zm00001d032024 4
1 209767376 209768625 Zm00001d032025 0
1 209789642 209790765 Zm00001d032026 0
1 209851566 209853560 Zm00001d032027 1
1 209870415 209872305 Zm00001d032028 0
1 209942745 209947996 Zm00001d032029 11
1 209949066 209949613 Zm00001d032030 0
1 209984016 209988153 Zm00001d032031 7
1 209992349 209997511 Zm00001d032032 42
1 210088186 210090275 Zm00001d032035 2
1 210137789 210138853 Zm00001d032036 1
1 210202914 210202991 Zm00001d032038 0
1 210203786 210203859 Zm00001d032039 0
1 210206508 210211370 Zm00001d032040 6
1 210344732 210347136 Zm00001d032042 0
1 210379234 210380250 Zm00001d032043 0
1 210445251 210451544 Zm00001d032044 25
1 210458384 210460255 Zm00001d032045 0
1 210548809 210553536 Zm00001d032046 0
1 210710798 210711759 Zm00001d032047 0
1 210738990 210741417 Zm00001d032048 0
1 210749059 210752906 Zm00001d032049 15
1 210823262 210825079 Zm00001d032050 0
1 210825160 210825686 Zm00001d032051 0
1 210826978 210827707 Zm00001d032052 0
1 210838342 210839476 Zm00001d032053 0
1 210842513 210843620 Zm00001d032054 0
1 210913868 210916020 Zm00001d032055 2
1 210966209 210973774 Zm00001d032056 2
1 211041985 211046442 Zm00001d032057 2
1 211054137 211060475 Zm00001d032058 4
1 211065772 211068432 Zm00001d032059 0
1 211112192 211116480 Zm00001d032060 16
1 211120199 211120631 Zm00001d032061 0
1 211120871 211124243 Zm00001d032062 0
1 211138963 211139964 Zm00001d032063 0
1 211140440 211148020 Zm00001d032064 0
1 211186933 211188751 Zm00001d032066 0
1 211226802 211226876 Zm00001d032068 0
1 211229816 211232389 Zm00001d032069 0
1 211247688 211248141 Zm00001d032070 7
1 211270340 211270823 Zm00001d032071 0
1 211337501 211338005 Zm00001d022902 0
1 211385711 211390492 Zm00001d032072 6
1 211494651 211497588 Zm00001d032073 0
1 211498018 211501551 Zm00001d032074 0
1 211566332 211568228 Zm00001d032075 6
1 211709320 211711127 Zm00001d032076 9
1 211750251 211750944 Zm00001d032077 0
1 211772300 211796592 Zm00001d032078 2
1 211796760 211802432 Zm00001d032079 0
1 211882624 211882969 Zm00001d022903 0
1 211943364 211946180 Zm00001d032081 2
1 212104377 212105884 Zm00001d032083 0
1 212107571 212108424 Zm00001d022904 0
1 212111363 212112423 Zm00001d032084 0
1 212120272 212124691 Zm00001d032085 0
1 212145440 212149052 Zm00001d032086 0
1 212175808 212176186 Zm00001d032087 0
1 212207298 212207712 Zm00001d032088 0
1 212234250 212236528 Zm00001d032089 0
1 212238637 212245323 Zm00001d032090 2
1 212248939 212249338 Zm00001d032091 0
1 212307421 212307691 Zm00001d032093 0
1 212314857 212315259 Zm00001d032094 0
1 212364321 212366865 Zm00001d032095 3
1 212544488 212560643 Zm00001d032096 12
1 212579679 212580016 Zm00001d022905 0
1 212613866 212614897 Zm00001d032098 6
1 212671141 212697676 Zm00001d032099 30
1 212823127 212826208 Zm00001d032100 42
1 212826022 212863575 Zm00001d032101 62
1 213017761 213018352 Zm00001d032102 0
1 213070534 213071017 Zm00001d022906 0
1 213126775 213129233 Zm00001d032103 0
1 213129147 213132671 Zm00001d032104 3
1 213134965 213136307 Zm00001d032105 0
1 213138787 213140938 Zm00001d032106 0
1 213151286 213157154 Zm00001d032107 0
1 213250007 213254980 Zm00001d032109 20
1 213313343 213321498 Zm00001d032111 2
1 213424464 213434939 Zm00001d032112 12
1 213508793 213513171 Zm00001d032114 9
1 213530294 213530831 Zm00001d032115 0
1 213571416 213571942 Zm00001d022907 1
1 213635319 213644930 Zm00001d032116 3
1 213685222 213690923 Zm00001d032117 0
1 213709255 213712753 Zm00001d032118 0
1 213778925 213779774 Zm00001d032120 3
1 213793051 213793124 Zm00001d032121 0
1 213793730 213793799 Zm00001d032122 0
1 213820012 213822888 Zm00001d032123 0
1 213876668 213877625 Zm00001d032125 0
1 213878645 213879350 Zm00001d032126 0
1 213895960 213901572 Zm00001d032127 2
1 213904618 213907090 Zm00001d032128 0
1 213928052 213928806 Zm00001d022908 0
1 213957720 213959642 Zm00001d032130 2
1 213971571 213974101 Zm00001d032131 10
1 214041359 214041602 Zm00001d032132 0
1 214045989 214046062 Zm00001d032133 0
1 214046723 214046796 Zm00001d032134 0
1 214254031 214254826 Zm00001d032138 0
1 214255635 214259163 Zm00001d032139 17
1 214313877 214313950 Zm00001d032140 0
1 214314541 214314614 Zm00001d032141 0
1 214314918 214320679 Zm00001d032142 5
1 214321164 214333419 Zm00001d032143 0
1 214378153 214380573 Zm00001d032144 0
1 214385352 214388547 Zm00001d032145 0
1 214427255 214428195 Zm00001d022909 0
1 214436610 214438401 Zm00001d032146 1
1 214491080 214496190 Zm00001d032148 3
1 214514724 214517716 Zm00001d032150 0
1 214573738 214579407 Zm00001d032152 15
1 214578150 214584860 Zm00001d032153 3
1 214587762 214587836 Zm00001d032154 0
1 214591040 214592387 Zm00001d032155 2
1 214671367 214678913 Zm00001d032156 2
1 214720668 214725043 Zm00001d032157 4
1 214729932 214731327 Zm00001d032158 7
1 214771188 214771923 Zm00001d032159 0
1 214976376 214992924 Zm00001d032160 26
1 215098980 215100216 Zm00001d032161 0
1 215112583 215113607 Zm00001d032162 8
1 215117482 215125708 Zm00001d032163 3
1 215220354 215221569 Zm00001d032164 1
1 215245296 215249999 Zm00001d032165 3
1 215348086 215367330 Zm00001d032166 358
1 215376235 215379191 Zm00001d032167 0
1 215396119 215403793 Zm00001d032168 0
1 215420257 215425774 Zm00001d032170 0
1 215551745 215556493 Zm00001d032172 5
1 215568140 215570977 Zm00001d032173 0
1 215588676 215589412 Zm00001d022910 0
1 215589207 215589412 Zm00001d022911 0
1 215598099 215599221 Zm00001d032175 0
1 215603020 215603781 Zm00001d032176 0
1 215697429 215697789 Zm00001d032177 0
1 215804912 215805305 Zm00001d022912 0
1 215810256 215810936 Zm00001d022913 0
1 215810256 215811864 Zm00001d022914 0
1 215896904 215898543 Zm00001d032178 0
1 215957279 215958780 Zm00001d032179 0
1 216006332 216008309 Zm00001d032180 0
1 216009435 216011564 Zm00001d032181 83
1 216012057 216013411 Zm00001d032182 0
1 216037844 216042486 Zm00001d032183 3
1 216043554 216047590 Zm00001d032184 8
1 216162797 216165577 Zm00001d032185 1
1 216168359 216169854 Zm00001d032186 6
1 216170770 216171955 Zm00001d032187 1
1 216280293 216286285 Zm00001d032188 2
1 216309381 216310438 Zm00001d032189 0
1 216310587 216316345 Zm00001d032190 17
1 216356659 216357875 Zm00001d032191 0
1 216390880 216396455 Zm00001d032192 1
1 216643339 216646707 Zm00001d032194 7
1 216728638 216728712 Zm00001d032195 0
1 216729743 216729816 Zm00001d032196 0
1 216771028 216772472 Zm00001d032197 0
1 216773234 216782201 Zm00001d032198 4
1 216855136 216856299 Zm00001d032199 8
1 216906543 216907368 Zm00001d032200 0
1 217006030 217008493 Zm00001d032201 0
1 217009382 217009973 Zm00001d032202 0
1 217009477 217014203 Zm00001d032203 0
1 217014651 217015746 Zm00001d032204 0
1 217042532 217044651 Zm00001d032206 1
1 217172555 217174224 Zm00001d032208 0
1 217181038 217182735 Zm00001d032209 0
1 217245049 217250259 Zm00001d032210 0
1 217252894 217258238 Zm00001d032212 8
1 217293259 217296215 Zm00001d032213 1
1 217341049 217343352 Zm00001d032214 0
1 217379951 217386795 Zm00001d032215 14
1 217449210 217450935 Zm00001d022915 1
1 217455033 217455756 Zm00001d032217 0
1 217578239 217578964 Zm00001d032218 0
1 217619877 217620934 Zm00001d032219 0
1 217631089 217658099 Zm00001d032220 0
1 217634292 217634527 Zm00001d022916 0
1 217698464 217704350 Zm00001d032221 33
1 217812761 217822354 Zm00001d032222 0
1 217837368 217838681 Zm00001d032223 0
1 217877923 217882338 Zm00001d032224 1
1 217881332 217884547 Zm00001d032225 1
1 217935239 217940439 Zm00001d032226 8
1 217946905 217947872 Zm00001d032227 0
1 218000407 218005083 Zm00001d032229 16
1 218044712 218047096 Zm00001d032230 0
1 218057652 218061017 Zm00001d032231 30
1 218081961 218088153 Zm00001d032232 26
1 218157345 218158260 Zm00001d032233 0
1 218162562 218162829 Zm00001d032234 0
1 218184712 218185030 Zm00001d032235 0
1 218226967 218227234 Zm00001d032237 0
1 218358528 218366044 Zm00001d032238 126
1 218500154 218501623 Zm00001d032239 1
1 218510674 218511967 Zm00001d032240 0
1 218581173 218582804 Zm00001d032242 0
1 218617547 218619858 Zm00001d032244 0
1 218620387 218626605 Zm00001d032245 8
1 218790653 218795894 Zm00001d032249 1
1 218946248 218949077 Zm00001d032250 4
1 218951029 218951103 Zm00001d032251 0
1 219089996 219092203 Zm00001d032253 0
1 219096371 219097134 Zm00001d032255 0
1 219157412 219174593 Zm00001d032256 4
1 219226772 219232499 Zm00001d032257 15
1 219248900 219250308 Zm00001d032260 0
1 219333373 219346185 Zm00001d032261 5
1 219482429 219484802 Zm00001d032262 1
1 219629524 219630314 Zm00001d032263 0
1 219659819 219661541 Zm00001d032264 0
1 219763428 219764430 Zm00001d032265 0
1 219764888 219772132 Zm00001d032266 15
1 219817575 219818053 Zm00001d022917 0
1 219821586 219829798 Zm00001d032267 28
1 219850204 219860643 Zm00001d032268 6
1 219853204 219856024 Zm00001d032269 1
1 219863854 219870282 Zm00001d032270 11
1 219873958 219876805 Zm00001d032271 0
1 219876841 219879383 Zm00001d032272 6
1 219947689 219952769 Zm00001d032274 3
1 219957893 219959123 Zm00001d032275 5
1 220036839 220043811 Zm00001d032279 12
1 220119645 220124983 Zm00001d032280 10
1 220213722 220251567 Zm00001d032282 53
1 220368810 220372532 Zm00001d032283 19
1 220400254 220402862 Zm00001d032284 1
1 220441210 220441984 Zm00001d032285 1
1 220463003 220464263 Zm00001d032286 3
1 220469096 220469879 Zm00001d032287 1
1 220495048 220495121 Zm00001d032288 0
1 220495728 220495802 Zm00001d032289 0
1 220497776 220497847 Zm00001d032290 0
1 220505306 220515552 Zm00001d032291 0
1 220640968 220642533 Zm00001d032292 1
1 220640970 220642533 Zm00001d022918 1
1 220641407 220642533 Zm00001d022919 2
1 220711402 220723144 Zm00001d032293 23
1 220776885 220777674 Zm00001d032295 0
1 220858594 220858939 Zm00001d032297 0
1 220971334 220973749 Zm00001d032298 2
1 221079601 221082180 Zm00001d032299 0
1 221083223 221085513 Zm00001d032300 7
1 221117788 221131935 Zm00001d032301 8
1 221288906 221296871 Zm00001d032303 20
1 221392193 221397307 Zm00001d032304 4
1 221455581 221459775 Zm00001d032306 4
1 221499274 221499553 Zm00001d032307 0
1 221568088 221571245 Zm00001d032308 6
1 221630344 221634888 Zm00001d032310 4
1 221697961 221698697 Zm00001d022920 1
1 221831551 221837239 Zm00001d032311 17
1 221837916 221839950 Zm00001d032312 0
1 221891327 221894175 Zm00001d032313 46
1 221922454 221923262 Zm00001d032315 0
1 221942140 221946939 Zm00001d032316 9
1 221997426 222009371 Zm00001d032317 0
1 222026471 222026744 Zm00001d032318 0
1 222101306 222107362 Zm00001d032319 58
1 222150606 222150759 Zm00001d032320 0
1 222201411 222202360 Zm00001d032321 0
1 222263900 222267470 Zm00001d032322 31
1 222454488 222455606 Zm00001d032324 0
1 222560484 222562767 Zm00001d032325 0
1 222592656 222598451 Zm00001d032326 29
1 222598413 222601277 Zm00001d032327 4
1 222602362 222608275 Zm00001d032328 22
1 222620780 222621200 Zm00001d032329 0
1 222628336 222630876 Zm00001d032330 0
1 222704090 222708190 Zm00001d032331 0
1 222796869 222798578 Zm00001d032332 0
1 222798469 222804025 Zm00001d032333 9
1 222824113 222841357 Zm00001d032334 44
1 222881091 222881882 Zm00001d022921 0
1 222953663 222955145 Zm00001d032335 1
1 222976162 223002067 Zm00001d032336 0
1 223035488 223037623 Zm00001d032337 11
1 223125104 223134194 Zm00001d032338 5
1 223133047 223133824 Zm00001d032339 3
1 223207068 223208214 Zm00001d032342 0
1 223237079 223240559 Zm00001d032343 1
1 223288105 223291611 Zm00001d032344 0
1 223305605 223306777 Zm00001d032345 0
1 223326873 223334279 Zm00001d032346 34
1 223350469 223352163 Zm00001d032347 1
1 223352558 223353409 Zm00001d022922 138
1 223363213 223365428 Zm00001d032348 0
1 223440444 223444783 Zm00001d032350 42
1 223444348 223444553 Zm00001d022923 0
1 223545281 223577431 Zm00001d032353 1
1 223565013 223565085 Zm00001d032354 0
1 223602476 223611036 Zm00001d032356 1
1 223732521 223733692 Zm00001d032357 0
1 223748468 223751668 Zm00001d032358 0
1 223828340 223831895 Zm00001d032359 234
1 223966065 223966612 Zm00001d032360 0
1 223971686 223976147 Zm00001d032361 4
1 224023554 224026654 Zm00001d032362 6
1 224032658 224035932 Zm00001d032363 1
1 224053510 224054433 Zm00001d032365 0
1 224070485 224071572 Zm00001d032366 0
1 224075149 224075662 Zm00001d032367 0
1 224114593 224117804 Zm00001d032368 0
1 224157745 224162834 Zm00001d032370 21
1 224163202 224168489 Zm00001d032371 0
1 224206625 224207189 Zm00001d032372 0
1 224240615 224242659 Zm00001d022924 0
1 224244774 224257054 Zm00001d032373 11
1 224460931 224465862 Zm00001d032375 5
1 224515446 224521743 Zm00001d032376 47
1 224559412 224563087 Zm00001d032377 9
1 224572119 224573679 Zm00001d032378 0
1 224580608 224585370 Zm00001d032379 7
1 224652543 224684417 Zm00001d032380 2
1 224698682 224699467 Zm00001d032381 0
1 224721627 224721738 Zm00001d032382 0
1 224766460 224770369 Zm00001d032383 6
1 224850671 224860595 Zm00001d032384 7
1 224920492 224925108 Zm00001d032385 8
1 225026375 225031085 Zm00001d032386 54
1 225072690 225076056 Zm00001d032387 14
1 225118457 225119390 Zm00001d032388 0
1 225164917 225169170 Zm00001d032391 0
1 225180368 225180803 Zm00001d032392 0
1 225186732 225188963 Zm00001d032393 0
1 225191025 225191460 Zm00001d032394 0
1 225297371 225300041 Zm00001d032396 4
1 225301090 225304126 Zm00001d032397 0
1 225366812 225370301 Zm00001d032398 0
1 225504226 225506497 Zm00001d032399 6
1 225510435 225511458 Zm00001d032400 0
1 225525274 225526045 Zm00001d032401 0
1 225530574 225534427 Zm00001d032402 15
1 225535647 225536884 Zm00001d032403 0
1 225539485 225550468 Zm00001d032404 0
1 225600675 225602868 Zm00001d032405 5
1 225680255 225681338 Zm00001d032406 0
1 225684391 225707190 Zm00001d032407 0
1 225781322 225785475 Zm00001d032408 2
1 225830030 225834001 Zm00001d032409 0
1 225864538 225865213 Zm00001d032410 0
1 225867363 225870156 Zm00001d032411 0
1 225900731 225905908 Zm00001d032415 0
1 225909433 225913663 Zm00001d032417 0
1 225913803 225917960 Zm00001d032418 2
1 225927105 225927714 Zm00001d032419 0
1 225930294 225933936 Zm00001d032420 7
1 225974744 225976171 Zm00001d032422 213
1 225974747 225976009 Zm00001d032423 540
1 225982557 225987682 Zm00001d032424 0
1 225990372 225999638 Zm00001d032425 0
1 226002845 226004651 Zm00001d032426 0
1 226006095 226012494 Zm00001d032427 8
1 226099639 226103990 Zm00001d032428 26
1 226128258 226128930 Zm00001d032429 0
1 226164157 226177345 Zm00001d032430 2
1 226176149 226176223 Zm00001d032431 0
1 226214945 226222971 Zm00001d032432 0
1 226319439 226320621 Zm00001d032433 0
1 226324845 226325424 Zm00001d032434 2
1 226326623 226330260 Zm00001d032435 7
1 226330510 226330583 Zm00001d032436 0
1 226331449 226331522 Zm00001d032437 0
1 226373737 226375252 Zm00001d032438 1
1 226422702 226426777 Zm00001d032439 3
1 226427120 226438033 Zm00001d032440 24
1 226562002 226568345 Zm00001d032441 26
1 226568613 226576768 Zm00001d032442 56
1 226591502 226592057 Zm00001d032443 0
1 226777248 226779706 Zm00001d032444 0
1 226783174 226785260 Zm00001d032445 0
1 226846691 226848483 Zm00001d032446 0
1 226863216 226863967 Zm00001d032447 0
1 226865713 226866584 Zm00001d032448 4
1 226866873 226875314 Zm00001d032449 42
1 226918441 226920821 Zm00001d032450 1
1 226932516 226935533 Zm00001d032451 0
1 226940246 226941278 Zm00001d032452 0
1 227155945 227159833 Zm00001d032453 1
1 227220060 227226179 Zm00001d032454 12
1 227274459 227274929 Zm00001d022925 0
1 227281638 227288608 Zm00001d032455 18
1 227366142 227367991 Zm00001d032457 3
1 227387411 227388956 Zm00001d032458 1
1 227425269 227425993 Zm00001d022926 2
1 227428557 227430153 Zm00001d032459 3
1 227432053 227433412 Zm00001d032460 0
1 227449071 227449844 Zm00001d022927 1
1 227449315 227453079 Zm00001d032461 2
1 227506923 227507205 Zm00001d022928 0
1 227539790 227554107 Zm00001d032464 65
1 227580068 227583574 Zm00001d032465 13
1 227588944 227589503 Zm00001d032466 0
1 227648294 227649464 Zm00001d032467 0
1 227650950 227651577 Zm00001d032468 0
1 227680105 227684609 Zm00001d032469 0
1 227690750 227697800 Zm00001d032470 0
1 227702376 227715447 Zm00001d032471 0
1 227853797 227862240 Zm00001d032472 19
1 227870995 227876186 Zm00001d032473 3
1 227961251 227961566 Zm00001d032474 0
1 227990836 227991226 Zm00001d032475 0
1 227994102 227996895 Zm00001d032476 3
1 228035779 228036940 Zm00001d032478 0
1 228038294 228039122 Zm00001d032479 0
1 228063147 228066312 Zm00001d032480 11
1 228120901 228121240 Zm00001d032481 0
1 228131160 228131535 Zm00001d032483 0
1 228131591 228139893 Zm00001d032484 0
1 228141221 228143706 Zm00001d032485 0
1 228155389 228156726 Zm00001d032486 0
1 228306840 228310595 Zm00001d032490 0
1 228321061 228322210 Zm00001d032491 0
1 228332212 228334052 Zm00001d032492 0
1 228402041 228402482 Zm00001d032494 0
1 228404753 228405413 Zm00001d032495 0
1 228405826 228409222 Zm00001d032496 0
1 228417305 228418654 Zm00001d032497 0
1 228418761 228431630 Zm00001d032498 5
1 228432455 228434442 Zm00001d032499 0
1 228443000 228447048 Zm00001d032500 0
1 228550972 228553155 Zm00001d032501 2
1 228680489 228685551 Zm00001d032502 3
1 228688980 228690393 Zm00001d032503 0
1 228756796 228759565 Zm00001d032504 17
1 228773534 228782034 Zm00001d032505 4
1 228786091 228786433 Zm00001d032506 0
1 228905844 228912344 Zm00001d032507 1
1 228913186 228919878 Zm00001d032508 1
1 228991768 228993337 Zm00001d032509 0
1 229000798 229004582 Zm00001d032510 0
1 229015497 229019291 Zm00001d032511 0
1 229135670 229137282 Zm00001d032515 0
1 229137339 229142063 Zm00001d032516 8
1 229147481 229149102 Zm00001d032517 6
1 229150241 229151756 Zm00001d032518 0
1 229233529 229236014 Zm00001d032519 3
1 229238334 229244014 Zm00001d032520 48
1 229313009 229325760 Zm00001d032521 8
1 229342488 229342749 Zm00001d032522 0
1 229370680 229374504 Zm00001d032523 0
1 229501634 229511252 Zm00001d032526 2
1 229515983 229517919 Zm00001d032527 1
1 229575750 229601780 Zm00001d032528 0
1 229632718 229640091 Zm00001d032529 19
1 229718686 229725690 Zm00001d032530 20
1 229758634 229765316 Zm00001d032531 0
1 229809576 229812869 Zm00001d032532 0
1 229829796 229830137 Zm00001d032533 0
1 229830450 229831175 Zm00001d022929 1
1 229831272 229832169 Zm00001d032534 0
1 229847654 229849510 Zm00001d022930 4
1 229847654 229849510 Zm00001d032535 4
1 229864723 229868112 Zm00001d032536 4
1 229885860 229900303 Zm00001d032537 0
1 229900428 229901097 Zm00001d032538 0
1 229906824 229912962 Zm00001d032539 1
1 229985594 229999137 Zm00001d032540 2
1 229988611 229991355 Zm00001d032541 0
1 229992051 229992483 Zm00001d032542 0
1 230037685 230040058 Zm00001d032543 18
1 230056844 230060545 Zm00001d032544 0
1 230120438 230130739 Zm00001d032545 0
1 230134397 230139442 Zm00001d032546 3
1 230141384 230144429 Zm00001d032547 36
1 230202989 230203968 Zm00001d032548 5
1 230206731 230206804 Zm00001d032549 0
1 230207628 230211505 Zm00001d032550 13
1 230234647 230234720 Zm00001d032551 0
1 230238929 230243910 Zm00001d032552 29
1 230368676 230369198 Zm00001d032553 0
1 230369804 230381443 Zm00001d032554 52
1 230382671 230388742 Zm00001d032555 16
1 230388364 230388872 Zm00001d022931 1
1 230440138 230441090 Zm00001d032556 15
1 230443207 230447035 Zm00001d032557 4
1 230456519 230456810 Zm00001d032558 0
1 230528660 230528733 Zm00001d032559 0
1 230529376 230531598 Zm00001d032560 23
1 230530691 230531598 Zm00001d032561 0
1 230536284 230537257 Zm00001d022932 1
1 230537326 230537769 Zm00001d022933 0
1 230537326 230539727 Zm00001d022934 0
1 230560852 230563661 Zm00001d032562 15
1 230613797 230614382 Zm00001d032563 2
1 230626457 230626757 Zm00001d032564 0
1 230664255 230666245 Zm00001d032565 8
1 230666266 230672973 Zm00001d032566 19
1 230714285 230732552 Zm00001d032567 27
1 230778340 230778667 Zm00001d032568 0
1 230852597 230853237 Zm00001d032569 0
1 230853576 230855383 Zm00001d032570 5
1 230863188 230864361 Zm00001d032571 0
1 230960882 230963337 Zm00001d032572 10
1 230979144 230982119 Zm00001d032573 1
1 231049609 231065263 Zm00001d032575 14
1 231120509 231123615 Zm00001d032576 4
1 231125696 231126198 Zm00001d022935 0
1 231130479 231131610 Zm00001d032577 0
1 231149170 231150619 Zm00001d032578 0
1 231178876 231179514 Zm00001d032579 0
1 231179960 231180573 Zm00001d032580 0
1 231181604 231196137 Zm00001d032581 0
1 231197139 231210494 Zm00001d032582 5
1 231199002 231199076 Zm00001d032583 0
1 231200271 231203229 Zm00001d032584 0
1 231348415 231372317 Zm00001d032587 22
1 231396623 231401913 Zm00001d032588 1
1 231420000 231423056 Zm00001d032589 0
1 231427967 231433366 Zm00001d032590 0
1 231449533 231455154 Zm00001d032591 15
1 231532862 231532935 Zm00001d032592 0
1 231539993 231540066 Zm00001d032595 0
1 231553044 231559488 Zm00001d032597 31
1 231609213 231610002 Zm00001d022936 0
1 231626096 231633543 Zm00001d032598 34
1 231636110 231636374 Zm00001d032599 0
1 231640137 231644331 Zm00001d032600 10
1 231674391 231677680 Zm00001d032601 0
1 231778178 231778517 Zm00001d032602 0
1 231780822 231784924 Zm00001d032603 9
1 231816477 231819909 Zm00001d032604 8
1 231856278 231868220 Zm00001d032605 0
1 231874064 231884831 Zm00001d032606 3
1 231931415 231934263 Zm00001d032608 0
1 232008768 232013983 Zm00001d032609 0
1 232015863 232017318 Zm00001d032610 5
1 232019014 232020760 Zm00001d032611 0
1 232021965 232022963 Zm00001d032612 0
1 232027827 232030613 Zm00001d032613 4
1 232163728 232167439 Zm00001d032614 0
1 232168912 232177906 Zm00001d032615 6
1 232178531 232179278 Zm00001d032616 0
1 232182348 232184252 Zm00001d032617 14
1 232257001 232258146 Zm00001d032618 4
1 232280617 232281442 Zm00001d032620 0
1 232348834 232353120 Zm00001d032621 23
1 232356749 232356822 Zm00001d032622 0
1 232357691 232357764 Zm00001d032623 0
1 232380516 232381098 Zm00001d032624 0
1 232389209 232390501 Zm00001d032625 0
1 232393312 232393846 Zm00001d032626 0
1 232405841 232406276 Zm00001d032628 0
1 232484986 232486842 Zm00001d022937 4
1 232489215 232489650 Zm00001d032629 0
1 232495023 232495711 Zm00001d032630 0
1 232501070 232501577 Zm00001d032631 0
1 232559756 232566736 Zm00001d032632 16
1 232602045 232615275 Zm00001d032633 22
1 232619608 232620974 Zm00001d032634 0
1 232680119 232681572 Zm00001d032636 1
1 232683292 232699590 Zm00001d032637 33
1 232732581 232732654 Zm00001d032638 0
1 232811585 232812071 Zm00001d032639 0
1 232875258 232877367 Zm00001d022938 1
1 232878558 232879521 Zm00001d032643 0
1 232981370 233003696 Zm00001d032644 1
1 233049381 233049455 Zm00001d032645 0
1 233067572 233068723 Zm00001d032646 2
1 233094888 233094960 Zm00001d032648 0
1 233095406 233098978 Zm00001d032649 17
1 233099687 233100494 Zm00001d032650 0
1 233132458 233135497 Zm00001d032651 1
1 233135300 233138366 Zm00001d032652 8
1 233142185 233143332 Zm00001d032653 1
1 233231715 233237464 Zm00001d032654 0
1 233262794 233282063 Zm00001d032655 2
1 233337053 233340892 Zm00001d032656 1
1 233352146 233355861 Zm00001d032657 0
1 233384818 233388905 Zm00001d032658 0
1 233390765 233406919 Zm00001d032659 19
1 233439129 233440804 Zm00001d032661 16
1 233440838 233442623 Zm00001d032662 0
1 233451745 233452288 Zm00001d032663 0
1 233548081 233551762 Zm00001d032664 1
1 233655889 233658883 Zm00001d032666 7
1 233705668 233715985 Zm00001d032667 69
1 233716807 233720568 Zm00001d032668 24
1 233723475 233728165 Zm00001d032669 1
1 233736077 233743014 Zm00001d032670 70
1 233744076 233747008 Zm00001d032671 10
1 233748434 233748935 Zm00001d032672 4
1 233753643 233758348 Zm00001d032673 0
1 233755000 233756957 Zm00001d032674 0
1 233766062 233766713 Zm00001d032675 0
1 233777364 233788177 Zm00001d032676 0
1 233884462 233886732 Zm00001d032677 0
1 233888693 233889880 Zm00001d032678 0
1 233901026 233906903 Zm00001d032679 10
1 233912583 233912798 Zm00001d022939 0
1 234066733 234078059 Zm00001d032681 13
1 234266862 234271357 Zm00001d032683 11
1 234348176 234361746 Zm00001d032685 6
1 234430392 234435468 Zm00001d032686 4
1 234436547 234441205 Zm00001d032687 11
1 234474197 234477222 Zm00001d032688 1
1 234494439 234513486 Zm00001d032689 11
1 234670988 234674363 Zm00001d032691 0
1 234744150 234747377 Zm00001d032692 3
1 234748712 234750035 Zm00001d032693 0
1 234842942 234845229 Zm00001d032694 1
1 234902657 234908089 Zm00001d032695 20
1 234983257 234983899 Zm00001d032696 0
1 235073262 235106928 Zm00001d032699 47
1 235316063 235322119 Zm00001d032703 38
1 235324862 235346931 Zm00001d032704 128
1 235472062 235474760 Zm00001d032707 7
1 235648793 235660837 Zm00001d032708 61
1 235661389 235662329 Zm00001d032709 0
1 235773094 235777411 Zm00001d032710 11
1 235801412 235801485 Zm00001d032711 0
1 235801996 235802069 Zm00001d032712 0
1 235875640 235875719 Zm00001d032713 0
1 235876545 235876988 Zm00001d032714 0
1 235877553 235882703 Zm00001d032715 32
1 235902281 235905385 Zm00001d032716 11
1 235937794 235940425 Zm00001d032718 7
1 235997096 236002248 Zm00001d032719 2
1 236108735 236114166 Zm00001d032721 0
1 236116314 236118149 Zm00001d032722 0
1 236118392 236118465 Zm00001d032723 0
1 236119584 236129935 Zm00001d032724 0
1 236244015 236252944 Zm00001d032725 23
1 236335595 236337788 Zm00001d032727 0
1 236340546 236344085 Zm00001d032728 12
1 236405439 236411094 Zm00001d032729 0
1 236467449 236471836 Zm00001d032730 0
1 236508472 236511638 Zm00001d032732 10
1 236523713 236528512 Zm00001d032733 2
1 236583914 236593009 Zm00001d032734 25
1 236791609 236815089 Zm00001d032735 3
1 236833103 236836279 Zm00001d032736 11
1 236899233 236903006 Zm00001d032737 97
1 236907329 236915028 Zm00001d032738 0
1 236930133 236938419 Zm00001d032739 5
1 237003743 237006992 Zm00001d032740 0
1 237007999 237012244 Zm00001d032741 0
1 237017108 237019632 Zm00001d032742 0
1 237024927 237024996 Zm00001d032743 0
1 237053884 237058557 Zm00001d032744 14
1 237063313 237067283 Zm00001d032745 0
1 237068500 237068911 Zm00001d022940 0
1 237130644 237131685 Zm00001d032746 0
1 237154343 237166072 Zm00001d032747 0
1 237169275 237182149 Zm00001d032748 21
1 237179768 237180576 Zm00001d022941 1
1 237240249 237242136 Zm00001d032750 0
1 237434508 237436437 Zm00001d032753 1
1 237444153 237451532 Zm00001d032754 13
1 237456349 237456943 Zm00001d032755 0
1 237457209 237457773 Zm00001d032756 0
1 237457764 237462379 Zm00001d032757 0
1 237513200 237514750 Zm00001d032760 31
1 237515392 237518728 Zm00001d032761 15
1 237572812 237573528 Zm00001d022942 1
1 237624498 237636043 Zm00001d032763 33
1 237637320 237638065 Zm00001d032764 0
1 237643187 237646839 Zm00001d032766 0
1 237682584 237685644 Zm00001d032768 8
1 237762869 237762942 Zm00001d032769 0
1 237763749 237763821 Zm00001d032770 0
1 237768940 237769165 Zm00001d032771 0
1 237783446 237790361 Zm00001d032772 0
1 237837942 237848883 Zm00001d032773 7
1 237880512 237886237 Zm00001d032775 11
1 237886807 237891037 Zm00001d032776 11
1 237900367 237900826 Zm00001d032777 0
1 237933325 237950976 Zm00001d032781 2
1 238010903 238015506 Zm00001d032783 0
1 238041003 238043016 Zm00001d032784 0
1 238117548 238124877 Zm00001d032785 0
1 238131762 238132998 Zm00001d032786 0
1 238154585 238161375 Zm00001d032787 0
1 238190769 238192464 Zm00001d032788 1
1 238195328 238201192 Zm00001d032789 27
1 238206822 238227886 Zm00001d032790 2
1 238234568 238235954 Zm00001d032791 0
1 238277402 238278714 Zm00001d032792 0
1 238279544 238280723 Zm00001d032793 0
1 238323641 238325447 Zm00001d032794 0
1 238333315 238334770 Zm00001d032795 2
1 238359477 238360056 Zm00001d032796 0
1 238401113 238402655 Zm00001d032797 0
1 238443612 238471678 Zm00001d032798 3
1 238596561 238629956 Zm00001d032801 291
1 238632478 238633051 Zm00001d032802 0
1 238798145 238799971 Zm00001d032803 0
1 238800381 238804865 Zm00001d032804 8
1 238804855 238806821 Zm00001d032805 2
1 238892691 238896121 Zm00001d032806 2
1 238896506 238900794 Zm00001d032807 2
1 238902409 238906981 Zm00001d032808 2
1 238905614 238906310 Zm00001d032809 0
1 238936427 238940007 Zm00001d032810 25
1 239017268 239027989 Zm00001d032811 2
1 239022876 239024941 Zm00001d032812 0
1 239039634 239041475 Zm00001d032813 0
1 239121641 239145354 Zm00001d032815 33
1 239131199 239131967 Zm00001d032816 0
1 239151870 239158408 Zm00001d032817 0
1 239171154 239173068 Zm00001d032819 29
1 239226123 239226714 Zm00001d032821 0
1 239273171 239273945 Zm00001d032822 3
1 239295010 239295634 Zm00001d032823 0
1 239317833 239318769 Zm00001d032824 0
1 239383320 239384004 Zm00001d032825 0
1 239385044 239386062 Zm00001d032826 0
1 239386998 239389368 Zm00001d032827 0
1 239455289 239464371 Zm00001d032828 3
1 239529068 239529873 Zm00001d022943 0
1 239570895 239576177 Zm00001d032830 51
1 239609851 239611554 Zm00001d032831 2
1 239629216 239639245 Zm00001d032832 0
1 239710690 239711113 Zm00001d032835 0
1 239713595 239715570 Zm00001d032836 1
1 239718926 239720863 Zm00001d032837 2
1 239723349 239724517 Zm00001d032838 4
1 239774101 239774380 Zm00001d032839 0
1 239900234 239900696 Zm00001d032842 0
1 239901254 239906766 Zm00001d032843 0
1 239914236 239916276 Zm00001d032844 0
1 239926165 239927481 Zm00001d032845 0
1 239930869 239931331 Zm00001d032846 0
1 239931889 239937400 Zm00001d032847 0
1 239984977 239990767 Zm00001d032849 0
1 240236141 240237767 Zm00001d032850 2
1 240258695 240275155 Zm00001d032852 12
1 240356664 240358382 Zm00001d032854 4
1 240361059 240373010 Zm00001d032855 34
1 240404078 240408124 Zm00001d032857 1
1 240465117 240471300 Zm00001d032858 3
1 240510200 240515727 Zm00001d032859 24
1 240517257 240521616 Zm00001d032860 0
1 240520673 240523460 Zm00001d032861 0
1 240524369 240530061 Zm00001d032862 0
1 240531231 240532056 Zm00001d032863 0
1 240532401 240534427 Zm00001d032864 0
1 240537139 240537538 Zm00001d032865 0
1 240596204 240602009 Zm00001d032866 13
1 240865651 240895236 Zm00001d032867 2
1 240895268 240897329 Zm00001d032868 0
1 240932613 240934665 Zm00001d032869 3
1 240941210 240943277 Zm00001d032870 1
1 241027157 241027527 Zm00001d022944 0
1 241076120 241077989 Zm00001d032873 6
1 241152251 241172018 Zm00001d032874 0
1 241214104 241222098 Zm00001d032875 25
1 241255756 241256662 Zm00001d032876 0
1 241260777 241265239 Zm00001d032877 0
1 241276586 241276995 Zm00001d032878 0
1 241278556 241284062 Zm00001d032879 0
1 241304255 241305850 Zm00001d032880 0
1 241337547 241339026 Zm00001d032881 0
1 241341945 241343005 Zm00001d032882 1
1 241396117 241397644 Zm00001d032883 1
1 241404607 241405864 Zm00001d032884 0
1 241441140 241441879 Zm00001d032885 0
1 241477942 241478701 Zm00001d032886 0
1 241511969 241512341 Zm00001d032887 0
1 241518158 241519896 Zm00001d032888 2
1 241520052 241523219 Zm00001d032889 7
1 241577480 241577972 Zm00001d022945 0
1 241798158 241799166 Zm00001d032893 2
1 241894332 241913759 Zm00001d032894 26
1 241896750 241900790 Zm00001d032895 0
1 242000817 242001861 Zm00001d032896 5
1 242037796 242040088 Zm00001d032897 12
1 242114829 242118000 Zm00001d032898 0
1 242142442 242144203 Zm00001d032899 3
1 242190466 242193230 Zm00001d032900 16
1 242207852 242212973 Zm00001d032901 0
1 242331387 242333586 Zm00001d032902 0
1 242399004 242399814 Zm00001d032903 0
1 242403122 242403993 Zm00001d032904 0
1 242404402 242413137 Zm00001d032905 22
1 242702080 242703904 Zm00001d032906 0
1 242704705 242711363 Zm00001d032907 0
1 242743801 242756367 Zm00001d032908 0
1 242794261 242797695 Zm00001d032909 0
1 242884147 242885678 Zm00001d032911 3
1 242972224 242973316 Zm00001d032912 0
1 242975595 242979602 Zm00001d032913 0
1 242983284 242987684 Zm00001d032915 0
1 242987925 243024940 Zm00001d032916 0
1 243021343 243024764 Zm00001d032917 0
1 243021463 243022587 Zm00001d032918 0
1 243027743 243032761 Zm00001d032919 0
1 243105232 243132987 Zm00001d032921 10
1 243201404 243204865 Zm00001d032922 0
1 243208028 243211663 Zm00001d032923 18
1 243297435 243315080 Zm00001d032925 0
1 243418414 243419837 Zm00001d032926 1
1 243487271 243487987 Zm00001d032927 0
1 243530718 243532173 Zm00001d032929 0
1 243611881 243614999 Zm00001d032931 5
1 243649591 243651383 Zm00001d032932 1
1 243735037 243744089 Zm00001d032933 50
1 243862945 243863213 Zm00001d022946 0
1 243891051 243894369 Zm00001d032934 5
1 243995653 244000344 Zm00001d032935 6
1 244096828 244098160 Zm00001d032937 0
1 244115526 244115853 Zm00001d032938 0
1 244122164 244125272 Zm00001d032939 16
1 244208636 244210392 Zm00001d032942 0
1 244208938 244210054 Zm00001d032943 0
1 244267422 244291732 Zm00001d032944 3
1 244337688 244338179 Zm00001d022947 0
1 244341396 244343019 Zm00001d032945 3
1 244382683 244383532 Zm00001d032946 0
1 244392840 244393701 Zm00001d032947 1
1 244409829 244413837 Zm00001d032948 12
1 244466505 244468199 Zm00001d032949 0
1 244489884 244492952 Zm00001d032950 13
1 244517984 244518067 Zm00001d032951 0
1 244525910 244525983 Zm00001d032952 0
1 244527380 244527453 Zm00001d032953 0
1 244535138 244536005 Zm00001d032954 0
1 244544977 244546492 Zm00001d032955 2
1 244604887 244627143 Zm00001d032956 58
1 244726720 244727637 Zm00001d032957 0
1 244779991 244791263 Zm00001d032958 0
1 244814310 244818194 Zm00001d032960 0
1 244858794 244867417 Zm00001d032961 33
1 244881979 244894327 Zm00001d032962 36
1 244930864 244933652 Zm00001d032964 0
1 244940014 244940097 zma-MIR166i 0
1 244981883 244997475 Zm00001d032967 0
1 244998347 245014854 Zm00001d032968 5
1 245012634 245014564 Zm00001d032969 1
1 245040431 245046336 Zm00001d032970 19
1 245052324 245054453 Zm00001d032971 1
1 245113942 245114809 Zm00001d032972 5
1 245143520 245150786 Zm00001d032973 0
1 245150814 245171898 Zm00001d032974 9
1 245171719 245172358 Zm00001d032975 0
1 245195218 245195980 Zm00001d032976 0
1 245224995 245246546 Zm00001d032977 0
1 245437953 245453257 Zm00001d032978 0
1 245439176 245439414 Zm00001d022948 0
1 245560264 245573773 Zm00001d032979 50
1 245685121 245715000 Zm00001d032980 104
1 245736072 245740635 Zm00001d032981 14
1 245762607 245763489 Zm00001d032982 0
1 245782718 245783360 Zm00001d032983 0
1 245784839 245795190 Zm00001d032984 0
1 245797939 245803282 Zm00001d032985 0
1 245816491 245820070 Zm00001d032986 0
1 245824247 245834289 Zm00001d032987 0
1 245832297 245832753 Zm00001d032988 0
1 245837746 245855929 Zm00001d032989 34
1 245857449 245866245 Zm00001d032990 5
1 246031571 246034941 Zm00001d032991 3
1 246072018 246074488 Zm00001d032992 8
1 246131230 246140049 Zm00001d032993 0
1 246212811 246218892 Zm00001d032994 8
1 246334847 246342784 Zm00001d032997 0
1 246355066 246357254 Zm00001d032999 2
1 246561190 246566041 Zm00001d033002 15
1 246635888 246636588 Zm00001d033003 1
1 246673837 246679239 Zm00001d033004 19
1 246749331 246749558 Zm00001d022949 0
1 246790550 246792861 Zm00001d033005 2
1 246807376 246811927 Zm00001d033007 0
1 246812392 246813247 Zm00001d033008 0
1 246815256 246817570 Zm00001d022950 1
1 246830534 246831469 Zm00001d033009 0
1 246870225 246870298 Zm00001d033010 0
1 246870440 246874115 Zm00001d033011 18
1 246988428 246989769 Zm00001d033012 0
1 247039906 247040320 Zm00001d033013 0
1 247054935 247055601 Zm00001d033015 0
1 247057752 247058288 Zm00001d033016 0
1 247062382 247064151 Zm00001d033017 0
1 247103363 247108136 Zm00001d033018 5
1 247131929 247133012 Zm00001d033019 4
1 247311908 247314314 Zm00001d033020 52
1 247431337 247433701 Zm00001d033021 0
1 247438332 247441383 Zm00001d033022 0
1 247444674 247447102 Zm00001d033023 0
1 247476006 247477503 Zm00001d033024 0
1 247651862 247656325 Zm00001d033025 6
1 247671296 247673085 Zm00001d033026 0
1 247735251 247758020 Zm00001d033028 30
1 247784834 247786662 Zm00001d033029 1
1 247824465 247826077 Zm00001d033030 0
1 247940135 247943062 Zm00001d033032 0
1 247945162 247946655 Zm00001d033033 0
1 247966116 247966918 Zm00001d022951 1
1 248107528 248108464 Zm00001d033035 0
1 248125368 248125447 Zm00001d033036 0
1 248197910 248213926 Zm00001d033037 74
1 248252381 248253147 Zm00001d033038 1
1 248268404 248271687 Zm00001d033039 6
1 248303997 248323251 Zm00001d033040 0
1 248431211 248432937 Zm00001d033044 4
1 248442925 248461086 Zm00001d033046 7
1 248461164 248462268 Zm00001d033047 0
1 248467941 248474649 Zm00001d033048 7
1 248522875 248523364 Zm00001d033049 1
1 248529925 248530474 Zm00001d033050 1
1 248538245 248550221 Zm00001d022952 0
1 248675373 248679525 Zm00001d033051 0
1 248744038 248745469 Zm00001d033053 0
1 248749512 248754550 Zm00001d033054 29
1 248794391 248798772 Zm00001d033055 2
1 248798898 248803973 Zm00001d033056 13
1 248805205 248812307 Zm00001d033057 7
1 248897011 248902427 Zm00001d033058 2
1 248986323 248988291 Zm00001d033060 0
1 249093562 249101622 Zm00001d033061 1
1 249131103 249134119 Zm00001d033062 1
1 249199938 249210506 Zm00001d033063 1
1 249239729 249242765 Zm00001d033064 0
1 249307863 249308118 Zm00001d033065 0
1 249307987 249308649 Zm00001d022953 0
1 249337696 249342245 Zm00001d033066 0
1 249377950 249381659 Zm00001d033067 0
1 249398476 249403503 Zm00001d033068 0
1 249471345 249473533 Zm00001d033070 0
1 249491415 249495004 Zm00001d033071 0
1 249508121 249508747 Zm00001d033072 0
1 249547374 249547452 zma-MIR171l 0
1 249590583 249590656 Zm00001d033073 0
1 249594025 249596715 Zm00001d033074 0
1 249662820 249664552 Zm00001d033075 0
1 249664336 249664463 zma-MIR159e 0
1 249770155 249771444 Zm00001d033077 0
1 249827666 249831134 Zm00001d033078 0
1 249834192 249838726 Zm00001d033079 1
1 249851630 249854079 Zm00001d033080 1
1 249893706 249894822 Zm00001d033082 0
1 249897362 249899939 Zm00001d033084 0
1 249949500 249949573 Zm00001d033085 0
1 249950179 249950252 Zm00001d033086 0
1 249987292 249989041 Zm00001d033087 0
1 250029624 250032949 Zm00001d033088 11
1 250039691 250043378 Zm00001d033090 3
1 250044433 250044869 Zm00001d022954 0
1 250097113 250101436 Zm00001d033091 0
1 250103798 250108522 Zm00001d033092 9
1 250113062 250114145 Zm00001d033093 0
1 250118112 250123504 Zm00001d033094 21
1 250124707 250124780 Zm00001d033095 0
1 250125754 250125827 Zm00001d033096 0
1 250172820 250174371 Zm00001d033097 1
1 250179849 250181762 Zm00001d033098 2
1 250181557 250185445 Zm00001d033099 32
1 250185941 250188628 Zm00001d022955 4
1 250185947 250188628 Zm00001d022956 4
1 250185949 250239236 Zm00001d022957 1
1 250195084 250196132 Zm00001d033100 0
1 250199920 250201430 Zm00001d033101 0
1 250203273 250206767 Zm00001d033102 0
1 250210077 250214893 Zm00001d033103 0
1 250291342 250304767 Zm00001d033104 139
1 250320687 250322547 Zm00001d033105 13
1 250323655 250324358 Zm00001d033106 1
1 250328689 250338437 Zm00001d033107 7
1 250339355 250347246 Zm00001d033108 47
1 250346962 250360412 Zm00001d033109 19
1 250436680 250439909 Zm00001d033110 9
1 250442304 250445284 Zm00001d033111 6
1 250446438 250452170 Zm00001d033112 50
1 250573057 250576220 Zm00001d033115 0
1 250585459 250586016 Zm00001d033116 0
1 250589714 250596193 Zm00001d033117 1
1 250609258 250610953 Zm00001d033118 0
1 250612059 250613031 Zm00001d033119 0
1 250632190 250634311 Zm00001d033120 0
1 250965876 250988372 Zm00001d033121 0
1 251184641 251184954 Zm00001d022958 0
1 251302809 251303308 Zm00001d033124 0
1 251418330 251418810 Zm00001d033125 0
1 251441006 251442437 Zm00001d033126 0
1 251575858 251578200 Zm00001d033128 33
1 251631017 251635094 Zm00001d033129 9
1 251635726 251645210 Zm00001d033130 5
1 251722256 251723494 Zm00001d033132 0
1 251725887 251728938 Zm00001d033133 0
1 251738063 251740860 Zm00001d033135 0
1 251754656 251755894 Zm00001d033136 0
1 251822493 251825610 Zm00001d033137 0
1 251842428 251846045 Zm00001d033138 0
1 251921150 251925125 Zm00001d033139 2
1 251981868 251984346 Zm00001d033140 0
1 252068959 252069796 Zm00001d033142 0
1 252100175 252101089 Zm00001d033144 0
1 252106073 252106424 Zm00001d033146 0
1 252107994 252110630 Zm00001d033147 61
1 252112083 252129762 Zm00001d033148 8
1 252129991 252138538 Zm00001d033149 10
1 252138718 252139759 Zm00001d033150 3
1 252201786 252203758 Zm00001d033152 1
1 252246762 252255194 Zm00001d033153 17
1 252344560 252345697 Zm00001d022959 0
1 252350604 252352140 Zm00001d033154 0
1 252350668 252389978 Zm00001d033155 6
1 252350872 252351401 Zm00001d033156 12
1 252394828 252396264 Zm00001d033157 0
1 252436181 252443465 Zm00001d033158 26
1 252520965 252528415 Zm00001d033159 34
1 252546118 252549217 Zm00001d033160 0
1 252584718 252585586 Zm00001d033164 0
1 252585314 252587574 Zm00001d033165 0
1 252616116 252618315 Zm00001d033166 0
1 252662517 252665880 Zm00001d033167 6
1 252667311 252673910 Zm00001d033168 25
1 252679841 252681785 Zm00001d033169 0
1 252777187 252784963 Zm00001d033170 0
1 252783268 252788908 Zm00001d033171 0
1 252788506 252796248 Zm00001d033172 14
1 252796431 252796503 Zm00001d033173 0
1 252797115 252799804 Zm00001d033174 44
1 252914204 252919395 Zm00001d033175 0
1 252933115 252943341 Zm00001d033176 0
1 252941220 252941801 Zm00001d022962 1
1 253028092 253029624 Zm00001d033177 0
1 253162490 253166753 Zm00001d033180 0
1 253170181 253176488 Zm00001d033181 13
1 253262032 253262105 Zm00001d033184 0
1 253265492 253265565 Zm00001d033185 0
1 253268935 253272028 Zm00001d033186 10
1 253272957 253275838 Zm00001d033187 8
1 253276753 253278199 Zm00001d033188 0
1 253284684 253287730 Zm00001d033189 2
1 253289650 253294311 Zm00001d033190 12
1 253350092 253352555 Zm00001d033191 0
1 253353980 253354559 Zm00001d033192 0
1 253357076 253362055 Zm00001d033193 9
1 253390406 253392701 Zm00001d033194 3
1 253430806 253431218 Zm00001d033195 0
1 253431911 253432689 Zm00001d033196 0
1 253559424 253560158 Zm00001d033200 0
1 253686974 253687730 Zm00001d022963 0
1 253760331 253761288 Zm00001d033201 0
1 253766644 253766718 Zm00001d033202 0
1 253923914 253924843 Zm00001d033203 0
1 254163169 254168845 Zm00001d033204 54
1 254169867 254170908 Zm00001d033205 1
1 254172778 254178271 Zm00001d033206 1
1 254179159 254179630 Zm00001d033207 0
1 254192141 254192597 Zm00001d033208 0
1 254193484 254194214 Zm00001d033209 1
1 254194091 254197449 Zm00001d033210 35
1 254286990 254302867 Zm00001d033211 17
1 254392003 254392893 Zm00001d033212 0
1 254394279 254395362 Zm00001d033213 0
1 254400041 254402806 Zm00001d033214 17
1 254416538 254420845 Zm00001d033215 2
1 254429292 254429955 Zm00001d033216 1
1 254528188 254543237 Zm00001d033217 3
1 254669553 254678560 Zm00001d033218 62
1 254711018 254712606 Zm00001d033219 0
1 254991300 254992551 Zm00001d033221 2
1 255021506 255023321 Zm00001d033222 3
1 255085622 255093358 Zm00001d033223 0
1 255089439 255091968 Zm00001d033224 0
1 255170438 255173301 Zm00001d033225 36
1 255204710 255207385 Zm00001d033226 1
1 255210375 255210840 Zm00001d033227 0
1 255219555 255227771 Zm00001d033228 1
1 255233718 255234639 Zm00001d033229 0
1 255243581 255245348 Zm00001d033230 1
1 255266245 255275500 Zm00001d033231 0
1 255276608 255280338 Zm00001d033232 0
1 255287265 255290302 Zm00001d033233 1
1 255293637 255295053 Zm00001d033234 2
1 255315223 255316506 Zm00001d033235 0
1 255319160 255321117 Zm00001d033236 0
1 255361225 255391452 Zm00001d033237 0
1 255391826 255391899 Zm00001d033238 0
1 255392564 255392637 Zm00001d033239 0
1 255510008 255515376 Zm00001d033240 26
1 255565518 255569235 Zm00001d033241 0
1 255748789 255757682 Zm00001d033244 23
1 255864302 255869980 Zm00001d033246 12
1 255988479 256003180 Zm00001d033247 12
1 256100934 256110250 Zm00001d033248 48
1 256104446 256106915 Zm00001d033249 0
1 256135076 256136167 Zm00001d033250 0
1 256136269 256142816 Zm00001d033252 0
1 256163180 256164470 Zm00001d033254 0
1 256169811 256171143 Zm00001d033256 0
1 256175456 256175971 Zm00001d033257 0
1 256312162 256313242 Zm00001d033258 0
1 256315062 256326369 Zm00001d033259 2
1 256385037 256387598 Zm00001d033260 0
1 256414787 256415670 Zm00001d033261 0
1 256420826 256424829 Zm00001d033262 9
1 256484419 256484493 Zm00001d033264 0
1 256498469 256500905 Zm00001d033265 0
1 256557639 256566081 Zm00001d033266 0
1 256575050 256579029 Zm00001d033267 0
1 256729035 256729641 Zm00001d033268 0
1 256734972 256735774 Zm00001d033269 0
1 256837541 256838792 Zm00001d033271 0
1 256999748 257005986 Zm00001d033272 16
1 257009014 257013268 Zm00001d033273 19
1 257013446 257022654 Zm00001d033274 6
1 257128434 257129103 Zm00001d022964 1
1 257130223 257135210 Zm00001d033275 29
1 257136547 257136620 Zm00001d033276 0
1 257137230 257137303 Zm00001d033277 0
1 257223603 257232102 Zm00001d033278 344
1 257310329 257311502 Zm00001d033279 0
1 257335466 257337638 Zm00001d033280 0
1 257399162 257399241 Zm00001d033282 0
1 257400611 257406810 Zm00001d033283 0
1 257409780 257411752 Zm00001d033284 1
1 257622514 257624760 Zm00001d033286 1
1 257636496 257639583 Zm00001d033287 4
1 257651280 257652855 Zm00001d033288 0
1 257654871 257657507 Zm00001d033289 0
1 257655601 257655673 Zm00001d033290 0
1 257754936 257766730 Zm00001d033291 1
1 257767622 257772369 Zm00001d033292 18
1 257829202 257830028 Zm00001d022965 2
1 257844674 257845158 Zm00001d033293 0
1 257869629 257874871 Zm00001d033294 10
1 257899023 257916953 Zm00001d033295 6
1 257976127 257981309 Zm00001d033296 2
1 258038206 258048636 Zm00001d033297 14
1 258061832 258062639 Zm00001d033299 0
1 258063192 258065454 Zm00001d033300 1
1 258066502 258070037 Zm00001d033301 12
1 258070736 258074882 Zm00001d033302 0
1 258164181 258177505 Zm00001d033303 24
1 258182010 258184115 Zm00001d033304 0
1 258311076 258315524 Zm00001d033305 0
1 258331850 258336465 Zm00001d033307 11
1 258345013 258346682 Zm00001d033308 0
1 258364609 258374531 Zm00001d033309 48
1 258515867 258524876 Zm00001d033310 0
1 258658934 258662151 Zm00001d033312 15
1 258663738 258665853 Zm00001d033313 0
1 258695999 258705544 Zm00001d033314 0
1 258758750 258762154 Zm00001d033315 4
1 258846262 258847552 Zm00001d033316 5
1 258850340 258853608 Zm00001d033317 1
1 258854603 258874451 Zm00001d033318 2
1 258878225 258879592 Zm00001d033319 6
1 258889575 258891752 Zm00001d033320 2
1 258938238 258948894 Zm00001d033321 4
1 258954522 258960982 Zm00001d033322 2
1 258967156 258970697 Zm00001d033323 0
1 259037228 259041582 Zm00001d033324 8
1 259066928 259067873 Zm00001d033325 0
1 259102380 259104967 Zm00001d033326 0
1 259129100 259130297 Zm00001d033327 0
1 259165237 259169626 Zm00001d033328 21
1 259214060 259215909 Zm00001d033330 0
1 259309882 259309954 Zm00001d033332 0
1 259324965 259330535 Zm00001d033333 27
1 259330314 259335855 Zm00001d033334 13
1 259429012 259429858 Zm00001d033335 0
1 259493011 259496396 Zm00001d033337 9
1 259497729 259504323 Zm00001d033338 2
1 259528267 259528472 Zm00001d022966 0
1 259579889 259583075 Zm00001d033339 10
1 259601662 259604871 Zm00001d033340 1
1 259621778 259623568 Zm00001d033341 0
1 259640580 259641494 Zm00001d033342 0
1 259650359 259655654 Zm00001d033344 3
1 259759347 259767380 Zm00001d033345 19
1 259822652 259823963 Zm00001d033346 1
1 259828723 259831189 Zm00001d033347 0
1 259884298 259885503 Zm00001d033348 0
1 259900027 259901710 Zm00001d033349 0
1 259901765 259903552 Zm00001d033350 0
1 259922087 259923164 Zm00001d033351 0
1 260045772 260047029 Zm00001d033353 0
1 260102332 260109097 Zm00001d033355 0
1 260110795 260113403 Zm00001d033356 0
1 260114419 260116621 Zm00001d033357 0
1 260117536 260117743 Zm00001d033358 0
1 260210675 260214875 Zm00001d033360 0
1 260215312 260294650 Zm00001d033361 0
1 260329840 260334553 Zm00001d033362 8
1 260339349 260340132 Zm00001d033363 0
1 260340896 260349127 Zm00001d033364 47
1 260370365 260372454 Zm00001d033365 3
1 260525027 260531288 Zm00001d033366 14
1 260532562 260535314 Zm00001d033367 3
1 260619747 260633097 Zm00001d033368 703
1 260633724 260634703 Zm00001d033369 41
1 260837491 260857730 Zm00001d033370 5
1 260861764 260871429 Zm00001d033371 28
1 260971127 260971563 Zm00001d033374 0
1 260986514 261031711 Zm00001d033375 24
1 261032894 261033192 Zm00001d022967 0
1 261041494 261042349 Zm00001d033377 0
1 261043604 261044995 Zm00001d022968 1
1 261046941 261053205 Zm00001d033378 36
1 261077258 261078842 Zm00001d033379 0
1 261082103 261085736 Zm00001d033380 0
1 261124980 261127284 Zm00001d033382 0
1 261132561 261138355 Zm00001d033383 34
1 261179351 261181108 Zm00001d033384 0
1 261226684 261227740 Zm00001d033385 1
1 261234952 261235645 Zm00001d033386 1
1 261266393 261273985 Zm00001d033388 26
1 261380065 261380422 Zm00001d033389 0
1 261462373 261462657 Zm00001d022969 0
1 261462674 261463214 Zm00001d033390 0
1 261539894 261541635 Zm00001d033391 0
1 261635983 261636630 Zm00001d033392 0
1 261674973 261681018 Zm00001d033393 9
1 261705962 261730526 Zm00001d033394 0
1 261762834 261763365 Zm00001d033395 0
1 261786399 261787460 Zm00001d022970 0
1 261791304 261794041 Zm00001d033396 6
1 261810538 261821065 Zm00001d033397 19
1 261828711 261829370 Zm00001d033399 0
1 261836341 261838185 Zm00001d033400 0
1 261919724 261930103 Zm00001d033401 1
1 261930158 261931759 Zm00001d033402 8
1 262007027 262007108 Zm00001d033403 0
1 262057099 262063813 Zm00001d033404 2
1 262089164 262094227 Zm00001d033405 9
1 262150221 262152715 Zm00001d033407 3
1 262234876 262239471 Zm00001d033408 0
1 262242056 262244737 Zm00001d033409 0
1 262280143 262300074 Zm00001d033411 0
1 262293380 262293999 Zm00001d033410 0
1 262342433 262343681 Zm00001d033412 0
1 262398583 262399667 Zm00001d033413 0
1 262412277 262419216 Zm00001d033414 0
1 262541941 262544776 Zm00001d033415 4
1 262543084 262544182 Zm00001d033416 0
1 262565234 262566607 Zm00001d033419 0
1 262569030 262571498 Zm00001d033420 14
1 262588024 262589296 Zm00001d033421 16
1 262592397 262598732 Zm00001d033422 21
1 262653204 262655634 Zm00001d033423 7
1 262660142 262663941 Zm00001d033424 0
1 262667712 262672481 Zm00001d033426 0
1 262672476 262673180 Zm00001d033427 0
1 262687361 262689070 Zm00001d033428 4
1 262713889 262714954 Zm00001d033429 0
1 262765847 262766915 Zm00001d033430 0
1 262789168 262793112 Zm00001d033433 0
1 262807894 262811276 Zm00001d033434 0
1 262817277 262823055 Zm00001d033436 0
1 262849628 262853576 Zm00001d033438 0
1 262868382 262872314 Zm00001d033440 0
1 262877640 262878846 Zm00001d033442 0
1 262898188 262898569 Zm00001d033444 0
1 262904179 262904250 Zm00001d033445 0
1 262975466 262977654 Zm00001d033446 2
1 262991883 262994316 Zm00001d033447 34
1 262998124 263004950 Zm00001d033448 25
1 263002875 263002947 Zm00001d033449 0
1 263002942 263003014 Zm00001d033450 0
1 263011438 263016268 Zm00001d033451 21
1 263058646 263059334 Zm00001d033452 0
1 263060509 263063368 Zm00001d033453 0
1 263067916 263072723 Zm00001d033454 6
1 263076368 263077061 Zm00001d033455 3
1 263158765 263160067 Zm00001d033456 3
1 263191016 263194942 Zm00001d033457 24
1 263294916 263296681 Zm00001d033459 2
1 263312678 263313005 Zm00001d033460 0
1 263328318 263328609 Zm00001d033461 0
1 263334483 263334816 Zm00001d033462 0
1 263437723 263438035 Zm00001d033463 0
1 263441813 263442125 Zm00001d033464 0
1 263445280 263448465 Zm00001d033465 2
1 263448596 263450323 Zm00001d033466 0
1 263510492 263518013 Zm00001d033467 0
1 263520018 263524584 Zm00001d033468 11
1 263524860 263525313 Zm00001d033469 0
1 263586493 263588740 Zm00001d033470 0
1 263620527 263621882 Zm00001d033471 0
1 263622480 263627725 Zm00001d033472 8
1 263677011 263682698 Zm00001d033473 0
1 263685912 263685983 Zm00001d033474 0
1 263687685 263689455 Zm00001d033475 0
1 263847356 263853302 Zm00001d033477 19
1 263854041 263854993 Zm00001d033478 0
1 263880368 263880629 Zm00001d033479 0
1 263882341 263887652 Zm00001d033480 22
1 263890475 263893516 Zm00001d033481 1
1 263944326 263945982 Zm00001d033482 0
1 263946267 263946781 Zm00001d022971 0
1 263981641 263981944 Zm00001d033483 0
1 263984389 263986903 Zm00001d033484 14
1 264041756 264043860 Zm00001d033486 0
1 264044316 264049434 Zm00001d033487 0
1 264051253 264054538 Zm00001d033488 11
1 264058392 264060481 Zm00001d033489 0
1 264083070 264086202 Zm00001d033490 3
1 264109419 264110366 Zm00001d022972 1
1 264154127 264155081 Zm00001d033491 0
1 264208575 264214571 Zm00001d033492 18
1 264224148 264230819 Zm00001d033493 7
1 264384379 264407418 Zm00001d033494 39
1 264456839 264458783 Zm00001d033495 2
1 264462070 264463236 Zm00001d033496 4
1 264501734 264510064 Zm00001d033497 7
1 264598901 264599724 Zm00001d033499 0
1 264617689 264642218 Zm00001d033502 18
1 264688456 264693791 Zm00001d033503 10
1 264695328 264699128 Zm00001d033504 0
1 264701952 264705087 Zm00001d033505 23
1 264868118 264868793 Zm00001d033507 0
1 264932857 264936252 Zm00001d033508 0
1 265033355 265038230 Zm00001d033509 0
1 265035697 265036004 Zm00001d022973 0
1 265094467 265098491 Zm00001d033510 4
1 265211892 265215971 Zm00001d033511 24
1 265220926 265221859 Zm00001d033512 0
1 265243595 265243952 Zm00001d033513 0
1 265248145 265249172 Zm00001d033514 1
1 265277308 265278893 Zm00001d033516 13
1 265338571 265340516 Zm00001d033517 2
1 265458636 265465508 Zm00001d033518 2
1 265491035 265492134 Zm00001d033520 0
1 265495354 265496719 Zm00001d033521 0
1 265502801 265506169 Zm00001d033522 12
1 265546923 265551800 Zm00001d033523 10
1 265552535 265560155 Zm00001d033524 7
1 265603647 265610929 Zm00001d033525 48
1 265611151 265613835 Zm00001d033526 11
1 265735699 265743684 Zm00001d033527 4
1 265772255 265790870 Zm00001d033528 20
1 265791289 265806567 Zm00001d033529 1
1 265934293 265934575 Zm00001d033530 0
1 265972246 265972528 Zm00001d033531 0
1 266017390 266020729 Zm00001d033532 2
1 266045969 266061318 Zm00001d033533 3
1 266247968 266251708 Zm00001d033535 406
1 266249672 266249746 Zm00001d033536 0
1 266334976 266338678 Zm00001d033537 56
1 266418560 266421819 Zm00001d033539 3
1 266462660 266473003 Zm00001d033541 16
1 266535575 266537890 Zm00001d033543 6
1 266537345 266541066 Zm00001d033544 4
1 266572114 266573757 Zm00001d033545 0
1 266737315 266738434 Zm00001d033546 0
1 266747392 266747780 Zm00001d033547 0
1 266748853 266756818 Zm00001d033549 13
1 266751895 266752886 Zm00001d022974 1
1 266922336 266963190 Zm00001d033551 66
1 266967928 266975303 Zm00001d033552 29
1 266977363 266985110 Zm00001d033553 817
1 267003825 267007846 Zm00001d033554 19
1 267028867 267032375 Zm00001d033555 8
1 267103209 267108765 Zm00001d033556 36
1 267117777 267124917 Zm00001d033557 10
1 267132150 267137221 Zm00001d033558 2
1 267205432 267207720 Zm00001d033559 11
1 267237813 267237886 Zm00001d033561 0
1 267238977 267239050 Zm00001d033562 0
1 267263102 267264302 Zm00001d022975 0
1 267270743 267274186 Zm00001d033563 7
1 267275011 267275734 Zm00001d033564 0
1 267283308 267286505 Zm00001d033566 0
1 267315714 267321462 Zm00001d033567 5
1 267322354 267324980 Zm00001d033568 0
1 267326048 267326671 Zm00001d033569 0
1 267330893 267337457 Zm00001d033570 0
1 267355683 267359637 Zm00001d033571 3
1 267360210 267364567 Zm00001d033572 7
1 267365657 267365949 Zm00001d022976 0
1 267369926 267375653 Zm00001d033573 0
1 267434893 267435724 Zm00001d033574 0
1 267540331 267545933 Zm00001d033575 3
1 267642964 267643033 Zm00001d033576 0
1 267643812 267643893 Zm00001d033577 0
1 267644849 267648355 Zm00001d033578 1
1 267648253 267654312 Zm00001d033579 15
1 267761423 267763217 Zm00001d033580 1
1 267810244 267810922 Zm00001d033583 0
1 267873371 267875853 Zm00001d033584 0
1 267905763 267909606 Zm00001d033585 3
1 267909701 267910856 Zm00001d033586 2
1 267931048 267933433 Zm00001d033588 0
1 267976399 267977244 Zm00001d033589 0
1 267980063 267982953 Zm00001d022977 3
1 267998421 267998766 Zm00001d033590 0
1 267999631 268004744 Zm00001d033591 13
1 268007630 268009404 Zm00001d033592 0
1 268012804 268013816 Zm00001d033593 0
1 268064566 268072127 Zm00001d033594 0
1 268072762 268073625 Zm00001d033595 2
1 268074540 268077881 Zm00001d033596 21
1 268078746 268105853 Zm00001d033597 32
1 268086421 268088150 Zm00001d033598 0
1 268255042 268259032 Zm00001d033600 5
1 268302556 268307093 Zm00001d033601 0
1 268308236 268315814 Zm00001d033602 9
1 268381924 268382875 Zm00001d033603 0
1 268384280 268385710 Zm00001d033604 1
1 268442388 268444600 Zm00001d033605 2
1 268494768 268498124 Zm00001d033606 10
1 268503119 268505449 Zm00001d033607 3
1 268575553 268577794 Zm00001d033610 1
1 268584128 268588402 Zm00001d033611 25
1 268595954 268596485 Zm00001d033612 0
1 268754134 268772581 Zm00001d033614 0
1 268779899 268784092 Zm00001d033615 1
1 268793743 268803418 Zm00001d033616 160
1 268998475 268999464 Zm00001d033617 0
1 269003205 269006503 Zm00001d033618 0
1 269007650 269011276 Zm00001d033619 2
1 269012383 269014829 Zm00001d033620 13
1 269015050 269019380 Zm00001d033621 4
1 269023679 269023979 Zm00001d033622 0
1 269047816 269052874 Zm00001d033623 24
1 269056559 269072120 Zm00001d033624 29
1 269113908 269138640 Zm00001d033625 1
1 269116383 269116457 Zm00001d033626 0
1 269138435 269140033 Zm00001d033627 0
1 269167770 269173673 Zm00001d033629 0
1 269308496 269321829 Zm00001d033632 43
1 269322705 269325729 Zm00001d033633 6
1 269328064 269330035 Zm00001d033634 0
1 269331767 269334791 Zm00001d033635 2
1 269338178 269338349 Zm00001d033636 0
1 269339443 269340280 Zm00001d033637 1
1 269340842 269340915 Zm00001d033638 0
1 269341732 269341805 Zm00001d033639 0
1 269342902 269343403 Zm00001d033640 0
1 269355258 269358365 Zm00001d033641 13
1 269395043 269400163 Zm00001d033642 24
1 269435779 269436473 Zm00001d033643 0
1 269436203 269436917 Zm00001d033644 0
1 269526107 269532998 Zm00001d033645 15
1 269551594 269556064 Zm00001d033646 14
1 269556219 269564208 Zm00001d033647 58
1 269566342 269572708 Zm00001d033648 9
1 269615025 269618990 Zm00001d033649 74
1 269669158 269672469 Zm00001d033650 3
1 269673767 269682674 Zm00001d033651 22
1 269683308 269688890 Zm00001d033652 12
1 269692436 269694571 Zm00001d033653 0
1 269766089 269773110 Zm00001d033654 93
1 269775415 269799268 Zm00001d033655 8
1 269801737 269802628 Zm00001d033656 1
1 269826655 269833553 Zm00001d033657 165
1 269838022 269841800 Zm00001d033658 0
1 269863103 269863688 Zm00001d033659 0
1 269968475 269969325 Zm00001d033662 0
1 269976125 269979718 Zm00001d033663 0
1 269979986 269984243 Zm00001d033664 3
1 269986884 269988368 Zm00001d033665 11
1 269989006 269992773 Zm00001d033666 0
1 270116611 270122191 Zm00001d033668 22
1 270220261 270238013 Zm00001d033669 8
1 270255603 270259622 Zm00001d033670 8
1 270391708 270392980 Zm00001d033671 0
1 270396057 270399665 Zm00001d033672 0
1 270553675 270554776 Zm00001d033673 2
1 270719180 270726935 Zm00001d033674 10
1 270856579 270859741 Zm00001d033675 0
1 270865266 270865339 Zm00001d033676 0
1 270866103 270866176 Zm00001d033677 0
1 270872512 270872585 Zm00001d033678 0
1 270873179 270873252 Zm00001d033679 0
1 270918084 270919977 Zm00001d033680 28
1 270958132 270958861 Zm00001d022978 0
1 270976199 270977795 Zm00001d033681 0
1 270986022 270996966 Zm00001d033682 12
1 271130285 271131944 Zm00001d033683 15
1 271169680 271173500 Zm00001d033684 2
1 271180863 271193639 Zm00001d033685 0
1 271244838 271245423 Zm00001d033686 0
1 271315414 271316136 Zm00001d033689 0
1 271334837 271339275 Zm00001d033690 0
1 271340944 271344676 Zm00001d033691 0
1 271425326 271426049 Zm00001d033694 0
1 271527941 271528549 Zm00001d033698 0
1 271532140 271532389 Zm00001d033699 0
1 271553470 271553719 Zm00001d033700 0
1 271558003 271559826 Zm00001d033701 0
1 271610033 271610561 Zm00001d033703 0
1 271704790 271710881 Zm00001d033704 2
1 271743415 271748692 Zm00001d033705 53
1 271804515 271808051 Zm00001d033706 0
1 271815373 271818063 Zm00001d033707 19
1 271819144 271823452 Zm00001d033708 12
1 271942635 271943635 Zm00001d033709 7
1 271948829 271949783 Zm00001d033710 1
1 271957660 271958619 Zm00001d033711 9
1 271986534 271991029 Zm00001d033713 0
1 271987271 271987875 Zm00001d033712 0
1 271994540 271996227 Zm00001d033714 2
1 272005934 272007220 Zm00001d033716 0
1 272123491 272125627 Zm00001d033717 0
1 272130664 272132998 Zm00001d033718 16
1 272190269 272192279 Zm00001d033719 0
1 272218063 272219057 Zm00001d033721 0
1 272218076 272219421 Zm00001d033722 0
1 272329480 272346752 Zm00001d033726 135
1 272347213 272357637 Zm00001d033727 15
1 272358573 272360911 Zm00001d033728 4
1 272362115 272364398 Zm00001d033729 0
1 272366741 272367528 Zm00001d033730 0
1 272370662 272372249 Zm00001d033731 0
1 272372951 272379170 Zm00001d033732 0
1 272373697 272375301 Zm00001d033733 0
1 272416585 272421931 Zm00001d033734 76
1 272583754 272585608 Zm00001d033737 0
1 272592761 272594932 Zm00001d033738 11
1 272604807 272605787 Zm00001d033740 0
1 272606016 272615128 Zm00001d033741 0
1 272623995 272631500 Zm00001d033742 1
1 272666381 272672688 Zm00001d033744 11
1 272677504 272681013 Zm00001d033745 26
1 272697869 272704606 Zm00001d033746 62
1 272704774 272707957 Zm00001d033747 13
1 272708765 272711777 Zm00001d033748 0
1 272713049 272713478 Zm00001d022979 0
1 272717185 272719728 Zm00001d033749 8
1 272770259 272780685 Zm00001d033750 11
1 272898683 272912425 Zm00001d033751 32
1 272913272 272914419 Zm00001d033752 0
1 272915845 272919834 Zm00001d033753 30
1 272923515 272924517 Zm00001d033754 0
1 272942645 272944130 Zm00001d033755 0
1 272997604 273005246 Zm00001d033764 77
1 273052012 273053002 Zm00001d033765 0
1 273077944 273082841 Zm00001d033766 16
1 273087150 273089867 Zm00001d033767 0
1 273093683 273094220 Zm00001d033768 0
1 273099856 273102264 Zm00001d033769 0
1 273104284 273108186 Zm00001d033770 0
1 273178151 273179917 Zm00001d033772 0
1 273294308 273300622 Zm00001d033775 415
1 273326664 273347324 Zm00001d033776 64
1 273462133 273466455 Zm00001d033777 21
1 273543246 273545205 Zm00001d033778 1
1 273607368 273612057 Zm00001d033780 15
1 273613532 273629642 Zm00001d033781 0
1 273658417 273658705 Zm00001d033782 0
1 273659882 273660179 Zm00001d033783 0
1 273664180 273664253 Zm00001d033784 0
1 273664915 273664988 Zm00001d033785 0
1 273669182 273670033 Zm00001d022980 1
1 273671337 273678008 Zm00001d033786 12
1 273742639 273745271 Zm00001d033787 6
1 273745774 273749951 Zm00001d033788 11
1 273754567 273757111 Zm00001d033790 21
1 273799884 273800580 Zm00001d033791 0
1 273827661 273832913 Zm00001d033792 6
1 273836669 273837044 Zm00001d033793 0
1 273839162 273844647 Zm00001d033794 0
1 273937840 273946452 Zm00001d033795 48
1 274041148 274045067 Zm00001d033797 3
1 274055413 274062244 Zm00001d033798 100
1 274078396 274085766 Zm00001d033799 65
1 274110064 274115179 Zm00001d033800 29
1 274188855 274189557 Zm00001d033802 0
1 274190392 274191331 Zm00001d033803 0
1 274194077 274205476 Zm00001d033804 0
1 274230299 274242798 Zm00001d033805 7
1 274286603 274287932 Zm00001d033806 0
1 274294734 274295775 Zm00001d033807 0
1 274301669 274305175 Zm00001d033808 0
1 274310089 274311186 Zm00001d033810 0
1 274311979 274315234 Zm00001d033811 0
1 274317202 274318801 Zm00001d033812 0
1 274320849 274322241 Zm00001d033813 0
1 274366075 274367424 Zm00001d033814 0
1 274393279 274395337 Zm00001d033815 0
1 274655817 274685594 Zm00001d033817 91
1 274726909 274729148 Zm00001d033818 8
1 274769270 274770032 Zm00001d033820 0
1 274773343 274776412 Zm00001d033821 0
1 274809374 274810292 Zm00001d033822 6
1 274819674 274820688 Zm00001d033823 2
1 274821177 274822409 Zm00001d033824 0
1 274885787 274896921 Zm00001d033825 11
1 275017694 275020131 Zm00001d033826 0
1 275021146 275027856 Zm00001d033827 36
1 275158052 275160038 Zm00001d033829 1
1 275160005 275165400 Zm00001d033830 9
1 275186991 275188507 Zm00001d033831 0
1 275190291 275192046 Zm00001d033832 0
1 275194315 275194906 Zm00001d033833 0
1 275262742 275264398 Zm00001d033834 5
1 275326335 275326923 Zm00001d033835 0
1 275362863 275366267 Zm00001d033836 4
1 275418563 275424220 Zm00001d033837 3
1 275426482 275426555 Zm00001d033838 0
1 275426786 275431066 Zm00001d033839 2
1 275467068 275468844 Zm00001d033840 13
1 275497343 275503371 Zm00001d033842 0
1 275587871 275609679 Zm00001d033843 54
1 275595304 275595378 Zm00001d033845 0
1 275610675 275610975 Zm00001d033846 0
1 275685214 275689769 Zm00001d033847 29
1 275704804 275707378 Zm00001d033848 1
1 275743526 275750278 Zm00001d022981 1
1 275752026 275757102 Zm00001d033849 16
1 275839809 275847427 Zm00001d033850 1
1 275849239 275849312 Zm00001d033851 0
1 275850164 275850236 Zm00001d033852 0
1 275852995 275862244 Zm00001d033853 2
1 275917780 275919222 Zm00001d033854 1
1 275938956 275955287 Zm00001d033855 18
1 275971953 275972643 Zm00001d033856 0
1 276045737 276047507 Zm00001d033857 0
1 276052194 276069551 Zm00001d033858 1
1 276073334 276081242 Zm00001d033859 44
1 276301177 276304181 Zm00001d033860 0
1 276344333 276366296 Zm00001d033861 14
1 276519505 276521984 Zm00001d033862 1
1 276657357 276657807 Zm00001d022982 0
1 276669045 276670464 Zm00001d033863 10
1 276671703 276671776 Zm00001d033864 0
1 276738049 276755133 Zm00001d033866 10
1 276775753 276778383 Zm00001d033867 0
1 276803097 276804885 Zm00001d033869 0
1 276811931 276815539 Zm00001d033870 0
1 276980954 276981528 Zm00001d033871 0
1 276987080 276989761 Zm00001d033872 3
1 277023033 277026661 Zm00001d033873 6
1 277052956 277060142 Zm00001d033874 0
1 277130906 277134992 Zm00001d033876 16
1 277201500 277202268 Zm00001d033877 0
1 277214463 277217303 Zm00001d033878 9
1 277217623 277224681 Zm00001d033879 6
1 277273024 277273817 Zm00001d033880 0
1 277350358 277350965 Zm00001d033882 0
1 277354272 277354749 Zm00001d033883 0
1 277357876 277359445 Zm00001d033884 0
1 277447304 277479291 Zm00001d033886 4
1 277539446 277541502 Zm00001d033887 0
1 277548459 277549119 Zm00001d033889 0
1 277601211 277604035 Zm00001d033890 13
1 277636845 277639269 Zm00001d033891 0
1 277641446 277644180 Zm00001d033892 8
1 277646078 277647046 Zm00001d033893 0
1 277647212 277647286 Zm00001d033894 0
1 277649983 277660006 Zm00001d033895 17
1 277726511 277729830 Zm00001d033896 2
1 277823163 277827165 Zm00001d033897 3
1 277881878 277892452 Zm00001d033898 6
1 277964426 277965814 Zm00001d022983 0
1 278051514 278051762 Zm00001d033899 0
1 278084926 278091046 Zm00001d033901 0
1 278093491 278093595 zma-MIR171i 0
1 278099003 278099615 Zm00001d033902 0
1 278102122 278108344 Zm00001d033903 0
1 278134998 278138569 Zm00001d033905 10
1 278181340 278185821 Zm00001d033906 7
1 278210225 278212252 Zm00001d033907 0
1 278287592 278288252 Zm00001d033909 3
1 278289783 278294463 Zm00001d033910 3
1 278373876 278379364 Zm00001d033912 17
1 278405118 278408427 Zm00001d033913 7
1 278510724 278512383 Zm00001d033915 0
1 278527182 278528710 Zm00001d033916 0
1 278529541 278532916 Zm00001d033917 2
1 278614528 278615470 Zm00001d033919 5
1 278616868 278616941 Zm00001d033920 0
1 278617504 278617577 Zm00001d033921 0
1 278618557 278620219 Zm00001d033922 2
1 278688074 278688791 Zm00001d033924 0
1 278704406 278706905 Zm00001d033925 10
1 278712667 278713522 Zm00001d033926 0
1 278715711 278740799 Zm00001d033927 2
1 278731363 278737406 Zm00001d033928 29
1 278737383 278740927 Zm00001d033929 8
1 278799245 278801153 Zm00001d033930 0
1 278821297 278825118 Zm00001d033931 66
1 278898436 278901893 Zm00001d033932 8
1 278902030 278907452 Zm00001d033933 4
1 278911339 278927775 Zm00001d033934 0
1 279077285 279107944 Zm00001d033935 21
1 279089102 279089176 Zm00001d033936 0
1 279124551 279128540 Zm00001d033937 0
1 279178646 279182498 Zm00001d033938 0
1 279184766 279185264 Zm00001d033939 0
1 279275947 279278883 Zm00001d033941 2
1 279283189 279283789 Zm00001d033942 1
1 279336318 279336819 Zm00001d033943 0
1 279348659 279365014 Zm00001d033945 0
1 279355731 279357564 Zm00001d033946 0
1 279361222 279362283 Zm00001d033947 0
1 279366099 279372370 Zm00001d033948 57
1 279376784 279377580 Zm00001d033950 0
1 279386534 279388331 Zm00001d033951 6
1 279495639 279497575 Zm00001d033952 0
1 279504847 279505237 Zm00001d033953 0
1 279578118 279582280 Zm00001d033954 19
1 279585911 279585987 zma-MIR166h 0
1 279587674 279592647 Zm00001d033955 7
1 279603783 279609495 Zm00001d033957 2
1 279743255 279744786 Zm00001d033961 0
1 279763670 279766570 Zm00001d033965 8
1 279837247 279838126 Zm00001d033966 8
1 279841860 279845629 Zm00001d033967 0
1 279874489 279875745 Zm00001d033968 1
1 279877086 279883538 Zm00001d033969 13
1 279885759 279885832 Zm00001d033970 0
1 279886723 279886796 Zm00001d033971 0
1 279900020 279901559 Zm00001d033972 0
1 279918810 279922439 Zm00001d033975 10
1 279923056 279925806 Zm00001d033976 11
1 279938788 279940594 Zm00001d033977 0
1 279941920 279945927 Zm00001d033978 0
1 279975978 279978430 Zm00001d033979 177
1 279980866 279981749 Zm00001d033980 0
1 279982394 279986186 Zm00001d033981 0
1 280030992 280040407 Zm00001d033982 99
1 280118431 280122114 Zm00001d033983 16
1 280143755 280163749 Zm00001d033984 2
1 280282916 280285382 Zm00001d033985 0
1 280286079 280289975 Zm00001d033986 7
1 280368695 280370932 Zm00001d033987 0
1 280476816 280478577 Zm00001d033988 0
1 280531583 280533830 Zm00001d033989 1
1 280544049 280545649 Zm00001d033990 5
1 280552163 280556454 Zm00001d033991 10
1 280585850 280594549 Zm00001d033992 22
1 280589401 280605270 Zm00001d033993 0
1 280605376 280608220 Zm00001d033994 9
1 280610044 280612130 Zm00001d033995 9
1 280686024 280692244 Zm00001d033997 0
1 280693062 280693464 Zm00001d033998 0
1 280697262 280698915 Zm00001d033999 0
1 280700223 280706334 Zm00001d034000 26
1 280773255 280773526 Zm00001d022984 0
1 280773581 280776873 Zm00001d034001 11
1 280778673 280779884 Zm00001d034002 5
1 280810195 280811093 Zm00001d034003 3
1 280899967 280910431 Zm00001d034004 660
1 280996413 281000773 Zm00001d034005 25
1 281031811 281037527 Zm00001d034006 12
1 281040470 281042099 Zm00001d034007 0
1 281042707 281043763 Zm00001d034008 0
1 281123279 281123581 Zm00001d034009 0
1 281125319 281129744 Zm00001d034010 20
1 281130012 281131619 Zm00001d034011 4
1 281133199 281140918 Zm00001d034012 1
1 281170427 281177133 Zm00001d034013 26
1 281226727 281232212 Zm00001d034015 38
1 281247256 281250037 Zm00001d034017 6
1 281251738 281283764 Zm00001d034018 80
1 281283298 281285800 Zm00001d034019 1
1 281336362 281342868 Zm00001d034020 4
1 281348542 281351127 Zm00001d034022 5
1 281352577 281356965 Zm00001d034023 3
1 281451346 281454024 Zm00001d034024 0
1 281456500 281456722 Zm00001d034025 0
1 281457370 281458003 Zm00001d034026 0
1 281459767 281460979 Zm00001d034027 48
1 281461665 281464587 Zm00001d034028 10
1 281610946 281611530 Zm00001d034029 0
1 281612899 281621753 Zm00001d034030 134
1 281622707 281623163 Zm00001d034031 0
1 281626477 281630659 Zm00001d034032 25
1 281631721 281642943 Zm00001d034033 0
1 281753765 281760644 Zm00001d034034 55
1 281760569 281764626 Zm00001d034035 3
1 281797235 281797998 Zm00001d022985 0
1 281961009 281971333 Zm00001d034036 13
1 281975585 281977146 Zm00001d034037 0
1 281978993 281984348 Zm00001d034038 84
1 282003388 282005745 Zm00001d034039 11
1 282017806 282021166 Zm00001d034040 25
1 282018858 282019712 Zm00001d034041 0
1 282032118 282033154 Zm00001d034042 0
1 282043066 282045983 Zm00001d034043 0
1 282124293 282136129 Zm00001d034044 17
1 282136173 282165980 Zm00001d034045 8
1 282186896 282190194 Zm00001d034046 0
1 282303559 282312748 Zm00001d034047 12
1 282391966 282393408 Zm00001d034048 5
1 282394750 282399544 Zm00001d034049 2
1 282460629 282461258 Zm00001d022986 0
1 282500015 282508569 Zm00001d034050 9
1 282578757 282581214 Zm00001d034051 0
1 282586094 282587777 Zm00001d034052 0
1 282590170 282597565 Zm00001d034054 21
1 282598450 282608453 Zm00001d034055 39
1 282650777 282651943 Zm00001d034057 1
1 282687132 282721026 Zm00001d034058 0
1 282699795 282700080 Zm00001d022987 0
1 282747830 282749777 Zm00001d034059 202
1 282833604 282835547 Zm00001d034060 0
1 282848982 282849748 Zm00001d034061 0
1 282851672 282854411 Zm00001d034062 24
1 282857082 282860638 Zm00001d034063 7
1 282937655 282941591 Zm00001d034064 0
1 283054693 283059073 Zm00001d034066 7
1 283065587 283066967 Zm00001d034067 0
1 283075493 283077341 Zm00001d034068 3
1 283080492 283082448 Zm00001d034069 1
1 283087284 283090408 Zm00001d034070 0
1 283091812 283092449 Zm00001d034071 0
1 283163310 283164753 Zm00001d034072 8
1 283193729 283197425 Zm00001d034073 1
1 283220927 283230016 Zm00001d034074 96
1 283306412 283307430 Zm00001d034075 0
1 283401533 283408034 Zm00001d034076 0
1 283422353 283423470 Zm00001d034077 13
1 283436254 283455157 Zm00001d034078 0
1 283562216 283579999 Zm00001d034080 0
1 283569285 283578833 Zm00001d034081 2
1 283604360 283606746 Zm00001d034082 0
1 283634392 283638135 Zm00001d034083 0
1 283648740 283651017 Zm00001d034084 0
1 283651337 283654633 Zm00001d034085 4
1 283670580 283672729 Zm00001d034087 0
1 283675911 283680018 Zm00001d034088 0
1 283693162 283695688 Zm00001d034089 0
1 283713063 283714392 Zm00001d034090 0
1 283764414 283767039 Zm00001d034091 2
1 283790844 283794259 Zm00001d034092 0
1 283882581 283886693 Zm00001d034093 0
1 283893648 283895468 Zm00001d034095 0
1 283957822 283959650 Zm00001d034096 0
1 283965373 283967072 Zm00001d034097 2
1 283981980 283983008 Zm00001d034098 0
1 283986719 283990685 Zm00001d034099 0
1 284052292 284053326 Zm00001d034103 0
1 284067664 284068684 Zm00001d034104 1
1 284100418 284102228 Zm00001d034105 0
1 284123643 284126710 Zm00001d034106 0
1 284127281 284129120 Zm00001d034107 0
1 284169312 284175779 Zm00001d034108 31
1 284176336 284179392 Zm00001d034109 1
1 284214592 284214956 Zm00001d034110 0
1 284233963 284235433 Zm00001d034111 0
1 284242027 284244325 Zm00001d034112 39
1 284246224 284246297 Zm00001d034113 0
1 284247044 284247117 Zm00001d034114 0
1 284332166 284332818 Zm00001d034115 0
1 284351075 284352455 Zm00001d034116 0
1 284352795 284361278 Zm00001d034117 24
1 284355613 284355843 Zm00001d022988 0
1 284441514 284445643 Zm00001d034118 0
1 284492115 284492753 Zm00001d034119 0
1 284493306 284494105 Zm00001d034120 0
1 284499793 284499865 Zm00001d034123 0
1 284539991 284543955 Zm00001d034124 6
1 284543918 284544714 Zm00001d022989 1
1 284545421 284551392 Zm00001d034125 17
1 284602369 284604006 Zm00001d034126 2
1 284647247 284647909 Zm00001d022990 0
1 284686235 284687788 Zm00001d034128 0
1 284692620 284695285 Zm00001d034129 12
1 284698267 284699256 Zm00001d034130 1
1 284703136 284704057 Zm00001d034131 0
1 284710039 284714828 Zm00001d034132 0
1 284752324 284756712 Zm00001d034133 8
1 284854742 284866468 Zm00001d034137 0
1 284867579 284872240 Zm00001d034139 6
1 285008207 285010916 Zm00001d034143 0
1 285024080 285024917 Zm00001d034145 1
1 285033161 285036599 Zm00001d034148 0
1 285068085 285068162 Zm00001d034149 0
1 285138707 285141599 Zm00001d034150 0
1 285169679 285173473 Zm00001d034151 0
1 285204559 285214160 Zm00001d034152 37
1 285223931 285225231 Zm00001d034153 0
1 285238222 285238573 Zm00001d034155 0
1 285303620 285312664 Zm00001d034157 25
1 285318803 285326358 Zm00001d034159 0
1 285335177 285337132 Zm00001d034160 5
1 285417446 285425538 Zm00001d034161 22
1 285470389 285471475 Zm00001d034163 0
1 285488512 285489111 Zm00001d022991 0
1 285585483 285591541 Zm00001d034164 5
1 285594393 285595774 Zm00001d034165 0
1 285629980 285647284 Zm00001d034166 0
1 285649807 285652788 Zm00001d034167 14
1 285653058 285655369 Zm00001d034168 1
1 285657071 285657857 Zm00001d034169 0
1 285658884 285660925 Zm00001d034170 0
1 285661188 285662836 Zm00001d034171 0
1 285664114 285665964 Zm00001d034172 0
1 285696572 285701871 Zm00001d034173 0
1 285704688 285705808 Zm00001d034174 0
1 285707106 285709046 Zm00001d034175 7
1 285788543 285791360 Zm00001d034178 3
1 285811144 285811498 Zm00001d034179 0
1 285813435 285817967 Zm00001d034180 13
1 285821023 285822039 Zm00001d022992 0
1 285863973 285871788 Zm00001d034181 0
1 285931716 285931968 Zm00001d034182 0
1 285934741 285938541 Zm00001d034183 11
1 285946537 285948088 Zm00001d034184 1
1 285956185 285957745 Zm00001d034186 0
1 285959341 285962801 Zm00001d034187 2
1 285962538 285962806 Zm00001d022993 0
1 286077536 286080394 Zm00001d034188 30
1 286080949 286082217 Zm00001d034189 0
1 286166896 286167445 Zm00001d034190 0
1 286170401 286174986 Zm00001d034191 19
1 286208840 286210899 Zm00001d034192 9
1 286214717 286214791 Zm00001d034193 0
1 286263994 286267822 Zm00001d034194 23
1 286269419 286269977 Zm00001d034195 0
1 286308026 286310892 Zm00001d034196 2
1 286353332 286353964 Zm00001d034197 0
1 286411876 286413004 Zm00001d034198 6
1 286425310 286425868 Zm00001d034199 0
1 286486818 286489895 Zm00001d034200 0
1 286548186 286551085 Zm00001d034201 0
1 286722867 286723762 Zm00001d034203 0
1 286726371 286730435 Zm00001d034204 5
1 286731061 286732536 Zm00001d022994 0
1 286738441 286742476 Zm00001d034205 12
1 286756357 286759266 Zm00001d034206 3
1 286820093 286821828 Zm00001d034207 1
1 286841280 286844749 Zm00001d034208 0
1 286846286 286846930 Zm00001d034209 0
1 286887706 286896784 Zm00001d034212 6
1 286948668 286964630 Zm00001d034213 0
1 286962896 286963537 Zm00001d034214 0
1 286965660 286966767 Zm00001d034215 0
1 286967406 286967935 Zm00001d034216 0
1 286978888 286980925 Zm00001d034217 4
1 286998065 287000890 Zm00001d034218 64
1 287000406 287000724 Zm00001d022995 1
1 287002428 287003408 Zm00001d034219 0
1 287005133 287007851 Zm00001d034220 0
1 287023470 287024778 Zm00001d034221 2
1 287046375 287047266 Zm00001d034222 0
1 287064656 287066369 Zm00001d034223 8
1 287118685 287119763 Zm00001d034224 0
1 287120375 287136534 Zm00001d034225 0
1 287301578 287301798 Zm00001d022996 0
1 287343231 287343303 Zm00001d034229 0
1 287344705 287345126 Zm00001d034230 0
1 287346822 287352020 Zm00001d034231 0
1 287353241 287354159 Zm00001d034232 0
1 287420580 287421053 Zm00001d034234 0
1 287532661 287532733 Zm00001d034236 0
1 287533481 287537732 Zm00001d034237 1
1 287570533 287575499 Zm00001d034238 0
1 287588787 287596595 Zm00001d034239 12
1 287654010 287658261 Zm00001d034240 50
1 287663867 287667586 Zm00001d034241 4
1 287670694 287671720 Zm00001d034242 0
1 287675048 287675122 Zm00001d034243 0
1 287675714 287678872 Zm00001d034244 16
1 287796250 287813669 Zm00001d034245 31
1 287855577 287858147 Zm00001d034246 0
1 287860597 287864443 Zm00001d034247 0
1 287871004 287872830 Zm00001d034248 1
1 287872009 287872773 Zm00001d022997 1
1 287873414 287878123 Zm00001d034249 0
1 287916629 287921036 Zm00001d034250 9
1 287921613 287925375 Zm00001d034251 18
1 288000005 288001701 Zm00001d034252 9
1 288021953 288024917 Zm00001d034253 4
1 288024549 288028074 Zm00001d034254 13
1 288030584 288033778 Zm00001d034255 2
1 288168989 288176921 Zm00001d034256 83
1 288176999 288179853 Zm00001d034257 1
1 288236687 288237254 Zm00001d034258 0
1 288239031 288239958 Zm00001d034259 0
1 288241363 288242128 Zm00001d034260 0
1 288271684 288274735 Zm00001d034262 0
1 288275260 288289725 Zm00001d034263 11
1 288277583 288280598 Zm00001d034264 0
1 288289860 288291090 Zm00001d034265 0
1 288294123 288295314 Zm00001d034266 0
1 288296895 288296972 Zm00001d034267 0
1 288298451 288298528 Zm00001d034268 0
1 288305208 288306599 Zm00001d034270 2
1 288313193 288316655 Zm00001d034272 0
1 288316970 288320464 Zm00001d034273 0
1 288322233 288328723 Zm00001d034274 0
1 288333315 288334381 Zm00001d034276 0
1 288351665 288353564 Zm00001d034277 0
1 288354742 288358020 Zm00001d034278 2
1 288410719 288412651 Zm00001d034279 7
1 288418680 288418751 Zm00001d034281 0
1 288419712 288426810 Zm00001d034282 44
1 288457794 288458472 Zm00001d034283 0
1 288458501 288459194 Zm00001d022998 1
1 288483431 288484296 Zm00001d034285 0
1 288488030 288488791 Zm00001d022999 1
1 288491682 288492325 Zm00001d023000 0
1 288509823 288515375 Zm00001d034286 0
1 288522901 288523811 Zm00001d023001 0
1 288564481 288564555 Zm00001d034290 0
1 288565160 288565233 Zm00001d034291 0
1 288572504 288573329 Zm00001d034292 0
1 288576228 288578823 Zm00001d023002 3
1 288597341 288597691 Zm00001d023003 0
1 288651707 288652510 Zm00001d034293 0
1 288663029 288663740 Zm00001d023004 1
1 288700633 288700775 zma-MIR160d 0
1 288720983 288721057 Zm00001d034297 0
1 288721310 288725239 Zm00001d034298 5
1 288763188 288764672 Zm00001d034299 0
1 288766264 288767863 Zm00001d034300 0
1 288782033 288782467 Zm00001d023005 0
1 288811383 288825802 Zm00001d034301 0
1 288833956 288834029 Zm00001d034303 0
1 288843132 288843205 Zm00001d034304 0
1 288863241 288863850 Zm00001d034305 2
1 288867065 288867138 Zm00001d034306 0
1 288949993 288950552 Zm00001d034307 0
1 288950793 288952279 Zm00001d034308 0
1 288956267 288958128 Zm00001d034309 0
1 288958505 288960139 Zm00001d034310 0
1 288966093 288966166 Zm00001d034311 0
1 288966876 288967461 Zm00001d034312 1
1 288967921 288970494 Zm00001d034313 17
1 289000069 289002246 Zm00001d034314 0
1 289011052 289011125 Zm00001d034315 0
1 289066239 289067941 Zm00001d034316 0
1 289102197 289104722 Zm00001d034317 6
1 289124404 289127722 Zm00001d034318 4
1 289129915 289132811 Zm00001d034319 19
1 289178553 289182576 Zm00001d034320 7
1 289207476 289224759 Zm00001d034321 0
1 289225177 289227403 Zm00001d034322 0
1 289238686 289240063 Zm00001d034324 0
1 289335286 289336551 Zm00001d034326 0
1 289340186 289340822 Zm00001d034327 0
1 289549779 289550392 Zm00001d023006 1
1 289588567 289589048 Zm00001d034330 0
1 289589751 289590384 Zm00001d034331 0
1 289610276 289611735 Zm00001d034333 0
1 290154655 290159467 Zm00001d034336 4
1 290196970 290202180 Zm00001d034337 0
1 290204342 290207367 Zm00001d034338 2
1 290212250 290212637 Zm00001d034339 0
1 290229240 290231041 Zm00001d034340 0
1 290244339 290248219 Zm00001d034341 12
1 290251384 290252604 Zm00001d034342 0
1 290260178 290264937 Zm00001d034343 32
1 290267451 290271772 Zm00001d034344 11
1 290272583 290276056 Zm00001d034345 6
1 290279667 290282656 Zm00001d034346 17
1 290340953 290343574 Zm00001d023007 11
1 290341002 290341862 Zm00001d023008 5
1 290341027 290343873 Zm00001d023009 11
1 290341770 290343464 Zm00001d023010 1
1 290344742 290354306 Zm00001d034350 34
1 290354478 290364728 Zm00001d034351 20
1 290438167 290439328 Zm00001d034353 0
1 290467216 290467715 Zm00001d034354 0
1 290469066 290469468 Zm00001d034355 0
1 290470997 290471672 Zm00001d034356 3
1 290527797 290529460 Zm00001d034357 0
1 290659742 290663205 Zm00001d034358 15
1 290667762 290667984 Zm00001d023011 0
1 290668537 290669359 Zm00001d034359 0
1 290672851 290677815 Zm00001d034360 23
1 290780825 290793772 Zm00001d034361 25
1 290898977 290914568 Zm00001d034364 415
1 290916308 290917229 Zm00001d034365 1
1 290941601 290947822 Zm00001d034366 32
1 291055448 291058538 Zm00001d034368 8
1 291061601 291062198 Zm00001d034369 0
1 291065524 291075328 Zm00001d034370 2
1 291096650 291105612 Zm00001d034371 10
1 291107390 291111360 Zm00001d034372 7
1 291111821 291114965 Zm00001d034373 0
1 291181117 291181189 Zm00001d034374 0
1 291181367 291181439 Zm00001d034375 0
1 291271344 291275804 Zm00001d034376 5
1 291348793 291349309 Zm00001d034379 0
1 291356413 291359823 Zm00001d034380 1
1 291401831 291403841 Zm00001d034382 5
1 291472440 291480873 Zm00001d034383 8
1 291492378 291492970 Zm00001d034384 0
1 291510736 291518900 Zm00001d034385 7
1 291596022 291596891 Zm00001d023012 0
1 291605272 291613251 Zm00001d034387 44
1 291662838 291670088 Zm00001d034388 248
1 291685814 291686300 Zm00001d034389 0
1 291769707 291770484 Zm00001d034390 0
1 291809984 291811171 Zm00001d034393 0
1 291815838 291817246 Zm00001d034394 0
1 291820712 291821195 Zm00001d034396 0
1 291821954 291822025 Zm00001d034397 0
1 291822200 291822271 Zm00001d034398 0
1 291825334 291832079 Zm00001d034399 14
1 291832066 291835875 Zm00001d034400 11
1 291862045 291868576 Zm00001d034401 20
1 292031927 292032921 Zm00001d034402 0
1 292037125 292041508 Zm00001d034404 14
1 292041508 292045751 Zm00001d034405 60
1 292049249 292053087 Zm00001d034406 11
1 292054219 292055148 Zm00001d034407 0
1 292152281 292154372 Zm00001d034408 0
1 292162213 292166452 Zm00001d034409 8
1 292172344 292176235 Zm00001d034410 7
1 292176738 292176941 Zm00001d023013 0
1 292180188 292181041 Zm00001d034411 0
1 292185579 292187887 Zm00001d034412 0
1 292247304 292249329 Zm00001d034413 36
1 292295755 292296877 Zm00001d034414 8
1 292331207 292332482 Zm00001d034415 1
1 292376377 292377306 Zm00001d034416 0
1 292390329 292390911 Zm00001d034417 0
1 292463720 292464302 Zm00001d034418 2
1 292476449 292477004 Zm00001d034419 0
1 292477032 292483300 Zm00001d034420 12
1 292486759 292492680 Zm00001d034421 0
1 292520814 292523078 Zm00001d034422 112
1 292612408 292617099 Zm00001d034423 5
1 292624999 292631329 Zm00001d034424 6
1 292634305 292635846 Zm00001d034425 0
1 292764824 292765994 Zm00001d034427 7
1 292776050 292778219 Zm00001d034428 4
1 292813288 292816770 Zm00001d034429 33
1 292890873 292892178 Zm00001d034431 15
1 292893096 292904934 Zm00001d034432 15
1 292905092 292912832 Zm00001d034433 2
1 292918638 292918771 zma-MIR167d 0
1 292938719 292946329 Zm00001d034434 2
1 292948270 292948985 Zm00001d034435 1
1 292988828 292989142 Zm00001d034437 0
1 292989721 292990791 Zm00001d034438 0
1 292992896 292996196 Zm00001d034439 1
1 293008178 293011116 Zm00001d034440 12
1 293014378 293015336 Zm00001d034441 0
1 293091390 293094675 Zm00001d034442 0
1 293098081 293102502 Zm00001d034443 18
1 293191446 293193641 Zm00001d034444 3
1 293223129 293225388 Zm00001d034445 0
1 293282075 293289716 Zm00001d034446 11
1 293289850 293293079 Zm00001d034447 3
1 293311184 293313786 Zm00001d034448 0
1 293324470 293325219 Zm00001d034450 0
1 293402749 293408353 Zm00001d034452 7
1 293423686 293425838 Zm00001d034453 1
1 293440269 293444841 Zm00001d034454 0
1 293445010 293448326 Zm00001d034455 0
1 293558153 293562725 Zm00001d034456 0
1 293562778 293567510 Zm00001d034457 7
1 293615919 293621281 Zm00001d034460 41
1 293622652 293624784 Zm00001d034461 1
1 293630517 293632851 Zm00001d023014 1
1 293736454 293746755 Zm00001d034462 0
1 293749000 293752408 Zm00001d034463 2
1 293829658 293833423 Zm00001d034467 3
1 293832926 293851213 Zm00001d034468 2
1 293836480 293841340 Zm00001d023015 8
1 293837621 293841340 Zm00001d023016 7
1 293920217 293920901 Zm00001d034469 0
1 293923119 293923534 Zm00001d023017 0
1 293984160 293991772 Zm00001d034471 0
1 293997656 293998136 Zm00001d034473 0
1 294012380 294013358 Zm00001d034475 0
1 294035669 294036296 Zm00001d034476 0
1 294061287 294062973 Zm00001d034477 0
1 294116737 294117312 Zm00001d023018 0
1 294118391 294119816 Zm00001d034479 43
1 294122556 294127795 Zm00001d034480 21
1 294148459 294148720 Zm00001d034482 0
1 294210889 294211162 Zm00001d034483 0
1 294214774 294215092 Zm00001d034484 0
1 294247551 294249062 Zm00001d034485 7
1 294250130 294254406 Zm00001d034486 10
1 294256801 294261060 Zm00001d034487 2
1 294314703 294316542 Zm00001d034488 1
1 294321793 294323638 Zm00001d034489 0
1 294453572 294461416 Zm00001d034490 35
1 294501102 294503765 Zm00001d034491 26
1 294525310 294525720 Zm00001d023019 0
1 294590944 294613858 Zm00001d034492 35
1 294614403 294619756 Zm00001d034493 2
1 294631846 294635424 Zm00001d034494 0
1 294664206 294665514 Zm00001d034495 1
1 294666400 294669418 Zm00001d034496 3
1 294670632 294671503 Zm00001d034497 4
1 294675915 294684382 Zm00001d034498 26
1 294726440 294727617 Zm00001d034499 0
1 294727376 294727706 Zm00001d034500 0
1 294730025 294731510 Zm00001d034501 2
1 294733567 294741371 Zm00001d034502 4
1 294741569 294745159 Zm00001d034503 2
1 294759366 294760441 Zm00001d034504 0
1 294871167 294874738 Zm00001d034505 21
1 294925236 294925734 Zm00001d034506 0
1 294961662 294963739 Zm00001d034507 3
1 294977405 294980797 Zm00001d034508 0
1 294981880 294987978 Zm00001d034509 21
1 294991246 295014639 Zm00001d034510 11
1 295100524 295105366 Zm00001d034511 4
1 295183004 295183662 Zm00001d023020 0
1 295183072 295183662 Zm00001d023021 0
1 295267850 295269758 Zm00001d034512 4
1 295272474 295274995 Zm00001d034513 0
1 295309846 295310533 Zm00001d034514 1
1 295313705 295336499 Zm00001d034515 71
1 295472177 295480964 Zm00001d034516 25
1 295585609 295590106 Zm00001d034517 8
1 295590810 295593737 Zm00001d034518 6
1 295595607 295603239 Zm00001d034519 4
1 295606656 295609284 Zm00001d034520 25
1 295609892 295612648 Zm00001d034521 1
1 295612798 295617698 Zm00001d034522 14
1 295617954 295620748 Zm00001d034523 6
1 295621566 295632863 Zm00001d034524 6
1 295633172 295636319 Zm00001d034525 6
1 295637408 295638131 Zm00001d034526 0
1 295685532 295686417 Zm00001d034527 1
1 295707224 295710471 Zm00001d034528 168
1 295713000 295716380 Zm00001d034529 11
1 295746231 295746945 Zm00001d034530 0
1 295750531 295760489 Zm00001d034531 18
1 295767867 295772497 Zm00001d034532 18
1 295778553 295782540 Zm00001d034533 3
1 295784693 295789755 Zm00001d023022 4
1 295789806 295791193 Zm00001d034534 1
1 295853516 295853873 Zm00001d034536 0
1 295854826 295875739 Zm00001d034537 6
1 295876660 295877302 Zm00001d034538 0
1 295909540 295911250 Zm00001d034540 0
1 295914258 295916268 Zm00001d034541 0
1 295917400 295921282 Zm00001d034542 0
1 295923426 295924026 Zm00001d034543 1
1 295925576 295926501 Zm00001d034544 0
1 295948498 295948984 Zm00001d034546 0
1 295996847 295998888 Zm00001d034547 25
1 296000364 296001543 Zm00001d034548 0
1 296020421 296024626 Zm00001d034549 0
1 296028285 296030453 Zm00001d034550 0
1 296036998 296045917 Zm00001d034551 2
1 296067355 296069221 Zm00001d034552 0
1 296072135 296078144 Zm00001d034553 114
1 296099080 296100503 Zm00001d034554 0
1 296175630 296185070 Zm00001d034555 167
1 296303848 296305238 Zm00001d034558 10
1 296317212 296319077 Zm00001d034559 0
1 296362257 296363690 Zm00001d034560 0
1 296363992 296366195 Zm00001d034561 8
1 296437167 296441398 Zm00001d034562 2
1 296443575 296444124 Zm00001d034563 0
1 296458781 296462896 Zm00001d034564 5
1 296464260 296472088 Zm00001d034565 15
1 296472576 296474330 Zm00001d034566 0
1 296485582 296489077 Zm00001d034568 11
1 296489819 296491595 Zm00001d034569 8
1 296596876 296600683 Zm00001d034571 1
1 296603346 296604114 Zm00001d034572 0
1 296609990 296611334 Zm00001d034573 0
1 296750494 296755871 Zm00001d034575 22
1 296865347 296871683 Zm00001d034577 26
1 296914951 296930870 Zm00001d034578 1
1 297039553 297047940 Zm00001d034581 44
1 297049819 297072520 Zm00001d034582 21
1 297060593 297060665 Zm00001d034583 0
1 297077045 297078035 Zm00001d034584 0
1 297171527 297188267 Zm00001d034586 21
1 297243181 297244057 Zm00001d034588 3
1 297307678 297316251 Zm00001d034590 128
1 297382216 297386554 Zm00001d034591 22
1 297387067 297389686 Zm00001d034592 0
1 297394912 297398248 Zm00001d034593 0
1 297407253 297414623 Zm00001d034594 19
1 297417889 297419492 Zm00001d034595 1
1 297421544 297422826 Zm00001d034596 0
1 297445059 297449584 Zm00001d034597 14
1 297473676 297474069 Zm00001d034598 0
1 297593231 297596522 Zm00001d034600 0
1 297601945 297603764 Zm00001d034601 12
1 297605176 297611407 Zm00001d034602 45
1 297612423 297612507 Zm00001d034603 0
1 297614825 297618473 Zm00001d034604 5
1 297620878 297621595 Zm00001d034605 2
1 297653337 297656301 Zm00001d034606 6
1 297658230 297671159 Zm00001d034607 1
1 297744153 297748093 Zm00001d034608 2
1 297759748 297762863 Zm00001d034609 61
1 297799648 297803579 Zm00001d034610 20
1 297848872 297849262 Zm00001d034611 0
1 297851787 297852537 Zm00001d034613 0
1 297858444 297859673 Zm00001d034615 8
1 297863275 297876107 Zm00001d034616 148
1 297877085 297882893 Zm00001d034617 9
1 297932747 297939999 Zm00001d034618 14
1 297935965 297936550 Zm00001d034619 0
1 298045579 298050390 Zm00001d034620 2
1 298057973 298062686 Zm00001d034621 9
1 298107395 298107576 zma-MIR390a 0
1 298108955 298109380 Zm00001d023023 0
1 298180646 298181981 Zm00001d034622 0
1 298182972 298185666 Zm00001d034623 0
1 298189986 298238898 Zm00001d034624 23
1 298324507 298325351 Zm00001d023024 12
1 298407975 298412063 Zm00001d034627 19
1 298412337 298414927 Zm00001d034628 15
1 298422858 298427050 Zm00001d034629 4
1 298527320 298536055 Zm00001d034630 29
1 298536170 298536243 Zm00001d034631 0
1 298548892 298572907 Zm00001d034633 42
1 298573877 298575017 Zm00001d034634 0
1 298580971 298582430 Zm00001d034635 10
1 298592573 298596045 Zm00001d034636 2
1 298677158 298680740 Zm00001d034638 24
1 298681228 298681681 Zm00001d034639 0
1 298682826 298693357 Zm00001d034640 108
1 298694625 298696379 Zm00001d023025 0
1 298696772 298697294 Zm00001d034641 0
1 298700431 298700869 Zm00001d034642 0
1 298704378 298705314 Zm00001d034643 3
1 298705538 298708107 Zm00001d034644 171
1 298726649 298734070 Zm00001d034646 0
1 298739353 298760272 Zm00001d034647 0
1 298761144 298761218 Zm00001d034648 0
1 298761457 298764905 Zm00001d034649 9
1 298808276 298816782 Zm00001d034650 97
1 298827801 298828064 Zm00001d023026 0
1 298855808 298858616 Zm00001d034651 0
1 298897451 298899145 Zm00001d034652 0
1 298949391 298950066 Zm00001d034653 0
1 298994998 298998450 Zm00001d034655 4
1 299060712 299061747 Zm00001d034657 0
1 299091537 299092956 Zm00001d034658 0
1 299111287 299113821 Zm00001d034659 6
1 299115115 299117050 Zm00001d034660 0
1 299188692 299193386 Zm00001d034662 8
1 299194180 299196764 Zm00001d034663 3
1 299204251 299206111 Zm00001d034664 0
1 299210475 299212684 Zm00001d034665 9
1 299212810 299215143 Zm00001d034666 2
1 299308120 299311210 Zm00001d034667 17
1 299311423 299313518 Zm00001d034668 3
1 299321979 299323654 Zm00001d034669 4
1 299438170 299441658 Zm00001d034670 8
1 299442285 299444334 Zm00001d034671 0
1 299451653 299453729 Zm00001d034672 0
1 299503735 299505297 Zm00001d034673 0
1 299550120 299552583 Zm00001d034674 0
1 299603374 299608703 Zm00001d034675 10
1 299606218 299608703 Zm00001d034676 0
1 299617923 299618295 Zm00001d034677 0
1 299619440 299623771 Zm00001d034678 14
1 299640923 299643142 Zm00001d034679 10
1 299646949 299647240 Zm00001d034680 0
1 299649511 299652964 Zm00001d034681 0
1 299670182 299673346 Zm00001d034682 12
1 299835725 299837165 Zm00001d034686 0
1 300051118 300052558 Zm00001d034687 0
1 300052845 300055171 Zm00001d034688 2
1 300057444 300062985 Zm00001d034689 13
1 300083386 300085808 Zm00001d034690 0
1 300086262 300087873 Zm00001d034691 0
1 300145668 300147246 Zm00001d034692 0
1 300176871 300176958 Zm00001d034693 0
1 300182224 300182829 Zm00001d034695 0
1 300189042 300189119 Zm00001d034697 0
1 300196497 300198969 Zm00001d034698 20
1 300199123 300207782 Zm00001d034699 3
1 300208995 300210414 Zm00001d034700 2
1 300239122 300249012 Zm00001d034701 40
1 300265093 300268087 Zm00001d034702 8
1 300277334 300280466 Zm00001d034703 0
1 300345622 300345976 Zm00001d034705 0
1 300346550 300349807 Zm00001d034706 0
1 300423239 300426736 Zm00001d034710 1
1 300433185 300446993 Zm00001d034711 7
1 300502985 300509397 Zm00001d034713 30
1 300523647 300526448 Zm00001d034714 17
1 300526732 300527389 Zm00001d034715 2
1 300552771 300555135 Zm00001d034716 0
1 300607638 300610410 Zm00001d034717 7
1 300613073 300615633 Zm00001d034718 6
1 300615967 300619520 Zm00001d034719 0
1 300730264 300737926 Zm00001d034721 10
1 300741004 300741352 Zm00001d034722 0
1 300779317 300781313 Zm00001d034723 0
1 300787676 300789731 Zm00001d034724 11
1 300790093 300803516 Zm00001d034725 0
1 300808419 300811355 Zm00001d034726 13
1 300812533 300816835 Zm00001d034727 13
1 300852125 300852206 Zm00001d034728 0
1 300852250 300854480 Zm00001d034729 1
1 300925471 300932654 Zm00001d034730 52
1 300940579 300942400 Zm00001d034731 0
1 300946908 300949101 Zm00001d034732 0
1 300954124 300961062 Zm00001d034733 15
1 300963199 300969299 Zm00001d034734 2
1 300973285 300979402 Zm00001d034735 12
1 300978503 300979402 Zm00001d023027 0
1 300979515 300987458 Zm00001d034736 5
1 300990527 300991025 Zm00001d034737 0
1 300991817 300995223 Zm00001d034738 14
1 301037531 301040854 Zm00001d034739 4
1 301042430 301052478 Zm00001d034740 8
1 301092318 301093454 Zm00001d034741 0
1 301092588 301093283 Zm00001d034742 0
1 301100249 301100906 Zm00001d034743 0
1 301103192 301104216 Zm00001d034744 0
1 301133344 301134292 Zm00001d034745 8
1 301188840 301189452 Zm00001d034746 29
1 301229953 301230535 Zm00001d034747 0
1 301292515 301293945 Zm00001d034749 0
1 301294414 301300276 Zm00001d034750 23
1 301300999 301302433 Zm00001d034751 12
1 301368750 301374143 Zm00001d034752 7
1 301374525 301374762 Zm00001d034753 0
1 301379861 301384541 Zm00001d034754 3
1 301473104 301476569 Zm00001d034755 8
1 301479325 301479550 Zm00001d034756 0
1 301487721 301492737 Zm00001d034757 22
1 301493010 301499561 Zm00001d034758 34
1 301498812 301507653 Zm00001d034759 21
1 301511659 301512118 Zm00001d034760 0
1 301513633 301517295 Zm00001d034761 19
1 301648440 301649091 Zm00001d034763 0
1 301652252 301663297 Zm00001d034764 5
1 301663422 301667397 Zm00001d034765 0
1 301668047 301674553 Zm00001d034766 0
1 301670058 301670514 Zm00001d023028 0
1 301670561 301672235 Zm00001d034767 0
1 301674704 301677768 Zm00001d034768 9
1 301678065 301679914 Zm00001d034769 0
1 301722754 301728981 Zm00001d034770 158
1 301729870 301734996 Zm00001d034771 14
1 301737378 301745945 Zm00001d034772 89
1 301813400 301817696 Zm00001d034773 0
1 301937496 301938239 Zm00001d034775 0
1 301956045 301960341 Zm00001d034776 0
1 302038412 302052740 Zm00001d034777 19
1 302094744 302097912 Zm00001d034778 1
1 302131898 302140148 Zm00001d034779 1
1 302140274 302140346 Zm00001d034780 0
1 302141834 302144393 Zm00001d034781 28
1 302188638 302191274 Zm00001d034782 2
1 302248571 302249757 Zm00001d034783 1
1 302249935 302255526 Zm00001d034784 6
1 302260421 302261451 Zm00001d034786 0
1 302327911 302328268 Zm00001d034787 0
1 302328674 302332694 Zm00001d034788 2
1 302343320 302354045 Zm00001d034789 0
1 302359165 302360795 Zm00001d034790 4
1 302365563 302365637 Zm00001d034792 0
1 302370317 302373835 Zm00001d034793 52
1 302374103 302374185 Zm00001d034794 0
1 302374918 302378019 Zm00001d034795 24
1 302378484 302387299 Zm00001d034796 0
1 302387958 302392251 Zm00001d034797 7
1 302426740 302443706 Zm00001d034799 3
1 302439970 302442199 Zm00001d034800 0
1 302444600 302445599 Zm00001d034801 0
1 302452573 302453711 Zm00001d034802 0
1 302454680 302456022 Zm00001d034803 0
1 302468901 302475499 Zm00001d034804 9
1 302475600 302480366 Zm00001d034805 32
1 302526882 302530155 Zm00001d034807 41
1 302533835 302535390 Zm00001d034808 0
1 302535592 302541414 Zm00001d034809 41
1 302660431 302670600 Zm00001d034810 5
1 302760177 302761564 Zm00001d034812 0
1 302791728 302795556 Zm00001d034813 7
1 302796291 302800087 Zm00001d034814 9
1 302807391 302811840 Zm00001d034815 0
1 302864304 302869515 Zm00001d034817 26
1 302869320 302871471 Zm00001d034818 15
1 302901135 302931115 Zm00001d034819 0
1 302902038 302905454 Zm00001d034820 0
1 302960087 302960468 Zm00001d034822 0
1 302960679 302983520 Zm00001d034823 3
1 303002513 303005849 Zm00001d034824 10
1 303088439 303107650 Zm00001d034826 24
1 303225536 303226439 Zm00001d034827 0
1 303240119 303243318 Zm00001d034828 4
1 303243569 303245421 Zm00001d034829 2
1 303248067 303250558 Zm00001d034830 0
1 303279391 303289233 Zm00001d034832 17
1 303290869 303296987 Zm00001d034833 10
1 303356685 303362830 Zm00001d034834 11
1 303405546 303411273 Zm00001d034835 16
1 303454790 303456205 Zm00001d034836 3
1 303457379 303464429 Zm00001d034837 0
1 303465802 303469125 Zm00001d034838 4
1 303573711 303576362 Zm00001d034839 27
1 303626152 303630953 Zm00001d034840 5
1 303631231 303633793 Zm00001d034841 1
1 303635044 303640977 Zm00001d034842 10
1 303647681 303648855 Zm00001d034843 0
1 303656952 303658077 Zm00001d034844 0
1 303729512 303730689 Zm00001d034847 1
1 303766807 303768672 Zm00001d034848 0
1 303772024 303772113 zma-MIR169l 0
1 303792654 303793395 Zm00001d034849 0
1 303797075 303803189 Zm00001d034850 0
1 303807484 303811541 Zm00001d034851 5
1 303812820 303814256 Zm00001d034852 0
1 303814427 303823171 Zm00001d034853 4
1 303819735 303820083 Zm00001d034854 0
1 303826077 303828317 Zm00001d034855 74
1 303903432 303908535 Zm00001d034856 18
1 303909142 303913644 Zm00001d034857 7
1 303927048 303933356 Zm00001d034858 0
1 303989633 303999266 Zm00001d034859 4
1 304047999 304050468 Zm00001d034861 0
1 304066275 304071752 Zm00001d034862 16
1 304072240 304074510 Zm00001d034863 5
1 304197046 304201731 Zm00001d034865 0
1 304245990 304249075 Zm00001d034866 4
1 304250017 304253134 Zm00001d034867 19
1 304297226 304304164 Zm00001d034868 20
1 304307770 304308706 Zm00001d034869 0
1 304364835 304366540 Zm00001d034870 0
1 304367514 304374498 Zm00001d034871 20
1 304416010 304432351 Zm00001d034872 7
1 304472400 304472793 Zm00001d034873 0
1 304504590 304505238 Zm00001d034874 0
1 304506319 304508029 Zm00001d034875 4
1 304508432 304511777 Zm00001d034876 16
1 304523484 304527283 Zm00001d034877 0
1 304528150 304532805 Zm00001d034878 1
1 304583079 304585959 Zm00001d034879 14
1 304586357 304588432 Zm00001d034880 10
1 304634791 304634863 Zm00001d034881 0
1 304635948 304637841 Zm00001d034882 2
1 304654638 304663130 Zm00001d034883 12
1 304663939 304664545 Zm00001d034884 0
1 304665326 304670409 Zm00001d034885 16
1 304715055 304719918 Zm00001d034886 0
1 304719958 304724455 Zm00001d034887 4
1 304812195 304817687 Zm00001d034888 1
1 304836105 304837985 Zm00001d034889 0
1 304868662 304870630 Zm00001d034890 10
1 304942282 304943362 Zm00001d034891 0
1 304951394 304953545 Zm00001d034892 2
1 304954442 304956251 Zm00001d034893 30
1 304956315 304965176 Zm00001d034894 21
1 305005181 305008372 Zm00001d034895 0
1 305008202 305016567 Zm00001d034896 28
1 305016971 305017895 Zm00001d034897 1
1 305074530 305075830 Zm00001d034898 8
1 305090754 305091358 Zm00001d034899 0
1 305107083 305114359 Zm00001d034900 0
1 305132991 305134301 Zm00001d023029 0
1 305155509 305156325 Zm00001d034901 1
1 305164540 305174371 Zm00001d034902 0
1 305176128 305176507 Zm00001d023030 0
1 305187878 305194236 Zm00001d034903 0
1 305196307 305215804 Zm00001d034904 0
1 305341235 305352529 Zm00001d034914 90
1 305400113 305400504 Zm00001d023031 0
1 305480110 305488179 Zm00001d034915 30
1 305500617 305502078 Zm00001d034916 0
1 305581368 305583763 Zm00001d034917 0
1 305584148 305593344 Zm00001d034918 0
1 305598349 305602628 Zm00001d034919 37
1 305637479 305638337 Zm00001d034920 0
1 305650579 305651973 Zm00001d034921 0
1 305677528 305680132 Zm00001d034924 1
1 305698917 305700369 Zm00001d034925 0
1 305709867 305711289 Zm00001d034926 0
1 305714285 305755159 Zm00001d034927 148
1 305907515 305922174 Zm00001d034929 37
1 305980364 305984258 Zm00001d034930 0
1 306058016 306071684 Zm00001d034931 117
1 306072453 306079843 Zm00001d034932 0
1 306079958 306082079 Zm00001d034933 0
1 306090106 306097264 Zm00001d034934 0
1 306096937 306104725 Zm00001d034935 20
1 306097614 306099885 Zm00001d034936 2
1 306104646 306106885 Zm00001d034937 5
1 306108761 306109064 Zm00001d034938 0
1 306109760 306110705 Zm00001d034939 0
1 306164037 306173049 Zm00001d034940 283
1 306278602 306290988 Zm00001d034941 4
1 306303449 306304106 Zm00001d034942 1
1 306350797 306351623 Zm00001d034943 0
1 306357090 306362992 Zm00001d034944 2
1 306362054 306362570 Zm00001d034945 1
1 306417752 306418649 Zm00001d034946 3
1 306417786 306418293 Zm00001d034947 1
1 306476630 306490356 Zm00001d034948 3
1 306490317 306502810 Zm00001d034949 17
1 306505091 306506718 Zm00001d034950 0
1 306507952 306512709 Zm00001d034951 0
1 306556125 306556740 Zm00001d034953 0
1 306615431 306619937 Zm00001d034954 8
1 306755895 306757906 Zm00001d023032 0
1 306759807 306765061 Zm00001d034956 0
1 306760392 306760679 Zm00001d023033 0
1 306770165 306782324 Zm00001d034957 0
1 306780812 306780884 Zm00001d034958 0
1 306881093 306895296 Zm00001d034961 0
1 306901991 306921360 Zm00001d034962 4
1 306908142 306909120 Zm00001d023034 1
10 131321 134730 Zm00001d023208 8
10 218780 220384 Zm00001d023210 2
10 265242 271813 Zm00001d023211 1
10 271216 272132 Zm00001d023035 0
10 315860 318148 Zm00001d023212 0
10 398152 399736 Zm00001d023213 7
10 598097 599504 Zm00001d023215 6
10 601187 602564 Zm00001d023216 9
10 602963 607926 Zm00001d023217 32
10 689233 699503 Zm00001d023218 626
10 699794 699868 Zm00001d023219 0
10 700408 703173 Zm00001d023220 0
10 706259 706331 Zm00001d023221 0
10 706723 712890 Zm00001d023222 56
10 823877 825894 Zm00001d023223 12
10 826263 826336 Zm00001d023224 0
10 826371 828398 Zm00001d023225 2
10 832657 846476 Zm00001d023226 1
10 859402 860902 Zm00001d023227 0
10 862027 863743 Zm00001d023228 0
10 896442 898875 Zm00001d023229 0
10 954678 966602 Zm00001d023230 400
10 969664 970029 Zm00001d023036 0
10 969963 970797 Zm00001d023232 0
10 973082 985644 Zm00001d023233 0
10 983690 985265 Zm00001d023234 0
10 1049717 1053027 Zm00001d023235 11
10 1096895 1100874 Zm00001d023237 5
10 1102076 1122326 Zm00001d023238 26
10 1236958 1248543 Zm00001d023239 16
10 1284094 1285831 Zm00001d023240 0
10 1287310 1289500 Zm00001d023241 15
10 1292262 1294372 Zm00001d023242 7
10 1295377 1301629 Zm00001d023243 40
10 1367895 1367973 Zm00001d023244 0
10 1445595 1448353 Zm00001d023246 0
10 1452721 1454992 Zm00001d023247 0
10 1456928 1458449 Zm00001d023248 0
10 1461165 1464360 Zm00001d023249 2
10 1464567 1464640 Zm00001d023250 0
10 1465433 1465506 Zm00001d023251 0
10 1468122 1468421 Zm00001d023037 0
10 1469475 1469964 Zm00001d023252 0
10 1474577 1476845 Zm00001d023253 1
10 1478284 1479779 Zm00001d023254 0
10 1485866 1486172 Zm00001d023256 0
10 1491776 1493140 Zm00001d023257 0
10 1497522 1503954 Zm00001d023258 5
10 1504629 1506354 Zm00001d023259 6
10 1506334 1515689 Zm00001d023260 25
10 1562713 1563865 Zm00001d023261 0
10 1565391 1599381 Zm00001d023262 0
10 1592478 1594283 Zm00001d023263 0
10 1600458 1605134 Zm00001d023264 16
10 1606000 1612705 Zm00001d023265 85
10 1670706 1671857 Zm00001d023266 0
10 1680750 1687113 Zm00001d023267 19
10 1689569 1689643 Zm00001d023268 0
10 1698335 1698995 Zm00001d023269 0
10 1779605 1785051 Zm00001d023270 0
10 1785759 1789535 Zm00001d023271 8
10 1803505 1810618 Zm00001d023272 27
10 1811071 1815334 Zm00001d023273 2
10 1973757 1978869 Zm00001d023275 0
10 2006391 2006477 Zm00001d023276 0
10 2014034 2017856 Zm00001d023277 13
10 2027906 2031976 Zm00001d023278 12
10 2032913 2036564 Zm00001d023279 11
10 2037517 2038156 Zm00001d023280 0
10 2039717 2045302 Zm00001d023281 5
10 2048297 2049531 Zm00001d023282 0
10 2061740 2063567 Zm00001d023283 9
10 2210288 2211146 Zm00001d023284 0
10 2213571 2213871 Zm00001d023285 0
10 2213582 2213879 Zm00001d023286 0
10 2216329 2217229 Zm00001d023287 0
10 2219913 2220213 Zm00001d023288 0
10 2219924 2220221 Zm00001d023289 0
10 2230213 2231452 Zm00001d023290 0
10 2233455 2236785 Zm00001d023291 1
10 2237429 2246156 Zm00001d023292 2
10 2239887 2240337 Zm00001d023293 0
10 2262453 2264529 Zm00001d023294 3
10 2275657 2276154 Zm00001d023295 0
10 2276775 2279300 Zm00001d023296 1
10 2344260 2346609 Zm00001d023298 0
10 2352029 2356262 Zm00001d023299 38
10 2361651 2365420 Zm00001d023300 6
10 2367345 2373054 Zm00001d023301 19
10 2427919 2430022 Zm00001d023302 0
10 2432324 2439208 Zm00001d023303 24
10 2558907 2563889 Zm00001d023304 7
10 2593316 2594522 Zm00001d023305 0
10 2596657 2601536 Zm00001d023306 0
10 2639162 2639637 Zm00001d023308 0
10 2640437 2644386 Zm00001d023309 18
10 2743365 2754357 Zm00001d023311 326
10 2757474 2758503 Zm00001d023312 0
10 2769148 2772367 Zm00001d023313 0
10 2775080 2777402 Zm00001d023314 0
10 2839605 2840552 Zm00001d023315 0
10 2854292 2860135 Zm00001d023316 3
10 2861470 2865816 Zm00001d023317 1
10 2950376 2965782 Zm00001d023318 2
10 3020137 3028139 Zm00001d023320 0
10 3232064 3239970 Zm00001d023321 0
10 3273649 3275122 Zm00001d023322 0
10 3287229 3292720 Zm00001d023323 24
10 3304305 3305143 Zm00001d023324 0
10 3356033 3374713 Zm00001d023325 0
10 3428534 3447268 Zm00001d023326 0
10 3460712 3479462 Zm00001d023327 0
10 3504672 3508509 Zm00001d023329 1
10 3590079 3593901 Zm00001d023330 0
10 3594887 3597482 Zm00001d023331 1
10 3599570 3601619 Zm00001d023332 0
10 3606397 3621010 Zm00001d023333 141
10 3612115 3613494 Zm00001d023334 0
10 3622816 3623410 Zm00001d023335 0
10 3631086 3632656 Zm00001d023336 0
10 3651996 3660777 Zm00001d023337 68
10 3656422 3656496 Zm00001d023338 0
10 3664712 3669673 Zm00001d023339 0
10 3669882 3672428 Zm00001d023340 0
10 3732760 3734128 Zm00001d023038 0
10 3743606 3743869 Zm00001d023039 0
10 3776615 3790816 Zm00001d023040 0
10 3800819 3801443 Zm00001d023341 0
10 3816661 3820885 Zm00001d023342 1
10 3824748 3825745 Zm00001d023343 276
10 3840239 3855248 Zm00001d023344 0
10 3854019 3855250 Zm00001d023345 73
10 3859561 3859996 Zm00001d023346 0
10 3877254 3878343 Zm00001d023347 0
10 3878934 3879360 Zm00001d023348 0
10 3908470 3909772 Zm00001d023349 1
10 3915416 3916559 Zm00001d023350 0
10 3949444 3952239 Zm00001d023351 0
10 3992377 3993316 Zm00001d023352 0
10 3995906 3997196 Zm00001d023353 0
10 4003102 4005619 Zm00001d023354 0
10 4009613 4009937 Zm00001d023041 0
10 4054204 4057138 Zm00001d023356 0
10 4063325 4063404 Zm00001d023359 0
10 4071442 4072735 Zm00001d023360 0
10 4081614 4081949 Zm00001d023042 0
10 4084615 4084912 Zm00001d023361 0
10 4114545 4119548 Zm00001d023362 0
10 4121018 4123387 Zm00001d023364 0
10 4125972 4127271 Zm00001d023365 0
10 4128219 4129971 Zm00001d023366 3
10 4158138 4164989 Zm00001d023367 30
10 4183913 4190591 Zm00001d023368 11
10 4184043 4184730 Zm00001d023369 0
10 4189908 4190603 Zm00001d023370 1
10 4190679 4193349 Zm00001d023371 12
10 4210184 4213497 Zm00001d023372 3
10 4236919 4263190 Zm00001d023373 10
10 4263635 4265759 Zm00001d023374 1
10 4268640 4270482 Zm00001d023375 0
10 4272267 4274843 Zm00001d023376 59
10 4280883 4286389 Zm00001d023377 1
10 4288876 4292640 Zm00001d023378 0
10 4293118 4298209 Zm00001d023379 43
10 4303825 4304932 Zm00001d023381 0
10 4322798 4332477 Zm00001d023382 0
10 4335097 4336256 Zm00001d023384 4
10 4347610 4348392 Zm00001d023385 2
10 4374701 4375148 Zm00001d023387 0
10 4413185 4415641 Zm00001d023389 0
10 4418852 4420523 Zm00001d023390 0
10 4470646 4479429 Zm00001d023391 23
10 4495322 4511091 Zm00001d023392 8
10 4656985 4661017 Zm00001d023393 0
10 4668712 4670263 Zm00001d023394 0
10 4672325 4673327 Zm00001d023395 115
10 4674374 4678089 Zm00001d023396 0
10 4679459 4679532 Zm00001d023397 0
10 4725304 4726846 Zm00001d023398 0
10 4727486 4728857 Zm00001d023399 0
10 4730142 4731040 Zm00001d023043 1
10 4731067 4733727 Zm00001d023400 0
10 4738281 4739319 Zm00001d023401 0
10 4740646 4742679 Zm00001d023402 0
10 4839679 4842257 Zm00001d023404 4
10 4904251 4904476 Zm00001d023405 0
10 4912118 4914790 Zm00001d023406 0
10 5013670 5013743 Zm00001d023408 0
10 5014739 5014964 Zm00001d023409 0
10 5018176 5021314 Zm00001d023410 0
10 5023684 5025660 Zm00001d023411 0
10 5027200 5028229 Zm00001d023412 0
10 5037510 5038986 Zm00001d023413 5
10 5079995 5082082 Zm00001d023416 0
10 5085687 5087058 Zm00001d023417 0
10 5087645 5091935 Zm00001d023418 0
10 5096598 5097027 Zm00001d023419 1
10 5099283 5100559 Zm00001d023420 0
10 5101260 5101973 Zm00001d023421 0
10 5103754 5105905 Zm00001d023422 1
10 5173803 5179273 Zm00001d023423 18
10 5180380 5183180 Zm00001d023424 2
10 5235582 5238288 Zm00001d023425 14
10 5284901 5291881 Zm00001d023426 5
10 5286288 5287104 Zm00001d023427 1
10 5402576 5411941 Zm00001d023429 46
10 5412837 5417544 Zm00001d023430 0
10 5419970 5427473 Zm00001d023431 0
10 5430130 5433276 Zm00001d023432 0
10 5435001 5437078 Zm00001d023433 0
10 5439442 5444101 Zm00001d023434 18
10 5446871 5448187 Zm00001d023435 0
10 5476190 5477161 Zm00001d023436 0
10 5599454 5606101 Zm00001d023437 10
10 5628582 5632451 Zm00001d023439 7
10 5636581 5637091 Zm00001d023440 0
10 5645274 5646343 Zm00001d023442 0
10 5649485 5650525 Zm00001d023443 0
10 5652143 5653299 Zm00001d023444 0
10 5687918 5692830 Zm00001d023445 15
10 5745563 5745791 Zm00001d023044 0
10 5747840 5749899 Zm00001d023446 0
10 5752292 5753439 Zm00001d023045 0
10 5753454 5754612 Zm00001d023447 0
10 5845147 5854093 Zm00001d023448 0
10 5897989 5899517 Zm00001d023449 0
10 5902064 5906458 Zm00001d023450 0
10 5950816 5951626 Zm00001d023046 0
10 6030671 6030953 Zm00001d023047 0
10 6036907 6040432 Zm00001d023451 1
10 6046169 6050178 Zm00001d023452 14
10 6068260 6068701 Zm00001d023453 0
10 6094301 6095315 Zm00001d023455 0
10 6099070 6099862 Zm00001d023456 0
10 6233807 6234132 Zm00001d023048 0
10 6279772 6280198 Zm00001d023458 0
10 6289475 6298739 Zm00001d023459 4
10 6299145 6299676 Zm00001d023461 0
10 6343057 6349138 Zm00001d023462 7
10 6422881 6422955 Zm00001d023463 0
10 6427339 6432014 Zm00001d023465 0
10 6445726 6447046 Zm00001d023466 0
10 6631685 6632327 Zm00001d023468 0
10 6635095 6641682 Zm00001d023469 2
10 6708638 6712611 Zm00001d023470 0
10 6712837 6716336 Zm00001d023471 0
10 6821357 6828230 Zm00001d023472 4
10 6837958 6839003 Zm00001d023473 0
10 6841309 6849489 Zm00001d023474 0
10 6850874 6864390 Zm00001d023475 0
10 6861396 6862972 Zm00001d023476 0
10 6886884 6887319 Zm00001d023477 0
10 6907752 6910045 Zm00001d023478 0
10 6921997 6922631 Zm00001d023049 0
10 6924446 6930183 Zm00001d023479 16
10 6935821 6940532 Zm00001d023480 0
10 6975912 6981991 Zm00001d023481 0
10 7023616 7024744 Zm00001d023483 0
10 7065608 7066697 Zm00001d023484 0
10 7108508 7109597 Zm00001d023485 0
10 7151683 7152772 Zm00001d023486 0
10 7166122 7167250 Zm00001d023487 0
10 7212806 7213604 Zm00001d023488 0
10 7236366 7237497 Zm00001d023489 0
10 7259001 7260132 Zm00001d023490 0
10 7286762 7287893 Zm00001d023491 0
10 7294592 7311266 Zm00001d023492 1
10 7304855 7308233 Zm00001d023050 1
10 7325566 7328076 Zm00001d023493 0
10 7330122 7346042 Zm00001d023494 7
10 7347501 7354331 Zm00001d023495 0
10 7359074 7359545 Zm00001d023496 2
10 7360920 7361789 Zm00001d023497 0
10 7370666 7371884 Zm00001d023498 0
10 7374116 7379325 Zm00001d023499 5
10 7376575 7379294 Zm00001d023051 1
10 7467250 7471987 Zm00001d023501 1
10 7547565 7564253 Zm00001d023503 0
10 7631027 7634680 Zm00001d023504 4
10 7802955 7806695 Zm00001d023506 4
10 7855626 7859481 Zm00001d023507 0
10 8017876 8030334 Zm00001d023510 2
10 8205714 8210084 Zm00001d023511 13
10 8283017 8283407 Zm00001d023512 0
10 8284988 8287040 Zm00001d023513 6
10 8362887 8366417 Zm00001d023514 0
10 8466484 8466885 Zm00001d023515 0
10 8543362 8544872 Zm00001d023516 2
10 8592207 8592971 Zm00001d023517 0
10 8597734 8598124 Zm00001d023518 0
10 8642169 8650259 Zm00001d023520 23
10 8653574 8659968 Zm00001d023521 4
10 8661498 8662677 Zm00001d023522 0
10 8711081 8725025 Zm00001d023523 1
10 8725581 8728026 Zm00001d023524 0
10 8729370 8731164 Zm00001d023525 1
10 8776999 8777073 Zm00001d023526 0
10 8777148 8777223 Zm00001d023527 0
10 8780565 8780639 Zm00001d023528 0
10 8781221 8782218 Zm00001d023529 560
10 8784874 8791186 Zm00001d023530 136
10 8867845 8868221 Zm00001d023052 0
10 8869526 8872560 Zm00001d023531 0
10 8909801 8910933 Zm00001d023053 0
10 8909801 8911944 Zm00001d023054 0
10 8925503 8927298 Zm00001d023532 0
10 9078176 9084700 Zm00001d023534 0
10 9153461 9156390 Zm00001d023535 0
10 9162609 9167073 Zm00001d023536 1
10 9330102 9346965 Zm00001d023537 24
10 9347496 9371362 Zm00001d023538 28
10 9373446 9375293 Zm00001d023539 0
10 9446732 9447398 Zm00001d023540 0
10 9501001 9503469 Zm00001d023055 4
10 9501109 9503125 Zm00001d023541 4
10 9508218 9510847 Zm00001d023542 23
10 9578669 9587339 Zm00001d023543 0
10 9592422 9599740 Zm00001d023544 121
10 9788865 9793987 Zm00001d023548 0
10 9793436 9793509 Zm00001d023549 0
10 9794412 9794485 Zm00001d023550 0
10 9846329 9846653 Zm00001d023551 0
10 9848877 9850164 Zm00001d023552 7
10 9909773 9929107 Zm00001d023553 0
10 10011924 10015640 Zm00001d023554 0
10 10114289 10116746 Zm00001d023555 0
10 10135355 10136858 Zm00001d023556 0
10 10159148 10163913 Zm00001d023557 2
10 10165236 10166640 Zm00001d023558 1
10 10215794 10217698 Zm00001d023559 4
10 10218733 10222557 Zm00001d023560 4
10 10261775 10264953 Zm00001d023561 0
10 10266211 10266655 Zm00001d023562 0
10 10266969 10269800 Zm00001d023563 0
10 10303267 10309476 Zm00001d023564 10
10 10307024 10307473 Zm00001d023056 0
10 10313564 10314782 Zm00001d023565 0
10 10418396 10423315 Zm00001d023566 3
10 10478273 10478636 Zm00001d023568 0
10 10505769 10506456 Zm00001d023569 0
10 10554845 10555370 Zm00001d023570 2
10 10559154 10563126 Zm00001d023571 0
10 10564306 10567240 Zm00001d023573 0
10 10568672 10569512 Zm00001d023574 0
10 10581467 10581998 Zm00001d023575 0
10 10618704 10623956 Zm00001d023576 38
10 10635892 10636069 Zm00001d023577 0
10 10639055 10642976 Zm00001d023578 15
10 10649400 10652209 Zm00001d023579 2
10 10653742 10657726 Zm00001d023580 1
10 10703458 10706996 Zm00001d023581 3
10 10762552 10767953 Zm00001d023582 10
10 10822455 10840261 Zm00001d023583 15
10 10837096 10837168 Zm00001d023584 0
10 10842931 10846069 Zm00001d023585 0
10 10856360 10862386 Zm00001d023587 4
10 10863110 10865708 Zm00001d023588 0
10 10880181 10880255 Zm00001d023589 0
10 10919904 10924168 Zm00001d023590 33
10 11123675 11125741 Zm00001d023592 4
10 11219754 11220185 Zm00001d023057 0
10 11236320 11238707 Zm00001d023593 9
10 11312261 11312620 Zm00001d023594 0
10 11316714 11318198 Zm00001d023595 0
10 11356943 11358687 Zm00001d023596 0
10 11399236 11399308 Zm00001d023598 0
10 11480567 11482613 Zm00001d023600 0
10 11489754 11502863 Zm00001d023601 0
10 11517159 11517459 Zm00001d023602 0
10 11677283 11678915 Zm00001d023603 0
10 11808462 11810324 Zm00001d023604 2
10 11808524 11809303 Zm00001d023058 1
10 11855647 11856220 Zm00001d023605 0
10 11858188 11863254 Zm00001d023606 62
10 11909370 11913564 Zm00001d023608 18
10 11914435 11914687 Zm00001d023609 0
10 11914771 11916568 Zm00001d023610 0
10 11980826 11982985 Zm00001d023611 0
10 12001312 12002679 Zm00001d023612 0
10 12082535 12088984 Zm00001d023059 0
10 12082569 12087894 Zm00001d023060 0
10 12201890 12203553 Zm00001d023615 0
10 12212218 12213881 Zm00001d023616 0
10 12275524 12278112 Zm00001d023617 3
10 12298031 12300071 Zm00001d023618 0
10 12354806 12355750 Zm00001d023061 0
10 12379920 12384642 Zm00001d023619 0
10 12470678 12471620 Zm00001d023620 4
10 12502014 12505643 Zm00001d023621 0
10 12556043 12556916 Zm00001d023623 0
10 12645177 12646963 Zm00001d023625 0
10 12723825 12724858 Zm00001d023627 0
10 12725082 12726372 Zm00001d023628 0
10 12733958 12741378 Zm00001d023629 18
10 12787746 12796796 Zm00001d023630 15
10 12867582 12868935 Zm00001d023631 0
10 12872798 12890396 Zm00001d023632 0
10 12898295 12906692 Zm00001d023634 21
10 13070015 13075806 Zm00001d023635 23
10 13145932 13165086 Zm00001d023636 20
10 13156495 13215801 Zm00001d023062 0
10 13310673 13311387 Zm00001d023063 0
10 13313329 13314856 Zm00001d023639 17
10 13316510 13341579 Zm00001d023640 80
10 13342456 13342981 Zm00001d023641 0
10 13357000 13357073 Zm00001d023642 0
10 13357640 13357713 Zm00001d023643 0
10 13500283 13504618 Zm00001d023646 3
10 13533867 13539984 Zm00001d023647 0
10 13616665 13619050 Zm00001d023648 25
10 13640706 13642581 Zm00001d023650 6
10 13646857 13651222 Zm00001d023651 0
10 13697130 13701454 Zm00001d023652 12
10 13701471 13703227 Zm00001d023653 3
10 13703505 13706153 Zm00001d023654 1
10 13756072 13759615 Zm00001d023655 4
10 13779474 13781478 Zm00001d023656 0
10 13783361 13783674 Zm00001d023657 0
10 13789307 13796140 Zm00001d023658 14
10 13876465 13882683 Zm00001d023659 10
10 13985090 13986398 Zm00001d023660 0
10 13988277 13988875 Zm00001d023064 0
10 14155390 14155903 Zm00001d023661 0
10 14342739 14343219 Zm00001d023662 0
10 14448533 14451513 Zm00001d023664 2
10 14538693 14538768 Zm00001d023667 0
10 14594104 14596141 Zm00001d023669 0
10 14657915 14658990 Zm00001d023671 0
10 14661173 14675235 Zm00001d023672 0
10 14795156 14798022 Zm00001d023673 5
10 14798159 14799985 Zm00001d023674 0
10 14829005 14832827 Zm00001d023675 0
10 15030180 15032801 Zm00001d023677 2
10 15095361 15098284 Zm00001d023680 11
10 15188858 15189300 Zm00001d023065 0
10 15208538 15211365 Zm00001d023681 0
10 15276162 15279719 Zm00001d023682 10
10 15304568 15307558 Zm00001d023683 2
10 15330140 15332381 Zm00001d023684 0
10 15508332 15509761 Zm00001d023687 0
10 15540106 15574823 Zm00001d023689 24
10 15582213 15582609 Zm00001d023690 0
10 15706274 15718555 Zm00001d023066 1
10 15720537 15723750 Zm00001d023692 14
10 15732462 15734798 Zm00001d023693 0
10 15875149 15878959 Zm00001d023694 12
10 15879252 15882783 Zm00001d023695 14
10 15886686 15888457 Zm00001d023696 0
10 16001988 16006337 Zm00001d023698 12
10 16081384 16082904 Zm00001d023699 2
10 16132920 16135404 Zm00001d023700 1
10 16193536 16195234 Zm00001d023701 0
10 16194845 16195193 Zm00001d023702 0
10 16236060 16236582 Zm00001d023703 0
10 16366023 16371198 Zm00001d023704 2
10 16371213 16376319 Zm00001d023705 0
10 16400382 16407915 Zm00001d023706 99
10 16408713 16409698 Zm00001d023707 0
10 16508119 16508191 Zm00001d023709 0
10 16559947 16565966 Zm00001d023710 9
10 16567941 16571235 Zm00001d023711 0
10 16577448 16578394 Zm00001d023713 0
10 16694024 16711740 Zm00001d023715 59
10 16700018 16705807 Zm00001d023716 0
10 16709997 16713446 Zm00001d023717 0
10 16725272 16728563 Zm00001d023718 6
10 16727902 16728468 Zm00001d023067 1
10 16738051 16738510 Zm00001d023719 0
10 16779778 16781690 Zm00001d023720 0
10 16865093 16869364 Zm00001d023721 5
10 17137526 17139233 Zm00001d023722 0
10 17141976 17142277 Zm00001d023068 0
10 17270056 17271457 Zm00001d023723 0
10 17272675 17277089 Zm00001d023724 17
10 17281866 17285610 Zm00001d023725 0
10 17350499 17351900 Zm00001d023728 0
10 17431219 17437992 Zm00001d023729 11
10 17522069 17522275 Zm00001d023069 0
10 17677825 17678141 Zm00001d023070 0
10 17742222 17742298 Zm00001d023731 0
10 17744758 17761320 Zm00001d023732 2
10 17846674 17851927 Zm00001d023733 34
10 17851765 17855585 Zm00001d023734 9
10 17919268 17922752 Zm00001d023735 96
10 18031500 18037018 Zm00001d023736 1
10 18081172 18083306 Zm00001d023737 3
10 18083446 18098690 Zm00001d023738 27
10 18111424 18112592 Zm00001d023739 0
10 18189170 18190277 Zm00001d023740 0
10 18388819 18406345 Zm00001d023741 112
10 18393766 18395091 Zm00001d023742 0
10 18413885 18414789 Zm00001d023743 0
10 18417388 18419565 Zm00001d023745 0
10 18419961 18420342 Zm00001d023746 0
10 18441748 18442696 Zm00001d023747 0
10 18613504 18627300 Zm00001d023749 33
10 18628156 18628543 Zm00001d023750 0
10 18672800 18673941 Zm00001d023752 0
10 18679070 18679802 Zm00001d023753 1
10 18789762 18798007 Zm00001d023754 0
10 18801300 18806508 Zm00001d023755 0
10 18981328 18992718 Zm00001d023756 7
10 18993062 18996474 Zm00001d023757 0
10 19052891 19053506 Zm00001d023758 0
10 19056768 19063074 Zm00001d023759 0
10 19075994 19079402 Zm00001d023760 13
10 19189182 19193087 Zm00001d023762 0
10 19244125 19244951 Zm00001d023071 3
10 19244277 19244931 Zm00001d001632 3
10 19253761 19253833 Zm00001d023764 0
10 19358327 19361415 Zm00001d023765 0
10 19366998 19369043 Zm00001d023766 0
10 19457325 19463711 Zm00001d023767 29
10 19503192 19504347 Zm00001d023768 0
10 19505852 19507513 Zm00001d023769 3
10 19671979 19672937 Zm00001d023774 1
10 19782703 19783902 Zm00001d023775 0
10 19785622 19786418 Zm00001d023776 0
10 19912190 19918231 Zm00001d023779 3
10 19951901 19954382 Zm00001d023781 0
10 19975234 19977409 Zm00001d023783 0
10 20016630 20026092 Zm00001d023784 77
10 20021781 20022392 Zm00001d023072 1
10 20081570 20083484 Zm00001d023785 0
10 20177088 20177160 Zm00001d023786 0
10 20178367 20178439 Zm00001d023787 0
10 20294621 20305450 Zm00001d023788 185
10 20566336 20591883 Zm00001d023791 10
10 20578280 20579300 Zm00001d023073 0
10 20603391 20603765 Zm00001d023074 0
10 20844613 20890419 Zm00001d023792 103
10 20855685 20856203 Zm00001d023793 0
10 21192743 21209454 Zm00001d023795 4
10 21488310 21534611 Zm00001d023796 132
10 21896215 21908831 Zm00001d023797 81
10 21929370 21929977 Zm00001d023075 0
10 22055519 22056952 Zm00001d023799 0
10 22055843 22056800 Zm00001d023800 0
10 22188802 22205430 Zm00001d023801 16
10 22238724 22244066 Zm00001d023802 21
10 22288414 22289467 Zm00001d023803 0
10 22391443 22391719 Zm00001d023804 0
10 22622238 22629995 Zm00001d023807 36
10 22668094 22675337 Zm00001d023808 8
10 22715892 22715966 Zm00001d023809 0
10 22804034 22808448 Zm00001d023810 66
10 22869494 22870557 Zm00001d023811 13
10 22948295 22951424 Zm00001d023813 2
10 23244590 23252478 Zm00001d023815 1
10 23315368 23318262 Zm00001d023816 0
10 23332449 23345034 Zm00001d023817 4
10 23339258 23340831 Zm00001d023818 0
10 23415703 23415777 Zm00001d023819 0
10 23416495 23420812 Zm00001d023820 0
10 23482000 23482452 Zm00001d023822 0
10 23484841 23488537 Zm00001d023823 0
10 23507052 23509335 Zm00001d023824 15
10 23585477 23590215 Zm00001d023825 0
10 23664557 23666937 Zm00001d023826 0
10 23689302 23693766 Zm00001d023827 0
10 23696838 23697597 Zm00001d023828 0
10 23731691 23733983 Zm00001d023830 25
10 23764458 23769933 Zm00001d023833 2
10 23860614 23861514 Zm00001d023836 0
10 23864640 23864711 Zm00001d023837 0
10 23887313 23897377 Zm00001d023838 45
10 23898578 23909591 Zm00001d023839 20
10 23920907 23925442 Zm00001d023840 0
10 24262539 24269530 Zm00001d023841 18
10 24272875 24275088 Zm00001d023842 0
10 24286775 24290769 Zm00001d023843 4
10 24338450 24339277 Zm00001d023076 0
10 24345829 24346147 Zm00001d023077 0
10 24407597 24410255 Zm00001d023846 4
10 24620111 24620184 Zm00001d023848 0
10 24621027 24621100 Zm00001d023849 0
10 24701387 24714568 Zm00001d023851 0
10 24854901 24855548 Zm00001d023078 1
10 25081642 25084377 Zm00001d023853 0
10 25085006 25085303 Zm00001d023854 0
10 25214018 25214375 Zm00001d023856 0
10 25235893 25236857 Zm00001d023857 0
10 25245122 25248808 Zm00001d023858 123
10 25283887 25287483 Zm00001d023859 5
10 25327211 25327282 Zm00001d023862 0
10 25367733 25368630 Zm00001d023863 7
10 25417358 25421335 Zm00001d023865 2
10 25437019 25437617 Zm00001d023866 0
10 25582978 25590172 Zm00001d023867 14
10 25595489 25600235 Zm00001d023868 23
10 25661969 25662434 Zm00001d023869 0
10 25715660 25716072 Zm00001d023870 0
10 25779949 25780455 Zm00001d023871 0
10 25807396 25807714 Zm00001d023872 0
10 25872395 25872710 Zm00001d023873 0
10 25936464 25942972 Zm00001d023874 22
10 26072810 26076587 Zm00001d023877 2
10 26191827 26194467 Zm00001d023880 1
10 26194542 26204316 Zm00001d023881 15
10 26204688 26207745 Zm00001d023882 0
10 26297756 26302351 Zm00001d023884 0
10 26304631 26304868 Zm00001d023079 0
10 26305369 26308988 Zm00001d023885 0
10 26309771 26314253 Zm00001d023886 0
10 26413253 26416496 Zm00001d023887 4
10 26416952 26419954 Zm00001d023888 11
10 26476931 26477408 Zm00001d023889 0
10 26499051 26499528 Zm00001d023890 0
10 26542389 26547193 Zm00001d023892 0
10 26717964 26718036 Zm00001d023894 0
10 26718144 26724047 Zm00001d023895 18
10 26772379 26775750 Zm00001d023896 15
10 26984100 26996894 Zm00001d023897 21
10 27167731 27171648 Zm00001d023899 0
10 27174145 27174732 Zm00001d023900 0
10 27251529 27252715 Zm00001d023901 10
10 27274977 27275247 Zm00001d023902 0
10 27298996 27301167 Zm00001d023903 0
10 27313348 27316275 Zm00001d023904 14
10 27382709 27384880 Zm00001d023905 0
10 27456858 27465326 Zm00001d023906 10
10 27464894 27466265 Zm00001d023907 0
10 27502135 27505505 Zm00001d023908 0
10 27559898 27560748 Zm00001d023909 0
10 27639021 27654657 Zm00001d023910 10
10 27881680 27885933 Zm00001d023912 11
10 27979617 27987242 Zm00001d023914 7
10 28083134 28084982 Zm00001d023915 1
10 28180537 28181374 Zm00001d023916 0
10 28212895 28215652 Zm00001d023918 4
10 28240333 28243204 Zm00001d023919 1
10 28388022 28391656 Zm00001d023922 14
10 28420099 28422811 Zm00001d023923 0
10 28456224 28456644 Zm00001d023924 0
10 28652306 28652600 Zm00001d023926 0
10 28693643 28695428 Zm00001d023927 2
10 28710000 28710367 Zm00001d023080 0
10 28812918 28813636 Zm00001d023928 0
10 29148233 29154174 Zm00001d023929 30
10 29344572 29345246 Zm00001d023081 0
10 29359953 29360247 Zm00001d023931 0
10 29361742 29363158 Zm00001d023932 0
10 29995807 29996959 Zm00001d023933 1
10 29997629 30002284 Zm00001d023934 27
10 30082819 30083380 Zm00001d023936 0
10 30084818 30084891 Zm00001d023937 0
10 30085568 30085641 Zm00001d023938 0
10 30314943 30317071 Zm00001d023939 15
10 30381272 30382063 Zm00001d023082 0
10 30400298 30400997 Zm00001d023940 0
10 30401999 30405639 Zm00001d023941 9
10 30683333 30695018 Zm00001d023943 39
10 30752957 30753455 Zm00001d023083 0
10 30897429 30899575 Zm00001d023944 2
10 30972519 30976307 Zm00001d023945 8
10 30976715 30980257 Zm00001d023946 1
10 30977912 30977986 Zm00001d023947 0
10 31067360 31068835 Zm00001d023949 0
10 31108958 31109290 Zm00001d023084 0
10 31109364 31109835 Zm00001d023085 0
10 31124662 31124885 Zm00001d023086 0
10 31183135 31184065 Zm00001d023950 1
10 31255014 31258554 Zm00001d023952 0
10 31457130 31460881 Zm00001d023953 15
10 31669357 31673544 Zm00001d023955 1
10 31821082 31827877 Zm00001d023957 76
10 31841898 31842282 Zm00001d023087 0
10 31990895 31994228 Zm00001d023958 0
10 32089436 32094242 Zm00001d023962 19
10 32305030 32305781 Zm00001d023088 0
10 32323176 32326990 Zm00001d023964 0
10 32431428 32440928 Zm00001d023966 0
10 32563928 32567309 Zm00001d023968 9
10 32585884 32588980 Zm00001d023969 2
10 32649345 32649418 Zm00001d023970 0
10 32664066 32664139 Zm00001d023971 0
10 32815478 32817141 Zm00001d023973 0
10 33362120 33363695 Zm00001d023974 1
10 33368055 33370549 Zm00001d023975 0
10 33381629 33383163 Zm00001d023976 0
10 33717910 33721015 Zm00001d023978 7
10 33922136 33926709 Zm00001d023979 14
10 34214273 34227047 Zm00001d023982 0
10 34278518 34282752 Zm00001d023984 2
10 34330994 34334637 Zm00001d023985 0
10 34383670 34384376 Zm00001d023089 0
10 34453877 34465900 Zm00001d023987 30
10 34616170 34616984 Zm00001d023989 0
10 34692878 34700090 Zm00001d023990 1
10 34955443 34957688 Zm00001d023991 0
10 34971921 34972401 Zm00001d023992 2
10 35055010 35065115 Zm00001d023090 0
10 35139342 35141232 Zm00001d023993 0
10 35174830 35179918 Zm00001d023994 28
10 35301875 35306863 Zm00001d023995 2
10 35345886 35345960 Zm00001d023996 0
10 35441528 35448839 Zm00001d023998 51
10 35599618 35599804 Zm00001d023091 0
10 35675291 35679293 Zm00001d024000 15
10 35707637 35708763 Zm00001d024001 0
10 35713641 35715810 Zm00001d024002 0
10 35842771 35856493 Zm00001d024003 24
10 35858506 35864183 Zm00001d024004 0
10 35922681 35924953 Zm00001d024005 0
10 36379482 36384610 Zm00001d024008 0
10 36528737 36535462 Zm00001d024009 48
10 36761948 36762589 Zm00001d024011 0
10 36873557 36877166 Zm00001d024012 0
10 36890849 36892262 Zm00001d024013 0
10 36972440 36982464 Zm00001d024014 0
10 37077736 37083244 Zm00001d024016 0
10 37082416 37086200 Zm00001d024017 0
10 37085964 37102852 Zm00001d024018 5
10 37311468 37313771 Zm00001d024022 0
10 37447171 37448145 Zm00001d024023 0
10 37637228 37637300 Zm00001d024024 0
10 37650091 37650162 Zm00001d024025 0
10 37820442 37820669 Zm00001d023092 0
10 37879486 37880623 Zm00001d024027 32
10 37894908 37899157 Zm00001d024028 0
10 38039991 38043742 Zm00001d024029 0
10 38227275 38228679 Zm00001d024030 3
10 38570775 38575734 Zm00001d024033 0
10 38698827 38720756 Zm00001d024034 6
10 38787096 38794588 Zm00001d024035 4
10 38795359 38821643 Zm00001d024036 10
10 38844198 38849055 Zm00001d024037 1
10 38851988 38852621 Zm00001d024038 0
10 38854459 38855209 Zm00001d024040 0
10 38898284 38899018 Zm00001d023093 0
10 39073196 39078744 Zm00001d024041 0
10 39074046 39074250 Zm00001d024042 0
10 39109229 39113706 Zm00001d024043 0
10 39664539 39669815 Zm00001d024047 0
10 39712843 39724848 Zm00001d024048 15
10 39765507 39781464 Zm00001d024049 34
10 40111661 40115443 Zm00001d024051 9
10 40250481 40256679 Zm00001d024053 0
10 40303198 40306886 Zm00001d024055 0
10 40372938 40373797 Zm00001d024057 0
10 40477027 40481002 Zm00001d024058 0
10 40715439 40719177 Zm00001d024059 10
10 40747707 40752335 Zm00001d024060 0
10 40785676 40787055 Zm00001d024061 0
10 40787544 40788949 Zm00001d024062 0
10 40871682 40878006 Zm00001d024063 0
10 40878587 40879085 Zm00001d024064 0
10 40896034 40896856 Zm00001d023094 0
10 41073292 41087885 Zm00001d024066 14
10 41276947 41277242 Zm00001d023095 0
10 41313162 41314896 Zm00001d024068 0
10 41419112 41423564 Zm00001d024070 0
10 41457089 41458519 Zm00001d024071 2
10 41643301 41644974 Zm00001d024072 0
10 42074659 42079454 Zm00001d024075 0
10 42160779 42161379 Zm00001d024079 0
10 42493159 42494244 Zm00001d024082 0
10 42507736 42511403 Zm00001d024083 0
10 43222465 43225929 Zm00001d024088 34
10 43766058 43771787 Zm00001d024092 14
10 43772158 43777204 Zm00001d024093 0
10 44110304 44115719 Zm00001d024094 14
10 44453580 44455088 Zm00001d024096 0
10 44982621 44984577 Zm00001d024101 0
10 45051774 45053151 Zm00001d024102 0
10 45381409 45382084 Zm00001d024103 0
10 45437445 45438161 Zm00001d023096 1
10 45703238 45704101 Zm00001d024105 0
10 46166546 46169418 Zm00001d024109 2
10 46171559 46173399 Zm00001d024110 0
10 46407304 46410671 Zm00001d024112 0
10 46412378 46414046 Zm00001d024113 0
10 46444583 46445120 Zm00001d023097 0
10 46726589 46728177 Zm00001d024114 0
10 46737423 46745141 Zm00001d024115 0
10 46749263 46749686 Zm00001d024117 0
10 46971392 46973252 Zm00001d024119 1
10 47326175 47327585 Zm00001d024120 0
10 47625658 47626233 Zm00001d023098 0
10 48078972 48081721 Zm00001d024125 0
10 48089571 48093645 Zm00001d024126 8
10 48093266 48096507 Zm00001d024127 0
10 48256776 48269920 Zm00001d024128 6
10 48629598 48631479 Zm00001d024134 2
10 48704466 48707614 Zm00001d024135 0
10 48832173 48832245 Zm00001d024136 0
10 48838433 48838514 Zm00001d024137 0
10 49020417 49026280 Zm00001d024138 0
10 49067756 49069364 Zm00001d024140 0
10 49072649 49076807 Zm00001d024141 38
10 49101828 49103014 Zm00001d024143 0
10 49228140 49228668 Zm00001d024145 0
10 49667976 49670160 Zm00001d024148 0
10 49971628 49972114 Zm00001d024151 0
10 50347235 50348334 Zm00001d024152 0
10 50348894 50359551 Zm00001d024153 0
10 50349265 50362873 Zm00001d024154 0
10 50392426 50394713 Zm00001d024155 2
10 50512467 50515707 Zm00001d024156 0
10 50584420 50586766 Zm00001d024157 0
10 51121120 51133038 Zm00001d024158 25
10 51231077 51241553 Zm00001d024159 19
10 51315313 51327171 Zm00001d024160 2
10 51618708 51619885 Zm00001d024164 0
10 51900071 51900674 Zm00001d024166 0
10 52066137 52067673 Zm00001d024167 0
10 52225469 52226534 Zm00001d024168 0
10 52321107 52329461 Zm00001d024169 2
10 52657633 52660741 Zm00001d024170 1
10 52662144 52669708 Zm00001d024171 29
10 52977093 52979444 Zm00001d024174 0
10 53027194 53031460 Zm00001d024175 0
10 53180766 53181039 Zm00001d024177 0
10 53430603 53434813 Zm00001d024178 0
10 53535371 53538235 Zm00001d024179 0
10 53539771 53539844 Zm00001d024180 0
10 53540015 53540488 Zm00001d024181 0
10 53541106 53541179 Zm00001d024182 0
10 53543877 53544393 Zm00001d024183 0
10 53581331 53584446 Zm00001d024184 0
10 53917368 53918410 Zm00001d024185 0
10 54067241 54067927 Zm00001d023099 0
10 54116544 54116764 Zm00001d023100 0
10 54193387 54195554 Zm00001d024186 0
10 54271061 54275105 Zm00001d024187 1
10 54617294 54621008 Zm00001d024189 0
10 54618892 54619527 Zm00001d024190 0
10 54733521 54734027 Zm00001d023101 0
10 54890272 54916259 Zm00001d024192 10
10 54920197 54922076 Zm00001d024193 0
10 54971218 54978845 Zm00001d024194 9
10 54998992 54999382 Zm00001d024195 0
10 54999900 55001252 Zm00001d024196 0
10 55002371 55004094 Zm00001d024197 0
10 55151387 55151915 Zm00001d024198 0
10 55246274 55249896 Zm00001d024199 4
10 55274174 55275011 Zm00001d024200 0
10 55330836 55333635 Zm00001d024201 0
10 55739986 55744458 Zm00001d024203 12
10 55985376 55988129 Zm00001d024204 0
10 56256751 56275757 Zm00001d024205 38
10 56436919 56437351 Zm00001d023102 0
10 56436936 56437279 Zm00001d023103 0
10 56446154 56449468 Zm00001d024207 0
10 56531882 56542918 Zm00001d024208 0
10 56568677 56569597 Zm00001d024209 0
10 56611719 56614911 Zm00001d024210 3
10 56626223 56629642 Zm00001d023104 0
10 56725557 56728539 Zm00001d024211 0
10 56828754 56838148 Zm00001d024212 27
10 56996604 56997874 Zm00001d024213 0
10 57031101 57033329 Zm00001d023105 2
10 57031347 57033342 Zm00001d023106 2
10 57105192 57106370 Zm00001d024216 0
10 57145309 57146503 Zm00001d024217 0
10 57648578 57651264 Zm00001d024220 0
10 57982708 57983343 Zm00001d024221 0
10 58034392 58036920 Zm00001d024222 4
10 58143097 58144926 Zm00001d024223 0
10 58144856 58147909 Zm00001d024224 0
10 58196314 58208268 Zm00001d024225 134
10 58342553 58343244 Zm00001d024227 0
10 58347616 58349489 Zm00001d024228 0
10 58417185 58422086 Zm00001d024229 31
10 58448598 58449354 Zm00001d024230 0
10 58449886 58454061 Zm00001d024231 3
10 58548374 58557438 Zm00001d024234 0
10 58676784 58678869 Zm00001d024237 0
10 58940660 58959893 Zm00001d024238 0
10 59002719 59005171 Zm00001d024239 0
10 59006551 59006680 zma-MIR171j 0
10 59154380 59155393 Zm00001d024241 4
10 59229279 59230089 Zm00001d024242 0
10 59240905 59242285 Zm00001d024243 0
10 59263358 59263667 Zm00001d024244 0
10 59264329 59271577 Zm00001d024245 43
10 59323336 59324722 Zm00001d024246 0
10 59355019 59356349 Zm00001d023107 0
10 59441462 59446450 Zm00001d024248 10
10 59532315 59532812 Zm00001d023108 0
10 59563487 59563745 Zm00001d024250 0
10 59639652 59641801 Zm00001d024251 3
10 59715713 59716954 Zm00001d024252 2
10 59799804 59801207 Zm00001d024253 0
10 59897137 59898746 Zm00001d024256 0
10 59904007 59904722 Zm00001d024257 0
10 59906060 59918458 Zm00001d024258 0
10 59950552 59956816 Zm00001d024262 3
10 60015947 60017307 Zm00001d024265 2
10 60045205 60046381 Zm00001d024266 0
10 60073376 60074308 Zm00001d024267 0
10 60226178 60228837 Zm00001d024268 1
10 60226633 60226707 Zm00001d024269 0
10 60297031 60297291 Zm00001d023109 0
10 60318332 60318539 Zm00001d023110 0
10 60318332 60319744 Zm00001d023111 0
10 60598910 60606190 Zm00001d024270 57
10 60726648 60729120 Zm00001d024272 0
10 60731287 60731759 Zm00001d023112 0
10 60915072 60917622 Zm00001d024273 0
10 61030754 61038775 Zm00001d024274 17
10 61181573 61189017 Zm00001d024275 54
10 61390272 61396414 Zm00001d024277 0
10 61397274 61398194 Zm00001d024278 0
10 61486927 61491037 Zm00001d024281 9
10 61712123 61716615 Zm00001d024285 0
10 61733104 61735178 Zm00001d024286 0
10 62018115 62018188 Zm00001d024287 0
10 62019441 62019514 Zm00001d024288 0
10 62081994 62082821 Zm00001d023113 0
10 62300385 62308465 Zm00001d024291 6
10 62317296 62320708 Zm00001d024292 9
10 62336631 62337514 Zm00001d024293 0
10 62512730 62514813 Zm00001d024294 11
10 62655664 62655735 Zm00001d024297 0
10 62684242 62685430 Zm00001d024298 0
10 62829799 62835007 Zm00001d024300 20
10 62895059 62902241 Zm00001d024301 11
10 62902287 62903162 Zm00001d024302 1
10 62903386 62904298 Zm00001d024303 347
10 63044231 63050120 Zm00001d024305 0
10 63061547 63063353 Zm00001d024306 5
10 63091727 63097838 Zm00001d024307 3
10 63095795 63097455 Zm00001d024308 0
10 63447120 63453995 Zm00001d024310 3
10 63453243 63457463 Zm00001d024311 8
10 63550608 63551472 Zm00001d024312 0
10 63559788 63560457 Zm00001d024313 0
10 63672419 63675196 Zm00001d024314 5
10 63998481 64015910 Zm00001d024317 0
10 64146987 64156247 Zm00001d024318 13
10 64180291 64180669 Zm00001d023114 0
10 64180291 64181897 Zm00001d023115 0
10 64180401 64183189 Zm00001d023116 1
10 64272529 64275570 Zm00001d024319 13
10 64374342 64377804 Zm00001d024320 0
10 64378200 64379576 Zm00001d024321 0
10 64559409 64560171 Zm00001d024322 3
10 64612738 64613831 Zm00001d024323 0
10 64620724 64621285 Zm00001d024324 0
10 64669621 64684686 Zm00001d024325 3
10 64819538 64877233 Zm00001d024327 89
10 64821994 64822066 Zm00001d024328 0
10 64910001 64910757 Zm00001d024329 0
10 64913103 64915166 Zm00001d024330 0
10 65124763 65125065 Zm00001d023117 0
10 65217635 65225489 Zm00001d024333 17
10 65375832 65376593 Zm00001d024336 0
10 65380190 65390574 Zm00001d024337 0
10 65518389 65530091 Zm00001d024338 18
10 65524283 65532891 Zm00001d024339 0
10 65653739 65656426 Zm00001d024340 0
10 65777200 65792002 Zm00001d024342 39
10 65880913 65886361 Zm00001d024343 43
10 65886691 65887828 Zm00001d024344 0
10 65890767 65891820 Zm00001d024345 0
10 65900813 65901513 Zm00001d024346 0
10 65970346 65974404 Zm00001d024347 3
10 65976163 65985734 Zm00001d024348 1
10 66046840 66047920 Zm00001d024349 0
10 66118491 66119148 Zm00001d024350 0
10 66123260 66124322 Zm00001d024351 0
10 66206139 66207648 Zm00001d024352 0
10 66260392 66261334 Zm00001d024353 2
10 66471476 66472334 Zm00001d024354 0
10 66563564 66564225 Zm00001d024355 0
10 66564121 66569277 Zm00001d024356 0
10 66571405 66571900 Zm00001d024357 0
10 66581793 66581865 Zm00001d024358 0
10 66773172 66776124 Zm00001d024359 0
10 66986502 66987416 Zm00001d024361 0
10 66996149 66999187 Zm00001d024363 0
10 67007012 67012130 Zm00001d024364 21
10 67166620 67173531 Zm00001d024365 0
10 67238306 67239064 Zm00001d024367 0
10 67244940 67245144 Zm00001d024368 0
10 67591280 67591511 Zm00001d024371 0
10 67598557 67599387 Zm00001d024372 0
10 67656527 67659072 Zm00001d024373 10
10 67744628 67744696 Zm00001d024374 0
10 67788431 67788504 Zm00001d024375 0
10 67963921 67964857 Zm00001d024376 1
10 68044271 68044715 Zm00001d023118 0
10 68054717 68056244 Zm00001d024378 9
10 68164947 68165808 Zm00001d024379 6
10 68248850 68249453 Zm00001d023119 0
10 68270858 68272288 Zm00001d024382 9
10 68303991 68307589 Zm00001d024384 0
10 68324450 68325959 Zm00001d024386 14
10 68342198 68344908 Zm00001d024388 0
10 68369717 68370476 Zm00001d024389 0
10 68460501 68464995 Zm00001d024390 17
10 68462768 68462840 Zm00001d024391 0
10 68477774 68478941 Zm00001d024392 0
10 68584697 68594748 Zm00001d024393 28
10 68650434 68654502 Zm00001d024394 0
10 68728043 68728698 Zm00001d023120 1
10 68729873 68732490 Zm00001d024395 0
10 68741026 68747136 Zm00001d024396 0
10 68920395 68920830 Zm00001d024397 0
10 68924043 68928079 Zm00001d024398 0
10 68966489 68969533 Zm00001d024400 0
10 68993804 68994473 Zm00001d024401 0
10 69000123 69004820 Zm00001d024403 3
10 69199905 69204296 Zm00001d024406 1
10 69318520 69319274 Zm00001d024407 0
10 69366564 69372020 Zm00001d024408 3
10 69419167 69422702 Zm00001d024409 10
10 69483648 69484945 Zm00001d024410 0
10 69487370 69498832 Zm00001d024411 0
10 69674039 69680031 Zm00001d024412 1
10 69712466 69715466 Zm00001d024413 8
10 69770850 69771330 Zm00001d024414 0
10 69956971 69957190 Zm00001d024415 0
10 70055994 70057908 Zm00001d024416 20
10 70110100 70110779 Zm00001d024417 0
10 70186131 70189912 Zm00001d024418 7
10 70277488 70282890 Zm00001d024420 9
10 70312678 70316041 Zm00001d024421 9
10 70399873 70412898 Zm00001d024423 13
10 70414237 70420011 Zm00001d024424 0
10 70492331 70495711 Zm00001d024425 8
10 70538567 70539790 Zm00001d024427 0
10 70559225 70560780 Zm00001d024428 1
10 70573556 70573793 zma-MIR2275c 0
10 70577738 70579793 Zm00001d024429 2
10 70581047 70587119 Zm00001d024430 24
10 70699713 70701228 Zm00001d024431 0
10 70727428 70729161 Zm00001d024432 0
10 70733273 70735196 Zm00001d024435 0
10 70790075 70790636 Zm00001d024436 0
10 70795419 70796331 Zm00001d024437 0
10 70817869 70821297 Zm00001d024438 0
10 70825278 70826738 Zm00001d024439 0
10 70866178 70866636 Zm00001d024440 0
10 70869051 70869823 Zm00001d024441 0
10 70937904 70938546 Zm00001d024442 0
10 70969629 70970339 Zm00001d024443 0
10 71043507 71064293 Zm00001d024444 0
10 71064290 71064710 Zm00001d024445 0
10 71189132 71189576 Zm00001d024447 0
10 71428955 71430173 Zm00001d024450 1
10 71447440 71448034 Zm00001d024454 0
10 71687708 71688619 Zm00001d024455 0
10 71727867 71728568 Zm00001d024456 0
10 71739146 71747481 Zm00001d024457 0
10 71754226 71754826 Zm00001d024458 0
10 71760041 71760975 Zm00001d024459 0
10 71764321 71764927 Zm00001d024460 23
10 71796843 71799614 Zm00001d024461 0
10 71953332 71955151 Zm00001d024462 7
10 71956366 71966054 Zm00001d024463 106
10 71966047 71969342 Zm00001d024464 7
10 72076015 72076588 Zm00001d023121 0
10 72127773 72128574 Zm00001d024465 0
10 72129359 72135148 Zm00001d024466 6
10 72225290 72228591 Zm00001d024467 3
10 72229234 72232453 Zm00001d024468 1
10 72299212 72300316 Zm00001d024469 0
10 72345215 72358785 Zm00001d024470 14
10 72426671 72427733 Zm00001d024471 5
10 72536757 72536830 Zm00001d024472 0
10 72537432 72537505 Zm00001d024473 0
10 72575131 72577927 Zm00001d024474 0
10 72600342 72603299 Zm00001d024475 0
10 72864113 72865016 Zm00001d024476 0
10 72953503 72954126 Zm00001d023122 0
10 72968378 72968597 Zm00001d023123 0
10 72975071 72977686 Zm00001d024477 17
10 73138058 73141408 Zm00001d024478 0
10 73239940 73240631 Zm00001d023124 1
10 73296506 73297376 Zm00001d024479 0
10 73297789 73298997 Zm00001d024480 0
10 73442459 73446118 Zm00001d024481 2
10 73562384 73564416 Zm00001d024482 0
10 73675240 73678346 Zm00001d024484 0
10 73705517 73705591 Zm00001d024485 0
10 73708901 73712703 Zm00001d024486 0
10 73716687 73717306 Zm00001d023125 0
10 73839383 73843136 Zm00001d024488 0
10 73938264 73944249 Zm00001d024489 0
10 74052378 74054237 Zm00001d024492 0
10 74093370 74099448 Zm00001d024493 15
10 74141741 74142257 Zm00001d024494 0
10 74141753 74142206 Zm00001d024495 0
10 74143122 74144266 Zm00001d024496 0
10 74153902 74159100 Zm00001d024497 0
10 74314906 74316444 Zm00001d024498 0
10 74394027 74403109 Zm00001d024499 0
10 74401073 74401841 Zm00001d024500 0
10 74756583 74774103 Zm00001d024505 0
10 74832692 74836584 Zm00001d024507 0
10 74928700 74929729 Zm00001d024509 4
10 74930191 74935116 Zm00001d024510 15
10 74955856 74958288 Zm00001d024511 26
10 75069686 75075183 Zm00001d024512 17
10 75086285 75086940 Zm00001d023126 0
10 75446561 75449964 Zm00001d024514 1
10 75531511 75533071 Zm00001d024515 0
10 75580963 75584778 Zm00001d024516 26
10 75684690 75686862 Zm00001d024517 0
10 75760690 75762808 Zm00001d024518 252
10 75764385 75780299 Zm00001d024519 17
10 75862660 75864082 Zm00001d024520 1
10 75864893 75867823 Zm00001d024521 0
10 75943679 75945921 Zm00001d024522 0
10 75993827 76002912 Zm00001d024523 490
10 76302294 76309059 Zm00001d024525 34
10 76461960 76464163 Zm00001d024527 4
10 76465804 76467972 Zm00001d024528 1
10 76536048 76537953 Zm00001d024529 0
10 76539254 76545947 Zm00001d024530 23
10 76628320 76635128 Zm00001d024531 25
10 76729753 76734531 Zm00001d024532 0
10 76836393 76839591 Zm00001d024533 7
10 76841340 76845268 Zm00001d024534 5
10 76866750 76868336 Zm00001d024535 0
10 76949484 76951690 Zm00001d024536 0
10 76953147 76954023 Zm00001d024537 0
10 77078387 77079341 Zm00001d024538 0
10 77080622 77087754 Zm00001d024539 8
10 77144190 77149860 Zm00001d024540 8
10 77459849 77461526 Zm00001d024541 0
10 77529346 77533684 Zm00001d024543 8
10 77538305 77543898 Zm00001d024544 32
10 77547496 77548246 Zm00001d024545 0
10 77700137 77703390 Zm00001d024546 0
10 77722776 77724235 Zm00001d024547 0
10 77759313 77759962 Zm00001d023127 0
10 77772196 77772878 Zm00001d024548 0
10 77777087 77777751 Zm00001d024549 0
10 77861315 77861644 Zm00001d023128 0
10 77961008 77965592 Zm00001d024552 0
10 78042911 78043592 Zm00001d023129 0
10 78048588 78051848 Zm00001d024553 0
10 78079495 78080596 Zm00001d024554 0
10 78187146 78188241 Zm00001d024558 0
10 78218633 78219725 Zm00001d024559 0
10 78246603 78252349 Zm00001d024560 0
10 78334051 78335179 Zm00001d024562 0
10 78390195 78394697 Zm00001d024563 0
10 78397526 78398621 Zm00001d024565 0
10 78539228 78549047 Zm00001d024567 55
10 78544725 78549479 Zm00001d024568 1
10 78600240 78600324 zma-MIR395k 0
10 78600411 78600492 zma-MIR395l 0
10 78600540 78600622 zma-MIR395m 0
10 78600686 78600824 zma-MIR395c 0
10 78696501 78699043 Zm00001d024571 19
10 78703891 78707138 Zm00001d024572 6
10 78798883 78799324 Zm00001d024573 0
10 78836367 78838011 Zm00001d024574 0
10 78839664 78843440 Zm00001d024575 0
10 78875859 78876914 Zm00001d024577 0
10 78919006 78921122 Zm00001d024579 0
10 79175478 79184510 Zm00001d024583 200
10 79207117 79207516 Zm00001d024585 0
10 79447775 79448564 Zm00001d024586 0
10 79465954 79472158 Zm00001d024587 27
10 79474688 79478403 Zm00001d024588 12
10 79531183 79531673 Zm00001d024590 0
10 79578451 79580065 Zm00001d024591 0
10 79583756 79584056 Zm00001d024592 0
10 79588607 79589422 Zm00001d024593 0
10 79726996 79731279 Zm00001d024594 0
10 79813505 79821012 Zm00001d024595 0
10 79830934 79838588 Zm00001d024596 5
10 79896970 79904061 Zm00001d024597 2
10 79908935 79913706 Zm00001d024598 3
10 79991193 79997385 Zm00001d024600 3
10 80002017 80033465 Zm00001d024601 4
10 80081091 80085827 Zm00001d024602 2
10 80136469 80136542 Zm00001d024603 0
10 80137085 80137158 Zm00001d024604 0
10 80137464 80140638 Zm00001d024605 5
10 80156620 80159393 Zm00001d024606 5
10 80160169 80160624 Zm00001d024607 0
10 80193416 80198259 Zm00001d024608 0
10 80279184 80279870 Zm00001d024610 0
10 80310740 80311386 Zm00001d024611 0
10 80319652 80328964 Zm00001d024612 1
10 80363188 80363784 Zm00001d024613 0
10 80366019 80367174 Zm00001d024614 0
10 80376561 80377211 Zm00001d024615 0
10 80385878 80387306 Zm00001d024617 0
10 80408874 80409683 Zm00001d024619 0
10 80551130 80554704 Zm00001d024620 0
10 80562831 80565140 Zm00001d024621 0
10 80764246 80764651 Zm00001d024623 0
10 80769665 80774901 Zm00001d024624 14
10 80856441 80879275 Zm00001d024625 23
10 81009834 81021978 Zm00001d024627 2
10 81073927 81076478 Zm00001d024628 0
10 81097553 81132124 Zm00001d024629 0
10 81136976 81137332 Zm00001d023130 0
10 81140534 81143186 Zm00001d024630 3
10 81313002 81315686 Zm00001d024631 2
10 81333940 81337901 Zm00001d024632 13
10 81347902 81352638 Zm00001d024633 22
10 81353455 81354480 Zm00001d024634 0
10 81355518 81359449 Zm00001d024635 14
10 81459380 81466000 Zm00001d024637 0
10 81524652 81534673 Zm00001d024640 8
10 81560359 81560430 Zm00001d024641 0
10 81778827 81779889 Zm00001d024643 0
10 81909921 81912952 Zm00001d024644 6
10 82004049 82010075 Zm00001d024645 4
10 82010623 82014234 Zm00001d024646 17
10 82038495 82042897 Zm00001d024647 15
10 82069581 82070175 Zm00001d024648 0
10 82129611 82135240 Zm00001d024651 0
10 82136681 82138304 Zm00001d024652 0
10 82202839 82204831 Zm00001d024653 0
10 82205986 82207403 Zm00001d024654 0
10 82212056 82212612 Zm00001d024655 0
10 82270525 82271845 Zm00001d024656 0
10 82420854 82422285 Zm00001d024657 0
10 82482085 82482747 Zm00001d024659 0
10 82505157 82505709 Zm00001d024660 0
10 82507819 82508277 Zm00001d023131 1
10 82540024 82546173 Zm00001d024661 4
10 82550204 82553263 Zm00001d024662 0
10 82660543 82662094 Zm00001d024664 1
10 82671601 82673149 Zm00001d024665 2
10 82752113 82754297 Zm00001d024666 0
10 82869682 82873455 Zm00001d024667 0
10 82923299 82925883 Zm00001d024669 2
10 82958294 82958914 Zm00001d024670 0
10 83032419 83036654 Zm00001d024671 1
10 83125172 83126249 Zm00001d024672 0
10 83251938 83254248 Zm00001d024674 0
10 83281589 83288964 Zm00001d024675 63
10 83290723 83291829 Zm00001d024676 0
10 83366108 83371712 Zm00001d024677 13
10 83375793 83380009 Zm00001d024678 0
10 83443908 83447138 Zm00001d024679 27
10 83504139 83504892 Zm00001d024680 0
10 83531294 83535827 Zm00001d024681 6
10 83542071 83544101 Zm00001d024682 0
10 83544384 83545263 Zm00001d024683 0
10 83546888 83552758 Zm00001d024684 0
10 83604545 83607822 Zm00001d024687 0
10 83684582 83684655 Zm00001d024688 0
10 83684829 83684902 Zm00001d024689 0
10 83684958 83685031 Zm00001d024690 0
10 83696863 83697790 Zm00001d024691 0
10 83720703 83720775 Zm00001d024692 0
10 83886417 83901602 Zm00001d024693 0
10 83916780 83937197 Zm00001d024694 0
10 83939607 83941521 Zm00001d024695 0
10 83958342 83961453 Zm00001d024697 0
10 83962004 83966353 Zm00001d024698 3
10 84015104 84017555 Zm00001d024699 0
10 84021642 84023458 Zm00001d024700 2
10 84124038 84129119 Zm00001d024701 2
10 84130305 84133108 Zm00001d024702 1
10 84135183 84142738 Zm00001d024703 45
10 84198499 84212285 Zm00001d024704 8
10 84308119 84308928 Zm00001d024705 0
10 84371567 84374081 Zm00001d024706 0
10 84380610 84382783 Zm00001d024707 0
10 84431353 84435330 Zm00001d024708 2
10 84540351 84545986 Zm00001d024709 8
10 84546906 84553633 Zm00001d024710 60
10 84549484 84554071 Zm00001d024711 8
10 84554485 84559654 Zm00001d024712 16
10 84560054 84568649 Zm00001d024713 107
10 84701373 84706220 Zm00001d024715 17
10 84737817 84742552 Zm00001d024716 1
10 84946644 84948150 Zm00001d024717 0
10 84950248 84953025 Zm00001d024718 2
10 84968156 84970062 Zm00001d024719 0
10 85113347 85114493 Zm00001d024720 0
10 85118114 85122672 Zm00001d024721 0
10 85123159 85131753 Zm00001d024722 1
10 85128122 85133157 Zm00001d024723 20
10 85134070 85134646 Zm00001d023132 0
10 85277934 85279115 Zm00001d023133 20
10 85277934 85279208 Zm00001d023134 20
10 85285498 85286719 Zm00001d024725 0
10 85360223 85361291 Zm00001d024726 0
10 85443580 85444840 Zm00001d024728 0
10 85508259 85512046 Zm00001d024729 28
10 85589258 85592180 Zm00001d024732 1
10 85592811 85596617 Zm00001d024733 0
10 85620430 85625034 Zm00001d024734 17
10 85695715 85696928 Zm00001d024735 0
10 85734217 85735478 Zm00001d024738 0
10 85756585 85765328 Zm00001d024739 0
10 85787554 85788772 Zm00001d024740 0
10 85797179 85797602 Zm00001d024741 0
10 85863323 85863746 Zm00001d024742 0
10 85863841 85866636 Zm00001d024743 0
10 85868372 85868731 Zm00001d023135 0
10 85872248 85877606 Zm00001d024744 22
10 85907864 85909124 Zm00001d024745 1
10 85988782 85989775 Zm00001d024749 0
10 86031627 86032341 Zm00001d024750 0
10 86089299 86090579 Zm00001d024751 0
10 86136390 86137413 Zm00001d024752 2
10 86312504 86313524 Zm00001d024753 3
10 86460331 86461525 Zm00001d024754 16
10 86464825 86469049 Zm00001d024755 21
10 86469145 86473935 Zm00001d024756 11
10 86553757 86554777 Zm00001d024757 0
10 86563312 86576507 Zm00001d024759 3
10 86575065 86575988 Zm00001d024760 0
10 86600565 86601487 Zm00001d024761 0
10 86732566 86742134 Zm00001d024762 0
10 87102319 87104398 Zm00001d024763 3
10 87125355 87129447 Zm00001d024764 1
10 87211476 87213531 Zm00001d024765 2
10 87218079 87221164 Zm00001d024767 0
10 87223394 87228172 Zm00001d024768 0
10 87265401 87267750 Zm00001d024770 1
10 87291645 87292414 Zm00001d024771 1
10 87301612 87302477 Zm00001d024772 4
10 87329842 87332227 Zm00001d024775 0
10 87350835 87353261 Zm00001d024776 0
10 87362141 87363092 Zm00001d024777 0
10 87401368 87401545 Zm00001d024778 0
10 87527064 87528243 Zm00001d024779 0
10 87545455 87546629 Zm00001d024781 3
10 87873242 87875642 Zm00001d024783 0
10 87959346 87973896 Zm00001d023136 3
10 87973476 87976336 Zm00001d024784 8
10 88286603 88287509 Zm00001d024786 0
10 88361368 88366871 Zm00001d024787 22
10 88367423 88377930 Zm00001d024788 5
10 88437756 88439157 Zm00001d024789 0
10 88456371 88457198 Zm00001d024790 0
10 88457479 88458826 Zm00001d024791 0
10 88500018 88502710 Zm00001d023137 0
10 88508472 88508670 Zm00001d024794 0
10 88557905 88561147 Zm00001d024795 2
10 88564958 88571359 Zm00001d024796 17
10 88673506 88673767 Zm00001d024798 0
10 88684060 88684357 Zm00001d024799 0
10 88699676 88699964 Zm00001d024800 0
10 88718248 88718494 Zm00001d024802 0
10 88741518 88753055 Zm00001d024803 0
10 88761812 88768843 Zm00001d024804 12
10 88769387 88769984 Zm00001d024805 0
10 88824824 88833384 Zm00001d024806 0
10 88836428 88842405 Zm00001d024807 19
10 88844038 88846874 Zm00001d024808 2
10 88853061 88854141 Zm00001d024809 1
10 88887561 88889100 Zm00001d024810 0
10 89007997 89009129 Zm00001d024811 0
10 89233957 89240358 Zm00001d024813 16
10 89270287 89271539 Zm00001d023138 0
10 89275165 89276263 Zm00001d024814 0
10 89308208 89313475 Zm00001d024815 17
10 89407914 89426926 Zm00001d024816 70
10 89565253 89570746 Zm00001d024819 20
10 89571045 89571119 Zm00001d024820 0
10 89613644 89616637 Zm00001d024821 0
10 89617973 89620439 Zm00001d024822 0
10 89626221 89630017 Zm00001d024823 4
10 89687262 89690813 Zm00001d024824 5
10 89733155 89739279 Zm00001d024825 19
10 89844005 89846018 Zm00001d024826 0
10 89847488 89852336 Zm00001d024827 0
10 89995764 90000359 Zm00001d024828 11
10 90117994 90129224 Zm00001d024830 10
10 90131665 90133501 Zm00001d024831 3
10 90134128 90141743 Zm00001d024832 19
10 90185900 90195212 Zm00001d024833 1
10 90195369 90197131 Zm00001d024835 2
10 90238570 90239173 Zm00001d024836 0
10 90383506 90383851 Zm00001d024838 0
10 90384433 90385822 Zm00001d024839 11
10 90387390 90399823 Zm00001d024840 0
10 90403803 90415670 Zm00001d024841 0
10 90452031 90455648 Zm00001d024842 0
10 90456449 90457394 Zm00001d024843 0
10 90482106 90484510 Zm00001d024844 0
10 90553809 90554217 Zm00001d024847 0
10 90559477 90560044 Zm00001d024849 0
10 90614500 90615758 Zm00001d024850 0
10 90634002 90634950 Zm00001d024851 0
10 90656250 90657509 Zm00001d024852 0
10 90664002 90665073 Zm00001d024853 4
10 90669583 90671414 Zm00001d024854 2
10 90671653 90682705 Zm00001d024855 75
10 90991478 90996675 Zm00001d024857 20
10 90998276 91013374 Zm00001d024858 11
10 91003187 91003261 Zm00001d024859 0
10 91021369 91022039 Zm00001d024860 0
10 91044297 91048715 Zm00001d024861 28
10 91159757 91160603 Zm00001d024864 0
10 91161060 91164736 Zm00001d024865 0
10 91178747 91179280 Zm00001d023139 0
10 91320382 91321483 Zm00001d024866 0
10 91364762 91366814 Zm00001d024867 0
10 91402126 91402991 Zm00001d024868 0
10 91495316 91496717 Zm00001d024869 0
10 91497052 91497126 Zm00001d024870 0
10 91596085 91598451 Zm00001d024871 0
10 91598677 91600142 Zm00001d024872 0
10 91636727 91646736 Zm00001d024873 5
10 91752339 91764346 Zm00001d024874 0
10 91796480 91798115 Zm00001d024875 1
10 91818585 91820109 Zm00001d024876 5
10 91887069 91894300 Zm00001d024878 33
10 91986119 91986476 Zm00001d024879 0
10 92072771 92073230 Zm00001d024880 0
10 92113076 92113149 Zm00001d024881 0
10 92114131 92114204 Zm00001d024882 0
10 92160788 92164199 Zm00001d024883 0
10 92330297 92332490 Zm00001d024885 13
10 92761096 92763080 Zm00001d024886 4
10 93008810 93023608 Zm00001d024889 8
10 93052418 93060560 Zm00001d024890 2
10 93137404 93143070 Zm00001d024891 1
10 93170986 93171477 Zm00001d024892 0
10 93373490 93373802 Zm00001d024893 0
10 93452472 93452749 Zm00001d023140 0
10 93455727 93462424 Zm00001d024894 0
10 93457706 93460141 Zm00001d024895 0
10 93611226 93611538 Zm00001d024897 0
10 93630344 93631709 Zm00001d024898 0
10 93634898 93648288 Zm00001d023141 1
10 93635504 93648241 Zm00001d023142 1
10 93656215 93656294 Zm00001d024899 0
10 93694880 93695192 Zm00001d024900 0
10 93871034 93871523 Zm00001d024902 0
10 93908316 93911235 Zm00001d024903 3
10 94179847 94182817 Zm00001d024904 7
10 94232836 94233649 Zm00001d024905 1
10 94248546 94249743 Zm00001d024906 0
10 94269706 94271102 Zm00001d024907 0
10 94274261 94281820 Zm00001d024908 30
10 94430849 94433495 Zm00001d024909 0
10 94436203 94437094 Zm00001d024910 0
10 94650675 94652496 Zm00001d024912 0
10 94657223 94657835 Zm00001d024913 2
10 94727017 94727649 Zm00001d024914 0
10 94783275 94783754 Zm00001d023143 0
10 94800905 94803266 Zm00001d024915 0
10 94904944 94907435 Zm00001d024916 3
10 94910883 94911437 Zm00001d024917 0
10 94913395 94916114 Zm00001d024918 0
10 94989363 94991623 Zm00001d024919 0
10 95178213 95178898 Zm00001d024922 0
10 95199921 95203758 Zm00001d024924 0
10 95280552 95281923 Zm00001d024925 9
10 95315409 95315850 Zm00001d024926 1
10 95363429 95366568 Zm00001d024927 2
10 95451162 95473347 Zm00001d024928 13
10 95462146 95462218 Zm00001d024929 0
10 95463551 95465555 Zm00001d024930 0
10 95541806 95543469 Zm00001d024931 0
10 95587712 95593434 Zm00001d024933 21
10 95624161 95627278 Zm00001d024934 0
10 95666016 95669076 Zm00001d024935 7
10 95794146 95805417 Zm00001d024936 21
10 95795649 95796397 Zm00001d023144 1
10 95806907 95811035 Zm00001d024937 9
10 95848552 95864224 Zm00001d024938 12
10 95933121 95935711 Zm00001d024939 15
10 96012098 96015989 Zm00001d024940 3
10 96015968 96019757 Zm00001d024941 11
10 96023175 96023557 Zm00001d024942 0
10 96104176 96106076 Zm00001d024943 2
10 96162550 96163491 Zm00001d024944 0
10 96325809 96327827 Zm00001d024946 1
10 96358473 96363316 Zm00001d024947 13
10 96502879 96504120 Zm00001d024948 0
10 96520725 96520995 Zm00001d024949 0
10 96569444 96576597 Zm00001d024950 0
10 96577976 96581566 Zm00001d024951 4
10 96586360 96592679 Zm00001d024952 14
10 96630695 96658868 Zm00001d024953 151
10 96732966 96733493 Zm00001d024954 0
10 96773957 96774425 Zm00001d024955 0
10 96779288 96779821 Zm00001d024956 0
10 96816145 96816678 Zm00001d024957 0
10 96868195 96869084 Zm00001d024958 1
10 96880901 96881682 Zm00001d024959 3
10 96937749 96938641 Zm00001d024960 4
10 96948263 96950890 Zm00001d024961 2
10 96956013 96967539 Zm00001d024962 0
10 96969511 96970459 Zm00001d024963 15
10 97008586 97009940 Zm00001d024964 0
10 97101649 97106765 Zm00001d024965 6
10 97204692 97208271 Zm00001d024966 5
10 97217143 97218735 Zm00001d023145 12
10 97249803 97279351 Zm00001d024967 0
10 97273996 97275045 Zm00001d023146 1
10 97279496 97281637 Zm00001d024968 0
10 97438718 97439261 Zm00001d024969 0
10 97513104 97516506 Zm00001d024970 0
10 97673567 97680486 Zm00001d024973 0
10 97674596 97675594 Zm00001d023147 0
10 97684038 97684791 Zm00001d024974 0
10 97685326 97689706 Zm00001d024975 0
10 97746846 97751025 Zm00001d024977 0
10 97752746 97758817 Zm00001d024978 0
10 97762068 97771416 Zm00001d024979 0
10 97827267 97828533 Zm00001d024980 0
10 97873778 97874742 Zm00001d024981 0
10 97882523 97885868 Zm00001d024982 3
10 97994243 97996709 Zm00001d024985 0
10 98099671 98113821 Zm00001d024990 2
10 98189228 98189751 Zm00001d024992 0
10 98236754 98238985 Zm00001d024994 0
10 98278336 98280161 Zm00001d024995 0
10 98385297 98386222 Zm00001d024996 61
10 98541953 98563436 Zm00001d024998 212
10 98626466 98629272 Zm00001d024999 0
10 98678381 98681554 Zm00001d025000 0
10 98768632 98772678 Zm00001d025002 10
10 99060385 99060643 Zm00001d023148 0
10 99104435 99134098 Zm00001d025003 52
10 99217385 99219471 Zm00001d025005 1
10 99306718 99308794 Zm00001d025006 0
10 99428646 99432260 Zm00001d025008 6
10 99533912 99544932 Zm00001d025010 86
10 99635842 99638554 Zm00001d025011 16
10 99642234 99660548 Zm00001d025012 200
10 99806302 99812704 Zm00001d025015 23
10 99815795 99824932 Zm00001d025016 0
10 99817485 99819538 Zm00001d025017 0
10 99917606 99918841 Zm00001d025018 1
10 99972963 99975683 Zm00001d025019 0
10 99992756 99998509 Zm00001d025020 60
10 100002392 100008244 Zm00001d025021 22
10 100051821 100054101 Zm00001d025022 3
10 100055457 100060317 Zm00001d025023 8
10 100210115 100246420 Zm00001d025024 119
10 100278427 100281818 Zm00001d025025 10
10 100381691 100393417 Zm00001d025027 36
10 100507386 100508961 Zm00001d025028 0
10 100533598 100533671 Zm00001d025029 0
10 100539937 100540011 Zm00001d025030 0
10 100543844 100549482 Zm00001d025031 12
10 100593765 100594296 Zm00001d025033 0
10 100648945 100657147 Zm00001d025034 27
10 100748576 100750979 Zm00001d025035 3
10 100773355 100775278 Zm00001d025036 5
10 100955561 100957474 Zm00001d025037 0
10 100990839 100991898 Zm00001d025038 0
10 100998230 101000685 Zm00001d025039 0
10 101012814 101013129 Zm00001d025040 0
10 101193708 101197563 Zm00001d025041 0
10 101206921 101214479 Zm00001d025043 51
10 101378978 101442082 Zm00001d025044 15
10 101423232 101423304 Zm00001d025046 0
10 101525952 101527964 Zm00001d025047 2
10 101561344 101582556 Zm00001d025048 11
10 101582243 101582477 Zm00001d023149 0
10 101678127 101682933 Zm00001d025050 44
10 101740186 101740774 Zm00001d025051 0
10 101802711 101807654 Zm00001d025052 0
10 101807623 101808929 Zm00001d025053 0
10 101809334 101815439 Zm00001d025054 0
10 101885722 101890901 Zm00001d025055 0
10 101921140 101923394 Zm00001d025056 0
10 102026192 102028561 Zm00001d025057 5
10 102054801 102055944 Zm00001d025059 36
10 102183854 102201368 Zm00001d025060 26
10 102246912 102250054 Zm00001d025062 19
10 102254457 102258676 Zm00001d025063 23
10 102399916 102404998 Zm00001d025065 0
10 102404980 102405982 Zm00001d025066 0
10 102424603 102432854 Zm00001d025067 1
10 102429393 102429466 Zm00001d025068 0
10 102430362 102430435 Zm00001d025069 0
10 102496620 102496953 Zm00001d025070 0
10 102506430 102508031 Zm00001d025071 0
10 102552538 102554879 Zm00001d025073 0
10 102746048 102761434 Zm00001d025074 0
10 102770462 102774619 Zm00001d025075 11
10 102816872 102818798 Zm00001d025078 0
10 102821132 102823238 Zm00001d025079 0
10 102828218 102829001 Zm00001d025080 0
10 102851110 102851750 Zm00001d023150 1
10 102855785 102857533 Zm00001d025081 44
10 102925322 102930804 Zm00001d025082 15
10 103047048 103059527 Zm00001d025085 5
10 103056255 103059527 Zm00001d025086 0
10 103260096 103261072 Zm00001d025088 0
10 103296024 103297278 Zm00001d025089 0
10 103298535 103301500 Zm00001d025090 0
10 103411034 103413359 Zm00001d025091 0
10 103655321 103658082 Zm00001d025093 0
10 103697582 103700217 Zm00001d025094 0
10 103743981 103744598 Zm00001d025095 0
10 103768671 103787574 Zm00001d025098 8
10 103947428 103948783 Zm00001d025099 0
10 104005266 104026749 Zm00001d025100 64
10 104027819 104028148 Zm00001d025101 0
10 104219160 104224390 Zm00001d025103 19
10 104272690 104280111 Zm00001d025104 0
10 104358642 104361481 Zm00001d025105 0
10 104541549 104545518 Zm00001d025106 4
10 104574416 104575544 Zm00001d025107 4
10 104743937 104745122 Zm00001d025108 0
10 104815031 104815106 Zm00001d025109 0
10 104816347 104816420 Zm00001d025110 0
10 104817351 104841697 Zm00001d025111 32
10 104931219 104932968 Zm00001d025112 0
10 104933968 104937457 Zm00001d025113 0
10 104939488 104941668 Zm00001d025114 0
10 105046349 105047745 Zm00001d025115 0
10 105050721 105054454 Zm00001d025116 0
10 105056012 105060537 Zm00001d025117 6
10 105193045 105209430 Zm00001d025118 9
10 105208352 105208423 Zm00001d025119 0
10 105222088 105222574 Zm00001d025120 0
10 105224192 105224695 Zm00001d025121 0
10 105414301 105453243 Zm00001d025124 2
10 105472285 105496243 Zm00001d025125 2
10 105503847 105518051 Zm00001d023151 0
10 105517056 105518051 Zm00001d023152 0
10 105633062 105634956 Zm00001d025126 3
10 105637947 105638019 Zm00001d025127 0
10 105638367 105648955 Zm00001d025128 28
10 105652922 105676382 Zm00001d025129 0
10 105692425 105720443 Zm00001d025130 1
10 105800907 105804404 Zm00001d025131 13
10 105805028 105805469 Zm00001d025132 7
10 105808861 105810346 Zm00001d025133 0
10 105948710 105977398 Zm00001d025134 51
10 106024878 106026915 Zm00001d025135 0
10 106035262 106040350 Zm00001d025136 26
10 106271623 106271696 Zm00001d025137 0
10 106272504 106272577 Zm00001d025138 0
10 106280711 106283527 Zm00001d025140 0
10 106318786 106321238 Zm00001d025141 5
10 106377767 106379081 Zm00001d025142 0
10 106380223 106385055 Zm00001d025143 0
10 106479272 106495793 Zm00001d025144 20
10 106520796 106520997 Zm00001d025145 0
10 106549885 106558251 Zm00001d025146 0
10 106588446 106589106 Zm00001d025148 0
10 106629009 106638259 Zm00001d025149 45
10 106725809 106726589 Zm00001d025151 0
10 106764010 106766200 Zm00001d025152 1
10 106777075 106807515 Zm00001d025153 9
10 106792689 106795236 Zm00001d025154 0
10 106822940 106826054 Zm00001d025155 0
10 106849971 106858473 Zm00001d025156 1
10 106964302 106965933 Zm00001d025160 15
10 107014176 107014974 Zm00001d023153 0
10 107028161 107030458 Zm00001d025161 1
10 107030917 107032108 Zm00001d025162 0
10 107134655 107135323 Zm00001d025164 0
10 107136494 107140951 Zm00001d025165 19
10 107141906 107144555 Zm00001d025166 10
10 107181380 107187909 Zm00001d025167 30
10 107282600 107282673 Zm00001d025168 0
10 107283672 107283745 Zm00001d025169 0
10 107310806 107311584 Zm00001d023154 0
10 107470950 107474926 Zm00001d025170 23
10 107516182 107521020 Zm00001d025171 11
10 107624583 107624655 Zm00001d025172 0
10 107649553 107658355 Zm00001d025174 1
10 107678367 107680629 Zm00001d025175 0
10 107681753 107685012 Zm00001d025176 0
10 107851798 107857271 Zm00001d025178 21
10 107999210 108003428 Zm00001d025180 10
10 108123211 108123792 Zm00001d023155 1
10 108128002 108131484 Zm00001d025182 8
10 108275633 108280028 Zm00001d025183 0
10 108297252 108318568 Zm00001d025185 27
10 108425497 108434020 Zm00001d025186 0
10 108430944 108432034 Zm00001d025187 0
10 108436437 108438116 Zm00001d025188 0
10 108451309 108454336 Zm00001d025190 0
10 108454704 108457901 Zm00001d025191 0
10 108463403 108464916 Zm00001d025192 0
10 108468386 108473191 Zm00001d025193 10
10 108511218 108512771 Zm00001d025194 0
10 108516687 108524894 Zm00001d025195 4
10 108536112 108539163 Zm00001d025196 0
10 108609858 108611603 Zm00001d025199 5
10 108836324 108838302 Zm00001d025200 0
10 108840805 108848622 Zm00001d025201 23
10 108880081 108881427 Zm00001d025202 0
10 108938340 108949550 Zm00001d025203 7
10 109021464 109023516 Zm00001d025204 0
10 109117979 109119599 Zm00001d025205 0
10 109135803 109137912 Zm00001d025206 14
10 109142173 109143177 Zm00001d025207 1
10 109171894 109178235 Zm00001d025208 2
10 109177951 109178976 Zm00001d025209 0
10 109221698 109222755 Zm00001d023156 0
10 109224789 109231836 Zm00001d025210 14
10 109336394 109339309 Zm00001d025211 0
10 109347118 109347953 Zm00001d025213 0
10 109631688 109633034 Zm00001d025216 0
10 109650437 109656595 Zm00001d025217 0
10 109657975 109659501 Zm00001d025218 0
10 109828650 109831426 Zm00001d025221 0
10 109967183 109969328 Zm00001d025222 0
10 110101287 110101653 Zm00001d025225 0
10 110123919 110124267 Zm00001d025226 0
10 110166877 110169330 Zm00001d025227 0
10 110194155 110198209 Zm00001d025228 6
10 110200333 110201625 Zm00001d025229 6
10 110222625 110223440 Zm00001d025230 0
10 110225534 110226665 Zm00001d025231 0
10 110229340 110236419 Zm00001d025232 9
10 110237210 110238274 Zm00001d025233 8
10 110338607 110344763 Zm00001d025234 3
10 110432655 110441915 Zm00001d025235 18
10 110442774 110445367 Zm00001d025236 4
10 110564311 110569524 Zm00001d025237 13
10 110572317 110574522 Zm00001d025238 7
10 110579972 110588202 Zm00001d025239 23
10 110657181 110663551 Zm00001d025240 162
10 110753798 110756285 Zm00001d025241 26
10 110767644 110768010 Zm00001d025243 0
10 110851701 110851773 Zm00001d025245 0
10 110882624 110887986 Zm00001d025246 0
10 110941781 110942219 Zm00001d025247 0
10 110942552 110949898 Zm00001d025248 0
10 111052326 111062223 Zm00001d025249 1
10 111056631 111058362 Zm00001d025250 0
10 111149588 111152196 Zm00001d025251 0
10 111156937 111166083 Zm00001d025252 9
10 111399534 111412064 Zm00001d025253 1
10 111450958 111453781 Zm00001d025255 0
10 111457257 111458365 Zm00001d025256 0
10 111489725 111495229 Zm00001d025258 34
10 111618186 111619454 Zm00001d025260 0
10 111621529 111622554 Zm00001d025261 0
10 111717815 111722054 Zm00001d025262 0
10 111734228 111744673 Zm00001d025263 7
10 111792672 111794363 Zm00001d025264 0
10 111794649 111794961 Zm00001d023157 0
10 111794814 111806723 Zm00001d025265 0
10 111794974 111805082 Zm00001d025266 0
10 111824837 111828519 Zm00001d025267 2
10 111867458 111872204 Zm00001d025268 40
10 112016685 112023339 Zm00001d025271 8
10 112116863 112124493 Zm00001d025273 82
10 112165802 112168114 Zm00001d025274 6
10 112168324 112188744 Zm00001d025275 0
10 112194932 112196760 Zm00001d025277 0
10 112299569 112307718 Zm00001d025278 145
10 112313640 112325551 Zm00001d025279 0
10 112501131 112504248 Zm00001d025280 0
10 112504949 112507200 Zm00001d025281 1
10 112524702 112525362 Zm00001d025282 0
10 112577061 112577421 Zm00001d023158 0
10 112579129 112580069 Zm00001d025283 0
10 112581188 112583676 Zm00001d025284 0
10 112586639 112587826 Zm00001d025285 0
10 112660018 112662739 Zm00001d025286 19
10 112670619 112671190 Zm00001d023159 0
10 112727579 112728092 Zm00001d025287 4
10 112744854 112745818 Zm00001d025288 0
10 112746455 112748292 Zm00001d025289 0
10 112919809 112922524 Zm00001d025291 0
10 112932403 112932475 Zm00001d025293 0
10 112973341 112984868 Zm00001d025294 1
10 113006221 113009023 Zm00001d025295 0
10 113108193 113111598 Zm00001d025296 1
10 113212122 113217501 Zm00001d025297 5
10 113224464 113225283 Zm00001d025298 0
10 113256246 113256966 Zm00001d025299 0
10 113290808 113298776 Zm00001d025300 12
10 113304370 113318287 Zm00001d025301 0
10 113389721 113398449 Zm00001d025302 0
10 113464507 113470236 Zm00001d025303 1
10 113471248 113475000 Zm00001d025304 3
10 113480668 113484076 Zm00001d025305 34
10 113520373 113523864 Zm00001d025306 0
10 113605144 113609868 Zm00001d025307 6
10 113713985 113714453 Zm00001d025308 0
10 113729672 113730620 Zm00001d025309 0
10 113838139 113839870 Zm00001d025310 0
10 113976306 113978545 Zm00001d025312 0
10 114014798 114015284 Zm00001d025314 0
10 114024328 114025411 Zm00001d025316 0
10 114026047 114027155 Zm00001d025317 0
10 114029384 114032662 Zm00001d025318 0
10 114036151 114037488 Zm00001d025319 0
10 114044722 114046949 Zm00001d025321 0
10 114051148 114052377 Zm00001d025322 0
10 114052761 114058481 Zm00001d025323 17
10 114125067 114128392 Zm00001d025324 0
10 114192781 114194343 Zm00001d025325 6
10 114247260 114255287 Zm00001d025326 1
10 114294295 114295555 Zm00001d025327 2
10 114315776 114321414 Zm00001d025328 0
10 114337275 114339155 Zm00001d025330 0
10 114363844 114370019 Zm00001d025331 0
10 114371347 114371801 Zm00001d025332 0
10 114461651 114462911 Zm00001d025333 1
10 114482545 114484071 Zm00001d025334 0
10 114540783 114543704 Zm00001d025335 0
10 114660393 114660841 Zm00001d023160 0
10 114691399 114692437 Zm00001d025337 0
10 114698887 114700369 Zm00001d025338 4
10 114701646 114705196 Zm00001d025339 1
10 114734215 114741281 Zm00001d025340 7
10 114817294 114821325 Zm00001d025342 46
10 114917650 114919660 Zm00001d025343 3
10 114978141 114978459 Zm00001d025345 0
10 115025066 115026953 Zm00001d025346 2
10 115120062 115120584 Zm00001d025347 0
10 115137424 115143490 Zm00001d025349 0
10 115137908 115138444 Zm00001d025350 0
10 115194756 115195221 Zm00001d025352 0
10 115197315 115205461 Zm00001d025353 31
10 115243956 115246970 Zm00001d025354 0
10 115297048 115299501 Zm00001d025355 0
10 115501583 115503053 Zm00001d025358 0
10 115505589 115511924 Zm00001d025359 38
10 115526038 115526965 Zm00001d025360 0
10 115668681 115669017 Zm00001d025361 0
10 115708852 115710913 Zm00001d025362 3
10 115737350 115738852 Zm00001d025363 0
10 115741563 115743313 Zm00001d025364 0
10 115746319 115747301 Zm00001d025365 0
10 115752871 115753270 Zm00001d025366 0
10 115788294 115788507 Zm00001d025367 0
10 115846414 115847876 Zm00001d025368 0
10 115865913 115869725 Zm00001d025369 6
10 115921552 115922847 Zm00001d025371 1
10 115983809 115986401 Zm00001d025373 0
10 116159438 116160239 Zm00001d025374 0
10 116183301 116188328 Zm00001d025375 6
10 116400599 116400836 Zm00001d025377 0
10 116406062 116406449 Zm00001d025378 0
10 116471861 116473196 Zm00001d025379 2
10 116495635 116503536 Zm00001d025380 23
10 116549726 116550765 Zm00001d025381 2
10 116549872 116550361 Zm00001d025382 320
10 116602655 116605064 Zm00001d025383 0
10 116618324 116618822 Zm00001d025384 0
10 116620581 116622211 Zm00001d025385 0
10 116623895 116625318 Zm00001d025386 0
10 116641631 116644025 Zm00001d025388 0
10 116719902 116722089 Zm00001d025389 0
10 116725256 116727696 Zm00001d025390 0
10 116753272 116755702 Zm00001d025391 0
10 116763768 116768182 Zm00001d025392 0
10 116783796 116786226 Zm00001d025393 0
10 116792122 116794259 Zm00001d025394 0
10 116802507 116806924 Zm00001d025395 0
10 116812848 116815284 Zm00001d025396 0
10 116910280 116918062 Zm00001d025397 39
10 116994246 117004498 Zm00001d025398 3
10 117006853 117007538 Zm00001d025399 0
10 117015013 117016890 Zm00001d025400 0
10 117126776 117127673 Zm00001d025401 75
10 117193167 117193554 Zm00001d023161 0
10 117254854 117256471 Zm00001d025402 1
10 117353634 117354111 Zm00001d025403 0
10 117395750 117396956 Zm00001d025404 0
10 117401263 117402056 Zm00001d023162 1
10 117441375 117441837 Zm00001d025406 10
10 117540499 117541039 Zm00001d023163 1
10 117612882 117613521 Zm00001d023164 1
10 117683618 117686883 Zm00001d025407 5
10 117748318 117749080 Zm00001d025409 0
10 117750752 117752648 Zm00001d025410 0
10 117864858 117874556 Zm00001d025412 16
10 117927674 117931068 Zm00001d025413 101
10 117933308 117935123 Zm00001d025414 0
10 117937075 117938826 Zm00001d025415 0
10 117962172 117964181 Zm00001d025416 0
10 117967332 117970137 Zm00001d025417 4
10 118049166 118051288 Zm00001d025418 0
10 118105918 118109881 Zm00001d025419 4
10 118110564 118111819 Zm00001d025420 0
10 118144782 118151559 Zm00001d025421 7
10 118145612 118145688 Zm00001d025422 0
10 118183613 118183895 Zm00001d025423 0
10 118293187 118293437 Zm00001d023165 0
10 118293766 118293838 Zm00001d025424 0
10 118293925 118295084 Zm00001d025425 0
10 118308072 118309513 Zm00001d025426 0
10 118308976 118309732 Zm00001d025427 0
10 118316530 118317861 Zm00001d025428 0
10 118524766 118525381 Zm00001d025430 1
10 118602246 118606546 Zm00001d025431 7
10 118611865 118611937 Zm00001d025432 0
10 118612120 118615983 Zm00001d025433 14
10 118616453 118618580 Zm00001d025434 1
10 118619415 118620958 Zm00001d025435 4
10 118679110 118679767 Zm00001d025436 0
10 118681356 118686385 Zm00001d025437 7
10 118719053 118719992 Zm00001d025440 0
10 118722712 118739158 Zm00001d025441 0
10 118740279 118740399 zma-MIR2118f 0
10 118740500 118740643 zma-MIR2118e 0
10 118771366 118780315 Zm00001d025442 0
10 118790594 118790712 zma-MIR2118a 0
10 118813613 118813746 zma-MIR2118c 0
10 118816354 118817169 Zm00001d025443 0
10 118819062 118819380 Zm00001d025444 0
10 118846882 118849706 Zm00001d025445 11
10 118852747 118859926 Zm00001d025446 8
10 118860183 118860726 Zm00001d025447 0
10 118888453 118897515 Zm00001d025449 10
10 118965078 118969622 Zm00001d025450 26
10 118988357 118988867 Zm00001d025451 0
10 119056860 119059431 Zm00001d025452 14
10 119060826 119068182 Zm00001d025453 11
10 119068561 119070419 Zm00001d025454 0
10 119077237 119081245 Zm00001d025455 0
10 119082075 119083221 Zm00001d025456 0
10 119086482 119091651 Zm00001d025457 0
10 119102483 119106859 Zm00001d025458 0
10 119203622 119205879 Zm00001d025459 0
10 119207602 119213288 Zm00001d025460 5
10 119220774 119232248 Zm00001d025461 35
10 119451222 119452565 Zm00001d025462 0
10 119743656 119745792 Zm00001d025463 0
10 119805259 119819142 Zm00001d025465 0
10 119825126 119826659 Zm00001d025467 0
10 119862403 119865124 Zm00001d025468 0
10 119875876 119878890 Zm00001d025469 2
10 119884115 119893950 Zm00001d025470 7
10 119891315 119891389 Zm00001d025471 0
10 119894514 119896773 Zm00001d025472 2
10 119898542 119899746 Zm00001d025473 0
10 119967320 119981337 Zm00001d025474 12
10 120015216 120017158 Zm00001d025475 0
10 120021297 120023576 Zm00001d025476 0
10 120040996 120041623 Zm00001d025477 0
10 120043445 120046681 Zm00001d025478 0
10 120091999 120093934 Zm00001d025479 0
10 120107896 120111131 Zm00001d025480 0
10 120131869 120132917 Zm00001d025482 0
10 120194129 120195766 Zm00001d025483 0
10 120222170 120229249 Zm00001d025484 0
10 120274147 120274636 Zm00001d025485 0
10 120316977 120317058 Zm00001d025486 0
10 120355247 120355328 Zm00001d025488 0
10 120425412 120428389 Zm00001d025489 0
10 120429944 120430385 Zm00001d025490 0
10 120497306 120504861 Zm00001d025491 0
10 120562992 120564094 Zm00001d025493 0
10 120563992 120565382 Zm00001d025494 0
10 120566589 120570638 Zm00001d025495 0
10 120571520 120576666 Zm00001d025496 0
10 120579975 120583468 Zm00001d025497 0
10 120588256 120593226 Zm00001d025500 0
10 120596536 120600029 Zm00001d025501 0
10 120602231 120603382 Zm00001d025502 0
10 120607073 120608219 Zm00001d025503 0
10 120752671 120758078 Zm00001d025504 0
10 120772317 120772530 Zm00001d025506 0
10 120795645 120808976 Zm00001d025507 18
10 120809942 120810596 Zm00001d025508 0
10 120876060 120876869 Zm00001d025509 16
10 120880545 120882116 Zm00001d025511 0
10 120955174 120959570 Zm00001d025513 15
10 120969084 120970263 Zm00001d025514 7
10 121027428 121032089 Zm00001d025517 11
10 121033620 121033953 Zm00001d025518 0
10 121061027 121062528 Zm00001d025519 2
10 121082401 121084106 Zm00001d025520 0
10 121168117 121172140 Zm00001d025522 13
10 121268605 121272616 Zm00001d025524 1
10 121359008 121363755 Zm00001d025526 7
10 121509128 121526342 Zm00001d025528 0
10 121527399 121528174 Zm00001d025531 0
10 121530524 121532821 Zm00001d025532 0
10 121567455 121569106 Zm00001d025533 1
10 121608317 121609103 Zm00001d025534 0
10 121718739 121726333 Zm00001d025538 19
10 121727842 121731496 Zm00001d025539 7
10 121752458 121754514 Zm00001d025540 0
10 121757458 121758886 Zm00001d025541 0
10 121760584 121762717 Zm00001d025542 5
10 121844879 121845467 Zm00001d025544 0
10 121846234 121850530 Zm00001d025545 0
10 121886002 121888304 Zm00001d025547 0
10 121921906 121926936 Zm00001d025548 16
10 121938352 121939321 Zm00001d025549 0
10 122005479 122017271 Zm00001d025550 0
10 122019301 122026030 Zm00001d025551 17
10 122294171 122294668 Zm00001d025552 0
10 122304179 122309564 Zm00001d025554 0
10 122310871 122313235 Zm00001d025556 0
10 122317130 122325516 Zm00001d025557 0
10 122344556 122345039 Zm00001d025558 0
10 122349914 122350127 Zm00001d025559 0
10 122370166 122371407 Zm00001d025560 0
10 122373074 122374967 Zm00001d025561 0
10 122405744 122406727 Zm00001d025564 2
10 122475811 122478060 Zm00001d025565 1
10 122509797 122511588 Zm00001d025566 0
10 122515166 122515565 Zm00001d025567 0
10 122547751 122549122 Zm00001d025568 0
10 122602823 122612949 Zm00001d025570 8
10 122637948 122641587 Zm00001d025571 22
10 122641856 122645133 Zm00001d025572 0
10 122708864 122710678 Zm00001d025573 0
10 122791788 122795379 Zm00001d025574 0
10 122821713 122833327 Zm00001d025575 6
10 122835504 122836158 Zm00001d025576 0
10 122848845 122849070 Zm00001d025577 0
10 122850721 122850793 Zm00001d025578 0
10 122853292 122854830 Zm00001d025579 0
10 122855594 122861043 Zm00001d025580 7
10 122918233 122920021 Zm00001d025581 2
10 123000956 123002129 Zm00001d025583 0
10 123043507 123045709 Zm00001d025584 0
10 123203769 123205971 Zm00001d025585 1
10 123295277 123297912 Zm00001d025586 3
10 123297387 123299277 Zm00001d025587 0
10 123299913 123302351 Zm00001d025588 50
10 123303090 123307977 Zm00001d025589 0
10 123321361 123328119 Zm00001d025590 278
10 123375774 123377519 Zm00001d025591 0
10 123434218 123435436 Zm00001d025592 0
10 123448536 123450324 Zm00001d025593 0
10 123460359 123461574 Zm00001d025594 0
10 123505140 123505626 Zm00001d025596 0
10 123515187 123515705 Zm00001d025597 0
10 123595135 123596671 Zm00001d025598 0
10 123600025 123601819 Zm00001d025599 0
10 123602903 123603561 Zm00001d025600 0
10 123609331 123609999 Zm00001d025601 0
10 123611357 123612012 Zm00001d025602 0
10 123628629 123629001 Zm00001d025603 0
10 123694832 123697805 Zm00001d025604 0
10 123698589 123699810 Zm00001d025605 0
10 123713805 123715341 Zm00001d025606 0
10 123736146 123737630 Zm00001d025607 0
10 123756147 123757413 Zm00001d025609 0
10 123859062 123860436 Zm00001d025610 0
10 123861236 123862772 Zm00001d025611 0
10 123896699 123897435 Zm00001d025612 2
10 123904075 123905406 Zm00001d025613 0
10 123911242 123912298 Zm00001d025614 0
10 123993114 123994083 Zm00001d025615 0
10 124037256 124039095 Zm00001d025616 6
10 124144805 124148744 Zm00001d025617 35
10 124145055 124145622 Zm00001d023166 1
10 124150805 124152123 Zm00001d025618 0
10 124227761 124229007 Zm00001d025619 19
10 124229710 124233765 Zm00001d025620 0
10 124245087 124245621 Zm00001d025621 0
10 124263584 124264328 Zm00001d025622 0
10 124266697 124269223 Zm00001d025623 2
10 124380366 124383628 Zm00001d025624 5
10 124407254 124409576 Zm00001d025625 0
10 124409878 124415115 Zm00001d025626 9
10 124482883 124483240 Zm00001d025627 0
10 124513573 124517653 Zm00001d025628 9
10 124622262 124638536 Zm00001d025629 0
10 124629770 124629843 Zm00001d025630 0
10 124630350 124630423 Zm00001d025631 0
10 124639081 124640104 Zm00001d025632 0
10 124645928 124662204 Zm00001d025633 0
10 124653436 124653509 Zm00001d025634 0
10 124654018 124654091 Zm00001d025635 0
10 124662749 124663772 Zm00001d025636 0
10 124744075 124745217 Zm00001d025638 0
10 124749907 124758178 Zm00001d025639 45
10 124760948 124764322 Zm00001d025640 0
10 124767674 124768442 Zm00001d025641 0
10 124769205 124769689 Zm00001d025642 0
10 124859032 124862961 Zm00001d025644 15
10 124866768 124867335 Zm00001d025645 0
10 124868055 124869592 Zm00001d025646 0
10 124897590 124901710 Zm00001d025647 0
10 124903558 124904909 Zm00001d025649 0
10 124927382 124928855 Zm00001d025650 0
10 125013168 125020527 Zm00001d025651 15
10 125102973 125107740 Zm00001d025652 8
10 125107973 125113328 Zm00001d025653 29
10 125148712 125149748 Zm00001d025654 4
10 125151822 125152140 Zm00001d025655 0
10 125206871 125209697 Zm00001d025656 2
10 125211001 125215696 Zm00001d025657 15
10 125254611 125261724 Zm00001d025658 29
10 125276910 125277343 Zm00001d023167 0
10 125277607 125279663 Zm00001d025659 2
10 125277617 125277869 Zm00001d023168 1
10 125342470 125344978 Zm00001d025660 9
10 125345460 125347269 Zm00001d025661 5
10 125362789 125363050 Zm00001d025662 0
10 125363944 125369623 Zm00001d025663 0
10 125369797 125371471 Zm00001d025664 0
10 125373154 125379315 Zm00001d025665 18
10 125439323 125445687 Zm00001d025666 0
10 125488389 125491008 Zm00001d025667 3
10 125572843 125579987 Zm00001d025668 25
10 125756451 125761608 Zm00001d025669 2
10 125787664 125792972 Zm00001d025670 9
10 125810226 125815034 Zm00001d025671 0
10 125816402 125817230 Zm00001d025672 0
10 125893014 125901899 Zm00001d025673 32
10 125986663 125989972 Zm00001d025674 16
10 125999212 126000706 Zm00001d025675 7
10 126005850 126006656 Zm00001d025676 0
10 126027230 126028126 Zm00001d025677 0
10 126089660 126095930 Zm00001d025679 3
10 126096964 126110392 Zm00001d025680 6
10 126111324 126114597 Zm00001d025681 0
10 126118594 126120725 Zm00001d025682 0
10 126173573 126174168 Zm00001d025683 0
10 126186002 126189175 Zm00001d025684 0
10 126196299 126201711 Zm00001d025685 0
10 126198155 126203199 Zm00001d025686 0
10 126206149 126211865 Zm00001d025687 4
10 126291062 126294862 Zm00001d025689 5
10 126319919 126323617 Zm00001d025690 5
10 126325790 126327989 Zm00001d025691 0
10 126420988 126425176 Zm00001d025692 1
10 126429109 126429802 Zm00001d023169 0
10 126527370 126529992 Zm00001d025694 8
10 126530157 126532242 Zm00001d025695 2
10 126532004 126537113 Zm00001d025696 4
10 126601225 126609111 Zm00001d025697 2
10 126604795 126605766 Zm00001d025698 0
10 126708803 126710162 Zm00001d025699 0
10 126772726 126775435 Zm00001d025700 0
10 126776579 126778346 Zm00001d025701 0
10 126789243 126793900 Zm00001d025703 4
10 126794135 126795161 Zm00001d025704 2
10 126856804 126878792 Zm00001d025705 26
10 126880548 126888843 Zm00001d025706 26
10 126903969 126906191 Zm00001d025707 0
10 126927634 126928758 Zm00001d025709 2
10 126946638 126951605 Zm00001d025710 35
10 126996927 126997912 Zm00001d025711 3
10 126998463 127006041 Zm00001d025712 102
10 127154777 127159945 Zm00001d025713 2
10 127160288 127165558 Zm00001d025714 58
10 127294440 127299500 Zm00001d025715 5
10 127318067 127321356 Zm00001d025716 1
10 127360554 127364032 Zm00001d025717 10
10 127367088 127369910 Zm00001d025718 0
10 127374339 127375910 Zm00001d025719 0
10 127515418 127518791 Zm00001d025720 11
10 127518802 127520726 Zm00001d025721 14
10 127556444 127565804 Zm00001d025722 14
10 127571714 127575954 Zm00001d025723 0
10 127578164 127583188 Zm00001d025724 1
10 127600572 127605016 Zm00001d025725 0
10 127609717 127611616 Zm00001d025726 4
10 127668398 127678365 Zm00001d025727 0
10 127881515 127887702 Zm00001d025733 0
10 127905112 127929830 Zm00001d025734 37
10 127934024 127936164 Zm00001d025735 2
10 127951567 127954961 Zm00001d025737 0
10 127957092 127963022 Zm00001d025738 4
10 128021607 128027534 Zm00001d025739 51
10 128079455 128090847 Zm00001d025740 4
10 128093124 128093616 Zm00001d025741 0
10 128222234 128223661 Zm00001d025743 0
10 128262644 128262956 Zm00001d025744 0
10 128265757 128268623 Zm00001d025745 6
10 128270579 128272580 Zm00001d025746 19
10 128273092 128275437 Zm00001d025747 0
10 128276399 128280029 Zm00001d025748 0
10 128281742 128287294 Zm00001d025749 27
10 128369465 128379796 Zm00001d025750 17
10 128387088 128391211 Zm00001d025751 6
10 128391682 128395889 Zm00001d025752 15
10 128400711 128402032 Zm00001d025753 14
10 128451528 128454075 Zm00001d025754 3
10 128574602 128578751 Zm00001d025756 1
10 128605357 128610245 Zm00001d025757 58
10 128639324 128640544 Zm00001d025759 0
10 128641746 128642490 Zm00001d025760 0
10 128644588 128648111 Zm00001d025761 0
10 128649920 128650496 Zm00001d025762 1
10 128651684 128657893 Zm00001d025763 56
10 128932135 128934935 Zm00001d025764 1
10 128934891 128936806 Zm00001d025765 4
10 128984694 128990744 Zm00001d025767 7
10 129028024 129035383 Zm00001d025769 8
10 129045321 129046879 Zm00001d025770 0
10 129060816 129063853 Zm00001d025771 0
10 129098707 129101552 Zm00001d025772 8
10 129108409 129115766 Zm00001d025773 0
10 129119827 129135482 Zm00001d025774 10
10 129133577 129134751 Zm00001d025775 0
10 129145378 129150948 Zm00001d025776 12
10 129239383 129245248 Zm00001d025777 35
10 129394472 129395380 Zm00001d025778 0
10 129424864 129428134 Zm00001d025780 0
10 129473933 129475045 Zm00001d025781 0
10 129511768 129513657 Zm00001d025782 0
10 129514823 129515670 Zm00001d025783 0
10 129516698 129519156 Zm00001d025784 40
10 129520712 129521926 Zm00001d025785 0
10 129532762 129536073 Zm00001d025786 0
10 129638148 129641774 Zm00001d023170 13
10 129642869 129642984 zma-MIR156h 0
10 129673526 129674867 Zm00001d025788 0
10 129676621 129683792 Zm00001d025789 19
10 129704193 129704267 Zm00001d025790 0
10 129706291 129706365 Zm00001d025791 0
10 129804929 129812444 Zm00001d025793 29
10 129812816 129815752 Zm00001d025794 12
10 129817568 129851935 Zm00001d025795 0
10 129829313 129830251 Zm00001d025796 0
10 129855496 129872386 Zm00001d025797 0
10 129877160 129881515 Zm00001d025798 3
10 129941665 129946475 Zm00001d025799 11
10 130013515 130019645 Zm00001d025801 69
10 130018221 130018293 Zm00001d025802 0
10 130080150 130085418 Zm00001d025803 3
10 130101366 130103013 Zm00001d025804 0
10 130103675 130106438 Zm00001d025805 0
10 130108786 130110899 Zm00001d025806 0
10 130123664 130125293 Zm00001d025807 1
10 130145463 130148492 Zm00001d025808 2
10 130151165 130153001 Zm00001d025809 0
10 130157861 130159157 Zm00001d025810 0
10 130236101 130237785 Zm00001d025811 0
10 130257426 130259239 Zm00001d025812 8
10 130349447 130350572 Zm00001d025814 0
10 130395070 130396518 Zm00001d025815 0
10 130399899 130438506 Zm00001d025816 38
10 130522454 130537454 Zm00001d025817 147
10 130620784 130623971 Zm00001d025818 3
10 130624313 130626396 Zm00001d025819 1
10 130664657 130670443 Zm00001d025820 6
10 130669945 130670109 Zm00001d023171 0
10 130675273 130678309 Zm00001d025821 0
10 130718241 130719958 Zm00001d025822 1
10 130739137 130741408 Zm00001d025823 0
10 130916980 130918740 Zm00001d025824 7
10 130921095 130929124 Zm00001d025825 0
10 131080688 131103919 Zm00001d025827 1
10 131121585 131122874 Zm00001d025828 0
10 131124060 131125333 Zm00001d025829 0
10 131181939 131237004 Zm00001d025830 418
10 131243970 131245467 Zm00001d025831 2
10 131304014 131304088 Zm00001d025832 0
10 131304077 131306002 Zm00001d025833 22
10 131395393 131399206 Zm00001d025834 8
10 131402570 131413362 Zm00001d025835 0
10 131415083 131417619 Zm00001d025836 0
10 131419323 131425149 Zm00001d025837 24
10 131427992 131428418 Zm00001d025838 0
10 131429028 131432842 Zm00001d025839 0
10 131431929 131432835 Zm00001d025841 0
10 131446024 131446426 Zm00001d025842 0
10 131453222 131455681 Zm00001d025843 0
10 131468001 131469765 Zm00001d025844 1
10 131472722 131474482 Zm00001d025845 5
10 131474853 131478746 Zm00001d025846 4
10 131489755 131495677 Zm00001d025847 1
10 131497997 131500944 Zm00001d025848 0
10 131504640 131504991 Zm00001d025850 0
10 131505986 131507148 Zm00001d025851 0
10 131518169 131523882 Zm00001d025853 5
10 131547300 131554470 Zm00001d025855 89
10 131577848 131579681 Zm00001d025857 11
10 131636161 131638435 Zm00001d025859 0
10 131691268 131694141 Zm00001d025860 2
10 131797075 131799846 Zm00001d025861 0
10 131802311 131805026 Zm00001d025862 7
10 131891539 131892317 Zm00001d025863 0
10 131914988 131917182 Zm00001d025864 8
10 131919024 131919626 Zm00001d023172 0
10 131993603 132007438 Zm00001d025865 15
10 132009296 132012863 Zm00001d025866 80
10 132084447 132087460 Zm00001d025867 0
10 132094785 132098109 Zm00001d025868 2
10 132099364 132104510 Zm00001d025869 2
10 132102173 132108037 Zm00001d025870 21
10 132193857 132195808 Zm00001d025871 0
10 132198540 132199083 Zm00001d025872 0
10 132238490 132239276 Zm00001d025873 38
10 132243699 132247155 Zm00001d025874 3
10 132297752 132300224 Zm00001d025875 0
10 132437729 132438584 Zm00001d025877 0
10 132451642 132452264 Zm00001d023173 1
10 132464676 132466272 Zm00001d025878 0
10 132777867 132780630 Zm00001d025881 0
10 132881661 132883539 Zm00001d025884 0
10 133022287 133031500 Zm00001d025885 0
10 133084609 133086324 Zm00001d025886 1
10 133094067 133097996 Zm00001d025887 8
10 133098209 133101984 Zm00001d025888 7
10 133103779 133106556 Zm00001d025889 0
10 133144588 133148237 Zm00001d023174 3
10 133144693 133148255 Zm00001d023175 3
10 133146959 133148284 Zm00001d023176 2
10 133171585 133172368 Zm00001d025891 3
10 133211004 133217035 Zm00001d025892 25
10 133218763 133222199 Zm00001d025893 21
10 133222841 133243011 Zm00001d025894 28
10 133226510 133226582 Zm00001d025895 0
10 133245637 133246261 Zm00001d025896 0
10 133247672 133247745 Zm00001d025897 0
10 133314416 133319808 Zm00001d025899 2
10 133321692 133323074 Zm00001d025900 3
10 133326340 133328048 Zm00001d025901 3
10 133410371 133410444 Zm00001d025902 0
10 133417077 133421611 Zm00001d025903 4
10 133421471 133424984 Zm00001d025904 5
10 133424696 133429751 Zm00001d025905 4
10 133443480 133443912 Zm00001d025906 0
10 133447185 133450161 Zm00001d025907 5
10 133462025 133464286 Zm00001d025908 1
10 133559159 133560374 Zm00001d025910 0
10 133607599 133612629 Zm00001d025911 0
10 133635900 133637295 Zm00001d025912 0
10 133665353 133665806 Zm00001d025913 0
10 133728877 133732604 Zm00001d025914 13
10 133733078 133739911 Zm00001d025915 1
10 133737302 133738259 Zm00001d025916 0
10 133738328 133739379 Zm00001d023177 1
10 133750730 133751762 Zm00001d025917 0
10 133758311 133758584 Zm00001d025918 0
10 133759485 133767792 Zm00001d025919 14
10 133768160 133770170 Zm00001d025920 9
10 133772840 133780821 Zm00001d025921 0
10 133784873 133786592 Zm00001d025922 3
10 133837381 133838958 Zm00001d025923 0
10 133844871 133846261 Zm00001d025924 5
10 133898723 133900553 Zm00001d025926 16
10 133907473 133913017 Zm00001d025927 0
10 133913362 133914280 Zm00001d025928 0
10 133917207 133923698 Zm00001d025929 0
10 133977639 133978998 Zm00001d025930 1
10 134023689 134029024 Zm00001d025931 73
10 134081638 134098842 Zm00001d025932 2
10 134109815 134112217 Zm00001d025933 0
10 134152837 134158958 Zm00001d025938 53
10 134160822 134164469 Zm00001d025939 18
10 134168605 134169597 Zm00001d025940 0
10 134172140 134172380 Zm00001d023178 0
10 134172887 134175566 Zm00001d025941 5
10 134290812 134294851 Zm00001d025943 1
10 134353025 134355488 Zm00001d025944 0
10 134358550 134358622 Zm00001d025945 0
10 134457485 134477101 Zm00001d025946 12
10 134516140 134516668 Zm00001d025947 0
10 134519363 134523011 Zm00001d025948 0
10 134548389 134549163 Zm00001d025949 0
10 134553868 134559580 Zm00001d025950 17
10 134563079 134575911 Zm00001d025951 14
10 134584595 134585561 Zm00001d025952 0
10 134612926 134615457 Zm00001d025953 12
10 134648349 134648421 Zm00001d025954 0
10 134652241 134657270 Zm00001d025955 0
10 134659681 134660544 Zm00001d023179 4
10 134659705 134660441 Zm00001d023180 4
10 134659740 134660506 Zm00001d023181 4
10 134741084 134742626 Zm00001d025957 0
10 134775132 134779422 Zm00001d025958 1
10 134818604 134819660 Zm00001d025959 0
10 134919046 134922822 Zm00001d025960 4
10 134948588 134952020 Zm00001d025962 0
10 134955201 134961784 Zm00001d025963 29
10 134976902 134978448 Zm00001d025964 2
10 134986887 134991306 Zm00001d025966 3
10 134992931 134993567 Zm00001d025967 0
10 134995229 134998645 Zm00001d025968 0
10 134998897 134998985 Zm00001d025969 0
10 135003489 135014450 Zm00001d025971 1
10 135014549 135014624 Zm00001d025972 0
10 135020924 135022469 Zm00001d025973 6
10 135046272 135046752 Zm00001d025974 0
10 135054566 135056074 Zm00001d025975 0
10 135065679 135068785 Zm00001d025977 1
10 135071545 135072448 Zm00001d025978 0
10 135124956 135134224 Zm00001d025979 62
10 135233564 135243356 Zm00001d025980 61
10 135279804 135291483 Zm00001d025981 0
10 135288739 135290102 Zm00001d025982 7
10 135289992 135295917 Zm00001d025983 5
10 135300997 135302010 Zm00001d023182 0
10 135302915 135307138 Zm00001d025984 16
10 135307123 135309001 Zm00001d025985 2
10 135333497 135339110 Zm00001d025987 0
10 135344275 135347905 Zm00001d025988 9
10 135487492 135492026 Zm00001d025989 3
10 135492672 135498194 Zm00001d025990 0
10 135568285 135572664 Zm00001d025991 31
10 135574511 135578931 Zm00001d025992 3
10 135595743 135596526 Zm00001d025993 2
10 135672592 135672665 Zm00001d025995 0
10 135673222 135674440 Zm00001d025996 0
10 135684026 135687837 Zm00001d025997 17
10 135688445 135692128 Zm00001d025998 7
10 135741658 135750296 Zm00001d026000 26
10 135763634 135763906 Zm00001d023183 0
10 135815742 135816228 Zm00001d026002 0
10 135819761 135824835 Zm00001d026003 0
10 135832419 135834891 Zm00001d026004 1
10 135849249 135850464 Zm00001d026005 0
10 135855499 135861471 Zm00001d026006 0
10 135862215 135862288 Zm00001d026007 0
10 135876459 135879940 Zm00001d026008 0
10 135882709 135883487 Zm00001d026009 0
10 135896387 135908452 Zm00001d026010 0
10 135966635 135967690 Zm00001d026012 1
10 136038818 136049423 Zm00001d026014 2
10 136050473 136050785 Zm00001d026015 0
10 136072032 136073276 Zm00001d026016 2
10 136073203 136075724 Zm00001d026017 1
10 136174871 136179753 Zm00001d026018 2
10 136223081 136227424 Zm00001d026019 0
10 136228250 136231070 Zm00001d026020 1
10 136246171 136246774 Zm00001d026021 0
10 136253288 136260329 Zm00001d026022 22
10 136263892 136264969 Zm00001d026023 0
10 136295658 136298978 Zm00001d026025 6
10 136307169 136309172 Zm00001d026026 1
10 136365018 136365309 Zm00001d026028 0
10 136369631 136369946 Zm00001d026029 0
10 136370227 136370729 Zm00001d023184 1
10 136396306 136404366 Zm00001d026030 17
10 136405186 136407606 Zm00001d026031 13
10 136409384 136410503 Zm00001d026032 0
10 136479412 136479997 Zm00001d026034 0
10 136487418 136487646 Zm00001d023185 0
10 136503441 136504374 Zm00001d026035 0
10 136545478 136549919 Zm00001d026036 13
10 136624596 136624935 Zm00001d026037 0
10 136636937 136638908 Zm00001d026038 1
10 136639220 136646792 Zm00001d026039 0
10 136648712 136650056 Zm00001d026040 0
10 136741603 136765374 Zm00001d026041 0
10 136799426 136804204 Zm00001d026042 0
10 136818061 136827037 Zm00001d026043 0
10 136862930 136863753 Zm00001d026045 0
10 136883274 136886894 Zm00001d026046 1
10 136891563 136893726 Zm00001d026047 3
10 137005719 137007591 Zm00001d026050 14
10 137105333 137107748 Zm00001d026051 17
10 137213192 137213756 Zm00001d026053 0
10 137223043 137225822 Zm00001d026055 9
10 137257365 137260572 Zm00001d026056 0
10 137266162 137268745 Zm00001d026057 0
10 137296426 137304511 Zm00001d026060 0
10 137306304 137307456 Zm00001d026061 1
10 137308232 137310190 Zm00001d026062 2
10 137333891 137337401 Zm00001d026063 4
10 137389955 137394809 Zm00001d026064 2
10 137455970 137457804 Zm00001d026066 0
10 137485443 137487821 Zm00001d026067 3
10 137510087 137512421 Zm00001d026068 29
10 137512704 137515431 Zm00001d026069 0
10 137651411 137671484 Zm00001d026070 0
10 137674146 137687265 Zm00001d026071 0
10 137692990 137693383 Zm00001d026072 0
10 137727994 137728803 Zm00001d026073 0
10 137837685 137839407 Zm00001d026076 1
10 137914067 137915517 Zm00001d026077 0
10 137917307 137920458 Zm00001d026078 0
10 137921485 137922009 Zm00001d023186 0
10 137925927 137929631 Zm00001d026079 21
10 137960846 137972489 Zm00001d026080 0
10 137978863 137978936 Zm00001d026082 0
10 138054129 138057959 Zm00001d026083 0
10 138077229 138079896 Zm00001d026084 2
10 138083435 138085314 Zm00001d023187 0
10 138088360 138088433 Zm00001d026085 0
10 138088864 138090175 Zm00001d026086 0
10 138092987 138096230 Zm00001d026087 0
10 138129426 138138311 Zm00001d026088 2
10 138139151 138145141 Zm00001d026089 14
10 138156323 138156905 Zm00001d026090 0
10 138160693 138165120 Zm00001d026091 1
10 138304689 138305939 Zm00001d026094 2
10 138306612 138307260 Zm00001d026095 0
10 138350500 138351571 Zm00001d026096 0
10 138393419 138400044 Zm00001d026097 14
10 138415297 138415600 Zm00001d023188 0
10 138416311 138419263 Zm00001d026098 0
10 138485505 138488238 Zm00001d026099 0
10 138492067 138492514 Zm00001d026100 0
10 138501197 138503041 Zm00001d026102 0
10 138505839 138514371 Zm00001d026103 0
10 138534394 138535885 Zm00001d026104 0
10 138536837 138536941 zma-MIR171k 0
10 138554358 138566572 Zm00001d026105 0
10 138569153 138572986 Zm00001d026106 1
10 138637279 138638487 Zm00001d026108 0
10 138678060 138680423 Zm00001d026109 0
10 138699396 138708217 Zm00001d026111 161
10 138719538 138725394 Zm00001d026113 17
10 138792405 138793809 Zm00001d026115 0
10 138797510 138798215 Zm00001d026116 0
10 138801250 138808831 Zm00001d026117 0
10 138832709 138862665 Zm00001d026118 28
10 138868867 138870806 Zm00001d026119 10
10 138884176 138886680 Zm00001d026120 0
10 138895013 138896501 Zm00001d026121 0
10 138963837 138968153 Zm00001d026122 9
10 138970186 138970258 Zm00001d026123 0
10 138973766 138976226 Zm00001d026124 4
10 139026767 139028533 Zm00001d026125 0
10 139063428 139066366 Zm00001d026126 0
10 139138425 139205090 Zm00001d026127 0
10 139268232 139272680 Zm00001d026128 0
10 139294767 139298735 Zm00001d026129 7
10 139299511 139303908 Zm00001d026130 2
10 139320951 139323275 Zm00001d026131 0
10 139324320 139327689 Zm00001d026132 0
10 139348685 139352143 Zm00001d026133 0
10 139367585 139369541 Zm00001d026134 0
10 139371671 139375601 Zm00001d026135 3
10 139479814 139481556 Zm00001d026137 5
10 139500503 139503230 Zm00001d026139 2
10 139505526 139507905 Zm00001d026140 48
10 139551627 139551999 Zm00001d026141 0
10 139553051 139554813 Zm00001d026142 0
10 139606074 139608052 Zm00001d026143 6
10 139666877 139673623 Zm00001d026144 10
10 139754056 139755187 Zm00001d026146 0
10 139780967 139790276 Zm00001d026147 4
10 139803833 139806665 Zm00001d026148 4
10 139804168 139809793 Zm00001d026149 2
10 139811493 139812959 Zm00001d026150 0
10 139912221 139914393 Zm00001d026152 1
10 139917556 139924348 Zm00001d026153 0
10 139926047 139927942 Zm00001d026154 2
10 139980858 139983545 Zm00001d026156 5
10 139995747 139996017 Zm00001d026157 0
10 140012415 140014572 Zm00001d026158 7
10 140033773 140034453 Zm00001d026159 0
10 140066626 140067028 Zm00001d026160 0
10 140115174 140117173 Zm00001d026161 0
10 140119311 140119716 Zm00001d026162 0
10 140143157 140146819 Zm00001d026163 0
10 140160680 140165357 Zm00001d026164 0
10 140169658 140174926 Zm00001d026165 3
10 140249479 140256535 Zm00001d026166 1
10 140263540 140265009 Zm00001d026169 0
10 140281943 140283238 Zm00001d026170 0
10 140287616 140288445 Zm00001d026171 0
10 140305034 140306156 Zm00001d026173 0
10 140333911 140336785 Zm00001d026175 0
10 140370347 140375825 Zm00001d026176 46
10 140377175 140378531 Zm00001d026177 3
10 140378692 140379967 Zm00001d026178 4
10 140449244 140450986 Zm00001d026180 2
10 140490679 140491162 Zm00001d026181 0
10 140513368 140513983 Zm00001d026182 0
10 140529821 140530718 Zm00001d026184 0
10 140536233 140541062 Zm00001d026185 0
10 140542120 140544170 Zm00001d026186 0
10 140544509 140545281 Zm00001d026187 3
10 140548620 140549856 Zm00001d026188 0
10 140556884 140559471 Zm00001d026189 0
10 140561972 140565170 Zm00001d026190 4
10 140619550 140620363 Zm00001d026191 0
10 140675800 140685728 Zm00001d026192 1
10 140677875 140680877 Zm00001d026193 20
10 140686239 140689007 Zm00001d026194 48
10 140696582 140704624 Zm00001d026195 18
10 140729078 140729407 Zm00001d026196 0
10 140757697 140759098 Zm00001d026197 0
10 140831971 140832784 Zm00001d026199 0
10 140835505 140836343 Zm00001d026200 1
10 140866964 140867261 Zm00001d026202 0
10 140869749 140871173 Zm00001d026203 0
10 140872547 140874240 Zm00001d026204 0
10 140893733 140894665 Zm00001d026205 1
10 140895680 140899119 Zm00001d026206 1
10 140946551 140949521 Zm00001d026207 1
10 140995439 141000793 Zm00001d026211 5
10 141035339 141038053 Zm00001d026212 12
10 141041898 141053154 Zm00001d026213 0
10 141182613 141188938 Zm00001d026214 38
10 141212594 141218040 Zm00001d026215 0
10 141366824 141369972 Zm00001d026218 0
10 141431445 141432345 Zm00001d026220 0
10 141436800 141438999 Zm00001d026221 0
10 141445402 141450718 Zm00001d026222 88
10 141450911 141452580 Zm00001d026223 9
10 141455630 141456351 Zm00001d026224 0
10 141463258 141463483 Zm00001d026225 0
10 141464987 141465430 Zm00001d026226 0
10 141561861 141564767 Zm00001d026231 2
10 141655205 141657151 Zm00001d026235 0
10 141665492 141667275 Zm00001d026236 0
10 141669522 141675761 Zm00001d026237 0
10 141680041 141685861 Zm00001d026238 0
10 141705334 141710281 Zm00001d026239 16
10 141714588 141718409 Zm00001d026240 7
10 141726351 141728004 Zm00001d026241 2
10 141728451 141731631 Zm00001d026242 0
10 141735510 141738663 Zm00001d026243 4
10 141740262 141743415 Zm00001d026244 3
10 141743928 141746414 Zm00001d026245 2
10 141781997 141789379 Zm00001d026246 8
10 141805245 141808514 Zm00001d026248 0
10 141894650 141903608 Zm00001d026249 4
10 141994181 141995509 Zm00001d026250 0
10 142016432 142018131 Zm00001d026251 1
10 142052894 142054459 Zm00001d026252 0
10 142057741 142080822 Zm00001d026253 17
10 142134478 142136691 Zm00001d026254 28
10 142140532 142140760 Zm00001d026255 0
10 142142446 142144227 Zm00001d026256 0
10 142147683 142154633 Zm00001d026257 38
10 142157660 142162299 Zm00001d026258 5
10 142269136 142269586 Zm00001d026259 0
10 142285581 142291449 Zm00001d026260 9
10 142291676 142296479 Zm00001d026261 3
10 142339501 142340011 Zm00001d026262 0
10 142347104 142359053 Zm00001d026263 27
10 142356306 142356380 Zm00001d026264 0
10 142361346 142368169 Zm00001d026265 43
10 142373485 142375459 Zm00001d026266 0
10 142376204 142380294 Zm00001d026267 10
10 142389865 142390471 Zm00001d023189 1
10 142399023 142400904 Zm00001d026268 0
10 142406257 142407949 Zm00001d026269 2
10 142437416 142472462 Zm00001d026270 58
10 142611392 142612061 Zm00001d026271 1
10 142618004 142622387 Zm00001d026273 0
10 142705811 142705884 Zm00001d026275 0
10 142706788 142706861 Zm00001d026276 0
10 142707253 142721455 Zm00001d026277 2
10 142737421 142739168 Zm00001d026278 23
10 142741525 142742104 Zm00001d026279 0
10 142742170 142747858 Zm00001d026280 15
10 142749948 142756081 Zm00001d026281 3
10 142759485 142759971 Zm00001d026282 0
10 142760845 142765876 Zm00001d026283 14
10 142767422 142768557 Zm00001d026284 6
10 142830920 142833263 Zm00001d026285 3
10 142863673 142866331 Zm00001d026286 317
10 142866475 142870798 Zm00001d026287 4
10 142887360 142891016 Zm00001d026288 15
10 142956462 142961794 Zm00001d026289 6
10 142970715 142981629 Zm00001d026290 1
10 142982966 142990366 Zm00001d026291 43
10 143077540 143089471 Zm00001d026293 4
10 143095589 143097811 Zm00001d026294 0
10 143128212 143138549 Zm00001d026295 30
10 143156311 143161817 Zm00001d026296 30
10 143164304 143165139 Zm00001d026297 1
10 143168655 143170119 Zm00001d026298 7
10 143197941 143203163 Zm00001d026300 1
10 143204082 143209377 Zm00001d026301 9
10 143209575 143212715 Zm00001d026302 3
10 143231315 143239636 Zm00001d026303 59
10 143264002 143264923 Zm00001d026304 1
10 143264093 143272292 Zm00001d026305 10
10 143271398 143283473 Zm00001d026306 11
10 143304024 143307489 Zm00001d026307 2
10 143309468 143309843 Zm00001d026308 0
10 143361788 143362886 Zm00001d026310 0
10 143365794 143369286 Zm00001d026311 11
10 143369709 143373664 Zm00001d026312 21
10 143375558 143380908 Zm00001d026313 24
10 143390087 143390161 Zm00001d026314 0
10 143490315 143494748 Zm00001d026317 0
10 143503775 143504957 Zm00001d026318 0
10 143558819 143563786 Zm00001d026319 1
10 143564920 143564994 Zm00001d026320 0
10 143570398 143571745 Zm00001d026321 1
10 143572990 143576712 Zm00001d026322 3
10 143580869 143586028 Zm00001d026323 0
10 143588469 143589138 Zm00001d026325 0
10 143599139 143600834 Zm00001d026326 2
10 143614849 143616471 Zm00001d026328 0
10 143622657 143623730 Zm00001d026329 0
10 143624700 143624772 Zm00001d026330 0
10 143632250 143644255 Zm00001d026331 17
10 143647927 143649894 Zm00001d026333 2
10 143652485 143657784 Zm00001d026334 29
10 143747462 143750718 Zm00001d026335 13
10 143757098 143759324 Zm00001d026336 0
10 143786831 143796162 Zm00001d026337 68
10 143808213 143808285 Zm00001d026338 0
10 143810582 143811198 Zm00001d026339 8
10 143810771 143811173 Zm00001d026341 0
10 143879827 143880241 Zm00001d026343 0
10 143883389 143887047 Zm00001d026344 3
10 143890794 143894261 Zm00001d026345 0
10 143957323 143961926 Zm00001d026346 10
10 143968634 143973630 Zm00001d026347 18
10 143979494 143982889 Zm00001d026348 1
10 144091287 144093948 Zm00001d026350 15
10 144099074 144105329 Zm00001d026351 14
10 144120754 144121053 Zm00001d023190 0
10 144132679 144133357 Zm00001d026352 0
10 144152297 144156481 Zm00001d026353 0
10 144152299 144153375 Zm00001d026354 1
10 144165523 144168971 Zm00001d026355 0
10 144191353 144192970 Zm00001d026357 0
10 144194270 144197480 Zm00001d026358 21
10 144198483 144208442 Zm00001d026359 48
10 144211469 144213519 Zm00001d026360 0
10 144215375 144219165 Zm00001d026361 5
10 144222450 144249626 Zm00001d026362 68
10 144369744 144382245 Zm00001d026363 4
10 144374072 144375746 Zm00001d026364 0
10 144415203 144421773 Zm00001d026366 3
10 144422317 144422683 Zm00001d026367 0
10 144424158 144426437 Zm00001d026368 20
10 144444246 144447064 Zm00001d026369 5
10 144452262 144458167 Zm00001d026370 0
10 144458005 144460016 Zm00001d026371 3
10 144510621 144510694 Zm00001d026372 0
10 144511299 144511372 Zm00001d026373 0
10 144605145 144613330 Zm00001d026374 44
10 144614769 144619504 Zm00001d026375 0
10 144632945 144635563 Zm00001d026376 0
10 144637100 144640154 Zm00001d026377 0
10 144776844 144780116 Zm00001d026379 1
10 144810239 144816007 Zm00001d026381 18
10 144818521 144822103 Zm00001d026382 0
10 144823841 144827200 Zm00001d026383 0
10 144854135 144855075 Zm00001d026385 0
10 144857192 144861500 Zm00001d026386 49
10 144881977 144892402 Zm00001d026387 6
10 144896622 144898409 Zm00001d026388 0
10 144990950 144991196 Zm00001d026390 0
10 144991864 144994560 Zm00001d026391 24
10 144995254 145002117 Zm00001d026392 14
10 145126652 145131892 Zm00001d026393 0
10 145133661 145136374 Zm00001d026394 17
10 145136657 145139764 Zm00001d026395 0
10 145140278 145141125 Zm00001d023191 1
10 145140790 145148851 Zm00001d026396 25
10 145157329 145158895 Zm00001d026397 4
10 145211404 145218613 Zm00001d026398 5
10 145256835 145257953 Zm00001d026399 0
10 145259152 145259224 Zm00001d026400 0
10 145260363 145261731 Zm00001d026401 0
10 145302796 145311603 Zm00001d026402 29
10 145308527 145308599 Zm00001d026403 0
10 145313976 145314876 Zm00001d026404 0
10 145315797 145319169 Zm00001d026405 1
10 145323559 145324304 Zm00001d026406 2
10 145326150 145327468 Zm00001d026407 0
10 145332302 145333518 Zm00001d026408 0
10 145352254 145353470 Zm00001d026411 0
10 145387776 145388573 Zm00001d026412 7
10 145391310 145392264 Zm00001d026413 1
10 145394600 145395407 Zm00001d026414 1
10 145395973 145401877 Zm00001d026415 18
10 145438359 145445521 Zm00001d026420 0
10 145450796 145461255 Zm00001d026421 60
10 145465910 145465976 zma-MIR395n 0
10 145466083 145466309 zma-MIR395o 0
10 145466401 145466490 zma-MIR395p 0
10 145471010 145471685 Zm00001d023192 1
10 145472124 145494737 Zm00001d026422 0
10 145555516 145555894 Zm00001d026424 0
10 145556563 145561470 Zm00001d026425 8
10 145633927 145641425 Zm00001d026426 46
10 145650302 145652282 Zm00001d026427 2
10 145713939 145718508 Zm00001d026429 11
10 145718911 145718985 Zm00001d026430 0
10 145720479 145722209 Zm00001d026431 1
10 145732221 145734725 Zm00001d026432 0
10 145756680 145759431 Zm00001d026434 16
10 145793618 145794944 Zm00001d026435 0
10 145797716 145798331 Zm00001d026436 1
10 145821442 145826784 Zm00001d026437 0
10 145874105 145877597 Zm00001d026438 1
10 145878717 145879193 Zm00001d023193 0
10 145882412 145897009 Zm00001d026439 206
10 145898797 145899433 Zm00001d026440 0
10 145902091 145902805 Zm00001d026441 0
10 145903056 145906518 Zm00001d026442 0
10 145955184 145955256 Zm00001d026443 0
10 145957842 145958571 Zm00001d026444 0
10 145970288 145976752 Zm00001d026445 12
10 145978826 145981979 Zm00001d026446 0
10 145983349 145983982 Zm00001d026447 0
10 146059084 146062110 Zm00001d026448 0
10 146090129 146091496 Zm00001d026449 0
10 146092022 146093512 Zm00001d026450 0
10 146093786 146096629 Zm00001d026451 15
10 146098951 146102717 Zm00001d026452 83
10 146111094 146112832 Zm00001d026453 0
10 146115803 146116113 Zm00001d023194 0
10 146117283 146117613 Zm00001d026454 0
10 146121658 146122160 Zm00001d026456 0
10 146225847 146226322 Zm00001d026457 0
10 146241808 146245690 Zm00001d026458 15
10 146249014 146249765 Zm00001d026459 0
10 146257807 146261085 Zm00001d026460 0
10 146323032 146323644 Zm00001d026462 0
10 146324019 146327524 Zm00001d026463 5
10 146324059 146324804 Zm00001d023195 3
10 146324079 146324875 Zm00001d023196 3
10 146324085 146324799 Zm00001d023197 3
10 146330908 146331355 Zm00001d026464 0
10 146390291 146400543 Zm00001d026465 0
10 146439214 146440716 Zm00001d026467 0
10 146511737 146512471 Zm00001d026468 0
10 146515759 146519994 Zm00001d026469 11
10 146520141 146520723 Zm00001d026470 0
10 146531879 146533322 Zm00001d026471 0
10 146562820 146566812 Zm00001d026472 11
10 146567117 146568109 Zm00001d026473 0
10 146567361 146568132 Zm00001d026474 1
10 146663666 146667358 Zm00001d026475 10
10 146668144 146675537 Zm00001d026476 0
10 146705761 146709602 Zm00001d026477 114
10 146709453 146711583 Zm00001d026478 0
10 146713591 146719187 Zm00001d026479 7
10 146721093 146722100 Zm00001d026480 0
10 146768167 146769071 Zm00001d026482 0
10 146795023 146816445 Zm00001d026483 26
10 146871264 146873306 Zm00001d026484 1
10 146872938 146890622 Zm00001d026485 2
10 146894286 146895167 Zm00001d026486 0
10 146895593 146903010 Zm00001d026487 5
10 146938407 146939628 Zm00001d026488 0
10 146944931 146946110 Zm00001d026489 0
10 146950197 146950671 Zm00001d023198 0
10 146954112 146960946 Zm00001d026490 50
10 147051883 147055513 Zm00001d026491 0
10 147106135 147107401 Zm00001d026492 0
10 147113270 147114086 Zm00001d026493 1
10 147113321 147113933 Zm00001d026494 0
10 147115021 147116956 Zm00001d026495 2
10 147159191 147159264 Zm00001d026496 0
10 147159861 147159934 Zm00001d026497 0
10 147196017 147196308 Zm00001d026498 0
10 147239493 147240389 Zm00001d026500 6
10 147240628 147249381 Zm00001d026501 8
10 147254705 147264839 Zm00001d023199 0
10 147307732 147308281 Zm00001d026505 1
10 147315589 147316694 Zm00001d026506 0
10 147322269 147329437 Zm00001d026507 0
10 147330513 147331026 Zm00001d026508 0
10 147354475 147354799 Zm00001d026509 0
10 147364598 147365225 Zm00001d026510 0
10 147370577 147387613 Zm00001d026511 483
10 147430705 147433738 Zm00001d026512 0
10 147434125 147434913 Zm00001d026513 1
10 147437435 147441371 Zm00001d026514 9
10 147456385 147460691 Zm00001d026515 33
10 147462769 147465833 Zm00001d026516 0
10 147469297 147474320 Zm00001d026517 17
10 147474668 147476975 Zm00001d026518 14
10 147477160 147478119 Zm00001d026519 0
10 147481258 147481886 Zm00001d026520 1
10 147481844 147487342 Zm00001d026521 1
10 147504706 147524137 Zm00001d026522 0
10 147513528 147515605 Zm00001d026523 0
10 147528613 147532136 Zm00001d026524 0
10 147615752 147620708 Zm00001d026528 5
10 147621319 147621730 Zm00001d026529 0
10 147743186 147743636 Zm00001d026530 0
10 147769190 147773447 Zm00001d026531 14
10 147796658 147804756 Zm00001d026532 27
10 147807219 147811660 Zm00001d026533 0
10 147812907 147818605 Zm00001d026535 23
10 147843855 147850295 Zm00001d026536 36
10 147855095 147855382 Zm00001d023200 0
10 147855535 147856873 Zm00001d026537 0
10 147919135 147925555 Zm00001d026540 17
10 147936531 147941050 Zm00001d026541 7
10 147942411 147945498 Zm00001d026542 0
10 147949564 147957914 Zm00001d026543 2
10 147964646 147967404 Zm00001d026544 2
10 147981375 147981964 Zm00001d026546 0
10 147985160 147988097 Zm00001d026547 22
10 147989287 148003202 Zm00001d026548 135
10 148006439 148015145 Zm00001d026549 22
10 148015756 148021551 Zm00001d026551 0
10 148021485 148023414 Zm00001d026552 0
10 148022465 148025016 Zm00001d023201 1
10 148036663 148039343 Zm00001d026553 0
10 148042044 148043345 Zm00001d026554 2
10 148046874 148053047 Zm00001d026555 0
10 148051417 148057446 Zm00001d026556 0
10 148112844 148114736 Zm00001d026557 4
10 148112941 148114204 Zm00001d026558 3
10 148123200 148125066 Zm00001d026559 8
10 148126149 148126790 Zm00001d023202 0
10 148129449 148133915 Zm00001d026560 0
10 148130819 148130893 Zm00001d026561 0
10 148133687 148137515 Zm00001d026562 4
10 148154978 148155515 Zm00001d026563 0
10 148159380 148159453 Zm00001d026564 0
10 148160166 148160239 Zm00001d026565 0
10 148175925 148178873 Zm00001d026567 9
10 148186109 148194115 Zm00001d026568 37
10 148186746 148188802 Zm00001d026569 0
10 148195275 148199381 Zm00001d026571 0
10 148200914 148202755 Zm00001d026572 0
10 148202958 148206353 Zm00001d026573 11
10 148210411 148216298 Zm00001d026574 0
10 148249657 148253209 Zm00001d026575 5
10 148260148 148261444 Zm00001d026576 1
10 148261490 148265297 Zm00001d026577 17
10 148267757 148269932 Zm00001d026578 85
10 148322350 148342651 Zm00001d026579 0
10 148343085 148346303 Zm00001d026580 10
10 148370334 148374043 Zm00001d026581 0
10 148376425 148383157 Zm00001d026582 13
10 148383548 148383621 Zm00001d026583 0
10 148384226 148387093 Zm00001d026584 3
10 148388155 148395355 Zm00001d026585 38
10 148397981 148402287 Zm00001d026586 24
10 148406794 148411190 Zm00001d026587 22
10 148412855 148415405 Zm00001d026588 25
10 148413197 148414582 Zm00001d023203 0
10 148509627 148511293 Zm00001d026589 1
10 148523745 148532791 Zm00001d026590 15
10 148626426 148628853 Zm00001d026591 13
10 148633856 148636016 Zm00001d026592 2
10 148637521 148656835 Zm00001d026593 11
10 148669997 148671302 Zm00001d026594 2
10 148673612 148674576 Zm00001d026595 2
10 148680740 148681670 Zm00001d026597 0
10 148710853 148712556 Zm00001d026598 0
10 148715855 148717059 Zm00001d026599 1
10 148722105 148724784 Zm00001d026600 6
10 148727702 148727776 zma-MIR396d 0
10 148755664 148756030 Zm00001d026602 0
10 148758022 148764012 Zm00001d026603 20
10 148806600 148809757 Zm00001d026604 3
10 148895981 148898783 Zm00001d026605 1
10 148901808 148903746 Zm00001d026606 0
10 148903997 148909780 Zm00001d026607 25
10 148913229 148914804 Zm00001d026608 0
10 148914773 148919060 Zm00001d026609 17
10 148918575 148922432 Zm00001d026610 2
10 148923922 148924600 Zm00001d026611 0
10 148925849 148932210 Zm00001d026612 10
10 148930155 148931188 Zm00001d023204 1
10 148933910 148934282 Zm00001d026613 0
10 148995155 149000603 Zm00001d026614 10
10 149043189 149044740 Zm00001d026617 0
10 149045201 149048903 Zm00001d026618 18
10 149049345 149053822 Zm00001d026619 26
10 149083030 149083450 Zm00001d026620 0
10 149083647 149097057 Zm00001d026621 31
10 149091260 149092049 Zm00001d023205 1
10 149113705 149116474 Zm00001d026623 0
10 149117609 149118763 Zm00001d026625 6
10 149173022 149177036 Zm00001d026627 0
10 149177140 149178387 Zm00001d026628 5
10 149182622 149185920 Zm00001d026629 2
10 149187926 149191706 Zm00001d026630 33
10 149189364 149189434 Zm00001d026631 0
10 149192882 149193680 Zm00001d026632 4
10 149198713 149200759 Zm00001d026633 5
10 149201364 149204601 Zm00001d026634 4
10 149245573 149250456 Zm00001d026635 15
10 149249862 149251541 Zm00001d026636 2
10 149252084 149253004 Zm00001d026637 0
10 149256533 149258518 Zm00001d026638 17
10 149258518 149261157 Zm00001d026639 15
10 149269861 149271718 Zm00001d026640 0
10 149273827 149277821 Zm00001d026641 4
10 149278821 149280179 Zm00001d026642 36
10 149288248 149292670 Zm00001d026643 6
10 149321747 149321818 Zm00001d026644 0
10 149326565 149340249 Zm00001d026645 83
10 149345775 149364298 Zm00001d026647 0
10 149366117 149366501 Zm00001d026648 0
10 149382211 149384169 Zm00001d026649 0
10 149387702 149390780 Zm00001d026650 0
10 149391977 149392502 Zm00001d026651 1
10 149393076 149397563 Zm00001d026652 1
10 149451809 149451906 zma-MIR393c 0
10 149459105 149486790 Zm00001d026653 30
10 149493854 149501735 Zm00001d026654 5
10 149517375 149519238 Zm00001d026655 6
10 149524993 149525893 Zm00001d026657 1
10 149553109 149553865 Zm00001d026658 0
10 149561897 149574713 Zm00001d026659 0
10 149588100 149588802 Zm00001d026661 0
10 149592542 149593163 Zm00001d026662 0
10 149603977 149604751 Zm00001d026663 0
10 149606588 149606994 Zm00001d023206 0
10 149609176 149610110 Zm00001d026664 4
10 149623242 149624040 Zm00001d026665 0
10 149652421 149656130 Zm00001d026668 27
10 149696141 149699827 Zm00001d026669 16
10 149700786 149704379 Zm00001d026670 0
10 149704636 149706805 Zm00001d026671 14
10 149707695 149709357 Zm00001d026672 2
10 149712249 149712786 Zm00001d026673 0
10 149715136 149715210 Zm00001d026674 0
10 149745848 149749481 Zm00001d026675 14
10 149749416 149751185 Zm00001d026676 6
10 149751380 149758192 Zm00001d026677 12
10 149762508 149763738 Zm00001d026678 4
10 149768833 149769457 Zm00001d026679 0
10 149773132 149776018 Zm00001d026680 24
10 149805349 149806567 Zm00001d026681 2
10 149809547 149811521 Zm00001d026682 0
10 149852401 149853787 Zm00001d026683 10
10 149857631 149859149 Zm00001d026684 0
10 149859060 149861755 Zm00001d026685 12
10 149949299 149951152 Zm00001d026687 0
10 149953362 149953434 Zm00001d026688 0
10 150020462 150023661 Zm00001d026689 9
10 150050329 150051860 Zm00001d026690 12
10 150051954 150061708 Zm00001d026691 220
10 150061894 150067187 Zm00001d026692 4
10 150074341 150075529 Zm00001d026694 0
10 150135231 150143184 Zm00001d026695 2
10 150179999 150204009 Zm00001d026696 37
10 150284616 150285015 Zm00001d026697 0
10 150307586 150319013 Zm00001d026698 280
10 150353626 150355852 Zm00001d026700 4
10 150356283 150357965 Zm00001d026701 1
10 150488542 150490777 Zm00001d026702 13
10 150491549 150493423 Zm00001d026703 8
10 150493717 150494858 Zm00001d026704 13
10 150494632 150497195 Zm00001d026705 5
10 150556800 150562630 Zm00001d026706 8
10 150563288 150566748 Zm00001d026707 0
10 150747534 150747980 Zm00001d026709 0
10 150827436 150828750 Zm00001d026711 0
10 150831478 150833783 Zm00001d026712 8
2 40177 41023 Zm00001d001763 0
2 99800 117243 Zm00001d001765 42
2 177012 177948 Zm00001d001766 0
2 259077 260187 Zm00001d001767 10
2 355883 356706 Zm00001d000732 0
2 358455 360837 Zm00001d001769 0
2 432593 437077 Zm00001d001770 0
2 473338 474814 Zm00001d001771 12
2 475370 476004 Zm00001d001772 0
2 477841 481305 Zm00001d001773 2
2 481354 482248 Zm00001d001774 0
2 546550 547601 Zm00001d001775 0
2 591781 592024 Zm00001d001776 0
2 644078 645797 Zm00001d001777 0
2 707482 708601 Zm00001d001779 2
2 709268 717277 Zm00001d001780 20
2 738723 738849 zma-MIR393a 0
2 740854 742900 Zm00001d001781 2
2 830359 832876 Zm00001d001784 1
2 833687 836726 Zm00001d001785 12
2 891740 896781 Zm00001d001786 10
2 923035 933728 Zm00001d001787 19
2 935638 948444 Zm00001d001788 89
2 954828 957763 Zm00001d001789 8
2 1019498 1023493 Zm00001d001790 9
2 1023932 1025879 Zm00001d001791 0
2 1026063 1029335 Zm00001d001792 0
2 1045116 1045344 Zm00001d001793 0
2 1048982 1050344 Zm00001d001796 0
2 1064874 1074378 Zm00001d001797 6
2 1081626 1084219 Zm00001d001798 6
2 1084434 1086981 Zm00001d001799 4
2 1166300 1168004 Zm00001d001800 0
2 1193992 1196785 Zm00001d001802 0
2 1245473 1250143 Zm00001d001803 27
2 1251627 1257162 Zm00001d001804 5
2 1258168 1262749 Zm00001d001806 7
2 1263984 1266617 Zm00001d001807 30
2 1268178 1271746 Zm00001d001808 15
2 1294931 1314979 Zm00001d001809 37
2 1296557 1296631 Zm00001d001810 0
2 1331498 1334759 Zm00001d001811 3
2 1341010 1342402 Zm00001d001812 0
2 1413568 1415916 Zm00001d001813 4
2 1415885 1419759 Zm00001d001814 12
2 1420582 1420655 Zm00001d001815 0
2 1420792 1420865 Zm00001d001816 0
2 1425700 1428025 Zm00001d001817 0
2 1432076 1434514 Zm00001d001818 0
2 1434756 1438488 Zm00001d001819 3
2 1439870 1441447 Zm00001d001820 4
2 1523934 1526867 Zm00001d001823 0
2 1527402 1528307 Zm00001d001824 0
2 1530584 1535057 Zm00001d001825 4
2 1537720 1538940 Zm00001d001826 2
2 1539659 1545379 Zm00001d001827 14
2 1548359 1557145 Zm00001d001828 68
2 1558295 1558697 Zm00001d001829 0
2 1559609 1563496 Zm00001d001830 2
2 1617065 1621351 Zm00001d001831 41
2 1623039 1623795 Zm00001d001832 1
2 1626121 1632308 Zm00001d001833 0
2 1632056 1640150 Zm00001d001834 3
2 1646487 1647882 Zm00001d001835 0
2 1661084 1666620 Zm00001d001836 0
2 1669401 1673203 Zm00001d001837 6
2 1675458 1681671 Zm00001d001838 1
2 1684340 1685108 Zm00001d001839 0
2 1702955 1703309 Zm00001d001840 0
2 1703672 1708071 Zm00001d001841 0
2 1708850 1710647 Zm00001d001842 0
2 1710916 1712421 Zm00001d001843 4
2 1713364 1718096 Zm00001d001844 5
2 1718903 1720502 Zm00001d001845 1
2 1767079 1772657 Zm00001d001846 34
2 1804762 1811060 Zm00001d001847 41
2 1811146 1839106 Zm00001d001848 0
2 1910246 1912431 Zm00001d001849 3
2 1914397 1919938 Zm00001d001850 0
2 1932096 1933074 Zm00001d001851 0
2 1946283 1947096 Zm00001d001852 16
2 1951699 1951773 zma-MIR396c 0
2 1962796 1966211 Zm00001d001855 6
2 1967640 1971284 Zm00001d001856 8
2 2015252 2016537 Zm00001d001857 0
2 2031381 2034507 Zm00001d001858 1
2 2037380 2043847 Zm00001d001859 40
2 2044958 2048593 Zm00001d001860 0
2 2048653 2054225 Zm00001d001861 13
2 2057091 2057988 Zm00001d001862 0
2 2066589 2076640 Zm00001d001864 13
2 2078886 2079669 Zm00001d001865 6
2 2101180 2107171 Zm00001d001866 17
2 2105322 2105396 Zm00001d001867 0
2 2108589 2111200 Zm00001d001868 10
2 2113705 2114950 Zm00001d001869 1
2 2118160 2120623 Zm00001d001870 4
2 2125928 2128596 Zm00001d001871 0
2 2207441 2208026 Zm00001d001872 0
2 2212422 2213326 Zm00001d001873 0
2 2215925 2218102 Zm00001d001875 0
2 2218286 2218879 Zm00001d001876 0
2 2221344 2224783 Zm00001d001877 21
2 2240112 2240184 Zm00001d001878 0
2 2248002 2256074 Zm00001d001879 76
2 2260662 2262908 Zm00001d001880 21
2 2309632 2313192 Zm00001d001881 13
2 2322241 2329784 Zm00001d001882 86
2 2344924 2348541 Zm00001d001883 35
2 2345004 2345607 Zm00001d000733 1
2 2349515 2354941 Zm00001d001884 17
2 2465135 2466474 Zm00001d001885 0
2 2466323 2466586 Zm00001d000734 1
2 2470487 2470560 Zm00001d001886 0
2 2471628 2472257 Zm00001d000735 1
2 2472647 2482331 Zm00001d001887 0
2 2482826 2482899 Zm00001d001888 0
2 2483125 2483198 Zm00001d001889 0
2 2483437 2483510 Zm00001d001890 0
2 2483734 2483807 Zm00001d001891 0
2 2484046 2484119 Zm00001d001892 0
2 2487784 2487857 Zm00001d001893 0
2 2491276 2493876 Zm00001d001894 0
2 2500956 2506732 Zm00001d001895 22
2 2509566 2511414 Zm00001d001896 9
2 2547150 2550966 Zm00001d001897 0
2 2553343 2559999 Zm00001d001898 26
2 2559816 2561845 Zm00001d001899 30
2 2562959 2566600 Zm00001d001900 15
2 2608018 2612382 Zm00001d001901 14
2 2633359 2636659 Zm00001d001902 0
2 2637030 2639743 Zm00001d001903 16
2 2641204 2642025 Zm00001d001904 0
2 2643025 2643694 Zm00001d001905 0
2 2644302 2648830 Zm00001d001906 76
2 2687733 2688264 Zm00001d001907 0
2 2689184 2697141 Zm00001d001908 0
2 2779224 2782637 Zm00001d001909 4
2 2781816 2787493 Zm00001d001910 1
2 2790303 2791259 Zm00001d001911 0
2 2794515 2796346 Zm00001d001912 0
2 2799860 2803017 Zm00001d001913 316
2 2803875 2808599 Zm00001d001914 3
2 2812722 2813940 Zm00001d001915 8
2 2815962 2819126 Zm00001d001916 3
2 2907762 2919247 Zm00001d001917 0
2 2919824 2923030 Zm00001d001918 0
2 2928096 2930430 Zm00001d001920 0
2 2954107 2956443 Zm00001d001921 0
2 2976584 2977269 Zm00001d001922 0
2 2987345 3010796 Zm00001d001923 0
2 3022803 3026409 Zm00001d001924 2
2 3045357 3046447 Zm00001d001926 0
2 3061214 3062758 Zm00001d001927 0
2 3067704 3079031 Zm00001d001928 35
2 3079741 3089142 Zm00001d001929 2
2 3081063 3081408 Zm00001d001930 0
2 3092326 3092746 Zm00001d001931 0
2 3093087 3096658 Zm00001d001932 8
2 3097286 3101632 Zm00001d001933 17
2 3102592 3103210 Zm00001d001934 0
2 3107290 3112383 Zm00001d001935 55
2 3114133 3117099 Zm00001d001936 1
2 3119829 3123912 Zm00001d001937 8
2 3192066 3195814 Zm00001d001939 8
2 3197993 3200378 Zm00001d001940 9
2 3201230 3204850 Zm00001d001941 0
2 3206273 3206537 Zm00001d001942 0
2 3240578 3242932 Zm00001d001943 0
2 3244740 3247431 Zm00001d001944 1
2 3367271 3374233 Zm00001d001945 24
2 3397866 3402119 Zm00001d001946 16
2 3404970 3408793 Zm00001d001947 5
2 3416795 3418004 Zm00001d001948 0
2 3418931 3422178 Zm00001d001949 5
2 3420947 3421019 Zm00001d001950 0
2 3423830 3424283 Zm00001d001951 0
2 3425807 3432915 Zm00001d001952 47
2 3438957 3444350 Zm00001d001953 20
2 3463099 3463172 Zm00001d001954 0
2 3464590 3464663 Zm00001d001955 0
2 3466021 3468553 Zm00001d001957 0
2 3543769 3549932 Zm00001d001959 39
2 3559182 3560951 Zm00001d001960 4
2 3566923 3567634 Zm00001d001961 0
2 3572226 3587792 Zm00001d001962 75
2 3589961 3590393 Zm00001d001963 0
2 3600254 3600683 Zm00001d001964 0
2 3602716 3602884 Zm00001d001965 0
2 3608158 3611883 Zm00001d001966 28
2 3611982 3617038 Zm00001d001967 13
2 3659022 3665954 Zm00001d001968 170
2 3707672 3710056 Zm00001d001970 0
2 3712993 3715116 Zm00001d001971 1
2 3717522 3719516 Zm00001d001972 7
2 3728193 3732158 Zm00001d001973 9
2 3757694 3762861 Zm00001d001974 3
2 3764580 3766131 Zm00001d001975 0
2 3771593 3773923 Zm00001d001976 0
2 3794698 3796326 Zm00001d001977 0
2 3798162 3823892 Zm00001d001978 274
2 3824106 3826568 Zm00001d001979 32
2 3876006 3880702 Zm00001d001980 21
2 3884271 3884344 Zm00001d001981 0
2 3891753 3892380 Zm00001d001982 0
2 3893628 3896522 Zm00001d000736 1
2 3939648 3950608 Zm00001d001983 6
2 3952211 3954752 Zm00001d001984 3
2 3957233 3958169 Zm00001d001986 0
2 3958779 3962322 Zm00001d001987 2
2 4000535 4005122 Zm00001d001988 14
2 4005778 4006470 Zm00001d001989 2
2 4060450 4060702 Zm00001d001990 0
2 4066322 4066395 Zm00001d001991 0
2 4067829 4067902 Zm00001d001992 0
2 4069760 4072922 Zm00001d001993 2
2 4073692 4075345 Zm00001d001994 4
2 4120297 4126906 Zm00001d001995 1
2 4127516 4130914 Zm00001d001996 6
2 4132332 4133568 Zm00001d001997 0
2 4137848 4142554 Zm00001d001999 26
2 4150292 4154404 Zm00001d002000 15
2 4156559 4157278 Zm00001d002001 1
2 4166903 4173548 Zm00001d002003 526
2 4166947 4167631 Zm00001d000737 0
2 4177226 4180187 Zm00001d002004 12
2 4230853 4234535 Zm00001d002005 0
2 4277522 4284581 Zm00001d002006 47
2 4299770 4305794 Zm00001d002007 1
2 4300205 4300844 Zm00001d002008 0
2 4324614 4325127 Zm00001d002011 0
2 4325835 4336209 Zm00001d002012 11
2 4339536 4341007 Zm00001d002013 1
2 4382582 4383017 Zm00001d002014 0
2 4385915 4386347 Zm00001d002015 0
2 4391587 4392022 Zm00001d002016 0
2 4394920 4395352 Zm00001d002017 0
2 4400591 4405639 Zm00001d002018 0
2 4431376 4433393 Zm00001d002019 3
2 4451959 4452388 Zm00001d000738 0
2 4479322 4481492 Zm00001d002020 1
2 4539075 4539570 Zm00001d002021 0
2 4547284 4552574 Zm00001d002022 29
2 4585034 4585405 Zm00001d000739 0
2 4587795 4589602 Zm00001d002023 0
2 4590767 4591353 Zm00001d000740 0
2 4593402 4606170 Zm00001d002024 26
2 4628844 4634985 Zm00001d002025 8
2 4638993 4644379 Zm00001d002026 2
2 4656651 4661418 Zm00001d002027 11
2 4663112 4666196 Zm00001d002028 6
2 4666310 4670063 Zm00001d002029 30
2 4673452 4674247 Zm00001d002031 0
2 4794171 4806276 Zm00001d002032 41
2 4803913 4805843 Zm00001d000741 3
2 4807573 4809601 Zm00001d002033 10
2 4808157 4814502 Zm00001d002034 7
2 4821034 4823880 Zm00001d002035 7
2 4846236 4851797 Zm00001d002036 1
2 4852458 4853805 Zm00001d002037 0
2 4861457 4865979 Zm00001d002038 15
2 4866661 4870005 Zm00001d002039 0
2 4898709 4912448 Zm00001d002040 0
2 4919845 4921440 Zm00001d002042 0
2 4922292 4928470 Zm00001d002043 0
2 4929051 4931551 Zm00001d002044 0
2 4935891 4945247 Zm00001d002046 9
2 4945628 4945956 Zm00001d002047 0
2 4954093 4955881 Zm00001d002048 0
2 4956683 4958749 Zm00001d002049 0
2 4958087 4958326 Zm00001d000742 0
2 4958098 4958326 Zm00001d000743 0
2 4959202 4959718 Zm00001d002050 0
2 5013825 5016702 Zm00001d002051 2
2 5018196 5021343 Zm00001d002052 20
2 5030907 5031190 Zm00001d000744 0
2 5032025 5036327 Zm00001d002053 10
2 5036499 5039237 Zm00001d002054 0
2 5040211 5040760 Zm00001d002055 0
2 5042320 5047668 Zm00001d002056 12
2 5042429 5043005 Zm00001d002057 0
2 5047548 5056668 Zm00001d002058 5
2 5099823 5101829 Zm00001d002062 0
2 5176356 5177787 Zm00001d002063 0
2 5179620 5180875 Zm00001d000745 1
2 5191812 5195757 Zm00001d002064 5
2 5233169 5237006 Zm00001d002065 28
2 5267441 5268449 Zm00001d002066 2
2 5288502 5289625 Zm00001d002067 0
2 5312583 5313110 Zm00001d000746 0
2 5314316 5320223 Zm00001d002068 10
2 5364540 5364798 Zm00001d002069 0
2 5405981 5406236 Zm00001d002071 0
2 5413400 5413963 Zm00001d002072 1
2 5448370 5448682 Zm00001d002074 0
2 5451326 5451979 Zm00001d000747 1
2 5456238 5459958 Zm00001d002075 0
2 5505053 5505812 Zm00001d002079 0
2 5508383 5514971 Zm00001d002080 27
2 5581257 5582334 Zm00001d002081 0
2 5631270 5638279 Zm00001d002082 23
2 5670029 5670731 Zm00001d002083 0
2 5711304 5715286 Zm00001d002084 13
2 5765100 5768935 Zm00001d002085 13
2 5771335 5775212 Zm00001d002086 6
2 5777234 5781446 Zm00001d002087 20
2 5784527 5785115 Zm00001d002088 2
2 5787175 5800531 Zm00001d002089 71
2 5807145 5814918 Zm00001d002090 10
2 5846186 5852086 Zm00001d002091 25
2 5870322 5870748 Zm00001d002093 0
2 5872427 5873039 Zm00001d002094 0
2 5873611 5878134 Zm00001d002095 2
2 5947563 5948181 Zm00001d002096 0
2 5954840 5956025 Zm00001d002097 0
2 5964115 5965554 Zm00001d002098 0
2 5969115 5978995 Zm00001d002099 17
2 5979614 5981068 Zm00001d002100 0
2 5980085 5981005 Zm00001d002101 0
2 5981144 5981218 Zm00001d002102 0
2 5981830 5989287 Zm00001d002103 12
2 5993671 5998425 Zm00001d002104 7
2 6001995 6002805 Zm00001d002105 3
2 6005692 6006923 Zm00001d002106 0
2 6027610 6028529 Zm00001d002107 0
2 6029953 6034459 Zm00001d002108 0
2 6040733 6041309 Zm00001d002109 0
2 6042638 6045614 Zm00001d002110 0
2 6046857 6051509 Zm00001d002111 21
2 6047565 6048192 Zm00001d002112 0
2 6080285 6092137 Zm00001d002113 17
2 6097421 6101496 Zm00001d002115 12
2 6106248 6107042 Zm00001d002116 0
2 6107957 6108470 Zm00001d002117 0
2 6125332 6132308 Zm00001d002119 30
2 6140380 6141278 Zm00001d002120 0
2 6144650 6145983 Zm00001d002121 0
2 6150634 6155146 Zm00001d002122 34
2 6155498 6156773 Zm00001d002123 1
2 6269423 6271525 Zm00001d002124 0
2 6276290 6276356 zma-MIR395d 0
2 6276946 6277016 zma-MIR395f 0
2 6286410 6286495 zma-MIR395e 0
2 6286587 6286657 zma-MIR395i 0
2 6286802 6287213 Zm00001d000748 0
2 6287387 6287501 zma-MIR395b 0
2 6288042 6288191 zma-MIR395a 0
2 6290890 6302652 Zm00001d002125 132
2 6309155 6311132 Zm00001d002126 4
2 6311729 6312024 Zm00001d000749 0
2 6316911 6319518 Zm00001d002127 0
2 6318242 6318677 Zm00001d000750 0
2 6409518 6412809 Zm00001d002128 6
2 6412908 6421954 Zm00001d002129 2
2 6422179 6424987 Zm00001d002130 2
2 6428321 6429743 Zm00001d002131 3
2 6436642 6437312 Zm00001d002132 5
2 6442598 6443331 Zm00001d002133 0
2 6445381 6447909 Zm00001d002134 0
2 6449295 6454805 Zm00001d002135 21
2 6496901 6497840 Zm00001d002136 7
2 6508337 6509353 Zm00001d002137 9
2 6519764 6520292 Zm00001d002138 0
2 6521136 6521937 Zm00001d000751 2
2 6550005 6551872 Zm00001d002139 3
2 6555539 6559295 Zm00001d002140 2
2 6563942 6574240 Zm00001d002141 16
2 6636876 6642835 Zm00001d002143 1
2 6655658 6656357 Zm00001d002144 0
2 6741570 6747368 Zm00001d002145 0
2 6773724 6776694 Zm00001d002146 0
2 6777774 6781319 Zm00001d002147 1
2 6814315 6818482 Zm00001d002148 14
2 6819750 6827540 Zm00001d002149 31
2 6820211 6823142 Zm00001d002150 1
2 6864642 6869033 Zm00001d002153 3
2 6869195 6875212 Zm00001d002154 9
2 6874783 6877507 Zm00001d002155 45
2 6878315 6881153 Zm00001d002156 22
2 6883710 6885633 Zm00001d002157 4
2 6886752 6887019 Zm00001d002158 0
2 6889075 6889357 Zm00001d002159 0
2 6893693 6893936 Zm00001d002160 0
2 6896083 6896404 Zm00001d002161 0
2 6959895 6965024 Zm00001d002163 16
2 7002197 7013173 Zm00001d002164 20
2 7053613 7066223 Zm00001d002166 4
2 7083639 7086670 Zm00001d002167 0
2 7088394 7092058 Zm00001d002168 1
2 7094302 7100353 Zm00001d002169 51
2 7110525 7119435 Zm00001d002172 0
2 7192638 7194765 Zm00001d002173 0
2 7239861 7249041 Zm00001d002174 0
2 7264837 7267531 Zm00001d002175 5
2 7283523 7285960 Zm00001d002176 0
2 7287188 7287453 Zm00001d000752 0
2 7300453 7304565 Zm00001d002178 1
2 7378667 7380035 Zm00001d002179 0
2 7399560 7402797 Zm00001d002181 0
2 7404665 7405793 Zm00001d002182 0
2 7537953 7546246 Zm00001d002184 10
2 7546108 7550392 Zm00001d002185 11
2 7609521 7614852 Zm00001d002186 14
2 7616519 7619180 Zm00001d002187 0
2 7621201 7622833 Zm00001d002188 0
2 7646458 7646984 Zm00001d002189 0
2 7649643 7654759 Zm00001d002190 21
2 7656051 7658947 Zm00001d002191 0
2 7733219 7735393 Zm00001d002192 15
2 7733257 7735211 Zm00001d002193 16
2 7754335 7754833 Zm00001d002194 0
2 7754850 7760229 Zm00001d002195 0
2 7833347 7838132 Zm00001d002198 0
2 8127536 8131717 Zm00001d002199 1
2 8145078 8148406 Zm00001d002200 0
2 8232965 8234474 Zm00001d002202 0
2 8237459 8239582 Zm00001d002203 0
2 8241635 8242298 Zm00001d002204 0
2 8245391 8246762 Zm00001d002205 0
2 8251231 8254445 Zm00001d002206 0
2 8254578 8257472 Zm00001d002208 0
2 8255170 8255731 Zm00001d002207 0
2 8281796 8283921 Zm00001d002209 0
2 8299225 8300593 Zm00001d002211 0
2 8305062 8308443 Zm00001d002212 0
2 8309417 8309816 Zm00001d002213 0
2 8312311 8313967 Zm00001d002214 0
2 8316317 8318440 Zm00001d002215 0
2 8320446 8327199 Zm00001d002216 0
2 8330858 8333622 Zm00001d002217 0
2 8369291 8372532 Zm00001d002218 0
2 8373596 8374121 Zm00001d002220 0
2 8373807 8375862 Zm00001d002221 0
2 8387601 8389706 Zm00001d002223 0
2 8391758 8392421 Zm00001d002224 0
2 8395513 8396884 Zm00001d002225 0
2 8400997 8404234 Zm00001d002226 0
2 8405298 8405823 Zm00001d002227 0
2 8405509 8407633 Zm00001d002228 0
2 8409869 8411993 Zm00001d002229 0
2 8431321 8431756 Zm00001d002230 0
2 8444492 8445857 Zm00001d002231 0
2 8447964 8448222 Zm00001d000753 0
2 8449825 8451193 Zm00001d002232 0
2 8463902 8470216 Zm00001d002234 10
2 8470330 8477172 Zm00001d002235 101
2 8477324 8478126 Zm00001d002236 0
2 8598934 8599837 Zm00001d002238 0
2 8607517 8615365 Zm00001d002239 0
2 8612343 8612952 Zm00001d000754 0
2 8679376 8682078 Zm00001d002240 6
2 8682678 8686126 Zm00001d002241 2
2 8689587 8693978 Zm00001d002242 0
2 8725741 8730885 Zm00001d002243 21
2 8756123 8760087 Zm00001d002244 19
2 8903281 8911060 Zm00001d002246 24
2 8911630 8912173 Zm00001d002247 0
2 8960428 8961938 Zm00001d002249 0
2 8963530 8979381 Zm00001d002250 16
2 8979980 8981024 Zm00001d002251 0
2 8982466 8987139 Zm00001d002252 1
2 8988851 8989265 Zm00001d002253 0
2 9046822 9047224 Zm00001d002254 0
2 9046850 9047243 Zm00001d002255 0
2 9055229 9066450 Zm00001d002256 47
2 9067799 9076270 Zm00001d002257 0
2 9079645 9079763 zma-MIR171c 0
2 9081346 9084382 Zm00001d002258 20
2 9085386 9088906 Zm00001d002259 35
2 9089886 9093334 Zm00001d002260 8
2 9094316 9098515 Zm00001d002261 16
2 9126864 9127842 Zm00001d000755 0
2 9128244 9128913 Zm00001d002262 0
2 9129687 9132600 Zm00001d002263 2
2 9167394 9172599 Zm00001d002266 40
2 9174692 9176754 Zm00001d002267 0
2 9178165 9178449 Zm00001d002268 0
2 9179577 9183463 Zm00001d002269 0
2 9188021 9190971 Zm00001d002271 1
2 9189238 9198503 Zm00001d002272 40
2 9274910 9278376 Zm00001d002274 7
2 9289482 9289695 Zm00001d000756 0
2 9302716 9316367 Zm00001d002275 622
2 9317071 9317798 Zm00001d002276 1
2 9318024 9322925 Zm00001d002277 0
2 9427785 9430561 Zm00001d002278 0
2 9437116 9439014 Zm00001d002279 0
2 9471253 9480011 Zm00001d002280 0
2 9495580 9496234 Zm00001d002281 0
2 9498176 9500738 Zm00001d002282 2
2 9543622 9547268 Zm00001d002283 2
2 9548789 9551959 Zm00001d002284 16
2 9589201 9591738 Zm00001d002285 0
2 9600262 9600704 Zm00001d000757 0
2 9608758 9609793 Zm00001d002286 0
2 9614923 9619283 Zm00001d002287 23
2 9618256 9621258 Zm00001d002288 1
2 9663176 9663262 Zm00001d002289 0
2 9665023 9665482 Zm00001d002290 0
2 9670598 9670672 Zm00001d002291 0
2 9672072 9678050 Zm00001d002292 0
2 9683890 9683963 Zm00001d002294 0
2 9724751 9726061 Zm00001d002295 2
2 9726107 9730374 Zm00001d002296 3
2 9741119 9769903 Zm00001d002299 0
2 9772238 9773464 Zm00001d002301 0
2 9791379 9800679 Zm00001d002302 0
2 9802199 9802541 Zm00001d002304 0
2 9804028 9808439 Zm00001d002305 0
2 9830029 9830719 Zm00001d000758 1
2 10000200 10001504 Zm00001d002307 1
2 10007707 10009299 Zm00001d002308 0
2 10015430 10018697 Zm00001d002309 0
2 10081230 10081527 Zm00001d002311 0
2 10104631 10109656 Zm00001d002312 3
2 10111469 10132339 Zm00001d002313 23
2 10148439 10150441 Zm00001d002314 2
2 10153306 10157551 Zm00001d002315 4
2 10157519 10164911 Zm00001d002316 4
2 10169660 10178662 Zm00001d002317 2
2 10183846 10184694 Zm00001d002318 0
2 10185426 10189131 Zm00001d002319 0
2 10188495 10192581 Zm00001d002320 0
2 10209510 10210704 Zm00001d002322 0
2 10211158 10217251 Zm00001d002323 30
2 10315094 10316729 Zm00001d002324 0
2 10315846 10324930 Zm00001d002325 865
2 10330317 10335434 Zm00001d002326 35
2 10448586 10449884 Zm00001d002328 0
2 10460527 10470318 Zm00001d002330 42
2 10472012 10473100 Zm00001d002331 0
2 10488889 10496373 Zm00001d002332 32
2 10501218 10506639 Zm00001d002333 6
2 10508132 10512232 Zm00001d002334 23
2 10551021 10553497 Zm00001d002336 0
2 10590636 10594877 Zm00001d002338 8
2 10595492 10598060 Zm00001d002339 210
2 10598320 10603491 Zm00001d002340 12
2 10606799 10609111 Zm00001d002341 0
2 10613064 10616088 Zm00001d002342 2
2 10631061 10633353 Zm00001d002343 3
2 10634371 10635782 Zm00001d002344 11
2 10635911 10638275 Zm00001d002345 0
2 10649170 10653316 Zm00001d002346 12
2 10657876 10658439 Zm00001d002347 0
2 10671528 10673482 Zm00001d002348 0
2 10674197 10679341 Zm00001d002349 63
2 10686292 10689881 Zm00001d002350 0
2 10715683 10724692 Zm00001d002351 3
2 10726432 10728012 Zm00001d002352 13
2 10743535 10746206 Zm00001d002353 10
2 10763245 10763318 Zm00001d002355 0
2 10765401 10767639 Zm00001d002356 6
2 10768114 10773054 Zm00001d002357 7
2 10781210 10785395 Zm00001d002358 3
2 10788144 10793291 Zm00001d002359 21
2 10838360 10839551 Zm00001d002360 0
2 10869879 10871152 Zm00001d002361 0
2 10896917 10901679 Zm00001d002362 4
2 10906552 10907221 Zm00001d002364 0
2 10946008 10947271 Zm00001d002365 0
2 10962725 10972143 Zm00001d002366 55
2 11047875 11049680 Zm00001d002367 0
2 11162218 11166257 Zm00001d002369 3
2 11175857 11179354 Zm00001d002370 0
2 11316557 11320759 Zm00001d002371 17
2 11320825 11324747 Zm00001d002372 6
2 11329157 11336821 Zm00001d002373 29
2 11368789 11369293 Zm00001d002374 0
2 11370740 11371515 Zm00001d002375 0
2 11421795 11427495 Zm00001d002377 18
2 11470203 11474115 Zm00001d002378 0
2 11524691 11527911 Zm00001d002379 0
2 11528244 11533125 Zm00001d002380 0
2 11533202 11535248 Zm00001d002381 0
2 11553337 11553471 zma-MIR169c 0
2 11626084 11630946 Zm00001d002382 7
2 11630299 11633298 Zm00001d002383 0
2 11634308 11636302 Zm00001d002384 3
2 11636550 11638732 Zm00001d002385 4
2 11639147 11646440 Zm00001d002386 9
2 11646469 11650790 Zm00001d002387 11
2 11653879 11664164 Zm00001d002388 26
2 11655753 11655827 Zm00001d002389 0
2 11665353 11689105 Zm00001d002390 68
2 11807218 11812274 Zm00001d002391 29
2 11811592 11814809 Zm00001d002392 0
2 11828773 11829001 Zm00001d002393 0
2 11856130 11856352 Zm00001d002394 0
2 11863803 11866661 Zm00001d002395 22
2 11915377 11934643 Zm00001d002396 39
2 11957087 11960576 Zm00001d002397 0
2 11958344 11958983 Zm00001d002398 0
2 11967707 11971843 Zm00001d002399 0
2 11983797 11987287 Zm00001d002400 0
2 11985054 11985693 Zm00001d002401 0
2 11994466 11998302 Zm00001d002402 0
2 12026822 12027955 Zm00001d002403 5
2 12046654 12047909 Zm00001d002405 2
2 12054989 12056540 Zm00001d002406 1
2 12108931 12111101 Zm00001d002407 0
2 12112261 12114644 Zm00001d002408 0
2 12116461 12118240 Zm00001d002409 1
2 12121540 12122951 Zm00001d002410 0
2 12163004 12164170 Zm00001d002411 0
2 12176649 12177961 Zm00001d002412 1
2 12225798 12235433 Zm00001d002413 5
2 12235833 12236854 Zm00001d002414 0
2 12238403 12242986 Zm00001d002415 11
2 12274891 12277870 Zm00001d002416 2
2 12281369 12292546 Zm00001d002418 52
2 12301019 12303212 Zm00001d002419 1
2 12304516 12307127 Zm00001d002420 2
2 12307810 12310300 Zm00001d002421 2
2 12314864 12318602 Zm00001d002422 26
2 12371063 12374599 Zm00001d002423 1
2 12400460 12403506 Zm00001d002424 0
2 12403955 12406380 Zm00001d002425 0
2 12406435 12411685 Zm00001d002426 2
2 12411990 12414053 Zm00001d002427 0
2 12420570 12421886 Zm00001d002428 8
2 12492415 12496032 Zm00001d002429 17
2 12498274 12499252 Zm00001d002430 0
2 12526598 12536542 Zm00001d002431 0
2 12542092 12542305 Zm00001d000759 0
2 12555274 12557201 Zm00001d002432 0
2 12559555 12564353 Zm00001d002433 27
2 12564576 12567196 Zm00001d002434 1
2 12596886 12598336 Zm00001d002435 0
2 12637876 12640584 Zm00001d002436 2
2 12642297 12647096 Zm00001d002437 0
2 12647394 12650397 Zm00001d002439 0
2 12651591 12657446 Zm00001d002440 23
2 12745248 12759139 Zm00001d002441 17
2 12838774 12841594 Zm00001d002444 2
2 12874322 12877241 Zm00001d002446 5
2 12900551 12905101 Zm00001d002447 9
2 12907234 12908021 Zm00001d002448 0
2 12914090 12917068 Zm00001d002449 1
2 12952259 12954772 Zm00001d002450 134
2 12958511 12961105 Zm00001d002451 98
2 13068291 13071803 Zm00001d002452 0
2 13187122 13189193 Zm00001d002454 1
2 13189110 13192192 Zm00001d002455 2
2 13192312 13197224 Zm00001d002456 6
2 13208226 13212415 Zm00001d002457 2
2 13289458 13291427 Zm00001d002458 0
2 13291955 13292029 Zm00001d002459 0
2 13293116 13293434 Zm00001d002461 0
2 13293935 13307750 Zm00001d002462 31
2 13306283 13307581 Zm00001d002463 0
2 13315675 13317090 Zm00001d002465 0
2 13384118 13385589 Zm00001d002467 0
2 13393683 13393995 Zm00001d002468 0
2 13488823 13490577 Zm00001d002469 0
2 13494059 13494896 Zm00001d002470 0
2 13496404 13497540 Zm00001d002471 0
2 13498711 13499768 Zm00001d002472 0
2 13527257 13529081 Zm00001d002473 3
2 13570301 13572213 Zm00001d002474 0
2 13572657 13576059 Zm00001d002475 10
2 13582027 13583015 Zm00001d000760 0
2 13589687 13590685 Zm00001d000761 0
2 13590865 13592608 Zm00001d002476 0
2 13594541 13595337 Zm00001d002477 1
2 13595707 13602314 Zm00001d002478 22
2 13604788 13605838 Zm00001d002479 3
2 13625552 13628166 Zm00001d002480 0
2 13628847 13633113 Zm00001d002481 3
2 13635508 13636726 Zm00001d002482 0
2 13639858 13645975 Zm00001d002483 8
2 13754419 13757455 Zm00001d002485 26
2 13763425 13763512 Zm00001d002486 0
2 13774185 13774704 Zm00001d002488 0
2 13846904 13847264 Zm00001d000762 0
2 13850162 13852195 Zm00001d002489 2
2 13898545 13900702 Zm00001d002490 3
2 13920510 13921731 Zm00001d002491 0
2 13941159 13942003 Zm00001d002492 8
2 13952780 13953365 Zm00001d002494 0
2 14010847 14011777 Zm00001d002495 0
2 14014924 14016528 Zm00001d002496 1
2 14017542 14037044 Zm00001d002497 0
2 14080928 14082176 Zm00001d002498 0
2 14086378 14100162 Zm00001d002499 3
2 14128412 14128673 Zm00001d002500 0
2 14130160 14131387 Zm00001d000763 1
2 14135349 14155809 Zm00001d002501 8
2 14159121 14168043 Zm00001d002503 60
2 14173716 14179836 Zm00001d002504 13
2 14183517 14185176 Zm00001d002505 0
2 14195923 14196777 Zm00001d002506 0
2 14257876 14260558 Zm00001d002507 0
2 14259763 14260302 Zm00001d002508 0
2 14286680 14288026 Zm00001d002509 0
2 14288360 14306790 Zm00001d002510 39
2 14409917 14417121 Zm00001d002511 21
2 14429313 14430177 Zm00001d002512 0
2 14444750 14447285 Zm00001d002514 1
2 14518249 14522047 Zm00001d002515 0
2 14574048 14574579 Zm00001d002517 0
2 14661461 14662655 Zm00001d002519 0
2 14677834 14678137 Zm00001d002520 0
2 14685313 14685574 Zm00001d002521 0
2 14689076 14689382 Zm00001d002522 0
2 14724860 14725891 Zm00001d002523 8
2 14753034 14753853 Zm00001d002524 1
2 14775311 14775384 Zm00001d002525 0
2 14776278 14776351 Zm00001d002526 0
2 14784049 14784122 Zm00001d002528 0
2 14784718 14784791 Zm00001d002529 0
2 14789773 14791788 Zm00001d002530 1
2 14794258 14796980 Zm00001d002531 2
2 14856274 14861080 Zm00001d002532 2
2 14891504 14892330 Zm00001d002533 0
2 14896271 14906202 Zm00001d002534 21
2 14920047 14920569 Zm00001d002535 0
2 14924201 14926277 Zm00001d002536 1
2 14982845 14985863 Zm00001d002537 5
2 14986697 14990518 Zm00001d002538 11
2 14990723 14993381 Zm00001d002539 8
2 14993652 14998930 Zm00001d002540 6
2 15001465 15005577 Zm00001d002541 3
2 15061405 15064460 Zm00001d002542 8
2 15068320 15068632 Zm00001d002543 0
2 15091609 15099493 Zm00001d002544 63
2 15128165 15131434 Zm00001d002545 6
2 15134463 15135291 Zm00001d002546 5
2 15136121 15136535 Zm00001d002547 0
2 15188663 15192121 Zm00001d002548 9
2 15219898 15220932 Zm00001d002549 6
2 15225587 15227399 Zm00001d002550 2
2 15260621 15264237 Zm00001d002551 0
2 15281180 15287925 Zm00001d002553 27
2 15287822 15288486 Zm00001d000764 1
2 15289232 15292307 Zm00001d002554 0
2 15303192 15314266 Zm00001d002555 0
2 15314975 15315305 Zm00001d002556 0
2 15316482 15316830 Zm00001d002557 0
2 15317802 15318606 Zm00001d002558 1
2 15366759 15371345 Zm00001d002560 0
2 15448579 15449809 Zm00001d002562 0
2 15527072 15527775 Zm00001d000765 0
2 15538201 15540469 Zm00001d002564 5
2 15543043 15543589 Zm00001d002565 0
2 15558676 15560080 Zm00001d002566 0
2 15580528 15581290 Zm00001d002567 0
2 15589096 15589561 Zm00001d002568 0
2 15639473 15640553 Zm00001d002569 1
2 15641586 15643396 Zm00001d002570 0
2 15662381 15663170 Zm00001d002571 0
2 15665825 15669829 Zm00001d002572 12
2 15738091 15739963 Zm00001d002573 17
2 15881658 15882300 Zm00001d002576 0
2 15924925 15934512 Zm00001d002577 0
2 15964906 15965225 Zm00001d000766 0
2 15965705 15968330 Zm00001d002579 6
2 15969357 15979838 Zm00001d002580 63
2 15993761 15994696 Zm00001d002582 0
2 15995516 15997617 Zm00001d002583 0
2 16080981 16082543 Zm00001d002584 2
2 16083701 16098502 Zm00001d002585 68
2 16086459 16086533 Zm00001d002586 0
2 16199353 16200901 Zm00001d002587 0
2 16287468 16289962 Zm00001d002589 0
2 16293695 16294615 Zm00001d002590 2
2 16303559 16305135 Zm00001d002591 1
2 16311190 16314804 Zm00001d002592 1
2 16317431 16320079 Zm00001d002593 5
2 16330378 16331572 Zm00001d002594 0
2 16390037 16394413 Zm00001d002595 1
2 16395510 16395837 Zm00001d002596 0
2 16398417 16401870 Zm00001d002597 8
2 16406634 16410974 Zm00001d002598 2
2 16416604 16420200 Zm00001d002599 44
2 16448126 16456419 Zm00001d002600 6
2 16461904 16462911 Zm00001d002601 119
2 16532479 16547602 Zm00001d002602 4
2 16547585 16553128 Zm00001d002603 0
2 16564973 16565901 Zm00001d002606 0
2 16643403 16644693 Zm00001d002607 0
2 16650194 16655961 Zm00001d002608 0
2 16657271 16658702 Zm00001d002609 0
2 16708567 16710668 Zm00001d002610 0
2 16718232 16722717 Zm00001d002611 7
2 16758099 16760185 Zm00001d002612 0
2 16763308 16763432 zma-MIR399e 0
2 16763861 16766485 Zm00001d002613 0
2 16769958 16777172 Zm00001d002614 6
2 16776235 16777172 Zm00001d000767 1
2 16782262 16790203 Zm00001d002615 8
2 16820815 16824368 Zm00001d002616 1
2 16872322 16895026 Zm00001d002617 97
2 16960147 16960816 Zm00001d002618 0
2 16974027 16974666 Zm00001d002620 0
2 16980362 16988258 Zm00001d002621 4
2 16982026 16982100 Zm00001d002622 0
2 17058293 17060000 Zm00001d002623 2
2 17063154 17063586 Zm00001d000768 0
2 17074070 17087531 Zm00001d002624 4
2 17149610 17153983 Zm00001d002625 18
2 17190892 17193599 Zm00001d002626 1
[truncated: 1,302,823 more chars]
